# Supplementary material for: Frequency patterns of semantic change: corpus-based evidence of a near-critical dynamics in language change
Source: R Soc Open Sci. 2017 Nov 8;4(11):170830. doi: 10.1098/rsos.170830 (PMC5717648; doi:10.1098/rsos.170830)
Supplement: full_data.zip [file rsos170830supp2.gz]

Archive with 825 entries (825 files):
- a_base_de_complet.csv
- a_base_de.csv
- a_bien_des_egards_complet.csv
- a_bien_des_egards.csv
- a_bord_de_complet.csv
- a_bord_de.csv
- acabit_complet.csv
- acabit.csv
- a_cause_de_complet.csv
- a_cause_de.csv
- a_cause_que_complet.csv
- a_cause_que.csv
- a_ce_moment_complet.csv
- a_ce_moment.csv
- a_ce_propos_complet.csv
- a_ce_propos.csv
- a_ce_sujet_complet.csv
- a_ce_sujet.csv
- a_cet_egard_complet.csv
- a_cet_egard.csv
- a_cet_instant_complet.csv
- a_cet_instant.csv
- a_condition_de_complet.csv
- a_condition_de.csv
- a_condition_que_complet.csv
- a_condition_que.csv
- a_contre-courant_complet.csv
- a_contre-courant.csv
- a_cote_de_complet.csv
- a_cote_de.csv
- a_coup_sur_complet.csv
- a_coup_sur.csv
- a_court_terme_complet.csv
- a_court_terme.csv
- a_couvert_complet.csv
- a_couvert.csv
- actuellement_complet.csv
- actuellement.csv
- a_decouvert_complet.csv
- a_decouvert.csv
- a_defaut_de_complet.csv
- a_defaut_de.csv
- afin_de_complet.csv
- afin_de.csv
- a_fond_de_complet.csv
- a_fond_de.csv
- a_force_complet.csv
- a_force.csv
- a_force_de_complet.csv
- a_force_de.csv
- a_grand_renfort_de_complet.csv
- a_grand_renfort_de.csv
- ainsi_donc_complet.csv
- ainsi_donc.csv
- a_la_base_complet.csv
- a_la_base.csv
- a_laccoutumee_complet.csv
- a_laccoutumee.csv
- a_laide_de_complet.csv
- a_laide_de.csv
- a_la_limite_complet.csv
- a_la_limite.csv
- a_la_lisiere_de_complet.csv
- a_la_lisiere_de.csv
- a_la_longue_complet.csv
- a_la_longue.csv
- a_la_lumiere_de_complet.csv
- a_la_lumiere_de.csv
- a_la_mesure_de_complet.csv
- a_la_mesure_de.csv
- a_la_place_complet.csv
- a_la_place.csv
- a_la_rigueur_complet.csv
- a_la_rigueur.csv
- a_lecart_complet.csv
- a_lecart.csv
- a_lecart_de_complet.csv
- a_lecart_de.csv
- a_legard_de_complet.csv
- a_legard_de.csv
- a_lencontre_de_complet.csv
- a_lencontre_de.csv
- a_lenvi_complet.csv
- a_lenvi.csv
- a_lexception_de_complet.csv
- a_lexception_de.csv
- a_lheure_actuelle_complet.csv
- a_lheure_actuelle.csv
- a_lheure_dite_complet.csv
- a_lheure_dite.csv
- a_lheure_ou_complet.csv
- a_lheure_ou.csv
- a_linstant_complet.csv
- a_linstant.csv
- a_linstar_de_complet.csv
- a_linstar_de.csv
- a_linsu_complet.csv
- a_linsu.csv
- a_linverse_complet.csv
- a_linverse.csv
- a_loccasion_de_complet.csv
- a_loccasion_de.csv
- a_loree_de_complet.csv
- a_loree_de.csv
- alors_que_complet.csv
- alors_que.csv
- a_mesure_de_complet.csv
- a_mesure_de.csv
- a_mesure_que_complet.csv
- a_mesure_que.csv
- a_moins_que_complet.csv
- a_moins_que.csv
- a_mon_avis_complet.csv
- a_mon_avis.csv
- a_nouveau_complet.csv
- a_nouveau.csv
- a_outrance_complet.csv
- a_outrance.csv
- a_part_complet.csv
- a_part.csv
- a_part_entiere_complet.csv
- a_part_entiere.csv
- a_partir_de_complet.csv
- a_partir_de.csv
- a_peine_complet.csv
- a_peine.csv
- a_peu_de_chose_pres_complet.csv
- a_peu_de_chose_pres.csv
- a_plus_dun_titre_complet.csv
- a_plus_dun_titre.csv
- a_plusieurs_reprises_complet.csv
- a_plusieurs_reprises.csv
- apres_ce_complet.csv
- apres_ce.csv
- apres_que_complet.csv
- apres_que.csv
- apres_quoi_complet.csv
- apres_quoi.csv
- apres_tout_complet.csv
- apres_tout.csv
- a_priori_complet.csv
- a_priori.csv
- a_propos_complet.csv
- a_propos.csv
- a_propos_de_complet.csv
- a_propos_de.csv
- a_proprement_parler_complet.csv
- a_proprement_parler.csv
- a_qui_mieux_mieux_complet.csv
- a_qui_mieux_mieux.csv
- a_rebours_complet.csv
- a_rebours.csv
- a_sa_guise_complet.csv
- a_sa_guise.csv
- a_son_terme_complet.csv
- a_son_terme.csv
- a_tel_point_que_complet.csv
- a_tel_point_que.csv
- a_terme_complet.csv
- a_terme.csv
- a_titre_de_complet.csv
- a_titre_de.csv
- a_tous_egards_complet.csv
- a_tous_egards.csv
- a_tout_a_lheure_complet.csv
- a_tout_a_lheure.csv
- a_tout_instant_complet.csv
- a_tout_instant.csv
- a_tout_moment_complet.csv
- a_tout_moment.csv
- a_tout_prendre_complet.csv
- a_tout_prendre.csv
- au_bord_de_complet.csv
- au_bord_de.csv
- au_bout_de_complet.csv
- au_bout_de.csv
- au_bout_du_compte_complet.csv
- au_bout_du_compte.csv
- au_contraire_complet.csv
- au_contraire.csv
- au_contraire_de_complet.csv
- au_contraire_de.csv
- aucunefois_complet.csv
- aucunefois.csv
- au_demeurant_complet.csv
- au_demeurant.csv
- au_depourvu_complet.csv
- au_depourvu.csv
- au_dernier_moment_complet.csv
- au_dernier_moment.csv
- au_detriment_de_complet.csv
- au_detriment_de.csv
- au_final_complet.csv
- au_final.csv
- au_fur_et_a_mesure_complet.csv
- au_fur_et_a_mesure.csv
- au_jour_daujourdhui_complet.csv
- au_jour_daujourdhui.csv
- au_meme_moment_complet.csv
- au_meme_moment.csv
- au_moment_ou_complet.csv
- au_moment_ou.csv
- a_un_moment_donne_complet.csv
- a_un_moment_donne.csv
- au_passage_complet.csv
- au_passage.csv
- au_pire_complet.csv
- au_pire.csv
- au_reste_complet.csv
- au_reste.csv
- au_sujet_de_complet.csv
- au_sujet_de.csv
- au_terme_de_complet.csv
- au_terme_de.csv
- aux_trousses_complet.csv
- aux_trousses.csv
- avant_tout_complet.csv
- avant_tout.csv
- avec_force_complet.csv
- avec_force.csv
- bah_complet.csv
- bah.csv
- bien_entendu_complet.csv
- bien_entendu.csv
- bien_sur_complet.csv
- bien_sur.csv
- bref_complet.csv
- bref.csv
- brusquement_complet.csv
- brusquement.csv
- carrement_complet.csv
- carrement.csv
- ce_faisant_complet.csv
- ce_faisant.csv
- ce_par_quoi_complet.csv
- ce_par_quoi.csv
- cest_alors_que_complet.csv
- cest_alors_que.csv
- cest_pour_le_coup_que_complet.csv
- cest_pour_le_coup_que.csv
- cest_pourquoi_complet.csv
- cest_pourquoi.csv
- chemin_faisant_complet.csv
- chemin_faisant.csv
- comete_complet.csv
- comete.csv
- completement_complet.csv
- completement.csv
- compte_tenu_complet.csv
- compte_tenu.csv
- concernant_complet.csv
- concernant.csv
- considerant_que_complet.csv
- considerant_que.csv
- contre_mon_attente_complet.csv
- contre_mon_attente.csv
- contre_toute_attente_complet.csv
- contre_toute_attente.csv
- corpus_complet.csv
- corpus_stats.csv
- dabord_et_avant_tout_complet.csv
- dabord_et_avant_tout.csv
- dannee_en_annee_complet.csv
- dannee_en_annee.csv
- dans_ce_cas_complet.csv
- dans_ce_cas.csv
- dans_la_mesure_de_bis_complet.csv
- dans_la_mesure_de_bis.csv
- dans_la_mesure_de_complet.csv
- dans_la_mesure_de.csv
- dans_la_mesure_du_possible_complet.csv
- dans_la_mesure_du_possible.csv
- dans_la_mesure_ou_complet.csv
- dans_la_mesure_ou.csv
- dans_le_cadre_de_complet.csv
- dans_le_cadre_de.csv
- dans_le_meme_temps_complet.csv
- dans_le_meme_temps.csv
- dans_lensemble_complet.csv
- dans_lensemble.csv
- dans_limmediat_complet.csv
- dans_limmediat.csv
- dans_quelque_temps_complet.csv
- dans_quelque_temps.csv
- dans_son_ensemble_complet.csv
- dans_son_ensemble.csv
- dans_tous_les_cas_complet.csv
- dans_tous_les_cas.csv
- dans_un_autre_temps_complet.csv
- dans_un_autre_temps.csv
- dans_un_cas_comme_dans_lautre_complet.csv
- dans_un_cas_comme_dans_lautre.csv
- dans_une_large_mesure_complet.csv
- dans_une_large_mesure.csv
- dans_un_instant_complet.csv
- dans_un_instant.csv
- dans_un_moment_complet.csv
- dans_un_moment.csv
- dans_un_premier_temps_complet.csv
- dans_un_premier_temps.csv
[truncated: 525 more entries]
