# Supplementary material for: Frequency patterns of semantic change: corpus-based evidence of a near-critical dynamics in language change
Source: R Soc Open Sci. 2017 Nov 8;4(11):170830. doi: 10.1098/rsos.170830 (PMC5717648; doi:10.1098/rsos.170830)
Supplement: full_data.zip [file rsos170830supp2.gz › a_base_de_complet.csv]

	Cote	Date	Decade	Occurrences
0	P627	1965	1961-1970	7
1	M327	1846	1841-1850	1
2	P294	1963	1961-1970	1
3	S669	1948	1941-1950	3
4	P829	1961	1961-1970	2
5	L756	1964	1961-1970	3
6	P326	1967	1961-1970	3
7	E036	1983	1981-1990	1
8	R124	2008	2001-2010	1
9	R117	1989	1981-1990	1
10	R121	1991	1991-2000	1
11	R921	1929	1921-1930	2
12	K544	1949	1941-1950	1
13	P338	1968	1961-1970	1
14	P733	1960	1951-1960	1
15	E180	2013	2011-2020	1
16	E163	2012	2011-2020	1
17	L254	1910	1901-1910	1
18	P949	1965	1961-1970	1
19	P656	1943	1941-1950	2
20	P458	1944	1941-1950	1
21	P588	1936	1931-1940	1
22	L247	1946	1941-1950	1
23	K997	1893	1891-1900	4
24	L249	1946	1941-1950	2
25	S517	1966	1961-1970	3
26	R809	1974	1971-1980	1
27	R080	1980	1971-1980	1
28	L768	1938	1931-1940	3
29	S187	1984	1981-1990	2
30	E064	2006	2001-2010	1
31	P325	1967	1961-1970	1
32	R127	2008	2001-2010	1
33	L744	1930	1921-1930	2
34	L797	1949	1941-1950	1
35	P322	1967	1961-1970	5
36	P365	1939	1931-1940	7
37	K779	1931	1931-1940	2
38	R159	1978	1971-1980	1
39	S311	1960	1951-1960	1
40	L759	1964	1961-1970	4
41	S191	1989	1981-1990	4
42	S364	1958	1951-1960	1
43	P736	1960	1951-1960	1
44	S597	1991	1991-2000	1
45	E256	1995	1991-2000	1
46	P657	1946	1941-1950	1
47	P692	1963	1961-1970	2
48	S568	1976	1971-1980	1
49	E121	1988	1981-1990	1
50	R530	1977	1971-1980	1
51	Z119	1887	1881-1890	1
52	P622	1930	1921-1930	1
53	P634	1931	1931-1940	1
54	L679	1936	1931-1940	1
55	S682	1902	1901-1910	1
56	E192	1973	1971-1980	1
57	E072	1986	1981-1990	1
58	L796	1949	1941-1950	1
59	R149	2009	2001-2010	1
60	R462	1964	1961-1970	1
61	R804	2008	2001-2010	2
62	P346	1935	1931-1940	1
63	P447	1950	1941-1950	1
64	K353	1937	1931-1940	1
65	R134	1989	1981-1990	2
66	R093	1997	1991-2000	1
67	P869	1899	1891-1900	1
68	E232	1946	1941-1950	1
69	P863	1934	1931-1940	4
70	R023	1974	1971-1980	1
71	P584	1947	1941-1950	9
72	P753	1958	1951-1960	4
73	E261	1977	1971-1980	1
74	R025	1988	1981-1990	1
75	R451	1987	1981-1990	2
76	L755	1927	1921-1930	1
77	S984	1936	1931-1940	1
78	K425	1940	1931-1940	2
79	P647	1926	1921-1930	4
80	R064	1981	1981-1990	1
81	R238	1980	1971-1980	1
82	P554	1960	1951-1960	2
83	P947	1965	1961-1970	6
84	K667	1935	1931-1940	1
85	K938	1939	1931-1940	1
86	P467	1922	1921-1930	1
87	P935	1911	1911-1920	1
88	P874	1957	1951-1960	1
89	L753	1955	1951-1960	1
90	R697	1959	1951-1960	3
91	E031	1992	1991-2000	2
92	K846	1863	1861-1870	1
93	P444	1945	1941-1950	1
94	L496	1883	1881-1890	1
95	R610	1934	1931-1940	2
96	P877	1928	1921-1930	9
97	P678	1933	1931-1940	1
98	P624	1948	1941-1950	4
99	P329	1949	1941-1950	1
100	S969	1867	1861-1870	1
101	L757	1964	1961-1970	1
102	P428	1965	1961-1970	1
103	P926	1821	1821-1830	1
104	P727	1960	1951-1960	1
105	E187	1982	1981-1990	1
106	M223	1873	1871-1880	1
107	P432	1965	1961-1970	1
108	P332	1949	1941-1950	1
109	R514	1929	1921-1930	2
110	P532	1944	1941-1950	19
111	S529	1955	1951-1960	2
112	P839	1967	1961-1970	3
113	R727	1987	1981-1990	2
114	P722	1949	1941-1950	1
115	S980	1887	1881-1890	1
116	L274	1948	1941-1950	1
117	R001	1993	1991-2000	1
118	R443	1935	1931-1940	1
119	K277	1928	1921-1930	1
120	R535	1961	1961-1970	1
121	R807	1969	1961-1970	4
122	R004	2002	2001-2010	2
123	P846	1965	1961-1970	1
124	K982	1939	1931-1940	1
125	L296	1954	1951-1960	1
126	P358	1961	1961-1970	1
127	K888	1933	1931-1940	1
128	P462	1966	1961-1970	4
129	L232	1927	1921-1930	7
130	R015	1948	1941-1950	1
131	R720	1990	1981-1990	1
132	R461	1965	1961-1970	1
133	R595	1935	1931-1940	1
134	R602	1887	1881-1890	2
135	R539	1982	1981-1990	2
136	P744	1955	1951-1960	2
137	R449	1950	1941-1950	1
138	P395	1847	1841-1850	2
139	K698	1927	1921-1930	1
140	P574	1949	1941-1950	2
141	P748	1955	1951-1960	2
142	P895	1956	1951-1960	4
143	P324	1957	1951-1960	2
144	P837	1962	1961-1970	1
145	L758	1964	1961-1970	6
146	E083	1988	1981-1990	1
147	L336	1933	1931-1940	3
148	P664	1945	1941-1950	1
149	R021	1967	1961-1970	1
150	P478	1964	1961-1970	1
151	R669	1989	1981-1990	1
152	P452	1916	1911-1920	1
153	R971	1989	1981-1990	1
154	R042	2004	2001-2010	1
155	P655	1943	1941-1950	2
156	L754	1955	1951-1960	1
157	S410	1936	1931-1940	2
158	K697	1927	1921-1930	1
159	R146	2001	2001-2010	3
160	L273	1929	1921-1930	1
161	E084	2011	2011-2020	1
162	R892	1889	1881-1890	1
163	P469	1963	1961-1970	2
164	R555	1977	1971-1980	1
165	R750	1972	1971-1980	2
166	K384	1945	1941-1950	1
167	P575	1895	1891-1900	6
168	P549	1942	1941-1950	6
169	M496	1805	1801-1810	1
170	P987	1949	1941-1950	1
171	R791	2009	2001-2010	3
172	R604	1890	1881-1890	2
173	P882	1896	1891-1900	1
174	P435	1968	1961-1970	1
175	P534	1951	1951-1960	2
176	L337	1933	1931-1940	1
177	S251	1962	1961-1970	1
178	E070	1975	1971-1980	1
179	L629	1932	1931-1940	1
180	K234	1918	1911-1920	1
181	L638	1931	1931-1940	1
182	L224	1946	1941-1950	2
183	R005	1970	1961-1970	1
184	P738	1960	1951-1960	1
185	S703	1983	1981-1990	11
186	E092	2010	2001-2010	1
187	R572	1974	1971-1980	1
188	P439	1931	1931-1940	3
189	P697	1952	1951-1960	2
190	K699	1928	1921-1930	1
191	R666	1971	1971-1980	1
192	S188	1985	1981-1990	1
193	R588	1924	1921-1930	1
194	S632	1986	1981-1990	2
195	L777	1952	1951-1960	2
196	P737	1960	1951-1960	1
197	S429	1927	1921-1930	1
198	P878	1929	1921-1930	1
199	P633	1964	1961-1970	9
200	P754	1950	1941-1950	1
201	L794	1957	1951-1960	3
202	S619	1969	1961-1970	1
203	R557	1982	1981-1990	1
204	P999	1885	1881-1890	2
205	R178	1996	1991-2000	1
206	S678	1926	1921-1930	2
207	P449	1923	1921-1930	2
208	R184	2000	1991-2000	1
209	L687	1923	1921-1930	1
210	S370	1991	1991-2000	1
211	L295	1954	1951-1960	1
212	S315	1955	1951-1960	2
213	K287	1944	1941-1950	2
214	P468	1953	1951-1960	3
215	P927	1961	1961-1970	1
216	S289	1978	1971-1980	2
217	S992	1877	1871-1880	1
218	L682	1936	1931-1940	1
219	E126	2012	2011-2020	1
220	P688	1954	1951-1960	1
221	L769	1962	1961-1970	3
222	K229	1911	1911-1920	1
223	R867	1958	1951-1960	1
224	P422	1955	1951-1960	8
225	L439	1944	1941-1950	1
226	R832	1984	1981-1990	1
227	P978	1928	1921-1930	5
228	R244	2000	1991-2000	1
229	S998	2008	2001-2010	2
230	E268	1998	1991-2000	1
231	K237	1923	1921-1930	2
232	P286	1967	1961-1970	1
233	S528	1967	1961-1970	1
234	R439	1968	1961-1970	2
235	R828	1984	1981-1990	4
236	K689	1923	1921-1930	1
237	S689	1985	1981-1990	1
238	P677	1959	1951-1960	1
239	K738	1935	1931-1940	1
240	R210	2006	2001-2010	2
241	R013	1945	1941-1950	1
242	E228	1946	1941-1950	1
243	S388	1938	1931-1940	1
244	S186	1965	1961-1970	1
245	R813	1985	1981-1990	2
246	P527	1955	1951-1960	7
247	R784	2003	2001-2010	1
248	R079	1994	1991-2000	1
249	P345	1935	1931-1940	8
250	R188	1985	1981-1990	1
251	P566	1963	1961-1970	1
252	E262	1995	1991-2000	1
253	M959	1855	1851-1860	1
254	K496	1914	1911-1920	1
255	P763	1966	1961-1970	1
256	L762	1942	1941-1950	4
257	S379	1934	1931-1940	1
258	S701	1998	1991-2000	1
259	E052	1914	1911-1920	1
260	P297	1966	1961-1970	2
261	S683	1987	1981-1990	3
262	P383	1848	1841-1850	4
263	S221	1963	1961-1970	1
264	E076	1946	1941-1950	2
265	R097	2003	2001-2010	1
266	E186	2012	2011-2020	1
267	P459	1948	1941-1950	10
268	P484	1957	1951-1960	2
269	P699	1949	1941-1950	9
270	R619	1970	1961-1970	2
271	E176	2005	2001-2010	1
272	P898	1918	1911-1920	1
273	P429	1966	1961-1970	6
274	P667	1954	1951-1960	4
275	S999	1972	1971-1980	2
276	S598	1994	1991-2000	1
277	R823	1985	1981-1990	1
278	P686	1945	1941-1950	1
279	P375	1964	1961-1970	1
280	L766	1955	1951-1960	1
281	R205	1975	1971-1980	1
282	P536	1951	1951-1960	1
283	L248	1946	1941-1950	2
284	E179	2012	2011-2020	1
285	E033	1977	1971-1980	1
286	P377	1896	1891-1900	2
287	S124	1975	1971-1980	2
288	P762	1966	1961-1970	1
289	R206	2009	2001-2010	1
290	K662	1910	1901-1910	1
291	L235	1945	1941-1950	3
292	R000	1989	1981-1990	1
293	P453	1962	1961-1970	8
294	E119	2004	2001-2010	2
295	E147	1950	1941-1950	1
296	L244	1929	1921-1930	1
297	S571	1961	1961-1970	1
298	P596	1964	1961-1970	1
299	E188	1978	1971-1980	2
300	R095	2005	2001-2010	3
301	R040	2001	2001-2010	2
302	R175	2007	2001-2010	1
303	P569	1954	1951-1960	1
304	P896	1956	1951-1960	1
305	P399	1959	1951-1960	2
306	P679	1961	1961-1970	2
307	P438	1966	1961-1970	1
308	P353	1936	1931-1940	2
309	P948	1965	1961-1970	14
