# Supplementary material for: Frequency patterns of semantic change: corpus-based evidence of a near-critical dynamics in language change
Source: R Soc Open Sci. 2017 Nov 8;4(11):170830. doi: 10.1098/rsos.170830 (PMC5717648; doi:10.1098/rsos.170830)
Supplement: full_data.zip [file rsos170830supp2.gz › a_base_de.csv]

	Decade	Occurrences	Nombre de mots	Frequence	Average frequency	Normalized average frequency
0	1321-1330	0	247971	0.0	0.0	0.0
1	1331-1340	0	187017	0.0	0.0	0.0
2	1341-1350	0	589308	0.0	0.0	0.0
3	1351-1360	0	318194	0.0	0.0	0.0
4	1361-1370	0	662712	0.0	0.0	0.0
5	1371-1380	0	971929	0.0	0.0	0.0
6	1381-1390	0	241822	0.0	0.0	0.0
7	1391-1400	0	1263737	0.0	0.0	0.0
8	1401-1410	0	765291	0.0	0.0	0.0
9	1411-1420	0	324443	0.0	0.0	0.0
10	1421-1430	0	298510	0.0	0.0	0.0
11	1431-1440	0	213190	0.0	0.0	0.0
12	1441-1450	0	386463	0.0	0.0	0.0
13	1451-1460	0	694796	0.0	0.0	0.0
14	1461-1470	0	537606	0.0	0.0	0.0
15	1471-1480	0	183566	0.0	0.0	0.0
16	1481-1490	0	457731	0.0	0.0	0.0
17	1491-1500	0	626697	0.0	0.0	0.0
18	1501-1510	0	162065	0.0	0.0	0.0
19	1511-1520	0	216624	0.0	0.0	0.0
20	1521-1530	0	252956	0.0	0.0	0.0
21	1531-1540	0	194542	0.0	0.0	0.0
22	1541-1550	0	957168	0.0	0.0	0.0
23	1551-1560	0	1949051	0.0	0.0	0.0
24	1561-1570	0	480126	0.0	0.0	0.0
25	1571-1580	0	945849	0.0	0.0	0.0
26	1581-1590	0	842175	0.0	0.0	0.0
27	1591-1600	0	676127	0.0	0.0	0.0
28	1601-1610	0	2099839	0.0	0.0	0.0
29	1611-1620	0	794187	0.0	0.0	0.0
30	1621-1630	0	2095458	0.0	0.0	0.0
31	1631-1640	0	2094158	0.0	0.0	0.0
32	1641-1650	0	1247594	0.0	0.0	0.0
33	1651-1660	0	2303221	0.0	0.0	0.0
34	1661-1670	0	2481229	0.0	0.0	0.0
35	1671-1680	0	2015147	0.0	0.0	0.0
36	1681-1690	0	1684489	0.0	0.0	0.0
37	1691-1700	0	1871214	0.0	0.0	0.0
38	1701-1710	0	809750	0.0	0.0	0.0
39	1711-1720	0	1714151	0.0	0.0	0.0
40	1721-1730	0	1125965	0.0	0.0	0.0
41	1731-1740	0	2909061	0.0	0.0	0.0
42	1741-1750	0	2136771	0.0	0.0	0.0
43	1751-1760	0	2483475	0.0	0.0	0.0
44	1761-1770	0	3287236	0.0	0.0	0.0
45	1771-1780	0	3011727	0.0	0.0	0.0
46	1781-1790	0	2767020	0.0	0.0	0.0
47	1791-1800	0	2497443	0.0	0.0	0.0
48	1801-1810	1	1436685	0.06960468021869791	0.013920936043739581	0.002655431723762052
49	1811-1820	0	1624933	0.0	0.013920936043739581	0.002655431723762052
50	1821-1830	1	3062877	0.03264904206078142	0.020450744455895863	0.0039009988575558945
51	1831-1840	0	7375086	0.0	0.020450744455895863	0.0039009988575558945
52	1841-1850	7	11919516	0.05872721677625165	0.03219618781114619	0.006141453292314116
53	1851-1860	1	5771056	0.017327851263269668	0.021740822020060547	0.0041470823737241305
54	1861-1870	2	6858196	0.029162187840650805	0.027573259588190707	0.00525962535909611
55	1871-1880	2	5715634	0.034991743698074444	0.028041799915649313	0.005348999869939795
56	1881-1890	10	7679389	0.1302186931798871	0.05408553855162673	0.010316867660011483
57	1891-1900	14	4613910	0.3034302793075721	0.10302615105789084	0.019652335808212875
58	1901-1910	3	4804354	0.06244335867007302	0.11204925253925149	0.021373500954367297
59	1911-1920	7	5036866	0.13897530726447754	0.13401187642401685	0.025562892243675566
60	1921-1930	51	11280218	0.45211892181516344	0.2174373120474346	0.041476373034553655
61	1931-1940	58	10897083	0.5322525303331176	0.2978440794780807	0.056814040011086836
62	1941-1950	107	12300750	0.869865658598053	0.41113115533617695	0.07842365693487927
63	1951-1960	77	9976887	0.7717838239523009	0.5529992483926225	0.10548512993554925
64	1961-1970	133	13891857	0.9573954007732731	0.7166832670943817	0.13670801139753117
65	1971-1980	25	10280590	0.2431767048389246	0.6748948236991338	0.12873682627537272
66	1981-1990	54	15628128	0.3455308274925826	0.6375504831310269	0.12161335797295775
67	1991-2000	16	10606407	0.15085221602376753	0.4937477946161698	0.09418285905788293
68	2001-2010	32	11205157	0.28558279013850496	0.39650758785341056	0.07563419759922085
69	2011-2020	6	2099905	0.2857272114690903	0.262173949992574	0.05000992905698822
