# Supplementary material for: Frequency patterns of semantic change: corpus-based evidence of a near-critical dynamics in language change
Source: R Soc Open Sci. 2017 Nov 8;4(11):170830. doi: 10.1098/rsos.170830 (PMC5717648; doi:10.1098/rsos.170830)
Supplement: full_data.zip [file rsos170830supp2.gz › a_bien_des_egards_complet.csv]

	Cote	Date	Decade	Occurrences
0	S346	1939	1931-1940	2
1	P294	1963	1961-1970	4
2	P326	1967	1961-1970	1
3	P997	1963	1961-1970	1
4	E095	2004	2001-2010	1
5	P652	1958	1951-1960	1
6	N273	1787	1781-1790	1
7	S368	1942	1941-1950	1
8	L797	1949	1941-1950	4
9	N453	1776	1771-1780	1
10	L252	1921	1921-1930	1
11	N297	1788	1781-1790	1
12	R864	1961	1961-1970	1
13	K696	1927	1921-1930	1
14	P487	1956	1951-1960	1
15	P296	1968	1961-1970	4
16	Q322	1763	1761-1770	1
17	R804	2008	2001-2010	1
18	E112	2008	2001-2010	1
19	N326	1787	1781-1790	1
20	E165	1955	1951-1960	2
21	S014	1747	1741-1750	1
22	Q278	1783	1781-1790	1
23	Q293	1762	1761-1770	1
24	P725	1963	1961-1970	1
25	N728	1751	1751-1760	1
26	S347	1967	1961-1970	1
27	P625	1948	1941-1950	1
28	K979	1939	1931-1940	2
29	P624	1948	1941-1950	1
30	M463	1814	1811-1820	1
31	E249	2012	2011-2020	1
32	E055	2009	2001-2010	2
33	N295	1788	1781-1790	1
34	R514	1929	1921-1930	3
35	K929	1939	1931-1940	1
36	R727	1987	1981-1990	1
37	L669	1938	1931-1940	1
38	R003	2000	1991-2000	1
39	N633	1764	1761-1770	1
40	N962	1754	1751-1760	1
41	N566	1761	1761-1770	1
42	E067	1946	1941-1950	1
43	L825	1952	1951-1960	1
44	M555	1796	1791-1800	1
45	E127	1995	1991-2000	1
46	R461	1965	1961-1970	1
47	N743	1738	1731-1740	1
48	R231	1980	1971-1980	1
49	N848	1749	1741-1750	1
50	E118	2000	1991-2000	1
51	N436	1776	1771-1780	1
52	P363	1957	1951-1960	1
53	R449	1950	1941-1950	2
54	N274	1782	1781-1790	1
55	N324	1787	1781-1790	1
56	P368	1939	1931-1940	1
57	P287	1916	1911-1920	1
58	P726	1963	1961-1970	1
59	M345	1840	1831-1840	1
60	N477	1775	1771-1780	1
61	N565	1761	1761-1770	1
62	N894	1770	1761-1770	1
63	R128	2008	2001-2010	1
64	P298	1966	1961-1970	1
65	Q295	1762	1761-1770	1
66	S251	1962	1961-1970	1
67	S703	1983	1981-1990	5
68	P738	1960	1951-1960	1
69	S188	1985	1981-1990	1
70	P434	1960	1951-1960	1
71	M343	1840	1831-1840	4
72	R186	1990	1981-1990	1
73	M285	1851	1851-1860	1
74	K586	1957	1951-1960	1
75	N563	1741	1741-1750	1
76	P372	1964	1961-1970	1
77	N568	1761	1761-1770	1
78	P966	1956	1951-1960	1
79	N569	1761	1761-1770	1
80	P752	1958	1951-1960	1
81	L696	1956	1951-1960	1
82	P286	1967	1961-1970	1
83	M872	1859	1851-1860	2
84	S528	1967	1961-1970	1
85	R297	1978	1971-1980	1
86	P364	1957	1951-1960	1
87	R210	2006	2001-2010	3
88	R486	1839	1831-1840	1
89	R833	1865	1861-1870	1
90	R813	1985	1981-1990	2
91	P336	1968	1961-1970	2
92	R836	1877	1871-1880	2
93	K887	1905	1901-1910	1
94	S683	1987	1981-1990	2
95	N478	1775	1771-1780	1
96	M955	1855	1851-1860	1
97	N826	1755	1751-1760	1
98	S548	1976	1971-1980	2
99	P357	1961	1961-1970	1
100	N642	1755	1751-1760	1
101	N445	1776	1771-1780	1
102	L798	1939	1931-1940	1
103	N873	1770	1761-1770	1
104	N732	1721	1721-1730	1
105	N827	1755	1751-1760	1
106	R621	1790	1781-1790	1
107	N876	1770	1761-1770	1
108	M464	1801	1801-1810	1
109	M344	1840	1831-1840	1
110	N325	1787	1781-1790	1
111	M868	1848	1841-1850	1
112	P746	1909	1901-1910	1
113	E254	2004	2001-2010	2
114	N476	1775	1771-1780	1
