# Supplementary material for: Frequency patterns of semantic change: corpus-based evidence of a near-critical dynamics in language change
Source: R Soc Open Sci. 2017 Nov 8;4(11):170830. doi: 10.1098/rsos.170830 (PMC5717648; doi:10.1098/rsos.170830)
Supplement: full_data.zip [file rsos170830supp2.gz › a_bien_des_egards.csv]

	Decade	Occurrences	Nombre de mots	Frequence	Average frequency	Normalized average frequency
0	1321-1330	0	247971	0.0	0.0	0.0
1	1331-1340	0	187017	0.0	0.0	0.0
2	1341-1350	0	589308	0.0	0.0	0.0
3	1351-1360	0	318194	0.0	0.0	0.0
4	1361-1370	0	662712	0.0	0.0	0.0
5	1371-1380	0	971929	0.0	0.0	0.0
6	1381-1390	0	241822	0.0	0.0	0.0
7	1391-1400	0	1263737	0.0	0.0	0.0
8	1401-1410	0	765291	0.0	0.0	0.0
9	1411-1420	0	324443	0.0	0.0	0.0
10	1421-1430	0	298510	0.0	0.0	0.0
11	1431-1440	0	213190	0.0	0.0	0.0
12	1441-1450	0	386463	0.0	0.0	0.0
13	1451-1460	0	694796	0.0	0.0	0.0
14	1461-1470	0	537606	0.0	0.0	0.0
15	1471-1480	0	183566	0.0	0.0	0.0
16	1481-1490	0	457731	0.0	0.0	0.0
17	1491-1500	0	626697	0.0	0.0	0.0
18	1501-1510	0	162065	0.0	0.0	0.0
19	1511-1520	0	216624	0.0	0.0	0.0
20	1521-1530	0	252956	0.0	0.0	0.0
21	1531-1540	0	194542	0.0	0.0	0.0
22	1541-1550	0	957168	0.0	0.0	0.0
23	1551-1560	0	1949051	0.0	0.0	0.0
24	1561-1570	0	480126	0.0	0.0	0.0
25	1571-1580	0	945849	0.0	0.0	0.0
26	1581-1590	0	842175	0.0	0.0	0.0
27	1591-1600	0	676127	0.0	0.0	0.0
28	1601-1610	0	2099839	0.0	0.0	0.0
29	1611-1620	0	794187	0.0	0.0	0.0
30	1621-1630	0	2095458	0.0	0.0	0.0
31	1631-1640	0	2094158	0.0	0.0	0.0
32	1641-1650	0	1247594	0.0	0.0	0.0
33	1651-1660	0	2303221	0.0	0.0	0.0
34	1661-1670	0	2481229	0.0	0.0	0.0
35	1671-1680	0	2015147	0.0	0.0	0.0
36	1681-1690	0	1684489	0.0	0.0	0.0
37	1691-1700	0	1871214	0.0	0.0	0.0
38	1701-1710	0	809750	0.0	0.0	0.0
39	1711-1720	0	1714151	0.0	0.0	0.0
40	1721-1730	1	1125965	0.08881270732216365	0.017762541464432728	0.0072800786083185255
41	1731-1740	1	2909061	0.03437535342160237	0.0246376121487532	0.010097865416575681
42	1741-1750	3	2136771	0.14039876055974176	0.052717364260701546	0.021606511467390718
43	1751-1760	5	2483475	0.20133079656529662	0.09298352357376087	0.03810982579553046
44	1761-1770	11	3287236	0.33462763245474314	0.1599090500647095	0.06553963333364732
45	1771-1780	6	3011727	0.19922124415659187	0.18199075743159515	0.07458994664375042
46	1781-1790	9	2767020	0.32525966563306374	0.24016761987388743	0.09843406448090179
47	1791-1800	1	2497443	0.040040953887636274	0.22009605853946632	0.0902076209509112
48	1801-1810	1	1436685	0.06960468021869791	0.19375083527014658	0.0794098814079299
49	1811-1820	1	1624933	0.06154099892118629	0.13913350856343523	0.057024659529785124
50	1821-1830	0	3062877	0.0	0.09928925973211686	0.040694267611363494
51	1831-1840	7	7375086	0.0949141474418061	0.05322015609386531	0.02181258355884127
52	1841-1850	1	11919516	0.00838960239660738	0.04688988579565954	0.019218086286301686
53	1851-1860	4	5771056	0.06931140505307867	0.04683123076253569	0.019194046187492052
54	1861-1870	1	6858196	0.014581093920325403	0.03743924976236351	0.015344689376362373
55	1871-1880	2	5715634	0.034991743698074444	0.044437598501978405	0.018213002396480656
56	1881-1890	0	7679389	0.0	0.02545476901361718	0.010432781803594337
57	1891-1900	0	4613910	0.0	0.0237768485342957	0.009745076555309476
58	1901-1910	2	4804354	0.04162890578004868	0.018240348679689704	0.007475910612069665
59	1911-1920	1	5036866	0.019853615323496793	0.01929485296032398	0.007908105186883067
60	1921-1930	5	11280218	0.0443253844916827	0.021161581119045637	0.008673194336038184
61	1931-1940	8	10897083	0.07341414211491276	0.03584440954202819	0.014691035044576693
62	1941-1950	10	12300750	0.08129585594374326	0.052103580730776845	0.02135494879797821
63	1951-1960	13	9976887	0.130301165082856	0.0698380325913383	0.028623514722446352
64	1961-1970	23	13891857	0.1655646181788367	0.09898023316240627	0.04056761131479372
65	1971-1980	4	10280590	0.03890827277422793	0.09789681081891533	0.04012356450750456
66	1981-1990	12	15628128	0.07678462833168502	0.09857090806226979	0.040399847095280515
67	1991-2000	3	10606407	0.028284790504456408	0.08796869497441241	0.03605446978222549
68	2001-2010	11	11205157	0.09816908411011109	0.08154227877986343	0.033420566567431115
69	2011-2020	1	2099905	0.047621201911515046	0.057953595526399095	0.023752610622286105
