# Supplementary material for: Frequency patterns of semantic change: corpus-based evidence of a near-critical dynamics in language change
Source: R Soc Open Sci. 2017 Nov 8;4(11):170830. doi: 10.1098/rsos.170830 (PMC5717648; doi:10.1098/rsos.170830)
Supplement: full_data.zip [file rsos170830supp2.gz › a_bord_de_complet.csv]

	Cote	Date	Decade	Occurrences
0	R059	2004	2001-2010	1
1	L345	1919	1911-1920	2
2	S794	1885	1881-1890	2
3	N998	1766	1761-1770	1
4	P294	1963	1961-1970	1
5	E321	1553	1551-1560	2
6	Z132	1850	1841-1850	1
7	Z104	1880	1871-1880	1
8	S179	1979	1971-1980	1
9	R285	1630	1621-1630	1
10	S517	1966	1961-1970	1
11	L699	1948	1941-1950	1
12	R340	1971	1971-1980	1
13	R012	1975	1971-1980	2
14	S691	1997	1991-2000	2
15	R854	1948	1941-1950	2
16	R923	1984	1981-1990	1
17	S002	1951	1951-1960	2
18	K684	1886	1881-1890	21
19	S207	1982	1981-1990	2
20	P373	1964	1961-1970	3
21	K894	1936	1931-1940	1
22	P528	1957	1951-1960	1
23	R253	1984	1981-1990	5
24	R804	2008	2001-2010	2
25	K433	1918	1911-1920	1
26	R338	1938	1931-1940	1
27	L829	1859	1851-1860	1
28	K966	1954	1951-1960	3
29	E165	1955	1951-1960	9
30	E232	1946	1941-1950	2
31	M324	1846	1841-1850	9
32	L363	1906	1901-1910	1
33	S984	1936	1931-1940	3
34	L527	1899	1891-1900	1
35	S343	1951	1951-1960	1
36	R238	1980	1971-1980	1
37	R573	1975	1971-1980	2
38	Q464	1744	1741-1750	1
39	R648	1926	1921-1930	1
40	L953	1945	1941-1950	1
41	L227	1916	1911-1920	1
42	R820	1986	1981-1990	2
43	S969	1867	1861-1870	1
44	S159	1959	1951-1960	1
45	P532	1944	1941-1950	1
46	S529	1955	1951-1960	1
47	Q432	1687	1681-1690	1
48	P594	1857	1851-1860	1
49	L274	1948	1941-1950	20
50	K943	1950	1941-1950	1
51	E035	1981	1981-1990	1
52	L669	1938	1931-1940	1
53	R518	1940	1931-1940	5
54	R698	1950	1941-1950	1
55	S817	1579	1571-1580	1
56	P358	1961	1961-1970	2
57	S250	1990	1981-1990	1
58	S256	1990	1981-1990	1
59	S539	1983	1981-1990	1
60	S355	1870	1861-1870	1
61	R356	1896	1891-1900	1
62	S329	1996	1991-2000	2
63	L369	1902	1901-1910	1
64	E058	1947	1941-1950	1
65	R819	1985	1981-1990	3
66	L689	1950	1941-1950	1
67	R133	1986	1981-1990	1
68	R195	2003	2001-2010	3
69	P959	1949	1941-1950	1
70	P623	1952	1951-1960	1
71	N485	1773	1771-1780	3
72	L997	1874	1871-1880	9
73	P859	1961	1961-1970	6
74	R433	1967	1961-1970	7
75	E084	2011	2011-2020	1
76	L952	1907	1901-1910	1
77	R615	1947	1941-1950	1
78	R761	1974	1971-1980	1
79	M496	1805	1801-1810	2
80	E267	2006	2001-2010	7
81	M523	1805	1801-1810	1
82	P354	1936	1931-1940	1
83	L837	1876	1871-1880	1
84	R114	1997	1991-2000	2
85	R259	2007	2001-2010	1
86	N647	1760	1751-1760	2
87	M365	1831	1831-1840	1
88	S514	1839	1831-1840	18
89	M652	1834	1831-1840	2
90	K866	1896	1891-1900	1
91	R527	1982	1981-1990	2
92	R998	1934	1931-1940	1
93	K939	1943	1941-1950	4
94	L443	1859	1851-1860	16
95	P754	1950	1941-1950	1
96	E032	1993	1991-2000	1
97	M678	1813	1811-1820	1
98	S988	1938	1931-1940	1
99	E030	1991	1991-2000	1
100	S315	1955	1951-1960	2
101	K287	1944	1941-1950	2
102	S289	1978	1971-1980	12
103	S391	1943	1941-1950	1
104	K798	1848	1841-1850	1
105	S165	2006	2001-2010	1
106	L439	1944	1941-1950	1
107	R828	1984	1981-1990	1
108	R342	1975	1971-1980	1
109	L382	1890	1881-1890	1
110	E228	1946	1941-1950	2
111	K642	1923	1921-1930	2
112	Q769	1654	1651-1660	2
113	M699	1866	1861-1870	1
114	R894	1892	1891-1900	1
115	M292	1854	1851-1860	4
116	R563	1870	1861-1870	43
117	S001	1949	1941-1950	1
118	S221	1963	1961-1970	1
119	K465	1929	1921-1930	1
120	R090	1974	1971-1980	2
121	L236	1928	1921-1930	1
122	R619	1970	1961-1970	1
123	K855	1878	1871-1880	1
124	R498	1851	1851-1860	1
125	E029	1995	1991-2000	2
126	K357	1927	1921-1930	1
127	S513	1981	1981-1990	1
128	M269	1857	1851-1860	1
129	P375	1964	1961-1970	2
130	L442	1859	1851-1860	4
131	K799	1848	1841-1850	1
132	S655	1937	1931-1940	2
133	Z110	1884	1881-1890	2
134	Q980	1965	1961-1970	6
135	R456	1963	1961-1970	1
136	R548	1979	1971-1980	1
137	L575	1914	1911-1920	1
138	K533	1922	1921-1930	1
139	M853	1869	1861-1870	3
140	E181	2006	2001-2010	1
141	E073	1988	1981-1990	3
142	K284	1942	1941-1950	2
143	R261	1976	1971-1980	1
144	R902	1902	1901-1910	5
145	Z120	1889	1881-1890	1
146	M589	1883	1881-1890	1
147	S522	1991	1991-2000	1
148	E264	2001	2001-2010	1
149	M256	1868	1861-1870	20
150	K562	1929	1921-1930	1
151	R638	1879	1871-1880	4
152	S129	1989	1981-1990	1
153	N246	1835	1831-1840	1
154	S368	1942	1941-1950	7
155	E163	2012	2011-2020	4
156	P784	1954	1951-1960	1
157	E064	2006	2001-2010	2
158	R127	2008	2001-2010	2
159	N244	1835	1831-1840	1
160	S187	1984	1981-1990	7
161	N484	1773	1771-1780	3
162	L484	1922	1921-1930	1
163	P322	1967	1961-1970	4
164	M987	1840	1831-1840	2
165	L676	1935	1931-1940	1
166	M395	1823	1821-1830	39
167	R675	1992	1991-2000	2
168	R110	1894	1891-1900	2
169	K773	1942	1941-1950	1
170	R822	1959	1951-1960	1
171	S321	1985	1981-1990	1
172	P454	1967	1961-1970	6
173	R903	1912	1911-1920	3
174	L329	1932	1931-1940	18
175	S166	1923	1921-1930	1
176	S649	1956	1951-1960	1
177	R583	1973	1971-1980	1
178	K885	1951	1951-1960	1
179	R543	1920	1911-1920	22
180	P374	1964	1961-1970	1
181	S406	1845	1841-1850	7
182	Q448	1741	1741-1750	1
183	M325	1846	1841-1850	6
184	K938	1939	1931-1940	2
185	R105	1881	1881-1890	4
186	E012	1891	1891-1900	1
187	N757	1745	1741-1750	1
188	S356	1953	1951-1960	1
189	R670	1980	1971-1980	1
190	S268	1965	1961-1970	10
191	M223	1873	1871-1880	20
192	M423	1823	1821-1830	5
193	M562	1797	1791-1800	9
194	S983	1932	1931-1940	3
195	R160	1925	1921-1930	13
196	S160	1992	1991-2000	1
197	M299	1854	1851-1860	7
198	P626	1948	1941-1950	1
199	K973	1959	1951-1960	1
200	R001	1993	1991-2000	2
201	N243	1835	1831-1840	1
202	M257	1868	1861-1870	16
203	R283	2009	2001-2010	4
204	S123	1970	1961-1970	2
205	K283	1939	1931-1940	1
206	S222	1980	1971-1980	1
207	R192	1982	1981-1990	1
208	R455	1986	1981-1990	11
209	R539	1982	1981-1990	9
210	K637	1883	1881-1890	12
211	L242	1906	1901-1910	1
212	R781	1843	1841-1850	1
213	Q985	1663	1661-1670	1
214	L846	1857	1851-1860	3
215	R876	1970	1961-1970	1
216	S369	1981	1981-1990	2
217	S308	1987	1981-1990	1
218	S204	1939	1931-1940	1
219	R875	1961	1961-1970	1
220	R460	1965	1961-1970	1
221	R555	1977	1971-1980	1
222	N388	1776	1771-1780	1
223	L989	1879	1871-1880	1
224	L362	1907	1901-1910	6
225	R663	1957	1951-1960	1
226	L998	1874	1871-1880	14
227	E020	1966	1961-1970	1
228	R062	1996	1991-2000	4
229	M559	1797	1791-1800	9
230	R123	2005	2001-2010	2
231	R746	1963	1961-1970	1
232	Z131	1850	1841-1850	6
233	S344	1859	1851-1860	1
234	R538	1951	1951-1960	1
235	K967	1956	1951-1960	4
236	M493	1805	1801-1810	10
237	M422	1823	1821-1830	11
238	K234	1918	1911-1920	1
239	M273	1859	1851-1860	2
240	K856	1878	1871-1880	1
241	R020	1972	1971-1980	1
242	K645	1918	1911-1920	2
243	R174	1974	1971-1980	3
244	R046	2002	2001-2010	1
245	R871	1946	1941-1950	1
246	M772	1869	1861-1870	1
247	R024	1977	1971-1980	1
248	S301	1987	1981-1990	1
249	R636	1897	1891-1900	1
250	S429	1927	1921-1930	2
251	R817	1988	1981-1990	2
252	K387	1927	1921-1930	1
253	K965	1954	1951-1960	7
254	M822	1833	1831-1840	1
255	P224	1732	1731-1740	1
256	L532	1859	1851-1860	8
257	R552	1936	1931-1940	1
258	R511	1529	1521-1530	2
259	L965	1856	1851-1860	1
260	K987	1859	1851-1860	2
261	S871	1935	1931-1940	1
262	M424	1823	1821-1830	9
263	K942	1946	1941-1950	5
264	R173	1969	1961-1970	2
265	R244	2000	1991-2000	3
266	R536	1960	1951-1960	6
267	R078	2007	2001-2010	1
268	P992	1931	1931-1940	1
269	M397	1823	1821-1830	3
270	K792	1848	1841-1850	1
271	E085	1976	1971-1980	7
272	E178	2011	2011-2020	7
273	P323	1957	1951-1960	1
274	S397	1843	1841-1850	2
275	P566	1963	1961-1970	2
276	R649	1922	1921-1930	3
277	E015	1881	1881-1890	1
278	E186	2012	2011-2020	4
279	R916	1956	1951-1960	1
280	R763	1985	1981-1990	1
281	S216	1978	1971-1980	1
282	M258	1868	1861-1870	14
283	S319	1844	1841-1850	2
284	R635	1881	1881-1890	1
285	M492	1805	1801-1810	1
286	R182	1993	1991-2000	4
287	P536	1951	1951-1960	1
288	M547	1840	1831-1840	1
289	N873	1770	1761-1770	2
290	S651	1988	1981-1990	2
291	K782	1931	1931-1940	7
292	S122	1967	1961-1970	3
293	R651	1929	1921-1930	1
294	P493	1952	1951-1960	1
295	K789	1848	1841-1850	1
296	R095	2005	2001-2010	4
297	K972	1959	1951-1960	2
298	P896	1956	1951-1960	3
299	R009	1970	1961-1970	1
300	R313	1682	1681-1690	1
301	M565	1797	1791-1800	13
302	M433	1807	1801-1810	1
303	R109	1886	1881-1890	1
304	S080	1926	1921-1930	1
305	P523	1951	1951-1960	24
306	R044	1997	1991-2000	1
307	L372	1902	1901-1910	1
308	R207	1977	1971-1980	2
309	K968	1956	1951-1960	2
310	R196	1990	1981-1990	1
311	S022	1857	1851-1860	1
312	R745	1963	1961-1970	2
313	S656	1815	1811-1820	3
314	R927	1893	1891-1900	6
315	R016	1962	1961-1970	2
316	L842	1874	1871-1880	1
317	R551	1982	1981-1990	5
318	S568	1976	1971-1980	3
319	R702	1842	1841-1850	1
320	S325	1990	1981-1990	1
321	R462	1964	1961-1970	1
322	Q322	1763	1761-1770	1
323	P447	1950	1941-1950	4
324	R728	1856	1851-1860	2
325	R093	1997	1991-2000	1
326	Q278	1783	1781-1790	1
327	K884	1951	1951-1960	1
328	P858	1961	1961-1970	4
329	S121	1977	1971-1980	2
330	E123	2002	2001-2010	2
331	S302	1987	1981-1990	1
332	K754	1925	1921-1930	1
333	M463	1814	1811-1820	1
334	M499	1805	1801-1810	3
335	M279	1831	1831-1840	26
336	M883	1821	1821-1830	2
337	M728	1845	1841-1850	2
338	R674	1985	1981-1990	1
339	S128	1981	1981-1990	1
340	R180	1975	1971-1980	1
341	R767	1946	1941-1950	2
342	M738	1824	1821-1830	1
343	E071	1976	1971-1980	2
344	L267	1936	1931-1940	1
345	M498	1805	1801-1810	4
346	K832	1848	1841-1850	1
347	M923	1863	1861-1870	2
348	P369	1939	1931-1940	1
349	S246	1993	1991-2000	3
350	S174	1872	1871-1880	4
351	M396	1823	1821-1830	7
352	K763	1913	1911-1920	3
353	R214	2008	2001-2010	1
354	L644	1945	1941-1950	1
355	M863	1872	1871-1880	4
356	K853	1878	1871-1880	1
357	M564	1797	1791-1800	8
358	S253	1842	1841-1850	2
359	R021	1967	1961-1970	1
360	S793	1883	1881-1890	1
361	E195	2000	1991-2000	6
362	P546	1950	1941-1950	1
363	S685	1972	1971-1980	3
364	R111	1897	1891-1900	1
365	K384	1945	1941-1950	1
366	E039	2003	2001-2010	1
367	S392	1812	1811-1820	4
368	P788	1904	1901-1910	1
369	R216	2004	2001-2010	1
370	S365	1879	1871-1880	1
371	R574	1864	1861-1870	3
372	R005	1970	1961-1970	1
373	L257	1944	1941-1950	1
374	K964	1954	1951-1960	13
375	M497	1805	1801-1810	7
376	M522	1805	1801-1810	9
377	R557	1982	1981-1990	7
378	R607	1938	1931-1940	1
379	S231	1974	1971-1980	1
380	S328	1996	1991-2000	8
381	S409	1956	1951-1960	2
382	M823	1873	1871-1880	1
383	P223	1732	1731-1740	2
384	R899	1909	1901-1910	2
385	L275	1948	1941-1950	19
386	R867	1958	1951-1960	1
387	R439	1968	1961-1970	4
388	E170	2012	2011-2020	11
389	M696	1797	1791-1800	1
390	R486	1839	1831-1840	1
391	R603	1863	1861-1870	2
392	R217	2008	2001-2010	2
393	L256	1908	1901-1910	4
394	Q434	1710	1701-1710	1
395	R507	1877	1871-1880	22
396	Z141	1860	1851-1860	1
397	K823	1848	1841-1850	2
398	N247	1863	1861-1870	1
399	S677	1926	1921-1930	1
400	S570	1975	1971-1980	1
401	R082	1976	1971-1980	2
402	S536	1951	1951-1960	2
403	S598	1994	1991-2000	1
404	P686	1945	1941-1950	1
405	M255	1869	1861-1870	10
406	R905	1921	1921-1930	6
407	R922	1982	1981-1990	1
408	E179	2012	2011-2020	24
409	E033	1977	1971-1980	2
410	N275	1782	1781-1790	1
411	R939	1954	1951-1960	2
412	K343	1956	1951-1960	1
413	E166	1955	1951-1960	4
414	S124	1975	1971-1980	3
415	N876	1770	1761-1770	1
416	P944	1956	1951-1960	1
417	R454	1865	1861-1870	3
418	K356	1914	1911-1920	1
419	N325	1787	1781-1790	1
420	M398	1823	1821-1830	2
421	R175	2007	2001-2010	1
422	S317	1987	1981-1990	2
423	Q795	1686	1681-1690	1
424	E175	2011	2011-2020	1
425	R295	1997	1991-2000	1
426	R633	1843	1841-1850	1
427	M679	1813	1811-1820	2
428	K937	1934	1931-1940	2
429	Z133	1852	1851-1860	2
430	E125	1876	1871-1880	1
431	S248	1984	1981-1990	5
432	L966	1858	1851-1860	1
433	E036	1983	1981-1990	2
434	M698	1866	1861-1870	3
435	E038	1992	1991-2000	5
436	R230	1983	1981-1990	1
437	L935	1833	1831-1840	1
438	S300	1986	1981-1990	4
439	S113	1639	1631-1640	1
440	P234	1781	1781-1790	1
441	N242	1835	1831-1840	1
442	S597	1991	1991-2000	1
443	R526	1947	1941-1950	1
444	S311	1960	1951-1960	13
445	M533	1801	1801-1810	2
446	M298	1854	1851-1860	1
447	K488	1944	1941-1950	1
448	R926	1891	1891-1900	14
449	N239	1835	1831-1840	2
450	S178	1925	1921-1930	2
451	R870	1985	1981-1990	4
452	R606	1938	1931-1940	1
453	R802	2009	2001-2010	3
454	E072	1986	1981-1990	3
455	S310	1978	1971-1980	1
456	L283	1924	1921-1930	2
457	E041	1986	1981-1990	5
458	K864	1890	1881-1890	1
459	S320	1989	1981-1990	1
460	E261	1977	1971-1980	1
461	K794	1848	1841-1850	2
462	R451	1987	1981-1990	2
463	L238	1947	1941-1950	1
464	S306	1956	1951-1960	1
465	K796	1848	1841-1850	3
466	K762	1913	1911-1920	1
467	P947	1965	1961-1970	1
468	S662	1851	1851-1860	1
469	E031	1992	1991-2000	1
470	M527	1802	1801-1810	1
471	R077	2005	2001-2010	2
472	M733	1835	1831-1840	11
473	R896	1959	1951-1960	1
474	P964	1948	1941-1950	1
475	N989	1732	1731-1740	2
476	P839	1967	1961-1970	2
477	M332	1846	1841-1850	1
478	P783	1965	1961-1970	1
479	R853	1976	1971-1980	1
480	M876	1842	1841-1850	1
481	M487	1804	1801-1810	2
482	L772	1962	1961-1970	2
483	R437	1964	1961-1970	2
484	E017	1981	1981-1990	3
485	E162	2008	2001-2010	1
486	R535	1961	1961-1970	7
487	E266	1998	1991-2000	3
488	S657	1836	1831-1840	17
489	N255	1828	1821-1830	1
490	K888	1933	1931-1940	1
491	R547	1972	1971-1980	2
492	S144	1845	1841-1850	1
493	K432	1913	1911-1920	1
494	M495	1805	1801-1810	1
495	S702	1993	1991-2000	6
496	R436	1967	1961-1970	6
497	K285	1943	1941-1950	2
498	N993	1774	1771-1780	1
499	E231	1955	1951-1960	4
500	L294	1945	1941-1950	1
501	R639	1891	1891-1900	1
502	S595	1961	1961-1970	5
503	S269	1994	1991-2000	1
504	S316	1975	1971-1980	1
505	S377	1977	1971-1980	2
506	R158	2004	2001-2010	6
507	Z161	1880	1871-1880	1
508	M694	1829	1821-1830	2
509	S291	1969	1961-1970	2
510	K638	1883	1881-1890	11
511	S788	1869	1861-1870	2
512	E034	1978	1971-1980	1
513	S318	1985	1981-1990	1
514	S383	1955	1951-1960	1
515	P732	1960	1951-1960	1
516	E044	1983	1981-1990	2
517	E270	2002	2001-2010	1
518	K594	1918	1911-1920	1
519	S512	1989	1981-1990	4
520	M535	1801	1801-1810	9
521	M998	1796	1791-1800	3
522	R732	1886	1881-1890	1
523	P547	1959	1951-1960	2
524	E042	1999	1991-2000	5
525	E126	2012	2011-2020	8
526	L769	1962	1961-1970	2
527	S196	1603	1601-1610	1
528	R463	1966	1961-1970	1
529	R559	1981	1981-1990	1
530	S998	2008	2001-2010	1
531	R873	1974	1971-1980	1
532	E268	1998	1991-2000	10
533	M768	1851	1851-1860	1
534	E040	1979	1971-1980	2
535	M534	1801	1801-1810	4
536	S083	1926	1921-1930	1
537	S818	1576	1571-1580	1
538	R254	1667	1661-1670	1
539	M287	1851	1851-1860	1
540	S706	1961	1961-1970	1
541	K566	1922	1921-1930	1
542	K468	1923	1921-1930	1
543	P559	1962	1961-1970	1
544	R006	1970	1961-1970	3
545	R826	1966	1961-1970	1
546	S885	1993	1991-2000	2
547	E052	1914	1911-1920	1
548	R097	2003	2001-2010	1
549	M588	1877	1871-1880	1
550	R419	1578	1571-1580	1
551	K772	1942	1941-1950	1
552	R904	1909	1901-1910	2
553	K636	1882	1881-1890	3
554	R887	1975	1971-1980	4
555	R185	1988	1981-1990	1
556	R616	1975	1971-1980	2
557	L686	1945	1941-1950	2
558	R215	1999	1991-2000	2
559	M852	1832	1831-1840	1
560	E051	1910	1901-1910	2
561	R786	1857	1851-1860	2
562	L234	1948	1941-1950	1
563	R115	2006	2001-2010	8
564	S720	1550	1541-1550	1
565	R925	1891	1891-1900	2
566	R458	1968	1961-1970	1
567	S687	1918	1911-1920	4
568	R450	1992	1991-2000	2
569	L836	1876	1871-1880	1
570	S591	1615	1611-1620	1
571	E147	1950	1941-1950	1
572	M563	1797	1791-1800	14
573	M293	1854	1851-1860	1
574	R738	1863	1861-1870	1
575	M399	1823	1821-1830	4
576	L552	1883	1881-1890	1
