# Supplementary material for: Frequency patterns of semantic change: corpus-based evidence of a near-critical dynamics in language change
Source: R Soc Open Sci. 2017 Nov 8;4(11):170830. doi: 10.1098/rsos.170830 (PMC5717648; doi:10.1098/rsos.170830)
Supplement: full_data.zip [file rsos170830supp2.gz › a_bord_de.csv]

	Decade	Occurrences	Nombre de mots	Frequence	Average frequency	Normalized average frequency
0	1321-1330	0	247971	0.0	0.0	0.0
1	1331-1340	0	187017	0.0	0.0	0.0
2	1341-1350	0	589308	0.0	0.0	0.0
3	1351-1360	0	318194	0.0	0.0	0.0
4	1361-1370	0	662712	0.0	0.0	0.0
5	1371-1380	0	971929	0.0	0.0	0.0
6	1381-1390	0	241822	0.0	0.0	0.0
7	1391-1400	0	1263737	0.0	0.0	0.0
8	1401-1410	0	765291	0.0	0.0	0.0
9	1411-1420	0	324443	0.0	0.0	0.0
10	1421-1430	0	298510	0.0	0.0	0.0
11	1431-1440	0	213190	0.0	0.0	0.0
12	1441-1450	0	386463	0.0	0.0	0.0
13	1451-1460	0	694796	0.0	0.0	0.0
14	1461-1470	0	537606	0.0	0.0	0.0
15	1471-1480	0	183566	0.0	0.0	0.0
16	1481-1490	0	457731	0.0	0.0	0.0
17	1491-1500	0	626697	0.0	0.0	0.0
18	1501-1510	0	162065	0.0	0.0	0.0
19	1511-1520	0	216624	0.0	0.0	0.0
20	1521-1530	2	252956	0.7906513385727163	0.15813026771454325	0.005519780026888387
21	1531-1540	0	194542	0.0	0.15813026771454325	0.005519780026888387
22	1541-1550	1	957168	0.10447486752586799	0.17902524121971686	0.006249151190822816
23	1551-1560	2	1949051	0.10261404139758272	0.19954804949923338	0.0069655313555704685
24	1561-1570	0	480126	0.0	0.19954804949923338	0.0069655313555704685
25	1571-1580	3	945849	0.3171753630864969	0.10485285440198952	0.0036600500325157472
26	1581-1590	0	842175	0.0	0.10485285440198952	0.0036600500325157472
27	1591-1600	0	676127	0.0	0.08395788089681593	0.0029306788685813183
28	1601-1610	1	2099839	0.047622698692614054	0.07295961235582218	0.002546767401786598
29	1611-1620	1	794187	0.12591492935542886	0.09814259822690796	0.003425818227651022
30	1621-1630	1	2095458	0.04772226405874038	0.044251978421356655	0.00154468331819586
31	1631-1640	1	2094158	0.04775188882596251	0.05380235618654916	0.0018780539321804734
32	1641-1650	0	1247594	0.0	0.05380235618654916	0.0018780539321804734
33	1651-1660	2	2303221	0.08683491510367437	0.061644799468761224	0.0021518064680915846
34	1661-1670	2	2481229	0.0806052162053563	0.05258285683874671	0.0018354854331821989
35	1671-1680	0	2015147	0.0	0.04303840402699864	0.0015023216388036962
36	1681-1690	3	1684489	0.17809555301340643	0.06910713686448741	0.0024122908238455934
37	1691-1700	0	1871214	0.0	0.06910713686448741	0.0024122908238455934
38	1701-1710	1	809750	0.1234949058351343	0.0764391350107794	0.0026682254877781393
39	1711-1720	0	1714151	0.0	0.06031809176970815	0.0021054956968231016
40	1721-1730	0	1125965	0.0	0.06031809176970815	0.0021054956968231016
41	1731-1740	5	2909061	0.1718767671080118	0.05907433458862922	0.0020620804408721556
42	1741-1750	3	2136771	0.14039876055974176	0.08715408670057757	0.003042247344448799
43	1751-1760	2	2483475	0.08053231862611863	0.07856156925877444	0.002742312317199155
44	1761-1770	5	3287236	0.1521034692976105	0.10898226311829655	0.003804193390296416
45	1771-1780	8	3011727	0.2656283255421225	0.16210792822672104	0.005658626380380283
46	1781-1790	4	2767020	0.14455985139247277	0.15664454508361325	0.005467918595030777
47	1791-1800	57	2497443	2.2823343715952675	0.5850316672907183	0.020421429488995453
48	1801-1810	57	1436685	3.9674667724657806	1.3624185580586508	0.04755731368652188
49	1811-1820	11	1624933	0.6769509881330492	1.4673880618257384	0.05122143554440619
50	1821-1830	86	3062877	2.807817617227202	1.9758259201627546	0.06896924041392553
51	1831-1840	88	7375086	1.1932064249827052	2.185555234880801	0.07629016447966777
52	1841-1850	55	11919516	0.46142813181340586	1.8213739869244285	0.06357785830520606
53	1851-1860	66	5771056	1.1436381833757983	1.2566082691064322	0.043863842929537704
54	1861-1870	127	6858196	1.8517989278813263	1.4915778570560874	0.05206581752450904
55	1871-1880	90	5715634	1.5746284664133496	1.244940026893317	0.04345654500202698
56	1881-1890	65	7679389	0.8464215056692661	1.175583043030629	0.041035532884716334
57	1891-1900	32	4613910	0.6935549241315934	1.2220084014942665	0.04265608137358196
58	1901-1910	27	4804354	0.5619902280306571	1.1056788104252386	0.03859541820896848
59	1911-1920	45	5036866	0.8934126895573556	0.9140015627604443	0.03190462928815921
60	1921-1930	46	11280218	0.40779353732348084	0.6806345769424706	0.02375859598365272
61	1931-1940	59	10897083	0.5414292980974816	0.6196361354281137	0.021629351633354936
62	1941-1950	104	12300750	0.84547690181493	0.6500205309647811	0.022689965657705626
63	1951-1960	131	9976887	1.3130348173733952	0.8002294488333288	0.02793323879380159
64	1961-1970	120	13891857	0.8638153991939307	0.7943099907606437	0.027726611012088138
65	1971-1980	82	10280590	0.7976195918716726	0.872275201670282	0.03044810652456037
66	1981-1990	123	15628128	0.7870424403997714	0.92139783013074	0.03216280736813175
67	1991-2000	86	10606407	0.8108306611277505	0.9144685819933042	0.03192093131224966
68	2001-2010	64	11205157	0.5711655802770099	0.766094734574027	0.026741714130527353
69	2011-2020	60	2099905	2.8572721146909026	1.1647860776734213	0.040658648214936956
