# Supplementary material for: Frequency patterns of semantic change: corpus-based evidence of a near-critical dynamics in language change
Source: R Soc Open Sci. 2017 Nov 8;4(11):170830. doi: 10.1098/rsos.170830 (PMC5717648; doi:10.1098/rsos.170830)
Supplement: full_data.zip [file rsos170830supp2.gz › acabit_complet.csv]

	Cote	Date	Decade	Occurrences
0	S248	1984	1981-1990	1
1	E110	1989	1981-1990	1
2	P344	1963	1961-1970	1
3	R230	1983	1981-1990	1
4	R298	2008	2001-2010	2
5	L595	1928	1921-1930	1
6	K348	1934	1931-1940	3
7	S179	1979	1971-1980	1
8	S656	1815	1811-1820	1
9	R769	1984	1981-1990	1
10	R054	2006	2001-2010	1
11	R854	1948	1941-1950	1
12	R865	1948	1941-1950	1
13	R561	1894	1891-1900	1
14	N386	1776	1771-1780	1
15	R882	1985	1981-1990	1
16	M668	1833	1831-1840	1
17	S398	1928	1921-1930	1
18	K753	1954	1951-1960	1
19	R145	2004	2001-2010	1
20	S649	1956	1951-1960	1
21	K424	1937	1931-1940	1
22	R804	2008	2001-2010	1
23	R583	1973	1971-1980	1
24	M744	1847	1841-1850	1
25	K353	1937	1931-1940	1
26	P858	1961	1961-1970	1
27	L238	1947	1941-1950	2
28	L527	1899	1891-1900	1
29	P665	1954	1951-1960	1
30	S602	1948	1941-1950	1
31	R795	1975	1971-1980	3
32	R444	1865	1861-1870	1
33	N385	1776	1771-1780	1
34	L496	1883	1881-1890	1
35	S668	1886	1881-1890	1
36	L352	1907	1901-1910	1
37	Z147	1868	1861-1870	1
38	S386	1981	1981-1990	2
39	Q299	1737	1731-1740	2
40	R605	1941	1941-1950	1
41	S235	1690	1681-1690	1
42	E249	2012	2011-2020	1
43	R609	1892	1891-1900	1
44	R293	1761	1761-1770	1
45	R766	1947	1941-1950	1
46	R727	1987	1981-1990	1
47	S249	1989	1981-1990	2
48	R767	1946	1941-1950	1
49	E025	1862	1861-1870	1
50	S313	1982	1981-1990	2
51	L745	1912	1911-1920	1
52	S322	1993	1991-2000	1
53	K757	1866	1861-1870	2
54	M687	1830	1821-1830	1
55	S312	1995	1991-2000	1
56	R821	1963	1961-1970	1
57	K886	1904	1901-1910	3
58	K486	1903	1901-1910	1
59	K478	1891	1891-1900	1
60	R015	1948	1941-1950	1
61	E127	1995	1991-2000	1
62	R214	2008	2001-2010	2
63	K354	1939	1931-1940	3
64	K759	1866	1861-1870	2
65	R249	2004	2001-2010	1
66	E129	1985	1981-1990	1
67	R971	1989	1981-1990	1
68	R146	2001	2001-2010	1
69	R858	1960	1951-1960	2
70	L989	1879	1871-1880	4
71	E087	1984	1981-1990	1
72	S790	1852	1851-1860	1
73	E267	2006	2001-2010	1
74	S291	1969	1961-1970	1
75	S161	1952	1951-1960	3
76	L873	1870	1861-1870	1
77	R252	1948	1941-1950	1
78	R495	1848	1841-1850	2
79	K362	1937	1931-1940	1
80	E092	2010	2001-2010	3
81	K756	1866	1861-1870	1
82	E263	2003	2001-2010	1
83	R524	1886	1881-1890	1
84	S328	1996	1991-2000	2
85	K429	1913	1911-1920	1
86	L275	1948	1941-1950	2
87	S165	2006	2001-2010	1
88	S177	1750	1741-1750	1
89	R832	1984	1981-1990	1
90	S998	2008	2001-2010	1
91	R627	1933	1931-1940	1
92	S700	1997	1991-2000	1
93	R528	1982	1981-1990	1
94	N528	1774	1771-1780	1
95	P295	1910	1901-1910	1
96	N387	1776	1771-1780	2
97	S254	1964	1961-1970	1
98	N766	1735	1731-1740	1
99	R801	1986	1981-1990	1
100	L236	1928	1921-1930	1
101	K346	1926	1921-1930	1
102	R778	1858	1851-1860	1
103	R450	1992	1991-2000	1
104	R458	1968	1961-1970	1
105	E056	2011	2011-2020	1
106	E252	2012	2011-2020	1
107	S698	1992	1991-2000	1
108	R699	1949	1941-1950	1
109	E119	2004	2001-2010	1
110	R000	1989	1981-1990	1
111	L396	1899	1891-1900	2
112	L397	1899	1891-1900	1
113	S387	1995	1991-2000	1
114	R295	1997	1991-2000	1
115	P399	1959	1951-1960	1
116	M262	1863	1861-1870	1
117	R715	1843	1841-1850	1
