# Supplementary material for: Frequency patterns of semantic change: corpus-based evidence of a near-critical dynamics in language change
Source: R Soc Open Sci. 2017 Nov 8;4(11):170830. doi: 10.1098/rsos.170830 (PMC5717648; doi:10.1098/rsos.170830)
Supplement: full_data.zip [file rsos170830supp2.gz › acabit.csv]

	Decade	Occurrences	Nombre de mots	Frequence	Average frequency	Normalized average frequency
0	1321-1330	0	247971	0.0	0.0	0.0
1	1331-1340	0	187017	0.0	0.0	0.0
2	1341-1350	0	589308	0.0	0.0	0.0
3	1351-1360	0	318194	0.0	0.0	0.0
4	1361-1370	0	662712	0.0	0.0	0.0
5	1371-1380	0	971929	0.0	0.0	0.0
6	1381-1390	0	241822	0.0	0.0	0.0
7	1391-1400	0	1263737	0.0	0.0	0.0
8	1401-1410	0	765291	0.0	0.0	0.0
9	1411-1420	0	324443	0.0	0.0	0.0
10	1421-1430	0	298510	0.0	0.0	0.0
11	1431-1440	0	213190	0.0	0.0	0.0
12	1441-1450	0	386463	0.0	0.0	0.0
13	1451-1460	0	694796	0.0	0.0	0.0
14	1461-1470	0	537606	0.0	0.0	0.0
15	1471-1480	0	183566	0.0	0.0	0.0
16	1481-1490	0	457731	0.0	0.0	0.0
17	1491-1500	0	626697	0.0	0.0	0.0
18	1501-1510	0	162065	0.0	0.0	0.0
19	1511-1520	0	216624	0.0	0.0	0.0
20	1521-1530	0	252956	0.0	0.0	0.0
21	1531-1540	0	194542	0.0	0.0	0.0
22	1541-1550	0	957168	0.0	0.0	0.0
23	1551-1560	0	1949051	0.0	0.0	0.0
24	1561-1570	0	480126	0.0	0.0	0.0
25	1571-1580	0	945849	0.0	0.0	0.0
26	1581-1590	0	842175	0.0	0.0	0.0
27	1591-1600	0	676127	0.0	0.0	0.0
28	1601-1610	0	2099839	0.0	0.0	0.0
29	1611-1620	0	794187	0.0	0.0	0.0
30	1621-1630	0	2095458	0.0	0.0	0.0
31	1631-1640	0	2094158	0.0	0.0	0.0
32	1641-1650	0	1247594	0.0	0.0	0.0
33	1651-1660	0	2303221	0.0	0.0	0.0
34	1661-1670	0	2481229	0.0	0.0	0.0
35	1671-1680	0	2015147	0.0	0.0	0.0
36	1681-1690	1	1684489	0.05936518433780214	0.011873036867560428	0.006556435834221177
37	1691-1700	0	1871214	0.0	0.011873036867560428	0.006556435834221177
38	1701-1710	0	809750	0.0	0.011873036867560428	0.006556435834221177
39	1711-1720	0	1714151	0.0	0.011873036867560428	0.006556435834221177
40	1721-1730	0	1125965	0.0	0.011873036867560428	0.006556435834221177
41	1731-1740	3	2909061	0.1031260602648071	0.02062521205296142	0.011389493766495165
42	1741-1750	1	2136771	0.04679958685324726	0.029985129423610875	0.016558154349192795
43	1751-1760	0	2483475	0.0	0.029985129423610875	0.016558154349192795
44	1761-1770	1	3287236	0.0304206938595221	0.03606926819551529	0.01991789001829334
45	1771-1780	5	3011727	0.16601770346382658	0.06927280888828061	0.03825329034168154
46	1781-1790	0	2767020	0.0	0.04864759683531918	0.026863796575186377
47	1791-1800	0	2497443	0.0	0.03928767946466973	0.021695135992488745
48	1801-1810	0	1436685	0.0	0.03928767946466973	0.021695135992488745
49	1811-1820	1	1624933	0.06154099892118629	0.04551174047700257	0.025132138430098695
50	1821-1830	1	3062877	0.03264904206078142	0.01883800819639354	0.010402577989262547
51	1831-1840	1	7375086	0.013559163920258013	0.021549840980445142	0.011900085142664066
52	1841-1850	4	11919516	0.03355840958642952	0.028261522897731046	0.015606357793986954
53	1851-1860	2	5771056	0.034655702526539336	0.035192663403038914	0.019433818155470673
54	1861-1870	10	6858196	0.14581093920325403	0.05204665145945246	0.02874079601422894
55	1871-1880	4	5715634	0.06998348739614889	0.05951354052652595	0.03286410326877586
56	1881-1890	3	7679389	0.03906560795396613	0.06461482933326758	0.03568109719428234
57	1891-1900	7	4613910	0.15171513965378605	0.08824617534673888	0.04873061481491096
58	1901-1910	6	4804354	0.12488671734014604	0.10629237830946021	0.05869594829245499
59	1911-1920	2	5036866	0.03970723064699359	0.08507163659820814	0.04697759578194073
60	1921-1930	4	11280218	0.03546030759334616	0.0781670006376476	0.043164771553477525
61	1931-1940	10	10897083	0.09176767764364097	0.08870741457558257	0.048985316745164514
62	1941-1950	13	12300750	0.10568461272686624	0.0795013091901986	0.04390159301755933
63	1951-1960	9	9976887	0.09020849890351569	0.07256566550287254	0.0400716459440169
64	1961-1970	6	13891857	0.043190769959696534	0.07326237336541312	0.040456376527009126
65	1971-1980	5	10280590	0.04863534096778492	0.07589738004030087	0.04191145936549069
66	1981-1990	19	15628128	0.12157566152516795	0.08185897681660627	0.04520352584935206
67	1991-2000	10	10606407	0.0942826350148547	0.07957858127420396	0.0439442636052286
68	2001-2010	17	11205157	0.15171585726108078	0.09188005294571698	0.05073728636599568
69	2011-2020	3	2099905	0.14286360573454515	0.1118146201006867	0.061745397592503394
