# Supplementary material for: Frequency patterns of semantic change: corpus-based evidence of a near-critical dynamics in language change
Source: R Soc Open Sci. 2017 Nov 8;4(11):170830. doi: 10.1098/rsos.170830 (PMC5717648; doi:10.1098/rsos.170830)
Supplement: full_data.zip [file rsos170830supp2.gz › a_cause_de_complet.csv]

	Cote	Date	Decade	Occurrences
0	Q993	1693	1691-1700	3
1	L345	1919	1911-1920	13
2	S594	1929	1921-1930	15
3	N588	1769	1761-1770	2
4	R598	1887	1881-1890	21
5	N998	1766	1761-1770	2
6	L955	1946	1941-1950	7
7	P294	1963	1961-1970	1
8	P326	1967	1961-1970	2
9	R361	1673	1671-1680	1
10	L427	1893	1891-1900	3
11	N976	1756	1751-1760	1
12	Q766	1655	1651-1660	34
13	N548	1773	1771-1780	1
14	K564	1934	1931-1940	3
15	K332	1954	1951-1960	1
16	M383	1832	1831-1840	5
17	M799	1839	1831-1840	6
18	R506	1998	1991-2000	1
19	K836	1860	1851-1860	2
20	K787	1926	1921-1930	26
21	S701	1998	1991-2000	9
22	8209	1398	1391-1400	80
23	R028	1549	1541-1550	2
24	Z140	1857	1851-1860	2
25	L699	1948	1941-1950	12
26	K265	1939	1931-1940	4
27	S997	1963	1961-1970	34
28	K668	1948	1941-1950	7
29	L252	1921	1921-1930	1
30	S981	1888	1881-1890	1
31	Q796	1686	1681-1690	9
32	R228	1680	1671-1680	8
33	R854	1948	1941-1950	4
34	L584	1887	1881-1890	15
35	K663	1951	1951-1960	1
36	R918	1960	1951-1960	4
37	R923	1984	1981-1990	1
38	R083	2005	2001-2010	1
39	K658	1910	1901-1910	10
40	N386	1776	1771-1780	8
41	L688	1924	1921-1930	3
42	S176	1747	1741-1750	1
43	R753	1727	1721-1730	5
44	L736	1939	1931-1940	5
45	N927	1735	1731-1740	7
46	E145	1918	1911-1920	19
47	M659	1849	1841-1850	3
48	S059	1573	1571-1580	4
49	M957	1855	1851-1860	4
50	N589	1765	1761-1770	1
51	K433	1918	1911-1920	11
52	Q783	1625	1621-1630	2
53	Q357	1707	1701-1710	13
54	R768	1981	1981-1990	10
55	R440	1967	1961-1970	13
56	M995	1825	1821-1830	1
57	R585	1924	1921-1930	3
58	M324	1846	1841-1850	1
59	M367	1826	1821-1830	5
60	E106	2011	2011-2020	1
61	S217	1931	1931-1940	6
62	R742	1923	1921-1930	3
63	P743	1920	1911-1920	15
64	R238	1980	1971-1980	25
65	S413	1986	1981-1990	4
66	L386	1920	1911-1920	3
67	R648	1926	1921-1930	3
68	K377	1927	1921-1930	1
69	Q435	1636	1631-1640	2
70	K558	1919	1911-1920	1
71	K843	1935	1931-1940	1
72	S395	1930	1921-1930	13
73	R820	1986	1981-1990	3
74	R299	1977	1971-1980	13
75	K374	1931	1931-1940	4
76	Q369	1687	1681-1690	2
77	S226	1978	1971-1980	2
78	R766	1947	1941-1950	15
79	6004	1402	1401-1410	2
80	S529	1955	1951-1960	24
81	6605	1440	1431-1440	3
82	P594	1857	1851-1860	2
83	P722	1949	1941-1950	1
84	R132	2002	2001-2010	1
85	L398	1937	1931-1940	21
86	L274	1948	1941-1950	8
87	K943	1950	1941-1950	33
88	E035	1981	1981-1990	23
89	K838	1860	1851-1860	2
90	K757	1866	1861-1870	9
91	S769	1875	1871-1880	5
92	S227	1962	1961-1970	31
93	S713	1728	1721-1730	8
94	S136	1846	1841-1850	6
95	Q376	1686	1681-1690	5
96	M764	1847	1841-1850	17
97	R050	2005	2001-2010	1
98	R806	2008	2001-2010	12
99	6005	1400	1391-1400	1
100	L333	1923	1921-1930	1
101	L967	1864	1861-1870	2
102	M449	1810	1801-1810	1
103	L673	1929	1921-1930	3
104	K546	1938	1931-1940	3
105	R249	2004	2001-2010	3
106	R176	1999	1991-2000	3
107	S714	1728	1721-1730	9
108	R104	1874	1871-1880	8
109	E209	1670	1661-1670	10
110	E058	1947	1941-1950	7
111	L689	1950	1941-1950	31
112	R133	1986	1981-1990	1
113	N324	1787	1781-1790	2
114	M237	1873	1871-1880	1
115	E129	1985	1981-1990	2
116	Q683	1646	1641-1650	24
117	P623	1952	1951-1960	3
118	K572	1950	1941-1950	2
119	N485	1773	1771-1780	5
120	P859	1961	1961-1970	2
121	L273	1929	1921-1930	3
122	R433	1967	1961-1970	2
123	N945	1731	1731-1740	1
124	Q792	1601	1601-1610	17
125	N822	1755	1751-1760	7
126	Q533	1623	1621-1630	5
127	P576	1962	1961-1970	1
128	R533	1879	1871-1880	4
129	M496	1805	1801-1810	6
130	E267	2006	2001-2010	11
131	K545	1913	1911-1920	1
132	L429	1928	1921-1930	1
133	S161	1952	1951-1960	16
134	L698	1948	1941-1950	9
135	Q477	1719	1711-1720	1
136	P739	1960	1951-1960	4
137	S596	1983	1981-1990	4
138	M368	1862	1861-1870	5
139	R398	1630	1621-1630	1
140	P543	1931	1931-1940	4
141	L639	1936	1931-1940	2
142	Z123	1890	1881-1890	1
143	S632	1986	1981-1990	10
144	R259	2007	2001-2010	1
145	P266	1911	1911-1920	3
146	R233	1696	1691-1700	6
147	0301	1489	1481-1490	24
148	M432	1817	1811-1820	4
149	M354	1831	1831-1840	6
150	R803	1923	1921-1930	7
151	P486	1904	1901-1910	2
152	N429	1778	1771-1780	5
153	R998	1934	1931-1940	1
154	K939	1943	1941-1950	19
155	Q398	1698	1691-1700	3
156	P463	1962	1961-1970	1
157	6255	1480	1471-1480	6
158	R513	1988	1981-1990	6
159	L443	1859	1851-1860	1
160	P449	1923	1921-1930	5
161	E282	2006	2001-2010	17
162	K849	1863	1861-1870	5
163	P927	1961	1961-1970	1
164	S407	1967	1961-1970	16
165	P372	1964	1961-1970	1
166	S391	1943	1941-1950	3
167	K233	1914	1911-1920	8
168	K556	1944	1941-1950	2
169	N582	1769	1761-1770	2
170	N358	1784	1781-1790	2
171	K783	1923	1921-1930	3
172	R081	1999	1991-2000	4
173	S627	1843	1841-1850	1
174	Q685	1624	1621-1630	7
175	K237	1923	1921-1930	2
176	Q628	1696	1691-1700	12
177	R828	1984	1981-1990	8
178	P364	1957	1951-1960	2
179	E048	2000	1991-2000	7
180	L382	1890	1881-1890	4
181	N347	1783	1781-1790	2
182	Z146	1865	1861-1870	1
183	R208	1994	1991-2000	10
184	R534	1975	1971-1980	18
185	K365	1928	1921-1930	6
186	P339	1968	1961-1970	6
187	R227	1680	1671-1680	2
188	R188	1985	1981-1990	5
189	K473	1936	1931-1940	2
190	M699	1866	1861-1870	20
191	R563	1870	1861-1870	2
192	L854	1892	1891-1900	2
193	R851	1560	1551-1560	49
194	S393	1847	1841-1850	19
195	L327	1926	1921-1930	8
196	Q978	1692	1691-1700	3
197	S221	1963	1961-1970	20
198	P385	1816	1811-1820	5
199	L438	1942	1941-1950	10
200	P284	1908	1901-1910	2
201	K657	1910	1901-1910	8
202	R474	1827	1821-1830	3
203	L348	1889	1881-1890	8
204	S003	1968	1961-1970	1
205	P357	1961	1961-1970	5
206	M865	1840	1831-1840	5
207	P375	1964	1961-1970	4
208	R008	1970	1961-1970	9
209	R888	1899	1891-1900	2
210	R036	2001	2001-2010	3
211	S181	1559	1551-1560	3
212	R240	1983	1981-1990	32
213	M363	1825	1821-1830	2
214	S142	1845	1841-1850	9
215	K662	1910	1901-1910	12
216	P453	1962	1961-1970	1
217	M438	1797	1791-1800	1
218	R456	1963	1961-1970	13
219	S544	1945	1941-1950	11
220	L729	1945	1941-1950	1
221	E098	1984	1981-1990	34
222	5605	1466	1461-1470	1
223	Z120	1889	1881-1890	1
224	L499	1901	1901-1910	2
225	K562	1929	1921-1930	5
226	R915	1958	1951-1960	4
227	K948	1936	1931-1940	1
228	S141	1850	1841-1850	20
229	L879	1867	1861-1870	2
230	N338	1784	1781-1790	2
231	R680	1799	1791-1800	1
232	P757	1920	1911-1920	25
233	N376	1780	1771-1780	3
234	P355	1936	1931-1940	2
235	S580	1961	1961-1970	1
236	E111	1976	1971-1980	18
237	P962	1903	1901-1910	1
238	6013	1481	1481-1490	11
239	L497	1904	1901-1910	2
240	R127	2008	2001-2010	11
241	K437	1943	1941-1950	15
242	L974	1816	1811-1820	2
243	S187	1984	1981-1990	19
244	P325	1967	1961-1970	6
245	R901	1904	1901-1910	8
246	N484	1773	1771-1780	12
247	E108	2001	2001-2010	3
248	S364	1958	1951-1960	9
249	Q474	1743	1741-1750	3
250	R142	1997	1991-2000	14
251	K749	1915	1911-1920	1
252	M665	1839	1831-1840	4
253	Q329	1713	1711-1720	6
254	L299	1925	1921-1930	11
255	S822	1852	1851-1860	1
256	K272	1932	1931-1940	1
257	S321	1985	1981-1990	32
258	P634	1931	1931-1940	1
259	R203	1890	1881-1890	1
260	L679	1936	1931-1940	5
261	N447	1776	1771-1780	1
262	N464	1775	1771-1780	1
263	K696	1927	1921-1930	6
264	E192	1973	1971-1980	12
265	R685	1845	1841-1850	8
266	R903	1912	1911-1920	3
267	S750	1978	1971-1980	2
268	Z154	1874	1871-1880	14
269	M693	1829	1821-1830	3
270	S768	1874	1871-1880	19
271	S649	1956	1951-1960	10
272	L465	1885	1881-1890	6
273	N452	1776	1771-1780	4
274	K885	1951	1951-1960	2
275	R543	1920	1911-1920	10
276	0303	1495	1491-1500	12
277	E122	1996	1991-2000	11
278	P753	1958	1951-1960	1
279	S406	1845	1841-1850	41
280	S976	1950	1941-1950	3
281	R964	1979	1971-1980	3
282	R944	1530	1521-1530	1
283	S665	1840	1831-1840	6
284	Q358	1706	1701-1710	3
285	K926	1937	1931-1940	9
286	K892	1936	1931-1940	30
287	L834	1848	1841-1850	1
288	R481	1834	1831-1840	8
289	Z143	1861	1861-1870	1
290	K659	1910	1901-1910	14
291	P625	1948	1941-1950	3
292	6611	1468	1461-1470	1
293	5405	1500	1491-1500	1
294	N348	1781	1781-1790	1
295	N757	1745	1741-1750	4
296	M223	1873	1871-1880	1
297	E055	2009	2001-2010	2
298	R484	1837	1831-1840	6
299	P556	1872	1871-1880	4
300	S983	1932	1931-1940	128
301	S249	1989	1981-1990	7
302	S567	1973	1971-1980	14
303	M435	1807	1801-1810	3
304	K225	1906	1901-1910	3
305	K928	1938	1931-1940	4
306	N974	1756	1751-1760	4
307	S211	1959	1951-1960	2
308	K469	1928	1921-1930	9
309	Q494	1735	1731-1740	5
310	R694	1842	1841-1850	1
311	K573	1951	1951-1960	9
312	R497	1850	1841-1850	13
313	N739	1738	1731-1740	5
314	R461	1965	1961-1970	2
315	K826	1940	1931-1940	2
316	L524	1927	1921-1930	2
317	L242	1906	1901-1910	1
318	R243	2006	2001-2010	10
319	Q733	1681	1681-1690	1
320	N736	1738	1731-1740	2
321	N623	1761	1761-1770	2
322	6606	1445	1441-1450	4
323	K525	1922	1921-1930	18
324	Q537	1684	1681-1690	2
325	P267	1899	1891-1900	6
326	K975	1924	1921-1930	7
327	S308	1987	1981-1990	9
328	S204	1939	1931-1940	2
329	P853	1963	1961-1970	1
330	N384	1780	1771-1780	3
331	6402	1460	1451-1460	12
332	E020	1966	1961-1970	9
333	M559	1797	1791-1800	3
334	L973	1816	1811-1820	1
335	S012	1974	1971-1980	9
336	R123	2005	2001-2010	12
337	R746	1963	1961-1970	2
338	N233	1788	1781-1790	5
339	Z131	1850	1841-1850	15
340	M249	1873	1871-1880	1
341	K648	1939	1931-1940	1
342	L826	1952	1951-1960	2
343	L774	1935	1931-1940	1
344	R814	1961	1961-1970	10
345	M422	1823	1821-1830	5
346	K234	1918	1911-1920	11
347	L224	1946	1941-1950	7
348	R020	1972	1971-1980	1
349	N772	1746	1741-1750	2
350	Q523	1601	1601-1610	31
351	R622	1927	1921-1930	4
352	R174	1974	1971-1980	9
353	R046	2002	2001-2010	1
354	N228	1835	1831-1840	13
355	K699	1928	1921-1930	11
356	K244	1944	1941-1950	1
357	R024	1977	1971-1980	3
358	K453	1905	1901-1910	2
359	L579	1926	1921-1930	11
360	P328	1942	1941-1950	4
361	R152	1998	1991-2000	1
362	S697	1935	1931-1940	23
363	P967	1939	1931-1940	4
364	K387	1927	1921-1930	19
365	Q359	1694	1691-1700	2
366	P224	1732	1731-1740	4
367	M894	1829	1821-1830	1
368	Z117	1886	1881-1890	3
369	M459	1814	1811-1820	11
370	M424	1823	1821-1830	9
371	R289	1824	1821-1830	14
372	S667	1881	1881-1890	10
373	R488	1841	1841-1850	11
374	R202	1890	1881-1890	1
375	N648	1732	1731-1740	1
376	K672	1936	1931-1940	3
377	K993	1906	1901-1910	2
378	P394	1963	1961-1970	1
379	S852	1831	1831-1840	1
380	M462	1814	1811-1820	15
381	R696	1951	1951-1960	1
382	K557	1944	1941-1950	3
383	L987	1879	1871-1880	5
384	E236	1668	1661-1670	24
385	L893	1879	1871-1880	2
386	S162	1846	1841-1850	1
387	R961	1902	1901-1910	17
388	R052	2006	2001-2010	2
389	K297	1895	1891-1900	4
390	R833	1865	1861-1870	9
391	R813	1985	1981-1990	16
392	E085	1976	1971-1980	31
393	E178	2011	2011-2020	17
394	E253	2006	2001-2010	1
395	S397	1843	1841-1850	51
396	M552	1832	1831-1840	7
397	S435	1930	1921-1930	2
398	M568	1791	1791-1800	6
399	L838	1875	1871-1880	1
400	R098	1975	1971-1980	4
401	K766	1926	1921-1930	13
402	Q797	1700	1691-1700	6
403	E144	1985	1981-1990	31
404	K852	1878	1871-1880	8
405	P653	1961	1961-1970	3
406	R349	1967	1961-1970	8
407	P485	1968	1961-1970	1
408	S538	1955	1951-1960	7
409	S319	1844	1841-1850	10
410	P429	1966	1961-1970	7
411	E219	1728	1721-1730	1
412	K764	1913	1911-1920	4
413	R429	1668	1661-1670	6
414	S333	1837	1831-1840	15
415	K956	1894	1891-1900	7
416	M776	1855	1851-1860	1
417	M286	1851	1851-1860	13
418	K548	1939	1931-1940	7
419	E059	1965	1961-1970	5
420	S097	1636	1631-1640	3
421	R758	1981	1981-1990	14
422	K889	1930	1921-1930	7
423	E119	2004	2001-2010	29
424	R000	1989	1981-1990	20
425	L572	1915	1911-1920	1
426	K844	1863	1861-1870	7
427	Q367	1715	1711-1720	5
428	P896	1956	1951-1960	3
429	R009	1970	1961-1970	11
430	L263	1923	1921-1930	5
431	K547	1939	1931-1940	5
432	S670	1976	1971-1980	14
433	R109	1886	1881-1890	6
434	K624	1939	1931-1940	5
435	M999	1796	1791-1800	2
436	S617	1827	1821-1830	2
437	R431	1840	1831-1840	8
438	R911	1926	1921-1930	7
439	N742	1738	1731-1740	3
440	L986	1877	1871-1880	2
441	R207	1977	1971-1980	3
442	P652	1958	1951-1960	4
443	M925	1835	1831-1840	1
444	L726	1919	1911-1920	8
445	L342	1954	1951-1960	8
446	Q824	1648	1641-1650	1
447	P656	1943	1941-1950	2
448	S212	1963	1961-1970	2
449	K528	1922	1921-1930	16
450	R048	1987	1981-1990	4
451	L842	1874	1871-1880	1
452	R734	1921	1921-1930	34
453	R848	1885	1881-1890	2
454	E180	2013	2011-2020	8
455	R672	1613	1611-1620	1
456	K899	1939	1931-1940	11
457	M873	1859	1851-1860	3
458	N737	1738	1731-1740	2
459	L693	1958	1951-1960	13
460	6609	1458	1451-1460	1
461	R797	1994	1991-2000	1
462	M384	1832	1831-1840	5
463	M746	1848	1841-1850	21
464	K479	1891	1891-1900	5
465	M456	1832	1831-1840	14
466	K583	1948	1941-1950	8
467	N575	1764	1761-1770	1
468	R134	1989	1981-1990	24
469	P858	1961	1961-1970	1
470	E005	1981	1981-1990	19
471	M782	1821	1821-1830	3
472	S384	1922	1921-1930	2
473	Q227	1808	1801-1810	2
474	E061	1971	1971-1980	5
475	M658	1849	1841-1850	4
476	R064	1981	1981-1990	23
477	K647	1928	1921-1930	12
478	S797	1881	1881-1890	1
479	K464	1912	1911-1920	1
480	E265	2007	2001-2010	23
481	E089	1987	1981-1990	20
482	P467	1922	1921-1930	1
483	R183	1950	1941-1950	4
484	Q437	1691	1691-1700	10
485	R795	1975	1971-1980	55
486	S098	1638	1631-1640	1
487	Q883	1610	1601-1610	9
488	S203	1929	1921-1930	3
489	R242	2009	2001-2010	1
490	Q469	1776	1771-1780	1
491	M989	1839	1831-1840	10
492	7007	1410	1401-1410	13
493	S584	1601	1601-1610	1
494	M542	1860	1851-1860	1
495	Z158	1878	1871-1880	6
496	M574	1791	1791-1800	1
497	M688	1881	1881-1890	21
498	S092	1601	1601-1610	1
499	M966	1860	1851-1860	7
500	S986	1933	1931-1940	19
501	L958	1847	1841-1850	3
502	M923	1863	1861-1870	6
503	B021	1556	1551-1560	22
504	Q889	1631	1631-1640	1
505	L323	1931	1931-1940	12
506	S246	1993	1991-2000	11
507	M274	1856	1851-1860	1
508	L593	1891	1891-1900	4
509	E134	1968	1961-1970	13
510	Q534	1610	1601-1610	19
511	K323	1913	1911-1920	1
512	K426	1944	1941-1950	3
513	Q987	1695	1691-1700	20
514	K995	1948	1941-1950	2
515	K763	1913	1911-1920	4
516	K759	1866	1861-1870	2
517	Q745	1643	1641-1650	1
518	M863	1872	1871-1880	4
519	N954	1751	1751-1760	3
520	N352	1781	1781-1790	2
521	N274	1782	1781-1790	1
522	Q337	1715	1711-1720	8
523	S982	1888	1881-1890	1
524	E037	1985	1981-1990	28
525	R640	1925	1921-1930	4
526	0602	1442	1441-1450	20
527	R716	1843	1841-1850	5
528	S793	1883	1881-1890	7
529	R971	1989	1981-1990	24
530	E195	2000	1991-2000	31
531	R489	1842	1841-1850	6
532	R858	1960	1951-1960	4
533	R284	2009	2001-2010	1
534	S815	1887	1881-1890	2
535	S685	1972	1971-1980	4
536	R111	1897	1891-1900	11
537	R582	1606	1601-1610	7
538	S120	1846	1841-1850	1
539	R435	1964	1961-1970	2
540	K258	1931	1931-1940	2
541	S392	1812	1811-1820	22
542	S502	1952	1951-1960	2
543	M758	1844	1841-1850	5
544	L723	1910	1901-1910	2
545	S009	1993	1991-2000	12
546	K569	1905	1901-1910	3
547	S735	1965	1961-1970	3
548	S932	1682	1681-1690	1
549	6225	1450	1441-1450	1
550	L456	1880	1871-1880	8
551	R005	1970	1961-1970	7
552	R756	1727	1721-1730	8
553	K373	1933	1931-1940	6
554	E092	2010	2001-2010	49
555	Q688	1627	1621-1630	1
556	K599	1957	1951-1960	3
557	P247	1735	1731-1740	12
558	Z145	1863	1861-1870	3
559	S307	1995	1991-2000	19
560	L632	1932	1931-1940	7
561	Q874	1633	1631-1640	1
562	N844	1736	1731-1740	6
563	E235	1641	1641-1650	6
564	M754	1843	1841-1850	26
565	Q886	1631	1631-1640	4
566	S409	1956	1951-1960	5
567	Q327	1713	1711-1720	4
568	Q378	1699	1691-1700	1
569	N987	1732	1731-1740	5
570	M823	1873	1871-1880	12
571	K229	1911	1911-1920	1
572	P966	1956	1951-1960	2
573	R867	1958	1951-1960	3
574	R770	1988	1981-1990	1
575	R477	1830	1821-1830	8
576	P847	1884	1881-1890	1
577	S135	1850	1841-1850	8
578	Q538	1684	1681-1690	3
579	L563	1915	1911-1920	13
580	S528	1967	1961-1970	5
581	P388	1816	1811-1820	2
582	R022	1991	1991-2000	1
583	R439	1968	1961-1970	17
584	E170	2012	2011-2020	25
585	R537	1957	1951-1960	23
586	Q265	1746	1741-1750	1
587	R885	1959	1951-1960	1
588	S843	1854	1851-1860	1
589	S679	1927	1921-1930	3
590	Q744	1676	1671-1680	2
591	R816	1953	1951-1960	8
592	M458	1814	1811-1820	9
593	S385	1937	1931-1940	2
594	L282	1939	1931-1940	1
595	S254	1964	1961-1970	45
596	S026	1836	1831-1840	3
597	K227	1908	1901-1910	6
598	R643	1867	1861-1870	12
599	R033	1999	1991-2000	3
600	V000	1609	1601-1610	2
601	K532	1922	1921-1930	32
602	S324	1960	1951-1960	3
603	S536	1951	1951-1960	10
604	S040	1949	1941-1950	12
605	S551	1976	1971-1980	6
606	L485	1884	1881-1890	2
607	R905	1921	1921-1930	5
608	P645	1921	1921-1930	1
609	L798	1939	1931-1940	1
610	R939	1954	1951-1960	4
611	L598	1935	1931-1940	14
612	N758	1745	1741-1750	1
613	P457	1949	1941-1950	2
614	R897	1896	1891-1900	12
615	M866	1842	1841-1850	6
616	P552	1953	1951-1960	1
617	K986	1859	1851-1860	1
618	E183	2009	2001-2010	5
619	S353	1899	1891-1900	20
620	Q242	1968	1961-1970	2
621	K526	1922	1921-1930	19
622	E197	1961	1961-1970	7
623	K786	1926	1921-1930	35
624	R413	1656	1651-1660	10
625	R263	1763	1761-1770	1
626	P948	1965	1961-1970	5
627	S346	1939	1931-1940	24
628	B015	1545	1541-1550	4
629	R047	2001	2001-2010	7
630	M698	1866	1861-1870	10
631	6612	1418	1411-1420	3
632	R869	1980	1971-1980	11
633	L935	1833	1831-1840	2
634	L293	1945	1941-1950	11
635	R121	1991	1991-2000	3
636	0231	1404	1401-1410	6
637	N495	1775	1771-1780	1
638	Z150	1870	1861-1870	3
639	L788	1949	1941-1950	2
640	P338	1968	1961-1970	4
641	R075	2007	2001-2010	26
642	R658	1931	1931-1940	8
643	L867	1818	1811-1820	4
644	R071	2005	2001-2010	6
645	M298	1854	1851-1860	1
646	K725	1928	1921-1930	1
647	P873	1957	1951-1960	1
648	R085	1966	1961-1970	4
649	R292	1761	1761-1770	1
650	P525	1954	1951-1960	5
651	K443	1921	1921-1930	30
652	R102	1558	1551-1560	5
653	E113	2002	2001-2010	1
654	E196	2013	2011-2020	1
655	L884	1867	1861-1870	2
656	N824	1729	1721-1730	2
657	K625	1939	1931-1940	3
658	E072	1986	1981-1990	28
659	S310	1978	1971-1980	6
660	L783	1907	1901-1910	6
661	S372	1993	1991-2000	3
662	Q336	1710	1701-1710	12
663	R438	1967	1961-1970	16
664	N326	1787	1781-1790	2
665	S014	1747	1741-1750	2
666	Q354	1714	1711-1720	3
667	M669	1835	1831-1840	1
668	S320	1989	1981-1990	4
669	S119	1846	1841-1850	1
670	M326	1846	1841-1850	1
671	R276	1696	1691-1700	6
672	K584	1938	1931-1940	8
673	Q986	1693	1691-1700	1
674	L436	1894	1891-1900	3
675	K762	1913	1911-1920	3
676	R074	2003	2001-2010	6
677	7009	1399	1391-1400	7
678	P874	1957	1951-1960	1
679	E060	1970	1961-1970	2
680	M527	1802	1801-1810	7
681	R681	1842	1841-1850	1
682	R197	1976	1971-1980	2
683	Z152	1871	1871-1880	2
684	P428	1965	1961-1970	1
685	K269	1932	1931-1940	2
686	E109	2008	2001-2010	1
687	K439	1920	1911-1920	16
688	K589	1881	1881-1890	1
689	S348	1897	1891-1900	1
690	R958	1933	1931-1940	7
691	K576	1925	1921-1930	6
692	L983	1871	1871-1880	2
693	R853	1976	1971-1980	26
694	M945	1803	1801-1810	3
695	E025	1862	1861-1870	1
696	Q757	1621	1621-1630	1
697	Q856	1641	1641-1650	3
698	S360	1778	1771-1780	25
699	S812	1883	1881-1890	3
700	L296	1954	1951-1960	17
701	Q838	1679	1671-1680	2
702	R963	1587	1581-1590	6
703	E292	1937	1931-1940	15
704	N798	1755	1751-1760	8
705	K422	1923	1921-1930	9
706	S280	1637	1631-1640	1
707	P248	1735	1731-1740	15
708	R015	1948	1941-1950	24
709	M543	1808	1801-1810	2
710	S549	1976	1971-1980	6
711	L589	1893	1891-1900	4
712	E097	1989	1981-1990	6
713	S274	1737	1731-1740	3
714	R436	1967	1961-1970	2
715	E083	1988	1981-1990	15
716	P837	1962	1961-1970	1
717	R055	1986	1981-1990	15
718	M885	1837	1831-1840	7
719	R731	1885	1881-1890	9
720	S299	1985	1981-1990	11
721	R629	1793	1791-1800	2
722	P392	1927	1921-1930	10
723	M245	1872	1871-1880	2
724	R892	1889	1881-1890	6
725	M453	1810	1801-1810	2
726	K282	1929	1921-1930	4
727	6254	1486	1481-1490	13
728	M389	1822	1821-1830	3
729	M975	1848	1841-1850	7
730	Z161	1880	1871-1880	13
731	L454	1951	1951-1960	1
732	E068	1958	1951-1960	5
733	S581	1637	1631-1640	5
734	S377	1977	1971-1980	4
735	E171	2012	2011-2020	4
736	Q397	1698	1691-1700	2
737	S790	1852	1851-1860	3
738	R641	1914	1911-1920	4
739	R128	2008	2001-2010	1
740	N923	1739	1731-1740	5
741	K263	1928	1921-1930	2
742	S239	1711	1711-1720	1
743	R818	1987	1981-1990	2
744	Q692	1627	1621-1630	7
745	M473	1809	1801-1810	4
746	R631	1578	1571-1580	4
747	M329	1846	1841-1850	8
748	Q777	1655	1651-1660	6
749	R317	1682	1681-1690	1
750	L827	1864	1861-1870	24
751	S628	1826	1821-1830	1
752	R525	1977	1971-1980	1
753	L272	1928	1921-1930	14
754	M494	1805	1801-1810	9
755	Q975	1653	1651-1660	1
756	K594	1918	1911-1920	1
757	R771	1985	1981-1990	3
758	R359	1678	1671-1680	6
759	M998	1796	1791-1800	2
760	K254	1901	1901-1910	2
761	S850	1961	1961-1970	13
762	R709	1844	1841-1850	1
763	L295	1954	1951-1960	11
764	L643	1932	1931-1940	2
765	L682	1936	1931-1940	4
766	Q837	1679	1671-1680	7
767	L833	1853	1851-1860	11
768	N762	1759	1751-1760	1
769	K859	1890	1881-1890	1
770	R873	1974	1971-1980	1
771	R717	1843	1841-1850	10
772	P595	1857	1851-1860	4
773	R984	1633	1631-1640	1
774	K627	1939	1931-1940	2
775	K674	1943	1941-1950	5
776	M994	1823	1821-1830	3
777	S400	1979	1971-1980	1
778	R528	1982	1981-1990	3
779	P677	1959	1951-1960	1
780	K755	1925	1921-1930	4
781	M347	1839	1831-1840	13
782	P579	1945	1941-1950	2
783	R784	2003	2001-2010	3
784	S186	1965	1961-1970	9
785	R480	1833	1831-1840	2
786	5401	1432	1431-1440	1
787	L332	1923	1921-1930	2
788	Q544	1684	1681-1690	2
789	N969	1736	1731-1740	1
790	R624	1929	1921-1930	4
791	K878	1893	1891-1900	1
792	E099	1999	1991-2000	13
793	R786	1857	1851-1860	7
794	K447	1922	1921-1930	19
795	L248	1946	1941-1950	2
796	R115	2006	2001-2010	1
797	R925	1891	1891-1900	12
798	R421	1542	1541-1550	1
799	S635	1930	1921-1930	1
800	L978	1839	1831-1840	3
801	R596	1562	1561-1570	1
802	P769	1963	1961-1970	3
803	K386	1924	1921-1930	10
804	R458	1968	1961-1970	9
805	R740	1920	1911-1920	4
806	N797	1755	1751-1760	3
807	R294	2004	2001-2010	7
808	E046	2011	2011-2020	5
809	N583	1764	1761-1770	1
810	K247	1928	1921-1930	6
811	N342	1784	1781-1790	2
812	R972	1544	1541-1550	2
813	R300	1682	1681-1690	1
814	S591	1615	1611-1620	40
815	M563	1797	1791-1800	12
816	M777	1866	1861-1870	18
817	0401	1385	1381-1390	1
818	K296	1893	1891-1900	7
819	S405	1592	1591-1600	6
820	S520	1950	1941-1950	4
821	Q723	1709	1701-1710	20
822	K395	1942	1941-1950	4
823	Q679	1646	1641-1650	34
824	R441	1966	1961-1970	21
825	R459	1966	1961-1970	8
826	R248	1957	1951-1960	4
827	R715	1843	1841-1850	18
828	Q854	1639	1631-1640	1
829	K635	1889	1881-1890	8
830	K695	1925	1921-1930	11
831	R219	2009	2001-2010	11
832	Q493	1738	1731-1740	3
833	E293	1940	1931-1940	4
834	S794	1885	1881-1890	38
835	K394	1936	1931-1940	1
836	K829	1899	1891-1900	6
837	E066	1952	1951-1960	8
838	R776	1577	1571-1580	39
839	L586	1887	1881-1890	8
840	R298	2008	2001-2010	1
841	K235	1920	1911-1920	3
842	K565	1929	1921-1930	5
843	R167	2007	2001-2010	10
844	R515	1964	1961-1970	3
845	L277	1963	1961-1970	24
846	R040	2001	2001-2010	8
847	S517	1966	1961-1970	12
848	E018	1976	1971-1980	6
849	L768	1938	1931-1940	3
850	K955	1936	1931-1940	1
851	R012	1975	1971-1980	2
852	Q472	1776	1771-1780	2
853	E280	1975	1971-1980	3
854	E245	1677	1671-1680	1
855	S691	1997	1991-2000	1
856	S378	1641	1641-1650	6
857	S051	1579	1571-1580	2
858	N264	1790	1781-1790	4
859	Q364	1681	1681-1690	4
860	S002	1951	1951-1960	1
861	R837	1864	1861-1870	4
862	K396	1938	1931-1940	6
863	Q558	1740	1731-1740	2
864	S541	1986	1981-1990	1
865	Q492	1738	1731-1740	6
866	M593	1879	1871-1880	13
867	6222	1486	1481-1490	2
868	N688	1751	1751-1760	4
869	L829	1859	1851-1860	3
870	K669	1936	1931-1940	1
871	Z134	1852	1851-1860	4
872	R935	1526	1521-1530	1
873	M569	1794	1791-1800	14
874	R549	1961	1961-1970	1
875	E198	1555	1551-1560	3
876	L527	1899	1891-1900	2
877	K797	1848	1841-1850	11
878	L385	1921	1921-1930	3
879	N858	1749	1741-1750	1
880	Q938	1684	1681-1690	1
881	N829	1748	1741-1750	4
882	L384	1921	1921-1930	4
883	R573	1975	1971-1980	3
884	R490	1843	1841-1850	11
885	S335	1845	1841-1850	7
886	E191	2013	2011-2020	4
887	M297	1854	1851-1860	18
888	L227	1916	1911-1920	8
889	N634	1763	1761-1770	4
890	S159	1959	1951-1960	3
891	P926	1821	1821-1830	1
892	M466	1805	1801-1810	2
893	M988	1839	1831-1840	7
894	K482	1939	1931-1940	4
895	L685	1942	1941-1950	3
896	E096	1998	1991-2000	1
897	R650	1928	1921-1930	3
898	P343	1963	1961-1970	6
899	K727	1931	1931-1940	10
900	S070	1608	1601-1610	1
901	S125	1959	1951-1960	3
902	R540	1983	1981-1990	5
903	N962	1754	1751-1760	1
904	L229	1902	1901-1910	9
905	R135	1993	1991-2000	9
906	R698	1950	1941-1950	2
907	P846	1965	1961-1970	1
908	K988	1859	1851-1860	1
909	M655	1834	1831-1840	2
910	S539	1983	1981-1990	5
911	S355	1870	1861-1870	9
912	R471	1824	1821-1830	1
913	R143	1997	1991-2000	8
914	R736	1981	1981-1990	1
915	S265	1625	1621-1630	1
916	E086	2001	2001-2010	1
917	R644	1881	1881-1890	8
918	L432	1956	1951-1960	2
919	S329	1996	1991-2000	233
920	K537	1929	1921-1930	1
921	P748	1955	1951-1960	2
922	R225	1680	1671-1680	10
923	K985	1859	1851-1860	1
924	M979	1847	1841-1850	2
925	Q496	1783	1781-1790	3
926	6602	1433	1431-1440	4
927	L738	1943	1941-1950	6
928	K364	1922	1921-1930	13
929	R855	1949	1941-1950	6
930	Q753	1610	1601-1610	8
931	P655	1943	1941-1950	1
932	L997	1874	1871-1880	1
933	Q246	1961	1961-1970	1
934	R532	1983	1981-1990	5
935	Q222	1942	1941-1950	3
936	P726	1963	1961-1970	3
937	M899	1863	1861-1870	7
938	R898	1903	1901-1910	1
939	P894	1811	1811-1820	3
940	K934	1898	1891-1900	5
941	M272	1859	1851-1860	5
942	S805	1885	1881-1890	7
943	S766	1829	1821-1830	4
944	N229	1835	1831-1840	10
945	Z159	1877	1871-1880	5
946	S886	1587	1581-1590	19
947	K555	1938	1931-1940	2
948	M864	1840	1831-1840	4
949	L354	1832	1831-1840	8
950	R442	1966	1961-1970	18
951	P354	1936	1931-1940	1
952	L672	1938	1931-1940	12
953	L837	1876	1871-1880	1
954	M234	1878	1871-1880	1
955	E065	1947	1941-1950	1
956	P282	1723	1721-1730	9
957	N278	1783	1781-1790	2
958	S067	1637	1631-1640	1
959	P683	1961	1961-1970	1
960	S188	1985	1981-1990	13
961	S016	1566	1561-1570	1
962	K598	1955	1951-1960	1
963	E004	1871	1871-1880	3
964	S285	1979	1971-1980	2
965	L777	1952	1951-1960	6
966	S590	1603	1601-1610	88
967	N223	1828	1821-1830	1
968	K866	1896	1891-1900	4
969	S896	1632	1631-1640	1
970	M722	1877	1871-1880	6
971	S205	1959	1951-1960	3
972	P827	1965	1961-1970	1
973	R257	1990	1981-1990	49
974	E164	2009	2001-2010	8
975	Q298	1727	1721-1730	2
976	S290	1980	1971-1980	2
977	S315	1955	1951-1960	24
978	S289	1978	1971-1980	15
979	S799	1985	1981-1990	7
980	P479	1911	1911-1920	4
981	L856	1890	1881-1890	8
982	Q457	1784	1781-1790	1
983	K344	1957	1951-1960	5
984	S165	2006	2001-2010	38
985	R271	1994	1991-2000	19
986	M662	1833	1831-1840	4
987	R222	1675	1671-1680	10
988	K842	1860	1851-1860	1
989	R066	1978	1971-1980	6
990	R711	1845	1841-1850	2
991	R297	1978	1971-1980	22
992	R765	1987	1981-1990	5
993	Q789	1601	1601-1610	36
994	Q863	1634	1631-1640	13
995	S996	1964	1961-1970	63
996	E050	1993	1991-2000	27
997	R792	1949	1941-1950	3
998	K977	1934	1931-1940	2
999	Q468	1744	1741-1750	2
1000	L486	1884	1881-1890	6
1001	M684	1848	1841-1850	4
1002	P336	1968	1961-1970	8
1003	N639	1763	1761-1770	4
1004	Q346	1683	1681-1690	1
1005	E204	1632	1631-1640	2
1006	N345	1784	1781-1790	5
1007	L762	1942	1941-1950	1
1008	P945	1822	1821-1830	2
1009	L835	1833	1831-1840	2
1010	S726	1923	1921-1930	5
1011	L824	1950	1941-1950	3
1012	R090	1974	1971-1980	4
1013	R619	1970	1961-1970	5
1014	L367	1904	1901-1910	6
1015	R498	1851	1851-1860	21
1016	Z114	1885	1881-1890	5
1017	E029	1995	1991-2000	1
1018	K357	1927	1921-1930	3
1019	Q782	1625	1621-1630	18
1020	K595	1922	1921-1930	4
1021	N466	1775	1771-1780	1
1022	S548	1976	1971-1980	21
1023	R198	1896	1891-1900	2
1024	6016	1450	1441-1450	17
1025	6007	1401	1401-1410	3
1026	Q526	1710	1701-1710	10
1027	S655	1937	1931-1940	14
1028	M344	1840	1831-1840	13
1029	L855	1892	1891-1900	1
1030	K925	1935	1931-1940	7
1031	R548	1979	1971-1980	18
1032	E073	1988	1981-1990	15
1033	Q833	1665	1661-1670	3
1034	K284	1942	1941-1950	10
1035	R261	1976	1971-1980	4
1036	6304	1421	1421-1430	22
1037	K568	1900	1891-1900	17
1038	S054	2004	2001-2010	1
1039	E237	1668	1661-1670	2
1040	L258	1914	1911-1920	3
1041	N973	1756	1751-1760	1
1042	S323	1956	1951-1960	4
1043	R957	1988	1981-1990	11
1044	N958	1762	1761-1770	1
1045	K867	1896	1891-1900	3
1046	0302	1489	1481-1490	14
1047	L376	1888	1881-1890	1
1048	P799	1960	1951-1960	2
1049	R476	1829	1821-1830	1
1050	R124	2008	2001-2010	18
1051	S056	1572	1571-1580	3
1052	N273	1787	1781-1790	8
1053	L326	1913	1911-1920	2
1054	K544	1949	1941-1950	5
1055	K999	1899	1891-1900	2
1056	R509	1894	1891-1900	1
1057	Q852	1637	1631-1640	1
1058	M582	1863	1861-1870	10
1059	R860	1956	1951-1960	4
1060	E190	1968	1961-1970	8
1061	E093	2000	1991-2000	11
1062	L797	1949	1941-1950	2
1063	S613	1577	1571-1580	2
1064	L822	1939	1931-1940	1
1065	P456	1945	1941-1950	1
1066	M987	1840	1831-1840	4
1067	L749	1949	1941-1950	21
1068	M395	1823	1821-1830	11
1069	K773	1942	1941-1950	13
1070	Q368	1704	1701-1710	7
1071	S530	1874	1871-1880	8
1072	E105	2006	2001-2010	16
1073	S075	1982	1981-1990	4
1074	N682	1751	1751-1760	2
1075	L866	1832	1831-1840	1
1076	P998	1871	1871-1880	1
1077	R236	1696	1691-1700	11
1078	Q762	1646	1641-1650	2
1079	K424	1937	1931-1940	2
1080	S352	1865	1861-1870	10
1081	P869	1899	1891-1900	36
1082	R733	2010	2001-2010	1
1083	Q484	1788	1781-1790	1
1084	M958	1855	1851-1860	7
1085	E246	1693	1691-1700	3
1086	S542	1844	1841-1850	6
1087	E218	1727	1721-1730	3
1088	K958	1900	1891-1900	3
1089	L588	1893	1891-1900	2
1090	M336	1840	1831-1840	1
1091	Q933	1652	1651-1660	2
1092	M388	1823	1821-1830	4
1093	N957	1762	1761-1770	4
1094	Q284	1740	1731-1740	6
1095	7105	1500	1491-1500	7
1096	L979	1876	1871-1880	3
1097	E012	1891	1891-1900	5
1098	L399	1937	1931-1940	12
1099	P367	1939	1931-1940	1
1100	S356	1953	1951-1960	1
1101	R670	1980	1971-1980	4
1102	K652	1951	1951-1960	1
1103	M423	1823	1821-1830	6
1104	Q255	1771	1771-1780	3
1105	R472	1825	1821-1830	2
1106	M299	1854	1851-1860	1
1107	K973	1959	1951-1960	2
1108	N243	1835	1831-1840	4
1109	K277	1928	1921-1930	6
1110	K862	1890	1881-1890	3
1111	R807	1969	1961-1970	7
1112	R043	2006	2001-2010	31
1113	E091	2011	2011-2020	1
1114	R999	1938	1931-1940	1
1115	S732	1969	1961-1970	2
1116	R446	1850	1841-1850	10
1117	K729	1896	1891-1900	2
1118	L825	1952	1951-1960	2
1119	R192	1982	1981-1990	1
1120	S373	1986	1981-1990	2
1121	K288	1944	1941-1950	22
1122	L279	1928	1921-1930	5
1123	R539	1982	1981-1990	7
1124	R720	1990	1981-1990	22
1125	N887	1734	1731-1740	5
1126	R465	1963	1961-1970	17
1127	K637	1883	1881-1890	8
1128	E120	2008	2001-2010	34
1129	N344	1784	1781-1790	8
1130	K962	1904	1901-1910	7
1131	Q547	1657	1651-1660	4
1132	R930	1942	1941-1950	5
1133	R781	1843	1841-1850	13
1134	L288	1921	1921-1930	4
1135	Q985	1663	1661-1670	1
1136	K457	1908	1901-1910	1
1137	S369	1981	1981-1990	23
1138	M867	1842	1841-1850	5
1139	M972	1851	1851-1860	9
1140	N925	1782	1781-1790	3
1141	N296	1788	1781-1790	1
1142	R628	1935	1931-1940	2
1143	K463	1911	1911-1920	2
1144	R460	1965	1961-1970	3
1145	K924	1934	1931-1940	5
1146	L373	1964	1961-1970	4
1147	L362	1907	1901-1910	8
1148	L998	1874	1871-1880	1
1149	L259	1941	1941-1950	1
1150	R062	1996	1991-2000	45
1151	N894	1770	1761-1770	3
1152	K692	1923	1921-1930	13
1153	Q647	1657	1651-1660	4
1154	K963	1907	1901-1910	4
1155	R857	1947	1941-1950	5
1156	R130	2004	2001-2010	4
1157	R492	1845	1841-1850	9
1158	M724	1869	1861-1870	14
1159	R791	2009	2001-2010	13
1160	S344	1859	1851-1860	11
1161	K737	1946	1941-1950	5
1162	S021	1903	1901-1910	4
1163	Q752	1610	1601-1610	29
1164	K967	1956	1951-1960	2
1165	E090	1992	1991-2000	17
1166	P937	1844	1841-1850	1
1167	K362	1937	1931-1940	8
1168	E053	1542	1541-1550	494
1169	M387	1815	1811-1820	1
1170	S396	1927	1921-1930	4
1171	K735	1930	1921-1930	2
1172	R521	1952	1951-1960	5
1173	S301	1987	1981-1990	8
1174	R153	2001	2001-2010	11
1175	Q728	1669	1661-1670	30
1176	S987	1937	1931-1940	8
1177	P376	1964	1961-1970	2
1178	R469	1822	1821-1830	1
1179	L483	1921	1921-1930	12
1180	R817	1988	1981-1990	10
1181	S924	1682	1681-1690	1
1182	P888	1901	1901-1910	3
1183	K563	1944	1941-1950	10
1184	Q836	1679	1671-1680	5
1185	P946	1920	1911-1920	1
1186	N496	1775	1771-1780	1
1187	6251	1455	1451-1460	2
1188	M723	1869	1861-1870	13
1189	S402	1927	1921-1930	1
1190	S641	1965	1961-1970	1
1191	Z103	1880	1871-1880	2
1192	K497	1910	1901-1910	5
1193	N729	1721	1721-1730	1
1194	R812	1965	1961-1970	1
1195	K529	1922	1921-1930	25
1196	R173	1969	1961-1970	3
1197	P977	1952	1951-1960	1
1198	Q765	1655	1651-1660	19
1199	R832	1984	1981-1990	30
1200	7024	1440	1431-1440	1
1201	R244	2000	1991-2000	3
1202	P348	1935	1931-1940	1
1203	S004	1668	1661-1670	2
1204	N759	1745	1741-1750	3
1205	R147	2008	2001-2010	24
1206	M984	1845	1841-1850	2
1207	P232	1773	1771-1780	1
1208	Q536	1684	1681-1690	2
1209	L594	1925	1921-1930	7
1210	R483	1836	1831-1840	15
1211	E239	1673	1671-1680	10
1212	M896	1842	1841-1850	2
1213	R642	1911	1911-1920	11
1214	R793	1951	1951-1960	30
1215	Q667	1619	1611-1620	1
1216	N842	1730	1721-1730	1
1217	L228	1943	1941-1950	2
1218	M554	1796	1791-1800	5
1219	K435	1918	1911-1920	24
1220	R801	1986	1981-1990	7
1221	R088	1998	1991-2000	20
1222	R916	1956	1951-1960	1
1223	E241	1660	1651-1660	4
1224	S284	1992	1991-2000	1
1225	P654	1961	1961-1970	5
1226	S216	1978	1971-1980	4
1227	E269	1992	1991-2000	47
1228	N835	1733	1731-1740	3
1229	K944	1925	1921-1930	20
1230	K462	1910	1901-1910	1
1231	Q664	1702	1701-1710	1
1232	M492	1805	1801-1810	7
1233	P276	1961	1961-1970	2
1234	E104	2002	2001-2010	3
1235	N873	1770	1761-1770	2
1236	M737	1824	1821-1830	4
1237	Q736	1686	1681-1690	4
1238	R621	1790	1781-1790	6
1239	M956	1855	1851-1860	11
1240	K226	1907	1901-1910	2
1241	E252	2012	2011-2020	4
1242	R144	1981	1981-1990	3
1243	L466	1885	1881-1890	3
1244	S663	1835	1831-1840	8
1245	L468	1913	1911-1920	5
1246	R827	1988	1981-1990	2
1247	E167	1965	1961-1970	3
1248	R069	2005	2001-2010	5
1249	K252	1892	1891-1900	2
1250	S672	1925	1921-1930	2
1251	K873	1896	1891-1900	4
1252	S633	1944	1941-1950	7
1253	M565	1797	1791-1800	8
1254	M323	1853	1851-1860	1
1255	M229	1877	1871-1880	13
1256	P393	1934	1931-1940	2
1257	R336	1950	1941-1950	1
1258	P627	1965	1961-1970	2
1259	L365	1900	1891-1900	11
1260	R704	1845	1841-1850	7
1261	S767	1875	1871-1880	4
1262	R044	1997	1991-2000	52
1263	L374	1883	1881-1890	1
1264	R693	1842	1841-1850	1
1265	R921	1929	1921-1930	23
1266	M238	1874	1871-1880	5
1267	M525	1800	1791-1800	8
1268	K358	1918	1911-1920	4
1269	6401	1460	1451-1460	14
1270	L444	1945	1941-1950	2
1271	M838	1836	1831-1840	1
1272	L448	1922	1921-1930	5
1273	L455	1880	1871-1880	7
1274	S390	1943	1941-1950	7
1275	R551	1982	1981-1990	7
1276	E211	1676	1671-1680	3
1277	R764	1982	1981-1990	13
1278	Q296	1762	1761-1770	1
1279	R179	2001	2001-2010	14
1280	L759	1964	1961-1970	2
1281	Q527	1686	1681-1690	20
1282	K673	1937	1931-1940	4
1283	P657	1946	1941-1950	1
1284	N937	1782	1781-1790	1
1285	N979	1776	1771-1780	18
1286	L523	1897	1891-1900	3
1287	S325	1990	1981-1990	17
1288	S991	1888	1881-1890	10
1289	K597	1953	1951-1960	2
1290	R479	1832	1831-1840	4
1291	M379	1828	1821-1830	2
1292	E193	2010	2001-2010	8
1293	S175	1738	1731-1740	6
1294	Q426	1662	1661-1670	4
1295	R011	1794	1791-1800	1
1296	N382	1775	1771-1780	1
1297	S380	1515	1511-1520	2
1298	R886	1961	1961-1970	12
1299	P447	1950	1941-1950	1
1300	R728	1856	1851-1860	2
1301	Q529	1623	1621-1630	7
1302	P988	1963	1961-1970	4
1303	S232	1979	1971-1980	1
1304	R093	1997	1991-2000	1
1305	N558	1857	1851-1860	19
1306	L253	1921	1921-1930	2
1307	R545	1961	1961-1970	3
1308	S880	1715	1711-1720	26
1309	L677	1935	1931-1940	1
1310	Q623	1619	1611-1620	1
1311	R025	1988	1981-1990	5
1312	L863	1851	1851-1860	15
1313	P646	1911	1911-1920	9
1314	Q788	1667	1661-1670	18
1315	L755	1927	1921-1930	5
1316	E116	1975	1971-1980	47
1317	L353	1914	1911-1920	1
1318	L832	1859	1851-1860	1
1319	M337	1842	1841-1850	5
1320	K734	1929	1921-1930	5
1321	K667	1935	1931-1940	1
1322	Q764	1637	1631-1640	2
1323	5601	1461	1461-1470	4
1324	N283	1783	1781-1790	2
1325	0205	1412	1411-1420	25
1326	S602	1948	1941-1950	10
1327	N266	1836	1831-1840	8
1328	M239	1874	1871-1880	2
1329	K754	1925	1921-1930	7
1330	S661	1949	1941-1950	7
1331	Q275	1739	1731-1740	2
1332	K485	1895	1891-1900	4
1333	M428	1817	1811-1820	5
1334	P867	1926	1921-1930	2
1335	L775	1942	1941-1950	2
1336	L255	1909	1901-1910	4
1337	R674	1985	1981-1990	14
1338	Q867	1637	1631-1640	11
1339	P564	1957	1951-1960	1
1340	R180	1975	1971-1980	11
1341	K929	1939	1931-1940	14
1342	K728	1911	1911-1920	5
1343	E071	1976	1971-1980	18
1344	L267	1936	1931-1940	1
1345	R682	1842	1841-1850	1
1346	K832	1848	1841-1850	8
1347	Q525	1601	1601-1610	23
1348	P482	1911	1911-1920	9
1349	L298	1922	1921-1930	7
1350	Q734	1692	1691-1700	1
1351	K982	1939	1931-1940	3
1352	N566	1761	1761-1770	1
1353	R821	1963	1961-1970	11
1354	M396	1823	1821-1830	6
1355	M539	1860	1851-1860	2
1356	R214	2008	2001-2010	8
1357	N597	1733	1731-1740	1
1358	S183	1562	1561-1570	7
1359	K698	1927	1921-1930	18
1360	M437	1797	1791-1800	1
1361	N222	1848	1841-1850	9
1362	K853	1878	1871-1880	2
1363	P865	1918	1911-1920	1
1364	Q646	1657	1651-1660	3
1365	S253	1842	1841-1850	7
1366	K634	1889	1881-1890	5
1367	S583	1543	1541-1550	5
1368	R913	1930	1921-1930	3
1369	5402	1450	1441-1450	1
1370	Q799	1713	1711-1720	7
1371	P229	1768	1761-1770	2
1372	E094	2004	2001-2010	1
1373	R669	1989	1981-1990	10
1374	N794	1736	1731-1740	1
1375	Q662	1624	1621-1630	7
1376	L578	1926	1921-1930	14
1377	E255	2013	2011-2020	8
1378	R163	2006	2001-2010	1
1379	L674	1929	1921-1930	7
1380	L678	1935	1931-1940	1
1381	N365	1781	1781-1790	1
1382	P788	1904	1901-1910	1
1383	S224	1946	1941-1950	7
1384	K527	1922	1921-1930	9
1385	R494	1847	1841-1850	7
1386	L956	1840	1831-1840	6
1387	P849	1846	1841-1850	2
1388	R107	1881	1881-1890	17
1389	R216	2004	2001-2010	5
1390	N232	1838	1831-1840	5
1391	S057	1573	1571-1580	1
1392	R677	1789	1781-1790	2
1393	M763	1844	1841-1850	1
1394	Q478	1719	1711-1720	4
1395	K248	1931	1931-1940	5
1396	R572	1974	1971-1980	1
1397	P439	1931	1931-1940	7
1398	Q899	1634	1631-1640	5
1399	K964	1954	1951-1960	1
1400	S994	1964	1961-1970	2
1401	Q894	1627	1621-1630	8
1402	L364	1923	1921-1930	8
1403	M343	1840	1831-1840	2
1404	N288	1788	1781-1790	3
1405	R485	1838	1831-1840	8
1406	S772	1872	1871-1880	1
1407	R256	2007	2001-2010	13
1408	P737	1960	1951-1960	7
1409	Q423	1690	1681-1690	13
1410	E244	1634	1631-1640	59
1411	N695	1751	1751-1760	1
1412	M579	1856	1851-1860	4
1413	N224	1840	1831-1840	1
1414	Q972	1656	1651-1660	3
1415	R607	1938	1931-1940	2
1416	R856	1969	1961-1970	4
1417	L687	1923	1921-1930	1
1418	S305	1996	1991-2000	7
1419	K454	1907	1901-1910	4
1420	N559	1857	1851-1860	16
1421	L636	1934	1931-1940	7
1422	N672	1757	1751-1760	6
1423	K639	1890	1881-1890	17
1424	S729	1864	1861-1870	14
1425	P223	1732	1731-1740	5
1426	S809	1540	1531-1540	4
1427	R975	1832	1831-1840	4
1428	M735	1857	1851-1860	8
1429	Q926	1654	1651-1660	5
1430	P567	1967	1961-1970	1
1431	N356	1781	1781-1790	1
1432	S545	1947	1941-1950	3
1433	M263	1863	1861-1870	1
1434	S689	1985	1981-1990	3
1435	M696	1797	1791-1800	1
1436	M427	1817	1811-1820	2
1437	L447	1926	1921-1930	16
1438	K466	1928	1921-1930	6
1439	S741	1865	1861-1870	3
1440	R237	1696	1691-1700	9
1441	R852	1560	1551-1560	31
1442	P684	1958	1951-1960	2
1443	M442	1824	1821-1830	12
1444	S304	1954	1951-1960	5
1445	Z141	1860	1851-1860	11
1446	R718	1844	1841-1850	6
1447	N934	1763	1761-1770	1
1448	Q823	1648	1641-1650	1
1449	K983	1916	1911-1920	18
1450	L458	1882	1881-1890	7
1451	S118	1846	1841-1850	1
1452	S354	1857	1851-1860	10
1453	K334	1896	1891-1900	3
1454	R082	1976	1971-1980	1
1455	M378	1833	1831-1840	13
1456	M255	1869	1861-1870	1
1457	E177	2009	2001-2010	6
1458	R205	1975	1971-1980	34
1459	P236	1765	1761-1770	1
1460	Q463	1744	1741-1750	8
1461	P889	1922	1921-1930	1
1462	N732	1721	1721-1730	3
1463	Q326	1783	1781-1790	2
1464	E166	1955	1951-1960	11
1465	S698	1992	1991-2000	4
1466	E009	1988	1981-1990	1
1467	R258	1796	1791-1800	5
1468	S546	1874	1871-1880	1
1469	R780	1843	1841-1850	6
1470	R175	2007	2001-2010	22
1471	R646	1893	1891-1900	1
1472	R808	1972	1971-1980	7
1473	S033	1857	1851-1860	2
1474	E175	2011	2011-2020	2
1475	R633	1843	1841-1850	15
1476	M262	1863	1861-1870	4
1477	N277	1782	1781-1790	5
1478	Q747	1643	1641-1650	2
1479	R315	1682	1681-1690	1
1480	K937	1934	1931-1940	13
1481	N339	1784	1781-1790	9
1482	M895	1829	1821-1830	2
1483	K372	1940	1931-1940	11
1484	K739	1926	1921-1930	3
1485	L776	1942	1941-1950	3
1486	L995	1846	1841-1850	1
1487	S223	1953	1951-1960	6
1488	M928	1835	1831-1840	1
1489	M889	1867	1861-1870	4
1490	R002	1997	1991-2000	8
1491	L883	1865	1861-1870	1
1492	R120	1990	1981-1990	4
1493	L778	1912	1911-1920	13
1494	Q892	1627	1621-1630	4
1495	S300	1986	1981-1990	15
1496	E054	1999	1991-2000	16
1497	S079	1922	1921-1930	3
1498	M993	1822	1821-1830	13
1499	Q884	1610	1601-1610	14
1500	N242	1835	1831-1840	2
1501	K222	1898	1891-1900	5
1502	K845	1863	1861-1870	3
1503	K785	1928	1921-1930	1
1504	L744	1930	1921-1930	4
1505	R785	1852	1851-1860	15
1506	R526	1947	1941-1950	1
1507	S191	1989	1981-1990	8
1508	L876	1945	1941-1950	9
1509	P758	1920	1911-1920	8
1510	Q893	1627	1621-1630	7
1511	M774	1854	1851-1860	11
1512	S727	1923	1921-1930	3
1513	L877	1855	1851-1860	6
1514	L592	1891	1891-1900	7
1515	R530	1977	1971-1980	14
1516	S404	1592	1591-1600	13
1517	S178	1925	1921-1930	1
1518	R870	1985	1981-1990	1
1519	M295	1851	1851-1860	2
1520	Q659	1624	1621-1630	21
1521	R689	1842	1841-1850	1
1522	R560	1922	1921-1930	7
1523	S671	1924	1921-1930	4
1524	L796	1949	1941-1950	3
1525	P296	1968	1961-1970	6
1526	M686	1830	1821-1830	14
1527	R790	1534	1531-1540	13
1528	Q375	1688	1681-1690	1
1529	N673	1757	1751-1760	16
1530	Q556	1740	1731-1740	2
1531	L596	1932	1931-1940	9
1532	P863	1934	1931-1940	4
1533	M268	1856	1851-1860	1
1534	M275	1864	1861-1870	1
1535	L625	1938	1931-1940	1
1536	R620	1778	1771-1780	5
1537	R558	1972	1971-1980	4
1538	P995	1905	1901-1910	1
1539	K389	1934	1931-1940	6
1540	Q996	1704	1701-1710	3
1541	N935	1763	1761-1770	1
1542	S137	1850	1841-1850	2
1543	R623	1924	1921-1930	4
1544	E031	1992	1991-2000	22
1545	S668	1886	1881-1890	5
1546	N385	1776	1771-1780	8
1547	M296	1854	1851-1860	16
1548	K979	1939	1931-1940	1
1549	L352	1907	1901-1910	2
1550	L684	1945	1941-1950	5
1551	K232	1912	1911-1920	8
1552	R553	1965	1961-1970	3
1553	R849	1560	1551-1560	9
1554	S731	2002	2001-2010	8
1555	P252	1719	1711-1720	4
1556	R810	1960	1951-1960	19
1557	Q446	1730	1721-1730	3
1558	P839	1967	1961-1970	1
1559	M875	1859	1851-1860	5
1560	L784	1908	1901-1910	12
1561	R443	1935	1931-1940	16
1562	R004	2002	2001-2010	11
1563	6502	1470	1461-1470	13
1564	K676	1948	1941-1950	1
1565	N255	1828	1821-1830	2
1566	P245	1735	1731-1740	9
1567	K923	1934	1931-1940	11
1568	K478	1891	1891-1900	3
1569	P984	1801	1801-1810	1
1570	Q684	1646	1641-1650	5
1571	R231	1980	1971-1980	22
1572	Q682	1646	1641-1650	28
1573	E229	1946	1941-1950	4
1574	K876	1911	1911-1920	6
1575	Z162	1880	1871-1880	1
1576	R789	1532	1531-1540	5
1577	K746	1918	1911-1920	1
1578	N593	1761	1761-1770	1
1579	P636	1932	1931-1940	1
1580	K947	1936	1931-1940	2
1581	E238	1668	1661-1670	5
1582	R968	1990	1981-1990	3
1583	L828	1864	1861-1870	10
1584	R639	1891	1891-1900	5
1585	K848	1863	1861-1870	6
1586	S269	1994	1991-2000	4
1587	N992	1774	1771-1780	4
1588	S970	1561	1561-1570	2
1589	S316	1975	1971-1980	9
1590	9001	1509	1501-1510	7
1591	M345	1840	1831-1840	3
1592	R847	1999	1991-2000	4
1593	Q839	1679	1671-1680	4
1594	E010	1829	1821-1830	8
1595	6305	1431	1431-1440	13
1596	S107	1631	1631-1640	2
1597	M476	1809	1801-1810	3
1598	K549	1937	1931-1940	1
1599	L453	1951	1951-1960	3
1600	K638	1883	1881-1890	9
1601	K393	1907	1901-1910	1
1602	P274	1963	1961-1970	1
1603	K865	1890	1881-1890	7
1604	L292	1911	1911-1920	46
1605	E034	1978	1971-1980	15
1606	M377	1833	1831-1840	7
1607	K338	1949	1941-1950	2
1608	M727	1845	1841-1850	7
1609	K559	1929	1921-1930	9
1610	L968	1828	1821-1830	11
1611	P327	1942	1941-1950	5
1612	S192	1846	1841-1850	1
1613	L782	1907	1901-1910	9
1614	6303	1421	1421-1430	18
1615	P732	1960	1951-1960	1
1616	N227	1835	1831-1840	8
1617	5307	1485	1481-1490	2
1618	R094	2003	2001-2010	1
1619	R072	2003	2001-2010	3
1620	K722	1928	1921-1930	22
1621	S190	1987	1981-1990	17
1622	K355	1911	1911-1920	2
1623	M676	1811	1811-1820	3
1624	M278	1859	1851-1860	1
1625	E290	1934	1931-1940	4
1626	M888	1867	1861-1870	7
1627	S512	1989	1981-1990	5
1628	M276	1864	1861-1870	3
1629	N734	1741	1741-1750	1
1630	P925	1821	1821-1830	2
1631	S199	1794	1791-1800	2
1632	S037	1993	1991-2000	10
1633	S535	1662	1661-1670	31
1634	S196	1603	1601-1610	105
1635	R933	1942	1941-1950	2
1636	K467	1913	1911-1920	1
1637	E268	1998	1991-2000	7
1638	Q238	1963	1961-1970	1
1639	K472	1936	1931-1940	7
1640	Q725	1658	1651-1660	1
1641	M954	1855	1851-1860	1
1642	N843	1736	1731-1740	6
1643	K933	1945	1941-1950	8
1644	S706	1961	1961-1970	11
1645	M338	1842	1841-1850	3
1646	Q252	1771	1771-1780	2
1647	E262	1995	1991-2000	3
1648	L334	1933	1931-1940	14
1649	R018	1564	1561-1570	29
1650	M982	1838	1831-1840	6
1651	K582	1943	1941-1950	1
1652	M553	1796	1791-1800	6
1653	M749	1843	1841-1850	1
1654	M392	1824	1821-1830	1
1655	K346	1926	1921-1930	16
1656	N439	1769	1761-1770	1
1657	K828	1899	1891-1900	2
1658	L324	1926	1921-1930	32
1659	L452	1927	1921-1930	9
1660	S043	1585	1581-1590	1
1661	E051	1910	1901-1910	9
1662	P667	1954	1951-1960	2
1663	R887	1975	1971-1980	8
1664	L766	1955	1951-1960	1
1665	R721	1985	1981-1990	1
1666	R778	1858	1851-1860	13
1667	Z136	1853	1851-1860	27
1668	S245	1593	1591-1600	7
1669	R422	1542	1541-1550	4
1670	L234	1948	1941-1950	3
1671	R450	1992	1991-2000	16
1672	Q726	1656	1651-1660	5
1673	E056	2011	2011-2020	12
1674	R206	2009	2001-2010	8
1675	L836	1876	1871-1880	6
1676	M464	1801	1801-1810	3
1677	N965	1759	1751-1760	1
1678	R576	1793	1791-1800	3
1679	K262	1943	1941-1950	5
1680	S532	1713	1711-1720	5
1681	N983	1776	1771-1780	2
1682	L728	1916	1911-1920	3
1683	E147	1950	1941-1950	6
1684	S571	1961	1961-1970	4
1685	5602	1461	1461-1470	4
1686	M947	1803	1801-1810	5
1687	M339	1840	1831-1840	17
1688	P569	1954	1951-1960	1
1689	L375	1883	1881-1890	2
1690	M739	1824	1821-1830	3
1691	R743	1921	1921-1930	2
1692	M327	1846	1841-1850	5
1693	S155	1869	1861-1870	10
1694	P956	1945	1941-1950	1
1695	L823	1948	1941-1950	3
1696	S669	1948	1941-1950	29
1697	K795	1848	1841-1850	4
1698	R177	1978	1971-1980	25
1699	R597	1557	1551-1560	6
1700	R654	1598	1591-1600	18
1701	Z132	1850	1841-1850	1
1702	E021	1978	1971-1980	18
1703	Z104	1880	1871-1880	2
1704	L734	1946	1941-1950	3
1705	L936	1860	1851-1860	8
1706	L595	1928	1921-1930	8
1707	P733	1960	1951-1960	2
1708	S189	1986	1981-1990	7
1709	S859	1662	1661-1670	1
1710	R141	2000	1991-2000	6
1711	L849	1836	1831-1840	5
1712	K997	1893	1891-1900	7
1713	K349	1936	1931-1940	10
1714	K883	1948	1941-1950	5
1715	K553	1929	1921-1930	2
1716	N888	1722	1721-1730	2
1717	K847	1863	1861-1870	5
1718	P365	1939	1931-1940	2
1719	L226	1924	1921-1930	2
1720	E117	1985	1981-1990	3
1721	N293	1788	1781-1790	3
1722	P628	1953	1951-1960	2
1723	Q627	1696	1691-1700	8
1724	P723	1876	1871-1880	1
1725	S207	1982	1981-1990	2
1726	M922	1863	1861-1870	4
1727	S398	1928	1921-1930	8
1728	Q383	1671	1671-1680	5
1729	M929	1835	1831-1840	1
1730	Q775	1635	1631-1640	1
1731	L495	1889	1881-1890	8
1732	Q293	1762	1761-1770	1
1733	K264	1944	1941-1950	4
1734	N343	1784	1781-1790	9
1735	N722	1755	1751-1760	1
1736	L963	1838	1831-1840	23
1737	S984	1936	1931-1940	67
1738	Q464	1744	1741-1750	14
1739	N852	1745	1741-1750	17
1740	R191	1980	1971-1980	34
1741	L953	1945	1941-1950	9
1742	K278	1933	1931-1940	10
1743	R264	1847	1841-1850	3
1744	P877	1928	1921-1930	1
1745	Q332	1713	1711-1720	12
1746	Z147	1868	1861-1870	2
1747	S215	1963	1961-1970	10
1748	Q793	1602	1601-1610	23
1749	R293	1761	1761-1770	1
1750	K347	1929	1921-1930	5
1751	P694	1958	1951-1960	3
1752	R499	1852	1851-1860	3
1753	L725	1915	1911-1920	12
1754	N664	1755	1751-1760	5
1755	P532	1944	1941-1950	1
1756	P599	1954	1951-1960	6
1757	Q432	1687	1681-1690	16
1758	M937	1835	1831-1840	1
1759	Q965	1636	1631-1640	2
1760	R956	1980	1971-1980	1
1761	R003	2000	1991-2000	23
1762	S817	1579	1571-1580	3
1763	N926	1734	1731-1740	23
1764	K368	1936	1931-1940	4
1765	K459	1909	1901-1910	1
1766	P597	1936	1931-1940	10
1767	6014	1481	1481-1490	6
1768	R652	1558	1551-1560	1
1769	L954	1946	1941-1950	6
1770	0601	1456	1451-1460	17
1771	E118	2000	1991-2000	12
1772	R602	1887	1881-1890	16
1773	Z149	1870	1861-1870	9
1774	R953	1634	1631-1640	1
1775	5502	1392	1391-1400	3
1776	S309	1947	1941-1950	2
1777	L369	1902	1901-1910	8
1778	E128	1987	1981-1990	2
1779	S819	1579	1571-1580	15
1780	L843	1874	1871-1880	1
1781	P664	1945	1941-1950	3
1782	L379	1890	1881-1890	1
1783	Z121	1889	1881-1890	1
1784	Q678	1646	1641-1650	37
1785	M233	1877	1871-1880	8
1786	K946	1936	1931-1940	5
1787	P876	1943	1941-1950	3
1788	R146	2001	2001-2010	12
1789	L289	1934	1931-1940	34
1790	N595	1761	1761-1770	1
1791	S826	1869	1861-1870	1
1792	R053	1998	1991-2000	9
1793	N373	1780	1771-1780	5
1794	L952	1907	1901-1910	9
1795	K363	1922	1921-1930	4
1796	S537	1963	1961-1970	8
1797	E084	2011	2011-2020	19
1798	R137	2007	2001-2010	10
1799	M222	1876	1871-1880	9
1800	R761	1974	1971-1980	6
1801	P549	1942	1941-1950	3
1802	Q739	1649	1641-1650	25
1803	M523	1805	1801-1810	9
1804	Q989	1697	1691-1700	6
1805	S810	1589	1581-1590	15
1806	N332	1786	1781-1790	2
1807	K578	1946	1941-1950	3
1808	K246	1932	1931-1940	19
1809	P887	1869	1861-1870	4
1810	L337	1933	1931-1940	13
1811	L993	1878	1871-1880	14
1812	5701	1456	1451-1460	16
1813	L583	1886	1881-1890	2
1814	R815	1986	1981-1990	1
1815	5305	1485	1481-1490	4
1816	R760	1990	1981-1990	11
1817	S514	1839	1831-1840	9
1818	S015	1566	1561-1570	1
1819	M652	1834	1831-1840	3
1820	R527	1982	1981-1990	2
1821	S566	1976	1971-1980	4
1822	R523	1977	1971-1980	1
1823	M346	1839	1831-1840	6
1824	K935	1896	1891-1900	3
1825	Q898	1628	1621-1630	15
1826	M678	1813	1811-1820	1
1827	E032	1993	1991-2000	8
1828	K458	1908	1901-1910	2
1829	S988	1938	1931-1940	24
1830	E030	1991	1991-2000	13
1831	E146	1950	1941-1950	8
1832	M443	1824	1821-1830	6
1833	5607	1453	1451-1460	3
1834	K798	1848	1841-1850	2
1835	Z163	1880	1871-1880	5
1836	P422	1955	1951-1960	1
1837	L439	1944	1941-1950	11
1838	R229	1680	1671-1680	6
1839	P893	1811	1811-1820	7
1840	R890	1887	1881-1890	2
1841	K239	1933	1931-1940	2
1842	M545	1808	1801-1810	4
1843	P747	1939	1931-1940	2
1844	K738	1935	1931-1940	5
1845	R570	1572	1571-1580	2
1846	M585	1859	1851-1860	2
1847	S230	1952	1951-1960	6
1848	7006	1400	1391-1400	39
1849	K369	1936	1931-1940	2
1850	S508	1914	1911-1920	1
1851	L786	1943	1941-1950	3
1852	E228	1946	1941-1950	18
1853	K642	1923	1921-1930	5
1854	L763	1949	1941-1950	2
1855	L875	1945	1941-1950	12
1856	M959	1855	1851-1860	6
1857	P756	1920	1911-1920	15
1858	L977	1839	1831-1840	11
1859	K858	1890	1881-1890	1
1860	N387	1776	1771-1780	1
1861	L246	1946	1941-1950	1
1862	K465	1929	1921-1930	6
1863	K438	1920	1911-1920	21
1864	R354	1585	1581-1590	1
1865	S686	1979	1971-1980	19
1866	K628	1929	1921-1930	3
1867	S705	1839	1831-1840	9
1868	S821	1859	1851-1860	2
1869	K868	1896	1891-1900	5
1870	P993	1957	1951-1960	1
1871	Q897	1628	1621-1630	14
1872	S715	1734	1731-1740	8
1873	Q495	1735	1731-1740	9
1874	R423	1552	1551-1560	6
1875	S130	1844	1841-1850	12
1876	K799	1848	1841-1850	2
1877	S811	1885	1881-1890	4
1878	L235	1945	1941-1950	3
1879	Z110	1884	1881-1890	2
1880	6008	1394	1391-1400	4
1881	Q980	1965	1961-1970	9
1882	L397	1899	1891-1900	1
1883	E181	2006	2001-2010	2
1884	M475	1809	1801-1810	2
1885	K833	1848	1841-1850	5
1886	M483	1805	1801-1810	3
1887	R522	1960	1951-1960	8
1888	M943	1791	1791-1800	6
1889	L742	1902	1901-1910	3
1890	R902	1902	1901-1910	5
1891	P492	1903	1901-1910	3
1892	L597	1920	1911-1920	1
1893	R007	1970	1961-1970	12
1894	S694	1988	1981-1990	1
1895	Q746	1643	1641-1650	7
1896	Q849	1635	1631-1640	4
1897	K998	1893	1891-1900	1
1898	K446	1922	1921-1930	21
1899	Q232	1799	1791-1800	2
1900	R719	1844	1841-1850	2
1901	S031	1857	1851-1860	4
1902	M289	1874	1871-1880	10
1903	R638	1879	1871-1880	2
1904	S129	1989	1981-1990	3
1905	P639	1909	1901-1910	1
1906	R475	1828	1821-1830	1
1907	R239	1983	1981-1990	58
1908	Q694	1627	1621-1630	10
1909	E163	2012	2011-2020	13
1910	P784	1954	1951-1960	1
1911	P828	1967	1961-1970	3
1912	E291	1934	1931-1940	17
1913	R809	1974	1971-1980	3
1914	L249	1946	1941-1950	1
1915	M948	1803	1801-1810	1
1916	K688	1928	1921-1930	9
1917	P322	1967	1961-1970	2
1918	N836	1733	1731-1740	2
1919	K456	1908	1901-1910	2
1920	N527	1774	1771-1780	1
1921	R724	1533	1531-1540	3
1922	R675	1992	1991-2000	3
1923	S747	1560	1551-1560	4
1924	K922	1933	1931-1940	6
1925	M573	1794	1791-1800	7
1926	S039	1958	1951-1960	4
1927	L752	1949	1941-1950	7
1928	P848	1846	1841-1850	3
1929	R822	1959	1951-1960	10
1930	R041	1999	1991-2000	3
1931	K984	1916	1911-1920	14
1932	P454	1967	1961-1970	1
1933	R564	1978	1971-1980	4
1934	M668	1833	1831-1840	4
1935	Q934	1654	1651-1660	1
1936	N834	1733	1731-1740	4
1937	M429	1817	1811-1820	7
1938	M744	1847	1841-1850	21
1939	L976	1824	1821-1830	1
1940	K353	1937	1931-1940	18
1941	P374	1964	1961-1970	13
1942	N625	1734	1731-1740	1
1943	E006	1981	1981-1990	23
1944	K654	1910	1901-1910	8
1945	Q374	1697	1691-1700	12
1946	N377	1780	1771-1780	2
1947	M576	1874	1871-1880	4
1948	L488	1885	1881-1890	3
1949	L562	1929	1921-1930	5
1950	E115	1991	1991-2000	2
1951	S681	1929	1921-1930	7
1952	Q695	1624	1621-1630	2
1953	K938	1939	1931-1940	12
1954	R076	2006	2001-2010	5
1955	M654	1834	1831-1840	4
1956	S228	1962	1961-1970	1
1957	Q644	1667	1661-1670	3
1958	R464	1965	1961-1970	2
1959	R061	1980	1971-1980	3
1960	L959	1847	1841-1850	7
1961	5408	1461	1461-1470	4
1962	L489	1885	1881-1890	5
1963	E187	1982	1981-1990	32
1964	S268	1965	1961-1970	2
1965	6253	1419	1411-1420	5
1966	Q287	1729	1721-1730	12
1967	R514	1929	1921-1930	81
1968	M562	1797	1791-1800	6
1969	K449	1904	1901-1910	4
1970	5901	1377	1371-1380	1
1971	N886	1734	1731-1740	2
1972	L287	1913	1911-1920	3
1973	N284	1787	1781-1790	4
1974	K522	1946	1941-1950	8
1975	S313	1982	1981-1990	7
1976	K539	1913	1911-1920	2
1977	R283	2009	2001-2010	6
1978	E079	1861	1861-1870	1
1979	P632	1962	1961-1970	2
1980	K283	1939	1931-1940	7
1981	R455	1986	1981-1990	1
1982	5219	1357	1351-1360	1
1983	E127	1995	1991-2000	1
1984	R296	2010	2001-2010	1
1985	M726	1836	1831-1840	1
1986	Q895	1627	1621-1630	17
1987	L872	1870	1861-1870	17
1988	S126	1983	1981-1990	2
1989	L336	1933	1931-1940	23
1990	S331	1992	1991-2000	5
1991	Q845	1627	1621-1630	1
1992	Q687	1624	1621-1630	1
1993	N944	1731	1731-1740	4
1994	7002	1360	1351-1360	6
1995	R491	1844	1841-1850	18
1996	K554	1936	1931-1940	4
1997	K442	1921	1921-1930	19
1998	E227	2013	2011-2020	2
[truncated: 1,370 more rows]
