# Supplementary material for: Frequency patterns of semantic change: corpus-based evidence of a near-critical dynamics in language change
Source: R Soc Open Sci. 2017 Nov 8;4(11):170830. doi: 10.1098/rsos.170830 (PMC5717648; doi:10.1098/rsos.170830)
Supplement: full_data.zip [file rsos170830supp2.gz › a_cause_de.csv]

	Decade	Occurrences	Nombre de mots	Frequence	Average frequency	Normalized average frequency
0	1321-1330	0	247971	0.0	0.0	0.0
1	1331-1340	0	187017	0.0	0.0	0.0
2	1341-1350	0	589308	0.0	0.0	0.0
3	1351-1360	7	318194	2.199915774653199	0.43998315493063983	0.0005946364124527529
4	1361-1370	5	662712	0.7544755489564094	0.5908782647219217	0.0007985708716188023
5	1371-1380	1	971929	0.10288817393040026	0.6114558995080018	0.000826381506614332
6	1381-1390	1	241822	0.4135273052079629	0.6941613605495943	0.0009381577828033063
7	1391-1400	385	1263737	30.465199642014124	6.787201288952419	0.009172889870507885
8	1401-1410	46	765291	6.010785439786957	7.5493752219791705	0.010202966518036535
9	1411-1420	43	324443	13.253483662769732	10.049176844741835	0.013581443744141912
10	1421-1430	40	298510	13.399886100968141	12.708576430149384	0.017175617318797003
11	1431-1440	27	213190	12.664759135043859	15.158822796116562	0.020487120707861534
12	1441-1450	52	386463	13.455363126612381	11.756855493036214	0.015889368249124413
13	1451-1460	85	694796	12.233806757666997	13.001459756612224	0.017571448587706713
14	1461-1470	57	537606	10.602560239283044	12.471275071914885	0.01685490497617795
15	1471-1480	15	183566	8.171447871610212	11.425587426043299	0.015441660075051525
16	1481-1490	78	457731	17.04057623363941	12.300750845762408	0.016624441802896746
17	1491-1500	45	626697	7.180503496905204	11.045778919820972	0.014928349587983704
18	1501-1510	20	162065	12.340727485885292	11.067163065464632	0.014957250220897519
19	1511-1520	8	216624	3.6930349361104953	9.685258004830123	0.013089608111427333
20	1521-1530	14	252956	5.534559370009013	9.157880304509883	0.012376858134043659
21	1531-1540	39	194542	20.047084948237398	9.75918204742948	0.013189516316986283
22	1541-1550	573	957168	59.86409909232235	20.29590116651291	0.027429872534673334
23	1551-1560	195	1949051	10.004869036264315	19.828729476588713	0.026798490867937008
24	1561-1570	82	480126	17.07885013517285	22.505892516401182	0.03041667171805649
25	1571-1580	189	945849	19.982047874449304	25.39539021728924	0.03432182246619687
26	1581-1590	84	842175	9.97417401371449	23.38080803038466	0.03159911840176284
27	1591-1600	48	676127	7.099257979639919	12.827839807848175	0.017336801551095595
28	1601-1610	518	2099839	24.66855792277408	15.760577585150127	0.021300391181781363
29	1611-1620	95	794187	11.961918288765744	14.737191215868709	0.0199172864143307
30	1621-1630	286	2095458	13.64856752079975	13.470495145138795	0.018205349039624674
31	1631-1640	223	2094158	10.64867120818964	13.605394584033826	0.018387665379437902
32	1641-1650	234	1247594	18.756101744638077	15.93676333703346	0.02153850589651791
33	1651-1660	138	2303221	5.991609142153532	12.201373580909351	0.01649013361498236
34	1661-1670	297	2481229	11.96987460649541	12.202964844455284	0.016492284204693845
35	1671-1680	359	2015147	17.81507751047442	13.036266842390216	0.017618490299151832
36	1681-1690	116	1684489	6.88636138318505	12.283804877389297	0.016601539358278128
37	1691-1700	252	1871214	13.467192956016788	11.22602311966504	0.01517194928756218
38	1701-1710	119	809750	14.695893794380982	12.966880050110529	0.017524714178928997
39	1711-1720	123	1714151	7.175563879728215	12.008017904757091	0.016228813779652115
40	1721-1730	108	1125965	9.591772390793675	10.363356880820941	0.014006057476337654
41	1731-1740	307	2909061	10.553233500431928	11.096731304270318	0.014997211640440345
42	1741-1750	171	2136771	8.00272935190528	10.003838583448017	0.013520169168648559
43	1751-1760	107	2483475	4.3084790464973475	7.926355633871289	0.010712454840897051
44	1761-1770	91	3287236	2.768283141216511	7.044899486168949	0.009521168502930836
45	1771-1780	177	3011727	5.877026702619461	6.301950348534105	0.008517074130482204
46	1781-1790	168	2767020	6.0715137584838565	5.405606400144491	0.007305666957682238
47	1791-1800	179	2497443	7.1673307458868925	5.238526678940814	0.0070798590264085455
48	1801-1810	179	1436685	12.459237759146925	6.868678421470729	0.009283006062990895
49	1811-1820	159	1624933	9.78501882846862	8.272025558921152	0.011179627099246045
50	1821-1830	324	3062877	10.578289627693179	9.212278143935896	0.012450376712468701
51	1831-1840	648	7375086	8.786338220327194	9.755243036304563	0.01318419275080498
52	1841-1850	1053	11919516	8.834251323627571	10.088627151852698	0.013634760760549645
53	1851-1860	598	5771056	10.362055055435262	9.669190611110364	0.013067893058812445
54	1861-1870	621	6858196	9.054859324522075	9.523158710321058	0.012870531217533092
55	1871-1880	491	5715634	8.590473077877276	9.125595400357877	0.01233322514635722
56	1881-1890	729	7679389	9.49294273281377	9.26691630285519	0.012524220082240241
57	1891-1900	550	4613910	11.920475258511761	9.884161089832029	0.013358425259461019
58	1901-1910	451	4804354	9.387318253400977	9.689213729425171	0.013094954265832315
59	1911-1920	710	5036866	14.096066879682722	10.697455240457302	0.014457590785634083
60	1921-1930	1775	11280218	15.735511494547358	12.126462923791319	0.016388892001743403
61	1931-1940	1493	10897083	13.700914272195595	12.968057231667682	0.017526305137605728
62	1941-1950	1355	12300750	11.015588480377213	12.787079876040774	0.017281714579355525
63	1951-1960	799	9976887	8.008510069323227	12.511318239225222	0.01690902324203842
64	1961-1970	1260	13891857	9.07006169153627	11.506117201595933	0.015550495916364114
65	1971-1980	1296	10280590	12.606280378849851	10.880270978456434	0.014704665914228138
66	1981-1990	1504	15628128	9.62367341757119	10.06482280753155	0.013602589233641646
67	1991-2000	1263	10606407	11.907896802376149	10.243284471931338	0.01384377983989512
68	2001-2010	1192	11205157	10.637958932659311	10.769174244598554	0.01455451888583365
69	2011-2020	183	2099905	8.714679949807254	10.69809789625275	0.014458459333741812
