# Supplementary material for: Frequency patterns of semantic change: corpus-based evidence of a near-critical dynamics in language change
Source: R Soc Open Sci. 2017 Nov 8;4(11):170830. doi: 10.1098/rsos.170830 (PMC5717648; doi:10.1098/rsos.170830)
Supplement: full_data.zip [file rsos170830supp2.gz › a_cause_que_complet.csv]

	Cote	Date	Decade	Occurrences
0	S112	1645	1641-1650	1
1	R371	1663	1661-1670	1
2	E095	2004	2001-2010	1
3	R597	1557	1551-1560	3
4	E248	1603	1601-1610	9
5	Q766	1655	1651-1660	19
6	S200	1660	1651-1660	1
7	R776	1577	1571-1580	2
8	N555	1763	1761-1770	1
9	M383	1832	1831-1840	6
10	L586	1887	1881-1890	2
11	Q773	1636	1631-1640	1
12	R285	1630	1621-1630	1
13	R759	1985	1981-1990	3
14	K274	1912	1911-1920	1
15	E245	1677	1671-1680	1
16	S049	1562	1561-1570	1
17	S378	1641	1641-1650	1
18	Q796	1686	1681-1690	2
19	Q364	1681	1681-1690	6
20	Q627	1696	1691-1700	2
21	L584	1887	1881-1890	1
22	Q283	1725	1721-1730	3
23	Q492	1738	1731-1740	2
24	S860	1662	1661-1670	1
25	N927	1735	1731-1740	3
26	Q383	1671	1671-1680	1
27	M929	1835	1831-1840	1
28	S059	1573	1571-1580	5
29	R804	2008	2001-2010	2
30	R567	1547	1541-1550	1
31	Q929	1691	1691-1700	12
32	S085	1625	1621-1630	2
33	Q357	1707	1701-1710	1
34	Q339	1662	1661-1670	1
35	L385	1921	1921-1930	1
36	Q549	1660	1651-1660	1
37	L384	1921	1921-1930	2
38	N852	1745	1741-1750	22
39	K843	1935	1931-1940	1
40	L227	1916	1911-1920	3
41	P254	1727	1721-1730	1
42	Q332	1713	1711-1720	4
43	6703	1465	1461-1470	7
44	Q793	1602	1601-1610	2
45	K482	1939	1931-1940	1
46	N922	1747	1741-1750	3
47	Q369	1687	1681-1690	3
48	L725	1915	1911-1920	1
49	Q432	1687	1681-1690	7
50	M937	1835	1831-1840	1
51	Q965	1636	1631-1640	3
52	S070	1608	1601-1610	1
53	M477	1840	1831-1840	1
54	5122	1480	1471-1480	1
55	S817	1579	1571-1580	2
56	Q742	1649	1641-1650	8
57	Q932	1654	1651-1660	1
58	S713	1728	1721-1730	4
59	N926	1734	1731-1740	8
60	S918	1682	1681-1690	1
61	0601	1456	1451-1460	1
62	S714	1728	1721-1730	4
63	S819	1579	1571-1580	1
64	Q657	1691	1691-1700	3
65	R819	1985	1981-1990	5
66	R755	1727	1721-1730	1
67	R859	1568	1561-1570	1
68	Q683	1646	1641-1650	5
69	Q678	1646	1641-1650	6
70	Q753	1610	1601-1610	8
71	L289	1934	1931-1940	2
72	N822	1755	1751-1760	1
73	P894	1811	1811-1820	6
74	Q533	1623	1621-1630	19
75	Q739	1649	1641-1650	10
76	L429	1928	1921-1930	1
77	S161	1952	1951-1960	3
78	Q989	1697	1691-1700	2
79	Q477	1719	1711-1720	2
80	S886	1587	1581-1590	3
81	M864	1840	1831-1840	2
82	P282	1723	1721-1730	2
83	R392	1673	1671-1680	1
84	S016	1566	1561-1570	2
85	5305	1485	1481-1490	1
86	S023	1901	1901-1910	1
87	0301	1489	1481-1490	5
88	R234	1696	1691-1700	1
89	S015	1566	1561-1570	1
90	S590	1603	1601-1610	35
91	R723	1607	1601-1610	2
92	K939	1943	1941-1950	1
93	S896	1632	1631-1640	1
94	6255	1480	1471-1480	8
95	Q898	1628	1621-1630	9
96	L387	1920	1911-1920	1
97	S988	1938	1931-1940	2
98	K287	1944	1941-1950	1
99	K586	1957	1951-1960	1
100	Q923	1670	1661-1670	85
101	R222	1675	1671-1680	3
102	Q347	1669	1661-1670	2
103	Q685	1624	1621-1630	3
104	P893	1811	1811-1820	5
105	Q628	1696	1691-1700	6
106	R828	1984	1981-1990	1
107	S111	1650	1641-1650	3
108	Q863	1634	1631-1640	5
109	R570	1572	1571-1580	1
110	L763	1949	1941-1950	1
111	Q769	1654	1651-1660	1
112	Q738	1631	1631-1640	12
113	Q352	1687	1681-1690	1
114	L977	1839	1831-1840	1
115	L854	1892	1891-1900	1
116	R851	1560	1551-1560	15
117	Q978	1692	1691-1700	1
118	Q438	1691	1691-1700	3
119	L236	1928	1921-1930	2
120	L348	1889	1881-1890	1
121	Q782	1625	1621-1630	1
122	M865	1840	1831-1840	1
123	Q897	1628	1621-1630	4
124	S715	1734	1731-1740	3
125	R423	1552	1551-1560	1
126	Q526	1710	1701-1710	1
127	R947	1637	1631-1640	1
128	M344	1840	1831-1840	1
129	Q833	1665	1661-1670	1
130	Q875	1633	1631-1640	1
131	L597	1920	1911-1920	1
132	S054	2004	2001-2010	1
133	E237	1668	1661-1670	19
134	Q868	1674	1671-1680	1
135	Q859	1627	1621-1630	11
136	Q746	1643	1641-1650	2
137	S366	1696	1691-1700	3
138	0302	1489	1481-1490	5
139	S056	1572	1571-1580	1
140	P757	1920	1911-1920	1
141	K544	1949	1941-1950	1
142	S921	1645	1641-1650	1
143	Q694	1627	1621-1630	20
144	Q372	1699	1691-1700	1
145	E291	1934	1931-1940	1
146	6013	1481	1481-1490	3
147	Q852	1637	1631-1640	1
148	L797	1949	1941-1950	1
149	N836	1733	1731-1740	1
150	Q366	1704	1701-1710	3
151	5614	1460	1451-1460	1
152	S747	1560	1551-1560	1
153	Q368	1704	1701-1710	15
154	E201	1598	1591-1600	2
155	Q329	1713	1711-1720	2
156	R950	1633	1631-1640	2
157	K445	1922	1921-1930	1
158	S744	1594	1591-1600	1
159	Q363	1681	1681-1690	2
160	R308	1682	1681-1690	1
161	S768	1874	1871-1880	1
162	Q762	1646	1641-1650	1
163	R878	1563	1561-1570	13
164	Q643	1667	1661-1670	5
165	Q934	1654	1651-1660	10
166	N452	1776	1771-1780	1
167	6208	1420	1411-1420	1
168	L976	1824	1821-1830	1
169	0303	1495	1491-1500	3
170	R993	1604	1601-1610	1
171	R944	1530	1521-1530	1
172	Q374	1697	1691-1700	9
173	E246	1693	1691-1700	1
174	Q358	1706	1701-1710	1
175	N482	1770	1761-1770	2
176	Q695	1624	1621-1630	1
177	Q644	1667	1661-1670	10
178	Q933	1652	1651-1660	4
179	Q284	1740	1731-1740	2
180	5405	1500	1491-1500	2
181	R374	1664	1661-1670	1
182	Q287	1729	1721-1730	1
183	L862	1848	1841-1850	1
184	S983	1932	1931-1940	8
185	Q689	1627	1621-1630	18
186	R275	1696	1691-1700	5
187	R850	1560	1551-1560	15
188	Q855	1640	1631-1640	1
189	S866	1662	1661-1670	1
190	K288	1944	1941-1950	6
191	Q895	1627	1621-1630	2
192	N887	1734	1731-1740	2
193	Q772	1640	1631-1640	1
194	Q547	1657	1651-1660	1
195	R930	1942	1941-1950	1
196	Q985	1663	1661-1670	1
197	Q687	1624	1621-1630	15
198	N736	1738	1731-1740	1
199	N623	1761	1761-1770	2
200	S036	1584	1581-1590	1
201	7104	1494	1491-1500	1
202	N986	1732	1731-1740	3
203	S915	1682	1681-1690	1
204	Q379	1699	1691-1700	2
205	6403	1502	1501-1510	7
206	N882	1734	1731-1740	1
207	L362	1907	1901-1910	1
208	M288	1794	1791-1800	1
209	N268	1802	1801-1810	1
210	Q647	1657	1651-1660	11
211	S048	1562	1561-1570	1
212	Q798	1700	1691-1700	2
213	Q752	1610	1601-1610	8
214	M493	1805	1801-1810	1
215	E053	1542	1541-1550	41
216	Q523	1601	1601-1610	6
217	R962	1538	1531-1540	14
218	Q728	1669	1661-1670	8
219	S884	1996	1991-2000	1
220	N532	1774	1771-1780	1
221	Q359	1694	1691-1700	3
222	P224	1732	1731-1740	1
223	Q328	1713	1711-1720	2
224	R511	1529	1521-1530	5
225	N865	1724	1721-1730	3
226	B020	1551	1551-1560	1
227	P279	1723	1721-1730	1
228	P256	1719	1711-1720	1
229	6017	1472	1471-1480	1
230	Q636	1664	1661-1670	11
231	R360	1673	1671-1680	1
232	K877	1897	1891-1900	1
233	Q765	1655	1651-1660	40
234	M462	1814	1811-1820	1
235	S858	1662	1661-1670	1
236	E236	1668	1661-1670	159
237	Q997	1704	1701-1710	7
238	Q976	1678	1671-1680	6
239	Q536	1684	1681-1690	5
240	R829	1836	1831-1840	1
241	E239	1673	1671-1680	8
242	R813	1985	1981-1990	1
243	M896	1842	1841-1850	2
244	E240	1664	1661-1670	6
245	Q524	1601	1601-1610	3
246	Q797	1700	1691-1700	1
247	E241	1660	1651-1660	106
248	Q439	1676	1671-1680	2
249	N835	1733	1731-1740	1
250	S739	1862	1861-1870	1
251	Q539	1684	1681-1690	1
252	Q998	1704	1701-1710	20
253	R429	1668	1661-1670	7
254	K548	1939	1931-1940	1
255	S651	1988	1981-1990	1
256	S097	1636	1631-1640	1
257	Q956	1655	1651-1660	1
258	M697	1797	1791-1800	1
259	S746	1580	1571-1580	2
260	Q367	1715	1711-1720	3
261	N479	1770	1761-1770	1
262	Q727	1644	1641-1650	2
263	S024	1900	1891-1900	1
264	M565	1797	1791-1800	1
265	L694	1945	1941-1950	1
266	P433	1960	1951-1960	1
267	R877	1907	1901-1910	1
268	Q425	1660	1651-1660	1
269	Q794	1602	1601-1610	1
270	Q824	1648	1641-1650	4
271	R544	1981	1981-1990	2
272	R054	2006	2001-2010	1
273	R414	1658	1651-1660	5
274	Q865	1637	1631-1640	4
275	Q335	1715	1711-1720	1
276	Q527	1686	1681-1690	11
277	Q476	1719	1711-1720	2
278	K899	1939	1931-1940	1
279	M873	1859	1851-1860	1
280	S359	1573	1571-1580	1
281	Q994	1649	1641-1650	1
282	N737	1738	1731-1740	1
283	S282	1633	1631-1640	1
284	Q779	1631	1631-1640	2
285	S175	1738	1731-1740	3
286	Q426	1662	1661-1670	4
287	Q223	1929	1921-1930	1
288	Q879	1612	1611-1620	3
289	N884	1734	1731-1740	2
290	S380	1515	1511-1520	2
291	Q888	1631	1631-1640	4
292	Q529	1623	1621-1630	24
293	N849	1745	1741-1750	13
294	Q787	1615	1611-1620	1
295	N558	1857	1851-1860	2
296	R545	1961	1961-1970	1
297	S880	1715	1711-1720	4
298	R938	1928	1921-1930	1
299	R375	1669	1661-1670	1
300	S534	1662	1661-1670	12
301	Q788	1667	1661-1670	6
302	S881	1715	1711-1720	3
303	Q489	1738	1731-1740	1
304	L347	1888	1881-1890	2
305	N594	1761	1761-1770	2
306	Q735	1672	1671-1680	2
307	Q437	1691	1691-1700	6
308	S098	1638	1631-1640	1
309	Q883	1610	1601-1610	2
310	S584	1601	1601-1610	1
311	K275	1948	1941-1950	1
312	S386	1981	1981-1990	2
313	R516	1548	1541-1550	2
314	M574	1791	1791-1800	1
315	K592	1912	1911-1920	1
316	M728	1845	1841-1850	1
317	R674	1985	1981-1990	2
318	Q867	1637	1631-1640	5
319	S128	1981	1981-1990	1
320	M966	1860	1851-1860	1
321	R979	1650	1641-1650	1
322	R767	1946	1941-1950	1
323	Q525	1601	1601-1610	3
324	B021	1556	1551-1560	2
325	S835	1732	1731-1740	3
326	Q889	1631	1631-1640	1
327	R566	1548	1541-1550	1
328	R821	1963	1961-1970	1
329	Q534	1610	1601-1610	4
330	L232	1927	1921-1930	1
331	Q987	1695	1691-1700	6
332	R754	1727	1721-1730	1
333	Q373	1699	1691-1700	1
334	N853	1745	1741-1750	1
335	Q633	1662	1661-1670	4
336	Q745	1643	1641-1650	1
337	S183	1562	1561-1570	14
338	S820	1582	1581-1590	2
339	Q955	1654	1651-1660	1
340	Q337	1715	1711-1720	3
341	Q646	1657	1651-1660	16
342	R640	1925	1921-1930	5
343	S583	1543	1541-1550	2
344	Q799	1713	1711-1720	1
345	E242	1671	1671-1680	27
346	N794	1736	1731-1740	3
347	Q662	1624	1621-1630	6
348	Q937	1654	1651-1660	1
349	S685	1972	1971-1980	1
350	R582	1606	1601-1610	2
351	E243	1661	1661-1670	31
352	S392	1812	1811-1820	2
353	R252	1948	1941-1950	2
354	R420	1637	1631-1640	1
355	S090	1642	1641-1650	1
356	Q882	1612	1611-1620	4
357	Q877	1623	1621-1630	1
358	Q688	1627	1621-1630	8
359	Q658	1691	1691-1700	4
360	Q899	1634	1631-1640	19
361	R980	1637	1631-1640	1
362	Q894	1627	1621-1630	2
363	Q256	1733	1731-1740	2
364	P247	1735	1731-1740	1
365	M343	1840	1831-1840	1
366	L325	1921	1921-1930	1
367	Q423	1690	1681-1690	4
368	Q896	1628	1621-1630	4
369	E244	1634	1631-1640	21
370	Q874	1633	1631-1640	5
371	N844	1736	1731-1740	1
372	E235	1641	1641-1650	1
373	S293	1945	1941-1950	2
374	N672	1757	1751-1760	2
375	R783	1844	1841-1850	1
376	N987	1732	1731-1740	2
377	Q724	1709	1701-1710	1
378	P223	1732	1731-1740	1
379	Q349	1685	1681-1690	1
380	Q926	1654	1651-1660	5
381	N854	1719	1711-1720	1
382	L383	1921	1921-1930	2
383	R653	1558	1551-1560	3
384	Q928	1691	1691-1700	2
385	R274	1696	1691-1700	5
386	E013	1552	1551-1560	1
387	Q434	1710	1701-1710	7
388	Q744	1676	1671-1680	1
389	L859	1848	1841-1850	1
390	R852	1560	1551-1560	7
391	Q829	1654	1651-1660	1
392	R565	1558	1551-1560	1
393	Q743	1636	1631-1640	3
394	N838	1733	1731-1740	1
395	Q823	1648	1641-1650	4
396	V000	1609	1601-1610	2
397	S354	1857	1851-1860	5
398	K952	1936	1931-1940	1
399	P236	1765	1761-1770	8
400	Q977	1678	1671-1680	9
401	P255	1727	1721-1730	1
402	S692	1745	1741-1750	36
403	Q795	1686	1681-1690	2
404	M866	1842	1841-1850	1
405	R427	1645	1641-1650	1
406	Q747	1643	1641-1650	3
407	Q853	1638	1631-1640	1
408	R413	1656	1651-1660	5
409	S745	1626	1621-1630	2
410	L293	1945	1941-1950	1
411	L778	1912	1911-1920	1
412	K897	1933	1931-1940	1
413	Q892	1627	1621-1630	2
414	S113	1639	1631-1640	1
415	Q884	1610	1601-1610	1
416	Q737	1623	1621-1630	13
417	S972	1515	1511-1520	1
418	R779	1858	1851-1860	1
419	Q866	1625	1621-1630	20
420	Q973	1656	1651-1660	1
421	Q893	1627	1621-1630	2
422	M774	1854	1851-1860	1
423	K488	1944	1941-1950	12
424	Q936	1654	1651-1660	3
425	K725	1928	1921-1930	1
426	S404	1592	1591-1600	2
427	S351	1544	1541-1550	11
428	Q626	1648	1641-1650	1
429	Q659	1624	1621-1630	5
430	R102	1558	1551-1560	1
431	Q999	1704	1701-1710	15
432	Q433	1710	1701-1710	11
433	R790	1534	1531-1540	4
434	Q528	1686	1681-1690	2
435	Q336	1710	1701-1710	4
436	R438	1967	1961-1970	1
437	N673	1757	1751-1760	3
438	S798	1549	1541-1550	4
439	S270	1735	1731-1740	5
440	R276	1696	1691-1700	2
441	R620	1778	1771-1780	1
442	7009	1399	1391-1400	5
443	Q988	1695	1691-1700	2
444	Q693	1627	1621-1630	26
445	Q996	1704	1701-1710	2
446	P379	1820	1811-1820	1
447	R444	1865	1861-1870	2
448	N385	1776	1771-1780	2
449	Q299	1737	1731-1740	8
450	Q675	1601	1601-1610	1
451	Q924	1659	1651-1660	24
452	R445	1846	1841-1850	1
453	P252	1719	1711-1720	2
454	K589	1881	1881-1890	1
455	Q382	1671	1671-1680	1
456	M945	1803	1801-1810	2
457	M876	1842	1841-1850	1
458	L784	1908	1901-1910	1
459	Q757	1621	1621-1630	1
460	Q427	1662	1661-1670	2
461	R226	1680	1671-1680	2
462	6502	1470	1461-1470	3
463	Q838	1679	1671-1680	1
464	P245	1735	1731-1740	3
465	Q532	1623	1621-1630	39
466	Q729	1629	1621-1630	6
467	Q684	1646	1641-1650	8
468	P248	1735	1731-1740	1
469	R015	1948	1941-1950	1
470	S277	1756	1751-1760	1
471	Q682	1646	1641-1650	13
472	Q876	1633	1631-1640	5
473	R789	1532	1531-1540	2
474	Q652	1660	1651-1660	1
475	S182	1521	1521-1530	3
476	Q927	1654	1651-1660	1
477	Q396	1698	1691-1700	1
478	N828	1755	1751-1760	1
479	Q543	1684	1681-1690	2
480	R629	1793	1791-1800	4
481	Q749	1630	1621-1630	1
482	S970	1561	1561-1570	3
483	9001	1509	1501-1510	1
484	Q785	1627	1621-1630	1
485	M345	1840	1831-1840	3
486	6254	1486	1481-1490	29
487	S533	1614	1611-1620	1
488	Q839	1679	1671-1680	1
489	E213	1695	1691-1700	1
490	R750	1972	1971-1980	1
491	S581	1637	1631-1640	35
492	Q922	1634	1631-1640	4
493	R641	1914	1911-1920	1
494	N923	1739	1731-1740	1
495	L292	1911	1911-1920	6
496	K882	1888	1881-1890	3
497	Q692	1627	1621-1630	12
498	K767	1926	1921-1930	1
499	S504	1952	1951-1960	1
500	5307	1485	1481-1490	1
501	Q777	1655	1651-1660	29
502	Q935	1654	1651-1660	3
503	E247	1661	1661-1670	51
504	Q784	1635	1631-1640	2
505	K768	1926	1921-1930	1
506	E270	2002	2001-2010	1
507	M494	1805	1801-1810	2
508	Q885	1610	1601-1610	1
509	Q975	1653	1651-1660	1
510	R171	1854	1851-1860	1
511	R320	1682	1681-1690	1
512	S535	1662	1661-1670	11
513	R966	1587	1581-1590	1
514	S196	1603	1601-1610	18
515	R984	1633	1631-1640	2
516	R568	1550	1541-1550	9
517	S818	1576	1571-1580	2
518	R254	1667	1661-1670	2
519	Q763	1659	1651-1660	1
520	Q825	1648	1641-1650	1
521	N843	1736	1731-1740	2
522	M287	1851	1851-1860	1
523	S706	1961	1961-1970	1
524	R937	1950	1941-1950	1
525	R018	1564	1561-1570	8
526	R262	1817	1811-1820	1
527	Q334	1713	1711-1720	9
528	R655	1585	1581-1590	7
529	R185	1988	1981-1990	1
530	L324	1926	1921-1930	1
531	R432	1849	1841-1850	12
532	R778	1858	1851-1860	2
533	S245	1593	1591-1600	1
534	R422	1542	1541-1550	1
535	Q726	1656	1651-1660	1
536	N827	1755	1751-1760	1
537	Q864	1637	1631-1640	7
538	R300	1682	1681-1690	2
539	S591	1615	1611-1620	19
540	Q862	1631	1631-1640	5
541	S520	1950	1941-1950	1
542	Q723	1709	1701-1710	4
543	Q679	1646	1641-1650	6
544	L346	1910	1901-1910	12
