# Supplementary material for: Frequency patterns of semantic change: corpus-based evidence of a near-critical dynamics in language change
Source: R Soc Open Sci. 2017 Nov 8;4(11):170830. doi: 10.1098/rsos.170830 (PMC5717648; doi:10.1098/rsos.170830)
Supplement: full_data.zip [file rsos170830supp2.gz › a_cause_que.csv]

	Decade	Occurrences	Nombre de mots	Frequence	Average frequency	Normalized average frequency
0	1321-1330	0	247971	0.0	0.0	0.0
1	1331-1340	0	187017	0.0	0.0	0.0
2	1341-1350	0	589308	0.0	0.0	0.0
3	1351-1360	0	318194	0.0	0.0	0.0
4	1361-1370	0	662712	0.0	0.0	0.0
5	1371-1380	0	971929	0.0	0.0	0.0
6	1381-1390	0	241822	0.0	0.0	0.0
7	1391-1400	5	1263737	0.3956519434027808	0.07913038868055616	0.0004702359104146039
8	1401-1410	0	765291	0.0	0.07913038868055616	0.0004702359104146039
9	1411-1420	1	324443	0.3082205502969705	0.14077449873995027	0.0008365588199670494
10	1421-1430	0	298510	0.0	0.14077449873995027	0.0008365588199670494
11	1431-1440	0	213190	0.0	0.14077449873995027	0.0008365588199670494
12	1441-1450	0	386463	0.0	0.061644110059394096	0.0003663229095524454
13	1451-1460	2	694796	0.28785427665098823	0.11921496538959175	0.0007084403188176803
14	1461-1470	10	537606	1.8600982875935166	0.429590512848901	0.002552861034595385
15	1471-1480	10	183566	5.4476319144068075	1.5191168957302625	0.009027420797510307
16	1481-1490	44	457731	9.612632747181204	3.4416434451665032	0.02045212169111956
17	1491-1500	6	626697	0.957400466254027	3.6331235384173084	0.021590000797711013
18	1501-1510	8	162065	4.936290994354117	4.562810881957934	0.027114709846665582
19	1511-1520	3	216624	1.3848881010414358	4.467768844647518	0.026549918245265244
20	1521-1530	9	252956	3.5579310235772232	4.089828666481601	0.024303991658457303
21	1531-1540	20	194542	10.280556383711486	4.2234133937876575	0.025097824936792825
22	1541-1550	72	957168	7.522190461862494	5.53637139290935	0.032900137175464195
23	1551-1560	51	1949051	2.6166580556383594	5.0724448051662	0.030143232464258783
24	1561-1570	44	480126	9.16426104814153	6.628319394586219	0.03938908751749758
25	1571-1580	17	945849	1.797327057490149	6.2761986013688045	0.037296593792451725
26	1581-1590	14	842175	1.6623623356190815	4.5525597917503235	0.02705379227988883
27	1591-1600	6	676127	0.8874072474549899	3.2256031488688217	0.019168292468115335
28	1601-1610	111	2099839	5.28611955488016	3.759495448717182	0.022340971585060317
29	1611-1620	28	794187	3.525618021952009	2.631766843479278	0.015639393389540325
30	1621-1630	281	2095458	13.409956200506048	4.954292672082458	0.029441108074445024
31	1631-1640	160	2094158	7.640302212154001	6.149880647389442	0.0365459436429752
32	1641-1650	86	1247594	6.893268162559295	7.3510528304103016	0.043683963618179764
33	1651-1660	296	2303221	12.851567435343808	8.864142406503031	0.05267556679638635
34	1661-1670	444	2481229	17.894357997589097	11.73789040163045	0.06975294411404553
35	1671-1680	68	2015147	3.374443651009083	9.730787891731056	0.057825646753633476
36	1681-1690	55	1684489	3.265085138579118	8.85574447701608	0.052625661720931256
37	1691-1700	87	1871214	4.649388044339129	8.406968453372047	0.04995878992149636
38	1701-1710	92	809750	11.361531336832357	8.108961233669756	0.048187868552304794
39	1711-1720	40	1714151	2.333516708854704	4.996792975922878	0.029693668050486288
40	1721-1730	22	1125965	1.9538795610876003	4.712680157938582	0.028005314791352962
41	1731-1740	69	2909061	2.371899386090563	4.5340430074408715	0.026943755452408347
42	1741-1750	75	2136771	3.5099690139935444	4.306159201371754	0.02558954563741236
43	1751-1760	9	2483475	0.36239543381753386	2.106332020768789	0.01251697321265682
44	1761-1770	16	3287236	0.4867311017523536	1.736974899348319	0.010322051828402961
45	1771-1780	5	3011727	0.16601770346382658	1.3794025278235644	0.0081971618529242
46	1781-1790	0	2767020	0.0	0.9050226506054517	0.005378137996658977
47	1791-1800	8	2497443	0.3203276311010902	0.26709437402696085	0.0015872203869010987
48	1801-1810	6	1436685	0.4176280813121874	0.2781409035258916	0.0016528648876101904
49	1811-1820	16	1624933	0.9846559827389807	0.377725879723217	0.0022446531086286548
50	1821-1830	1	3062877	0.03264904206078142	0.35105214744260793	0.0020861432492399615
51	1831-1840	19	7375086	0.2576241144849023	0.4025769703395884	0.0023923318375675493
52	1841-1850	21	11919516	0.17618165032875496	0.3737477741851214	0.0022210130367090863
53	1851-1860	15	5771056	0.259917768949045	0.3422057117124929	0.002033572905168126
54	1861-1870	3	6858196	0.04374328176097621	0.15402317151689196	0.0009152896566144015
55	1871-1880	1	5715634	0.017495871849037222	0.15099253747454316	0.0008972799768718888
56	1881-1890	10	7679389	0.1302186931798871	0.1255114532135401	0.0007458574822321241
57	1891-1900	3	4613910	0.06502077413733688	0.10327927797525649	0.0006137417762689593
58	1901-1910	16	4804354	0.33303124624038943	0.11790197343352538	0.0007006378047883308
59	1911-1920	17	5036866	0.33751146049944547	0.17665560918121923	0.0010497839401310677
60	1921-1930	22	11280218	0.19503169176340385	0.21216277316409257	0.001260786866568478
61	1931-1940	19	10897083	0.17435858752291783	0.22099075203269872	0.0013132475299067832
62	1941-1950	35	12300750	0.28453549580310145	0.2648936963658516	0.0015741427604575036
63	1951-1960	6	9976887	0.060138999269010465	0.2103152469715758	0.0012498078586849184
64	1961-1970	4	13891857	0.028793846639797692	0.14857172419964626	0.0008828941845960494
65	1971-1980	2	10280590	0.019454136387113966	0.11345621312438829	0.0006742186732598403
66	1981-1990	19	15628128	0.12157566152516795	0.10289962792483828	0.0006114856886890277
67	1991-2000	1	10606407	0.00942826350148547	0.0478781814645151	0.00028451825683366066
68	2001-2010	6	11205157	0.05354677315096968	0.046559736240906945	0.00027668333651552617
69	2011-2020	0	2099905	0.0	0.04080096691294741	0.00024246158956148716
