# Supplementary material for: Frequency patterns of semantic change: corpus-based evidence of a near-critical dynamics in language change
Source: R Soc Open Sci. 2017 Nov 8;4(11):170830. doi: 10.1098/rsos.170830 (PMC5717648; doi:10.1098/rsos.170830)
Supplement: full_data.zip [file rsos170830supp2.gz › a_ce_moment_complet.csv]

	Cote	Date	Decade	Occurrences
0	Q456	1784	1781-1790	3
1	L345	1919	1911-1920	1
2	S594	1929	1921-1930	6
3	R059	2004	2001-2010	1
4	R598	1887	1881-1890	8
5	P326	1967	1961-1970	1
6	L955	1946	1941-1950	1
7	K332	1954	1951-1960	3
8	M383	1832	1831-1840	22
9	M799	1839	1831-1840	2
10	R506	1998	1991-2000	1
11	K836	1860	1851-1860	5
12	K787	1926	1921-1930	1
13	L699	1948	1941-1950	6
14	P729	1960	1951-1960	1
15	K265	1939	1931-1940	1
16	K274	1912	1911-1920	2
17	S997	1963	1961-1970	23
18	K668	1948	1941-1950	9
19	L252	1921	1921-1930	1
20	R854	1948	1941-1950	6
21	K663	1951	1951-1960	2
22	L584	1887	1881-1890	6
23	K398	1937	1931-1940	4
24	N386	1776	1771-1780	2
25	L688	1924	1921-1930	1
26	L736	1939	1931-1940	2
27	E145	1918	1911-1920	1
28	L526	1899	1891-1900	6
29	M659	1849	1841-1850	1
30	P565	1964	1961-1970	3
31	P875	1876	1871-1880	1
32	M957	1855	1851-1860	1
33	K433	1918	1911-1920	9
34	R768	1981	1981-1990	4
35	R440	1967	1961-1970	6
36	N946	1738	1731-1740	1
37	M324	1846	1841-1850	1
38	M367	1826	1821-1830	1
39	S217	1931	1931-1940	6
40	R742	1923	1921-1930	1
41	R238	1980	1971-1980	7
42	Q656	1656	1651-1660	1
43	R648	1926	1921-1930	11
44	K377	1927	1921-1930	13
45	S025	1906	1901-1910	1
46	S395	1930	1921-1930	5
47	R820	1986	1981-1990	3
48	S653	1969	1961-1970	1
49	R299	1977	1971-1980	10
50	K374	1931	1931-1940	2
51	S226	1978	1971-1980	2
52	S529	1955	1951-1960	5
53	L543	1871	1871-1880	9
54	P722	1949	1941-1950	1
55	L398	1937	1931-1940	7
56	L274	1948	1941-1950	1
57	K943	1950	1941-1950	7
58	E035	1981	1981-1990	16
59	K838	1860	1851-1860	3
60	K757	1866	1861-1870	1
61	S769	1875	1871-1880	1
62	S227	1962	1961-1970	6
63	S555	1976	1971-1980	1
64	R050	2005	2001-2010	2
65	R806	2008	2001-2010	9
66	L333	1923	1921-1930	2
67	Q324	1743	1741-1750	1
68	M449	1810	1801-1810	1
69	L673	1929	1921-1930	6
70	R249	2004	2001-2010	1
71	R176	1999	1991-2000	2
72	R104	1874	1871-1880	17
73	E058	1947	1941-1950	17
74	L689	1950	1941-1950	24
75	N324	1787	1781-1790	2
76	M237	1873	1871-1880	3
77	E129	1985	1981-1990	2
78	P623	1952	1951-1960	2
79	P859	1961	1961-1970	1
80	R433	1967	1961-1970	4
81	N945	1731	1731-1740	2
82	N565	1761	1761-1770	1
83	P576	1962	1961-1970	1
84	R533	1879	1871-1880	9
85	K545	1913	1911-1920	7
86	L429	1928	1921-1930	2
87	S161	1952	1951-1960	4
88	L698	1948	1941-1950	7
89	P739	1960	1951-1960	1
90	L639	1936	1931-1940	1
91	Z123	1890	1881-1890	1
92	S214	1958	1951-1960	2
93	S632	1986	1981-1990	3
94	R259	2007	2001-2010	2
95	P266	1911	1911-1920	3
96	R803	1923	1921-1930	1
97	E080	1851	1851-1860	1
98	P486	1904	1901-1910	3
99	K939	1943	1941-1950	3
100	R513	1988	1981-1990	7
101	L443	1859	1851-1860	1
102	P449	1923	1921-1930	2
103	E282	2006	2001-2010	1
104	K849	1863	1861-1870	1
105	S407	1967	1961-1970	2
106	P372	1964	1961-1970	1
107	S391	1943	1941-1950	1
108	K233	1914	1911-1920	1
109	N358	1784	1781-1790	1
110	R081	1999	1991-2000	1
111	K237	1923	1921-1930	3
112	R828	1984	1981-1990	5
113	P364	1957	1951-1960	1
114	E048	2000	1991-2000	3
115	L382	1890	1881-1890	2
116	N347	1783	1781-1790	1
117	R208	1994	1991-2000	1
118	R534	1975	1971-1980	6
119	K365	1928	1921-1930	3
120	K744	1918	1911-1920	1
121	R188	1985	1981-1990	2
122	K473	1936	1931-1940	6
123	M699	1866	1861-1870	3
124	R563	1870	1861-1870	10
125	L854	1892	1891-1900	15
126	S393	1847	1841-1850	1
127	S221	1963	1961-1970	10
128	L438	1942	1941-1950	6
129	K657	1910	1901-1910	2
130	S003	1968	1961-1970	4
131	R008	1970	1961-1970	7
132	M865	1840	1831-1840	1
133	P375	1964	1961-1970	1
134	R240	1983	1981-1990	7
135	L442	1859	1851-1860	2
136	M363	1825	1821-1830	1
137	K662	1910	1901-1910	1
138	M438	1797	1791-1800	1
139	R456	1963	1961-1970	20
140	S544	1945	1941-1950	1
141	L729	1945	1941-1950	1
142	E098	1984	1981-1990	1
143	Z120	1889	1881-1890	4
144	L546	1910	1901-1910	3
145	L499	1901	1901-1910	5
146	K562	1929	1921-1930	4
147	R915	1958	1951-1960	1
148	K948	1936	1931-1940	2
149	L879	1867	1861-1870	3
150	P355	1936	1931-1940	6
151	R680	1799	1791-1800	3
152	E111	1976	1971-1980	4
153	R127	2008	2001-2010	4
154	K437	1943	1941-1950	3
155	S187	1984	1981-1990	31
156	L676	1935	1931-1940	3
157	P786	1965	1961-1970	1
158	S364	1958	1951-1960	16
159	R142	1997	1991-2000	2
160	K749	1915	1911-1920	1
161	M665	1839	1831-1840	6
162	L299	1925	1921-1930	5
163	S321	1985	1981-1990	10
164	P634	1931	1931-1940	1
165	R203	1890	1881-1890	4
166	K696	1927	1921-1930	1
167	E192	1973	1971-1980	6
168	Z154	1874	1871-1880	1
169	S768	1874	1871-1880	1
170	S649	1956	1951-1960	1
171	S684	1970	1961-1970	1
172	L465	1885	1881-1890	8
173	K885	1951	1951-1960	1
174	R543	1920	1911-1920	2
175	E122	1996	1991-2000	3
176	S406	1845	1841-1850	93
177	S976	1950	1941-1950	4
178	R964	1979	1971-1980	5
179	S665	1840	1831-1840	1
180	K926	1937	1931-1940	4
181	K892	1936	1931-1940	2
182	L834	1848	1841-1850	1
183	P625	1948	1941-1950	1
184	M223	1873	1871-1880	10
185	E055	2009	2001-2010	8
186	R484	1837	1831-1840	1
187	S983	1932	1931-1940	24
188	S249	1989	1981-1990	1
189	M349	1837	1831-1840	10
190	S567	1973	1971-1980	10
191	M435	1807	1801-1810	1
192	K928	1938	1931-1940	5
193	S211	1959	1951-1960	3
194	K469	1928	1921-1930	5
195	Q494	1735	1731-1740	1
196	K573	1951	1951-1960	1
197	R497	1850	1841-1850	2
198	R461	1965	1961-1970	3
199	L524	1927	1921-1930	2
200	L242	1906	1901-1910	1
201	R243	2006	2001-2010	9
202	L846	1857	1851-1860	2
203	R876	1970	1961-1970	1
204	K525	1922	1921-1930	12
205	L922	1859	1851-1860	1
206	P267	1899	1891-1900	1
207	K975	1924	1921-1930	1
208	S308	1987	1981-1990	2
209	S204	1939	1931-1940	2
210	S654	1967	1961-1970	5
211	R746	1963	1961-1970	1
212	Z131	1850	1841-1850	1
213	K648	1939	1931-1940	1
214	L826	1952	1951-1960	3
215	N398	1772	1771-1780	2
216	L774	1935	1931-1940	6
217	R814	1961	1961-1970	6
218	M422	1823	1821-1830	1
219	K234	1918	1911-1920	7
220	L224	1946	1941-1950	17
221	R020	1972	1971-1980	2
222	R622	1927	1921-1930	1
223	R174	1974	1971-1980	18
224	R046	2002	2001-2010	2
225	N228	1835	1831-1840	8
226	K699	1928	1921-1930	1
227	R024	1977	1971-1980	1
228	K453	1905	1901-1910	1
229	L579	1926	1921-1930	2
230	P328	1942	1941-1950	2
231	P434	1960	1951-1960	3
232	S697	1935	1931-1940	21
233	K387	1927	1921-1930	2
234	N286	1788	1781-1790	2
235	L532	1859	1851-1860	1
236	Z117	1886	1881-1890	1
237	P779	1962	1961-1970	1
238	S667	1881	1881-1890	5
239	R202	1890	1881-1890	1
240	R696	1951	1951-1960	1
241	L987	1879	1871-1880	10
242	R961	1902	1901-1910	1
243	R052	2006	2001-2010	2
244	P992	1931	1931-1940	1
245	R116	1989	1981-1990	1
246	K297	1895	1891-1900	8
247	S601	1956	1951-1960	3
248	R833	1865	1861-1870	2
249	R813	1985	1981-1990	42
250	E085	1976	1971-1980	15
251	S397	1843	1841-1850	71
252	L838	1875	1871-1880	1
253	K766	1926	1921-1930	3
254	E144	1985	1981-1990	3
255	P653	1961	1961-1970	3
256	R349	1967	1961-1970	4
257	E189	1944	1941-1950	2
258	K778	1931	1931-1940	22
259	S538	1955	1951-1960	1
260	S319	1844	1841-1850	4
261	P429	1966	1961-1970	2
262	P253	1719	1711-1720	1
263	K764	1913	1911-1920	13
264	K548	1939	1931-1940	4
265	K956	1894	1891-1900	1
266	E059	1965	1961-1970	1
267	R758	1981	1981-1990	4
268	E119	2004	2001-2010	9
269	R000	1989	1981-1990	15
270	L572	1915	1911-1920	5
271	K844	1863	1861-1870	1
272	P493	1952	1951-1960	1
273	P896	1956	1951-1960	5
274	R009	1970	1961-1970	5
275	L263	1923	1921-1930	6
276	K547	1939	1931-1940	2
277	S670	1976	1971-1980	1
278	M999	1796	1791-1800	1
279	R911	1926	1921-1930	6
280	L986	1877	1871-1880	1
281	R207	1977	1971-1980	1
282	K974	1959	1951-1960	1
283	L342	1954	1951-1960	1
284	S212	1963	1961-1970	1
285	P656	1943	1941-1950	1
286	N787	1742	1741-1750	1
287	K528	1922	1921-1930	10
288	L842	1874	1871-1880	4
289	R734	1921	1921-1930	4
290	E180	2013	2011-2020	1
291	K899	1939	1931-1940	5
292	M873	1859	1851-1860	3
293	M384	1832	1831-1840	6
294	K479	1891	1891-1900	4
295	K583	1948	1941-1950	3
296	K733	1919	1911-1920	2
297	R134	1989	1981-1990	5
298	P858	1961	1961-1970	6
299	E005	1981	1981-1990	7
300	M782	1821	1821-1830	1
301	S384	1922	1921-1930	4
302	E061	1971	1971-1980	9
303	M658	1849	1841-1850	1
304	R064	1981	1981-1990	12
305	K647	1928	1921-1930	3
306	K464	1912	1911-1920	1
307	E265	2007	2001-2010	4
308	E089	1987	1981-1990	5
309	P467	1922	1921-1930	2
310	R183	1950	1941-1950	2
311	Q437	1691	1691-1700	2
312	R795	1975	1971-1980	4
313	S588	1979	1971-1980	1
314	R242	2009	2001-2010	2
315	S203	1929	1921-1930	2
316	Q469	1776	1771-1780	1
317	M989	1839	1831-1840	1
318	M542	1860	1851-1860	2
319	Z158	1878	1871-1880	1
320	P332	1949	1941-1950	1
321	M688	1881	1881-1890	3
322	S986	1933	1931-1940	15
323	M923	1863	1861-1870	1
324	L999	1876	1871-1880	3
325	L323	1931	1931-1940	2
326	S246	1993	1991-2000	4
327	S174	1872	1871-1880	4
328	N638	1764	1761-1770	2
329	L593	1891	1891-1900	7
330	E134	1968	1961-1970	2
331	K323	1913	1911-1920	5
332	K426	1944	1941-1950	2
333	K763	1913	1911-1920	5
334	R319	1682	1681-1690	1
335	M863	1872	1871-1880	4
336	E037	1985	1981-1990	10
337	S793	1883	1881-1890	6
338	R971	1989	1981-1990	3
339	E195	2000	1991-2000	3
340	R489	1842	1841-1850	1
341	R858	1960	1951-1960	4
342	S815	1887	1881-1890	2
343	S685	1972	1971-1980	9
344	R111	1897	1891-1900	1
345	L567	1911	1911-1920	1
346	R435	1964	1961-1970	2
347	P832	1969	1961-1970	1
348	K258	1931	1931-1940	2
349	S502	1952	1951-1960	2
350	P882	1896	1891-1900	8
351	S009	1993	1991-2000	7
352	L456	1880	1871-1880	6
353	R005	1970	1961-1970	3
354	K373	1933	1931-1940	1
355	E092	2010	2001-2010	2
356	L257	1944	1941-1950	1
357	K599	1957	1951-1960	1
358	Z145	1863	1861-1870	1
359	S307	1995	1991-2000	2
360	K758	1866	1861-1870	1
361	S409	1956	1951-1960	12
362	N987	1732	1731-1740	1
363	K229	1911	1911-1920	1
364	Q538	1684	1681-1690	1
365	L563	1915	1911-1920	1
366	S528	1967	1961-1970	3
367	R022	1991	1991-2000	2
368	R439	1968	1961-1970	2
369	E170	2012	2011-2020	7
370	R537	1957	1951-1960	73
371	L383	1921	1921-1930	2
372	S679	1927	1921-1930	3
373	R816	1953	1951-1960	7
374	S385	1937	1931-1940	6
375	L282	1939	1931-1940	3
376	S254	1964	1961-1970	1
377	R507	1877	1871-1880	8
378	K227	1908	1901-1910	3
379	R643	1867	1861-1870	32
380	R033	1999	1991-2000	8
381	K532	1922	1921-1930	10
382	S040	1949	1941-1950	1
383	S551	1976	1971-1980	1
384	L485	1884	1881-1890	18
385	P446	1937	1931-1940	2
386	N445	1776	1771-1780	1
387	R905	1921	1921-1930	1
388	P645	1921	1921-1930	2
389	L798	1939	1931-1940	1
390	L598	1935	1931-1940	17
391	P457	1949	1941-1950	1
392	S353	1899	1891-1900	1
393	K526	1922	1921-1930	9
394	E197	1961	1961-1970	2
395	K786	1926	1921-1930	4
396	P948	1965	1961-1970	3
397	S346	1939	1931-1940	4
398	R047	2001	2001-2010	2
399	M698	1866	1861-1870	1
400	R869	1980	1971-1980	1
401	L293	1945	1941-1950	6
402	R121	1991	1991-2000	1
403	L788	1949	1941-1950	3
404	P338	1968	1961-1970	1
405	L587	1888	1881-1890	7
406	R075	2007	2001-2010	4
407	R658	1931	1931-1940	1
408	M298	1854	1851-1860	2
409	K725	1928	1921-1930	3
410	P873	1957	1951-1960	1
411	K443	1921	1921-1930	9
412	E113	2002	2001-2010	1
413	E196	2013	2011-2020	1
414	K625	1939	1931-1940	5
415	E072	1986	1981-1990	7
416	S310	1978	1971-1980	1
417	L783	1907	1901-1910	16
418	R438	1967	1961-1970	4
419	S320	1989	1981-1990	1
420	K584	1938	1931-1940	3
421	L436	1894	1891-1900	6
422	L996	1874	1871-1880	6
423	K762	1913	1911-1920	1
424	S673	1925	1921-1930	2
425	R074	2003	2001-2010	1
426	E060	1970	1961-1970	2
427	R077	2005	2001-2010	3
428	R197	1976	1971-1980	1
429	K269	1932	1931-1940	2
430	K439	1920	1911-1920	19
431	L668	1929	1921-1930	4
432	S348	1897	1891-1900	1
433	R958	1933	1931-1940	4
434	K576	1925	1921-1930	1
435	L983	1871	1871-1880	1
436	R853	1976	1971-1980	2
437	K954	1936	1931-1940	3
438	S360	1778	1771-1780	1
439	L296	1954	1951-1960	2
440	Q838	1679	1671-1680	1
441	N723	1755	1751-1760	7
442	E292	1937	1931-1940	33
443	R015	1948	1941-1950	4
444	M543	1808	1801-1810	2
445	L237	1913	1911-1920	1
446	S549	1976	1971-1980	1
447	L589	1893	1891-1900	7
448	E083	1988	1981-1990	4
449	P837	1962	1961-1970	1
450	R055	1986	1981-1990	3
451	R731	1885	1881-1890	4
452	R629	1793	1791-1800	1
453	P392	1927	1921-1930	1
454	M245	1872	1871-1880	2
455	N698	1755	1751-1760	1
456	K282	1929	1921-1930	2
457	E068	1958	1951-1960	1
458	M975	1848	1841-1850	1
459	S377	1977	1971-1980	1
460	L454	1951	1951-1960	2
461	Z161	1880	1871-1880	2
462	R128	2008	2001-2010	5
463	R641	1914	1911-1920	2
464	K263	1928	1921-1930	1
465	N693	1751	1751-1760	5
466	Q254	1771	1771-1780	1
467	R317	1682	1681-1690	1
468	S163	1846	1841-1850	1
469	L827	1864	1861-1870	1
470	R525	1977	1971-1980	5
471	L272	1928	1921-1930	9
472	K594	1918	1911-1920	2
473	S850	1961	1961-1970	1
474	L295	1954	1951-1960	5
475	L833	1853	1851-1860	2
476	R873	1974	1971-1980	1
477	K674	1943	1941-1950	8
478	R528	1982	1981-1990	10
479	K755	1925	1921-1930	5
480	M347	1839	1831-1840	3
481	P579	1945	1941-1950	3
482	R784	2003	2001-2010	3
483	S186	1965	1961-1970	7
484	P537	1926	1921-1930	1
485	R480	1833	1831-1840	1
486	L332	1923	1921-1930	1
487	K878	1893	1891-1900	1
488	S403	1861	1861-1870	2
489	E099	1999	1991-2000	5
490	K447	1922	1921-1930	1
491	L248	1946	1941-1950	5
492	R925	1891	1891-1900	2
493	P769	1963	1961-1970	2
494	R458	1968	1961-1970	3
495	K386	1924	1921-1930	6
496	P762	1966	1961-1970	1
497	R740	1920	1911-1920	4
498	N538	1758	1751-1760	1
499	M293	1854	1851-1860	4
500	M777	1866	1861-1870	5
501	S520	1950	1941-1950	13
502	K395	1942	1941-1950	2
503	R441	1966	1961-1970	5
504	R459	1966	1961-1970	5
505	R248	1957	1951-1960	1
506	K695	1925	1921-1930	1
507	K635	1889	1881-1890	6
508	E293	1940	1931-1940	5
509	S794	1885	1881-1890	8
510	E095	2004	2001-2010	3
511	E066	1952	1951-1960	1
512	L586	1887	1881-1890	6
513	R298	2008	2001-2010	1
514	K565	1929	1921-1930	1
515	R167	2007	2001-2010	3
516	R515	1964	1961-1970	2
517	L277	1963	1961-1970	1
518	N685	1751	1751-1760	8
519	S517	1966	1961-1970	7
520	E018	1976	1971-1980	12
521	L768	1938	1931-1940	1
522	K955	1936	1931-1940	2
523	R012	1975	1971-1980	5
524	E280	1975	1971-1980	7
525	S691	1997	1991-2000	4
526	S002	1951	1951-1960	5
527	R837	1864	1861-1870	1
528	K396	1938	1931-1940	1
529	Q558	1740	1731-1740	1
530	M593	1879	1871-1880	1
531	N688	1751	1751-1760	6
532	S540	1985	1981-1990	3
533	K669	1936	1931-1940	20
534	R549	1961	1961-1970	4
535	L527	1899	1891-1900	2
536	K797	1848	1841-1850	1
537	L385	1921	1921-1930	2
538	R490	1843	1841-1850	1
539	S335	1845	1841-1850	1
540	E191	2013	2011-2020	2
541	M297	1854	1851-1860	2
542	M988	1839	1831-1840	7
543	M466	1805	1801-1810	1
544	K482	1939	1931-1940	1
545	L685	1942	1941-1950	1
546	R650	1928	1921-1930	9
547	P669	1893	1891-1900	1
548	K727	1931	1931-1940	12
549	S125	1959	1951-1960	6
550	P343	1963	1961-1970	12
551	R540	1983	1981-1990	2
552	R363	1663	1661-1670	1
553	L229	1902	1901-1910	6
554	R135	1993	1991-2000	5
555	N953	1751	1751-1760	1
556	M845	1873	1871-1880	1
557	P644	1921	1921-1930	8
558	R698	1950	1941-1950	3
559	P846	1965	1961-1970	1
560	P358	1961	1961-1970	3
561	K988	1859	1851-1860	2
562	S539	1983	1981-1990	5
563	S355	1870	1861-1870	1
564	R143	1997	1991-2000	1
565	M657	1849	1841-1850	3
566	R736	1981	1981-1990	5
567	L746	1912	1911-1920	1
568	R644	1881	1881-1890	1
569	S329	1996	1991-2000	10
570	K537	1929	1921-1930	2
571	M979	1847	1841-1850	1
572	R855	1949	1941-1950	9
573	K364	1922	1921-1930	11
574	R929	1894	1891-1900	1
575	P655	1943	1941-1950	3
576	R532	1983	1981-1990	6
577	L997	1874	1871-1880	4
578	M899	1863	1861-1870	1
579	K934	1898	1891-1900	3
580	S766	1829	1821-1830	2
581	N229	1835	1831-1840	6
582	L354	1832	1831-1840	2
583	R442	1966	1961-1970	16
584	P354	1936	1931-1940	1
585	L672	1938	1931-1940	1
586	L837	1876	1871-1880	8
587	M234	1878	1871-1880	5
588	S067	1637	1631-1640	1
589	N364	1784	1781-1790	1
590	S188	1985	1981-1990	28
591	K598	1955	1951-1960	2
592	E004	1871	1871-1880	3
593	L777	1952	1951-1960	2
594	K866	1896	1891-1900	1
595	S205	1959	1951-1960	3
596	M722	1877	1871-1880	1
597	P827	1965	1961-1970	1
598	R257	1990	1981-1990	2
599	E164	2009	2001-2010	2
600	S315	1955	1951-1960	13
601	S289	1978	1971-1980	2
602	P479	1911	1911-1920	12
603	L856	1890	1881-1890	7
604	K344	1957	1951-1960	8
605	S165	2006	2001-2010	20
606	R271	1994	1991-2000	10
607	M333	1846	1841-1850	3
608	K842	1860	1851-1860	6
609	R066	1978	1971-1980	5
610	R765	1987	1981-1990	3
611	R297	1978	1971-1980	28
612	S996	1964	1961-1970	6
613	E050	1993	1991-2000	12
614	R792	1949	1941-1950	2
615	K977	1934	1931-1940	25
616	L486	1884	1881-1890	3
617	Q352	1687	1681-1690	1
618	N285	1788	1781-1790	1
619	L762	1942	1941-1950	2
620	L835	1833	1831-1840	3
621	S726	1923	1921-1930	7
622	L748	1955	1951-1960	7
623	L824	1950	1941-1950	4
624	R090	1974	1971-1980	1
625	R619	1970	1961-1970	3
626	L367	1904	1901-1910	4
627	R498	1851	1851-1860	2
628	Z114	1885	1881-1890	3
629	K357	1927	1921-1930	1
630	S548	1976	1971-1980	3
631	R198	1896	1891-1900	1
632	K476	1883	1881-1890	1
633	R407	1697	1691-1700	1
634	S655	1937	1931-1940	4
635	L855	1892	1891-1900	5
636	K925	1935	1931-1940	6
637	R548	1979	1971-1980	13
638	E073	1988	1981-1990	7
639	Q875	1633	1631-1640	1
640	R261	1976	1971-1980	5
641	M256	1868	1861-1870	2
642	S054	2004	2001-2010	1
643	L258	1914	1911-1920	2
644	S323	1956	1951-1960	1
645	R957	1988	1981-1990	6
646	K867	1896	1891-1900	2
647	R124	2008	2001-2010	5
648	L376	1888	1881-1890	1
649	L326	1913	1911-1920	1
650	K544	1949	1941-1950	1
651	K999	1899	1891-1900	3
652	M582	1863	1861-1870	1
653	E190	1968	1961-1970	3
654	E093	2000	1991-2000	3
655	K773	1942	1941-1950	2
656	S530	1874	1871-1880	4
657	E105	2006	2001-2010	10
658	S075	1982	1981-1990	1
659	N682	1751	1751-1760	1
660	R236	1696	1691-1700	1
661	K424	1937	1931-1940	1
662	Q484	1788	1781-1790	1
663	M958	1855	1851-1860	3
664	L423	1926	1921-1930	1
665	K958	1900	1891-1900	2
666	L588	1893	1891-1900	7
667	M336	1840	1831-1840	2
668	Q436	1653	1651-1660	1
669	E012	1891	1891-1900	1
670	L399	1937	1931-1940	8
671	P367	1939	1931-1940	2
672	S356	1953	1951-1960	3
673	R670	1980	1971-1980	5
674	R161	1952	1951-1960	1
675	K973	1959	1951-1960	1
676	K277	1928	1921-1930	2
677	K862	1890	1881-1890	3
678	R807	1969	1961-1970	5
679	R043	2006	2001-2010	15
680	S732	1969	1961-1970	2
681	R446	1850	1841-1850	1
682	L825	1952	1951-1960	3
683	R720	1990	1981-1990	3
684	R539	1982	1981-1990	6
685	R465	1963	1961-1970	12
686	K637	1883	1881-1890	3
687	E120	2008	2001-2010	11
688	R930	1942	1941-1950	4
689	P324	1957	1951-1960	2
690	Q985	1663	1661-1670	1
691	K457	1908	1901-1910	1
692	S369	1981	1981-1990	9
693	M867	1842	1841-1850	4
694	R042	2004	2001-2010	1
695	K463	1911	1911-1920	6
696	K924	1934	1931-1940	7
697	N287	1788	1781-1790	1
698	L362	1907	1901-1910	5
699	L373	1964	1961-1970	1
700	L998	1874	1871-1880	3
701	R062	1996	1991-2000	30
702	K692	1923	1921-1930	5
703	R857	1947	1941-1950	1
704	R791	2009	2001-2010	12
705	M724	1869	1861-1870	5
706	S021	1903	1901-1910	4
707	K967	1956	1951-1960	1
708	E090	1992	1991-2000	7
709	K362	1937	1931-1940	1
710	S396	1927	1921-1930	19
711	K735	1930	1921-1930	2
712	R521	1952	1951-1960	1
713	S301	1987	1981-1990	1
714	R153	2001	2001-2010	2
715	S987	1937	1931-1940	4
716	E284	1938	1931-1940	4
717	L483	1921	1921-1930	2
718	R817	1988	1981-1990	4
719	K563	1944	1941-1950	2
720	Q836	1679	1671-1680	1
721	P946	1920	1911-1920	2
722	R412	2008	2001-2010	1
723	M723	1869	1861-1870	5
724	S402	1927	1921-1930	3
725	K497	1910	1901-1910	6
726	R812	1965	1961-1970	1
727	K529	1922	1921-1930	8
728	R173	1969	1961-1970	4
729	R832	1984	1981-1990	6
730	R244	2000	1991-2000	17
731	P348	1935	1931-1940	2
732	R147	2008	2001-2010	5
733	E114	1994	1991-2000	2
734	L594	1925	1921-1930	4
735	R483	1836	1831-1840	1
736	R642	1911	1911-1920	3
737	R793	1951	1951-1960	7
738	L228	1943	1941-1950	9
739	N455	1771	1771-1780	2
740	K435	1918	1911-1920	7
741	R801	1986	1981-1990	2
742	R088	1998	1991-2000	28
743	R916	1956	1951-1960	1
744	P654	1961	1961-1970	3
745	S216	1978	1971-1980	2
746	E269	1992	1991-2000	3
747	K944	1925	1921-1930	2
748	K462	1910	1901-1910	5
749	L624	1920	1911-1920	1
750	E104	2002	2001-2010	5
751	N873	1770	1761-1770	1
752	M737	1824	1821-1830	9
753	R621	1790	1781-1790	1
754	K226	1907	1901-1910	2
755	R144	1981	1981-1990	3
756	L466	1885	1881-1890	11
757	R069	2005	2001-2010	2
758	R827	1988	1981-1990	1
759	E167	1965	1961-1970	4
760	K972	1959	1951-1960	2
761	K252	1892	1891-1900	1
762	S672	1925	1921-1930	1
763	S633	1944	1941-1950	2
764	K945	1936	1931-1940	1
765	K629	1929	1921-1930	3
766	M565	1797	1791-1800	1
767	M323	1853	1851-1860	7
768	M229	1877	1871-1880	2
769	R336	1950	1941-1950	1
770	P627	1965	1961-1970	3
771	Q992	2000	1991-2000	1
772	L365	1900	1891-1900	2
773	R044	1997	1991-2000	1
774	R921	1929	1921-1930	6
775	M238	1874	1871-1880	3
776	K358	1918	1911-1920	1
777	L444	1945	1941-1950	2
778	L448	1922	1921-1930	1
779	L455	1880	1871-1880	8
780	S390	1943	1941-1950	17
781	R551	1982	1981-1990	2
782	R764	1982	1981-1990	1
783	Q296	1762	1761-1770	1
784	R179	2001	2001-2010	4
785	L759	1964	1961-1970	1
786	E257	1994	1991-2000	1
787	K673	1937	1931-1940	4
788	N937	1782	1781-1790	1
789	L523	1897	1891-1900	4
790	S325	1990	1981-1990	1
791	S991	1888	1881-1890	3
792	M379	1828	1821-1830	1
793	E193	2010	2001-2010	1
794	E124	1897	1891-1900	3
795	S219	1954	1951-1960	1
796	R886	1961	1961-1970	4
797	R728	1856	1851-1860	2
798	S232	1979	1971-1980	9
799	R093	1997	1991-2000	2
800	P777	1910	1901-1910	1
801	R545	1961	1961-1970	2
802	L677	1935	1931-1940	8
803	P572	1954	1951-1960	3
804	R025	1988	1981-1990	5
805	E116	1975	1971-1980	9
806	L353	1914	1911-1920	16
807	K734	1929	1921-1930	3
808	N683	1751	1751-1760	5
809	K667	1935	1931-1940	3
810	S602	1948	1941-1950	11
811	N697	1755	1751-1760	4
812	M239	1874	1871-1880	5
813	K754	1925	1921-1930	11
814	K275	1948	1941-1950	3
815	S235	1690	1681-1690	1
816	S661	1949	1941-1950	15
817	K485	1895	1891-1900	2
818	L255	1909	1901-1910	3
819	R674	1985	1981-1990	11
820	R180	1975	1971-1980	10
821	K929	1939	1931-1940	8
822	K728	1911	1911-1920	2
823	S980	1887	1881-1890	6
824	E071	1976	1971-1980	17
825	L267	1936	1931-1940	5
826	R682	1842	1841-1850	1
827	L298	1922	1921-1930	8
828	P482	1911	1911-1920	14
829	K982	1939	1931-1940	1
830	S816	1816	1811-1820	1
831	R270	2005	2001-2010	2
832	R821	1963	1961-1970	13
833	M396	1823	1821-1830	1
834	M539	1860	1851-1860	3
835	R214	2008	2001-2010	5
836	S631	1953	1951-1960	2
837	P824	1966	1961-1970	1
838	M437	1797	1791-1800	2
839	N222	1848	1841-1850	2
840	K853	1878	1871-1880	1
841	S253	1842	1841-1850	1
842	K634	1889	1881-1890	2
843	R913	1930	1921-1930	8
844	N689	1751	1751-1760	1
845	R669	1989	1981-1990	2
846	L437	1897	1891-1900	4
847	L578	1926	1921-1930	1
848	E255	2013	2011-2020	5
849	L674	1929	1921-1930	8
850	R762	1980	1971-1980	1
851	S224	1946	1941-1950	14
852	R216	2004	2001-2010	4
853	K527	1922	1921-1930	8
854	R494	1847	1841-1850	2
855	R107	1881	1881-1890	3
856	N628	1760	1751-1760	1
857	P439	1931	1931-1940	1
858	K964	1954	1951-1960	2
859	S994	1964	1961-1970	1
860	M683	1791	1791-1800	1
861	L364	1923	1921-1930	1
862	R256	2007	2001-2010	9
863	Q423	1690	1681-1690	1
864	N224	1840	1831-1840	1
865	N695	1751	1751-1760	7
866	S171	1863	1861-1870	1
867	R856	1969	1961-1970	17
868	R607	1938	1931-1940	3
869	L545	1868	1861-1870	12
870	S328	1996	1991-2000	1
871	S305	1996	1991-2000	1
872	K454	1907	1901-1910	1
873	L636	1934	1931-1940	5
874	L724	1913	1911-1920	1
875	K639	1890	1881-1890	3
876	P223	1732	1731-1740	1
877	M735	1857	1851-1860	2
878	S545	1947	1941-1950	3
879	S689	1985	1981-1990	2
880	M442	1824	1821-1830	2
881	Z141	1860	1851-1860	2
882	Q823	1648	1641-1650	2
883	K983	1916	1911-1920	6
884	L458	1882	1881-1890	5
885	N948	1739	1731-1740	4
886	R205	1975	1971-1980	4
887	K536	1927	1921-1930	1
888	E166	1955	1951-1960	7
889	E009	1988	1981-1990	1
890	R325	1682	1681-1690	1
891	R454	1865	1861-1870	1
892	R780	1843	1841-1850	1
893	R175	2007	2001-2010	2
894	R808	1972	1971-1980	4
895	E175	2011	2011-2020	1
896	K937	1934	1931-1940	9
897	K372	1940	1931-1940	5
898	N339	1784	1781-1790	1
899	K739	1926	1921-1930	5
900	L995	1846	1841-1850	1
901	S223	1953	1951-1960	11
902	M889	1867	1861-1870	4
903	R002	1997	1991-2000	7
904	L883	1865	1861-1870	1
905	R120	1990	1981-1990	7
906	L544	1867	1861-1870	3
907	L778	1912	1911-1920	5
908	S300	1986	1981-1990	2
909	E054	1999	1991-2000	8
910	N549	1773	1771-1780	1
911	P949	1965	1961-1970	1
912	S079	1922	1921-1930	4
913	M993	1822	1821-1830	2
914	K785	1928	1921-1930	2
915	R526	1947	1941-1950	1
916	S191	1989	1981-1990	26
917	S727	1923	1921-1930	1
918	L877	1855	1851-1860	2
919	L592	1891	1891-1900	11
920	R530	1977	1971-1980	3
921	R870	1985	1981-1990	1
922	S178	1925	1921-1930	1
923	M295	1851	1851-1860	2
924	K675	1943	1941-1950	2
925	L887	1872	1871-1880	2
926	S671	1924	1921-1930	1
927	L796	1949	1941-1950	2
928	P296	1968	1961-1970	1
929	M686	1830	1821-1830	3
930	L533	1859	1851-1860	1
931	L596	1932	1931-1940	4
932	P598	1965	1961-1970	1
933	P584	1947	1941-1950	2
934	M275	1864	1861-1870	1
935	L625	1938	1931-1940	3
936	R051	2003	2001-2010	1
937	R620	1778	1771-1780	2
938	R558	1972	1971-1980	15
939	P662	1941	1941-1950	1
940	N935	1763	1761-1770	1
941	P352	1936	1931-1940	1
942	E031	1992	1991-2000	1
943	S668	1886	1881-1890	1
944	N385	1776	1771-1780	1
945	K979	1939	1931-1940	4
946	L684	1945	1941-1950	5
947	K232	1912	1911-1920	1
948	R553	1965	1961-1970	2
949	M358	1831	1831-1840	1
950	R810	1960	1951-1960	3
951	P432	1965	1961-1970	2
952	N959	1742	1741-1750	1
953	E286	1971	1971-1980	1
954	P839	1967	1961-1970	3
955	M332	1846	1841-1850	1
956	M875	1859	1851-1860	4
957	L784	1908	1901-1910	11
958	R443	1935	1931-1940	4
959	R004	2002	2001-2010	9
960	N694	1751	1751-1760	2
961	6502	1470	1461-1470	1
962	K676	1948	1941-1950	5
963	P273	1935	1931-1940	1
964	K923	1934	1931-1940	8
965	K478	1891	1891-1900	4
966	P984	1801	1801-1810	2
967	R231	1980	1971-1980	2
968	E229	1946	1941-1950	1
969	K876	1911	1911-1920	4
970	R968	1990	1981-1990	1
971	K947	1936	1931-1940	2
972	L828	1864	1861-1870	2
973	R639	1891	1891-1900	1
974	S269	1994	1991-2000	1
975	P553	1959	1951-1960	1
976	L627	1899	1891-1900	1
977	N992	1774	1771-1780	1
978	S316	1975	1971-1980	2
979	L453	1951	1951-1960	13
980	K638	1883	1881-1890	2
981	K393	1907	1901-1910	1
982	P274	1963	1961-1970	1
983	K865	1890	1881-1890	1
984	L292	1911	1911-1920	14
985	E034	1978	1971-1980	11
986	K338	1949	1941-1950	6
987	M377	1833	1831-1840	2
988	K559	1929	1921-1930	2
989	L968	1828	1821-1830	7
990	P698	1952	1951-1960	1
991	L782	1907	1901-1910	16
992	N298	1787	1781-1790	1
993	N227	1835	1831-1840	4
994	R094	2003	2001-2010	2
995	R072	2003	2001-2010	2
996	K722	1928	1921-1930	1
997	S190	1987	1981-1990	16
998	K355	1911	1911-1920	3
999	M676	1811	1811-1820	1
1000	E290	1934	1931-1940	9
1001	M888	1867	1861-1870	2
1002	S512	1989	1981-1990	2
1003	M276	1864	1861-1870	1
1004	S037	1993	1991-2000	5
1005	L767	1955	1951-1960	1
1006	S535	1662	1661-1670	1
1007	R933	1942	1941-1950	1
1008	K467	1913	1911-1920	1
1009	E268	1998	1991-2000	3
1010	K588	1904	1901-1910	2
1011	K472	1936	1931-1940	10
1012	M954	1855	1851-1860	1
1013	K933	1945	1941-1950	13
1014	S706	1961	1961-1970	8
1015	M338	1842	1841-1850	1
1016	R617	1983	1981-1990	4
1017	L334	1933	1931-1940	3
1018	P295	1910	1901-1910	3
1019	S379	1934	1931-1940	1
1020	K582	1943	1941-1950	1
1021	M553	1796	1791-1800	2
1022	K636	1882	1881-1890	3
1023	K346	1926	1921-1930	3
1024	P667	1954	1951-1960	2
1025	L324	1926	1921-1930	19
1026	L452	1927	1921-1930	5
1027	E051	1910	1901-1910	11
1028	N596	1769	1761-1770	1
1029	S728	1935	1931-1940	1
1030	R721	1985	1981-1990	1
1031	Z136	1853	1851-1860	2
1032	R450	1992	1991-2000	2
1033	E056	2011	2011-2020	2
1034	R206	2009	2001-2010	6
1035	L836	1876	1871-1880	4
1036	K989	1859	1851-1860	1
1037	K262	1943	1941-1950	1
1038	S532	1713	1711-1720	1
1039	S571	1961	1961-1970	8
1040	P569	1954	1951-1960	1
1041	L375	1883	1881-1890	1
1042	M739	1824	1821-1830	11
1043	L346	1910	1901-1910	2
1044	M327	1846	1841-1850	1
1045	S155	1869	1861-1870	1
1046	L823	1948	1941-1950	10
1047	S669	1948	1941-1950	2
1048	R177	1978	1971-1980	6
1049	E021	1978	1971-1980	6
1050	Z104	1880	1871-1880	1
1051	L936	1860	1851-1860	1
1052	L595	1928	1921-1930	7
1053	P733	1960	1951-1960	3
1054	S189	1986	1981-1990	21
1055	R141	2000	1991-2000	6
1056	K997	1893	1891-1900	8
1057	K349	1936	1931-1940	2
1058	K883	1948	1941-1950	13
1059	P365	1939	1931-1940	6
1060	K779	1931	1931-1940	21
1061	M859	1795	1791-1800	2
1062	L226	1924	1921-1930	18
1063	E117	1985	1981-1990	4
1064	P628	1953	1951-1960	2
1065	S207	1982	1981-1990	1
1066	S682	1902	1901-1910	6
1067	S398	1928	1921-1930	10
1068	Q383	1671	1671-1680	1
1069	L495	1889	1881-1890	1
1070	P475	1745	1741-1750	6
1071	N722	1755	1751-1760	11
1072	L963	1838	1831-1840	1
1073	S984	1936	1931-1940	15
1074	R191	1980	1971-1980	3
1075	S279	1983	1981-1990	1
1076	S101	1708	1701-1710	1
1077	K622	1956	1951-1960	2
1078	L953	1945	1941-1950	9
1079	K278	1933	1931-1940	1
1080	P877	1928	1921-1930	6
1081	Z147	1868	1861-1870	2
1082	N793	1722	1721-1730	1
1083	S215	1963	1961-1970	9
1084	K347	1929	1921-1930	1
1085	R499	1852	1851-1860	1
1086	L725	1915	1911-1920	1
1087	K328	1901	1901-1910	6
1088	P532	1944	1941-1950	4
1089	R003	2000	1991-2000	11
1090	K368	1936	1931-1940	4
1091	K459	1909	1901-1910	1
1092	P597	1936	1931-1940	7
1093	R824	1990	1981-1990	1
1094	E118	2000	1991-2000	5
1095	R602	1887	1881-1890	5
1096	Z149	1870	1861-1870	2
1097	S309	1947	1941-1950	6
1098	P275	1963	1961-1970	1
1099	L369	1902	1901-1910	4
1100	E128	1987	1981-1990	6
1101	L843	1874	1871-1880	8
1102	P664	1945	1941-1950	2
1103	Z121	1889	1881-1890	1
1104	M233	1877	1871-1880	1
1105	K946	1936	1931-1940	2
1106	P876	1943	1941-1950	1
1107	M322	1853	1851-1860	6
1108	L289	1934	1931-1940	8
1109	E084	2011	2011-2020	18
1110	L952	1907	1901-1910	1
1111	K363	1922	1921-1930	14
1112	R137	2007	2001-2010	28
1113	M222	1876	1871-1880	1
1114	R761	1974	1971-1980	17
1115	K827	1949	1941-1950	1
1116	N332	1786	1781-1790	1
1117	K578	1946	1941-1950	3
1118	K246	1932	1931-1940	8
1119	L337	1933	1931-1940	10
1120	L583	1886	1881-1890	6
1121	R815	1986	1981-1990	1
1122	R760	1990	1981-1990	20
1123	S514	1839	1831-1840	1
1124	R527	1982	1981-1990	6
1125	R523	1977	1971-1980	3
1126	L434	1885	1881-1890	2
1127	E032	1993	1991-2000	2
1128	M678	1813	1811-1820	1
1129	S988	1938	1931-1940	5
1130	E030	1991	1991-2000	10
1131	E146	1950	1941-1950	2
1132	M443	1824	1821-1830	2
1133	Z163	1880	1871-1880	1
1134	P422	1955	1951-1960	5
1135	L439	1944	1941-1950	4
1136	K738	1935	1931-1940	1
1137	S230	1952	1951-1960	9
1138	K369	1936	1931-1940	6
1139	L786	1943	1941-1950	2
1140	L763	1949	1941-1950	1
1141	E228	1946	1941-1950	6
1142	K642	1923	1921-1930	7
1143	M959	1855	1851-1860	2
1144	M858	1795	1791-1800	2
1145	P756	1920	1911-1920	1
1146	L977	1839	1831-1840	1
1147	L246	1946	1941-1950	4
1148	P466	1934	1931-1940	24
1149	K438	1920	1911-1920	13
1150	S686	1979	1971-1980	5
1151	K628	1929	1921-1930	8
1152	S433	1930	1921-1930	1
1153	S705	1839	1831-1840	1
1154	Q897	1628	1621-1630	1
1155	S811	1885	1881-1890	3
1156	Z110	1884	1881-1890	1
1157	Q980	1965	1961-1970	4
1158	L397	1899	1891-1900	3
1159	L575	1914	1911-1920	1
1160	P629	1924	1921-1930	10
1161	K833	1848	1841-1850	1
1162	R522	1960	1951-1960	18
1163	R007	1970	1961-1970	11
1164	K446	1922	1921-1930	13
1165	M289	1874	1871-1880	6
1166	R638	1879	1871-1880	1
1167	S129	1989	1981-1990	7
1168	P639	1909	1901-1910	6
1169	R239	1983	1981-1990	24
1170	E260	2013	2011-2020	1
1171	E163	2012	2011-2020	1
1172	P828	1967	1961-1970	1
1173	R809	1974	1971-1980	1
1174	E291	1934	1931-1940	40
1175	L249	1946	1941-1950	3
1176	K688	1928	1921-1930	14
1177	P322	1967	1961-1970	9
1178	N527	1774	1771-1780	1
1179	K653	1951	1951-1960	1
1180	E082	1879	1871-1880	2
1181	K922	1933	1931-1940	1
1182	R822	1959	1951-1960	8
1183	L752	1949	1941-1950	2
1184	K984	1916	1911-1920	6
1185	P577	1865	1861-1870	1
1186	K353	1937	1931-1940	1
1187	P374	1964	1961-1970	1
1188	L525	1899	1891-1900	5
1189	E006	1981	1981-1990	126
1190	K654	1910	1901-1910	4
1191	L488	1885	1881-1890	3
1192	L562	1929	1921-1930	3
1193	E115	1991	1991-2000	3
1194	S681	1929	1921-1930	1
1195	N784	1757	1751-1760	1
1196	K938	1939	1931-1940	6
1197	Q991	1986	1981-1990	2
1198	S228	1962	1961-1970	1
1199	R464	1965	1961-1970	7
1200	R061	1980	1971-1980	1
1201	L489	1885	1881-1890	1
1202	E187	1982	1981-1990	4
1203	S268	1965	1961-1970	2
1204	R514	1929	1921-1930	15
1205	K449	1904	1901-1910	3
1206	L287	1913	1911-1920	2
1207	S313	1982	1981-1990	3
1208	K522	1946	1941-1950	2
1209	K539	1913	1911-1920	2
1210	R283	2009	2001-2010	3
1211	E079	1861	1861-1870	1
1212	P632	1962	1961-1970	1
1213	R455	1986	1981-1990	3
1214	E127	1995	1991-2000	5
1215	M726	1836	1831-1840	2
1216	N856	1755	1751-1760	1
1217	S126	1983	1981-1990	16
1218	L336	1933	1931-1940	9
1219	S331	1992	1991-2000	5
1220	N944	1731	1731-1740	2
1221	K554	1936	1931-1940	1
1222	K442	1921	1921-1930	14
1223	Q458	1734	1731-1740	1
1224	M439	1824	1821-1830	2
1225	K452	1904	1901-1910	1
1226	P222	1750	1741-1750	1
1227	R931	1942	1941-1950	2
1228	K856	1878	1871-1880	6
1229	K645	1918	1911-1920	3
1230	K854	1878	1871-1880	3
1231	S389	1930	1921-1930	8
1232	L675	1929	1921-1930	4
1233	P878	1929	1921-1930	5
1234	N696	1755	1751-1760	4
1235	K942	1946	1941-1950	4
1236	R434	1962	1961-1970	6
1237	S749	1967	1961-1970	7
1238	N699	1755	1751-1760	3
1239	N569	1761	1761-1770	1
1240	K877	1897	1891-1900	1
1241	R037	1991	1991-2000	1
1242	P978	1928	1921-1930	1
1243	M734	1857	1851-1860	4
1244	N938	1782	1781-1790	1
1245	R782	1843	1841-1850	1
1246	K487	1903	1901-1910	4
1247	S716	1923	1921-1930	3
1248	M232	1877	1871-1880	5
1249	S676	1926	1921-1930	4
1250	R829	1836	1831-1840	1
1251	K366	1929	1921-1930	4
1252	S388	1938	1931-1940	14
1253	P323	1957	1951-1960	1
1254	K496	1914	1911-1920	13
1255	R649	1922	1921-1930	12
1256	R542	1982	1981-1990	8
1257	K339	1942	1941-1950	33
1258	E186	2012	2011-2020	3
1259	K685	1920	1911-1920	2
1260	P699	1949	1941-1950	1
1261	P397	1961	1961-1970	1
1262	K434	1918	1911-1920	4
1263	P728	1960	1951-1960	1
1264	Q998	1704	1701-1710	1
1265	M874	1859	1851-1860	1
1266	P536	1951	1951-1960	1
1267	R166	2006	2001-2010	23
1268	S252	1845	1841-1850	1
1269	R148	2001	2001-2010	2
1270	S651	1988	1981-1990	1
1271	Z156	1876	1871-1880	2
1272	M243	1875	1871-1880	4
1273	R679	1971	1971-1980	1
1274	R739	1924	1921-1930	1
1275	P438	1966	1961-1970	1
1276	K646	1927	1921-1930	1
1277	P433	1960	1951-1960	2
1278	N245	1838	1831-1840	2
1279	L372	1902	1901-1910	7
1280	L785	1908	1901-1910	10
1281	P745	1959	1951-1960	2
1282	K968	1956	1951-1960	1
1283	S523	1892	1891-1900	5
1284	L498	1896	1891-1900	1
1285	R745	1963	1961-1970	7
1286	S656	1815	1811-1820	1
1287	R927	1893	1891-1900	2
1288	R016	1962	1961-1970	16
1289	R512	1955	1951-1960	21
1290	R496	1849	1841-1850	1
1291	E121	1988	1981-1990	13
1292	R865	1948	1941-1950	1
1293	R181	1991	1991-2000	12
1294	R561	1894	1891-1900	3
1295	R882	1985	1981-1990	5
1296	K383	1939	1931-1940	1
1297	P437	1945	1941-1950	6
1298	S381	1948	1941-1950	3
1299	L528	1899	1891-1900	2
1300	R942	1928	1921-1930	42
1301	M244	1872	1871-1880	6
1302	K425	1940	1931-1940	3
1303	S294	1945	1941-1950	1
1304	K633	1930	1921-1930	5
1305	E281	1947	1941-1950	4
1306	R730	1850	1841-1850	1
1307	S302	1987	1981-1990	1
1308	P329	1949	1941-1950	2
1309	K428	1913	1911-1920	1
1310	E100	1996	1991-2000	7
1311	S386	1981	1981-1990	4
1312	K267	1907	1901-1910	2
1313	P335	1949	1941-1950	1
1314	M728	1845	1841-1850	1
1315	K992	1948	1941-1950	1
1316	S695	1979	1971-1980	2
1317	S128	1981	1981-1990	16
1318	R727	1987	1981-1990	3
1319	R457	1966	1961-1970	10
1320	K835	1848	1841-1850	1
1321	R767	1946	1941-1950	4
1322	M738	1824	1821-1830	2
1323	L539	1905	1901-1910	1
1324	S835	1732	1731-1740	2
1325	M687	1830	1821-1830	1
1326	N292	1788	1781-1790	1
1327	K427	1947	1941-1950	2
1328	L368	1908	1901-1910	4
1329	E185	1998	1991-2000	3
1330	M584	1836	1831-1840	1
1331	K483	1933	1931-1940	2
1332	L848	1860	1851-1860	3
1333	L773	1935	1931-1940	1
1334	E069	1996	1991-2000	5
1335	R910	1945	1941-1950	1
1336	L297	1954	1951-1960	1
1337	M564	1797	1791-1800	2
1338	L982	1871	1871-1880	1
1339	S550	1976	1971-1980	1
1340	R021	1967	1961-1970	5
1341	L969	1828	1821-1830	4
1342	P368	1939	1931-1940	4
1343	P546	1950	1941-1950	2
1344	K337	1906	1901-1910	4
1345	M992	1839	1831-1840	2
1346	Q958	1655	1651-1660	1
1347	R031	2001	2001-2010	5
1348	L338	1933	1931-1940	8
1349	K384	1945	1941-1950	5
1350	S365	1879	1871-1880	8
1351	Q835	1679	1671-1680	4
1352	R777	1874	1871-1880	1
1353	P738	1960	1951-1960	1
1354	P952	1948	1941-1950	1
1355	R524	1886	1881-1890	1
1356	R588	1924	1921-1930	2
1357	L325	1921	1921-1930	3
1358	R186	1990	1981-1990	3
1359	R106	1879	1871-1880	5
1360	R912	1927	1921-1930	1
1361	R178	1996	1991-2000	1
1362	R063	1964	1961-1970	12
1363	L449	1920	1911-1920	2
1364	K574	1954	1951-1960	2
1365	N936	1782	1781-1790	1
1366	L459	1883	1881-1890	4
1367	L276	1919	1911-1920	14
1368	K266	1889	1881-1890	4
1369	P642	1912	1911-1920	7
1370	R954	1919	1911-1920	1
1371	M872	1859	1851-1860	6
1372	L542	1871	1871-1880	6
1373	S700	1997	1991-2000	3
1374	P666	1944	1941-1950	1
1375	K769	1926	1921-1930	6
1376	R603	1863	1861-1870	2
1377	L286	1946	1941-1950	3
1378	K494	1909	1901-1910	4
1379	R017	1951	1951-1960	3
1380	R139	2004	2001-2010	2
1381	K953	1936	1931-1940	2
1382	L857	1890	1881-1890	8
1383	K567	1900	1891-1900	2
1384	S041	1806	1801-1810	1
1385	Q455	1784	1781-1790	1
1386	R700	2008	2001-2010	4
1387	S598	1994	1991-2000	10
1388	P944	1956	1951-1960	1
1389	S692	1745	1741-1750	2
1390	M236	1873	1871-1880	1
1391	S993	1865	1861-1870	2
1392	K775	1816	1811-1820	1
1393	S374	1958	1951-1960	4
1394	R586	1924	1921-1930	1
1395	R295	1997	1991-2000	35
1396	R647	1900	1891-1900	13
1397	K474	1940	1931-1940	1
1398	E125	1876	1871-1880	13
1399	S248	1984	1981-1990	1
1400	E088	2010	2001-2010	2
1401	R562	1980	1971-1980	2
1402	R117	1989	1981-1990	1
1403	R872	1967	1961-1970	2
1404	L574	1914	1911-1920	1
1405	R241	2009	2001-2010	4
1406	L522	1897	1891-1900	3
1407	P557	1872	1871-1880	5
1408	K874	1919	1911-1920	6
1409	K543	1949	1941-1950	1
1410	K969	1956	1951-1960	1
1411	R779	1858	1851-1860	1
1412	S311	1960	1951-1960	15
1413	Q866	1625	1621-1630	1
1414	N677	1747	1741-1750	1
1415	Q285	1726	1721-1730	1
1416	P734	1960	1951-1960	1
1417	L878	1855	1851-1860	2
1418	R926	1891	1891-1900	2
1419	N239	1835	1831-1840	1
1420	P622	1930	1921-1930	1
1421	K694	1925	1921-1930	3
1422	L573	1922	1921-1930	8
1423	R917	1918	1911-1920	1
1424	M743	1863	1861-1870	5
1425	L283	1924	1921-1930	3
1426	M335	1840	1831-1840	1
1427	R038	1992	1991-2000	8
1428	S306	1956	1951-1960	4
1429	P947	1965	1961-1970	2
1430	K298	1955	1951-1960	2
1431	L599	1884	1881-1890	2
1432	E273	2001	2001-2010	1
1433	R444	1865	1861-1870	2
1434	L496	1883	1881-1890	3
1435	R610	1934	1931-1940	1
1436	P735	1960	1951-1960	1
1437	M328	1846	1841-1850	1
1438	K656	1910	1901-1910	1
1439	R445	1846	1841-1850	1
1440	K534	1922	1921-1930	5
1441	L463	1884	1881-1890	7
1442	R529	1962	1961-1970	1
1443	E259	2012	2011-2020	2
1444	E017	1981	1981-1990	3
1445	N234	1793	1791-1800	3
1446	R136	2008	2001-2010	13
1447	R535	1961	1961-1970	1
1448	N947	1739	1731-1740	4
1449	S657	1836	1831-1840	2
1450	S312	1995	1991-2000	12
1451	K888	1933	1931-1940	4
1452	L243	1929	1921-1930	7
1453	Q449	1764	1761-1770	2
1454	L285	1938	1931-1940	1
1455	R547	1972	1971-1980	3
1456	K486	1903	1901-1910	5
1457	K542	1924	1921-1930	2
1458	R608	1902	1901-1910	2
1459	K354	1939	1931-1940	6
1460	K774	1942	1941-1950	3
1461	S524	1974	1971-1980	6
1462	N928	1750	1741-1750	1
1463	L294	1945	1941-1950	4
1464	S382	1947	1941-1950	1
1465	S595	1961	1961-1970	8
1466	S411	1977	1971-1980	6
1467	M622	1789	1781-1790	1
1468	Q785	1627	1621-1630	1
1469	M946	1803	1801-1810	1
1470	N423	1772	1771-1780	1
1471	P673	1952	1951-1960	2
1472	S251	1962	1961-1970	1
1473	K893	1936	1931-1940	5
1474	K882	1888	1881-1890	2
1475	P483	1875	1871-1880	1
1476	K767	1926	1921-1930	4
1477	R985	1896	1891-1900	7
1478	P496	1951	1951-1960	1
1479	P866	1963	1961-1970	2
1480	L435	1894	1891-1900	4
1481	E272	2005	2001-2010	8
1482	R091	2006	2001-2010	3
1483	E289	1932	1931-1940	9
1484	L535	1894	1891-1900	1
1485	E149	1871	1871-1880	1
1486	E270	2002	2001-2010	9
1487	N686	1751	1751-1760	1
1488	E077	1997	1991-2000	1
1489	P468	1953	1951-1960	1
1490	L853	1892	1891-1900	13
1491	L457	1882	1881-1890	9
1492	R463	1966	1961-1970	6
1493	S443	1936	1931-1940	1
1494	S998	2008	2001-2010	4
1495	R825	1973	1971-1980	2
1496	M768	1851	1851-1860	2
1497	M534	1801	1801-1810	1
1498	P643	1914	1911-1920	7
1499	S083	1926	1921-1930	2
1500	P963	1934	1931-1940	2
1501	M869	1848	1841-1850	4
1502	R150	1986	1981-1990	19
1503	K566	1922	1921-1930	3
1504	K723	1908	1901-1910	5
1505	P676	1850	1841-1850	1
1506	P347	1935	1931-1940	2
1507	R826	1966	1961-1970	1
1508	S885	1993	1991-2000	2
1509	R796	1874	1871-1880	5
1510	L223	1946	1941-1950	17
1511	E176	2005	2001-2010	8
1512	R554	1900	1891-1900	3
1513	L462	1883	1881-1890	4
1514	R447	1951	1951-1960	1
1515	R322	1682	1681-1690	1
1516	R432	1849	1841-1850	1
1517	E233	2011	2011-2020	4
1518	Z116	1886	1881-1890	2
1519	M434	1807	1801-1810	1
1520	L244	1929	1921-1930	4
1521	K994	1950	1941-1950	5
1522	K352	1936	1931-1940	4
1523	S053	1851	1851-1860	3
1524	S387	1995	1991-2000	4
1525	P344	1963	1961-1970	4
1526	E251	1980	1971-1980	1
1527	R587	1934	1931-1940	4
1528	R201	1893	1891-1900	3
1529	P589	1930	1921-1930	8
1530	M282	1857	1851-1860	3
1531	L779	1912	1911-1920	4
1532	M996	1836	1831-1840	1
1533	Z151	1872	1871-1880	2
1534	R759	1985	1981-1990	3
1535	N684	1751	1751-1760	4
1536	M587	1877	1871-1880	2
1537	N692	1751	1751-1760	5
1538	S543	1966	1961-1970	4
1539	E045	2000	1991-2000	4
1540	S267	1950	1941-1950	5
1541	L582	1886	1881-1890	10
1542	L487	1938	1931-1940	2
1543	K684	1886	1881-1890	2
1544	R220	1995	1991-2000	4
1545	P373	1964	1961-1970	2
1546	P288	1916	1911-1920	1
1547	R189	1886	1881-1890	4
1548	K894	1936	1931-1940	1
1549	R253	1984	1981-1990	2
1550	R804	2008	2001-2010	4
1551	P346	1935	1931-1940	1
1552	E165	1955	1951-1960	7
1553	K436	1918	1911-1920	3
1554	M725	1836	1831-1840	1
1555	K898	1938	1931-1940	8
1556	E232	1946	1941-1950	5
1557	K295	1893	1891-1900	1
1558	K444	1922	1921-1930	11
1559	S451	1938	1931-1940	1
1560	L363	1906	1901-1910	5
1561	K693	1925	1921-1930	3
1562	L266	1905	1901-1910	1
1563	P647	1926	1921-1930	3
1564	S343	1951	1951-1960	20
1565	E250	2013	2011-2020	4
1566	S347	1967	1961-1970	3
1567	L262	1921	1921-1930	3
1568	K996	1923	1921-1930	3
1569	L264	1914	1911-1920	2
1570	S969	1867	1861-1870	10
1571	E249	2012	2011-2020	2
1572	E078	1987	1981-1990	1
1573	R609	1892	1891-1900	1
1574	L937	1869	1861-1870	2
1575	Q454	1784	1781-1790	3
1576	S791	1866	1861-1870	2
1577	R920	1949	1941-1950	2
1578	P489	1950	1941-1950	1
1579	R520	1993	1991-2000	1
1580	L669	1938	1931-1940	2
1581	M477	1840	1831-1840	1
1582	L992	1878	1871-1880	1
1583	K279	1922	1921-1930	2
1584	S250	1990	1981-1990	1
1585	S256	1990	1981-1990	29
1586	K959	1904	1901-1910	3
1587	S210	1956	1951-1960	5
1588	M226	1879	1871-1880	8
1589	L634	1932	1931-1940	11
1590	E283	2008	2001-2010	6
1591	S977	1878	1871-1880	1
1592	L359	1907	1901-1910	5
1593	S995	1960	1951-1960	7
1594	L787	1949	1941-1950	4
1595	P478	1964	1961-1970	3
1596	P342	1963	1961-1970	2
1597	M962	1855	1851-1860	3
1598	L683	1934	1931-1940	4
1599	P583	1942	1941-1950	4
1600	N359	1784	1781-1790	2
1601	K535	1926	1921-1930	5
1602	K322	1913	1911-1920	1
1603	R955	1926	1921-1930	5
1604	E070	1975	1971-1980	13
1605	L335	1933	1931-1940	5
1606	R114	1997	1991-2000	2
1607	S625	1849	1841-1850	4
1608	P235	1781	1781-1790	1
1609	K326	1901	1901-1910	1
1610	R328	1682	1681-1690	1
1611	M365	1831	1831-1840	1
1612	P965	1921	1921-1930	4
1613	K335	1920	1911-1920	1
1614	P754	1950	1941-1950	1
1615	K489	1902	1901-1910	2
1616	S326	1995	1991-2000	1
1617	L387	1920	1911-1920	1
1618	R893	1890	1881-1890	1
1619	R965	1961	1961-1970	1
1620	K429	1913	1911-1920	15
1621	R103	1880	1871-1880	25
1622	M742	1824	1821-1830	12
1623	P228	1768	1761-1770	1
1624	E137	1849	1841-1850	1
1625	M567	1789	1781-1790	1
1626	R210	2006	2001-2010	2
1627	S990	1884	1881-1890	2
1628	L637	1931	1931-1940	10
1629	M284	1856	1851-1860	4
1630	R934	1942	1941-1950	1
1631	L464	1884	1881-1890	5
1632	R571	1898	1891-1900	1
1633	R164	1974	1971-1980	22
1634	R369	1663	1661-1670	1
1635	R125	2008	2001-2010	1
1636	K855	1878	1871-1880	5
1637	K376	1926	1921-1930	11
1638	S513	1981	1981-1990	5
1639	K976	1934	1931-1940	6
1640	L322	1930	1921-1930	6
1641	L799	1939	1931-1940	4
1642	L623	1920	1911-1920	1
1643	N525	1762	1761-1770	2
1644	K839	1860	1851-1860	3
1645	K533	1922	1921-1930	16
1646	K399	1937	1931-1940	4
1647	M893	1869	1861-1870	5
1648	L847	1860	1851-1860	5
1649	R108	1883	1881-1890	2
1650	P427	1960	1951-1960	1
1651	E264	2001	2001-2010	1
1652	R034	2005	2001-2010	9
1653	S519	1940	1931-1940	1
1654	P522	1954	1951-1960	1
1655	R199	1999	1991-2000	8
1656	E101	2009	2001-2010	2
1657	S368	1942	1941-1950	3
1658	R600	1893	1891-1900	7
1659	P474	1924	1921-1930	2
1660	Q372	1699	1691-1700	1
1661	S361	1997	1991-2000	5
1662	L247	1946	1941-1950	4
1663	E064	2006	2001-2010	27
1664	L265	1942	1941-1950	2
1665	M228	1876	1871-1880	8
1666	L484	1922	1921-1930	2
1667	S605	1947	1941-1950	1
1668	Q366	1704	1701-1710	1
1669	P736	1960	1951-1960	1
1670	L626	1938	1931-1940	3
1671	R110	1894	1891-1900	2
1672	R907	1934	1931-1940	7
1673	P844	1943	1941-1950	5
1674	E081	1884	1881-1890	5
1675	K538	1913	1911-1920	6
1676	N399	1772	1771-1780	3
1677	R864	1961	1961-1970	9
1678	N796	1735	1731-1740	1
1679	S206	1935	1931-1940	2
1680	K445	1922	1921-1930	5
1681	L329	1932	1931-1940	8
1682	K672	1936	1931-1940	7
1683	K299	1928	1921-1930	2
1684	P773	1942	1941-1950	2
1685	Q363	1681	1681-1690	1
1686	S166	1923	1921-1930	8
1687	R846	1963	1961-1970	2
1688	R800	1871	1871-1880	2
1689	R032	2001	2001-2010	7
1690	S288	1966	1961-1970	2
1691	S647	1950	1941-1950	6
1692	K932	1941	1941-1950	17
1693	Q448	1741	1741-1750	1
1694	M325	1846	1841-1850	2
1695	R105	1881	1881-1890	8
1696	P879	1895	1891-1900	3
1697	P935	1911	1911-1920	1
1698	S415	1957	1951-1960	23
1699	K484	1895	1891-1900	3
1700	M595	1832	1831-1840	2
1701	R725	1986	1981-1990	4
1702	R895	1895	1891-1900	1
1703	R757	1981	1981-1990	1
1704	L739	1956	1951-1960	1
1705	K477	1947	1941-1950	10
1706	R160	1925	1921-1930	1
1707	P626	1948	1941-1950	1
1708	R001	1993	1991-2000	8
1709	S322	1993	1991-2000	1
1710	S327	1995	1991-2000	5
1711	M257	1868	1861-1870	2
1712	S123	1970	1961-1970	7
1713	N889	1735	1731-1740	1
1714	K886	1904	1901-1910	1
1715	L994	1828	1821-1830	4
1716	S222	1980	1971-1980	8
1717	K224	1904	1901-1910	1
1718	K736	1936	1931-1940	4
1719	R928	1895	1891-1900	1
1720	R449	1950	1941-1950	2
1721	K644	1927	1921-1930	2
1722	S076	1982	1981-1990	1
1723	K697	1927	1921-1930	3
1724	K957	1900	1891-1900	2
1725	P996	1880	1871-1880	1
1726	N388	1776	1771-1780	1
1727	M267	1856	1851-1860	1
1728	L989	1879	1871-1880	4
1729	R618	1920	1911-1920	1
1730	R219	2009	2001-2010	6
1731	S330	1963	1961-1970	7
1732	M997	1836	1831-1840	2
1733	M677	1812	1811-1820	1
1734	P495	1949	1941-1950	3
1735	K869	1896	1891-1900	2
1736	Z115	1885	1881-1890	1
1737	L638	1931	1931-1940	3
1738	R735	1923	1921-1930	2
1739	P542	1920	1911-1920	2
1740	P934	1775	1771-1780	1
1741	L764	1927	1921-1930	5
1742	E047	2002	2001-2010	2
1743	R165	2005	2001-2010	3
1744	K378	1929	1921-1930	5
1745	S884	1996	1991-2000	1
1746	S429	1927	1921-1930	2
1747	L585	1887	1881-1890	9
1748	S619	1969	1961-1970	2
1749	R552	1936	1931-1940	4
1750	S525	1936	1931-1940	23
1751	K726	1932	1931-1940	5
1752	K345	1924	1921-1930	3
1753	L564	1916	1911-1920	1
1754	S871	1935	1931-1940	1
1755	R550	1961	1961-1970	30
1756	S229	1995	1991-2000	12
1757	R737	1876	1871-1880	6
1758	S010	1957	1951-1960	6
1759	M548	1832	1831-1840	4
1760	R722	1982	1981-1990	2
1761	Q997	1704	1701-1710	1
1762	M479	1805	1801-1810	1
1763	K689	1923	1921-1930	7
1764	M537	1798	1791-1800	3
1765	R752	1984	1981-1990	1
1766	R079	1994	1991-2000	2
1767	K863	1890	1881-1890	2
1768	R763	1985	1981-1990	1
1769	S739	1862	1861-1870	17
1770	L633	1942	1941-1950	5
1771	R823	1985	1981-1990	6
1772	S255	1968	1961-1970	4
1773	M465	1803	1801-1810	1
1774	R924	1887	1881-1890	4
1775	M544	1808	1801-1810	2
1776	K782	1931	1931-1940	26
1777	R699	1949	1941-1950	1
1778	R651	1929	1921-1930	5
1779	L569	1925	1921-1930	2
1780	L396	1899	1891-1900	3
1781	Z157	1876	1871-1880	1
1782	E188	1978	1971-1980	13
1783	R095	2005	2001-2010	10
1784	R601	1917	1911-1920	6
1785	S814	1890	1881-1890	1
1786	S024	1900	1891-1900	2
1787	E254	2004	2001-2010	2
1788	E161	2012	2011-2020	10
1789	L694	1945	1941-1950	8
1790	R877	1907	1901-1910	7
1791	R035	1977	1971-1980	1
1792	R273	1859	1851-1860	1
1793	E143	1990	1981-1990	2
1794	R196	1990	1981-1990	1
1795	K348	1934	1931-1940	7
1796	E008	2000	1991-2000	1
1797	R172	1989	1981-1990	3
1798	P957	1960	1951-1960	1
1799	N627	1768	1761-1770	1
1800	L284	1912	1911-1920	1
1801	R769	1984	1981-1990	17
1802	N458	1771	1771-1780	1
1803	P782	1869	1861-1870	1
1804	R054	2006	2001-2010	3
1805	R906	1936	1931-1940	1
1806	P692	1963	1961-1970	3
1807	P693	1959	1951-1960	1
1808	S568	1976	1971-1980	3
1809	S680	1928	1921-1930	2
1810	R531	1930	1921-1930	1
1811	R462	1964	1961-1970	1
1812	Z102	1893	1891-1900	1
1813	N849	1745	1741-1750	1
1814	P852	1846	1841-1850	1
1815	Z108	1882	1881-1890	1
1816	S225	1950	1941-1950	13
1817	R938	1928	1921-1930	1
1818	S534	1662	1661-1670	1
1819	S881	1715	1711-1720	1
1820	R092	2006	2001-2010	9
1821	N678	1764	1761-1770	1
1822	P238	1740	1731-1740	1
1823	L347	1888	1881-1890	2
1824	K579	1944	1941-1950	2
1825	E075	2009	2001-2010	5
1826	R096	2003	2001-2010	22
1827	S675	1925	1921-1930	4
1828	S213	1954	1951-1960	4
1829	M279	1831	1831-1840	4
1830	K592	1912	1911-1920	7
1831	K927	1937	1931-1940	8
1832	L765	1927	1921-1930	5
1833	R979	1650	1641-1650	1
1834	L422	1929	1921-1930	3
1835	P369	1939	1931-1940	1
1836	E194	1953	1951-1960	3
1837	M879	1785	1781-1790	1
1838	L269	1927	1921-1930	9
1839	K342	1947	1941-1950	13
1840	N687	1751	1751-1760	6
1841	P398	1907	1901-1910	2
1842	Z160	1878	1871-1880	1
1843	P574	1949	1941-1950	8
1844	M467	1805	1801-1810	4
1845	P895	1956	1951-1960	4
1846	L445	1945	1941-1950	4
1847	S785	1885	1881-1890	2
1848	M259	1858	1851-1860	1
1849	K724	1908	1901-1910	2
1850	E019	1885	1881-1890	3
1851	P469	1963	1961-1970	1
1852	S314	1996	1991-2000	2
1853	R252	1948	1941-1950	6
1854	E172	2012	2011-2020	1
1855	K392	1942	1941-1950	1
1856	K367	1936	1931-1940	2
1857	R574	1864	1861-1870	2
1858	P836	1959	1951-1960	1
1859	R883	1960	1951-1960	6
1860	L695	1945	1941-1950	2
1861	L888	1858	1851-1860	1
1862	M264	1863	1861-1870	1
1863	M248	1874	1871-1880	1
1864	M664	1824	1821-1830	1
1865	P795	1928	1921-1930	1
1866	S992	1877	1871-1880	11
1867	M254	1869	1861-1870	1
1868	P286	1967	1961-1970	1
1869	R073	2005	2001-2010	5
1870	M634	1847	1841-1850	1
1871	R039	1993	1991-2000	6
1872	M294	1853	1851-1860	5
1873	M235	1878	1871-1880	4
1874	K292	1928	1921-1930	2
1875	S734	1947	1941-1950	7
1876	M242	1875	1871-1880	2
1877	R751	1977	1971-1980	4
1878	S127	1982	1981-1990	1
1879	M892	1864	1861-1870	2
1880	R217	2008	2001-2010	4
1881	L256	1908	1901-1910	8
1882	P356	1961	1961-1970	1
1883	L859	1848	1841-1850	1
1884	R122	2008	2001-2010	5
1885	M444	1824	1821-1830	1
1886	P459	1948	1941-1950	1
1887	R940	1944	1941-1950	1
1888	M536	1799	1791-1800	2
1889	S677	1926	1921-1930	4
1890	S570	1975	1971-1980	5
1891	K837	1860	1851-1860	2
1892	K952	1936	1931-1940	2
1893	R922	1982	1981-1990	1
1894	E179	2012	2011-2020	5
1895	E033	1977	1971-1980	12
1896	K343	1956	1951-1960	3
1897	S124	1975	1971-1980	2
1898	N876	1770	1761-1770	1
1899	S295	1945	1941-1950	2
1900	M868	1848	1841-1850	4
1901	S317	1987	1981-1990	5
1902	L946	1825	1821-1830	1
1903	K857	1878	1871-1880	1
1904	R086	2007	2001-2010	2
1905	S521	1950	1941-1950	21
1906	R932	1942	1941-1950	5
1907	E036	1983	1981-1990	18
1908	R230	1983	1981-1990	18
1909	P333	1949	1941-1950	4
1910	R541	1924	1921-1930	5
1911	K897	1933	1931-1940	2
1912	L537	1903	1901-1910	2
1913	K777	1931	1931-1940	10
1914	L795	1949	1941-1950	2
1915	Q842	1679	1671-1680	2
1916	S597	1991	1991-2000	8
1917	S600	1968	1961-1970	1
1918	K936	1901	1901-1910	4
1919	Z119	1887	1881-1890	1
1920	L892	1843	1841-1850	1
1921	R606	1938	1931-1940	2
1922	R802	2009	2001-2010	6
1923	R149	2009	2001-2010	1
1924	E112	2008	2001-2010	1
1925	M227	1876	1871-1880	14
1926	L697	1954	1951-1960	3
1927	E041	1986	1981-1990	1
1928	K864	1890	1881-1890	1
1929	R023	1974	1971-1980	5
1930	R451	1987	1981-1990	3
1931	S527	1946	1941-1950	6
1932	K834	1848	1841-1850	2
1933	R204	1976	1971-1980	1
1934	E132	2000	1991-2000	2
1935	P545	1899	1891-1900	2
1936	P778	1956	1951-1960	1
1937	S662	1851	1851-1860	1
1938	L753	1955	1951-1960	3
1939	R546	1955	1951-1960	1
1940	L446	1945	1941-1950	2
1941	S173	1869	1861-1870	2
1942	S585	1794	1791-1800	3
1943	R896	1959	1951-1960	1
1944	L378	1890	1881-1890	1
1945	M876	1842	1841-1850	2
1946	R437	1964	1961-1970	15
1947	E162	2008	2001-2010	5
1948	R493	1846	1841-1850	2
1949	P462	1966	1961-1970	2
1950	K432	1913	1911-1920	8
1951	R595	1935	1931-1940	2
1952	P455	1957	1951-1960	2
1953	S702	1993	1991-2000	1
1954	P637	1800	1791-1800	1
1955	S247	1975	1971-1980	3
1956	S978	1881	1881-1890	4
1957	K585	1938	1931-1940	3
1958	L366	1900	1891-1900	6
1959	E231	1955	1951-1960	10
1960	P452	1916	1911-1920	4
1961	L635	1938	1931-1940	1
1962	S410	1936	1931-1940	6
1963	R750	1972	1971-1980	14
1964	R158	2004	2001-2010	2
1965	P823	1964	1961-1970	1
1966	P687	1954	1951-1960	3
1967	R811	1976	1971-1980	9
1968	K587	1957	1951-1960	1
1969	L873	1870	1861-1870	1
1970	S788	1869	1861-1870	6
1971	L874	1870	1861-1870	1
1972	R604	1890	1881-1890	2
1973	S318	1985	1981-1990	45
1974	S738	1876	1871-1880	1
1975	S383	1955	1951-1960	15
1976	M857	1795	1791-1800	2
1977	R495	1848	1841-1850	3
1978	S648	1930	1921-1930	26
1979	R936	1938	1931-1940	4
1980	P697	1952	1951-1960	1
1981	E263	2003	2001-2010	3
1982	E044	1983	1981-1990	1
1983	K495	1911	1911-1920	6
1984	K643	1927	1921-1930	2
1985	K768	1926	1921-1930	5
1986	L988	1879	1871-1880	1
1987	M482	1805	1801-1810	2
1988	S376	1936	1931-1940	2
1989	P672	1949	1941-1950	1
1990	K978	1934	1931-1940	2
1991	R556	1965	1961-1970	1
1992	R732	1886	1881-1890	2
1993	R089	2007	2001-2010	21
1994	R320	1682	1681-1690	1
1995	E074	1887	1881-1890	3
1996	M882	1783	1781-1790	1
1997	P547	1959	1951-1960	1
1998	R805	1998	1991-2000	4
[truncated: 43 more rows]
