# Supplementary material for: Frequency patterns of semantic change: corpus-based evidence of a near-critical dynamics in language change
Source: R Soc Open Sci. 2017 Nov 8;4(11):170830. doi: 10.1098/rsos.170830 (PMC5717648; doi:10.1098/rsos.170830)
Supplement: full_data.zip [file rsos170830supp2.gz › a_ce_moment.csv]

	Decade	Occurrences	Nombre de mots	Frequence	Average frequency	Normalized average frequency
0	1321-1330	0	247971	0.0	0.0	0.0
1	1331-1340	0	187017	0.0	0.0	0.0
2	1341-1350	0	589308	0.0	0.0	0.0
3	1351-1360	0	318194	0.0	0.0	0.0
4	1361-1370	0	662712	0.0	0.0	0.0
5	1371-1380	0	971929	0.0	0.0	0.0
6	1381-1390	0	241822	0.0	0.0	0.0
7	1391-1400	0	1263737	0.0	0.0	0.0
8	1401-1410	0	765291	0.0	0.0	0.0
9	1411-1420	0	324443	0.0	0.0	0.0
10	1421-1430	0	298510	0.0	0.0	0.0
11	1431-1440	0	213190	0.0	0.0	0.0
12	1441-1450	0	386463	0.0	0.0	0.0
13	1451-1460	0	694796	0.0	0.0	0.0
14	1461-1470	1	537606	0.18600982875935165	0.03720196575187033	0.00036830959771443734
15	1471-1480	0	183566	0.0	0.03720196575187033	0.00036830959771443734
16	1481-1490	0	457731	0.0	0.03720196575187033	0.00036830959771443734
17	1491-1500	0	626697	0.0	0.03720196575187033	0.00036830959771443734
18	1501-1510	0	162065	0.0	0.03720196575187033	0.00036830959771443734
19	1511-1520	0	216624	0.0	0.0	0.0
20	1521-1530	0	252956	0.0	0.0	0.0
21	1531-1540	0	194542	0.0	0.0	0.0
22	1541-1550	0	957168	0.0	0.0	0.0
23	1551-1560	0	1949051	0.0	0.0	0.0
24	1561-1570	0	480126	0.0	0.0	0.0
25	1571-1580	0	945849	0.0	0.0	0.0
26	1581-1590	0	842175	0.0	0.0	0.0
27	1591-1600	0	676127	0.0	0.0	0.0
28	1601-1610	0	2099839	0.0	0.0	0.0
29	1611-1620	0	794187	0.0	0.0	0.0
30	1621-1630	3	2095458	0.14316679217622114	0.028633358435244227	0.0002834780505104866
31	1631-1640	2	2094158	0.09550377765192503	0.04773411396562923	0.00047258073482453337
32	1641-1650	3	1247594	0.24046284287997538	0.09582668254162431	0.0009487102679632014
33	1651-1660	3	2303221	0.13025237265551157	0.12187715707272662	0.0012066170640399143
34	1661-1670	5	2481229	0.20151304051339075	0.16217976517540475	0.0016056238658886507
35	1671-1680	9	2015147	0.4466175420453198	0.22286991514922452	0.0022064728874477504
36	1681-1690	11	1684489	0.6530170277158236	0.3343725651620042	0.0033103795047542814
37	1691-1700	5	1871214	0.2672062094447776	0.33972123847496466	0.003363332827956117
38	1701-1710	4	809750	0.4939796233405372	0.4124666886119698	0.00408353260595223
39	1711-1720	3	1714151	0.1750137531641028	0.40716683114211216	0.004031062572898426
40	1721-1730	2	1125965	0.1776254146443273	0.35336840566191363	0.0034984435016794306
41	1731-1740	23	2909061	0.7906331286968544	0.38089162585811986	0.0037709308811335915
42	1741-1750	16	2136771	0.7487933896519562	0.4772090618995556	0.004724499742465167
43	1751-1760	86	2483475	3.4628897009231014	1.0709910774160682	0.010603103489471724
44	1761-1770	18	3287236	0.5475724894713978	1.1455028246775274	0.01134079009027959
45	1771-1780	23	3011727	0.7636814359336023	1.2627140289353824	0.012501212950076048
46	1781-1790	32	2767020	1.1564788111397821	1.3358831654239678	0.013225607338398627
47	1791-1800	33	2497443	1.321351478291997	1.450394783151976	0.014359303555967767
48	1801-1810	24	1436685	1.6705123252487497	1.091919308017106	0.010810298674934622
49	1811-1820	6	1624933	0.36924599352711773	1.0562540088282497	0.010457202494904075
50	1821-1830	74	3062877	2.416029112497825	1.3867235441410941	0.013728940940656272
51	1831-1840	131	7375086	1.7762504735537998	1.5106778766238977	0.01495612260724355
52	1841-1850	246	11919516	2.063842189565415	1.6591760188785813	0.016426294678256063
53	1851-1860	136	5771056	2.3565877718046746	1.7963911081897663	0.017784761450727955
54	1861-1870	183	6858196	2.6683401874195485	2.2562099469682524	0.022337093245816217
55	1871-1880	356	5715634	6.2285303782572505	3.018710200120138	0.029886053517664442
56	1881-1890	311	7679389	4.049801357894489	3.473420376988275	0.0343878081678349
57	1891-1900	250	4613910	5.418397844778073	4.144331508030808	0.041030011174647524
58	1901-1910	248	4804354	5.161984316726037	4.70541081701508	0.04658484921616963
59	1911-1920	373	5036866	7.405398515664303	5.65282248266403	0.05596448285629754
60	1921-1930	920	11280218	8.155870746469617	6.038290556306504	0.059780721817484186
61	1931-1940	946	10897083	8.681222305088436	6.964574745745293	0.06895118768632856
62	1941-1950	719	12300750	5.8451720423551405	7.049929585260706	0.06979622385497031
63	1951-1960	549	9976887	5.502718433114457	7.118076408538391	0.07047089597402786
64	1961-1970	601	13891857	4.3262754576296025	6.502251796931451	0.06437406451957176
65	1971-1980	507	10280590	4.931623574133391	5.857402362464205	0.057989879410131055
66	1981-1990	915	15628128	5.854827910290983	5.292123483504715	0.0523934644815578
67	1991-2000	457	10606407	4.308716420178859	4.984832359069458	0.049351198619134215
68	2001-2010	548	11205157	4.890605281121897	4.862409728670946	0.048139181220538764
69	2011-2020	79	2099905	3.7620749510096885	4.749569627346963	0.04702203347082332
