# Supplementary material for: Frequency patterns of semantic change: corpus-based evidence of a near-critical dynamics in language change
Source: R Soc Open Sci. 2017 Nov 8;4(11):170830. doi: 10.1098/rsos.170830 (PMC5717648; doi:10.1098/rsos.170830)
Supplement: full_data.zip [file rsos170830supp2.gz › a_ce_propos_complet.csv]

	Cote	Date	Decade	Occurrences
0	L345	1919	1911-1920	6
1	S794	1885	1881-1890	1
2	R598	1887	1881-1890	1
3	L823	1948	1941-1950	2
4	P326	1967	1961-1970	1
5	R177	1978	1971-1980	1
6	R597	1557	1551-1560	5
7	7001	1394	1391-1400	13
8	E248	1603	1601-1610	8
9	Z132	1850	1841-1850	4
10	N555	1763	1761-1770	1
11	R776	1577	1571-1580	1
12	P589	1930	1921-1930	1
13	M383	1832	1831-1840	1
14	R298	2008	2001-2010	1
15	P733	1960	1951-1960	1
16	S189	1986	1981-1990	5
17	L779	1912	1911-1920	1
18	S701	1998	1991-2000	1
19	L849	1836	1831-1840	1
20	Z151	1872	1871-1880	4
21	R028	1549	1541-1550	4
22	Z140	1857	1851-1860	2
23	S517	1966	1961-1970	1
24	P729	1960	1951-1960	1
25	R012	1975	1971-1980	1
26	S997	1963	1961-1970	2
27	K847	1863	1861-1870	3
28	E045	2000	1991-2000	1
29	K668	1948	1941-1950	1
30	L252	1921	1921-1930	1
31	P628	1953	1951-1960	1
32	L584	1887	1881-1890	1
33	K398	1937	1931-1940	1
34	S267	1950	1941-1950	1
35	L582	1886	1881-1890	1
36	R083	2005	2001-2010	1
37	L688	1924	1921-1930	2
38	M922	1863	1861-1870	1
39	P288	1916	1911-1920	1
40	5404	1451	1451-1460	1
41	P565	1964	1961-1970	1
42	R253	1984	1981-1990	1
43	M593	1879	1871-1880	7
44	R804	2008	2001-2010	3
45	M957	1855	1851-1860	1
46	K433	1918	1911-1920	1
47	P742	1938	1931-1940	3
48	E165	1955	1951-1960	3
49	L829	1859	1851-1860	1
50	K436	1918	1911-1920	2
51	K898	1938	1931-1940	2
52	E232	1946	1941-1950	3
53	K444	1922	1921-1930	1
54	Z134	1852	1851-1860	2
55	R935	1526	1521-1530	1
56	L266	1905	1901-1910	1
57	N789	1745	1741-1750	1
58	S984	1936	1931-1940	4
59	L527	1899	1891-1900	6
60	K797	1848	1841-1850	2
61	L386	1920	1911-1920	2
62	R648	1926	1921-1930	1
63	5907	1460	1451-1460	1
64	P624	1948	1941-1950	2
65	Z147	1868	1861-1870	2
66	R299	1977	1971-1980	1
67	S226	1978	1971-1980	2
68	P599	1954	1951-1960	1
69	N963	1755	1751-1760	1
70	6605	1440	1431-1440	1
71	P489	1950	1941-1950	2
72	P343	1963	1961-1970	1
73	E035	1981	1981-1990	1
74	R518	1940	1931-1940	1
75	S125	1959	1951-1960	2
76	R003	2000	1991-2000	1
77	L992	1878	1871-1880	1
78	L229	1902	1901-1910	2
79	P846	1965	1961-1970	1
80	S817	1579	1571-1580	1
81	Q932	1654	1651-1660	2
82	S256	1990	1981-1990	2
83	N577	1759	1751-1760	1
84	M653	1834	1831-1840	1
85	S539	1983	1981-1990	1
86	S752	1841	1841-1850	1
87	0601	1456	1451-1460	19
88	R356	1896	1891-1900	1
89	L333	1923	1921-1930	1
90	E118	2000	1991-2000	1
91	L673	1929	1921-1930	1
92	R644	1881	1881-1890	1
93	S329	1996	1991-2000	2
94	S995	1960	1951-1960	4
95	L642	1936	1931-1940	2
96	R195	2003	2001-2010	1
97	M237	1873	1871-1880	1
98	L843	1874	1871-1880	1
99	P664	1945	1941-1950	1
100	Q683	1646	1641-1650	2
101	Q753	1610	1601-1610	1
102	M322	1853	1851-1860	1
103	5902	1370	1361-1370	1
104	P655	1943	1941-1950	1
105	P859	1961	1961-1970	9
106	P825	1962	1961-1970	1
107	R146	2001	2001-2010	1
108	Q348	1670	1661-1670	1
109	N595	1761	1761-1770	1
110	Q222	1942	1941-1950	1
111	N373	1780	1771-1780	2
112	K363	1922	1921-1930	1
113	L683	1934	1931-1940	1
114	M783	1821	1821-1830	2
115	R761	1974	1971-1980	1
116	E087	1984	1981-1990	2
117	Q533	1623	1621-1630	2
118	P576	1962	1961-1970	1
119	M272	1859	1851-1860	3
120	L429	1928	1921-1930	1
121	S161	1952	1951-1960	1
122	S805	1885	1881-1890	5
123	N359	1784	1781-1790	1
124	Q945	1674	1671-1680	1
125	S886	1587	1581-1590	2
126	P739	1960	1951-1960	2
127	K322	1913	1911-1920	1
128	P354	1936	1931-1940	1
129	L837	1876	1871-1880	2
130	E070	1975	1971-1980	2
131	L993	1878	1871-1880	1
132	L639	1936	1931-1940	1
133	5701	1456	1451-1460	5
134	N364	1784	1781-1790	1
135	S188	1985	1981-1990	3
136	0301	1489	1481-1490	1
137	R234	1696	1691-1700	1
138	L777	1952	1951-1960	1
139	R723	1607	1601-1610	16
140	K866	1896	1891-1900	5
141	R527	1982	1981-1990	4
142	P965	1921	1921-1930	1
143	S566	1976	1971-1980	1
144	K939	1943	1941-1950	2
145	R257	1990	1981-1990	1
146	M346	1839	1831-1840	1
147	S326	1995	1991-2000	1
148	P449	1923	1921-1930	1
149	M977	1848	1841-1850	2
150	S988	1938	1931-1940	2
151	E030	1991	1991-2000	1
152	S407	1967	1961-1970	1
153	S289	1978	1971-1980	1
154	P372	1964	1961-1970	2
155	P499	1954	1951-1960	1
156	R965	1961	1961-1970	1
157	K798	1848	1841-1850	1
158	Z163	1880	1871-1880	1
159	K429	1913	1911-1920	1
160	R271	1994	1991-2000	3
161	R765	1987	1981-1990	1
162	P364	1957	1951-1960	3
163	7006	1400	1391-1400	10
164	L786	1943	1941-1950	4
165	R013	1945	1941-1950	2
166	E228	1946	1941-1950	1
167	P339	1968	1961-1970	2
168	P336	1968	1961-1970	1
169	R705	1845	1841-1850	1
170	Q428	1615	1611-1620	1
171	L929	1861	1861-1870	1
172	L977	1839	1831-1840	1
173	R563	1870	1861-1870	2
174	K858	1890	1881-1890	3
175	R851	1560	1551-1560	10
176	L762	1942	1941-1950	2
177	K825	1949	1941-1950	1
178	S393	1847	1841-1850	1
179	L246	1946	1941-1950	3
180	L824	1950	1941-1950	1
181	K438	1920	1911-1920	1
182	Q438	1691	1691-1700	1
183	L438	1942	1941-1950	1
184	R164	1974	1971-1980	1
185	R619	1970	1961-1970	1
186	K855	1878	1871-1880	1
187	E029	1995	1991-2000	1
188	K868	1896	1891-1900	1
189	Q247	1929	1921-1930	1
190	P357	1961	1961-1970	2
191	M865	1840	1831-1840	1
192	K476	1883	1881-1890	3
193	S181	1559	1551-1560	4
194	R240	1983	1981-1990	2
195	L235	1945	1941-1950	1
196	N525	1762	1761-1770	4
197	K925	1935	1931-1940	1
198	Q980	1965	1961-1970	3
199	Z106	1881	1881-1890	1
200	L397	1899	1891-1900	1
201	L575	1914	1911-1920	3
202	P629	1924	1921-1930	1
203	5605	1466	1461-1470	16
204	Z120	1889	1881-1890	1
205	R007	1970	1961-1970	2
206	7103	1426	1421-1430	1
207	E264	2001	2001-2010	1
208	M256	1868	1861-1870	1
209	E237	1668	1661-1670	1
210	Q859	1627	1621-1630	2
211	S323	1956	1951-1960	2
212	K867	1896	1891-1900	2
213	0302	1489	1481-1490	1
214	R915	1958	1951-1960	2
215	K948	1936	1931-1940	1
216	Q362	1702	1701-1710	1
217	R638	1879	1871-1880	1
218	K999	1899	1891-1900	1
219	R239	1983	1981-1990	3
220	E260	2013	2011-2020	1
221	P828	1967	1961-1970	1
222	K228	1909	1901-1910	1
223	N924	1782	1781-1790	1
224	6013	1481	1481-1490	1
225	L247	1946	1941-1950	1
226	E064	2006	2001-2010	1
227	E190	1968	1961-1970	1
228	S187	1984	1981-1990	2
229	P325	1967	1961-1970	3
230	L822	1939	1931-1940	1
231	L484	1922	1921-1930	1
232	R110	1894	1891-1900	3
233	K773	1942	1941-1950	1
234	P562	1964	1961-1970	1
235	E081	1884	1881-1890	3
236	P848	1846	1841-1850	3
237	S321	1985	1981-1990	1
238	E192	1973	1971-1980	1
239	R685	1845	1841-1850	1
240	S075	1982	1981-1990	1
241	Z154	1874	1871-1880	6
242	M693	1829	1821-1830	1
243	K299	1928	1921-1930	1
244	S166	1923	1921-1930	5
245	R236	1696	1691-1700	1
246	K424	1937	1931-1940	1
247	R878	1563	1561-1570	1
248	L465	1885	1881-1890	1
249	Q934	1654	1651-1660	1
250	R583	1973	1971-1980	1
251	S352	1865	1861-1870	1
252	K654	1910	1901-1910	2
253	S406	1845	1841-1850	1
254	P753	1958	1951-1960	3
255	K932	1941	1941-1950	1
256	M958	1855	1851-1860	2
257	0207	1416	1411-1420	3
258	R964	1979	1971-1980	1
259	Q843	1679	1671-1680	2
260	Q358	1706	1701-1710	1
261	S681	1929	1921-1930	1
262	S542	1844	1841-1850	1
263	K958	1900	1891-1900	4
264	K938	1939	1931-1940	4
265	R105	1881	1881-1890	1
266	P879	1895	1891-1900	1
267	K484	1895	1891-1900	1
268	M595	1832	1831-1840	1
269	Q933	1652	1651-1660	1
270	L959	1847	1841-1850	1
271	S356	1953	1951-1960	1
272	R670	1980	1971-1980	2
273	L862	1848	1841-1850	1
274	P556	1872	1871-1880	1
275	R514	1929	1921-1930	3
276	S983	1932	1931-1940	12
277	S249	1989	1981-1990	1
278	M349	1837	1831-1840	2
279	S567	1973	1971-1980	1
280	L964	1839	1831-1840	1
281	5901	1377	1371-1380	11
282	S313	1982	1981-1990	3
283	K862	1890	1881-1890	7
284	R807	1969	1961-1970	1
285	R043	2006	2001-2010	2
286	M257	1868	1861-1870	1
287	P632	1962	1961-1970	1
288	K886	1904	1901-1910	1
289	R850	1560	1551-1560	5
290	R192	1982	1981-1990	2
291	0114	1429	1421-1430	1
292	E127	1995	1991-2000	1
293	R497	1850	1841-1850	1
294	R461	1965	1961-1970	2
295	E120	2008	2001-2010	1
296	P835	1966	1961-1970	1
297	Q772	1640	1631-1640	1
298	R449	1950	1941-1950	12
299	N344	1784	1781-1790	1
300	K962	1904	1901-1910	1
301	L743	1930	1921-1930	1
302	R243	2006	2001-2010	1
303	L557	1888	1881-1890	1
304	S331	1992	1991-2000	2
305	R714	1843	1841-1850	1
306	7002	1360	1351-1360	42
307	M867	1842	1841-1850	2
308	R491	1844	1841-1850	1
309	P578	1947	1941-1950	2
310	N986	1732	1731-1740	1
311	R626	1926	1921-1930	1
312	R875	1961	1961-1970	1
313	N384	1780	1771-1780	1
314	R555	1977	1971-1980	1
315	N388	1776	1771-1780	1
316	M267	1856	1851-1860	1
317	K924	1934	1931-1940	1
318	S694	1988	1981-1990	2
319	E020	1966	1961-1970	1
320	R062	1996	1991-2000	8
321	K692	1923	1921-1930	2
322	R487	1840	1831-1840	1
323	0233	1405	1401-1410	5
324	M724	1869	1861-1870	2
325	A005	1371	1371-1380	1
326	Z131	1850	1841-1850	1
327	P435	1968	1961-1970	1
328	K869	1896	1891-1900	2
329	S021	1903	1901-1910	1
330	Q752	1610	1601-1610	2
331	K967	1956	1951-1960	1
332	K234	1918	1911-1920	2
333	M273	1859	1851-1860	1
334	K856	1878	1871-1880	3
335	L638	1931	1931-1940	1
336	R632	1548	1541-1550	1
337	K854	1878	1871-1880	3
338	S396	1927	1921-1930	1
339	L764	1927	1921-1930	1
340	M772	1869	1861-1870	1
341	S301	1987	1981-1990	1
342	R165	2005	2001-2010	2
343	P434	1960	1951-1960	3
344	Q728	1669	1661-1670	1
345	0904	1390	1381-1390	1
346	L355	1835	1831-1840	1
347	0209	1405	1401-1410	2
348	K378	1929	1921-1930	2
349	L483	1921	1921-1930	1
350	M822	1833	1831-1840	2
351	5204	1340	1331-1340	1
352	R671	1507	1501-1510	3
353	Q253	1771	1771-1780	1
354	Q836	1679	1671-1680	1
355	0210	1402	1401-1410	11
356	6607	1446	1441-1450	2
357	B020	1551	1551-1560	3
358	M723	1869	1861-1870	1
359	P779	1962	1961-1970	1
360	K942	1946	1941-1950	2
361	R434	1962	1961-1970	1
362	6017	1472	1471-1480	13
363	R737	1876	1871-1880	1
364	K877	1897	1891-1900	1
365	S010	1957	1951-1960	1
366	R832	1984	1981-1990	1
367	P978	1928	1921-1930	1
368	R244	2000	1991-2000	1
369	R147	2008	2001-2010	1
370	R782	1843	1841-1850	1
371	K487	1903	1901-1910	2
372	P337	1968	1961-1970	1
373	R052	2006	2001-2010	3
374	N524	1762	1761-1770	2
375	L594	1925	1921-1930	1
376	S388	1938	1931-1940	1
377	R744	1921	1921-1930	1
378	R813	1985	1981-1990	1
379	E085	1976	1971-1980	1
380	P323	1957	1951-1960	1
381	S397	1843	1841-1850	9
382	R793	1951	1951-1960	3
383	K863	1890	1881-1890	5
384	R879	1619	1611-1620	1
385	S435	1930	1921-1930	1
386	M784	1829	1821-1830	1
387	R088	1998	1991-2000	1
388	L838	1875	1871-1880	1
389	E076	1946	1941-1950	2
390	R916	1956	1951-1960	1
391	K766	1926	1921-1930	7
392	R970	1508	1501-1510	2
393	K852	1878	1871-1880	2
394	L889	1869	1861-1870	1
395	M955	1855	1851-1860	2
396	S739	1862	1861-1870	1
397	M629	1792	1791-1800	1
398	K778	1931	1931-1940	1
399	P429	1966	1961-1970	1
400	R823	1985	1981-1990	1
401	R190	1899	1891-1900	1
402	P536	1951	1951-1960	1
403	S333	1837	1831-1840	1
404	K548	1939	1931-1940	1
405	K226	1907	1901-1910	1
406	Z156	1876	1871-1880	1
407	N383	1780	1771-1780	3
408	K844	1863	1861-1870	1
409	L396	1899	1891-1900	5
410	R673	1509	1501-1510	1
411	S746	1580	1571-1580	7
412	R601	1917	1911-1920	1
413	E167	1965	1961-1970	1
414	N267	1836	1831-1840	1
415	P896	1956	1951-1960	1
416	R009	1970	1961-1970	1
417	K873	1896	1891-1900	2
418	S814	1890	1881-1890	1
419	P353	1936	1931-1940	3
420	P627	1965	1961-1970	1
421	R431	1840	1831-1840	1
422	P433	1960	1951-1960	4
423	L365	1900	1891-1900	3
424	S767	1875	1871-1880	2
425	R044	1997	1991-2000	7
426	L372	1902	1901-1910	2
427	L785	1908	1901-1910	1
428	R196	1990	1981-1990	1
429	K974	1959	1951-1960	1
430	S523	1892	1891-1900	1
431	K348	1934	1931-1940	2
432	R745	1963	1961-1970	2
433	P656	1943	1941-1950	1
434	R016	1962	1961-1970	2
435	R769	1984	1981-1990	1
436	R551	1982	1981-1990	1
437	R414	1658	1651-1660	4
438	R734	1921	1921-1930	1
439	R672	1613	1611-1620	2
440	K899	1939	1931-1940	2
441	S167	1887	1881-1890	1
442	M873	1859	1851-1860	5
443	R496	1849	1841-1850	1
444	R865	1948	1941-1950	1
445	R181	1991	1991-2000	3
446	S991	1888	1881-1890	1
447	R882	1985	1981-1990	1
448	K479	1891	1891-1900	3
449	E124	1897	1891-1900	1
450	Q879	1612	1611-1620	1
451	S380	1515	1511-1520	10
452	Q322	1763	1761-1770	1
453	Q529	1623	1621-1630	6
454	P852	1846	1841-1850	2
455	S381	1948	1941-1950	1
456	P988	1963	1961-1970	2
457	K884	1951	1951-1960	1
458	L528	1899	1891-1900	3
459	P858	1961	1961-1970	2
460	R942	1928	1921-1930	2
461	S121	1977	1971-1980	1
462	M782	1821	1821-1830	1
463	E005	1981	1981-1990	1
464	L863	1851	1851-1860	1
465	Q788	1667	1661-1670	1
466	L353	1914	1911-1920	3
467	K425	1940	1931-1940	1
468	R064	1981	1981-1990	1
469	0101	1422	1421-1430	3
470	5601	1461	1461-1470	11
471	R183	1950	1941-1950	1
472	0205	1412	1411-1420	10
473	Q437	1691	1691-1700	1
474	R795	1975	1971-1980	1
475	S302	1987	1981-1990	9
476	N266	1836	1831-1840	1
477	L948	1865	1861-1870	1
478	R096	2003	2001-2010	4
479	K754	1925	1921-1930	1
480	7007	1410	1401-1410	115
481	S386	1981	1981-1990	1
482	M773	1869	1861-1870	1
483	P225	1746	1741-1750	1
484	Z158	1878	1871-1880	2
485	K485	1895	1891-1900	1
486	R516	1548	1541-1550	2
487	L775	1942	1941-1950	1
488	K992	1948	1941-1950	1
489	L765	1927	1921-1930	1
490	R727	1987	1981-1990	1
491	S986	1933	1931-1940	1
492	0103	1412	1411-1420	1
493	L958	1847	1841-1850	1
494	Q525	1601	1601-1610	1
495	E194	1953	1951-1960	1
496	K982	1939	1931-1940	1
497	P426	1936	1931-1940	1
498	M274	1856	1851-1860	1
499	E067	1946	1941-1950	2
500	Q534	1610	1601-1610	5
501	K323	1913	1911-1920	1
502	L232	1927	1921-1930	3
503	K342	1947	1941-1950	1
504	E185	1998	1991-2000	1
505	E069	1996	1991-2000	2
506	P868	1962	1961-1970	1
507	Z160	1878	1871-1880	1
508	P824	1966	1961-1970	1
509	N954	1751	1751-1760	1
510	K853	1878	1871-1880	1
511	P895	1956	1951-1960	1
512	P865	1918	1911-1920	1
513	L982	1871	1871-1880	1
514	S793	1883	1881-1890	2
515	5909	1372	1371-1380	2
516	P368	1939	1931-1940	1
517	L437	1897	1891-1900	2
518	M992	1839	1831-1840	1
519	S815	1887	1881-1890	3
520	P469	1963	1961-1970	2
521	R111	1897	1891-1900	1
522	K384	1945	1941-1950	1
523	E039	2003	2001-2010	1
524	P587	1936	1931-1940	1
525	S392	1812	1811-1820	1
526	L344	1913	1911-1920	1
527	R252	1948	1941-1950	1
528	R216	2004	2001-2010	1
529	P849	1846	1841-1850	1
530	S365	1879	1871-1880	1
531	9002	1358	1351-1360	1
532	Q835	1679	1671-1680	1
533	L894	1869	1861-1870	1
534	L456	1880	1871-1880	1
535	R005	1970	1961-1970	2
536	P952	1948	1941-1950	1
537	L364	1923	1921-1930	1
538	P737	1960	1951-1960	1
539	R186	1990	1981-1990	1
540	R557	1982	1981-1990	1
541	S307	1995	1991-2000	3
542	R607	1938	1931-1940	3
543	M664	1824	1821-1830	1
544	S328	1996	1991-2000	1
545	K758	1866	1861-1870	2
546	L687	1923	1921-1930	1
547	N672	1757	1751-1760	1
548	S729	1864	1861-1870	2
549	M823	1873	1871-1880	4
550	P688	1954	1951-1960	1
551	S809	1540	1531-1540	1
552	R975	1832	1831-1840	1
553	M735	1857	1851-1860	2
554	Q926	1654	1651-1660	1
555	M254	1869	1861-1870	2
556	P286	1967	1961-1970	4
557	R073	2005	2001-2010	1
558	E203	1624	1621-1630	1
559	M924	1837	1831-1840	1
560	S700	1997	1991-2000	3
561	L383	1921	1921-1930	1
562	K769	1926	1921-1930	3
563	R751	1977	1971-1980	1
564	5903	1370	1361-1370	1
565	S679	1927	1921-1930	1
566	P763	1966	1961-1970	2
567	L286	1946	1941-1950	4
568	S336	1847	1841-1850	1
569	R816	1953	1951-1960	1
570	R852	1560	1551-1560	4
571	N878	1732	1731-1740	1
572	L282	1939	1931-1940	2
573	R017	1951	1951-1960	1
574	R643	1867	1861-1870	1
575	L857	1890	1881-1890	1
576	K655	1910	1901-1910	2
577	S677	1926	1921-1930	1
578	S118	1846	1841-1850	1
579	S536	1951	1951-1960	1
580	Q463	1744	1741-1750	1
581	L798	1939	1931-1940	2
582	Q634	1630	1621-1630	6
583	S220	1954	1951-1960	1
584	N732	1721	1721-1730	1
585	N526	1762	1761-1770	3
586	R780	1843	1841-1850	1
587	M868	1848	1841-1850	3
588	P596	1964	1961-1970	1
589	K872	1896	1891-1900	1
590	M866	1842	1841-1850	1
591	P552	1953	1951-1960	1
592	R175	2007	2001-2010	3
593	E175	2011	2011-2020	2
594	R427	1645	1641-1650	1
595	R295	1997	1991-2000	4
596	R633	1843	1841-1850	1
597	K857	1878	1871-1880	6
598	E197	1961	1961-1970	1
599	K372	1940	1931-1940	1
600	Z133	1852	1851-1860	3
601	E125	1876	1871-1880	7
602	K739	1926	1921-1930	1
603	E036	1983	1981-1990	2
604	M469	1807	1801-1810	2
605	S223	1953	1951-1960	1
606	R869	1980	1971-1980	1
607	L883	1865	1861-1870	1
608	R121	1991	1991-2000	1
609	0231	1404	1401-1410	12
610	L544	1867	1861-1870	1
611	K897	1933	1931-1940	3
612	P338	1968	1961-1970	1
613	Z122	1890	1881-1890	1
614	P949	1965	1961-1970	2
615	P234	1781	1781-1790	1
616	P588	1936	1931-1940	2
617	L522	1897	1891-1900	2
618	P557	1872	1871-1880	1
619	M985	1845	1841-1850	1
620	K845	1863	1861-1870	5
621	K785	1928	1921-1930	1
622	L744	1930	1921-1930	1
623	R785	1852	1851-1860	1
624	E256	1995	1991-2000	1
625	Q866	1625	1621-1630	1
626	K936	1901	1901-1910	1
627	M774	1854	1851-1860	1
628	P758	1920	1911-1920	4
629	Q936	1654	1651-1660	3
630	R530	1977	1971-1980	1
631	S404	1592	1591-1600	16
632	R926	1891	1891-1900	1
633	K694	1925	1921-1930	2
634	K443	1921	1921-1930	2
635	E113	2002	2001-2010	1
636	L884	1867	1861-1870	1
637	R802	2009	2001-2010	1
638	K675	1943	1941-1950	1
639	E072	1986	1981-1990	1
640	0202	1400	1391-1400	1
641	L783	1907	1901-1910	1
642	M227	1876	1871-1880	1
643	R438	1967	1961-1970	2
644	N673	1757	1751-1760	2
645	0232	1404	1401-1410	7
646	K864	1890	1881-1890	1
647	P863	1934	1931-1940	1
648	S320	1989	1981-1990	2
649	E261	1977	1971-1980	1
650	R276	1696	1691-1700	1
651	K794	1848	1841-1850	1
652	R451	1987	1981-1990	1
653	K796	1848	1841-1850	1
654	P243	1731	1731-1740	1
655	L996	1874	1871-1880	2
656	E132	2000	1991-2000	1
657	P947	1965	1961-1970	1
658	P874	1957	1951-1960	1
659	Q693	1627	1621-1630	2
660	S662	1851	1851-1860	5
661	E031	1992	1991-2000	2
662	6501	1470	1461-1470	1
663	L496	1883	1881-1890	1
664	L352	1907	1901-1910	1
665	P735	1960	1951-1960	1
666	M328	1846	1841-1850	1
667	Q943	1684	1681-1690	1
668	K232	1912	1911-1920	2
669	R605	1941	1941-1950	1
670	R849	1560	1551-1560	4
671	N959	1742	1741-1750	4
672	P839	1967	1961-1970	1
673	L983	1871	1871-1880	1
674	S643	1968	1961-1970	1
675	M876	1842	1841-1850	2
676	K954	1936	1931-1940	1
677	Q289	1759	1751-1760	1
678	R676	1842	1841-1850	1
679	L784	1908	1901-1910	4
680	R136	2008	2001-2010	1
681	P233	1742	1741-1750	1
682	L328	1911	1911-1920	1
683	R004	2002	2001-2010	1
684	S812	1883	1881-1890	1
685	R976	1537	1531-1540	3
686	K949	1936	1931-1940	1
687	Q838	1679	1671-1680	2
688	R963	1587	1581-1590	3
689	N255	1828	1821-1830	2
690	K923	1934	1931-1940	1
691	L285	1938	1931-1940	1
692	K486	1903	1901-1910	2
693	K478	1891	1891-1900	2
694	Q532	1623	1621-1630	2
695	Z139	1857	1851-1860	3
696	K432	1913	1911-1920	1
697	P363	1957	1951-1960	1
698	P455	1957	1951-1960	1
699	K876	1911	1911-1920	2
700	S702	1993	1991-2000	1
701	L589	1893	1891-1900	1
702	K774	1942	1941-1950	1
703	S524	1974	1971-1980	1
704	S182	1521	1521-1530	1
705	S299	1985	1981-1990	1
706	6301	1400	1391-1400	1
707	K848	1863	1861-1870	1
708	S269	1994	1991-2000	1
709	S970	1561	1561-1570	9
710	9001	1509	1501-1510	1
711	6254	1486	1481-1490	2
712	Q839	1679	1671-1680	2
713	E010	1829	1821-1830	1
714	M975	1848	1841-1850	1
715	Z161	1880	1871-1880	1
716	Q834	1679	1671-1680	1
717	N459	1776	1771-1780	1
718	P687	1954	1951-1960	2
719	6305	1431	1431-1440	1
720	K865	1890	1881-1890	8
721	E034	1978	1971-1980	6
722	L968	1828	1821-1830	1
723	R495	1848	1841-1850	1
724	P327	1942	1941-1950	1
725	P698	1952	1951-1960	2
726	S971	1583	1581-1590	1
727	K767	1926	1921-1930	5
728	P366	1939	1931-1940	3
729	K756	1866	1861-1870	1
730	P697	1952	1951-1960	1
731	E247	1661	1661-1670	1
732	S190	1987	1981-1990	3
733	Q784	1635	1631-1640	2
734	K768	1926	1921-1930	3
735	E270	2002	2001-2010	5
736	M676	1811	1811-1820	2
737	P955	1923	1921-1930	8
738	P672	1949	1941-1950	1
739	S803	1841	1841-1850	1
740	P436	1966	1961-1970	1
741	P585	1957	1951-1960	2
742	Q979	1648	1641-1650	1
743	E074	1887	1881-1890	3
744	L882	1869	1861-1870	1
745	P547	1959	1951-1960	1
746	L682	1936	1931-1940	2
747	Q837	1679	1671-1680	1
748	R966	1587	1581-1590	2
749	R362	1663	1661-1670	1
750	P752	1958	1951-1960	1
751	R577	1549	1541-1550	1
752	K859	1890	1881-1890	3
753	S998	2008	2001-2010	4
754	R825	1973	1971-1980	1
755	E268	1998	1991-2000	5
756	S139	1845	1841-1850	1
757	R568	1550	1541-1550	3
758	R528	1982	1981-1990	1
759	P963	1934	1931-1940	1
760	M869	1848	1841-1850	1
761	R690	1842	1841-1850	1
762	Q725	1658	1651-1660	4
763	M954	1855	1851-1860	2
764	M347	1839	1831-1840	1
765	K755	1925	1921-1930	1
766	L747	1939	1931-1940	1
767	Z111	1884	1881-1890	1
768	R187	2009	2001-2010	1
769	P537	1926	1921-1930	2
770	R480	1833	1831-1840	1
771	E262	1995	1991-2000	2
772	P347	1935	1931-1940	1
773	R006	1970	1961-1970	1
774	S885	1993	1991-2000	1
775	R097	2003	2001-2010	1
776	S855	1994	1991-2000	2
777	R624	1929	1921-1930	1
778	L789	1949	1941-1950	1
779	K772	1942	1941-1950	2
780	E099	1999	1991-2000	1
781	R655	1585	1581-1590	1
782	N572	1761	1761-1770	2
783	S334	1840	1831-1840	1
784	K828	1899	1891-1900	3
785	S999	1972	1971-1980	2
786	E051	1910	1901-1910	2
787	L945	1833	1831-1840	1
788	L766	1955	1951-1960	1
789	K447	1922	1921-1930	1
790	Z136	1853	1851-1860	6
791	L248	1946	1941-1950	1
792	S245	1593	1591-1600	1
793	R422	1542	1541-1550	1
794	R421	1542	1541-1550	2
795	Q726	1656	1651-1660	1
796	E056	2011	2011-2020	1
797	P592	1964	1961-1970	2
798	R206	2009	2001-2010	1
799	Q864	1637	1631-1640	1
800	M777	1866	1861-1870	9
801	5602	1461	1461-1470	2
802	0401	1385	1381-1390	1
803	S053	1851	1851-1860	1
804	K352	1936	1931-1940	2
805	S520	1950	1941-1950	2
806	Q488	1778	1771-1780	1
807	P399	1959	1951-1960	4
