# Supplementary material for: Frequency patterns of semantic change: corpus-based evidence of a near-critical dynamics in language change
Source: R Soc Open Sci. 2017 Nov 8;4(11):170830. doi: 10.1098/rsos.170830 (PMC5717648; doi:10.1098/rsos.170830)
Supplement: full_data.zip [file rsos170830supp2.gz › a_ce_propos.csv]

	Decade	Occurrences	Nombre de mots	Frequence	Average frequency	Normalized average frequency
0	1321-1330	0	247971	0.0	0.0	0.0
1	1331-1340	1	187017	0.53471074822075	0.10694214964415001	0.0010145678558823353
2	1341-1350	0	589308	0.0	0.10694214964415001	0.0010145678558823353
3	1351-1360	43	318194	13.513768330012507	2.809695815646651	0.026655786038036953
4	1361-1370	2	662712	0.30179021958256375	2.870053859563164	0.0272284071365037
5	1371-1380	14	971929	1.4404344350256038	3.158140746568285	0.029961508128293898
6	1381-1390	2	241822	0.8270546104159258	3.21660951900732	0.030516205572537657
7	1391-1400	25	1263737	1.978259717013904	3.612261462410101	0.034269783981327365
8	1401-1410	152	765291	19.86172580103516	4.881852956614631	0.04631448968817587
9	1411-1420	14	324443	4.3150877041575875	5.684512453529637	0.05392937799459583
10	1421-1430	5	298510	1.6749857626210176	5.731422719048719	0.0543744190533826
11	1431-1440	2	213190	0.9381303062995451	5.753637858225443	0.05458517567458065
12	1441-1450	2	386463	0.5175139664081684	5.461488708104295	0.05181353570079531
13	1451-1460	26	694796	3.7421055964628467	2.237564667189833	0.021227936733484613
14	1461-1470	30	537606	5.5802948627805495	2.4906060989144256	0.023628558973531943
15	1471-1480	13	183566	7.081921488728849	3.5719932441359914	0.03388775650188628
16	1481-1490	5	457731	1.0923446303615005	3.6028361089483822	0.0341803649759641
17	1491-1500	0	626697	0.0	3.4993333156667488	0.03319842654095973
18	1501-1510	7	162065	4.319254620059852	3.61476312038615	0.03429351739025318
19	1511-1520	10	216624	4.61629367013812	3.4219628818576644	0.03246440767749412
20	1521-1530	2	252956	0.7906513385727163	2.163708851826438	0.02052726130768649
21	1531-1540	4	194542	2.056111276742297	2.3564621811025974	0.022355925988999003
22	1541-1550	14	957168	1.4626481453621516	2.6489918101750276	0.02513117559392693
23	1551-1560	35	1949051	1.7957457244576978	2.1442900310545965	0.020343033560069595
24	1561-1570	10	480126	2.082786601850348	1.6375886173970422	0.015535920849714472
25	1571-1580	9	945849	0.9515260892594907	1.6697635675343967	0.015841166912960804
26	1581-1590	9	842175	1.0686615014694094	1.4722736124798197	0.013967565522632088
27	1591-1600	17	676127	2.5143205344558046	1.6826080902985503	0.015963023823112897
28	1601-1610	33	2099839	1.5715490568562638	1.6377687567782633	0.01553762984496446
29	1611-1620	5	794187	0.6295746467771445	1.3471263657636225	0.012780284603060865
30	1621-1630	22	2095458	1.0498898092922884	1.3667991097701822	0.01296692133864615
31	1631-1640	4	2094158	0.19100755530385005	1.1912683205370702	0.011301648131906244
32	1641-1650	4	1247594	0.32061712383996716	0.7525276384139028	0.007139283763589051
33	1651-1660	17	2303221	0.7380967783812322	0.5858371827188964	0.00555787943617208
34	1661-1670	6	2481229	0.24181564861606888	0.5082853830866813	0.004822139942113976
35	1671-1680	11	2015147	0.5458658847220575	0.4074805981726352	0.0038657977063048204
36	1681-1690	1	1684489	0.05936518433780214	0.3811521239794256	0.0036160175803232283
37	1691-1700	5	1871214	0.2672062094447776	0.37046994110038767	0.003514674943993294
38	1701-1710	2	809750	0.2469898116702686	0.27224854775819496	0.002582841529604703
39	1711-1720	0	1714151	0.0	0.2238854180349812	0.002124017043746574
40	1721-1730	1	1125965	0.08881270732216365	0.1324747825550024	0.001256797778448805
41	1731-1740	3	2909061	0.1031260602648071	0.14122695774040336	0.0013398302931467605
42	1741-1750	8	2136771	0.3743966948259781	0.16266505481664348	0.0015432150601185557
43	1751-1760	7	2483475	0.28186311519141527	0.1696397155208728	0.0016093841672455678
44	1761-1770	14	3287236	0.42588971403330944	0.25481765832753467	0.0024174734294249954
45	1771-1780	10	3011727	0.33203540692765315	0.30346219824863263	0.0028789676740456033
46	1781-1790	5	2767020	0.18069981424059098	0.31897694904378937	0.0030261572293441303
47	1791-1800	1	2497443	0.040040953887636274	0.252105800856121	0.0023917458427869316
48	1801-1810	2	1436685	0.13920936043739582	0.22357504990531712	0.002121072559005101
49	1811-1820	3	1624933	0.18462299676355887	0.17532170645136702	0.0016632896233699926
50	1821-1830	10	3062877	0.32649042060781414	0.1742127091873992	0.0016527684866617148
51	1831-1840	25	7375086	0.3389790980064504	0.2058685659405711	0.00195308987368314
52	1841-1850	62	11919516	0.5201553485896575	0.30189144488097536	0.002864065824011292
53	1851-1860	47	5771056	0.8144090093736743	0.43693137466823107	0.00414519933852029
54	1861-1870	49	6858196	0.7144736020959448	0.5429014957347083	0.005150545489460399
55	1871-1880	70	5715634	1.2247110294326053	0.7225456174996665	0.006854842177411902
56	1881-1890	64	7679389	0.8333996363512775	0.8214297251686318	0.007792962810224785
57	1891-1900	62	4613910	1.3437626655049622	0.9861511885516929	0.00935568716613542
58	1901-1910	28	4804354	0.5828046809206816	0.9398303228610944	0.00891623778586111
59	1911-1920	38	5036866	0.7544373822928782	0.947823078900481	0.008992065636567818
60	1921-1930	89	11280218	0.7889918439519519	0.8606792418043503	0.008165325794043835
61	1931-1940	84	10897083	0.7708484922065841	0.8481690129754116	0.008046640354469187
62	1941-1950	80	12300750	0.6503668475499461	0.7094898493844084	0.00673098116743903
63	1951-1960	75	9976887	0.7517374908626309	0.7432764113727983	0.007051516708086558
64	1961-1970	88	13891857	0.6334646260755491	0.7190818601293325	0.006821981262419919
65	1971-1980	35	10280590	0.3404473867744945	0.629372968693841	0.005970906565117285
66	1981-1990	72	15628128	0.46070776999011015	0.5673448242505461	0.005382441102980991
67	1991-2000	67	10606407	0.6316936545995265	0.5636101856604622	0.00534701031839844
68	2001-2010	45	11205157	0.40160079863227266	0.4935828472143905	0.004682655928134282
69	2011-2020	4	2099905	0.19048480764606018	0.4049868835284928	0.0038421396563394082
