# Supplementary material for: Frequency patterns of semantic change: corpus-based evidence of a near-critical dynamics in language change
Source: R Soc Open Sci. 2017 Nov 8;4(11):170830. doi: 10.1098/rsos.170830 (PMC5717648; doi:10.1098/rsos.170830)
Supplement: full_data.zip [file rsos170830supp2.gz › a_ce_sujet_complet.csv]

	Cote	Date	Decade	Occurrences
0	Q456	1784	1781-1790	3
1	L345	1919	1911-1920	5
2	N976	1756	1751-1760	1
3	N548	1773	1771-1780	1
4	M383	1832	1831-1840	2
5	S701	1998	1991-2000	1
6	Z140	1857	1851-1860	1
7	S997	1963	1961-1970	1
8	L252	1921	1921-1930	1
9	K398	1937	1931-1940	2
10	N386	1776	1771-1780	4
11	R753	1727	1721-1730	2
12	L736	1939	1931-1940	1
13	N589	1765	1761-1770	2
14	R440	1967	1961-1970	1
15	M367	1826	1821-1830	2
16	P743	1920	1911-1920	2
17	L386	1920	1911-1920	6
18	R648	1926	1921-1930	2
19	N756	1758	1751-1760	6
20	K377	1927	1921-1930	1
21	P594	1857	1851-1860	1
22	P722	1949	1941-1950	2
23	E035	1981	1981-1990	14
24	K757	1866	1861-1870	1
25	S769	1875	1871-1880	2
26	S227	1962	1961-1970	1
27	S136	1846	1841-1850	1
28	M764	1847	1841-1850	5
29	L333	1923	1921-1930	1
30	N848	1749	1741-1750	9
31	M449	1810	1801-1810	1
32	R249	2004	2001-2010	3
33	R104	1874	1871-1880	1
34	N324	1787	1781-1790	6
35	P623	1952	1951-1960	1
36	L793	1957	1951-1960	1
37	N485	1773	1771-1780	2
38	P859	1961	1961-1970	3
39	N822	1755	1751-1760	2
40	Q533	1623	1621-1630	2
41	R533	1879	1871-1880	1
42	E267	2006	2001-2010	2
43	K545	1913	1911-1920	1
44	L429	1928	1921-1930	3
45	S161	1952	1951-1960	3
46	P739	1960	1951-1960	3
47	M368	1862	1861-1870	1
48	L639	1936	1931-1940	3
49	S632	1986	1981-1990	1
50	P266	1911	1911-1920	5
51	R803	1923	1921-1930	1
52	M354	1831	1831-1840	1
53	P486	1904	1901-1910	6
54	N429	1778	1771-1780	1
55	P449	1923	1921-1930	1
56	P372	1964	1961-1970	1
57	K556	1944	1941-1950	1
58	R081	1999	1991-2000	1
59	S627	1843	1841-1850	1
60	Q685	1624	1621-1630	1
61	K237	1923	1921-1930	1
62	N347	1783	1781-1790	1
63	R534	1975	1971-1980	2
64	N845	1748	1741-1750	2
65	P339	1968	1961-1970	1
66	R563	1870	1861-1870	4
67	S393	1847	1841-1850	5
68	L438	1942	1941-1950	1
69	S003	1968	1961-1970	1
70	P357	1961	1961-1970	4
71	M865	1840	1831-1840	6
72	P375	1964	1961-1970	4
73	R008	1970	1961-1970	10
74	Q466	1784	1781-1790	1
75	R888	1899	1891-1900	1
76	N472	1778	1771-1780	1
77	R240	1983	1981-1990	6
78	M363	1825	1821-1830	2
79	S142	1845	1841-1850	1
80	M438	1797	1791-1800	2
81	E098	1984	1981-1990	2
82	N868	1754	1751-1760	7
83	K948	1936	1931-1940	2
84	P355	1936	1931-1940	1
85	N338	1784	1781-1790	3
86	R680	1799	1791-1800	1
87	P757	1920	1911-1920	2
88	N376	1780	1771-1780	4
89	P962	1903	1901-1910	2
90	L974	1816	1811-1820	3
91	S187	1984	1981-1990	35
92	L676	1935	1931-1940	1
93	E108	2001	2001-2010	1
94	P786	1965	1961-1970	1
95	P634	1931	1931-1940	1
96	L679	1936	1931-1940	2
97	N447	1776	1771-1780	1
98	K696	1927	1921-1930	7
99	R685	1845	1841-1850	3
100	M693	1829	1821-1830	1
101	S684	1970	1961-1970	1
102	S261	1775	1771-1780	1
103	N452	1776	1771-1780	1
104	K885	1951	1951-1960	1
105	R543	1920	1911-1920	3
106	P753	1958	1951-1960	1
107	S406	1845	1841-1850	39
108	K926	1937	1931-1940	2
109	K892	1936	1931-1940	1
110	L834	1848	1841-1850	1
111	R697	1959	1951-1960	1
112	P625	1948	1941-1950	3
113	N757	1745	1741-1750	4
114	E055	2009	2001-2010	4
115	R484	1837	1831-1840	1
116	S983	1932	1931-1940	3
117	M435	1807	1801-1810	1
118	K469	1928	1921-1930	1
119	R497	1850	1841-1850	4
120	N739	1738	1731-1740	1
121	R461	1965	1961-1970	3
122	R243	2006	2001-2010	3
123	N736	1738	1731-1740	9
124	N623	1761	1761-1770	1
125	S151	1846	1841-1850	1
126	K525	1922	1921-1930	1
127	P853	1963	1961-1970	1
128	N384	1780	1771-1780	3
129	E020	1966	1961-1970	2
130	L792	1926	1921-1930	2
131	M559	1797	1791-1800	2
132	L973	1816	1811-1820	1
133	N233	1788	1781-1790	3
134	L826	1952	1951-1960	2
135	N398	1772	1771-1780	1
136	L774	1935	1931-1940	1
137	R814	1961	1961-1970	2
138	M422	1823	1821-1830	15
139	L224	1946	1941-1950	3
140	N228	1835	1831-1840	3
141	K699	1928	1921-1930	8
142	K453	1905	1901-1910	2
143	P434	1960	1951-1960	1
144	N532	1774	1771-1780	3
145	P967	1939	1931-1940	1
146	P224	1732	1731-1740	2
147	M459	1814	1811-1820	1
148	P779	1962	1961-1970	5
149	M424	1823	1821-1830	15
150	R289	1824	1821-1830	2
151	R488	1841	1841-1850	3
152	K993	1906	1901-1910	1
153	R696	1951	1951-1960	1
154	M462	1814	1811-1820	5
155	R052	2006	2001-2010	1
156	P992	1931	1931-1940	1
157	K297	1895	1891-1900	1
158	R813	1985	1981-1990	2
159	E178	2011	2011-2020	1
160	S397	1843	1841-1850	23
161	M568	1791	1791-1800	1
162	K766	1926	1921-1930	2
163	P653	1961	1961-1970	2
164	K778	1931	1931-1940	6
165	P485	1968	1961-1970	2
166	S538	1955	1951-1960	1
167	S319	1844	1841-1850	2
168	K956	1894	1891-1900	1
169	K548	1939	1931-1940	2
170	M286	1851	1851-1860	1
171	R000	1989	1981-1990	6
172	P237	1740	1731-1740	1
173	R009	1970	1961-1970	11
174	L263	1923	1921-1930	1
175	K624	1939	1931-1940	3
176	N867	1754	1751-1760	9
177	R207	1977	1971-1980	3
178	P652	1958	1951-1960	2
179	K974	1959	1951-1960	16
180	M925	1835	1831-1840	2
181	S212	1963	1961-1970	1
182	R848	1885	1881-1890	1
183	R672	1613	1611-1620	1
184	K899	1939	1931-1940	1
185	M873	1859	1851-1860	1
186	N737	1738	1731-1740	2
187	M384	1832	1831-1840	4
188	M746	1848	1841-1850	9
189	K479	1891	1891-1900	1
190	K733	1919	1911-1920	1
191	P558	1962	1961-1970	1
192	R134	1989	1981-1990	1
193	P858	1961	1961-1970	3
194	E005	1981	1981-1990	4
195	M782	1821	1821-1830	3
196	P938	1836	1831-1840	3
197	S384	1922	1921-1930	1
198	R064	1981	1981-1990	1
199	K647	1928	1921-1930	2
200	E089	1987	1981-1990	1
201	R795	1975	1971-1980	1
202	Z158	1878	1871-1880	2
203	P332	1949	1941-1950	1
204	M966	1860	1851-1860	2
205	L958	1847	1841-1850	5
206	Q534	1610	1601-1610	3
207	K323	1913	1911-1920	3
208	K426	1944	1941-1950	1
209	N743	1738	1731-1740	1
210	K759	1866	1861-1870	1
211	P744	1955	1951-1960	1
212	N274	1782	1781-1790	1
213	E037	1985	1981-1990	11
214	R640	1925	1921-1930	1
215	M386	1830	1821-1830	2
216	S793	1883	1881-1890	2
217	R971	1989	1981-1990	1
218	E195	2000	1991-2000	4
219	S685	1972	1971-1980	1
220	S120	1846	1841-1850	1
221	P832	1969	1961-1970	3
222	K258	1931	1931-1940	1
223	N754	1758	1751-1760	9
224	S392	1812	1811-1820	7
225	M758	1844	1841-1850	3
226	S009	1993	1991-2000	2
227	R005	1970	1961-1970	36
228	E092	2010	2001-2010	6
229	P247	1735	1731-1740	23
230	Z145	1863	1861-1870	1
231	S307	1995	1991-2000	1
232	L632	1932	1931-1940	1
233	M754	1843	1841-1850	1
234	S409	1956	1951-1960	6
235	P477	1964	1961-1970	1
236	M823	1873	1871-1880	8
237	R272	1872	1871-1880	4
238	P966	1956	1951-1960	2
239	R477	1830	1821-1830	4
240	S135	1850	1841-1850	1
241	S528	1967	1961-1970	3
242	E170	2012	2011-2020	1
243	R537	1957	1951-1960	2
244	L383	1921	1921-1930	8
245	S679	1927	1921-1930	3
246	M458	1814	1811-1820	3
247	S254	1964	1961-1970	1
248	R507	1877	1871-1880	3
249	R643	1867	1861-1870	10
250	R033	1999	1991-2000	2
251	P686	1945	1941-1950	1
252	P446	1937	1931-1940	1
253	L798	1939	1931-1940	3
254	L598	1935	1931-1940	2
255	N758	1745	1741-1750	7
256	N897	1785	1781-1790	1
257	N996	1766	1761-1770	1
258	M866	1842	1841-1850	3
259	P552	1953	1951-1960	1
260	K526	1922	1921-1930	1
261	R263	1763	1761-1770	1
262	S346	1939	1931-1940	1
263	L293	1945	1941-1950	1
264	N768	1747	1741-1750	2
265	R075	2007	2001-2010	1
266	P635	1936	1931-1940	1
267	P525	1954	1951-1960	1
268	K443	1921	1921-1930	1
269	E113	2002	2001-2010	1
270	K625	1939	1931-1940	5
271	E072	1986	1981-1990	14
272	S310	1978	1971-1980	1
273	S372	1993	1991-2000	1
274	N326	1787	1781-1790	3
275	S014	1747	1741-1750	1
276	M669	1835	1831-1840	1
277	S320	1989	1981-1990	2
278	L996	1874	1871-1880	1
279	M527	1802	1801-1810	1
280	K269	1932	1931-1940	2
281	K589	1881	1881-1890	1
282	L668	1929	1921-1930	2
283	L983	1871	1871-1880	2
284	Q279	1783	1781-1790	4
285	E025	1862	1861-1870	1
286	E266	1998	1991-2000	1
287	P659	1938	1931-1940	3
288	P226	1746	1741-1750	1
289	S360	1778	1771-1780	17
290	S812	1883	1881-1890	1
291	L296	1954	1951-1960	1
292	N456	1771	1771-1780	5
293	P248	1735	1731-1740	23
294	M543	1808	1801-1810	2
295	E097	1989	1981-1990	1
296	E083	1988	1981-1990	3
297	R055	1986	1981-1990	2
298	R731	1885	1881-1890	1
299	M245	1872	1871-1880	2
300	M975	1848	1841-1850	6
301	Z161	1880	1871-1880	2
302	S790	1852	1851-1860	1
303	R128	2008	2001-2010	1
304	Q254	1771	1771-1780	1
305	L932	1836	1831-1840	1
306	M473	1809	1801-1810	1
307	M329	1846	1841-1850	1
308	S628	1826	1821-1830	1
309	R525	1977	1971-1980	1
310	R709	1844	1841-1850	2
311	L833	1853	1851-1860	1
312	P752	1958	1951-1960	3
313	N762	1759	1751-1760	1
314	K859	1890	1881-1890	2
315	R717	1843	1841-1850	1
316	K627	1939	1931-1940	3
317	K895	1941	1941-1950	1
318	P677	1959	1951-1960	1
319	K755	1925	1921-1930	1
320	R784	2003	2001-2010	1
321	K878	1893	1891-1900	1
322	K447	1922	1921-1930	1
323	L248	1946	1941-1950	1
324	L978	1839	1831-1840	1
325	K386	1924	1921-1930	1
326	P762	1966	1961-1970	1
327	P969	1953	1951-1960	2
328	N342	1784	1781-1790	5
329	M777	1866	1861-1870	26
330	S520	1950	1941-1950	2
331	R441	1966	1961-1970	1
332	R715	1843	1841-1850	4
333	K695	1925	1921-1930	11
334	Q493	1738	1731-1740	1
335	E293	1940	1931-1940	1
336	S794	1885	1881-1890	9
337	E057	1958	1951-1960	1
338	P524	1959	1951-1960	2
339	L586	1887	1881-1890	1
340	N554	1749	1741-1750	1
341	K235	1920	1911-1920	1
342	R167	2007	2001-2010	2
343	R515	1964	1961-1970	1
344	S517	1966	1961-1970	1
345	Q472	1776	1771-1780	1
346	S002	1951	1951-1960	1
347	M593	1879	1871-1880	5
348	K966	1954	1951-1960	28
349	P359	1961	1961-1970	1
350	Z134	1852	1851-1860	1
351	M569	1794	1791-1800	1
352	L527	1899	1891-1900	1
353	K797	1848	1841-1850	1
354	L385	1921	1921-1930	7
355	N858	1749	1741-1750	1
356	L384	1921	1921-1930	5
357	R490	1843	1841-1850	1
358	S335	1845	1841-1850	4
359	E191	2013	2011-2020	2
360	M297	1854	1851-1860	2
361	P926	1821	1821-1830	1
362	M988	1839	1831-1840	1
363	K482	1939	1931-1940	1
364	E096	1998	1991-2000	1
365	R650	1928	1921-1930	1
366	P669	1893	1891-1900	1
367	P846	1965	1961-1970	6
368	P358	1961	1961-1970	5
369	K988	1859	1851-1860	1
370	M655	1834	1831-1840	1
371	M653	1834	1831-1840	2
372	S355	1870	1861-1870	14
373	M657	1849	1841-1850	1
374	L746	1912	1911-1920	1
375	R644	1881	1881-1890	4
376	P748	1955	1951-1960	3
377	R855	1949	1941-1950	1
378	L997	1874	1871-1880	1
379	P726	1963	1961-1970	1
380	Q545	1684	1681-1690	1
381	P894	1811	1811-1820	1
382	M272	1859	1851-1860	3
383	S805	1885	1881-1890	11
384	S766	1829	1821-1830	1
385	N229	1835	1831-1840	2
386	Z159	1877	1871-1880	1
387	K555	1938	1931-1940	2
388	M864	1840	1831-1840	1
389	L354	1832	1831-1840	5
390	N278	1783	1781-1790	2
391	P683	1961	1961-1970	1
392	S188	1985	1981-1990	11
393	K598	1955	1951-1960	3
394	L777	1952	1951-1960	1
395	S590	1603	1601-1610	1
396	K866	1896	1891-1900	4
397	S315	1955	1951-1960	2
398	S289	1978	1971-1980	1
399	K586	1957	1951-1960	1
400	S165	2006	2001-2010	7
401	R271	1994	1991-2000	1
402	R066	1978	1971-1980	1
403	R297	1978	1971-1980	2
404	Q468	1744	1741-1750	2
405	R013	1945	1941-1950	1
406	N345	1784	1781-1790	8
407	L824	1950	1941-1950	1
408	R619	1970	1961-1970	7
409	S548	1976	1971-1980	1
410	Q526	1710	1701-1710	2
411	S655	1937	1931-1940	1
412	M344	1840	1831-1840	6
413	M374	1830	1821-1830	1
414	E073	1988	1981-1990	10
415	R261	1976	1971-1980	1
416	M256	1868	1861-1870	3
417	S323	1956	1951-1960	2
418	N958	1762	1761-1770	1
419	K867	1896	1891-1900	3
420	N755	1758	1751-1760	15
421	L376	1888	1881-1890	1
422	Q362	1702	1701-1710	1
423	K544	1949	1941-1950	5
424	N487	1769	1761-1770	1
425	N446	1775	1771-1780	6
426	M987	1840	1831-1840	1
427	M395	1823	1821-1830	12
428	K773	1942	1941-1950	1
429	E105	2006	2001-2010	1
430	S352	1865	1861-1870	2
431	Q484	1788	1781-1790	3
432	N728	1751	1751-1760	1
433	M958	1855	1851-1860	4
434	N957	1762	1761-1770	2
435	E012	1891	1891-1900	1
436	P367	1939	1931-1940	1
437	R670	1980	1971-1980	1
438	M423	1823	1821-1830	14
439	R472	1825	1821-1830	1
440	K973	1959	1951-1960	1
441	K862	1890	1881-1890	5
442	R043	2006	2001-2010	1
443	L825	1952	1951-1960	2
444	S644	1970	1961-1970	1
445	R720	1990	1981-1990	1
446	N887	1734	1731-1740	18
447	N344	1784	1781-1790	6
448	R781	1843	1841-1850	2
449	S369	1981	1981-1990	1
450	M867	1842	1841-1850	3
451	N925	1782	1781-1790	8
452	R628	1935	1931-1940	1
453	M394	1810	1801-1810	1
454	R460	1965	1961-1970	1
455	K924	1934	1931-1940	2
456	L362	1907	1901-1910	2
457	L259	1941	1941-1950	1
458	R062	1996	1991-2000	13
459	K692	1923	1921-1930	10
460	K963	1907	1901-1910	1
461	R130	2004	2001-2010	1
462	R492	1845	1841-1850	1
463	R791	2009	2001-2010	1
464	S344	1859	1851-1860	2
465	K967	1956	1951-1960	3
466	K362	1937	1931-1940	2
467	K735	1930	1921-1930	5
468	M772	1869	1861-1870	1
469	P376	1964	1961-1970	1
470	R817	1988	1981-1990	1
471	P888	1901	1901-1910	3
472	P946	1920	1911-1920	3
473	K987	1859	1851-1860	1
474	N585	1764	1761-1770	1
475	R812	1965	1961-1970	1
476	K529	1922	1921-1930	1
477	P977	1952	1951-1960	1
478	Q499	1743	1741-1750	2
479	R832	1984	1981-1990	3
480	R244	2000	1991-2000	9
481	N759	1745	1741-1750	2
482	P232	1773	1771-1780	1
483	L594	1925	1921-1930	1
484	R483	1836	1831-1840	4
485	R793	1951	1951-1960	19
486	L228	1943	1941-1950	2
487	N455	1771	1771-1780	11
488	S683	1987	1981-1990	1
489	R088	1998	1991-2000	1
490	R916	1956	1951-1960	1
491	N835	1733	1731-1740	3
492	K462	1910	1901-1910	2
493	L624	1920	1911-1920	4
494	M737	1824	1821-1830	1
495	R621	1790	1781-1790	3
496	R144	1981	1981-1990	1
497	S663	1835	1831-1840	3
498	E167	1965	1961-1970	1
499	K972	1959	1951-1960	2
500	S672	1925	1921-1930	2
501	K873	1896	1891-1900	5
502	M565	1797	1791-1800	5
503	S516	1955	1951-1960	3
504	M323	1853	1851-1860	2
505	P393	1934	1931-1940	1
506	P627	1965	1961-1970	2
507	R044	1997	1991-2000	1
508	R704	1845	1841-1850	1
509	S767	1875	1871-1880	2
510	R693	1842	1841-1850	1
511	R921	1929	1921-1930	5
512	M525	1800	1791-1800	1
513	M837	1835	1831-1840	1
514	S390	1943	1941-1950	7
515	R179	2001	2001-2010	1
516	P657	1946	1941-1950	4
517	N937	1782	1781-1790	7
518	S325	1990	1981-1990	1
519	S991	1888	1881-1890	1
520	R479	1832	1831-1840	1
521	M379	1828	1821-1830	2
522	P268	1909	1901-1910	1
523	Q426	1662	1661-1670	3
524	R728	1856	1851-1860	1
525	Q529	1623	1621-1630	1
526	P988	1963	1961-1970	1
527	R093	1997	1991-2000	1
528	S232	1979	1971-1980	1
529	N558	1857	1851-1860	8
530	R545	1961	1961-1970	3
531	S880	1715	1711-1720	1
532	P572	1954	1951-1960	1
533	Q623	1619	1611-1620	1
534	L755	1927	1921-1930	3
535	E116	1975	1971-1980	1
536	K734	1929	1921-1930	1
537	N283	1783	1781-1790	1
538	N266	1836	1831-1840	3
539	M239	1874	1871-1880	1
540	K485	1895	1891-1900	1
541	P867	1926	1921-1930	1
542	M428	1817	1811-1820	2
543	R674	1985	1981-1990	1
544	R180	1975	1971-1980	7
545	E071	1976	1971-1980	24
546	K832	1848	1841-1850	1
547	S816	1816	1811-1820	1
548	K982	1939	1931-1940	3
549	R270	2005	2001-2010	2
550	R821	1963	1961-1970	6
551	M396	1823	1821-1830	14
552	K698	1927	1921-1930	4
553	P824	1966	1961-1970	1
554	M437	1797	1791-1800	6
555	P865	1918	1911-1920	1
556	Q646	1657	1651-1660	1
557	S253	1842	1841-1850	1
558	R913	1930	1921-1930	1
559	L437	1897	1891-1900	2
560	N365	1781	1781-1790	1
561	L344	1913	1911-1920	1
562	P788	1904	1901-1910	4
563	K527	1922	1921-1930	1
564	R494	1847	1841-1850	1
565	L956	1840	1831-1840	1
566	P849	1846	1841-1850	2
567	R677	1789	1781-1790	2
568	P834	1963	1961-1970	2
569	Q478	1719	1711-1720	6
570	Q899	1634	1631-1640	9
571	K964	1954	1951-1960	2
572	R485	1838	1831-1840	1
573	R256	2007	2001-2010	1
574	R607	1938	1931-1940	1
575	L545	1868	1861-1870	1
576	M682	1814	1811-1820	1
577	P538	1953	1951-1960	2
578	S328	1996	1991-2000	1
579	L687	1923	1921-1930	1
580	K454	1907	1901-1910	2
581	N559	1857	1851-1860	16
582	L636	1934	1931-1940	1
583	N672	1757	1751-1760	2
584	S729	1864	1861-1870	1
585	P223	1732	1731-1740	1
586	R975	1832	1831-1840	1
587	M427	1817	1811-1820	4
588	M598	1794	1791-1800	1
589	P763	1966	1961-1970	1
590	N966	1763	1761-1770	1
591	M442	1824	1821-1830	6
592	Z141	1860	1851-1860	1
593	S354	1857	1851-1860	2
594	Q463	1744	1741-1750	2
595	K536	1927	1921-1930	1
596	S698	1992	1991-2000	1
597	R258	1796	1791-1800	1
598	R454	1865	1861-1870	1
599	R780	1843	1841-1850	1
600	R808	1972	1971-1980	1
601	E175	2011	2011-2020	1
602	N277	1782	1781-1790	2
603	K372	1940	1931-1940	1
604	N339	1784	1781-1790	5
605	M895	1829	1821-1830	1
606	K739	1926	1921-1930	19
607	L776	1942	1941-1950	2
608	L995	1846	1841-1850	1
609	M889	1867	1861-1870	1
610	R002	1997	1991-2000	3
611	Q479	1774	1771-1780	1
612	P949	1965	1961-1970	3
613	S079	1922	1921-1930	1
614	M993	1822	1821-1830	1
615	K222	1898	1891-1900	1
616	K785	1928	1921-1930	3
617	L744	1930	1921-1930	1
618	R785	1852	1851-1860	1
619	R526	1947	1941-1950	1
620	S191	1989	1981-1990	33
621	P758	1920	1911-1920	2
622	M774	1854	1851-1860	1
623	L877	1855	1851-1860	1
624	L592	1891	1891-1900	1
625	S404	1592	1591-1600	3
626	M295	1851	1851-1860	1
627	Q659	1624	1621-1630	1
628	R689	1842	1841-1850	1
629	P296	1968	1961-1970	3
630	M686	1830	1821-1830	4
631	N673	1757	1751-1760	1
632	L596	1932	1931-1940	1
633	P584	1947	1941-1950	1
634	R620	1778	1771-1780	2
635	R558	1972	1971-1980	2
636	P662	1941	1941-1950	4
637	N935	1763	1761-1770	2
638	S137	1850	1841-1850	1
639	E031	1992	1991-2000	3
640	S668	1886	1881-1890	2
641	N385	1776	1771-1780	1
642	K979	1939	1931-1940	1
643	L897	1837	1831-1840	1
644	K232	1912	1911-1920	1
645	S731	2002	2001-2010	1
646	Q446	1730	1721-1730	1
647	P839	1967	1961-1970	1
648	M332	1846	1841-1850	1
649	M875	1859	1851-1860	5
650	R443	1935	1931-1940	1
651	R004	2002	2001-2010	5
652	N255	1828	1821-1830	2
653	P245	1735	1731-1740	2
654	P886	1960	1951-1960	1
655	Q445	1761	1761-1770	2
656	K876	1911	1911-1920	1
657	N593	1761	1761-1770	1
658	R639	1891	1891-1900	1
659	P553	1959	1951-1960	1
660	N992	1774	1771-1780	10
661	R847	1999	1991-2000	1
662	M345	1840	1831-1840	2
663	S110	1639	1631-1640	1
664	M476	1809	1801-1810	2
665	L453	1951	1951-1960	2
666	P274	1963	1961-1970	2
667	K865	1890	1881-1890	6
668	L292	1911	1911-1920	1
669	E034	1978	1971-1980	13
670	M377	1833	1831-1840	2
671	K338	1949	1941-1950	1
672	L968	1828	1821-1830	8
673	P327	1942	1941-1950	1
674	L782	1907	1901-1910	1
675	P732	1960	1951-1960	1
676	N227	1835	1831-1840	3
677	N475	1775	1771-1780	1
678	K722	1928	1921-1930	8
679	S190	1987	1981-1990	26
680	K355	1911	1911-1920	1
681	M676	1811	1811-1820	2
682	M888	1867	1861-1870	1
683	S512	1989	1981-1990	2
684	M276	1864	1861-1870	1
685	N734	1741	1741-1750	2
686	P436	1966	1961-1970	1
687	P925	1821	1821-1830	2
688	K467	1913	1911-1920	2
689	E268	1998	1991-2000	3
690	N327	1786	1781-1790	1
691	N262	1792	1791-1800	3
692	M954	1855	1851-1860	2
693	K933	1945	1941-1950	2
694	S706	1961	1961-1970	1
695	M338	1842	1841-1850	3
696	S379	1934	1931-1940	3
697	M749	1843	1841-1850	2
698	R887	1975	1971-1980	1
699	P667	1954	1951-1960	2
700	L324	1926	1921-1930	1
701	L452	1927	1921-1930	1
702	Z136	1853	1851-1860	5
703	S245	1593	1591-1600	2
704	L836	1876	1871-1880	1
705	R576	1793	1791-1800	1
706	S532	1713	1711-1720	2
707	M947	1803	1801-1810	1
708	P569	1954	1951-1960	6
709	L375	1883	1881-1890	1
710	L346	1910	1901-1910	1
711	Q452	1764	1761-1770	1
712	M327	1846	1841-1850	2
713	K795	1848	1841-1850	2
714	L936	1860	1851-1860	12
715	L595	1928	1921-1930	2
716	S189	1986	1981-1990	71
717	K883	1948	1941-1950	2
718	M656	1831	1831-1840	1
719	K779	1931	1931-1940	4
720	P365	1939	1931-1940	2
721	M859	1795	1791-1800	3
722	L495	1889	1881-1890	14
723	P475	1745	1741-1750	4
724	N343	1784	1781-1790	7
725	L963	1838	1831-1840	1
726	S984	1936	1931-1940	1
727	Q464	1744	1741-1750	1
728	S101	1708	1701-1710	1
729	L953	1945	1941-1950	2
730	R264	1847	1841-1850	1
731	P877	1928	1921-1930	1
732	Z147	1868	1861-1870	2
733	R499	1852	1851-1860	1
734	P599	1954	1951-1960	4
735	R518	1940	1931-1940	1
736	R003	2000	1991-2000	4
737	K368	1936	1931-1940	2
738	P597	1936	1931-1940	6
739	L954	1946	1941-1950	1
740	Z149	1870	1861-1870	2
741	L369	1902	1901-1910	1
742	L843	1874	1871-1880	1
743	K946	1936	1931-1940	1
744	E084	2011	2011-2020	1
745	S826	1869	1861-1870	1
746	N373	1780	1771-1780	2
747	K363	1922	1921-1930	1
748	R137	2007	2001-2010	1
749	R761	1974	1971-1980	3
750	M523	1805	1801-1810	1
751	K578	1946	1941-1950	2
752	K246	1932	1931-1940	3
753	P887	1869	1861-1870	1
754	L993	1878	1871-1880	15
755	L583	1886	1881-1890	1
756	R760	1990	1981-1990	1
757	S514	1839	1831-1840	1
758	M652	1834	1831-1840	2
759	R527	1982	1981-1990	1
760	M346	1839	1831-1840	1
761	E032	1993	1991-2000	2
762	M678	1813	1811-1820	2
763	S988	1938	1931-1940	5
764	E030	1991	1991-2000	15
765	M443	1824	1821-1830	3
766	K798	1848	1841-1850	2
767	P422	1955	1951-1960	3
768	L439	1944	1941-1950	1
769	M545	1808	1801-1810	2
770	K738	1935	1931-1940	1
771	K369	1936	1931-1940	1
772	L786	1943	1941-1950	1
773	K642	1923	1921-1930	1
774	L875	1945	1941-1950	1
775	M858	1795	1791-1800	2
776	P756	1920	1911-1920	2
777	L977	1839	1831-1840	5
778	K858	1890	1881-1890	2
779	N387	1776	1771-1780	3
780	P466	1934	1931-1940	1
781	L246	1946	1941-1950	1
782	S705	1839	1831-1840	1
783	P993	1957	1951-1960	2
784	S130	1844	1841-1850	1
785	S811	1885	1881-1890	4
786	L235	1945	1941-1950	1
787	Q980	1965	1961-1970	2
788	Q235	1904	1901-1910	1
789	L397	1899	1891-1900	8
790	P629	1924	1921-1930	1
791	M475	1809	1801-1810	3
792	P492	1903	1901-1910	2
793	R007	1970	1961-1970	13
794	R719	1844	1841-1850	1
795	M289	1874	1871-1880	1
796	R638	1879	1871-1880	2
797	R239	1983	1981-1990	8
798	E163	2012	2011-2020	1
799	P322	1967	1961-1970	1
800	N527	1774	1771-1780	1
801	K653	1951	1951-1960	4
802	K922	1933	1931-1940	3
803	P848	1846	1841-1850	2
804	M668	1833	1831-1840	1
805	N834	1733	1731-1740	2
806	M429	1817	1811-1820	1
807	M744	1847	1841-1850	2
808	L976	1824	1821-1830	1
809	P374	1964	1961-1970	2
810	N377	1780	1771-1780	1
811	L488	1885	1881-1890	1
812	S681	1929	1921-1930	5
813	K938	1939	1931-1940	1
814	M654	1834	1831-1840	3
815	R467	1844	1841-1850	1
816	R464	1965	1961-1970	3
817	L959	1847	1841-1850	4
818	E187	1982	1981-1990	1
819	S268	1965	1961-1970	2
820	Q287	1729	1721-1730	3
821	K255	1929	1921-1930	1
822	R514	1929	1921-1930	22
823	M562	1797	1791-1800	2
824	K449	1904	1901-1910	3
825	L287	1913	1911-1920	2
826	N886	1734	1731-1740	4
827	P632	1962	1961-1970	1
828	R455	1986	1981-1990	10
829	R296	2010	2001-2010	2
830	L872	1870	1861-1870	1
831	R491	1844	1841-1850	4
832	P696	1952	1951-1960	1
833	R626	1926	1921-1930	1
834	Q458	1734	1731-1740	6
835	M439	1824	1821-1830	2
836	M965	1846	1841-1850	1
837	K452	1904	1901-1910	1
838	M926	1835	1831-1840	1
839	P222	1750	1741-1750	2
840	M273	1859	1851-1860	2
841	R067	2000	1991-2000	1
842	P649	1965	1961-1970	1
843	S389	1930	1921-1930	1
844	P382	1857	1851-1860	1
845	P897	1959	1951-1960	1
846	N563	1741	1741-1750	5
847	N569	1761	1761-1770	1
848	M734	1857	1851-1860	1
849	N938	1782	1781-1790	8
850	R536	1960	1951-1960	2
851	R782	1843	1841-1850	2
852	K487	1903	1901-1910	1
853	P337	1968	1961-1970	2
854	Q976	1678	1671-1680	1
855	R829	1836	1831-1840	3
856	M397	1823	1821-1830	12
857	S388	1938	1931-1940	2
858	K626	1939	1931-1940	2
859	P989	1966	1961-1970	1
860	P527	1955	1951-1960	4
861	R836	1877	1871-1880	1
862	N457	1771	1771-1780	16
863	Q234	1946	1941-1950	1
864	K496	1914	1911-1920	1
865	S375	1870	1861-1870	11
866	L889	1869	1861-1870	2
867	K434	1918	1911-1920	1
868	P728	1960	1951-1960	3
869	M874	1859	1851-1860	4
870	S252	1845	1841-1850	1
871	E208	1670	1661-1670	1
872	R679	1971	1971-1980	5
873	M697	1797	1791-1800	3
874	N267	1836	1831-1840	1
875	S645	1972	1971-1980	1
876	P353	1936	1931-1940	1
877	K646	1927	1921-1930	1
878	P433	1960	1951-1960	5
879	L372	1902	1901-1910	1
880	R844	1854	1851-1860	2
881	L785	1908	1901-1910	1
882	K968	1956	1951-1960	3
883	S523	1892	1891-1900	2
884	R745	1963	1961-1970	8
885	S656	1815	1811-1820	7
886	R016	1962	1961-1970	4
887	R544	1981	1981-1990	1
888	Q476	1719	1711-1720	4
889	N453	1776	1771-1780	1
890	R496	1849	1841-1850	3
891	E121	1988	1981-1990	2
892	R181	1991	1991-2000	5
893	R561	1894	1891-1900	1
894	N837	1733	1731-1740	1
895	Q223	1929	1921-1930	1
896	N884	1734	1731-1740	13
897	N767	1745	1741-1750	2
898	E168	2012	2011-2020	2
899	Q278	1783	1781-1790	7
900	K884	1951	1951-1960	1
901	P725	1963	1961-1970	1
902	L528	1899	1891-1900	1
903	R942	1928	1921-1930	6
904	Q489	1738	1731-1740	1
905	S302	1987	1981-1990	1
906	P329	1949	1941-1950	2
907	K428	1913	1911-1920	1
908	E100	1996	1991-2000	1
909	S386	1981	1981-1990	1
910	M883	1821	1821-1830	1
911	M728	1845	1841-1850	1
912	S128	1981	1981-1990	1
913	S552	1976	1971-1980	2
914	R727	1987	1981-1990	1
915	R457	1966	1961-1970	2
916	K835	1848	1841-1850	1
917	R767	1946	1941-1950	2
918	M498	1805	1801-1810	3
919	N633	1764	1761-1770	1
920	S835	1732	1731-1740	3
921	M687	1830	1821-1830	1
922	E185	1998	1991-2000	2
923	P682	1966	1961-1970	1
924	M584	1836	1831-1840	4
925	N853	1745	1741-1750	1
926	L848	1860	1851-1860	1
927	E069	1996	1991-2000	1
928	R478	1831	1831-1840	3
929	M564	1797	1791-1800	3
930	L982	1871	1871-1880	3
931	R021	1967	1961-1970	1
932	E242	1671	1671-1680	4
933	M599	1794	1791-1800	2
934	L969	1828	1821-1830	3
935	P368	1939	1931-1940	2
936	P546	1950	1941-1950	35
937	K337	1906	1901-1910	1
938	R031	2001	2001-2010	1
939	K384	1945	1941-1950	3
940	N666	1755	1751-1760	1
941	R588	1924	1921-1930	1
942	L325	1921	1921-1930	1
943	M522	1805	1801-1810	2
944	R186	1990	1981-1990	5
945	N936	1782	1781-1790	4
946	R783	1844	1841-1850	1
947	M872	1859	1851-1860	6
948	P666	1944	1941-1950	1
949	R486	1839	1831-1840	1
950	E258	1995	1991-2000	2
951	R603	1863	1861-1870	2
952	R712	1842	1841-1850	6
953	Q928	1691	1691-1700	2
954	R688	1842	1841-1850	1
955	R274	1696	1691-1700	1
956	Q434	1710	1701-1710	1
957	L286	1946	1941-1950	3
958	M364	1831	1831-1840	1
959	S336	1847	1841-1850	3
960	R017	1951	1951-1960	2
961	R139	2004	2001-2010	1
962	R794	1789	1781-1790	3
963	Q459	1735	1731-1740	9
964	N826	1755	1751-1760	3
965	R700	2008	2001-2010	1
966	Q455	1784	1781-1790	6
967	S598	1994	1991-2000	1
968	M594	1874	1871-1880	2
969	Q846	1630	1621-1630	1
970	P944	1956	1951-1960	1
971	M398	1823	1821-1830	9
972	S692	1745	1741-1750	1
973	P596	1964	1961-1970	1
974	K872	1896	1891-1900	8
975	S168	1891	1891-1900	1
976	K775	1816	1811-1820	1
977	R295	1997	1991-2000	10
978	N883	1734	1731-1740	8
979	E125	1876	1871-1880	11
980	N328	1788	1781-1790	1
981	E038	1992	1991-2000	1
982	R872	1967	1961-1970	1
983	E169	2003	2001-2010	2
984	P557	1872	1871-1880	5
985	M973	1822	1821-1830	2
986	M985	1845	1841-1850	10
987	K969	1956	1951-1960	15
988	K543	1949	1941-1950	2
989	R779	1858	1851-1860	1
990	S311	1960	1951-1960	2
991	M533	1801	1801-1810	1
992	L878	1855	1851-1860	1
993	N239	1835	1831-1840	2
994	K694	1925	1921-1930	15
995	L573	1922	1921-1930	3
996	R917	1918	1911-1920	1
997	N336	1787	1781-1790	1
998	M743	1863	1861-1870	2
999	Q433	1710	1701-1710	1
1000	S034	1857	1851-1860	1
1001	M335	1840	1831-1840	1
1002	R038	1992	1991-2000	3
1003	P243	1731	1731-1740	2
1004	N562	1857	1851-1860	12
1005	P554	1960	1951-1960	2
1006	P947	1965	1961-1970	3
1007	P379	1820	1811-1820	2
1008	R444	1865	1861-1870	1
1009	L496	1883	1881-1890	3
1010	P735	1960	1951-1960	1
1011	M328	1846	1841-1850	1
1012	R605	1941	1941-1950	1
1013	L463	1884	1881-1890	1
1014	S643	1968	1961-1970	1
1015	R136	2008	2001-2010	2
1016	P233	1742	1741-1750	1
1017	S657	1836	1831-1840	4
1018	S312	1995	1991-2000	4
1019	R547	1972	1971-1980	1
1020	K486	1903	1901-1910	2
1021	K354	1939	1931-1940	1
1022	L975	1824	1821-1830	10
1023	K774	1942	1941-1950	2
1024	S524	1974	1971-1980	1
1025	N993	1774	1771-1780	3
1026	L294	1945	1941-1950	1
1027	S382	1947	1941-1950	1
1028	M486	1804	1801-1810	5
1029	S595	1961	1961-1970	1
1030	N459	1776	1771-1780	1
1031	Q922	1634	1631-1640	3
1032	N423	1772	1771-1780	1
1033	S251	1962	1961-1970	3
1034	K893	1936	1931-1940	1
1035	L629	1932	1931-1940	1
1036	P483	1875	1871-1880	2
1037	K767	1926	1921-1930	2
1038	S504	1952	1951-1960	1
1039	P496	1951	1951-1960	3
1040	P866	1963	1961-1970	1
1041	L435	1894	1891-1900	2
1042	R091	2006	2001-2010	2
1043	E270	2002	2001-2010	3
1044	P955	1923	1921-1930	5
1045	L769	1962	1961-1970	1
1046	S998	2008	2001-2010	2
1047	R825	1973	1971-1980	1
1048	M869	1848	1841-1850	4
1049	S885	1993	1991-2000	1
1050	S412	1989	1981-1990	1
1051	L223	1946	1941-1950	1
1052	P976	1957	1951-1960	4
1053	N984	1768	1761-1770	1
1054	N254	1828	1821-1830	1
1055	M434	1807	1801-1810	1
1056	L244	1929	1921-1930	1
1057	S387	1995	1991-2000	1
1058	S053	1851	1851-1860	2
1059	S134	1850	1841-1850	1
1060	N433	1778	1771-1780	1
1061	N555	1763	1761-1770	3
1062	L356	1839	1831-1840	3
1063	Z151	1872	1871-1880	1
1064	M382	1828	1821-1830	4
1065	K684	1886	1881-1890	1
1066	P373	1964	1961-1970	1
1067	R189	1886	1881-1890	1
1068	R253	1984	1981-1990	1
1069	R804	2008	2001-2010	5
1070	P346	1935	1931-1940	2
1071	Q929	1691	1691-1700	3
1072	P742	1938	1931-1940	7
1073	E165	1955	1951-1960	2
1074	E232	1946	1941-1950	7
1075	K693	1925	1921-1930	6
1076	S343	1951	1951-1960	3
1077	E250	2013	2011-2020	1
1078	S347	1967	1961-1970	4
1079	M455	1846	1841-1850	2
1080	P624	1948	1941-1950	1
1081	E249	2012	2011-2020	3
1082	Q454	1784	1781-1790	2
1083	P423	1941	1941-1950	2
1084	M445	1846	1841-1850	1
1085	L669	1938	1931-1940	1
1086	L992	1878	1871-1880	7
1087	S256	1990	1981-1990	31
1088	K959	1904	1901-1910	1
1089	L634	1932	1931-1940	1
1090	R279	1821	1821-1830	4
1091	Q657	1691	1691-1700	1
1092	R755	1727	1721-1730	4
1093	L642	1936	1931-1940	2
1094	L787	1949	1941-1950	1
1095	P478	1964	1961-1970	2
1096	M962	1855	1851-1860	1
1097	R678	1791	1791-1800	5
1098	M783	1821	1821-1830	1
1099	S511	1935	1931-1940	1
1100	P583	1942	1941-1950	2
1101	P987	1949	1941-1950	7
1102	K322	1913	1911-1920	2
1103	R955	1926	1921-1930	1
1104	E070	1975	1971-1980	9
1105	P235	1781	1781-1790	4
1106	P965	1921	1921-1930	6
1107	K824	1848	1841-1850	2
1108	M285	1851	1851-1860	1
1109	K489	1902	1901-1910	1
1110	L387	1920	1911-1920	8
1111	R103	1880	1871-1880	3
1112	P228	1768	1761-1770	5
1113	P242	1731	1731-1740	1
1114	R210	2006	2001-2010	3
1115	M225	1859	1851-1860	6
1116	R687	1842	1841-1850	2
1117	M546	1808	1801-1810	1
1118	S990	1884	1881-1890	2
1119	R705	1845	1841-1850	2
1120	N735	1764	1761-1770	1
1121	R164	1974	1971-1980	5
1122	S513	1981	1981-1990	1
1123	L799	1939	1931-1940	1
1124	M362	1825	1821-1830	6
1125	N885	1734	1731-1740	5
1126	L623	1920	1911-1920	1
1127	L896	1833	1831-1840	5
1128	K399	1937	1931-1940	1
1129	K223	1902	1901-1910	1
1130	L847	1860	1851-1860	1
1131	P522	1954	1951-1960	2
1132	K228	1909	1901-1910	1
1133	N924	1782	1781-1790	5
1134	E064	2006	2001-2010	25
1135	M633	1845	1841-1850	1
1136	P736	1960	1951-1960	2
1137	P844	1943	1941-1950	2
1138	R110	1894	1891-1900	1
1139	R907	1934	1931-1940	1
1140	Z153	1872	1871-1880	1
1141	K445	1922	1921-1930	1
1142	L329	1932	1931-1940	1
1143	K672	1936	1931-1940	1
1144	R278	1821	1821-1830	3
1145	S166	1923	1921-1930	3
1146	Q643	1667	1661-1670	1
1147	M949	1810	1801-1810	3
1148	S647	1950	1941-1950	2
1149	P864	1924	1921-1930	1
1150	K932	1941	1941-1950	2
1151	R105	1881	1881-1890	2
1152	P935	1911	1911-1920	1
1153	S415	1957	1951-1960	1
1154	K484	1895	1891-1900	1
1155	K477	1947	1941-1950	1
1156	M266	1864	1861-1870	2
1157	R001	1993	1991-2000	5
1158	P843	1844	1841-1850	7
1159	M257	1868	1861-1870	9
1160	S123	1970	1961-1970	1
1161	L994	1828	1821-1830	7
1162	R449	1950	1941-1950	13
1163	L743	1930	1921-1930	4
1164	M964	1845	1841-1850	1
1165	K697	1927	1921-1930	3
1166	R875	1961	1961-1970	1
1167	N882	1734	1731-1740	6
1168	R219	2009	2001-2010	1
1169	L989	1879	1871-1880	2
1170	P495	1949	1941-1950	4
1171	Q857	1642	1641-1650	1
1172	P435	1968	1961-1970	1
1173	K869	1896	1891-1900	2
1174	P934	1775	1771-1780	1
1175	L355	1835	1831-1840	6
1176	K965	1954	1951-1960	3
1177	M822	1833	1831-1840	1
1178	S678	1926	1921-1930	1
1179	S525	1936	1931-1940	1
1180	Q636	1664	1661-1670	1
1181	Q286	1729	1721-1730	2
1182	M548	1832	1831-1840	4
1183	P798	1954	1951-1960	1
1184	Q997	1704	1701-1710	1
1185	P833	1969	1961-1970	2
1186	K689	1923	1921-1930	15
1187	R752	1984	1981-1990	2
1188	R079	1994	1991-2000	2
1189	R683	1842	1841-1850	4
1190	K863	1890	1881-1890	4
1191	E240	1664	1661-1670	2
1192	M784	1829	1821-1830	3
1193	S739	1862	1861-1870	4
1194	M629	1792	1791-1800	1
1195	N738	1738	1731-1740	4
1196	R190	1899	1891-1900	2
1197	M544	1808	1801-1810	1
1198	K782	1931	1931-1940	8
1199	R699	1949	1941-1950	3
1200	R482	1835	1831-1840	1
1201	R651	1929	1921-1930	1
1202	P269	1905	1901-1910	1
1203	L396	1899	1891-1900	2
1204	R095	2005	2001-2010	1
1205	L839	1879	1871-1880	1
1206	L694	1945	1941-1950	2
1207	Q522	1743	1741-1750	4
1208	P488	1907	1901-1910	10
1209	N444	1776	1771-1780	3
1210	R172	1989	1981-1990	1
1211	R769	1984	1981-1990	1
1212	N458	1771	1771-1780	15
1213	P782	1869	1861-1870	2
1214	R054	2006	2001-2010	3
1215	S167	1887	1881-1890	6
1216	R835	1866	1861-1870	1
1217	P693	1959	1951-1960	3
1218	S568	1976	1971-1980	1
1219	S680	1928	1921-1930	4
1220	P852	1846	1841-1850	3
1221	R260	1994	1991-2000	4
1222	P442	1964	1961-1970	2
1223	L869	1870	1861-1870	1
1224	P246	1735	1731-1740	6
1225	N276	1782	1781-1790	2
1226	E075	2009	2001-2010	1
1227	R096	2003	2001-2010	2
1228	M463	1814	1811-1820	3
1229	P225	1746	1741-1750	1
1230	S213	1954	1951-1960	1
1231	M499	1805	1801-1810	1
1232	K592	1912	1911-1920	2
1233	K927	1937	1931-1940	2
1234	S148	1846	1841-1850	2
1235	L745	1912	1911-1920	2
1236	P759	1920	1911-1920	3
1237	K342	1947	1941-1950	1
1238	L232	1927	1921-1930	2
1239	R754	1727	1721-1730	2
1240	Z160	1878	1871-1880	1
1241	P574	1949	1941-1950	1
1242	P895	1956	1951-1960	1
1243	K724	1908	1901-1910	1
1244	M529	1827	1821-1830	1
1245	P287	1916	1911-1920	1
1246	Q323	1741	1741-1750	1
1247	P469	1963	1961-1970	2
1248	E243	1661	1661-1670	2
1249	R252	1948	1941-1950	2
1250	R574	1864	1861-1870	2
1251	Q658	1691	1691-1700	5
1252	L888	1858	1851-1860	1
1253	S194	1846	1841-1850	1
1254	N323	1787	1781-1790	1
1255	R084	2000	1991-2000	2
1256	M664	1824	1821-1830	2
1257	S992	1877	1871-1880	4
1258	P286	1967	1961-1970	5
1259	M634	1847	1841-1850	3
1260	R039	1993	1991-2000	1
1261	M294	1853	1851-1860	1
1262	S734	1947	1941-1950	8
1263	R217	2008	2001-2010	1
1264	P356	1961	1961-1970	11
1265	L859	1848	1841-1850	1
1266	S013	1814	1811-1820	1
1267	M444	1824	1821-1830	3
1268	N838	1733	1731-1740	4
1269	P459	1948	1941-1950	2
1270	M536	1799	1791-1800	1
1271	E179	2012	2011-2020	1
1272	E033	1977	1971-1980	8
1273	N275	1782	1781-1790	1
1274	K343	1956	1951-1960	1
1275	S124	1975	1971-1980	1
1276	R282	1989	1981-1990	1
1277	N325	1787	1781-1790	3
1278	M868	1848	1841-1850	2
1279	S317	1987	1981-1990	1
1280	M488	1804	1801-1810	2
1281	L946	1825	1821-1830	2
1282	S394	1967	1961-1970	1
1283	M679	1813	1811-1820	5
1284	E036	1983	1981-1990	9
1285	R230	1983	1981-1990	3
1286	P333	1949	1941-1950	1
1287	K777	1931	1931-1940	9
1288	P234	1781	1781-1790	3
1289	S597	1991	1991-2000	4
1290	Q559	1740	1731-1740	1
1291	K936	1901	1901-1910	1
1292	R713	1843	1841-1850	2
1293	R606	1938	1931-1940	2
1294	R802	2009	2001-2010	2
1295	M227	1876	1871-1880	2
1296	P774	1898	1891-1900	1
1297	L697	1954	1951-1960	2
1298	K864	1890	1881-1890	2
1299	K794	1848	1841-1850	2
1300	S662	1851	1851-1860	4
1301	L753	1955	1951-1960	1
1302	M733	1835	1831-1840	1
1303	S585	1794	1791-1800	8
1304	R896	1959	1951-1960	1
1305	M876	1842	1841-1850	4
1306	N774	1746	1741-1750	3
1307	M487	1804	1801-1810	1
1308	R437	1964	1961-1970	1
1309	E162	2008	2001-2010	2
1310	Q427	1662	1661-1670	1
1311	R493	1846	1841-1850	2
1312	P842	1966	1961-1970	1
1313	R157	2006	2001-2010	2
1314	K432	1913	1911-1920	1
1315	P363	1957	1951-1960	1
1316	S702	1993	1991-2000	3
1317	S978	1881	1881-1890	1
1318	M265	1827	1821-1830	1
1319	N828	1755	1751-1760	1
1320	E231	1955	1951-1960	2
1321	P452	1916	1911-1920	1
1322	P687	1954	1951-1960	4
1323	S318	1985	1981-1990	3
1324	S383	1955	1951-1960	2
1325	M857	1795	1791-1800	1
1326	R495	1848	1841-1850	4
1327	S648	1930	1921-1930	2
1328	P366	1939	1931-1940	5
1329	P697	1952	1951-1960	1
1330	L494	1889	1881-1890	10
1331	N486	1769	1761-1770	1
1332	P672	1949	1941-1950	1
1333	L852	1836	1831-1840	1
1334	R171	1854	1851-1860	1
1335	P585	1957	1951-1960	2
1336	N773	1746	1741-1750	3
1337	E074	1887	1881-1890	4
1338	P547	1959	1951-1960	1
1339	E126	2012	2011-2020	1
1340	E210	1687	1681-1690	1
1341	R362	1663	1661-1670	1
1342	K623	1959	1951-1960	2
1343	Q546	1684	1681-1690	2
1344	M287	1851	1851-1860	3
1345	Z111	1884	1881-1890	2
1346	R448	1994	1991-2000	1
1347	R187	2009	2001-2010	1
1348	P345	1935	1931-1940	1
1349	K468	1923	1921-1930	1
1350	R006	1970	1961-1970	17
1351	S164	1846	1841-1850	4
1352	Q237	1913	1911-1920	1
1353	S855	1994	1991-2000	1
1354	R097	2003	2001-2010	3
1355	R277	1821	1821-1830	3
1356	K632	1931	1931-1940	1
1357	M485	1803	1801-1810	1
1358	P787	1902	1901-1910	3
1359	N374	1780	1771-1780	3
1360	S334	1840	1831-1840	1
1361	S999	1972	1971-1980	2
1362	R185	1988	1981-1990	1
1363	R215	1999	1991-2000	1
1364	S195	1850	1841-1850	1
1365	L222	1939	1931-1940	4
1366	N827	1755	1751-1760	3
1367	K593	1932	1931-1940	1
1368	N726	1751	1751-1760	3
1369	R710	1842	1841-1850	1
1370	M373	1824	1821-1830	1
1371	R288	1824	1821-1830	1
1372	K359	1937	1931-1940	1
1373	M399	1823	1821-1830	10
1374	L552	1883	1881-1890	1
1375	P724	1934	1931-1940	1
1376	Q488	1778	1771-1780	1
