# Supplementary material for: Frequency patterns of semantic change: corpus-based evidence of a near-critical dynamics in language change
Source: R Soc Open Sci. 2017 Nov 8;4(11):170830. doi: 10.1098/rsos.170830 (PMC5717648; doi:10.1098/rsos.170830)
Supplement: full_data.zip [file rsos170830supp2.gz › a_ce_sujet.csv]

	Decade	Occurrences	Nombre de mots	Frequence	Average frequency	Normalized average frequency
0	1321-1330	0	247971	0.0	0.0	0.0
1	1331-1340	0	187017	0.0	0.0	0.0
2	1341-1350	0	589308	0.0	0.0	0.0
3	1351-1360	0	318194	0.0	0.0	0.0
4	1361-1370	0	662712	0.0	0.0	0.0
5	1371-1380	0	971929	0.0	0.0	0.0
6	1381-1390	0	241822	0.0	0.0	0.0
7	1391-1400	0	1263737	0.0	0.0	0.0
8	1401-1410	0	765291	0.0	0.0	0.0
9	1411-1420	0	324443	0.0	0.0	0.0
10	1421-1430	0	298510	0.0	0.0	0.0
11	1431-1440	0	213190	0.0	0.0	0.0
12	1441-1450	0	386463	0.0	0.0	0.0
13	1451-1460	0	694796	0.0	0.0	0.0
14	1461-1470	0	537606	0.0	0.0	0.0
15	1471-1480	0	183566	0.0	0.0	0.0
16	1481-1490	0	457731	0.0	0.0	0.0
17	1491-1500	0	626697	0.0	0.0	0.0
18	1501-1510	0	162065	0.0	0.0	0.0
19	1511-1520	0	216624	0.0	0.0	0.0
20	1521-1530	0	252956	0.0	0.0	0.0
21	1531-1540	0	194542	0.0	0.0	0.0
22	1541-1550	0	957168	0.0	0.0	0.0
23	1551-1560	0	1949051	0.0	0.0	0.0
24	1561-1570	0	480126	0.0	0.0	0.0
25	1571-1580	0	945849	0.0	0.0	0.0
26	1581-1590	0	842175	0.0	0.0	0.0
27	1591-1600	5	676127	0.7395060395458251	0.147901207909165	0.002023775196741075
28	1601-1610	4	2099839	0.19049079477045622	0.18599936686325624	0.0025450833741573254
29	1611-1620	2	794187	0.2518298587108577	0.23636533860542777	0.003234255598052681
30	1621-1630	6	2095458	0.28633358435244227	0.29363205547591625	0.004017852722374115
31	1631-1640	13	2094158	0.6207745547375126	0.4177869664234188	0.005716700438908435
32	1641-1650	1	1247594	0.08015428095999179	0.28591661470625207	0.003912280104798464
33	1651-1660	1	2303221	0.04341745755183719	0.2565019472625283	0.0035097906644853357
34	1661-1670	12	2481229	0.48363129723213777	0.3028622349667843	0.004144151949940663
35	1671-1680	5	2015147	0.24812085669184433	0.2952196894346647	0.004039576779078184
36	1681-1690	4	1684489	0.23746073735120857	0.21855692595740392	0.002990577914010133
37	1691-1700	12	1871214	0.6412949026674661	0.3307850502988988	0.004526227944391098
38	1701-1710	7	809750	0.86446434084594	0.4949944269577193	0.006773152552055783
39	1711-1720	13	1714151	0.7583929303777789	0.5499467535868476	0.00752508120231769
40	1721-1730	14	1125965	1.2433779025102911	0.748998162750537	0.010248759463209507
41	1731-1740	163	2909061	5.603182607721186	1.8221425368245323	0.024932905708363987
42	1741-1750	67	2136771	3.135572319167567	2.3209980201245526	0.03175889021608282
43	1751-1760	65	2483475	2.617300355348856	2.671565223025136	0.03655580310172216
44	1761-1770	30	3287236	0.912620815785663	2.702410800106713	0.03697787209432429
45	1771-1780	133	3011727	4.416070912137787	3.336949402032212	0.04566044813346162
46	1781-1790	138	2767020	4.987314873040311	3.213775855096037	0.04397502870580455
47	1791-1800	56	2497443	2.2422934177076317	3.0351200748040497	0.04153042976019349
48	1801-1810	38	1436685	2.6449778483105204	3.040655573396383	0.04160617359563018
49	1811-1820	53	1624933	3.2616729428228735	3.510465998803825	0.04803472613790483
50	1821-1830	215	3062877	7.019544043068005	4.031160624989868	0.055159541982538515
51	1831-1840	127	7375086	1.7220138178727677	3.3781004139563593	0.04622352938499564
52	1841-1850	268	11919516	2.2484134422907776	3.3793244188729887	0.046240277799873254
53	1851-1860	134	5771056	2.3219320692781356	3.3147152630665118	0.04535621195043252
54	1861-1870	117	6858196	1.7059879886780722	3.0035782722375517	0.041098834112010645
55	1871-1880	104	5715634	1.819570672299871	1.9635835980839247	0.026868284841665546
56	1881-1890	111	7679389	1.4454274942967467	1.9082663333687204	0.02611136263754842
57	1891-1900	58	4613910	1.257068299988513	1.7099973049082675	0.023398389919119723
58	1901-1910	62	4804354	1.2904960791815092	1.5037101068889425	0.020575702257142527
59	1911-1920	78	5036866	1.54858199523275	1.4722289081998778	0.020144935869421506
60	1921-1930	273	11280218	2.4201659932458752	1.592347972389079	0.021788559922249748
61	1931-1940	178	10897083	1.6334646620568092	1.6299554059410912	0.022303153361421614
62	1941-1950	185	12300750	1.5039733349592506	1.6793364129352386	0.022978848026513395
63	1951-1960	251	9976887	2.5158148027536047	1.9244001576496579	0.026332126442455226
64	1961-1970	272	13891857	1.9579815715062427	2.0062800729043566	0.027452513111004214
65	1971-1980	106	10280590	1.0310692285170404	1.7284607199585893	0.02365103019132714
66	1981-1990	359	15628128	2.2971401309229105	1.8611958137318099	0.025467283042218826
67	1991-2000	130	10606407	1.225674255193111	1.8055359977785819	0.0247056736099923
68	2001-2010	116	11205157	1.0352376142520805	1.509420560078277	0.020653840047158575
69	2011-2020	15	2099905	0.7143180286727256	1.2606878515115736	0.017250358132902162
