# Supplementary material for: Frequency patterns of semantic change: corpus-based evidence of a near-critical dynamics in language change
Source: R Soc Open Sci. 2017 Nov 8;4(11):170830. doi: 10.1098/rsos.170830 (PMC5717648; doi:10.1098/rsos.170830)
Supplement: full_data.zip [file rsos170830supp2.gz › a_cet_egard_complet.csv]

	Cote	Date	Decade	Occurrences
0	L345	1919	1911-1920	1
1	S155	1869	1861-1870	8
2	P956	1945	1941-1950	6
3	L823	1948	1941-1950	3
4	P829	1961	1961-1970	1
5	N433	1778	1771-1780	2
6	P294	1963	1961-1970	14
7	K795	1848	1841-1850	1
8	P344	1963	1961-1970	9
9	P326	1967	1961-1970	5
10	P524	1959	1951-1960	3
11	N555	1763	1761-1770	1
12	N548	1773	1771-1780	1
13	E066	1952	1951-1960	2
14	M383	1832	1831-1840	1
15	M799	1839	1831-1840	2
16	N554	1749	1741-1750	1
17	P733	1960	1951-1960	1
18	S189	1986	1981-1990	36
19	R167	2007	2001-2010	11
20	L356	1839	1831-1840	2
21	M996	1836	1831-1840	3
22	L849	1836	1831-1840	1
23	Z151	1872	1871-1880	1
24	K997	1893	1891-1900	1
25	S517	1966	1961-1970	2
26	Z140	1857	1851-1860	1
27	N437	1776	1771-1780	1
28	N684	1751	1751-1760	2
29	P729	1960	1951-1960	2
30	P838	1969	1961-1970	1
31	R012	1975	1971-1980	3
32	Q472	1776	1771-1780	1
33	M382	1828	1821-1830	1
34	N692	1751	1751-1760	1
35	M656	1831	1831-1840	1
36	M526	1803	1801-1810	1
37	S543	1966	1961-1970	2
38	M859	1795	1791-1800	16
39	L226	1924	1921-1930	5
40	L252	1921	1921-1930	6
41	N293	1788	1781-1790	1
42	R228	1680	1671-1680	1
43	K663	1951	1951-1960	2
44	P292	1967	1961-1970	2
45	N282	1783	1781-1790	1
46	R837	1864	1861-1870	7
47	Q283	1725	1721-1730	1
48	P723	1876	1871-1880	1
49	Q558	1740	1731-1740	2
50	L688	1924	1921-1930	2
51	N943	1731	1731-1740	1
52	R753	1727	1721-1730	4
53	N927	1735	1731-1740	1
54	P373	1964	1961-1970	1
55	Q383	1671	1671-1680	1
56	M929	1835	1831-1840	2
57	P378	1789	1781-1790	4
58	P288	1916	1911-1920	6
59	P875	1876	1871-1880	5
60	P565	1964	1961-1970	1
61	M593	1879	1871-1880	2
62	R804	2008	2001-2010	5
63	L495	1889	1881-1890	3
64	N589	1765	1761-1770	5
65	K433	1918	1911-1920	5
66	P346	1935	1931-1940	3
67	P742	1938	1931-1940	3
68	S450	1938	1931-1940	1
69	E165	1955	1951-1960	22
70	K966	1954	1951-1960	16
71	P544	1959	1951-1960	1
72	K898	1938	1931-1940	1
73	P359	1961	1961-1970	2
74	Q293	1762	1761-1770	3
75	M393	1824	1821-1830	1
76	P475	1745	1741-1750	1
77	Q357	1707	1701-1710	4
78	Z134	1852	1851-1860	2
79	K444	1922	1921-1930	3
80	M569	1794	1791-1800	6
81	P822	1961	1961-1970	4
82	N343	1784	1781-1790	4
83	K693	1925	1921-1930	33
84	M367	1826	1821-1830	6
85	L266	1905	1901-1910	1
86	S984	1936	1931-1940	3
87	L527	1899	1891-1900	2
88	N858	1749	1741-1750	1
89	P573	1853	1851-1860	1
90	Q938	1684	1681-1690	11
91	N829	1748	1741-1750	4
92	Q464	1744	1741-1750	2
93	N852	1745	1741-1750	4
94	P334	1949	1941-1950	7
95	S347	1967	1961-1970	10
96	R490	1843	1841-1850	9
97	N756	1758	1751-1760	31
98	S335	1845	1841-1850	9
99	M297	1854	1851-1860	2
100	P384	1816	1811-1820	2
101	P678	1933	1931-1940	1
102	N634	1763	1761-1770	2
103	R473	1826	1821-1830	3
104	K268	1907	1901-1910	1
105	P624	1948	1941-1950	3
106	M988	1839	1831-1840	2
107	R293	1761	1761-1770	9
108	M466	1805	1801-1810	1
109	Q454	1784	1781-1790	2
110	L937	1869	1861-1870	2
111	S226	1978	1971-1980	13
112	R499	1852	1851-1860	2
113	N664	1755	1751-1760	3
114	M445	1846	1841-1850	2
115	P532	1944	1941-1950	1
116	P594	1857	1851-1860	2
117	R650	1928	1921-1930	1
118	P387	1816	1811-1820	1
119	P489	1950	1941-1950	3
120	P669	1893	1891-1900	1
121	P343	1963	1961-1970	4
122	E035	1981	1981-1990	1
123	R003	2000	1991-2000	1
124	R281	1825	1821-1830	3
125	N474	1751	1751-1760	2
126	N962	1754	1751-1760	3
127	L992	1878	1871-1880	2
128	N953	1751	1751-1760	9
129	R698	1950	1941-1950	1
130	P846	1965	1961-1970	3
131	N926	1734	1731-1740	2
132	S713	1728	1721-1730	6
133	S136	1846	1841-1850	2
134	K368	1936	1931-1940	2
135	Q376	1686	1681-1690	1
136	K988	1859	1851-1860	1
137	P358	1961	1961-1970	2
138	S256	1990	1981-1990	27
139	M764	1847	1841-1850	3
140	P448	1952	1951-1960	6
141	S210	1956	1951-1960	1
142	S355	1870	1861-1870	11
143	M226	1879	1871-1880	2
144	L634	1932	1931-1940	2
145	R279	1821	1821-1830	3
146	L333	1923	1921-1930	3
147	N848	1749	1741-1750	6
148	M449	1810	1801-1810	8
149	R644	1881	1881-1890	11
150	P275	1963	1961-1970	2
151	N498	1757	1751-1760	1
152	P748	1955	1951-1960	6
153	R225	1680	1671-1680	1
154	R755	1727	1721-1730	3
155	N324	1787	1781-1790	6
156	L787	1949	1941-1950	7
157	L843	1874	1871-1880	2
158	P664	1945	1941-1950	1
159	L379	1890	1881-1890	2
160	P959	1949	1941-1950	2
161	P342	1963	1961-1970	9
162	L738	1943	1941-1950	4
163	L793	1957	1951-1960	8
164	L997	1874	1871-1880	5
165	P859	1961	1961-1970	20
166	Q222	1942	1941-1950	1
167	P726	1963	1961-1970	2
168	N373	1780	1771-1780	14
169	N565	1761	1761-1770	1
170	R678	1791	1791-1800	36
171	N822	1755	1751-1760	12
172	Q545	1684	1681-1690	1
173	M783	1821	1821-1830	2
174	M222	1876	1871-1880	6
175	N763	1759	1751-1760	1
176	M496	1805	1801-1810	5
177	M272	1859	1851-1860	1
178	M523	1805	1801-1810	26
179	S805	1885	1881-1890	1
180	N229	1835	1831-1840	3
181	Q477	1719	1711-1720	2
182	P987	1949	1941-1950	5
183	P739	1960	1951-1960	2
184	P386	1816	1811-1820	3
185	P887	1869	1861-1870	3
186	N656	1758	1751-1760	3
187	L354	1832	1831-1840	1
188	P354	1936	1931-1940	3
189	L837	1876	1871-1880	2
190	P543	1931	1931-1940	2
191	S703	1983	1981-1990	2
192	L993	1878	1871-1880	1
193	S188	1985	1981-1990	23
194	K598	1955	1951-1960	1
195	N899	1759	1751-1760	1
196	P235	1781	1781-1790	3
197	M432	1817	1811-1820	18
198	M354	1831	1831-1840	8
199	S514	1839	1831-1840	1
200	R527	1982	1981-1990	4
201	P486	1904	1901-1910	1
202	N429	1778	1771-1780	2
203	P942	1819	1811-1820	5
204	M528	1798	1791-1800	1
205	M285	1851	1851-1860	7
206	M346	1839	1831-1840	1
207	M678	1813	1811-1820	5
208	S988	1938	1931-1940	2
209	M489	1800	1791-1800	1
210	M443	1824	1821-1830	2
211	K586	1957	1951-1960	1
212	P499	1954	1951-1960	1
213	K429	1913	1911-1920	2
214	P422	1955	1951-1960	3
215	L439	1944	1941-1950	2
216	R271	1994	1991-2000	1
217	P228	1768	1761-1770	9
218	R229	1680	1671-1680	1
219	R081	1999	1991-2000	1
220	P893	1811	1811-1820	1
221	Q628	1696	1691-1700	2
222	P242	1731	1731-1740	1
223	M545	1808	1801-1810	4
224	P364	1957	1951-1960	2
225	R210	2006	2001-2010	1
226	L382	1890	1881-1890	4
227	S230	1952	1951-1960	1
228	M225	1859	1851-1860	4
229	L786	1943	1941-1950	3
230	R013	1945	1941-1950	7
231	R687	1842	1841-1850	1
232	N845	1748	1741-1750	1
233	M546	1808	1801-1810	5
234	P339	1968	1961-1970	6
235	Q542	1684	1681-1690	2
236	N639	1763	1761-1770	13
237	M454	1810	1801-1810	5
238	R705	1845	1841-1850	2
239	K887	1905	1901-1910	1
240	P336	1968	1961-1970	14
241	R188	1985	1981-1990	4
242	M959	1855	1851-1860	2
243	M858	1795	1791-1800	21
244	N345	1784	1781-1790	7
245	L977	1839	1831-1840	1
246	N285	1788	1781-1790	3
247	M292	1854	1851-1860	1
248	M942	1852	1851-1860	15
249	R563	1870	1861-1870	1
250	S393	1847	1841-1850	1
251	N478	1775	1771-1780	1
252	S726	1923	1921-1930	1
253	P675	1868	1861-1870	3
254	L824	1950	1941-1950	3
255	P284	1908	1901-1910	1
256	R619	1970	1961-1970	18
257	R498	1851	1851-1860	9
258	R474	1827	1821-1830	2
259	N833	1716	1711-1720	1
260	K595	1922	1921-1930	2
261	P993	1957	1951-1960	6
262	N898	1753	1751-1760	1
263	Q247	1929	1921-1930	1
264	M865	1840	1831-1840	2
265	P375	1964	1961-1970	1
266	R008	1970	1961-1970	39
267	S715	1734	1731-1740	6
268	R240	1983	1981-1990	1
269	M436	1810	1801-1810	1
270	L799	1939	1931-1940	1
271	M362	1825	1821-1830	4
272	Q526	1710	1701-1710	5
273	S130	1844	1841-1850	1
274	S655	1937	1931-1940	1
275	P453	1962	1961-1970	2
276	M344	1840	1831-1840	4
277	M438	1797	1791-1800	1
278	L397	1899	1891-1900	2
279	L575	1914	1911-1920	3
280	K533	1922	1921-1930	1
281	M475	1809	1801-1810	15
282	M483	1805	1801-1810	2
283	L742	1902	1901-1910	2
284	N868	1754	1751-1760	5
285	P492	1903	1901-1910	4
286	L499	1901	1901-1910	2
287	P427	1960	1951-1960	1
288	R007	1970	1961-1970	36
289	M256	1868	1861-1870	3
290	S323	1956	1951-1960	1
291	N958	1762	1761-1770	6
292	M355	1836	1831-1840	1
293	P799	1960	1951-1960	2
294	N755	1758	1751-1760	26
295	L376	1888	1881-1890	4
296	R476	1829	1821-1830	4
297	Q232	1799	1791-1800	1
298	P522	1954	1951-1960	2
299	S141	1850	1841-1850	4
300	P355	1936	1931-1940	2
301	N338	1784	1781-1790	1
302	R680	1799	1791-1800	12
303	N376	1780	1771-1780	15
304	R475	1828	1821-1830	6
305	E111	1976	1971-1980	3
306	L972	1835	1831-1840	1
307	P962	1903	1901-1910	2
308	E064	2006	2001-2010	1
309	L974	1816	1811-1820	2
310	S187	1984	1981-1990	30
311	P325	1967	1961-1970	10
312	M472	1807	1801-1810	2
313	N446	1775	1771-1780	3
314	L797	1949	1941-1950	5
315	P322	1967	1961-1970	1
316	P456	1945	1941-1950	3
317	N836	1733	1731-1740	2
318	M395	1823	1821-1830	6
319	K653	1951	1951-1960	1
320	P736	1960	1951-1960	3
321	P786	1965	1961-1970	4
322	P562	1964	1961-1970	3
323	M573	1794	1791-1800	6
324	R822	1959	1951-1960	1
325	P848	1846	1841-1850	4
326	K538	1913	1911-1920	1
327	K272	1932	1931-1940	2
328	P634	1931	1931-1940	3
329	N447	1776	1771-1780	2
330	P454	1967	1961-1970	4
331	M668	1833	1831-1840	1
332	P577	1865	1861-1870	1
333	K696	1927	1921-1930	17
334	K445	1922	1921-1930	2
335	P773	1942	1941-1950	2
336	P487	1956	1951-1960	4
337	R278	1821	1821-1830	13
338	P299	1848	1841-1850	1
339	R236	1696	1691-1700	1
340	S357	1775	1771-1780	1
341	N553	1768	1761-1770	1
342	N452	1776	1771-1780	2
343	Q939	1684	1681-1690	18
344	M429	1817	1811-1820	16
345	L976	1824	1821-1830	4
346	M744	1847	1841-1850	3
347	M949	1810	1801-1810	2
348	Q262	1726	1721-1730	1
349	P753	1958	1951-1960	10
350	S406	1845	1841-1850	2
351	S976	1950	1941-1950	5
352	M958	1855	1851-1860	1
353	Q374	1697	1691-1700	2
354	N377	1780	1771-1780	4
355	S665	1840	1831-1840	1
356	Q843	1679	1671-1680	1
357	N482	1770	1761-1770	2
358	S681	1929	1921-1930	4
359	K958	1900	1891-1900	1
360	E218	1727	1721-1730	3
361	P935	1911	1911-1920	2
362	R481	1834	1831-1840	13
363	M336	1840	1831-1840	2
364	P879	1895	1891-1900	3
365	P625	1948	1941-1950	1
366	S415	1957	1951-1960	1
367	Q991	1986	1981-1990	1
368	M595	1832	1831-1840	1
369	L959	1847	1841-1850	4
370	N799	1755	1751-1760	13
371	N957	1762	1761-1770	1
372	P367	1939	1931-1940	5
373	N872	1730	1721-1730	6
374	N757	1745	1741-1750	1
375	L757	1964	1961-1970	3
376	R266	1766	1761-1770	4
377	N643	1763	1761-1770	2
378	M223	1873	1871-1880	1
379	E055	2009	2001-2010	1
380	M423	1823	1821-1830	19
381	Q287	1729	1721-1730	8
382	R484	1837	1831-1840	1
383	Q255	1771	1771-1780	9
384	M562	1797	1791-1800	2
385	P556	1872	1871-1880	2
386	R514	1929	1921-1930	23
387	S983	1932	1931-1940	6
388	N674	1755	1751-1760	5
389	R472	1825	1821-1830	3
390	M299	1854	1851-1860	2
391	P626	1948	1941-1950	2
392	K973	1959	1951-1960	2
393	M435	1807	1801-1810	14
394	N886	1734	1731-1740	1
395	R001	1993	1991-2000	1
396	N284	1787	1781-1790	5
397	N243	1835	1831-1840	2
398	P843	1844	1841-1850	13
399	M257	1868	1861-1870	6
400	P632	1962	1961-1970	1
401	R446	1850	1841-1850	1
402	N889	1735	1731-1740	1
403	K886	1904	1901-1910	1
404	L994	1828	1821-1830	3
405	L825	1952	1951-1960	2
406	R455	1986	1981-1990	5
407	R497	1850	1841-1850	3
408	N739	1738	1731-1740	7
409	N887	1734	1731-1740	12
410	N335	1784	1781-1790	2
411	P835	1966	1961-1970	2
412	N344	1784	1781-1790	1
413	R781	1843	1841-1850	14
414	L336	1933	1931-1940	1
415	S331	1992	1991-2000	1
416	R714	1843	1841-1850	1
417	N623	1761	1761-1770	4
418	M867	1842	1841-1850	1
419	R491	1844	1841-1850	17
420	E135	1954	1951-1960	3
421	K525	1922	1921-1930	2
422	Q537	1684	1681-1690	1
423	N925	1782	1781-1790	2
424	N296	1788	1781-1790	2
425	P899	1889	1881-1890	4
426	K442	1921	1921-1930	2
427	K697	1927	1921-1930	16
428	P578	1947	1941-1950	1
429	P494	1950	1941-1950	1
430	Q458	1734	1731-1740	2
431	P996	1880	1871-1880	1
432	N985	1756	1751-1760	1
433	N384	1780	1771-1780	4
434	N882	1734	1731-1740	3
435	N477	1775	1771-1780	5
436	K957	1900	1891-1900	3
437	S654	1967	1961-1970	1
438	N268	1802	1801-1810	2
439	Q462	1756	1751-1760	1
440	L998	1874	1871-1880	4
441	S694	1988	1981-1990	1
442	K692	1923	1921-1930	29
443	R062	1996	1991-2000	2
444	M997	1836	1831-1840	1
445	R487	1840	1831-1840	1
446	M559	1797	1791-1800	10
447	N369	1782	1781-1790	1
448	L973	1816	1811-1820	2
449	K963	1907	1901-1910	1
450	R798	1791	1791-1800	1
451	R492	1845	1841-1850	4
452	N233	1788	1781-1790	1
453	P495	1949	1941-1950	4
454	R286	1731	1731-1740	1
455	N724	1751	1751-1760	3
456	S344	1859	1851-1860	1
457	K737	1946	1941-1950	1
458	P222	1750	1741-1750	5
459	R746	1963	1961-1970	2
460	P534	1951	1951-1960	1
461	S021	1903	1901-1910	2
462	M493	1805	1801-1810	3
463	Q228	1797	1791-1800	2
464	M422	1823	1821-1830	13
465	P937	1844	1841-1850	1
466	M273	1859	1851-1860	1
467	K234	1918	1911-1920	1
468	M387	1815	1811-1820	3
469	K967	1956	1951-1960	4
470	R020	1972	1971-1980	2
471	N228	1835	1831-1840	2
472	K699	1928	1921-1930	12
473	P934	1775	1771-1780	1
474	R666	1971	1971-1980	1
475	L579	1926	1921-1930	1
476	P434	1960	1951-1960	1
477	S987	1937	1931-1940	2
478	P376	1964	1961-1970	2
479	L355	1835	1831-1840	5
480	R469	1822	1821-1830	1
481	L794	1957	1951-1960	2
482	S619	1969	1961-1970	10
483	K965	1954	1951-1960	9
484	M822	1833	1831-1840	1
485	P382	1857	1851-1860	1
486	Q328	1713	1711-1720	1
487	Q253	1771	1771-1780	11
488	M894	1829	1821-1830	3
489	N375	1780	1771-1780	2
490	M459	1814	1811-1820	2
491	P946	1920	1911-1920	8
492	P779	1962	1961-1970	5
493	N563	1741	1741-1750	3
494	N585	1764	1761-1770	2
495	N729	1721	1721-1730	2
496	M424	1823	1821-1830	8
497	M452	1810	1801-1810	11
498	R289	1824	1821-1830	3
499	R488	1841	1841-1850	17
500	K529	1922	1921-1930	1
501	S749	1967	1961-1970	1
502	N699	1755	1751-1760	1
503	P977	1952	1951-1960	3
504	N279	1783	1781-1790	2
505	Q286	1729	1721-1730	2
506	M462	1814	1811-1820	2
507	M548	1832	1831-1840	1
508	N938	1782	1781-1790	13
509	S858	1662	1661-1670	1
510	N759	1745	1741-1750	1
511	Q997	1704	1701-1710	3
512	M479	1805	1801-1810	3
513	R782	1843	1841-1850	12
514	Q553	1736	1731-1740	1
515	K689	1923	1921-1930	41
516	M537	1798	1791-1800	4
517	P232	1773	1771-1780	2
518	S676	1926	1921-1930	1
519	R829	1836	1831-1840	2
520	M397	1823	1821-1830	11
521	Q274	1732	1731-1740	1
522	N435	1776	1771-1780	1
523	R483	1836	1831-1840	17
524	R833	1865	1861-1870	1
525	K366	1929	1921-1930	1
526	K626	1939	1931-1940	2
527	R836	1877	1871-1880	2
528	N457	1771	1771-1780	11
529	P527	1955	1951-1960	7
530	P323	1957	1951-1960	1
531	S397	1843	1841-1850	3
532	R649	1922	1921-1930	2
533	M568	1791	1791-1800	13
534	M784	1829	1821-1830	1
535	S375	1870	1861-1870	11
536	N455	1771	1771-1780	13
537	M554	1796	1791-1800	4
538	K435	1918	1911-1920	3
539	P383	1848	1841-1850	1
540	K339	1942	1941-1950	1
541	R801	1986	1981-1990	3
542	S683	1987	1981-1990	2
543	K766	1926	1921-1930	1
544	P653	1961	1961-1970	2
545	P654	1961	1961-1970	1
546	M955	1855	1851-1860	5
547	N835	1733	1731-1740	4
548	M258	1868	1861-1870	1
549	K778	1931	1931-1940	1
550	P485	1968	1961-1970	2
551	S319	1844	1841-1850	1
552	Q664	1702	1701-1710	3
553	N738	1738	1731-1740	2
554	M492	1805	1801-1810	4
555	M939	1852	1851-1860	21
556	L633	1942	1941-1950	10
557	P728	1960	1951-1960	1
558	Q998	1704	1701-1710	1
559	E219	1728	1721-1730	1
560	M874	1859	1851-1860	2
561	P536	1951	1951-1960	1
562	M465	1803	1801-1810	6
563	S252	1845	1841-1850	3
564	S333	1837	1831-1840	11
565	N873	1770	1761-1770	2
566	M544	1808	1801-1810	6
567	M695	1842	1841-1850	1
568	R621	1790	1781-1790	12
569	E208	1670	1661-1670	7
570	M286	1851	1851-1860	3
571	M956	1855	1851-1860	5
572	K782	1931	1931-1940	2
573	N383	1780	1771-1780	6
574	K889	1930	1921-1930	2
575	R482	1835	1831-1840	5
576	N497	1758	1751-1760	1
577	R651	1929	1921-1930	2
578	P924	1938	1931-1940	1
579	R699	1949	1941-1950	6
580	P685	1961	1961-1970	5
581	R679	1971	1971-1980	4
582	L396	1899	1891-1900	2
583	M697	1797	1791-1800	2
584	S663	1835	1831-1840	2
585	E225	1703	1701-1710	1
586	Q259	1727	1721-1730	1
587	K972	1959	1951-1960	5
588	N267	1836	1831-1840	2
589	E167	1965	1961-1970	2
590	S672	1925	1921-1930	1
591	N479	1770	1761-1770	1
592	P746	1909	1901-1910	1
593	R009	1970	1961-1970	38
594	S670	1976	1971-1980	2
595	M565	1797	1791-1800	4
596	M433	1807	1801-1810	6
597	P353	1936	1931-1940	3
598	P393	1934	1931-1940	1
599	Q992	2000	1991-2000	1
600	N592	1765	1761-1770	3
601	R431	1840	1831-1840	9
602	P488	1907	1901-1910	10
603	P523	1951	1951-1960	3
604	P433	1960	1951-1960	3
605	E110	1989	1981-1990	1
606	N742	1738	1731-1740	6
607	N867	1754	1751-1760	5
608	L374	1883	1881-1890	3
609	R035	1977	1971-1980	1
610	P652	1958	1951-1960	7
611	K968	1956	1951-1960	6
612	R921	1929	1921-1930	25
613	K974	1959	1951-1960	14
614	N444	1776	1771-1780	3
615	M925	1835	1831-1840	1
616	S523	1892	1891-1900	2
617	L254	1910	1901-1910	1
618	R745	1963	1961-1970	1
619	S656	1815	1811-1820	7
620	R048	1987	1981-1990	2
621	L444	1945	1941-1950	1
622	R016	1962	1961-1970	2
623	L842	1874	1871-1880	2
624	N458	1771	1771-1780	8
625	P782	1869	1861-1870	2
626	S390	1943	1941-1950	1
627	Q296	1762	1761-1770	2
628	R159	1978	1971-1980	1
629	L759	1964	1961-1970	9
630	Q527	1686	1681-1690	10
631	N259	1790	1781-1790	2
632	N453	1776	1771-1780	5
633	K899	1939	1931-1940	1
634	M873	1859	1851-1860	2
635	R496	1849	1841-1850	3
636	R835	1866	1861-1870	1
637	P657	1946	1941-1950	3
638	P693	1959	1951-1960	3
639	N937	1782	1781-1790	13
640	M484	1805	1801-1810	1
641	R561	1894	1891-1900	1
642	R865	1948	1941-1950	1
643	K597	1953	1951-1960	1
644	R479	1832	1831-1840	5
645	M379	1828	1821-1830	2
646	M746	1848	1841-1850	2
647	E124	1897	1891-1900	1
648	S680	1928	1921-1930	1
649	M456	1832	1831-1840	1
650	N955	1734	1731-1740	4
651	P558	1962	1961-1970	1
652	N776	1732	1731-1740	1
653	S381	1948	1941-1950	1
654	N849	1745	1741-1750	1
655	P852	1846	1841-1850	4
656	N269	1802	1801-1810	1
657	P988	1963	1961-1970	1
658	N558	1857	1851-1860	8
659	Q278	1783	1781-1790	3
660	E212	1680	1671-1680	1
661	L528	1899	1891-1900	2
662	L677	1935	1931-1940	1
663	P572	1954	1951-1960	4
664	Q453	1767	1761-1770	1
665	M572	1794	1791-1800	9
666	M782	1821	1821-1830	6
667	P938	1836	1831-1840	1
668	R942	1928	1921-1930	2
669	P858	1961	1961-1970	2
670	P646	1911	1911-1920	2
671	P442	1964	1961-1970	1
672	N999	1766	1761-1770	6
673	S881	1715	1711-1720	1
674	P246	1735	1731-1740	1
675	R064	1981	1981-1990	3
676	N276	1782	1781-1790	3
677	E123	2002	2001-2010	1
678	N283	1783	1781-1790	3
679	R795	1975	1971-1980	1
680	N635	1762	1761-1770	2
681	P939	1819	1811-1820	2
682	N266	1836	1831-1840	1
683	R096	2003	2001-2010	2
684	P329	1949	1941-1950	8
685	M989	1839	1831-1840	1
686	M463	1814	1811-1820	1
687	S386	1981	1981-1990	1
688	P289	1967	1961-1970	2
689	S975	1950	1941-1950	2
690	M499	1805	1801-1810	14
691	N567	1761	1761-1770	3
692	Q275	1739	1731-1740	3
693	M428	1817	1811-1820	10
694	M883	1821	1821-1830	2
695	K267	1907	1901-1910	2
696	M688	1881	1881-1890	2
697	P867	1926	1921-1930	6
698	L775	1942	1941-1950	3
699	P332	1949	1941-1950	12
700	P335	1949	1941-1950	3
701	R180	1975	1971-1980	1
702	M966	1860	1851-1860	1
703	L765	1927	1921-1930	1
704	K929	1939	1931-1940	1
705	S695	1979	1971-1980	1
706	S128	1981	1981-1990	2
707	E011	1879	1871-1880	1
708	E071	1976	1971-1980	1
709	S148	1846	1841-1850	1
710	P985	1801	1801-1810	1
711	M498	1805	1801-1810	2
712	L539	1905	1901-1910	1
713	N633	1764	1761-1770	7
714	S986	1933	1931-1940	4
715	P369	1939	1931-1940	4
716	S816	1816	1811-1820	1
717	N292	1788	1781-1790	1
718	P426	1936	1931-1940	9
719	K982	1939	1931-1940	2
720	N566	1761	1761-1770	1
721	N584	1764	1761-1770	3
722	S246	1993	1991-2000	2
723	M396	1823	1821-1830	5
724	K323	1913	1911-1920	1
725	K426	1944	1941-1950	1
726	E067	1946	1941-1950	2
727	K342	1947	1941-1950	4
728	N668	1738	1731-1740	1
729	M555	1796	1791-1800	3
730	R754	1727	1721-1730	5
731	M584	1836	1831-1840	2
732	Q555	1771	1771-1780	1
733	N853	1745	1741-1750	2
734	N743	1738	1731-1740	2
735	K759	1866	1861-1870	1
736	R478	1831	1831-1840	8
737	N893	1770	1761-1770	1
738	P744	1955	1951-1960	2
739	P395	1847	1841-1850	5
740	K698	1927	1921-1930	11
741	P824	1966	1961-1970	1
742	N954	1751	1751-1760	10
743	M437	1797	1791-1800	3
744	M467	1805	1801-1810	1
745	N274	1782	1781-1790	1
746	Q337	1715	1711-1720	1
747	E037	1985	1981-1990	1
748	L758	1964	1961-1970	1
749	M564	1797	1791-1800	9
750	S253	1842	1841-1850	5
751	P229	1768	1761-1770	3
752	R021	1967	1961-1970	5
753	M599	1794	1791-1800	1
754	L969	1828	1821-1830	5
755	K724	1908	1901-1910	1
756	P368	1939	1931-1940	13
757	R489	1842	1841-1850	10
758	L437	1897	1891-1900	2
759	P287	1916	1911-1920	2
760	R284	2009	2001-2010	1
761	P529	1903	1901-1910	2
762	P469	1963	1961-1970	2
763	N666	1755	1751-1760	2
764	N754	1758	1751-1760	35
765	P587	1936	1931-1940	5
766	E039	2003	2001-2010	1
767	N272	1787	1781-1790	2
768	N438	1776	1771-1780	1
769	S392	1812	1811-1820	3
770	R252	1948	1941-1950	3
771	S224	1946	1941-1950	2
772	R494	1847	1841-1850	4
773	M758	1844	1841-1850	1
774	P849	1846	1841-1850	11
775	P882	1896	1891-1900	8
776	M538	1803	1801-1810	1
777	R677	1789	1781-1790	16
778	R574	1864	1861-1870	2
779	R005	1970	1961-1970	39
780	R756	1727	1721-1730	3
781	P738	1960	1951-1960	9
782	K964	1954	1951-1960	5
783	R524	1886	1881-1890	3
784	P247	1735	1731-1740	1
785	M343	1840	1831-1840	6
786	N288	1788	1781-1790	1
787	N454	1771	1771-1780	1
788	R485	1838	1831-1840	7
789	N323	1787	1781-1790	1
790	M497	1805	1801-1810	10
791	M522	1805	1801-1810	13
792	E148	1926	1921-1930	1
793	P737	1960	1951-1960	5
794	R178	1996	1991-2000	9
795	R557	1982	1981-1990	3
796	P767	1831	1831-1840	3
797	S307	1995	1991-2000	1
798	P999	1885	1881-1890	10
799	R251	1771	1771-1780	2
800	M664	1824	1821-1830	3
801	M682	1814	1811-1820	2
802	S231	1974	1971-1980	1
803	N936	1782	1781-1790	18
804	P795	1928	1921-1930	1
805	N448	1776	1771-1780	1
806	N559	1857	1851-1860	15
807	N667	1755	1751-1760	2
808	L276	1919	1911-1920	2
809	R783	1844	1841-1850	2
810	P477	1964	1961-1970	2
811	E217	1716	1711-1720	4
812	P966	1956	1951-1960	3
813	R975	1832	1831-1840	1
814	R477	1830	1821-1830	6
815	K266	1889	1881-1890	1
816	P847	1884	1881-1890	1
817	P286	1967	1961-1970	2
818	S528	1967	1961-1970	7
819	R022	1991	1991-2000	5
820	S700	1997	1991-2000	2
821	P666	1944	1941-1950	1
822	M696	1797	1791-1800	2
823	M427	1817	1811-1820	28
824	K769	1926	1921-1930	1
825	S734	1947	1941-1950	2
826	R486	1839	1831-1840	8
827	P954	1957	1951-1960	4
828	M598	1794	1791-1800	1
829	R603	1863	1861-1870	5
830	R712	1842	1841-1850	1
831	P936	1826	1821-1830	3
832	Q434	1710	1701-1710	1
833	P668	1896	1891-1900	1
834	L286	1946	1941-1950	10
835	S336	1847	1841-1850	3
836	P356	1961	1961-1970	1
837	M458	1814	1811-1820	2
838	P763	1966	1961-1970	2
839	M444	1824	1821-1830	1
840	R507	1877	1871-1880	8
841	S332	1835	1831-1840	3
842	P459	1948	1941-1950	2
843	N934	1763	1761-1770	1
844	R643	1867	1861-1870	20
845	P725	1963	1961-1970	2
846	Q459	1735	1731-1740	1
847	N826	1755	1751-1760	20
848	K532	1922	1921-1930	1
849	M536	1799	1791-1800	4
850	S354	1857	1851-1860	2
851	Q455	1784	1781-1790	1
852	M378	1833	1831-1840	3
853	M594	1874	1871-1880	1
854	P658	1956	1951-1960	1
855	N445	1776	1771-1780	3
856	Q463	1744	1741-1750	1
857	N275	1782	1781-1790	5
858	E166	1955	1951-1960	5
859	N876	1770	1761-1770	2
860	P944	1956	1951-1960	3
861	R258	1796	1791-1800	9
862	N758	1745	1741-1750	2
863	R454	1865	1861-1870	7
864	P457	1949	1941-1950	1
865	P797	1927	1921-1930	2
866	N325	1787	1781-1790	1
867	P244	1731	1731-1740	5
868	S692	1745	1741-1750	7
869	N897	1785	1781-1790	1
870	M398	1823	1821-1830	9
871	R780	1843	1841-1850	3
872	M866	1842	1841-1850	1
873	R686	1845	1841-1850	1
874	K775	1816	1811-1820	3
875	M868	1848	1841-1850	2
876	M967	1864	1861-1870	12
877	P596	1964	1961-1970	1
878	R295	1997	1991-2000	5
879	M488	1804	1801-1810	2
880	K526	1922	1921-1930	1
881	Q242	1968	1961-1970	1
882	R086	2007	2001-2010	1
883	N277	1782	1781-1790	3
884	M679	1813	1811-1820	4
885	N883	1734	1731-1740	1
886	N339	1784	1781-1790	5
887	M895	1829	1821-1830	5
888	P548	1863	1861-1870	1
889	E125	1876	1871-1880	5
890	K739	1926	1921-1930	2
891	M469	1807	1801-1810	2
892	M889	1867	1861-1870	1
893	E038	1992	1991-2000	1
894	N768	1747	1741-1750	1
895	L788	1949	1941-1950	5
896	P333	1949	1941-1950	11
897	P338	1968	1961-1970	20
898	L778	1912	1911-1920	2
899	K897	1933	1931-1940	2
900	P539	1964	1961-1970	3
901	K777	1931	1931-1940	6
902	L795	1949	1941-1950	9
903	P588	1936	1931-1940	2
904	L522	1897	1891-1900	1
905	Z107	1882	1881-1890	1
906	M993	1822	1821-1830	4
907	P557	1872	1871-1880	4
908	N242	1835	1831-1840	1
909	L867	1818	1811-1820	1
910	K785	1928	1921-1930	1
911	K969	1956	1951-1960	17
912	R785	1852	1851-1860	13
913	R779	1858	1851-1860	1
914	R526	1947	1941-1950	1
915	S311	1960	1951-1960	8
916	S191	1989	1981-1990	54
917	N677	1747	1741-1750	4
918	N297	1788	1781-1790	1
919	N239	1835	1831-1840	1
920	R292	1761	1761-1770	9
921	P525	1954	1951-1960	2
922	K694	1925	1921-1930	29
923	N895	1770	1761-1770	1
924	M295	1851	1851-1860	1
925	R606	1938	1931-1940	2
926	R575	1790	1781-1790	1
927	E072	1986	1981-1990	1
928	L796	1949	1941-1950	6
929	M934	1835	1831-1840	3
930	M686	1830	1821-1830	1
931	Q433	1710	1701-1710	3
932	P296	1968	1961-1970	1
933	Q528	1686	1681-1690	4
934	P774	1898	1891-1900	9
935	N326	1787	1781-1790	5
936	S014	1747	1741-1750	5
937	E220	1737	1731-1740	1
938	M335	1840	1831-1840	6
939	Q354	1714	1711-1720	2
940	M275	1864	1861-1870	3
941	K794	1848	1841-1850	1
942	Q288	1729	1721-1730	2
943	P243	1731	1731-1740	2
944	N562	1857	1851-1860	7
945	L436	1894	1891-1900	1
946	Q988	1695	1691-1700	1
947	N935	1763	1761-1770	2
948	S662	1851	1851-1860	7
949	P379	1820	1811-1820	1
950	M527	1802	1801-1810	6
951	L496	1883	1881-1890	3
952	M296	1854	1851-1860	4
953	K979	1939	1931-1940	4
954	N622	1761	1761-1770	1
955	N579	1768	1761-1770	1
956	R197	1976	1971-1980	1
957	M328	1846	1841-1850	1
958	Q943	1684	1681-1690	10
959	P428	1965	1961-1970	1
960	K534	1922	1921-1930	1
961	P727	1960	1951-1960	2
962	K589	1881	1881-1890	3
963	Q382	1671	1671-1680	3
964	S585	1794	1791-1800	14
965	N295	1788	1781-1790	1
966	N959	1742	1741-1750	3
967	R958	1933	1931-1940	1
968	L378	1890	1881-1890	3
969	L983	1871	1871-1880	1
970	Q279	1783	1781-1790	3
971	N774	1746	1741-1750	1
972	N234	1793	1791-1800	13
973	M487	1804	1801-1810	4
974	P968	1853	1851-1860	1
975	R437	1964	1961-1970	1
976	L957	1840	1831-1840	1
977	R493	1846	1841-1850	7
978	P659	1938	1931-1940	2
979	S360	1778	1771-1780	6
980	Q838	1679	1671-1680	1
981	S006	1679	1671-1680	1
982	Q449	1764	1761-1770	1
983	N798	1755	1751-1760	11
984	N456	1771	1771-1780	12
985	P984	1801	1801-1810	1
986	R015	1948	1941-1950	2
987	M543	1808	1801-1810	6
988	Z139	1857	1851-1860	1
989	K432	1913	1911-1920	1
990	R231	1980	1971-1980	2
991	L975	1824	1821-1830	4
992	M495	1805	1801-1810	6
993	P363	1957	1951-1960	6
994	S524	1974	1971-1980	6
995	M448	1810	1801-1810	3
996	N993	1774	1771-1780	7
997	E224	1691	1691-1700	1
998	M885	1837	1831-1840	2
999	N928	1750	1741-1750	1
1000	M265	1827	1821-1830	1
1001	M927	1835	1831-1840	2
1002	N828	1755	1751-1760	35
1003	K776	1816	1811-1820	1
1004	E214	1695	1691-1700	1
1005	S410	1936	1931-1940	1
1006	N992	1774	1771-1780	5
1007	S316	1975	1971-1980	3
1008	M622	1789	1781-1790	5
1009	M453	1810	1801-1810	20
1010	M345	1840	1831-1840	7
1011	M975	1848	1841-1850	6
1012	Q839	1679	1671-1680	3
1013	E010	1829	1821-1830	2
1014	L454	1951	1951-1960	1
1015	K236	1922	1921-1930	1
1016	M476	1809	1801-1810	18
1017	K587	1957	1951-1960	2
1018	M946	1803	1801-1810	1
1019	L453	1951	1951-1960	9
1020	M474	1809	1801-1810	13
1021	P298	1966	1961-1970	1
1022	N423	1772	1771-1780	1
1023	P638	1800	1791-1800	1
1024	Q254	1771	1771-1780	9
1025	M377	1833	1831-1840	7
1026	E034	1978	1971-1980	1
1027	M857	1795	1791-1800	7
1028	R495	1848	1841-1850	10
1029	S251	1962	1961-1970	9
1030	N586	1769	1761-1770	1
1031	P483	1875	1871-1880	4
1032	P366	1939	1931-1940	4
1033	P674	1962	1961-1970	3
1034	M473	1809	1801-1810	18
1035	P496	1951	1951-1960	1
1036	P866	1963	1961-1970	1
1037	N475	1775	1771-1780	5
1038	M329	1846	1841-1850	1
1039	E263	2003	2001-2010	2
1040	E247	1661	1661-1670	1
1041	K722	1928	1921-1930	22
1042	R247	1766	1761-1770	1
1043	S190	1987	1981-1990	65
1044	E270	2002	2001-2010	3
1045	M676	1811	1811-1820	1
1046	M482	1805	1801-1810	5
1047	M494	1805	1801-1810	4
1048	M888	1867	1861-1870	1
1049	K594	1918	1911-1920	3
1050	N734	1741	1741-1750	4
1051	Q942	1684	1681-1690	20
1052	P436	1966	1961-1970	3
1053	P585	1957	1951-1960	1
1054	N773	1746	1741-1750	2
1055	P925	1821	1821-1830	2
1056	R470	1823	1821-1830	1
1057	P468	1953	1951-1960	3
1058	E042	1999	1991-2000	2
1059	L682	1936	1931-1940	3
1060	P752	1958	1951-1960	4
1061	N762	1759	1751-1760	2
1062	P595	1857	1851-1860	5
1063	K895	1941	1941-1950	1
1064	K623	1959	1951-1960	1
1065	R528	1982	1981-1990	1
1066	E207	1658	1651-1660	1
1067	P963	1934	1931-1940	3
1068	N262	1792	1791-1800	5
1069	M869	1848	1841-1850	3
1070	P677	1959	1951-1960	1
1071	M954	1855	1851-1860	3
1072	M347	1839	1831-1840	1
1073	P579	1945	1941-1950	1
1074	M287	1851	1851-1860	8
1075	L747	1939	1931-1940	5
1076	S706	1961	1961-1970	1
1077	R187	2009	2001-2010	2
1078	Q252	1771	1771-1780	10
1079	R480	1833	1831-1840	7
1080	K723	1908	1901-1910	1
1081	M366	1825	1821-1830	2
1082	P537	1926	1921-1930	5
1083	P345	1935	1931-1940	1
1084	P676	1850	1841-1850	6
1085	P972	1859	1851-1860	5
1086	P347	1935	1931-1940	3
1087	R006	1970	1961-1970	51
1088	S379	1934	1931-1940	2
1089	Q237	1913	1911-1920	2
1090	L332	1923	1921-1930	3
1091	R280	1825	1821-1830	7
1092	R262	1817	1811-1820	2
1093	S855	1994	1991-2000	6
1094	M556	1799	1791-1800	1
1095	R838	1845	1841-1850	9
1096	P472	1965	1961-1970	3
1097	K878	1893	1891-1900	2
1098	L789	1949	1941-1950	2
1099	M392	1824	1821-1830	1
1100	R277	1821	1821-1830	11
1101	K772	1942	1941-1950	1
1102	M566	1793	1791-1800	2
1103	Q334	1713	1711-1720	3
1104	P976	1957	1951-1960	1
1105	N374	1780	1771-1780	17
1106	S334	1840	1831-1840	5
1107	L452	1927	1921-1930	1
1108	R215	1999	1991-2000	7
1109	S195	1850	1841-1850	2
1110	R786	1857	1851-1860	5
1111	N642	1755	1751-1760	5
1112	K447	1922	1921-1930	3
1113	L225	1924	1921-1930	3
1114	R778	1858	1851-1860	2
1115	L248	1946	1941-1950	1
1116	R453	1959	1951-1960	3
1117	S515	1978	1971-1980	1
1118	P769	1963	1961-1970	2
1119	L222	1939	1931-1940	2
1120	L978	1839	1831-1840	2
1121	N827	1755	1751-1760	37
1122	P762	1966	1961-1970	3
1123	R206	2009	2001-2010	1
1124	N726	1751	1751-1760	5
1125	M464	1801	1801-1810	8
1126	N797	1755	1751-1760	6
1127	R576	1793	1791-1800	1
1128	N583	1764	1761-1770	1
1129	K793	1848	1841-1850	1
1130	N342	1784	1781-1790	3
1131	R288	1824	1821-1830	5
1132	M434	1807	1801-1810	9
1133	L244	1929	1921-1930	2
1134	M563	1797	1791-1800	5
1135	M293	1854	1851-1860	1
1136	M777	1866	1861-1870	1
1137	S571	1961	1961-1970	1
1138	S387	1995	1991-2000	2
1139	M399	1823	1821-1830	8
1140	M339	1840	1831-1840	3
1141	S053	1851	1851-1860	6
1142	L375	1883	1881-1890	1
1143	P724	1934	1931-1940	5
1144	P569	1954	1951-1960	4
1145	P399	1959	1951-1960	2
1146	S134	1850	1841-1850	1
1147	R459	1966	1961-1970	1
1148	N476	1775	1771-1780	2
1149	R715	1843	1841-1850	2
1150	K695	1925	1921-1930	16
