# Supplementary material for: Frequency patterns of semantic change: corpus-based evidence of a near-critical dynamics in language change
Source: R Soc Open Sci. 2017 Nov 8;4(11):170830. doi: 10.1098/rsos.170830 (PMC5717648; doi:10.1098/rsos.170830)
Supplement: full_data.zip [file rsos170830supp2.gz › a_cet_egard.csv]

	Decade	Occurrences	Nombre de mots	Frequence	Average frequency	Normalized average frequency
0	1321-1330	0	247971	0.0	0.0	0.0
1	1331-1340	0	187017	0.0	0.0	0.0
2	1341-1350	0	589308	0.0	0.0	0.0
3	1351-1360	0	318194	0.0	0.0	0.0
4	1361-1370	0	662712	0.0	0.0	0.0
5	1371-1380	0	971929	0.0	0.0	0.0
6	1381-1390	0	241822	0.0	0.0	0.0
7	1391-1400	0	1263737	0.0	0.0	0.0
8	1401-1410	0	765291	0.0	0.0	0.0
9	1411-1420	0	324443	0.0	0.0	0.0
10	1421-1430	0	298510	0.0	0.0	0.0
11	1431-1440	0	213190	0.0	0.0	0.0
12	1441-1450	0	386463	0.0	0.0	0.0
13	1451-1460	0	694796	0.0	0.0	0.0
14	1461-1470	0	537606	0.0	0.0	0.0
15	1471-1480	0	183566	0.0	0.0	0.0
16	1481-1490	0	457731	0.0	0.0	0.0
17	1491-1500	0	626697	0.0	0.0	0.0
18	1501-1510	0	162065	0.0	0.0	0.0
19	1511-1520	0	216624	0.0	0.0	0.0
20	1521-1530	0	252956	0.0	0.0	0.0
21	1531-1540	0	194542	0.0	0.0	0.0
22	1541-1550	0	957168	0.0	0.0	0.0
23	1551-1560	0	1949051	0.0	0.0	0.0
24	1561-1570	0	480126	0.0	0.0	0.0
25	1571-1580	0	945849	0.0	0.0	0.0
26	1581-1590	0	842175	0.0	0.0	0.0
27	1591-1600	0	676127	0.0	0.0	0.0
28	1601-1610	0	2099839	0.0	0.0	0.0
29	1611-1620	0	794187	0.0	0.0	0.0
30	1621-1630	0	2095458	0.0	0.0	0.0
31	1631-1640	0	2094158	0.0	0.0	0.0
32	1641-1650	0	1247594	0.0	0.0	0.0
33	1651-1660	1	2303221	0.04341745755183719	0.008683491510367437	7.002007646680043e-05
34	1661-1670	9	2481229	0.36272347292410334	0.0812281860951881	0.00065499042578138
35	1671-1680	14	2015147	0.6947383987371641	0.22017586584262094	0.0017754069252025977
36	1681-1690	78	1684489	4.630484378348567	1.1462727415123344	0.009243068288450066
37	1691-1700	8	1871214	0.4275299351116441	1.231778728534663	0.00993255312787491
38	1701-1710	21	809750	2.5933930225378203	1.7417738415318595	0.014044942339878318
39	1711-1720	15	1714151	0.8750687658205141	1.8442429001111418	0.01487121035760323
40	1721-1730	48	1125965	4.2630099514638555	2.5578972106564803	0.020625822927395662
41	1731-1740	79	2909061	2.715652920306587	2.174930919048084	0.017537741481054477
42	1741-1750	64	2136771	2.9951735586078247	2.6884596437473203	0.02167862427323648
43	1751-1760	301	2483475	12.120113953230856	4.593803829885927	0.03704253007653168
44	1761-1770	121	3287236	3.6809039570021747	5.15497086812226	0.041567548484281965
45	1771-1780	213	3011727	7.072354167559012	5.716839711341292	0.04609822595653351
46	1781-1790	172	2767020	6.216073609876329	6.416923849255239	0.05174341427869661
47	1791-1800	233	2497443	9.329542255819252	7.683797588697525	0.06195895902859602
48	1801-1810	302	1436685	21.02061342604677	9.463897483260707	0.07631294677500464
49	1811-1820	131	1624933	8.061870858675404	10.340090863595353	0.08337820703552169
50	1821-1830	221	3062877	7.215438295432693	10.368707689170089	0.08360896125605473
51	1831-1840	216	7375086	2.928779406775731	9.71124884854997	0.0783074856642341
52	1841-1850	251	11919516	2.105790201548452	8.266498437695809	0.06665761716114747
53	1851-1860	190	5771056	3.2922917400212373	4.720834100490704	0.03806684952807087
54	1861-1870	115	6858196	1.6768258008374213	3.443825088923107	0.02776957814454962
55	1871-1880	65	5715634	1.1372316701874192	2.228183763874052	0.01796715034986457
56	1881-1890	60	7679389	0.7813121590793226	1.7986903143347703	0.014503893186219589
57	1891-1900	45	4613910	0.9753116120600532	1.5725945964370907	0.012680751027663856
58	1901-1910	38	4804354	0.790949209820925	1.0723260903970282	0.008646793142746783
59	1911-1920	47	5036866	0.9331199202043493	0.9235849142704138	0.0074474059476637
60	1921-1930	360	11280218	3.191427683401154	1.3344241169131608	0.010760242996016753
61	1931-1940	144	10897083	1.32145455806843	1.4424525967109822	0.011631339882217958
62	1941-1950	204	12300750	1.6584354612523626	1.579077366549444	0.012733025398916678
63	1951-1960	301	9976887	3.016973129995358	2.0242821505843307	0.016322972252010227
64	1961-1970	501	13891857	3.6064292916346607	2.558944024870393	0.020634264003340425
65	1971-1980	49	10280590	0.4766263414842922	2.015983756487021	0.016256057441469844
66	1981-1990	274	15628128	1.7532490135734748	2.10234264758803	0.016952419745879452
67	1991-2000	50	10606407	0.4714131750742735	1.8649381903524116	0.015038088600469735
68	2001-2010	33	11205157	0.29450725233033326	1.320445014819407	0.010647521310693147
69	2011-2020	0	2099905	0.0	0.5991591564924748	0.004831371102660467
