# Supplementary material for: Frequency patterns of semantic change: corpus-based evidence of a near-critical dynamics in language change
Source: R Soc Open Sci. 2017 Nov 8;4(11):170830. doi: 10.1098/rsos.170830 (PMC5717648; doi:10.1098/rsos.170830)
Supplement: full_data.zip [file rsos170830supp2.gz › a_cet_instant_complet.csv]

	Cote	Date	Decade	Occurrences
0	L345	1919	1911-1920	1
1	S594	1929	1921-1930	3
2	R598	1887	1881-1890	1
3	L955	1946	1941-1950	1
4	S669	1948	1941-1950	1
5	E251	1980	1971-1980	2
6	R177	1978	1971-1980	1
7	E021	1978	1971-1980	1
8	M799	1839	1831-1840	1
9	S189	1986	1981-1990	1
10	R515	1964	1961-1970	4
11	S701	1998	1991-2000	2
12	K349	1936	1931-1940	1
13	E018	1976	1971-1980	1
14	L699	1948	1941-1950	4
15	K274	1912	1911-1920	1
16	M859	1795	1791-1800	1
17	K398	1937	1931-1940	1
18	R083	2005	2001-2010	1
19	K396	1938	1931-1940	1
20	S682	1902	1901-1910	1
21	L736	1939	1931-1940	1
22	P373	1964	1961-1970	1
23	L526	1899	1891-1900	1
24	R253	1984	1981-1990	1
25	R804	2008	2001-2010	1
26	P742	1938	1931-1940	1
27	E165	1955	1951-1960	2
28	R049	2004	2001-2010	1
29	R440	1967	1961-1970	4
30	M569	1794	1791-1800	1
31	R549	1961	1961-1970	1
32	M324	1846	1841-1850	1
33	L266	1905	1901-1910	1
34	S984	1936	1931-1940	1
35	S413	1986	1981-1990	1
36	L262	1921	1921-1930	2
37	R191	1980	1971-1980	1
38	E191	2013	2011-2020	1
39	K377	1927	1921-1930	6
40	R820	1986	1981-1990	1
41	P624	1948	1941-1950	1
42	S969	1867	1861-1870	1
43	E249	2012	2011-2020	2
44	S529	1955	1951-1960	1
45	L669	1938	1931-1940	2
46	R518	1940	1931-1940	1
47	R540	1983	1981-1990	4
48	R135	1993	1991-2000	2
49	R138	2005	2001-2010	1
50	K279	1922	1921-1930	1
51	K368	1936	1931-1940	1
52	R806	2008	2001-2010	5
53	S210	1956	1951-1960	1
54	M226	1879	1871-1880	1
55	E283	2008	2001-2010	3
56	R060	1996	1991-2000	1
57	R602	1887	1881-1890	2
58	L673	1929	1921-1930	2
59	K546	1938	1931-1940	1
60	E128	1987	1981-1990	2
61	K537	1929	1921-1930	1
62	S995	1960	1951-1960	2
63	L689	1950	1941-1950	1
64	L787	1949	1941-1950	2
65	E129	1985	1981-1990	1
66	L738	1943	1941-1950	2
67	L754	1955	1951-1960	1
68	R532	1983	1981-1990	1
69	R433	1967	1961-1970	3
70	R053	1998	1991-2000	1
71	L952	1907	1901-1910	2
72	K363	1922	1921-1930	1
73	S537	1963	1961-1970	1
74	R898	1903	1901-1910	1
75	P894	1811	1811-1820	3
76	R761	1974	1971-1980	2
77	E087	1984	1981-1990	2
78	E267	2006	2001-2010	7
79	S161	1952	1951-1960	5
80	N229	1835	1831-1840	1
81	N428	1779	1771-1780	2
82	L698	1948	1941-1950	1
83	S596	1983	1981-1990	1
84	M864	1840	1831-1840	1
85	R114	1997	1991-2000	1
86	S188	1985	1981-1990	1
87	K598	1955	1951-1960	2
88	P266	1911	1911-1920	1
89	L777	1952	1951-1960	2
90	R760	1990	1981-1990	1
91	R527	1982	1981-1990	1
92	N429	1778	1771-1780	1
93	R513	1988	1981-1990	4
94	E164	2009	2001-2010	3
95	K824	1848	1841-1850	1
96	K489	1902	1901-1910	1
97	M346	1839	1831-1840	1
98	E282	2006	2001-2010	3
99	S988	1938	1931-1940	1
100	E030	1991	1991-2000	1
101	S315	1955	1951-1960	4
102	S391	1943	1941-1950	2
103	N568	1761	1761-1770	1
104	L856	1890	1881-1890	1
105	S165	2006	2001-2010	22
106	R103	1880	1871-1880	1
107	N582	1769	1761-1770	1
108	R271	1994	1991-2000	8
109	P228	1768	1761-1770	1
110	K842	1860	1851-1860	1
111	R066	1978	1971-1980	2
112	P893	1811	1811-1820	4
113	R765	1987	1981-1990	2
114	R297	1978	1971-1980	1
115	K327	1892	1891-1900	1
116	S230	1952	1951-1960	1
117	K977	1934	1931-1940	3
118	K369	1936	1931-1940	1
119	R534	1975	1971-1980	1
120	P339	1968	1961-1970	2
121	R188	1985	1981-1990	1
122	K473	1936	1931-1940	1
123	M699	1866	1861-1870	4
124	L854	1892	1891-1900	1
125	N387	1776	1771-1780	1
126	N478	1775	1771-1780	1
127	L835	1833	1831-1840	1
128	P466	1934	1931-1940	3
129	S221	1963	1961-1970	3
130	R090	1974	1971-1980	1
131	K855	1878	1871-1880	1
132	E029	1995	1991-2000	1
133	K376	1926	1921-1930	3
134	S513	1981	1981-1990	4
135	K976	1934	1931-1940	3
136	M865	1840	1831-1840	1
137	Q897	1628	1621-1630	1
138	L322	1930	1921-1930	1
139	L799	1939	1931-1940	3
140	E182	2007	2001-2010	1
141	R548	1979	1971-1980	3
142	R456	1963	1961-1970	1
143	N238	1836	1831-1840	1
144	E098	1984	1981-1990	5
145	M893	1869	1861-1870	1
146	E073	1988	1981-1990	1
147	L847	1860	1851-1860	1
148	M483	1805	1801-1810	5
149	K284	1942	1941-1950	2
150	R261	1976	1971-1980	2
151	E264	2001	2001-2010	5
152	R034	2005	2001-2010	1
153	R638	1879	1871-1880	1
154	S129	1989	1981-1990	1
155	R239	1983	1981-1990	1
156	R600	1893	1891-1900	4
157	S361	1997	1991-2000	3
158	E163	2012	2011-2020	1
159	P983	1945	1941-1950	1
160	E093	2000	1991-2000	1
161	N446	1775	1771-1780	1
162	L822	1939	1931-1940	4
163	P456	1945	1941-1950	1
164	L676	1935	1931-1940	1
165	Q366	1704	1701-1710	1
166	E082	1879	1871-1880	1
167	R907	1934	1931-1940	1
168	S747	1560	1551-1560	3
169	S530	1874	1871-1880	1
170	L299	1925	1921-1930	1
171	K984	1916	1911-1920	1
172	E192	1973	1971-1980	1
173	L329	1932	1931-1940	4
174	S768	1874	1871-1880	1
175	N553	1768	1761-1770	1
176	L525	1899	1891-1900	2
177	S406	1845	1841-1850	12
178	K932	1941	1941-1950	3
179	L488	1885	1881-1890	1
180	N482	1770	1761-1770	1
181	Q843	1679	1671-1680	1
182	K926	1937	1931-1940	1
183	S681	1929	1921-1930	1
184	K938	1939	1931-1940	1
185	S801	1840	1831-1840	1
186	R105	1881	1881-1890	1
187	R076	2006	2001-2010	1
188	R589	1930	1921-1930	1
189	R464	1965	1961-1970	4
190	Q443	1648	1641-1650	1
191	R670	1980	1971-1980	1
192	S268	1965	1961-1970	3
193	M223	1873	1871-1880	1
194	R514	1929	1921-1930	3
195	R472	1825	1821-1830	1
196	M349	1837	1831-1840	1
197	S567	1973	1971-1980	1
198	M435	1807	1801-1810	1
199	S313	1982	1981-1990	2
200	R001	1993	1991-2000	2
201	S327	1995	1991-2000	3
202	R043	2006	2001-2010	1
203	E091	2011	2011-2020	2
204	K469	1928	1921-1930	1
205	S222	1980	1971-1980	5
206	R192	1982	1981-1990	4
207	R455	1986	1981-1990	1
208	E127	1995	1991-2000	1
209	R296	2010	2001-2010	2
210	R720	1990	1981-1990	5
211	R461	1965	1961-1970	1
212	R539	1982	1981-1990	2
213	E120	2008	2001-2010	2
214	R930	1942	1941-1950	2
215	S126	1983	1981-1990	1
216	M867	1842	1841-1850	1
217	K293	1928	1921-1930	1
218	K442	1921	1921-1930	1
219	S308	1987	1981-1990	1
220	K697	1927	1921-1930	1
221	S204	1939	1931-1940	1
222	K463	1911	1911-1920	2
223	R875	1961	1961-1970	1
224	P996	1880	1871-1880	1
225	N388	1776	1771-1780	2
226	K924	1934	1931-1940	3
227	L373	1964	1961-1970	2
228	E020	1966	1961-1970	1
229	R857	1947	1941-1950	1
230	R791	2009	2001-2010	1
231	R339	1962	1961-1970	1
232	M249	1873	1871-1880	1
233	M422	1823	1821-1830	1
234	K234	1918	1911-1920	1
235	M273	1859	1851-1860	1
236	L224	1946	1941-1950	4
237	R020	1972	1971-1980	1
238	E090	1992	1991-2000	1
239	R174	1974	1971-1980	5
240	R046	2002	2001-2010	1
241	E047	2002	2001-2010	1
242	L764	1927	1921-1930	4
243	R153	2001	2001-2010	1
244	L579	1926	1921-1930	1
245	R943	1926	1921-1930	1
246	S987	1937	1931-1940	1
247	K378	1929	1921-1930	2
248	R636	1897	1891-1900	1
249	L675	1929	1921-1930	1
250	S884	1996	1991-2000	7
251	S697	1935	1931-1940	2
252	K387	1927	1921-1930	1
253	S678	1926	1921-1930	1
254	S525	1936	1931-1940	3
255	Q836	1679	1671-1680	2
256	Z117	1886	1881-1890	1
257	E199	1593	1591-1600	1
258	S667	1881	1881-1890	1
259	R434	1962	1961-1970	1
260	S749	1967	1961-1970	10
261	M452	1810	1801-1810	1
262	N648	1732	1731-1740	1
263	N764	1736	1731-1740	1
264	N839	1742	1741-1750	1
265	R173	1969	1961-1970	1
266	L622	1884	1881-1890	3
267	N569	1761	1761-1770	1
268	S229	1995	1991-2000	7
269	S010	1957	1951-1960	2
270	R832	1984	1981-1990	8
271	R722	1982	1981-1990	1
272	R244	2000	1991-2000	1
273	L987	1879	1871-1880	1
274	R147	2008	2001-2010	3
275	R536	1960	1951-1960	1
276	R782	1843	1841-1850	1
277	K487	1903	1901-1910	1
278	R052	2006	2001-2010	1
279	R116	1989	1981-1990	2
280	R752	1984	1981-1990	1
281	R829	1836	1831-1840	3
282	K297	1895	1891-1900	1
283	M397	1823	1821-1830	2
284	S388	1938	1931-1940	1
285	R744	1921	1921-1930	1
286	R813	1985	1981-1990	4
287	E178	2011	2011-2020	1
288	R079	1994	1991-2000	1
289	R642	1911	1911-1920	1
290	S397	1843	1841-1850	6
291	R793	1951	1951-1960	2
292	S435	1930	1921-1930	1
293	L228	1943	1941-1950	1
294	E186	2012	2011-2020	1
295	E144	1985	1981-1990	1
296	E269	1992	1991-2000	5
297	S739	1862	1861-1870	11
298	K944	1925	1921-1930	2
299	M258	1868	1861-1870	1
300	K462	1910	1901-1910	1
301	S538	1955	1951-1960	3
302	L633	1942	1941-1950	1
303	S319	1844	1841-1850	1
304	R635	1881	1881-1890	2
305	R823	1985	1981-1990	3
306	R190	1899	1891-1900	1
307	P276	1961	1961-1970	2
308	M465	1803	1801-1810	1
309	K764	1913	1911-1920	4
310	R924	1887	1881-1890	1
311	R699	1949	1941-1950	2
312	E119	2004	2001-2010	1
313	R000	1989	1981-1990	4
314	P269	1905	1901-1910	2
315	L572	1915	1911-1920	1
316	R095	2005	2001-2010	1
317	E188	1978	1971-1980	2
318	R601	1917	1911-1920	1
319	P896	1956	1951-1960	1
320	L692	1958	1951-1960	1
321	E161	2012	2011-2020	4
322	M323	1853	1851-1860	1
323	R109	1886	1881-1890	1
324	R044	1997	1991-2000	1
325	L372	1902	1901-1910	2
326	R207	1977	1971-1980	1
327	E143	1990	1981-1990	2
328	R921	1929	1921-1930	4
329	S523	1892	1891-1900	2
330	K348	1934	1931-1940	1
331	L342	1954	1951-1960	2
332	S656	1815	1811-1820	3
333	R927	1893	1891-1900	2
334	R544	1981	1981-1990	1
335	S390	1943	1941-1950	4
336	R764	1982	1981-1990	1
337	R734	1921	1921-1930	5
338	K336	1920	1911-1920	1
339	R159	1978	1971-1980	1
340	R179	2001	2001-2010	2
341	E180	2013	2011-2020	1
342	E121	1988	1981-1990	1
343	R065	1979	1971-1980	1
344	N937	1782	1781-1790	1
345	M484	1805	1801-1810	4
346	L523	1897	1891-1900	1
347	Q779	1631	1631-1640	1
348	S991	1888	1881-1890	1
349	K479	1891	1891-1900	2
350	N955	1734	1731-1740	1
351	R462	1964	1961-1970	2
352	Z102	1893	1891-1900	1
353	S381	1948	1941-1950	2
354	S232	1979	1971-1980	1
355	R134	1989	1981-1990	2
356	R260	1994	1991-2000	1
357	K884	1951	1951-1960	3
358	R942	1928	1921-1930	1
359	E116	1975	1971-1980	4
360	P246	1735	1731-1740	1
361	E089	1987	1981-1990	5
362	L347	1888	1881-1890	1
363	E281	1947	1941-1950	1
364	S602	1948	1941-1950	2
365	K428	1913	1911-1920	1
366	K754	1925	1921-1930	1
367	E100	1996	1991-2000	1
368	S386	1981	1981-1990	1
369	K275	1948	1941-1950	1
370	K267	1907	1901-1910	1
371	K927	1937	1931-1940	1
372	K992	1948	1941-1950	1
373	S128	1981	1981-1990	2
374	R180	1975	1971-1980	4
375	R674	1985	1981-1990	1
376	R457	1966	1961-1970	6
377	K728	1911	1911-1920	1
378	R767	1946	1941-1950	7
379	M738	1824	1821-1830	1
380	E071	1976	1971-1980	1
381	L267	1936	1931-1940	1
382	S246	1993	1991-2000	1
383	R990	1664	1661-1670	1
384	E134	1968	1961-1970	2
385	R270	2005	2001-2010	1
386	L368	1908	1901-1910	2
387	K483	1933	1931-1940	1
388	L577	1921	1921-1930	1
389	L297	1954	1951-1960	1
390	P895	1956	1951-1960	1
391	K634	1889	1881-1890	1
392	L445	1945	1941-1950	1
393	S785	1885	1881-1890	1
394	R021	1967	1961-1970	1
395	S793	1883	1881-1890	1
396	E094	2004	2001-2010	1
397	L969	1828	1821-1830	1
398	K337	1906	1901-1910	1
399	R858	1960	1951-1960	2
400	L578	1926	1921-1930	1
401	E255	2013	2011-2020	6
402	S815	1887	1881-1890	1
403	Q323	1741	1741-1750	1
404	R031	2001	2001-2010	2
405	K384	1945	1941-1950	1
406	Q554	1736	1731-1740	1
407	S314	1996	1991-2000	1
408	E172	2012	2011-2020	3
409	L349	1891	1891-1900	4
410	Q835	1679	1671-1680	3
411	E092	2010	2001-2010	2
412	K248	1931	1931-1940	1
413	R524	1886	1881-1890	5
414	R256	2007	2001-2010	4
415	M497	1805	1801-1810	1
416	R186	1990	1981-1990	1
417	R178	1996	1991-2000	1
418	R557	1982	1981-1990	1
419	R084	2000	1991-2000	1
420	R063	1964	1961-1970	2
421	R607	1938	1931-1940	3
422	S305	1996	1991-2000	1
423	Q677	1621	1621-1630	1
424	N448	1776	1771-1780	1
425	L636	1934	1931-1940	2
426	S409	1956	1951-1960	4
427	L276	1919	1911-1920	1
428	R439	1968	1961-1970	1
429	S700	1997	1991-2000	2
430	R537	1957	1951-1960	2
431	E170	2012	2011-2020	5
432	Q265	1746	1741-1750	1
433	S734	1947	1941-1950	6
434	K769	1926	1921-1930	1
435	E258	1995	1991-2000	1
436	S599	1973	1971-1980	1
437	M892	1864	1861-1870	1
438	S679	1927	1921-1930	1
439	L286	1946	1941-1950	1
440	R122	2008	2001-2010	4
441	S385	1937	1931-1940	1
442	K494	1909	1901-1910	1
443	S332	1835	1831-1840	1
444	P922	1930	1921-1930	6
445	M536	1799	1791-1800	3
446	S677	1926	1921-1930	1
447	S570	1975	1971-1980	1
448	R082	1976	1971-1980	1
449	S324	1960	1951-1960	1
450	Q455	1784	1781-1790	1
451	S536	1951	1951-1960	7
452	S598	1994	1991-2000	1
453	M594	1874	1871-1880	1
454	L485	1884	1881-1890	2
455	R205	1975	1971-1980	6
456	K952	1936	1931-1940	1
457	P645	1921	1921-1930	1
458	K536	1927	1921-1930	1
459	L798	1939	1931-1940	2
460	R939	1954	1951-1960	1
461	E033	1977	1971-1980	1
462	S124	1975	1971-1980	1
463	L598	1935	1931-1940	2
464	R282	1989	1981-1990	9
465	R258	1796	1791-1800	3
466	S158	1945	1941-1950	1
467	M398	1823	1821-1830	1
468	M868	1848	1841-1850	1
469	R045	2004	2001-2010	32
470	E175	2011	2011-2020	1
471	S374	1958	1951-1960	4
472	S394	1967	1961-1970	1
473	S248	1984	1981-1990	1
474	E125	1876	1871-1880	2
475	R047	2001	2001-2010	1
476	S223	1953	1951-1960	1
477	R002	1997	1991-2000	1
478	E038	1992	1991-2000	2
479	R230	1983	1981-1990	3
480	L293	1945	1941-1950	3
481	L788	1949	1941-1950	1
482	L587	1888	1881-1890	1
483	K897	1933	1931-1940	1
484	E054	1999	1991-2000	2
485	K896	1950	1941-1950	1
486	R400	1697	1691-1700	1
487	R075	2007	2001-2010	2
488	L522	1897	1891-1900	1
489	K785	1928	1921-1930	2
490	S597	1991	1991-2000	1
491	K936	1901	1901-1910	1
492	S727	1923	1921-1930	1
493	L592	1891	1891-1900	1
494	R530	1977	1971-1980	2
495	L573	1922	1921-1930	1
496	R606	1938	1931-1940	5
497	Q659	1624	1621-1630	1
498	E107	1995	1991-2000	1
499	R802	2009	2001-2010	1
500	N576	1765	1761-1770	2
501	R560	1922	1921-1930	2
502	S671	1924	1921-1930	1
503	E072	1986	1981-1990	1
504	R149	2009	2001-2010	1
505	L596	1932	1931-1940	1
506	M335	1840	1831-1840	1
507	K864	1890	1881-1890	1
508	L625	1938	1931-1940	1
509	K794	1848	1841-1850	1
510	R451	1987	1981-1990	1
511	S306	1956	1951-1960	1
512	R558	1972	1971-1980	2
513	S673	1925	1921-1930	1
514	S662	1851	1851-1860	2
515	L599	1884	1881-1890	2
516	R077	2005	2001-2010	1
517	R546	1955	1951-1960	1
518	S731	2002	2001-2010	6
519	R529	1962	1961-1970	1
520	P964	1948	1941-1950	1
521	E259	2012	2011-2020	3
522	M875	1859	1851-1860	1
523	M876	1842	1841-1850	1
524	R437	1964	1961-1970	2
525	E162	2008	2001-2010	10
526	R136	2008	2001-2010	1
527	R443	1935	1931-1940	1
528	P533	1951	1951-1960	1
529	R004	2002	2001-2010	1
530	N694	1751	1751-1760	1
531	K676	1948	1941-1950	2
532	Q838	1679	1671-1680	4
533	P245	1735	1731-1740	1
534	K923	1934	1931-1940	2
535	K542	1924	1921-1930	1
536	R157	2006	2001-2010	1
537	R608	1902	1901-1910	1
538	R231	1980	1971-1980	1
539	E097	1989	1981-1990	3
540	K285	1943	1941-1950	1
541	R731	1885	1881-1890	1
542	K286	1943	1941-1950	1
543	S382	1947	1941-1950	2
544	S410	1936	1931-1940	3
545	S411	1977	1971-1980	1
546	R750	1972	1971-1980	1
547	Q839	1679	1671-1680	1
548	S377	1977	1971-1980	8
549	Q834	1679	1671-1680	1
550	R811	1976	1971-1980	1
551	L873	1870	1861-1870	1
552	K638	1883	1881-1890	2
553	S788	1869	1861-1870	3
554	R662	1946	1941-1950	4
555	S738	1876	1871-1880	1
556	K338	1949	1941-1950	1
557	S383	1955	1951-1960	2
558	M857	1795	1791-1800	1
559	N586	1769	1761-1770	1
560	K767	1926	1921-1930	1
561	R936	1938	1931-1940	1
562	R337	1981	1981-1990	1
563	E263	2003	2001-2010	1
564	E272	2005	2001-2010	7
565	R091	2006	2001-2010	3
566	E044	1983	1981-1990	2
567	R072	2003	2001-2010	3
568	K722	1928	1921-1930	1
569	E270	2002	2001-2010	2
570	M482	1805	1801-1810	2
571	S376	1936	1931-1940	3
572	M888	1867	1861-1870	1
573	R452	1976	1971-1980	1
574	S512	1989	1981-1990	5
575	L295	1954	1951-1960	1
576	E042	1999	1991-2000	1
577	Q837	1679	1671-1680	1
578	R348	1980	1971-1980	2
579	R825	1973	1971-1980	1
580	E268	1998	1991-2000	4
581	E040	1979	1971-1980	3
582	P643	1914	1911-1920	1
583	N832	1729	1721-1730	1
584	K674	1943	1941-1950	2
585	R528	1982	1981-1990	1
586	S083	1926	1921-1930	1
587	K933	1945	1941-1950	1
588	R784	2003	2001-2010	3
589	S186	1965	1961-1970	1
590	R448	1994	1991-2000	2
591	R187	2009	2001-2010	2
592	E262	1995	1991-2000	1
593	R937	1950	1941-1950	3
594	K468	1923	1921-1930	1
595	S885	1993	1991-2000	6
596	S506	1953	1951-1960	1
597	E052	1914	1911-1920	1
598	M553	1796	1791-1800	1
599	L223	1946	1941-1950	4
600	R904	1909	1901-1910	1
601	S883	1995	1991-2000	6
602	K636	1882	1881-1890	2
603	K346	1926	1921-1930	1
604	R887	1975	1971-1980	1
605	R185	1988	1981-1990	1
606	R215	1999	1991-2000	1
607	E051	1910	1901-1910	2
608	L766	1955	1951-1960	1
609	R453	1959	1951-1960	1
610	E103	2009	2001-2010	2
611	S038	1984	1981-1990	1
612	L222	1939	1931-1940	1
613	E056	2011	2011-2020	1
614	P592	1964	1961-1970	1
615	R206	2009	2001-2010	2
616	R740	1920	1911-1920	1
617	R294	2004	2001-2010	2
618	Z116	1886	1881-1890	1
619	L728	1916	1911-1920	1
620	M777	1866	1861-1870	1
621	S303	1979	1971-1980	1
622	S387	1995	1991-2000	2
623	S520	1950	1941-1950	9
624	R441	1966	1961-1970	4
625	R248	1957	1951-1960	1
