# Supplementary material for: Frequency patterns of semantic change: corpus-based evidence of a near-critical dynamics in language change
Source: R Soc Open Sci. 2017 Nov 8;4(11):170830. doi: 10.1098/rsos.170830 (PMC5717648; doi:10.1098/rsos.170830)
Supplement: full_data.zip [file rsos170830supp2.gz › a_cet_instant.csv]

	Decade	Occurrences	Nombre de mots	Frequence	Average frequency	Normalized average frequency
0	1321-1330	0	247971	0.0	0.0	0.0
1	1331-1340	0	187017	0.0	0.0	0.0
2	1341-1350	0	589308	0.0	0.0	0.0
3	1351-1360	0	318194	0.0	0.0	0.0
4	1361-1370	0	662712	0.0	0.0	0.0
5	1371-1380	0	971929	0.0	0.0	0.0
6	1381-1390	0	241822	0.0	0.0	0.0
7	1391-1400	0	1263737	0.0	0.0	0.0
8	1401-1410	0	765291	0.0	0.0	0.0
9	1411-1420	0	324443	0.0	0.0	0.0
10	1421-1430	0	298510	0.0	0.0	0.0
11	1431-1440	0	213190	0.0	0.0	0.0
12	1441-1450	0	386463	0.0	0.0	0.0
13	1451-1460	0	694796	0.0	0.0	0.0
14	1461-1470	0	537606	0.0	0.0	0.0
15	1471-1480	0	183566	0.0	0.0	0.0
16	1481-1490	0	457731	0.0	0.0	0.0
17	1491-1500	0	626697	0.0	0.0	0.0
18	1501-1510	0	162065	0.0	0.0	0.0
19	1511-1520	0	216624	0.0	0.0	0.0
20	1521-1530	0	252956	0.0	0.0	0.0
21	1531-1540	0	194542	0.0	0.0	0.0
22	1541-1550	0	957168	0.0	0.0	0.0
23	1551-1560	3	1949051	0.15392106209637407	0.030784212419274815	0.002148231848764293
24	1561-1570	0	480126	0.0	0.030784212419274815	0.002148231848764293
25	1571-1580	0	945849	0.0	0.030784212419274815	0.002148231848764293
26	1581-1590	0	842175	0.0	0.030784212419274815	0.002148231848764293
27	1591-1600	1	676127	0.14790120790916497	0.06036445400110781	0.004212446329705444
28	1601-1610	0	2099839	0.0	0.029580241581832995	0.002064214480941151
29	1611-1620	0	794187	0.0	0.029580241581832995	0.002064214480941151
30	1621-1630	3	2095458	0.14316679217622114	0.058213600017077226	0.004062352087643788
31	1631-1640	1	2094158	0.04775188882596251	0.06776397778226972	0.0047288114208723685
32	1641-1650	1	1247594	0.08015428095999179	0.05421459239243509	0.0037832871102552955
33	1651-1660	0	2303221	0.0	0.05421459239243509	0.0037832871102552955
34	1661-1670	1	2481229	0.04030260810267815	0.06227511401297072	0.0043457789819669745
35	1671-1680	13	2015147	0.6451142273987952	0.16266460105748554	0.011351314495199941
36	1681-1690	0	1684489	0.0	0.15311422329229302	0.01068485516197136
37	1691-1700	1	1871214	0.053441241888955514	0.14777161547808576	0.01031202898387655
38	1701-1710	1	809750	0.1234949058351343	0.17247059664511263	0.012035611749366267
39	1711-1720	0	1714151	0.0	0.164410075024577	0.011473119877654588
40	1721-1730	1	1125965	0.08881270732216365	0.05314977100925069	0.003708980086335147
41	1731-1740	6	2909061	0.2062521205296142	0.09440019511517353	0.006587581417187882
42	1741-1750	3	2136771	0.14039876055974176	0.11179169884933078	0.007801222413123417
43	1751-1760	1	2483475	0.04026615931305932	0.09514594954491579	0.006639622814106203
44	1761-1770	9	3287236	0.2737862447356989	0.14990319849205558	0.010460778429096328
45	1771-1780	9	3011727	0.2988318662348878	0.19190703027460038	0.013391955227658915
46	1781-1790	2	2767020	0.07227992569623638	0.16511259130792483	0.011522143962910002
47	1791-1800	10	2497443	0.40040953887636277	0.21711474697124905	0.015151039368088705
48	1801-1810	15	1436685	1.0440702032804685	0.41787555576473084	0.0291608427556134
49	1811-1820	10	1624933	0.6154099892118629	0.48620030465996367	0.0339287867795333
50	1821-1830	7	3062877	0.22854329442546992	0.47214259029808014	0.03294778946500981
51	1831-1840	14	7375086	0.1898282948836122	0.49565226413555524	0.034588378134418236
52	1841-1850	26	11919516	0.21812966231179187	0.459196288822641	0.03204435049524006
53	1851-1860	7	5771056	0.12129495884288768	0.2746412399351249	0.019165442681370687
54	1861-1870	25	6858196	0.3645273480081351	0.22446471169437934	0.01566394605189382
55	1871-1880	15	5715634	0.26243807773555833	0.23124366835639704	0.01613700576199448
56	1881-1890	38	7679389	0.49483103408357093	0.2922442161963888	0.020393840982501552
57	1891-1900	26	4613910	0.5635133758569196	0.3613209589054144	0.02521426180975366
58	1901-1910	22	4804354	0.4579179635805355	0.42864555985294384	0.029912411952138774
59	1911-1920	22	5036866	0.4367795371169295	0.44309599767470276	0.03092081490669524
60	1921-1930	83	11280218	0.7358013825619327	0.5377686586399777	0.03752740996012356
61	1931-1940	84	10897083	0.7708484922065841	0.5929721502645803	0.04137970597652942
62	1941-1950	97	12300750	0.7885698026543096	0.6379834356240583	0.0445207535838577
63	1951-1960	70	9976887	0.7016216581384555	0.6867241745356424	0.04792205572653037
64	1961-1970	71	13891857	0.511090777856409	0.7015864226835382	0.048959196270543674
65	1971-1980	83	10280590	0.8073466600652297	0.7158954781841975	0.04995773306380611
66	1981-1990	124	15628128	0.793441159427412	0.7204140116283633	0.050273052400947434
67	1991-2000	91	10606407	0.8579719786351778	0.7342944468245368	0.05124167854466709
68	2001-2010	170	11205157	1.5171585726108077	0.8974018297190073	0.06262389193152325
69	2011-2020	32	2099905	1.5238784611684815	1.0999593663814218	0.07675907738109437
