# Supplementary material for: Frequency patterns of semantic change: corpus-based evidence of a near-critical dynamics in language change
Source: R Soc Open Sci. 2017 Nov 8;4(11):170830. doi: 10.1098/rsos.170830 (PMC5717648; doi:10.1098/rsos.170830)
Supplement: full_data.zip [file rsos170830supp2.gz › a_condition_de_complet.csv]

	Cote	Date	Decade	Occurrences
0	P956	1945	1941-1950	2
1	P294	1963	1961-1970	2
2	P829	1961	1961-1970	5
3	P344	1963	1961-1970	3
4	P326	1967	1961-1970	2
5	R177	1978	1971-1980	1
6	N548	1773	1771-1780	1
7	M799	1839	1831-1840	1
8	M282	1857	1851-1860	1
9	K235	1920	1911-1920	1
10	R298	2008	2001-2010	2
11	S189	1986	1981-1990	2
12	R167	2007	2001-2010	2
13	S179	1979	1971-1980	3
14	L277	1963	1961-1970	1
15	R040	2001	2001-2010	1
16	K997	1893	1891-1900	3
17	K349	1936	1931-1940	1
18	L768	1938	1931-1940	2
19	P729	1960	1951-1960	1
20	K955	1936	1931-1940	1
21	R012	1975	1971-1980	3
22	S997	1963	1961-1970	3
23	M859	1795	1791-1800	1
24	N293	1788	1781-1790	1
25	R228	1680	1671-1680	1
26	P628	1953	1951-1960	1
27	S267	1950	1941-1950	2
28	K398	1937	1931-1940	1
29	P292	1967	1961-1970	1
30	S002	1951	1951-1960	1
31	Q492	1738	1731-1740	1
32	P373	1964	1961-1970	1
33	P565	1964	1961-1970	1
34	R804	2008	2001-2010	2
35	P346	1935	1931-1940	1
36	P742	1938	1931-1940	2
37	N357	1784	1781-1790	1
38	K898	1938	1931-1940	3
39	E232	1946	1941-1950	1
40	K669	1936	1931-1940	2
41	Q357	1707	1701-1710	1
42	R549	1961	1961-1970	1
43	N946	1738	1731-1740	2
44	N722	1755	1751-1760	1
45	K693	1925	1921-1930	2
46	S217	1931	1931-1940	1
47	S413	1986	1981-1990	1
48	S347	1967	1961-1970	1
49	R191	1980	1971-1980	1
50	E191	2013	2011-2020	1
51	P678	1933	1931-1940	1
52	P254	1727	1721-1730	1
53	P624	1948	1941-1950	1
54	S215	1963	1961-1970	1
55	K347	1929	1921-1930	1
56	K482	1939	1931-1940	1
57	N922	1747	1741-1750	1
58	P694	1958	1951-1960	5
59	Q369	1687	1681-1690	1
60	R299	1977	1971-1980	2
61	S226	1978	1971-1980	1
62	P532	1944	1941-1950	8
63	R766	1947	1941-1950	1
64	Q432	1687	1681-1690	1
65	R650	1928	1921-1930	2
66	L274	1948	1941-1950	1
67	P489	1950	1941-1950	1
68	P343	1963	1961-1970	1
69	P644	1921	1921-1930	2
70	R698	1950	1941-1950	1
71	P846	1965	1961-1970	1
72	R138	2005	2001-2010	1
73	Q233	1932	1931-1940	1
74	K368	1936	1931-1940	1
75	P597	1936	1931-1940	1
76	S256	1990	1981-1990	3
77	M764	1847	1841-1850	2
78	P663	1963	1961-1970	1
79	R806	2008	2001-2010	1
80	L954	1946	1941-1950	1
81	L634	1932	1931-1940	3
82	E118	2000	1991-2000	1
83	L333	1923	1921-1930	19
84	S329	1996	1991-2000	10
85	Q224	1969	1961-1970	1
86	L369	1902	1901-1910	1
87	L359	1907	1901-1910	1
88	S087	1626	1621-1630	1
89	S995	1960	1951-1960	2
90	L642	1936	1931-1940	4
91	L787	1949	1941-1950	1
92	E129	1985	1981-1990	1
93	P876	1943	1941-1950	2
94	L793	1957	1951-1960	1
95	R532	1983	1981-1990	1
96	S606	1951	1951-1960	1
97	R433	1967	1961-1970	1
98	L952	1907	1901-1910	2
99	R898	1903	1901-1910	1
100	Q545	1684	1681-1690	1
101	M222	1876	1871-1880	2
102	R137	2007	2001-2010	1
103	L429	1928	1921-1930	1
104	N977	1756	1751-1760	1
105	N359	1784	1781-1790	1
106	P739	1960	1951-1960	2
107	L354	1832	1831-1840	1
108	L337	1933	1931-1940	2
109	E070	1975	1971-1980	1
110	S703	1983	1981-1990	6
111	L993	1878	1871-1880	1
112	L639	1936	1931-1940	1
113	S214	1958	1951-1960	3
114	N329	1788	1781-1790	1
115	S188	1985	1981-1990	1
116	P266	1911	1911-1920	1
117	N647	1760	1751-1760	2
118	M432	1817	1811-1820	1
119	R861	1637	1631-1640	1
120	L777	1952	1951-1960	5
121	R527	1982	1981-1990	2
122	R760	1990	1981-1990	3
123	P486	1904	1901-1910	1
124	P463	1962	1961-1970	1
125	R513	1988	1981-1990	1
126	K935	1896	1891-1900	1
127	R307	1682	1681-1690	1
128	E282	2006	2001-2010	1
129	M443	1824	1821-1830	1
130	S289	1978	1971-1980	1
131	K586	1957	1951-1960	1
132	P372	1964	1961-1970	1
133	P479	1911	1911-1920	1
134	K429	1913	1911-1920	1
135	S165	2006	2001-2010	2
136	K783	1923	1921-1930	1
137	P422	1955	1951-1960	1
138	K237	1923	1921-1930	1
139	R765	1987	1981-1990	1
140	R828	1984	1981-1990	1
141	P364	1957	1951-1960	1
142	R210	2006	2001-2010	4
143	L382	1890	1881-1890	2
144	S193	1846	1841-1850	1
145	K977	1934	1931-1940	1
146	R013	1945	1941-1950	2
147	E228	1946	1941-1950	1
148	M546	1808	1801-1810	1
149	P336	1968	1961-1970	3
150	R227	1680	1671-1680	1
151	R705	1845	1841-1850	1
152	R188	1985	1981-1990	1
153	L246	1946	1941-1950	1
154	S221	1963	1961-1970	2
155	L748	1955	1951-1960	1
156	L824	1950	1941-1950	1
157	R164	1974	1971-1980	1
158	R090	1974	1971-1980	1
159	P284	1908	1901-1910	2
160	R619	1970	1961-1970	5
161	R498	1851	1851-1860	1
162	K595	1922	1921-1930	1
163	S003	1968	1961-1970	1
164	S548	1976	1971-1980	3
165	P357	1961	1961-1970	3
166	R008	1970	1961-1970	2
167	P375	1964	1961-1970	2
168	Q925	1654	1651-1660	1
169	Q897	1628	1621-1630	1
170	Q526	1710	1701-1710	1
171	S655	1937	1931-1940	1
172	Q267	1770	1761-1770	1
173	N525	1762	1761-1770	1
174	L575	1914	1911-1920	2
175	P679	1961	1961-1970	1
176	R261	1976	1971-1980	1
177	S522	1991	1991-2000	2
178	E264	2001	2001-2010	1
179	K998	1893	1891-1900	4
180	R124	2008	2001-2010	1
181	R638	1879	1871-1880	1
182	P355	1936	1931-1940	1
183	R600	1893	1891-1900	1
184	E260	2013	2011-2020	1
185	E163	2012	2011-2020	1
186	P828	1967	1961-1970	4
187	N924	1782	1781-1790	1
188	P962	1903	1901-1910	1
189	R127	2008	2001-2010	1
190	L249	1946	1941-1950	1
191	E190	1968	1961-1970	1
192	S187	1984	1981-1990	2
193	P325	1967	1961-1970	2
194	M472	1807	1801-1810	1
195	L797	1949	1941-1950	2
196	L822	1939	1931-1940	2
197	K653	1951	1951-1960	1
198	R907	1934	1931-1940	4
199	K773	1942	1941-1950	1
200	R142	1997	1991-2000	1
201	P634	1931	1931-1940	3
202	K984	1916	1911-1920	1
203	L679	1936	1931-1940	3
204	K696	1927	1921-1930	1
205	S075	1982	1981-1990	1
206	L329	1932	1931-1940	1
207	S649	1956	1951-1960	1
208	R112	1892	1891-1900	1
209	N452	1776	1771-1780	1
210	M744	1847	1841-1850	1
211	P374	1964	1961-1970	2
212	E122	1996	1991-2000	1
213	P753	1958	1951-1960	1
214	P864	1924	1921-1930	1
215	0207	1416	1411-1420	1
216	Q981	2002	2001-2010	1
217	L488	1885	1881-1890	1
218	Q448	1741	1741-1750	1
219	K892	1936	1931-1940	2
220	K938	1939	1931-1940	3
221	R697	1959	1951-1960	3
222	M654	1834	1831-1840	2
223	R105	1881	1881-1890	1
224	Q991	1986	1981-1990	2
225	N799	1755	1751-1760	1
226	P367	1939	1931-1940	1
227	R514	1929	1921-1930	10
228	R160	1925	1921-1930	1
229	R001	1993	1991-2000	1
230	N243	1835	1831-1840	1
231	N974	1756	1751-1760	1
232	R807	1969	1961-1970	1
233	R275	1696	1691-1700	1
234	R283	2009	2001-2010	1
235	S123	1970	1961-1970	1
236	S732	1969	1961-1970	1
237	K283	1939	1931-1940	1
238	Q365	1681	1681-1690	1
239	K469	1928	1921-1930	1
240	Q494	1735	1731-1740	1
241	K288	1944	1941-1950	2
242	N887	1734	1731-1740	6
243	E120	2008	2001-2010	3
244	R449	1950	1941-1950	1
245	L743	1930	1921-1930	2
246	L846	1857	1851-1860	1
247	E135	1954	1951-1960	1
248	K525	1922	1921-1930	1
249	P696	1952	1951-1960	2
250	K697	1927	1921-1930	2
251	P685	1961	1961-1970	2
252	S204	1939	1931-1940	1
253	R875	1961	1961-1970	2
254	N882	1734	1731-1740	3
255	R555	1977	1971-1980	1
256	S694	1988	1981-1990	1
257	N268	1802	1801-1810	3
258	Q384	1675	1671-1680	2
259	E020	1966	1961-1970	1
260	S330	1963	1961-1970	1
261	R062	1996	1991-2000	2
262	M997	1836	1831-1840	1
263	M439	1824	1821-1830	1
264	S012	1974	1971-1980	1
265	R746	1963	1961-1970	2
266	N724	1751	1751-1760	1
267	K869	1896	1891-1900	1
268	R538	1951	1951-1960	1
269	K234	1918	1911-1920	2
270	K856	1878	1871-1880	1
271	K362	1937	1931-1940	1
272	M387	1815	1811-1820	1
273	L224	1946	1941-1950	2
274	P649	1965	1961-1970	1
275	R020	1972	1971-1980	1
276	R174	1974	1971-1980	1
277	K699	1928	1921-1930	2
278	L764	1927	1921-1930	1
279	L579	1926	1921-1930	1
280	P434	1960	1951-1960	1
281	P376	1964	1961-1970	1
282	S429	1927	1921-1930	1
283	L794	1957	1951-1960	12
284	S619	1969	1961-1970	8
285	K965	1954	1951-1960	2
286	Q328	1713	1711-1720	1
287	P897	1959	1951-1960	1
288	R184	2000	1991-2000	2
289	S370	1991	1991-2000	1
290	K345	1924	1921-1930	2
291	E001	1861	1861-1870	1
292	P779	1962	1961-1970	2
293	S667	1881	1881-1890	1
294	R550	1961	1961-1970	1
295	R812	1965	1961-1970	1
296	K529	1922	1921-1930	1
297	S229	1995	1991-2000	1
298	Q765	1655	1651-1660	1
299	R244	2000	1991-2000	1
300	P348	1935	1931-1940	1
301	P362	1957	1951-1960	1
302	S004	1668	1661-1670	1
303	R961	1902	1901-1910	1
304	R052	2006	2001-2010	1
305	R483	1836	1831-1840	1
306	R813	1985	1981-1990	1
307	P527	1955	1951-1960	1
308	E178	2011	2011-2020	1
309	R079	1994	1991-2000	4
310	P566	1963	1961-1970	1
311	R793	1951	1951-1960	4
312	R649	1922	1921-1930	3
313	E240	1664	1661-1670	1
314	S375	1870	1861-1870	1
315	L228	1943	1941-1950	1
316	S683	1987	1981-1990	6
317	K766	1926	1921-1930	1
318	P699	1949	1941-1950	1
319	P654	1961	1961-1970	1
320	E269	1992	1991-2000	2
321	K778	1931	1931-1940	1
322	S658	1937	1931-1940	1
323	P429	1966	1961-1970	1
324	L633	1942	1941-1950	1
325	R166	2006	2001-2010	1
326	S252	1845	1841-1850	1
327	E104	2002	2001-2010	2
328	M695	1842	1841-1850	1
329	R621	1790	1781-1790	1
330	K782	1931	1931-1940	4
331	K226	1907	1901-1910	1
332	S122	1967	1961-1970	3
333	K889	1930	1921-1930	1
334	R651	1929	1921-1930	2
335	R699	1949	1941-1950	4
336	R069	2005	2001-2010	1
337	R827	1988	1981-1990	1
338	E167	1965	1961-1970	1
339	K972	1959	1951-1960	3
340	Q367	1715	1711-1720	1
341	R009	1970	1961-1970	1
342	P746	1909	1901-1910	1
343	L692	1958	1951-1960	2
344	K547	1939	1931-1940	2
345	K624	1939	1931-1940	3
346	P353	1936	1931-1940	2
347	E278	1961	1961-1970	1
348	P433	1960	1951-1960	1
349	E110	1989	1981-1990	2
350	L374	1883	1881-1890	1
351	R035	1977	1971-1980	2
352	S022	1857	1851-1860	1
353	K348	1934	1931-1940	1
354	R745	1963	1961-1970	1
355	P656	1943	1941-1950	2
356	S656	1815	1811-1820	2
357	K528	1922	1921-1930	1
358	R048	1987	1981-1990	1
359	L444	1945	1941-1950	6
360	R544	1981	1981-1990	2
361	R551	1982	1981-1990	2
362	R906	1936	1931-1940	1
363	R734	1921	1921-1930	1
364	R159	1978	1971-1980	1
365	R179	2001	2001-2010	2
366	R054	2006	2001-2010	1
367	Q476	1719	1711-1720	1
368	K899	1939	1931-1940	1
369	P657	1946	1941-1950	1
370	P692	1963	1961-1970	3
371	L693	1958	1951-1960	1
372	R181	1991	1991-2000	2
373	S325	1990	1981-1990	5
374	M746	1848	1841-1850	1
375	N884	1734	1731-1740	1
376	S380	1515	1511-1520	1
377	Q888	1631	1631-1640	1
378	R886	1961	1961-1970	1
379	N849	1745	1741-1750	1
380	Q787	1615	1611-1620	2
381	S225	1950	1941-1950	1
382	P777	1910	1901-1910	1
383	S232	1979	1971-1980	1
384	R093	1997	1991-2000	1
385	S880	1715	1711-1720	2
386	R938	1928	1921-1930	1
387	S121	1977	1971-1980	3
388	R942	1928	1921-1930	3
389	E005	1981	1981-1990	1
390	P442	1964	1961-1970	1
391	S384	1922	1921-1930	1
392	R025	1988	1981-1990	3
393	S534	1662	1661-1670	2
394	L755	1927	1921-1930	1
395	E116	1975	1971-1980	3
396	K464	1912	1911-1920	1
397	Q887	1631	1631-1640	1
398	R795	1975	1971-1980	8
399	N266	1836	1831-1840	1
400	P329	1949	1941-1950	1
401	K428	1913	1911-1920	2
402	K754	1925	1921-1930	1
403	R951	1637	1631-1640	1
404	M428	1817	1811-1820	1
405	L775	1942	1941-1950	2
406	S128	1981	1981-1990	3
407	S552	1976	1971-1980	3
408	L765	1927	1921-1930	3
409	K835	1848	1841-1850	2
410	R767	1946	1941-1950	4
411	E071	1976	1971-1980	2
412	R329	1682	1681-1690	1
413	L298	1922	1921-1930	1
414	P482	1911	1911-1920	1
415	P369	1939	1931-1940	1
416	Q486	1735	1731-1740	1
417	E134	1968	1961-1970	1
418	L368	1908	1901-1910	1
419	Q987	1695	1691-1700	1
420	P682	1966	1961-1970	1
421	R214	2008	2001-2010	6
422	Q555	1771	1771-1780	1
423	Q633	1662	1661-1670	2
424	L297	1954	1951-1960	1
425	L644	1945	1941-1950	1
426	N893	1770	1761-1770	1
427	P824	1966	1961-1970	1
428	L982	1871	1871-1880	1
429	L445	1945	1941-1950	12
430	N978	1756	1751-1760	1
431	R971	1989	1981-1990	1
432	N859	1745	1741-1750	1
433	K337	1906	1901-1910	1
434	L578	1926	1921-1930	1
435	R858	1960	1951-1960	1
436	R284	2009	2001-2010	1
437	Q249	1772	1771-1780	1
438	R111	1897	1891-1900	1
439	Q557	1740	1731-1740	1
440	K384	1945	1941-1950	1
441	R762	1980	1971-1980	2
442	R252	1948	1941-1950	2
443	S224	1946	1941-1950	1
444	R216	2004	2001-2010	1
445	K367	1936	1931-1940	1
446	R677	1789	1781-1790	1
447	Q990	2003	2001-2010	1
448	P836	1959	1951-1960	2
449	P738	1960	1951-1960	1
450	P952	1948	1941-1950	2
451	Q256	1733	1731-1740	1
452	Q894	1627	1621-1630	1
453	L325	1921	1921-1930	1
454	P737	1960	1951-1960	11
455	R186	1990	1981-1990	2
456	R106	1879	1871-1880	1
457	R912	1927	1921-1930	1
458	R084	2000	1991-2000	3
459	M754	1843	1841-1850	1
460	S231	1974	1971-1980	1
461	S293	1945	1941-1950	1
462	L687	1923	1921-1930	3
463	P795	1928	1921-1930	1
464	Q677	1621	1621-1630	1
465	N559	1857	1851-1860	1
466	L636	1934	1931-1940	1
467	L276	1919	1911-1920	1
468	S729	1864	1861-1870	1
469	P688	1954	1951-1960	1
470	R867	1958	1951-1960	1
471	P642	1912	1911-1920	2
472	S528	1967	1961-1970	2
473	R439	1968	1961-1970	1
474	M924	1837	1831-1840	1
475	R627	1933	1931-1940	1
476	S689	1985	1981-1990	2
477	P666	1944	1941-1950	3
478	S734	1947	1941-1950	3
479	R486	1839	1831-1840	1
480	R751	1977	1971-1980	1
481	R217	2008	2001-2010	1
482	R237	1696	1691-1700	1
483	L286	1946	1941-1950	1
484	P356	1961	1961-1970	4
485	R816	1953	1951-1960	1
486	P684	1958	1951-1960	1
487	M442	1824	1821-1830	1
488	S385	1937	1931-1940	1
489	L282	1939	1931-1940	1
490	S254	1964	1961-1970	2
491	R246	1766	1761-1770	1
492	S332	1835	1831-1840	1
493	P922	1930	1921-1930	2
494	P459	1948	1941-1950	3
495	R643	1867	1861-1870	1
496	K983	1916	1911-1920	1
497	K532	1922	1921-1930	1
498	R700	2008	2001-2010	2
499	M378	1833	1831-1840	1
500	S551	1976	1971-1980	1
501	S598	1994	1991-2000	2
502	P446	1937	1931-1940	2
503	R205	1975	1971-1980	1
504	P889	1922	1921-1930	2
505	L798	1939	1931-1940	1
506	K536	1927	1921-1930	1
507	N275	1782	1781-1790	1
508	S220	1954	1951-1960	1
509	K343	1956	1951-1960	1
510	E166	1955	1951-1960	4
511	N526	1762	1761-1770	1
512	P944	1956	1951-1960	3
513	P457	1949	1941-1950	1
514	S692	1745	1741-1750	1
515	M967	1864	1861-1870	1
516	S317	1987	1981-1990	2
517	Q795	1686	1681-1690	1
518	M866	1842	1841-1850	1
519	S374	1958	1951-1960	1
520	R295	1997	1991-2000	7
521	M679	1813	1811-1820	1
522	K937	1934	1931-1940	2
523	K372	1940	1931-1940	1
524	N883	1734	1731-1740	3
525	M895	1829	1821-1830	1
526	R413	1656	1651-1660	3
527	P948	1965	1961-1970	1
528	E036	1983	1981-1990	1
529	S832	1690	1681-1690	1
530	R869	1980	1971-1980	1
531	R002	1997	1991-2000	1
532	L293	1945	1941-1950	1
533	P338	1968	1961-1970	1
534	Q892	1627	1621-1630	1
535	L574	1914	1911-1920	1
536	K777	1931	1931-1940	2
537	P949	1965	1961-1970	1
538	Q842	1679	1671-1680	1
539	R080	1980	1971-1980	1
540	K222	1898	1891-1900	1
541	K785	1928	1921-1930	1
542	L744	1930	1921-1930	3
543	K543	1949	1941-1950	3
544	S597	1991	1991-2000	3
545	E256	1995	1991-2000	1
546	S191	1989	1981-1990	7
547	Q893	1627	1621-1630	1
548	R530	1977	1971-1980	1
549	N239	1835	1831-1840	1
550	R606	1938	1931-1940	1
551	R917	1918	1911-1920	1
552	N336	1787	1781-1790	1
553	K625	1939	1931-1940	1
554	S310	1978	1971-1980	2
555	P774	1898	1891-1900	1
556	R438	1967	1961-1970	1
557	P598	1965	1961-1970	1
558	E261	1977	1971-1980	1
559	L625	1938	1931-1940	1
560	R276	1696	1691-1700	2
561	R866	1988	1981-1990	1
562	R204	1976	1971-1980	1
563	R074	2003	2001-2010	1
564	N562	1857	1851-1860	1
565	P947	1965	1961-1970	1
566	Q988	1695	1691-1700	1
567	P874	1957	1951-1960	1
568	Q996	1704	1701-1710	1
569	S662	1851	1851-1860	1
570	L753	1955	1951-1960	1
571	L684	1945	1941-1950	2
572	E279	1961	1961-1970	1
573	P735	1960	1951-1960	1
574	R553	1965	1961-1970	1
575	L446	1945	1941-1950	1
576	M358	1831	1831-1840	1
577	P432	1965	1961-1970	1
578	S585	1794	1791-1800	1
579	P964	1948	1941-1950	1
580	P839	1967	1961-1970	1
581	R853	1976	1971-1980	1
582	M487	1804	1801-1810	1
583	N234	1793	1791-1800	1
584	R437	1964	1961-1970	7
585	E162	2008	2001-2010	1
586	N972	1756	1751-1760	1
587	R493	1846	1841-1850	2
588	S360	1778	1771-1780	1
589	L296	1954	1951-1960	1
590	N255	1828	1821-1830	1
591	E292	1937	1931-1940	1
592	R547	1972	1971-1980	1
593	K923	1934	1931-1940	1
594	L285	1938	1931-1940	1
595	K486	1903	1901-1910	2
596	K422	1923	1921-1930	1
597	L237	1913	1911-1920	1
598	S549	1976	1971-1980	1
599	R595	1935	1931-1940	1
600	R231	1980	1971-1980	1
601	P455	1957	1951-1960	5
602	S702	1993	1991-2000	1
603	S524	1974	1971-1980	1
604	K285	1943	1941-1950	1
605	E083	1988	1981-1990	2
606	S299	1985	1981-1990	1
607	R212	1997	1991-2000	3
608	P452	1916	1911-1920	2
609	S269	1994	1991-2000	2
610	S316	1975	1971-1980	1
611	Q785	1627	1621-1630	1
612	K282	1929	1921-1930	2
613	R847	1999	1991-2000	1
614	R750	1972	1971-1980	3
615	P687	1954	1951-1960	1
616	Q397	1698	1691-1700	1
617	L453	1951	1951-1960	2
618	P274	1963	1961-1970	1
619	S318	1985	1981-1990	8
620	K338	1949	1941-1950	1
621	S383	1955	1951-1960	1
622	S251	1962	1961-1970	4
623	K893	1936	1931-1940	1
624	L629	1932	1931-1940	1
625	P674	1962	1961-1970	1
626	P732	1960	1951-1960	1
627	P866	1963	1961-1970	1
628	E263	2003	2001-2010	1
629	S190	1987	1981-1990	4
630	M888	1867	1861-1870	1
631	R359	1678	1671-1680	1
632	S037	1993	1991-2000	4
633	E074	1887	1881-1890	1
634	P468	1953	1951-1960	1
635	R805	1998	1991-2000	1
636	P547	1959	1951-1960	1
637	L853	1892	1891-1900	1
638	L682	1936	1931-1940	1
639	S535	1662	1661-1670	2
640	L769	1962	1961-1970	1
641	S196	1603	1601-1610	2
642	P752	1958	1951-1960	1
643	S998	2008	2001-2010	1
644	R873	1974	1971-1980	1
645	K627	1939	1931-1940	1
646	P885	1956	1951-1960	2
647	R825	1973	1971-1980	1
648	R254	1667	1661-1670	1
649	K755	1925	1921-1930	2
650	Q546	1684	1681-1690	3
651	P579	1945	1941-1950	1
652	M287	1851	1851-1860	1
653	L747	1939	1931-1940	1
654	S186	1965	1961-1970	3
655	P537	1926	1921-1930	1
656	P345	1935	1931-1940	1
657	L334	1933	1931-1940	2
658	P676	1850	1841-1850	1
659	P559	1962	1961-1970	2
660	R006	1970	1961-1970	4
661	R826	1966	1961-1970	1
662	P297	1966	1961-1970	1
663	L332	1923	1921-1930	28
664	S855	1994	1991-2000	1
665	R097	2003	2001-2010	1
666	R624	1929	1921-1930	1
667	S412	1989	1981-1990	1
668	R554	1900	1891-1900	1
669	P667	1954	1951-1960	1
670	S999	1972	1971-1980	3
671	R185	1988	1981-1990	1
672	R215	1999	1991-2000	2
673	L766	1955	1951-1960	1
674	K447	1922	1921-1930	1
675	S515	1978	1971-1980	1
676	P769	1963	1961-1970	1
677	L222	1939	1931-1940	1
678	E056	2011	2011-2020	2
679	K386	1924	1921-1930	1
680	N984	1768	1761-1770	2
681	L426	1893	1891-1900	1
682	P969	1953	1951-1960	2
683	S591	1615	1611-1620	1
684	K359	1937	1931-1940	1
685	S571	1961	1961-1970	2
686	Q862	1631	1631-1640	1
687	M293	1854	1851-1860	1
688	M777	1866	1861-1870	1
689	S387	1995	1991-2000	2
690	M339	1840	1831-1840	1
691	S520	1950	1941-1950	2
692	P724	1934	1931-1940	3
693	R459	1966	1961-1970	1
694	K695	1925	1921-1930	1
