# Supplementary material for: Frequency patterns of semantic change: corpus-based evidence of a near-critical dynamics in language change
Source: R Soc Open Sci. 2017 Nov 8;4(11):170830. doi: 10.1098/rsos.170830 (PMC5717648; doi:10.1098/rsos.170830)
Supplement: full_data.zip [file rsos170830supp2.gz › a_condition_de.csv]

	Decade	Occurrences	Nombre de mots	Frequence	Average frequency	Normalized average frequency
0	1321-1330	0	247971	0.0	0.0	0.0
1	1331-1340	0	187017	0.0	0.0	0.0
2	1341-1350	0	589308	0.0	0.0	0.0
3	1351-1360	0	318194	0.0	0.0	0.0
4	1361-1370	0	662712	0.0	0.0	0.0
5	1371-1380	0	971929	0.0	0.0	0.0
6	1381-1390	0	241822	0.0	0.0	0.0
7	1391-1400	0	1263737	0.0	0.0	0.0
8	1401-1410	0	765291	0.0	0.0	0.0
9	1411-1420	1	324443	0.3082205502969705	0.061644110059394096	0.003732917203098478
10	1421-1430	0	298510	0.0	0.061644110059394096	0.003732917203098478
11	1431-1440	0	213190	0.0	0.061644110059394096	0.003732917203098478
12	1441-1450	0	386463	0.0	0.061644110059394096	0.003732917203098478
13	1451-1460	0	694796	0.0	0.061644110059394096	0.003732917203098478
14	1461-1470	0	537606	0.0	0.0	0.0
15	1471-1480	0	183566	0.0	0.0	0.0
16	1481-1490	0	457731	0.0	0.0	0.0
17	1491-1500	0	626697	0.0	0.0	0.0
18	1501-1510	0	162065	0.0	0.0	0.0
19	1511-1520	1	216624	0.4616293670138119	0.09232587340276238	0.0055908803093142004
20	1521-1530	0	252956	0.0	0.09232587340276238	0.0055908803093142004
21	1531-1540	0	194542	0.0	0.09232587340276238	0.0055908803093142004
22	1541-1550	0	957168	0.0	0.09232587340276238	0.0055908803093142004
23	1551-1560	0	1949051	0.0	0.09232587340276238	0.0055908803093142004
24	1561-1570	0	480126	0.0	0.0	0.0
25	1571-1580	0	945849	0.0	0.0	0.0
26	1581-1590	0	842175	0.0	0.0	0.0
27	1591-1600	0	676127	0.0	0.0	0.0
28	1601-1610	2	2099839	0.09524539738522811	0.019049079477045622	0.0011535349673235705
29	1611-1620	3	794187	0.37774478806628664	0.09459803709030294	0.005728473323623332
30	1621-1630	7	2095458	0.33405584841118263	0.16140920677253948	0.009774286693719108
31	1631-1640	5	2094158	0.23875944412981254	0.209161095598502	0.012665947342354215
32	1641-1650	0	1247594	0.0	0.209161095598502	0.012665947342354215
33	1651-1660	5	2303221	0.21708728775918593	0.23352947367329352	0.01414159745133222
34	1661-1670	9	2481229	0.36272347292410334	0.2305252106448569	0.0139596714712073
35	1671-1680	6	2015147	0.2977450280302132	0.223263046568663	0.013519904278759742
36	1681-1690	11	1684489	0.6530170277158236	0.3061145632858652	0.018537055986497207
37	1691-1700	7	1871214	0.3740886932226886	0.38093230193040295	0.023067714688748343
38	1701-1710	3	809750	0.3704847175054029	0.4116117878796463	0.02492553988521569
39	1711-1720	5	1714151	0.291689588606838	0.39740501101619324	0.024065235118011355
40	1721-1730	1	1125965	0.08881270732216365	0.35561854687458333	0.02153481638537686
41	1731-1740	20	2909061	0.6875070684320472	0.3625165550178281	0.021952531771976196
42	1741-1750	5	2136771	0.2339979342662363	0.3344984032265376	0.020255866174566147
43	1751-1760	9	2483475	0.36239543381753386	0.3328805464889638	0.020157895334496932
44	1761-1770	7	3287236	0.21294485701665472	0.3171316001709272	0.0192042030420033
45	1771-1780	5	3011727	0.16601770346382658	0.33257259939925976	0.020139247308145463
46	1781-1790	9	2767020	0.32525966563306374	0.26012311883946304	0.01575200070702433
47	1791-1800	3	2497443	0.12012286166290882	0.23734810431879758	0.014372838230299535
48	1801-1810	6	1436685	0.4176280813121874	0.24839463381772825	0.015041771238844268
49	1811-1820	6	1624933	0.36924599352711773	0.2796548611198209	0.016934763775459976
50	1821-1830	5	3062877	0.16324521030390707	0.27910036248783693	0.016901185588015417
51	1831-1840	15	7375086	0.2033874588038702	0.25472592112199827	0.015425168310731542
52	1841-1850	15	11919516	0.12584403594911067	0.25587015597923857	0.015494458531303497
53	1851-1860	9	5771056	0.155950661369427	0.20353467199068653	0.012325233956155642
54	1861-1870	7	6858196	0.10206765744227783	0.15009900477371857	0.009089386748351443
55	1871-1880	7	5715634	0.12247110294326054	0.14194418330158926	0.00859556384569005
56	1881-1890	7	7679389	0.09115308522592096	0.11949730858599941	0.007236272184233868
57	1891-1900	17	4613910	0.368451053444909	0.16801871208515906	0.010174531519407667
58	1901-1910	17	4804354	0.3538456991304138	0.20759771963735646	0.01257127563706643
59	1911-1920	22	5036866	0.4367795371169295	0.2745400955722868	0.016625034325496155
60	1921-1930	132	11280218	1.170190150580423	0.4840839050997193	0.029314157270641843
61	1931-1940	105	10897083	0.96356061525823	0.658565411106181	0.03988004936911645
62	1941-1950	104	12300750	0.84547690181493	0.7539705807801853	0.04565739936731546
63	1951-1960	118	9976887	1.1827336522905392	0.9197481714122103	0.05569621766418529
64	1961-1970	149	13891857	1.072570787332464	1.0469064214553172	0.06339640538113774
65	1971-1980	74	10280590	0.7198030463232169	0.956829000603876	0.0579416822359239
66	1981-1990	90	15628128	0.5758847124876377	0.8792938200497575	0.0532464662768169
67	1991-2000	66	10606407	0.622265391098041	0.8346515179063797	0.05054310958148345
68	2001-2010	50	11205157	0.446223109591414	0.6873494093665548	0.041623091521506665
69	2011-2020	6	2099905	0.2857272114690903	0.52998069419388	0.032093480606018084
