# Supplementary material for: Frequency patterns of semantic change: corpus-based evidence of a near-critical dynamics in language change
Source: R Soc Open Sci. 2017 Nov 8;4(11):170830. doi: 10.1098/rsos.170830 (PMC5717648; doi:10.1098/rsos.170830)
Supplement: full_data.zip [file rsos170830supp2.gz › a_condition_que_complet.csv]

	Cote	Date	Decade	Occurrences
0	K946	1936	1931-1940	1
1	L223	1946	1941-1950	1
2	Q557	1740	1731-1740	5
3	Q242	1968	1961-1970	1
4	E231	1955	1951-1960	2
5	R469	1822	1821-1830	1
6	S318	1985	1981-1990	7
7	N684	1751	1751-1760	1
8	L298	1922	1921-1930	1
9	S549	1976	1971-1980	1
10	R531	1930	1921-1930	1
11	S600	1968	1961-1970	1
12	L293	1945	1941-1950	3
13	K783	1923	1921-1930	1
14	S670	1976	1971-1980	1
15	L386	1920	1911-1920	1
16	S883	1995	1991-2000	1
17	K237	1923	1921-1930	1
18	S881	1715	1711-1720	2
19	N288	1788	1781-1790	1
20	P435	1968	1961-1970	2
21	S598	1994	1991-2000	1
22	S389	1930	1921-1930	3
23	L323	1931	1931-1940	1
24	L248	1946	1941-1950	2
25	S557	1971	1971-1980	1
26	R234	1696	1691-1700	1
27	N455	1771	1771-1780	1
28	L353	1914	1911-1920	1
29	N882	1734	1731-1740	3
30	S187	1984	1981-1990	4
31	R008	1970	1961-1970	6
32	Q285	1726	1721-1730	1
33	S013	1814	1811-1820	1
34	R558	1972	1971-1980	2
35	S190	1987	1981-1990	9
36	R414	1658	1651-1660	1
37	P366	1939	1931-1940	1
38	Q372	1699	1691-1700	2
39	Q284	1740	1731-1740	1
40	N974	1756	1751-1760	7
41	Q735	1672	1671-1680	1
42	E019	1885	1881-1890	1
43	K422	1923	1921-1930	1
44	L274	1948	1941-1950	3
45	S249	1989	1981-1990	2
46	R791	2009	2001-2010	1
47	N735	1764	1761-1770	1
48	R494	1847	1841-1850	1
49	M798	1833	1831-1840	2
50	N935	1763	1761-1770	1
51	R542	1982	1981-1990	1
52	K459	1909	1901-1910	2
53	R244	2000	1991-2000	1
54	P878	1929	1921-1930	2
55	N924	1782	1781-1790	1
56	K457	1908	1901-1910	1
57	N593	1761	1761-1770	1
58	N266	1836	1831-1840	2
59	S880	1715	1711-1720	10
60	M728	1845	1841-1850	1
61	R858	1960	1951-1960	2
62	S030	1857	1851-1860	1
63	N683	1751	1751-1760	2
64	N672	1757	1751-1760	1
65	M573	1794	1791-1800	1
66	S346	1939	1931-1940	1
67	R513	1988	1981-1990	1
68	Q869	1672	1671-1680	1
69	M437	1797	1791-1800	1
70	S329	1996	1991-2000	5
71	Q338	1675	1671-1680	2
72	R497	1850	1841-1850	1
73	K926	1937	1931-1940	1
74	P287	1916	1911-1920	1
75	S391	1943	1941-1950	1
76	S702	1993	1991-2000	1
77	S816	1816	1811-1820	1
78	E117	1985	1981-1990	1
79	N995	1739	1731-1740	1
80	S053	1851	1851-1860	2
81	P525	1954	1951-1960	1
82	N622	1761	1761-1770	1
83	P256	1719	1711-1720	1
84	R853	1976	1971-1980	2
85	E178	2011	2011-2020	4
86	S254	1964	1961-1970	1
87	Q476	1719	1711-1720	2
88	K874	1919	1911-1920	1
89	R216	2004	2001-2010	2
90	S105	1646	1641-1650	1
91	P338	1968	1961-1970	1
92	R035	1977	1971-1980	1
93	K944	1925	1921-1930	1
94	Q868	1674	1671-1680	1
95	K439	1920	1911-1920	1
96	L398	1937	1931-1940	1
97	Q893	1627	1621-1630	7
98	R295	1997	1991-2000	3
99	P355	1936	1931-1940	1
100	R024	1977	1971-1980	1
101	L634	1932	1931-1940	3
102	S647	1950	1941-1950	1
103	Q776	1639	1631-1640	1
104	S995	1960	1951-1960	1
105	P647	1926	1921-1930	4
106	K524	1949	1941-1950	3
107	K398	1937	1931-1940	1
108	N794	1736	1731-1740	3
109	N243	1835	1831-1840	2
110	Z158	1878	1871-1880	1
111	Q533	1623	1621-1630	4
112	R801	1986	1981-1990	1
113	L379	1890	1881-1890	2
114	S727	1923	1921-1930	1
115	L762	1942	1941-1950	1
116	N853	1745	1741-1750	2
117	Q286	1729	1721-1730	1
118	S263	1779	1771-1780	1
119	R495	1848	1841-1850	1
120	S570	1975	1971-1980	1
121	R488	1841	1841-1850	1
122	E054	1999	1991-2000	1
123	P247	1735	1731-1740	3
124	K958	1900	1891-1900	1
125	N686	1751	1751-1760	1
126	R434	1962	1961-1970	1
127	R081	1999	1991-2000	1
128	K222	1898	1891-1900	2
129	N973	1756	1751-1760	6
130	R855	1949	1941-1950	1
131	S123	1970	1961-1970	1
132	K759	1866	1861-1870	1
133	E076	1946	1941-1950	3
134	Q379	1699	1691-1700	1
135	N874	1770	1761-1770	4
136	Q796	1686	1681-1690	1
137	S392	1812	1811-1820	1
138	L444	1945	1941-1950	2
139	P487	1956	1951-1960	1
140	P824	1966	1961-1970	1
141	R760	1990	1981-1990	2
142	P224	1732	1731-1740	3
143	P758	1920	1911-1920	1
144	R439	1968	1961-1970	5
145	K388	1922	1921-1930	1
146	P468	1953	1951-1960	3
147	Q892	1627	1621-1630	4
148	S668	1886	1881-1890	1
149	Q363	1681	1681-1690	1
150	K236	1922	1921-1930	1
151	E283	2008	2001-2010	2
152	R700	2008	2001-2010	2
153	R232	1680	1671-1680	1
154	N399	1772	1771-1780	1
155	S713	1728	1721-1730	1
156	N986	1732	1731-1740	1
157	N292	1788	1781-1790	3
158	L794	1957	1951-1960	3
159	N499	1771	1771-1780	1
160	K689	1923	1921-1930	2
161	N398	1772	1771-1780	1
162	P367	1939	1931-1940	1
163	Q993	1693	1691-1700	2
164	K434	1918	1911-1920	2
165	R153	2001	2001-2010	1
166	R254	1667	1661-1670	2
167	R322	1682	1681-1690	1
168	K883	1948	1941-1950	1
169	L387	1920	1911-1920	1
170	P348	1935	1931-1940	2
171	L849	1836	1831-1840	1
172	Q296	1762	1761-1770	1
173	P884	1924	1921-1930	1
174	P454	1967	1961-1970	2
175	N757	1745	1741-1750	5
176	N228	1835	1831-1840	2
177	M222	1876	1871-1880	1
178	P496	1951	1951-1960	2
179	S248	1984	1981-1990	1
180	P243	1731	1731-1740	1
181	K767	1926	1921-1930	1
182	Q885	1610	1601-1610	2
183	R493	1846	1841-1850	3
184	L237	1913	1911-1920	2
185	N383	1780	1771-1780	1
186	M954	1855	1851-1860	1
187	R650	1928	1921-1930	1
188	K974	1959	1951-1960	1
189	L679	1936	1931-1940	2
190	K266	1889	1881-1890	1
191	N592	1765	1761-1770	1
192	S697	1935	1931-1940	2
193	R605	1941	1941-1950	1
194	Q327	1713	1711-1720	1
195	S519	1940	1931-1940	1
196	P737	1960	1951-1960	2
197	N693	1751	1751-1760	1
198	P947	1965	1961-1970	2
199	S273	1723	1721-1730	2
200	S139	1845	1841-1850	1
201	M484	1805	1801-1810	1
202	L689	1950	1941-1950	1
203	R297	1978	1971-1980	2
204	P449	1923	1921-1930	2
205	P597	1936	1931-1940	3
206	M764	1847	1841-1850	1
207	N976	1756	1751-1760	5
208	Q367	1715	1711-1720	3
209	S191	1989	1981-1990	6
210	N758	1745	1741-1750	7
211	N876	1770	1761-1770	1
212	P697	1952	1951-1960	1
213	M875	1859	1851-1860	2
214	Q644	1667	1661-1670	1
215	L296	1954	1951-1960	2
216	M928	1835	1831-1840	1
217	K753	1954	1951-1960	1
218	E282	2006	2001-2010	1
219	S689	1985	1981-1990	1
220	S706	1961	1961-1970	1
221	S983	1932	1931-1940	1
222	K526	1922	1921-1930	1
223	Q895	1627	1621-1630	1
224	R478	1831	1831-1840	2
225	Q787	1615	1611-1620	2
226	E270	2002	2001-2010	1
227	R739	1924	1921-1930	1
228	M399	1823	1821-1830	1
229	R560	1922	1921-1930	1
230	N852	1745	1741-1750	3
231	S075	1982	1981-1990	1
232	P296	1968	1961-1970	1
233	R658	1931	1931-1940	1
234	Q886	1631	1631-1640	2
235	S996	1964	1961-1970	2
236	Q699	1694	1691-1700	1
237	S382	1947	1941-1950	1
238	Q347	1669	1661-1670	1
239	P429	1966	1961-1970	1
240	M552	1832	1831-1840	1
241	Q837	1679	1671-1680	3
242	R921	1929	1921-1930	4
243	R231	1980	1971-1980	1
244	P343	1963	1961-1970	1
245	M678	1813	1811-1820	2
246	L265	1942	1941-1950	1
247	K623	1959	1951-1960	3
248	E074	1887	1881-1890	4
249	N286	1788	1781-1790	1
250	L333	1923	1921-1930	6
251	L332	1923	1921-1930	6
252	L668	1929	1921-1930	2
253	K265	1939	1931-1940	2
254	Q352	1687	1681-1690	1
255	K968	1956	1951-1960	3
256	Q657	1691	1691-1700	1
257	L355	1835	1831-1840	1
258	S221	1963	1961-1970	1
259	R009	1970	1961-1970	2
260	N276	1782	1781-1790	1
261	N296	1788	1781-1790	1
262	K226	1907	1901-1910	1
263	P949	1965	1961-1970	2
264	S734	1947	1941-1950	1
265	P858	1961	1961-1970	1
266	R185	1988	1981-1990	1
267	N952	1744	1741-1750	1
268	R199	1999	1991-2000	1
269	R173	1969	1961-1970	2
270	P568	1919	1911-1920	1
271	Q798	1700	1691-1700	2
272	R527	1982	1981-1990	4
273	P955	1923	1921-1930	1
274	K999	1899	1891-1900	2
275	E170	2012	2011-2020	1
276	N729	1721	1721-1730	1
277	K898	1938	1931-1940	1
278	K969	1956	1951-1960	2
279	N365	1781	1781-1790	1
280	Q974	1650	1641-1650	1
281	Q658	1691	1691-1700	1
282	Q627	1696	1691-1700	2
283	P739	1960	1951-1960	5
284	L956	1840	1831-1840	1
285	K983	1916	1911-1920	1
286	L768	1938	1931-1940	4
287	M858	1795	1791-1800	1
288	N988	1732	1731-1740	1
289	P779	1962	1961-1970	1
290	L682	1936	1931-1940	1
291	Z107	1882	1881-1890	1
292	K477	1947	1941-1950	1
293	M868	1848	1841-1850	1
294	P442	1964	1961-1970	1
295	E118	2000	1991-2000	2
296	S207	1982	1981-1990	1
297	R275	1696	1691-1700	2
298	M365	1831	1831-1840	2
299	L299	1925	1921-1930	3
300	N696	1755	1751-1760	2
301	Q334	1713	1711-1720	1
302	R514	1929	1921-1930	15
303	P369	1939	1931-1940	2
304	R767	1946	1941-1950	2
305	N527	1774	1771-1780	4
306	K778	1931	1931-1940	3
307	P248	1735	1731-1740	3
308	K433	1918	1911-1920	1
309	L823	1948	1941-1950	1
310	N439	1769	1761-1770	2
311	P966	1956	1951-1960	1
312	P753	1958	1951-1960	2
313	S038	1984	1981-1990	1
314	L224	1946	1941-1950	2
315	S406	1845	1841-1850	2
316	K782	1931	1931-1940	3
317	S793	1883	1881-1890	1
318	N496	1775	1771-1780	1
319	S590	1603	1601-1610	1
320	P768	1942	1941-1950	1
321	R013	1945	1941-1950	2
322	K978	1934	1931-1940	2
323	S975	1950	1941-1950	1
324	Q332	1713	1711-1720	1
325	N984	1768	1761-1770	1
326	E116	1975	1971-1980	1
327	S676	1926	1921-1930	1
328	K232	1912	1911-1920	1
329	N838	1733	1731-1740	1
330	N682	1751	1751-1760	2
331	M225	1859	1851-1860	1
332	Z108	1882	1881-1890	1
333	P589	1930	1921-1930	1
334	Q836	1679	1671-1680	1
335	S397	1843	1841-1850	7
336	P969	1953	1951-1960	3
337	L297	1954	1951-1960	1
338	Q373	1699	1691-1700	1
339	R644	1881	1881-1890	1
340	M527	1802	1801-1810	1
341	N759	1745	1741-1750	4
342	N752	1769	1761-1770	2
343	S667	1881	1881-1890	1
344	E192	1973	1971-1980	1
345	L246	1946	1941-1950	1
346	K596	1953	1951-1960	1
347	S333	1837	1831-1840	3
348	P254	1727	1721-1730	1
349	R188	1985	1981-1990	1
350	E252	2012	2011-2020	1
351	L362	1907	1901-1910	1
352	K246	1932	1931-1940	1
353	R782	1843	1841-1850	4
354	S543	1966	1961-1970	1
355	R088	1998	1991-2000	1
356	M892	1864	1861-1870	1
357	E035	1981	1981-1990	1
358	K349	1936	1931-1940	2
359	R214	2008	2001-2010	5
360	S395	1930	1921-1930	1
361	R869	1980	1971-1980	1
362	P948	1965	1961-1970	1
363	Q692	1627	1621-1630	1
364	R204	1976	1971-1980	1
365	S597	1991	1991-2000	1
366	N864	1727	1721-1730	3
367	N929	1771	1771-1780	1
368	N358	1784	1781-1790	1
369	K348	1934	1931-1940	2
370	R031	2001	2001-2010	1
371	S385	1937	1931-1940	2
372	S686	1979	1971-1980	1
373	R050	2005	2001-2010	2
374	R778	1858	1851-1860	2
375	R166	2006	2001-2010	2
376	L749	1949	1941-1950	1
377	M627	1794	1791-1800	1
378	N937	1782	1781-1790	2
379	Q496	1783	1781-1790	1
380	M629	1792	1791-1800	1
381	R649	1922	1921-1930	1
382	E166	1955	1951-1960	1
383	K699	1928	1921-1930	4
384	R062	1996	1991-2000	1
385	N275	1782	1781-1790	1
386	M294	1853	1851-1860	1
387	P273	1935	1931-1940	1
388	R007	1970	1961-1970	3
389	R251	1771	1771-1780	2
390	P368	1939	1931-1940	3
391	P345	1935	1931-1940	1
392	R147	2008	2001-2010	2
393	R416	1648	1641-1650	1
394	E070	1975	1971-1980	3
395	R059	2004	2001-2010	1
396	Q328	1713	1711-1720	2
397	P245	1735	1731-1740	1
398	K354	1939	1931-1940	2
399	P662	1941	1941-1950	1
400	K448	1950	1941-1950	1
401	R164	1974	1971-1980	2
402	K462	1910	1901-1910	1
403	Q883	1610	1601-1610	1
404	Q899	1634	1631-1640	1
405	L936	1860	1851-1860	1
406	N769	1749	1741-1750	1
407	E194	1953	1951-1960	2
408	R186	1990	1981-1990	2
409	P888	1901	1901-1910	1
410	P777	1910	1901-1910	2
411	L335	1933	1931-1940	1
412	K766	1926	1921-1930	3
413	L445	1945	1941-1950	4
414	S128	1981	1981-1990	1
415	P859	1961	1961-1970	1
416	N884	1734	1731-1740	4
417	M323	1853	1851-1860	1
418	L776	1942	1941-1950	1
419	P569	1954	1951-1960	3
420	L264	1914	1911-1920	1
421	S302	1987	1981-1990	2
422	K352	1936	1931-1940	2
423	M873	1859	1851-1860	1
424	Z155	1874	1871-1880	1
425	P668	1896	1891-1900	1
426	K534	1922	1921-1930	1
427	S124	1975	1971-1980	2
428	R137	2007	2001-2010	1
429	P547	1959	1951-1960	1
430	R745	1963	1961-1970	4
431	E092	2010	2001-2010	1
432	N987	1732	1731-1740	1
433	N447	1776	1771-1780	1
434	M383	1832	1831-1840	1
435	P363	1957	1951-1960	2
436	N687	1751	1751-1760	2
437	N289	1788	1781-1790	1
438	K284	1942	1941-1950	2
439	P728	1960	1951-1960	1
440	Q279	1783	1781-1790	1
441	Q789	1601	1601-1610	1
442	S034	1857	1851-1860	1
443	Q978	1692	1691-1700	2
444	P625	1948	1941-1950	1
445	N883	1734	1731-1740	4
446	K795	1848	1841-1850	1
447	M859	1795	1791-1800	3
448	Q799	1713	1711-1720	1
449	N489	1767	1761-1770	1
450	N525	1762	1761-1770	1
451	R054	2006	2001-2010	1
452	N873	1770	1761-1770	1
453	N279	1783	1781-1790	2
454	K224	1904	1901-1910	1
455	P229	1768	1761-1770	1
456	Z151	1872	1871-1880	1
457	N742	1738	1731-1740	2
458	S256	1990	1981-1990	4
459	R491	1844	1841-1850	1
460	K777	1931	1931-1940	1
461	P636	1932	1931-1940	1
462	L799	1939	1931-1940	1
463	R803	1923	1921-1930	5
464	N385	1776	1771-1780	2
465	P458	1944	1941-1950	1
466	P944	1956	1951-1960	1
467	P357	1961	1961-1970	1
468	P839	1967	1961-1970	1
469	Q437	1691	1691-1700	2
470	P699	1949	1941-1950	1
471	Q556	1740	1731-1740	2
472	Q896	1628	1621-1630	1
473	R180	1975	1971-1980	1
474	R489	1842	1841-1850	3
475	Q882	1612	1611-1620	2
476	N885	1734	1731-1740	3
477	R512	1955	1951-1960	1
478	E034	1978	1971-1980	2
479	S388	1938	1931-1940	4
480	N772	1746	1741-1750	1
481	R167	2007	2001-2010	1
482	N842	1730	1721-1730	2
483	R111	1897	1891-1900	1
484	R464	1965	1961-1970	1
485	R479	1832	1831-1840	1
486	S196	1603	1601-1610	1
487	R476	1829	1821-1830	1
488	P692	1963	1961-1970	4
489	R625	1925	1921-1930	1
490	N979	1776	1771-1780	2
491	P324	1957	1951-1960	1
492	S602	1948	1941-1950	1
493	S527	1946	1941-1950	1
494	L698	1948	1941-1950	2
495	Q249	1772	1771-1780	2
496	S651	1988	1981-1990	2
497	S435	1930	1921-1930	1
498	R907	1934	1931-1940	1
499	P733	1960	1951-1960	1
500	Q336	1710	1701-1710	3
501	N822	1755	1751-1760	1
502	E085	1976	1971-1980	2
503	R239	1983	1981-1990	2
504	P685	1961	1961-1970	5
505	R177	1978	1971-1980	1
506	R795	1975	1971-1980	8
507	R524	1886	1881-1890	1
508	R449	1950	1941-1950	3
509	P983	1945	1941-1950	1
510	R544	1981	1981-1990	2
511	Q526	1710	1701-1710	1
512	R456	1963	1961-1970	3
513	L295	1954	1951-1960	1
514	R022	1991	1991-2000	5
515	S293	1945	1941-1950	1
516	R498	1851	1851-1860	4
517	N378	1781	1781-1790	1
518	S375	1870	1861-1870	2
519	R600	1893	1891-1900	1
520	Q555	1771	1771-1780	1
521	P644	1921	1921-1930	2
522	M558	1793	1791-1800	1
523	P346	1935	1931-1940	1
524	M432	1817	1811-1820	1
525	N972	1756	1751-1760	1
526	R005	1970	1961-1970	3
527	M889	1867	1861-1870	1
528	E075	2009	2001-2010	1
529	M364	1831	1831-1840	1
530	Q478	1719	1711-1720	2
531	Q464	1744	1741-1750	2
532	L764	1927	1921-1930	1
533	R750	1972	1971-1980	4
534	K973	1959	1951-1960	1
535	N975	1756	1751-1760	1
536	K626	1939	1931-1940	1
537	R769	1984	1981-1990	2
538	P342	1963	1961-1970	3
539	M452	1810	1801-1810	1
540	M374	1830	1821-1830	1
541	S252	1845	1841-1850	2
542	N835	1733	1731-1740	1
543	N426	1756	1751-1760	1
544	R914	1929	1921-1930	1
545	R892	1889	1881-1890	1
546	L744	1930	1921-1930	1
547	R828	1984	1981-1990	1
548	Q981	2002	2001-2010	1
549	N387	1776	1771-1780	2
550	N694	1751	1751-1760	2
551	P756	1920	1911-1920	1
552	R160	1925	1921-1930	2
553	R015	1948	1941-1950	2
554	R349	1967	1961-1970	1
555	N577	1759	1751-1760	3
556	R276	1696	1691-1700	1
557	N567	1761	1761-1770	1
558	R530	1977	1971-1980	2
559	N386	1776	1771-1780	2
560	N635	1762	1761-1770	2
561	N678	1764	1761-1770	1
562	L755	1927	1921-1930	2
563	K267	1907	1901-1910	2
564	K972	1959	1951-1960	2
565	R610	1934	1931-1940	1
566	S656	1815	1811-1820	3
567	N755	1758	1751-1760	1
568	N295	1788	1781-1790	1
569	S179	1979	1971-1980	2
570	M799	1839	1831-1840	1
571	S009	1993	1991-2000	1
572	Q474	1743	1741-1750	1
573	N977	1756	1751-1760	1
574	N272	1787	1781-1790	3
575	K833	1848	1841-1850	1
576	M275	1864	1861-1870	1
577	L372	1902	1901-1910	1
578	K464	1912	1911-1920	2
579	N989	1732	1731-1740	3
580	Q395	1698	1691-1700	1
581	N472	1778	1771-1780	1
582	K488	1944	1941-1950	4
583	R490	1843	1841-1850	1
584	R734	1921	1921-1930	1
585	S186	1965	1961-1970	4
586	K233	1914	1911-1920	1
587	K769	1926	1921-1930	2
588	Q463	1744	1741-1750	2
589	L229	1902	1901-1910	1
590	R475	1828	1821-1830	1
591	E180	2013	2011-2020	1
592	Q438	1691	1691-1700	1
593	N297	1788	1781-1790	1
594	P375	1964	1961-1970	1
595	Q532	1623	1621-1630	1
596	R288	1824	1821-1830	1
597	R808	1972	1971-1980	1
598	P762	1966	1961-1970	2
599	M325	1846	1841-1850	1
600	M975	1848	1841-1850	1
601	R937	1950	1941-1950	4
602	N284	1787	1781-1790	1
603	R012	1975	1971-1980	1
604	N234	1793	1791-1800	1
605	E122	1996	1991-2000	1
606	P628	1953	1951-1960	4
607	P772	1959	1951-1960	1
608	R763	1985	1981-1990	1
609	Q834	1679	1671-1680	2
610	M584	1836	1831-1840	2
611	R761	1974	1971-1980	1
612	K447	1922	1921-1930	1
613	M322	1853	1851-1860	1
614	L235	1945	1941-1950	1
615	R172	1989	1981-1990	1
616	S325	1990	1981-1990	1
617	N528	1774	1771-1780	2
618	P255	1727	1721-1730	1
619	5305	1485	1481-1490	1
620	Q223	1929	1921-1930	1
621	S214	1958	1951-1960	1
622	P356	1961	1961-1970	2
623	K445	1922	1921-1930	1
624	Q492	1738	1731-1740	1
625	E071	1976	1971-1980	5
626	Q659	1624	1621-1630	1
627	P885	1956	1951-1960	4
628	L693	1958	1951-1960	3
629	R197	1976	1971-1980	3
630	K982	1939	1931-1940	2
631	N664	1755	1751-1760	1
632	N363	1784	1781-1790	1
633	L842	1874	1871-1880	1
634	Q928	1691	1691-1700	4
635	R171	1854	1851-1860	1
636	N855	1749	1741-1750	1
637	P795	1928	1921-1930	1
638	S378	1641	1641-1650	1
639	R826	1966	1961-1970	2
640	P489	1950	1941-1950	2
641	P237	1740	1731-1740	1
642	E242	1671	1671-1680	1
643	S353	1899	1891-1900	1
644	P535	1941	1941-1950	1
645	R437	1964	1961-1970	5
646	K657	1910	1901-1910	1
647	Z149	1870	1861-1870	2
648	P426	1936	1931-1940	1
649	N923	1739	1731-1740	1
650	Q293	1762	1761-1770	1
651	S335	1845	1841-1850	3
652	R212	1997	1991-2000	1
653	E064	2006	2001-2010	4
654	S364	1958	1951-1960	1
655	S332	1835	1831-1840	1
656	P478	1964	1961-1970	3
657	S662	1851	1851-1860	1
658	P724	1934	1931-1940	1
659	S999	1972	1971-1980	3
660	P654	1961	1961-1970	1
661	S695	1979	1971-1980	1
662	M429	1817	1811-1820	3
663	K344	1957	1951-1960	1
664	R227	1680	1671-1680	1
665	K525	1922	1921-1930	1
666	Q297	1735	1731-1740	1
667	Q889	1631	1631-1640	4
668	L527	1899	1891-1900	1
669	R627	1933	1931-1940	2
670	R065	1979	1971-1980	1
671	R496	1849	1841-1850	2
672	N379	1781	1781-1790	1
673	N364	1784	1781-1790	1
674	L686	1945	1941-1950	1
675	E033	1977	1971-1980	1
676	N697	1755	1751-1760	1
677	S585	1794	1791-1800	2
678	E072	1986	1981-1990	5
679	P539	1964	1961-1970	1
680	N626	1768	1761-1770	1
681	Q427	1662	1661-1670	1
682	L446	1945	1941-1950	3
683	E176	2005	2001-2010	1
684	K624	1939	1931-1940	1
685	R079	1994	1991-2000	1
686	L743	1930	1921-1930	2
687	S529	1955	1951-1960	1
688	L766	1955	1951-1960	1
689	Q477	1719	1711-1720	2
690	Q559	1740	1731-1740	1
691	N524	1762	1761-1770	1
692	M535	1801	1801-1810	1
693	L382	1890	1881-1890	2
694	M823	1873	1871-1880	2
695	S997	1963	1961-1970	3
696	Q435	1636	1631-1640	1
697	E082	1879	1871-1880	1
698	P876	1943	1941-1950	1
699	P522	1954	1951-1960	1
700	L765	1927	1921-1930	2
701	S715	1734	1731-1740	2
702	L968	1828	1821-1830	1
703	K959	1904	1901-1910	2
704	L763	1949	1941-1950	1
705	N865	1724	1721-1730	1
706	N996	1766	1761-1770	1
707	N849	1745	1741-1750	1
708	E120	2008	2001-2010	1
709	P238	1740	1731-1740	1
710	S835	1732	1731-1740	7
711	R446	1850	1841-1850	1
712	P626	1948	1941-1950	1
713	Q976	1678	1671-1680	1
714	R064	1981	1981-1990	1
715	Q795	1686	1681-1690	3
716	M929	1835	1831-1840	1
717	R029	1759	1751-1760	1
718	N897	1785	1781-1790	1
719	Q434	1710	1701-1710	2
720	R746	1963	1961-1970	1
721	Q980	1965	1961-1970	1
722	P667	1954	1951-1960	2
723	Q433	1710	1701-1710	3
724	R838	1845	1841-1850	7
725	L636	1934	1931-1940	1
726	P956	1945	1941-1950	1
727	R134	1989	1981-1990	1
728	Q786	1626	1621-1630	1
729	M749	1843	1841-1850	1
730	M985	1845	1841-1850	1
731	R205	1975	1971-1980	1
732	Q459	1735	1731-1740	1
733	E243	1661	1661-1670	2
734	M576	1874	1871-1880	1
735	S716	1923	1921-1930	1
736	S595	1961	1961-1970	1
737	R698	1950	1941-1950	1
738	S773	1877	1871-1880	1
739	S984	1936	1931-1940	1
740	E187	1982	1981-1990	1
741	K578	1946	1941-1950	1
742	S127	1982	1981-1990	1
743	Q678	1646	1641-1650	1
744	K693	1925	1921-1930	1
745	S360	1778	1771-1780	3
746	P427	1960	1951-1960	1
747	P792	1960	1951-1960	1
748	Q822	1713	1711-1720	1
749	S885	1993	1991-2000	1
750	R805	1998	1991-2000	2
751	P483	1875	1871-1880	1
752	R548	1979	1971-1980	2
753	R133	1986	1981-1990	1
754	Q628	1696	1691-1700	1
755	L278	1963	1961-1970	1
756	L874	1870	1861-1870	1
757	M488	1804	1801-1810	1
758	L963	1838	1831-1840	1
759	K954	1936	1931-1940	1
760	Q887	1631	1631-1640	4
761	R179	2001	2001-2010	2
762	K889	1930	1921-1930	2
763	R835	1866	1861-1870	1
764	P738	1960	1951-1960	2
765	P253	1719	1711-1720	3
766	N597	1733	1731-1740	1
767	Q495	1735	1731-1740	1
768	K757	1866	1861-1870	4
769	P485	1968	1961-1970	2
770	R230	1983	1981-1990	1
771	Q432	1687	1681-1690	2
772	K438	1920	1911-1920	1
773	E040	1979	1971-1980	2
774	Q329	1713	1711-1720	1
775	E235	1641	1641-1650	2
776	L225	1924	1921-1930	1
777	R942	1928	1921-1930	2
778	P829	1961	1961-1970	1
779	S619	1969	1961-1970	4
780	R827	1988	1981-1990	1
781	L373	1964	1961-1970	3
782	P293	1967	1961-1970	1
783	E036	1983	1981-1990	2
784	E162	2008	2001-2010	1
785	P298	1966	1961-1970	1
786	P289	1967	1961-1970	1
787	R670	1980	1971-1980	2
788	N776	1732	1731-1740	1
789	K342	1947	1941-1950	1
790	P693	1959	1951-1960	1
791	S632	1986	1981-1990	2
792	R073	2005	2001-2010	1
793	R280	1825	1821-1830	1
794	E037	1985	1981-1990	1
795	M662	1833	1831-1840	1
796	R222	1675	1671-1680	1
797	M872	1859	1851-1860	1
798	M444	1824	1821-1830	5
799	P842	1966	1961-1970	1
800	R834	1866	1861-1870	1
801	N966	1763	1761-1770	2
802	R481	1834	1831-1840	3
803	R532	1983	1981-1990	1
804	P736	1960	1951-1960	2
805	K234	1918	1911-1920	2
806	N946	1738	1731-1740	1
807	R669	1989	1981-1990	2
808	R195	2003	2001-2010	1
809	S270	1735	1731-1740	1
810	K739	1926	1921-1930	1
811	P459	1948	1941-1950	1
812	P246	1735	1731-1740	2
813	P679	1961	1961-1970	1
814	P769	1963	1961-1970	2
815	R757	1981	1981-1990	1
816	Q494	1735	1731-1740	1
817	M533	1801	1801-1810	1
818	R033	1999	1991-2000	1
819	L376	1888	1881-1890	2
820	M568	1791	1791-1800	1
821	S994	1964	1961-1970	1
822	M223	1873	1871-1880	1
823	R006	1970	1961-1970	13
824	R559	1981	1981-1990	1
825	R444	1865	1861-1870	1
826	R623	1924	1921-1930	1
827	R228	1680	1671-1680	1
828	P866	1963	1961-1970	2
829	R785	1852	1851-1860	2
830	S515	1978	1971-1980	1
831	R607	1938	1931-1940	1
832	M888	1867	1861-1870	1
833	R832	1984	1981-1990	1
834	P732	1960	1951-1960	1
835	Q737	1623	1621-1630	1
836	Q866	1625	1621-1630	1
837	S532	1713	1711-1720	3
838	N732	1721	1721-1730	1
839	Q256	1733	1731-1740	1
840	Q888	1631	1631-1640	2
841	R482	1835	1831-1840	1
842	M265	1827	1821-1830	2
843	K847	1863	1861-1870	1
844	L623	1920	1911-1920	1
845	R413	1656	1651-1660	4
846	N792	1736	1731-1740	1
847	R619	1970	1961-1970	5
848	N836	1733	1731-1740	1
849	R733	2010	2001-2010	1
850	S591	1615	1611-1620	1
851	S692	1745	1741-1750	6
852	R765	1987	1981-1990	3
853	M343	1840	1831-1840	1
854	K995	1948	1941-1950	1
855	P344	1963	1961-1970	2
856	N828	1755	1751-1760	1
857	R224	1675	1671-1680	1
858	Q838	1679	1671-1680	1
859	E084	2011	2011-2020	3
860	N373	1780	1771-1780	1
861	L738	1943	1941-1950	4
862	S090	1642	1641-1650	1
863	M988	1839	1831-1840	1
864	L793	1957	1951-1960	1
865	K722	1928	1921-1930	2
866	N926	1734	1731-1740	1
867	S320	1989	1981-1990	1
868	Q897	1628	1621-1630	2
869	P659	1938	1931-1940	2
870	E021	1978	1971-1980	1
871	R098	1975	1971-1980	2
872	R888	1899	1891-1900	1
873	N698	1755	1751-1760	2
874	K994	1950	1941-1950	1
875	P828	1967	1961-1970	1
876	N294	1788	1781-1790	2
877	S528	1967	1961-1970	2
878	Q990	2003	2001-2010	1
879	L232	1927	1921-1930	1
880	S289	1978	1971-1980	1
881	R720	1990	1981-1990	1
882	M922	1863	1861-1870	2
883	P422	1955	1951-1960	2
884	S581	1637	1631-1640	1
885	L993	1878	1871-1880	1
886	P656	1943	1941-1950	1
887	M553	1796	1791-1800	1
888	R217	2008	2001-2010	1
889	P572	1954	1951-1960	9
890	K966	1954	1951-1960	3
891	R943	1926	1921-1930	2
892	R483	1836	1831-1840	2
893	P752	1958	1951-1960	1
894	S811	1885	1881-1890	1
895	K697	1927	1921-1930	2
896	S386	1981	1981-1990	1
897	E236	1668	1661-1670	1
898	N845	1748	1741-1750	2
899	Q298	1727	1721-1730	1
900	R174	1974	1971-1980	1
901	S749	1967	1961-1970	4
902	P337	1968	1961-1970	2
903	R157	2006	2001-2010	1
904	Z152	1871	1871-1880	1
905	S787	1797	1791-1800	1
906	N945	1731	1731-1740	1
907	N283	1783	1781-1790	1
908	L254	1910	1901-1910	1
909	S189	1986	1981-1990	5
910	L574	1914	1911-1920	1
911	R776	1577	1571-1580	1
912	K899	1939	1931-1940	5
913	E240	1664	1661-1670	1
914	L327	1926	1921-1930	3
915	N555	1763	1761-1770	1
916	S548	1976	1971-1980	1
917	P364	1957	1951-1960	1
918	P696	1952	1951-1960	1
919	S215	1963	1961-1970	1
920	K793	1848	1841-1850	1
921	N753	1769	1761-1770	2
922	R780	1843	1841-1850	1
923	R906	1936	1931-1940	1
924	P624	1948	1941-1950	2
925	P734	1960	1951-1960	3
926	R274	1696	1691-1700	2
927	R484	1837	1831-1840	1
928	K652	1951	1951-1960	1
929	N978	1756	1751-1760	2
930	S311	1960	1951-1960	1
931	N954	1751	1751-1760	1
932	Q884	1610	1601-1610	3
933	Q469	1776	1771-1780	1
934	R196	1990	1981-1990	2
935	R535	1961	1961-1970	1
936	R520	1993	1991-2000	1
937	R804	2008	2001-2010	3
938	N887	1734	1731-1740	1
939	E232	1946	1941-1950	3
940	P376	1964	1961-1970	1
941	N965	1759	1751-1760	2
942	P965	1921	1921-1930	2
943	P782	1869	1861-1870	1
944	R261	1976	1971-1980	2
945	S583	1543	1541-1550	1
946	M386	1830	1821-1830	1
947	Q794	1602	1601-1610	1
948	E129	1985	1981-1990	1
949	S387	1995	1991-2000	1
950	N886	1734	1731-1740	1
951	N526	1762	1761-1770	1
952	K979	1939	1931-1940	1
953	Q358	1706	1701-1710	2
954	R816	1953	1951-1960	1
955	R046	2002	2001-2010	1
956	R781	1843	1841-1850	5
957	E258	1995	1991-2000	1
958	K595	1922	1921-1930	1
959	E073	1988	1981-1990	3
960	Q894	1627	1621-1630	3
961	Q269	1768	1761-1770	1
962	M634	1847	1841-1850	1
963	K965	1954	1951-1960	1
964	M443	1824	1821-1830	1
965	P455	1957	1951-1960	3
966	R606	1938	1931-1940	1
967	R492	1845	1841-1850	3
968	L577	1921	1921-1930	1
969	N267	1836	1831-1840	2
970	Q445	1761	1761-1770	2
971	S365	1879	1871-1880	1
972	L787	1949	1941-1950	1
973	R390	1671	1671-1680	1
974	S165	2006	2001-2010	1
975	R829	1836	1831-1840	1
976	M599	1794	1791-1800	1
977	L275	1948	1941-1950	1
978	R616	1975	1971-1980	1
979	P895	1956	1951-1960	1
980	Q224	1969	1961-1970	1
981	R136	2008	2001-2010	1
982	K346	1926	1921-1930	1
983	S794	1885	1881-1890	2
984	L522	1897	1891-1900	1
985	E069	1996	1991-2000	2
986	M389	1822	1821-1830	1
987	R445	1846	1841-1850	3
988	R971	1989	1981-1990	1
989	P639	1909	1901-1910	1
