# Supplementary material for: Frequency patterns of semantic change: corpus-based evidence of a near-critical dynamics in language change
Source: R Soc Open Sci. 2017 Nov 8;4(11):170830. doi: 10.1098/rsos.170830 (PMC5717648; doi:10.1098/rsos.170830)
Supplement: full_data.zip [file rsos170830supp2.gz › a_condition_que.csv]

	Decade	Occurrences	Nombre de mots	Frequence	Average frequency	Normalized average frequency
0	1321-1330	0	247971	0.0	0.0	0.0
1	1331-1340	0	187017	0.0	0.0	0.0
2	1341-1350	0	589308	0.0	0.0	0.0
3	1351-1360	0	318194	0.0	0.0	0.0
4	1361-1370	0	662712	0.0	0.0	0.0
5	1371-1380	0	971929	0.0	0.0	0.0
6	1381-1390	0	241822	0.0	0.0	0.0
7	1391-1400	0	1263737	0.0	0.0	0.0
8	1401-1410	0	765291	0.0	0.0	0.0
9	1411-1420	0	324443	0.0	0.0	0.0
10	1421-1430	0	298510	0.0	0.0	0.0
11	1431-1440	0	213190	0.0	0.0	0.0
12	1441-1450	0	386463	0.0	0.0	0.0
13	1451-1460	0	694796	0.0	0.0	0.0
14	1461-1470	0	537606	0.0	0.0	0.0
15	1471-1480	0	183566	0.0	0.0	0.0
16	1481-1490	1	457731	0.21846892607230012	0.043693785214460025	0.001223620133325035
17	1491-1500	0	626697	0.0	0.043693785214460025	0.001223620133325035
18	1501-1510	0	162065	0.0	0.043693785214460025	0.001223620133325035
19	1511-1520	0	216624	0.0	0.043693785214460025	0.001223620133325035
20	1521-1530	0	252956	0.0	0.043693785214460025	0.001223620133325035
21	1531-1540	0	194542	0.0	0.0	0.0
22	1541-1550	1	957168	0.10447486752586799	0.020894973505173598	0.0005851521020834395
23	1551-1560	0	1949051	0.0	0.020894973505173598	0.0005851521020834395
24	1561-1570	0	480126	0.0	0.020894973505173598	0.0005851521020834395
25	1571-1580	1	945849	0.10572512102883229	0.04203999771094006	0.0011773067348493477
26	1581-1590	0	842175	0.0	0.04203999771094006	0.0011773067348493477
27	1591-1600	0	676127	0.0	0.021145024205766458	0.0005921546327659083
28	1601-1610	10	2099839	0.4762269869261405	0.11639042159099455	0.0032594489693650547
29	1611-1620	5	794187	0.6295746467771445	0.24230535094642347	0.006785626476973475
30	1621-1630	28	2095458	1.3362233936447305	0.4884050054696031	0.01367751031356178
31	1631-1640	16	2094158	0.7640302212154002	0.6412110497126832	0.017956758524991876
32	1641-1650	8	1247594	0.6412342476799343	0.76945789924867	0.021548240159222253
33	1651-1660	5	2303221	0.21708728775918593	0.7176299594152791	0.020096827553570767
34	1661-1670	9	2481229	0.36272347292410334	0.6642597246446709	0.018602223836701945
35	1671-1680	20	2015147	0.9924834267673773	0.5955117312692002	0.01667697454994336
36	1681-1690	9	1684489	0.5342866590402193	0.5495630188341641	0.01539020643498348
37	1691-1700	30	1871214	1.6032372566686655	0.7419636206319102	0.02077827819091053
38	1701-1710	11	809750	1.3584439641864772	0.9702349559173686	0.027170889871160175
39	1711-1720	36	1714151	2.1001650379692336	1.3177232689263945	0.03690210665190002
40	1721-1730	16	1125965	1.4210033171546184	1.4034272470038427	0.03930219885189801
41	1731-1740	78	2909061	2.6812775668849844	1.8328254285727958	0.05132725590754187
42	1741-1750	39	2136771	1.8251838872766433	1.8772147546943914	0.05257035427680698
43	1751-1760	52	2483475	2.093840284279085	2.024294018712913	0.056689227195789796
44	1761-1770	37	3287236	1.1255656728023178	1.8293741456795296	0.05123060465122995
45	1771-1780	34	3011727	1.1289203835540207	1.7709575589594102	0.04959468065700455
46	1781-1790	32	2767020	1.1564788111397821	1.4659978078103697	0.041054452578154876
47	1791-1800	16	2497443	0.6406552622021804	1.2290920827954772	0.034420039619758834
48	1801-1810	6	1436685	0.4176280813121874	0.8938496422020977	0.025031761679505528
49	1811-1820	12	1624933	0.7384919870542355	0.8164349050524813	0.022863805057587876
50	1821-1830	18	3062877	0.5876827570940655	0.7081873797604901	0.01983239336643375
51	1831-1840	42	7375086	0.5694848846508366	0.590788594462701	0.016544705732753122
52	1841-1850	64	11919516	0.5369345533828723	0.5700444526988394	0.015963777589626495
53	1851-1860	24	5771056	0.41586843031847204	0.5696925225000964	0.015953921980308296
54	1861-1870	21	6858196	0.30620297232683347	0.483234719554616	0.013532719334488368
55	1871-1880	15	5715634	0.26243807773555833	0.41818578368291454	0.011711060094088161
56	1881-1890	23	7679389	0.29950299431374033	0.3641894056154953	0.010198921582727078
57	1891-1900	12	4613910	0.2600830965493475	0.3088191142487903	0.008648307394191366
58	1901-1910	19	4804354	0.3954746049104625	0.3047403491671884	0.008534083848475314
59	1911-1920	25	5036866	0.49634038308741985	0.3427678313193057	0.009599022318617062
60	1921-1930	129	11280218	1.1435949198854136	0.5189991997492768	0.014534283694483636
61	1931-1940	91	10897083	0.8350858665571327	0.6261157741979552	0.017534023736800606
62	1941-1950	100	12300750	0.8129585594374327	0.7366908667755723	0.020630617654177102
63	1951-1960	118	9976887	1.1827336522905392	0.8941426762515874	0.025039967934947702
64	1961-1970	153	13891857	1.1013646339722616	1.0151475264285559	0.02842864140829827
65	1971-1980	81	10280590	0.7878925236781157	0.9440070471870964	0.02643639188661038
66	1981-1990	108	15628128	0.6910616549851653	0.915202204872703	0.025629728311455525
67	1991-2000	38	10606407	0.35827401305644785	0.824265295596506	0.0230830907860831
68	2001-2010	50	11205157	0.446223109591414	0.6769631870566808	0.01895797723032482
69	2011-2020	10	2099905	0.47621201911515043	0.5519326640852587	0.015456567031206618
