# Supplementary material for: Frequency patterns of semantic change: corpus-based evidence of a near-critical dynamics in language change
Source: R Soc Open Sci. 2017 Nov 8;4(11):170830. doi: 10.1098/rsos.170830 (PMC5717648; doi:10.1098/rsos.170830)
Supplement: full_data.zip [file rsos170830supp2.gz › a_contre-courant_complet.csv]

	Cote	Date	Decade	Occurrences
0	S512	1989	1981-1990	1
1	R097	2003	2001-2010	2
2	E034	1978	1971-1980	1
3	K576	1925	1921-1930	1
4	S984	1936	1931-1940	2
5	R025	1988	1981-1990	1
6	R506	1998	1991-2000	1
7	K498	1911	1911-1920	1
8	S884	1996	1991-2000	2
9	R163	2006	2001-2010	2
10	E065	1947	1941-1950	2
11	S683	1987	1981-1990	3
12	S367	1992	1991-2000	1
13	R958	1933	1931-1940	1
14	E098	1984	1981-1990	1
15	L757	1964	1961-1970	1
16	R177	1978	1971-1980	1
17	R441	1966	1961-1970	1
18	R537	1957	1951-1960	1
19	S002	1951	1951-1960	1
20	E030	1991	1991-2000	1
21	K384	1945	1941-1950	1
22	E040	1979	1971-1980	1
23	L249	1946	1941-1950	1
24	K694	1925	1921-1930	1
25	S232	1979	1971-1980	2
26	R764	1982	1981-1990	1
27	R296	2010	2001-2010	1
28	E090	1992	1991-2000	1
29	R130	2004	2001-2010	1
30	E036	1983	1981-1990	2
31	E104	2002	2001-2010	1
32	R178	1996	1991-2000	2
33	K695	1925	1921-1930	1
34	E042	1999	1991-2000	2
35	S249	1989	1981-1990	1
36	K674	1943	1941-1950	1
37	R241	2009	2001-2010	1
38	E037	1985	1981-1990	1
39	R964	1979	1971-1980	1
40	P736	1960	1951-1960	1
41	P332	1949	1941-1950	1
42	P574	1949	1941-1950	1
43	S247	1975	1971-1980	1
44	K426	1944	1941-1950	1
45	R210	2006	2001-2010	2
46	E020	1966	1961-1970	1
47	S356	1953	1951-1960	1
48	S313	1982	1981-1990	1
49	R513	1988	1981-1990	2
50	R699	1949	1941-1950	3
51	S009	1993	1991-2000	1
52	S702	1993	1991-2000	2
53	R768	1981	1981-1990	1
54	E123	2002	2001-2010	1
55	R294	2004	2001-2010	1
56	R249	2004	2001-2010	1
57	R216	2004	2001-2010	4
58	E266	1998	1991-2000	1
59	P285	1908	1901-1910	1
60	R821	1963	1961-1970	1
61	K278	1933	1931-1940	2
62	K425	1940	1931-1940	1
63	R074	2003	2001-2010	1
64	S316	1975	1971-1980	2
65	L246	1946	1941-1950	1
66	K722	1928	1921-1930	1
67	S995	1960	1951-1960	1
68	P647	1926	1921-1930	1
69	S246	1993	1991-2000	2
70	S739	1862	1861-1870	1
71	P374	1964	1961-1970	1
72	K473	1936	1931-1940	1
73	S543	1966	1961-1970	2
74	K427	1947	1941-1950	2
75	S570	1975	1971-1980	1
76	K696	1927	1921-1930	1
77	R434	1962	1961-1970	1
78	E186	2012	2011-2020	1
79	P394	1963	1961-1970	1
80	R869	1980	1971-1980	1
81	R549	1961	1961-1970	1
82	S123	1970	1961-1970	1
83	E109	2008	2001-2010	1
84	S686	1979	1971-1980	1
85	S635	1930	1921-1930	1
86	E167	1965	1961-1970	1
87	K697	1927	1921-1930	2
88	R439	1968	1961-1970	2
89	S003	1968	1961-1970	1
90	R157	2006	2001-2010	2
91	K647	1928	1921-1930	1
92	R212	1997	1991-2000	1
93	S593	1981	1981-1990	1
94	S548	1976	1971-1980	1
95	L758	1964	1961-1970	1
96	R187	2009	2001-2010	1
97	R206	2009	2001-2010	1
98	R883	1960	1951-1960	1
99	E033	1977	1971-1980	1
100	E072	1986	1981-1990	1
101	R261	1976	1971-1980	1
102	S300	1986	1981-1990	1
103	R283	2009	2001-2010	1
104	L247	1946	1941-1950	1
105	K587	1957	1951-1960	1
106	S997	1963	1961-1970	1
107	P737	1960	1951-1960	1
108	S552	1976	1971-1980	1
109	P957	1960	1951-1960	1
110	S191	1989	1981-1990	1
111	P439	1931	1931-1940	4
112	K393	1907	1901-1910	1
113	E262	1995	1991-2000	1
114	R876	1970	1961-1970	1
115	L296	1954	1951-1960	2
116	K698	1927	1921-1930	2
117	E066	1952	1951-1960	1
118	R920	1949	1941-1950	1
119	R736	1981	1981-1990	1
120	R064	1981	1981-1990	1
121	S256	1990	1981-1990	1
122	E100	1996	1991-2000	1
123	S706	1961	1961-1970	1
124	E256	1995	1991-2000	2
125	P667	1954	1951-1960	1
126	L275	1948	1941-1950	2
127	K368	1936	1931-1940	1
128	L795	1949	1941-1950	1
129	R220	1995	1991-2000	2
130	P895	1956	1951-1960	1
131	L726	1919	1911-1920	1
132	P699	1949	1941-1950	3
133	R696	1951	1951-1960	1
