# Supplementary material for: Frequency patterns of semantic change: corpus-based evidence of a near-critical dynamics in language change
Source: R Soc Open Sci. 2017 Nov 8;4(11):170830. doi: 10.1098/rsos.170830 (PMC5717648; doi:10.1098/rsos.170830)
Supplement: full_data.zip [file rsos170830supp2.gz › a_contre-courant.csv]

	Decade	Occurrences	Nombre de mots	Frequence	Average frequency	Normalized average frequency
0	1321-1330	0	247971	0.0	0.0	0.0
1	1331-1340	0	187017	0.0	0.0	0.0
2	1341-1350	0	589308	0.0	0.0	0.0
3	1351-1360	0	318194	0.0	0.0	0.0
4	1361-1370	0	662712	0.0	0.0	0.0
5	1371-1380	0	971929	0.0	0.0	0.0
6	1381-1390	0	241822	0.0	0.0	0.0
7	1391-1400	0	1263737	0.0	0.0	0.0
8	1401-1410	0	765291	0.0	0.0	0.0
9	1411-1420	0	324443	0.0	0.0	0.0
10	1421-1430	0	298510	0.0	0.0	0.0
11	1431-1440	0	213190	0.0	0.0	0.0
12	1441-1450	0	386463	0.0	0.0	0.0
13	1451-1460	0	694796	0.0	0.0	0.0
14	1461-1470	0	537606	0.0	0.0	0.0
15	1471-1480	0	183566	0.0	0.0	0.0
16	1481-1490	0	457731	0.0	0.0	0.0
17	1491-1500	0	626697	0.0	0.0	0.0
18	1501-1510	0	162065	0.0	0.0	0.0
19	1511-1520	0	216624	0.0	0.0	0.0
20	1521-1530	0	252956	0.0	0.0	0.0
21	1531-1540	0	194542	0.0	0.0	0.0
22	1541-1550	0	957168	0.0	0.0	0.0
23	1551-1560	0	1949051	0.0	0.0	0.0
24	1561-1570	0	480126	0.0	0.0	0.0
25	1571-1580	0	945849	0.0	0.0	0.0
26	1581-1590	0	842175	0.0	0.0	0.0
27	1591-1600	0	676127	0.0	0.0	0.0
28	1601-1610	0	2099839	0.0	0.0	0.0
29	1611-1620	0	794187	0.0	0.0	0.0
30	1621-1630	0	2095458	0.0	0.0	0.0
31	1631-1640	0	2094158	0.0	0.0	0.0
32	1641-1650	0	1247594	0.0	0.0	0.0
33	1651-1660	0	2303221	0.0	0.0	0.0
34	1661-1670	0	2481229	0.0	0.0	0.0
35	1671-1680	0	2015147	0.0	0.0	0.0
36	1681-1690	0	1684489	0.0	0.0	0.0
37	1691-1700	0	1871214	0.0	0.0	0.0
38	1701-1710	0	809750	0.0	0.0	0.0
39	1711-1720	0	1714151	0.0	0.0	0.0
40	1721-1730	0	1125965	0.0	0.0	0.0
41	1731-1740	0	2909061	0.0	0.0	0.0
42	1741-1750	0	2136771	0.0	0.0	0.0
43	1751-1760	0	2483475	0.0	0.0	0.0
44	1761-1770	0	3287236	0.0	0.0	0.0
45	1771-1780	0	3011727	0.0	0.0	0.0
46	1781-1790	0	2767020	0.0	0.0	0.0
47	1791-1800	0	2497443	0.0	0.0	0.0
48	1801-1810	0	1436685	0.0	0.0	0.0
49	1811-1820	0	1624933	0.0	0.0	0.0
50	1821-1830	0	3062877	0.0	0.0	0.0
51	1831-1840	0	7375086	0.0	0.0	0.0
52	1841-1850	0	11919516	0.0	0.0	0.0
53	1851-1860	0	5771056	0.0	0.0	0.0
54	1861-1870	1	6858196	0.014581093920325403	0.0029162187840650806	0.002292718235408957
55	1871-1880	0	5715634	0.0	0.0029162187840650806	0.002292718235408957
56	1881-1890	0	7679389	0.0	0.0029162187840650806	0.002292718235408957
57	1891-1900	0	4613910	0.0	0.0029162187840650806	0.002292718235408957
58	1901-1910	2	4804354	0.04162890578004868	0.011241999940074816	0.008838410343529534
59	1911-1920	2	5036866	0.03970723064699359	0.016267227285408453	0.01278922172801071
60	1921-1930	12	11280218	0.10638092278003847	0.037543411841416144	0.02951646338012286
61	1931-1940	12	10897083	0.11012121317236916	0.05956765447588998	0.046831824965833935
62	1941-1950	22	12300750	0.17885088307623517	0.095337831091137	0.07495417869927236
63	1951-1960	15	9976887	0.15034749817252616	0.1170815495696325	0.09204899344144803
64	1961-1970	19	13891857	0.13677077153903902	0.1364942577480416	0.10731117825505421
65	1971-1980	16	10280590	0.15563309109691173	0.14634469141141623	0.11505554538214054
66	1981-1990	22	15628128	0.1407718186080892	0.15247481249856026	0.11987501931138
67	1991-2000	23	10606407	0.2168500605341658	0.16007464799014637	0.12584997616745613
68	2001-2010	24	11205157	0.21418709260387872	0.1728425668764169	0.13588805719852654
69	2011-2020	1	2099905	0.047621201911515046	0.1550126529509121	0.12187025818558915
