# Supplementary material for: Frequency patterns of semantic change: corpus-based evidence of a near-critical dynamics in language change
Source: R Soc Open Sci. 2017 Nov 8;4(11):170830. doi: 10.1098/rsos.170830 (PMC5717648; doi:10.1098/rsos.170830)
Supplement: full_data.zip [file rsos170830supp2.gz › a_cote_de_complet.csv]

	Cote	Date	Decade	Occurrences
0	M247	1874	1871-1880	7
1	R777	1874	1871-1880	9
2	K946	1936	1931-1940	6
3	P634	1931	1931-1940	10
4	M762	1835	1831-1840	1
5	Q242	1968	1961-1970	3
6	P486	1904	1901-1910	2
7	S872	1937	1931-1940	1
8	P354	1936	1931-1940	5
9	R694	1842	1841-1850	3
10	S600	1968	1961-1970	6
11	S126	1983	1981-1990	9
12	L293	1945	1941-1950	5
13	S670	1976	1971-1980	8
14	L386	1920	1911-1920	2
15	M483	1805	1801-1810	1
16	K738	1935	1931-1940	6
17	L286	1946	1941-1950	2
18	Q765	1655	1651-1660	2
19	N374	1780	1771-1780	1
20	R190	1899	1891-1900	10
21	N882	1734	1731-1740	1
22	L877	1855	1851-1860	2
23	R784	2003	2001-2010	3
24	R135	1993	1991-2000	7
25	S154	1846	1841-1850	2
26	R252	1948	1941-1950	16
27	6251	1455	1451-1460	2
28	M257	1868	1861-1870	1
29	E101	2009	2001-2010	1
30	K392	1942	1941-1950	5
31	P783	1965	1961-1970	1
32	S814	1890	1881-1890	10
33	P645	1921	1921-1930	2
34	M252	1872	1871-1880	5
35	L985	1875	1871-1880	6
36	R553	1965	1961-1970	10
37	R093	1997	1991-2000	7
38	S190	1987	1981-1990	15
39	P493	1952	1951-1960	1
40	L277	1963	1961-1970	7
41	L426	1893	1891-1900	4
42	M287	1851	1851-1860	3
43	M885	1837	1831-1840	2
44	R589	1930	1921-1930	1
45	N326	1787	1781-1790	2
46	Q453	1767	1761-1770	1
47	E019	1885	1881-1890	4
48	L752	1949	1941-1950	10
49	M798	1833	1831-1840	3
50	N935	1763	1761-1770	6
51	K482	1939	1931-1940	8
52	R526	1947	1941-1950	7
53	R244	2000	1991-2000	7
54	S738	1876	1871-1880	12
55	K598	1955	1951-1960	2
56	R858	1960	1951-1960	1
57	S541	1986	1981-1990	22
58	P546	1950	1941-1950	5
59	M573	1794	1791-1800	3
60	M626	1897	1891-1900	1
61	S305	1996	1991-2000	8
62	R513	1988	1981-1990	6
63	N222	1848	1841-1850	2
64	R411	1697	1691-1700	2
65	M437	1797	1791-1800	1
66	R624	1929	1921-1930	4
67	R699	1949	1941-1950	9
68	Q338	1675	1671-1680	1
69	M622	1789	1781-1790	1
70	Z147	1868	1861-1870	6
71	K593	1932	1931-1940	1
72	N995	1739	1731-1740	1
73	P525	1954	1951-1960	1
74	L988	1879	1871-1880	1
75	S384	1922	1921-1930	1
76	S254	1964	1961-1970	33
77	Q275	1739	1731-1740	1
78	M336	1840	1831-1840	1
79	M525	1800	1791-1800	1
80	K835	1848	1841-1850	7
81	L625	1938	1931-1940	4
82	R295	1997	1991-2000	29
83	K476	1883	1881-1890	9
84	S033	1857	1851-1860	1
85	M385	1813	1811-1820	2
86	S799	1985	1981-1990	1
87	S229	1995	1991-2000	32
88	L468	1913	1911-1920	1
89	R265	1753	1751-1760	1
90	E039	2003	2001-2010	2
91	M992	1839	1831-1840	2
92	R936	1938	1931-1940	4
93	R412	2008	2001-2010	6
94	N568	1761	1761-1770	2
95	S727	1923	1921-1930	2
96	N853	1745	1741-1750	6
97	R940	1944	1941-1950	6
98	N244	1835	1831-1840	5
99	K958	1900	1891-1900	4
100	R434	1962	1961-1970	12
101	S423	1921	1921-1930	1
102	K759	1866	1861-1870	1
103	E076	1946	1941-1950	1
104	R119	1989	1981-1990	4
105	S392	1812	1811-1820	1
106	M424	1823	1821-1830	3
107	P672	1949	1941-1950	3
108	M664	1824	1821-1830	1
109	P827	1965	1961-1970	1
110	P727	1960	1951-1960	9
111	P824	1966	1961-1970	1
112	6219	1480	1471-1480	1
113	E283	2008	2001-2010	7
114	P925	1821	1821-1830	1
115	Q423	1690	1681-1690	1
116	M299	1854	1851-1860	12
117	L798	1939	1931-1940	7
118	P665	1954	1951-1960	2
119	S268	1965	1961-1970	10
120	K323	1913	1911-1920	3
121	M534	1801	1801-1810	2
122	R122	2008	2001-2010	22
123	S493	1950	1941-1950	1
124	M738	1824	1821-1830	8
125	R518	1940	1931-1940	4
126	R864	1961	1961-1970	6
127	N337	1785	1781-1790	3
128	K559	1929	1921-1930	3
129	L959	1847	1841-1850	7
130	E079	1861	1861-1870	13
131	P348	1935	1931-1940	7
132	L849	1836	1831-1840	6
133	K264	1944	1941-1950	2
134	P454	1967	1961-1970	1
135	K453	1905	1901-1910	5
136	N998	1766	1761-1770	2
137	R719	1844	1841-1850	1
138	Q885	1610	1601-1610	1
139	R847	1999	1991-2000	6
140	K974	1959	1951-1960	1
141	M949	1810	1801-1810	3
142	L689	1950	1941-1950	10
143	R297	1978	1971-1980	8
144	E018	1976	1971-1980	12
145	L485	1884	1881-1890	3
146	L696	1956	1951-1960	1
147	R114	1997	1991-2000	1
148	M875	1859	1851-1860	4
149	L369	1902	1901-1910	2
150	L436	1894	1891-1900	7
151	K753	1954	1951-1960	1
152	S344	1859	1851-1860	6
153	R875	1961	1961-1970	5
154	R045	2004	2001-2010	5
155	S803	1841	1841-1850	1
156	Q895	1627	1621-1630	1
157	R478	1831	1831-1840	4
158	P832	1969	1961-1970	1
159	M684	1848	1841-1850	15
160	P462	1966	1961-1970	7
161	E163	2012	2011-2020	14
162	L746	1912	1911-1920	3
163	P296	1968	1961-1970	9
164	S125	1959	1951-1960	2
165	R820	1986	1981-1990	4
166	K888	1933	1931-1940	16
167	S382	1947	1941-1950	17
168	R519	1952	1951-1960	1
169	P992	1931	1931-1940	4
170	R921	1929	1921-1930	4
171	S308	1987	1981-1990	2
172	M495	1805	1801-1810	2
173	L333	1923	1921-1930	5
174	N376	1780	1771-1780	1
175	K968	1956	1951-1960	2
176	Q657	1691	1691-1700	1
177	K932	1941	1941-1950	6
178	P335	1949	1941-1950	2
179	K548	1939	1931-1940	3
180	P949	1965	1961-1970	1
181	K429	1913	1911-1920	11
182	N323	1787	1781-1790	1
183	R036	2001	2001-2010	1
184	M248	1874	1871-1880	3
185	Z153	1872	1871-1880	1
186	L888	1858	1851-1860	2
187	K644	1927	1921-1930	5
188	M227	1876	1871-1880	11
189	R173	1969	1961-1970	6
190	K786	1926	1921-1930	8
191	R814	1961	1961-1970	4
192	S796	1886	1881-1890	4
193	R806	2008	2001-2010	6
194	P962	1903	1901-1910	1
195	R141	2000	1991-2000	5
196	K385	1896	1891-1900	1
197	S586	1575	1571-1580	1
198	L864	1833	1831-1840	1
199	M977	1848	1841-1850	1
200	K898	1938	1931-1940	8
201	E170	2012	2011-2020	24
202	L676	1935	1931-1940	4
203	S633	1944	1941-1950	3
204	P739	1960	1951-1960	11
205	L797	1949	1941-1950	3
206	N457	1771	1771-1780	1
207	M742	1824	1821-1830	1
208	L582	1886	1881-1890	6
209	P575	1895	1891-1900	1
210	L987	1879	1871-1880	7
211	E197	1961	1961-1970	16
212	R465	1963	1961-1970	9
213	S673	1925	1921-1930	4
214	P473	1951	1951-1960	3
215	R003	2000	1991-2000	1
216	K639	1890	1881-1890	6
217	S684	1970	1961-1970	2
218	Z141	1860	1851-1860	4
219	S345	1833	1831-1840	5
220	R219	2009	2001-2010	9
221	K962	1904	1901-1910	4
222	Q523	1601	1601-1610	1
223	R514	1929	1921-1930	25
224	P369	1939	1931-1940	11
225	K433	1918	1911-1920	17
226	E083	1988	1981-1990	11
227	R107	1881	1881-1890	17
228	M739	1824	1821-1830	6
229	K794	1848	1841-1850	1
230	K853	1878	1871-1880	25
231	0302	1489	1481-1490	1
232	P542	1920	1911-1920	1
233	P768	1942	1941-1950	10
234	L769	1962	1961-1970	1
235	K275	1948	1941-1950	2
236	R112	1892	1891-1900	6
237	E093	2000	1991-2000	2
238	K232	1912	1911-1920	5
239	S348	1897	1891-1900	2
240	N469	1778	1771-1780	2
241	M263	1863	1861-1870	9
242	M773	1869	1861-1870	2
243	P232	1773	1771-1780	2
244	P666	1944	1941-1950	2
245	L443	1859	1851-1860	1
246	M324	1846	1841-1850	2
247	K523	1947	1941-1950	1
248	R215	1999	1991-2000	19
249	R860	1956	1951-1960	6
250	R644	1881	1881-1890	25
251	S334	1840	1831-1840	1
252	M527	1802	1801-1810	2
253	M565	1797	1791-1800	2
254	E250	2013	2011-2020	8
255	N737	1738	1731-1740	1
256	K479	1891	1891-1900	2
257	S688	1947	1941-1950	4
258	E137	1849	1841-1850	4
259	K327	1892	1891-1900	3
260	L246	1946	1941-1950	6
261	L499	1901	1901-1910	3
262	R924	1887	1881-1890	11
263	6222	1486	1481-1490	3
264	L722	1910	1901-1910	2
265	E113	2002	2001-2010	2
266	K584	1938	1931-1940	9
267	M999	1796	1791-1800	7
268	S246	1993	1991-2000	9
269	M455	1846	1841-1850	1
270	E078	1987	1981-1990	8
271	L583	1886	1881-1890	8
272	Q299	1737	1731-1740	2
273	L362	1907	1901-1910	10
274	K737	1946	1941-1950	1
275	M438	1797	1791-1800	3
276	L245	1911	1911-1920	1
277	R240	1983	1981-1990	12
278	R194	1887	1881-1890	1
279	E035	1981	1981-1990	26
280	S395	1930	1921-1930	7
281	S309	1947	1941-1950	13
282	P359	1961	1961-1970	1
283	R204	1976	1971-1980	8
284	K348	1934	1931-1940	9
285	L322	1930	1921-1930	9
286	R166	2006	2001-2010	33
287	R642	1911	1911-1920	6
288	P358	1961	1961-1970	3
289	N937	1782	1781-1790	13
290	L975	1824	1821-1830	3
291	K756	1866	1861-1870	3
292	E166	1955	1951-1960	10
293	R759	1985	1981-1990	8
294	N275	1782	1781-1790	3
295	M396	1823	1821-1830	5
296	Q467	1744	1741-1750	1
297	N546	1774	1771-1780	1
298	R007	1970	1961-1970	3
299	M328	1846	1841-1850	3
300	R459	1966	1961-1970	2
301	L535	1894	1891-1900	4
302	P368	1939	1931-1940	6
303	M249	1873	1871-1880	1
304	S195	1850	1841-1850	4
305	Z116	1886	1881-1890	4
306	R149	2009	2001-2010	6
307	R598	1887	1881-1890	14
308	L579	1926	1921-1930	7
309	R751	1977	1971-1980	12
310	R059	2004	2001-2010	3
311	P245	1735	1731-1740	2
312	R164	1974	1971-1980	25
313	M522	1805	1801-1810	3
314	K462	1910	1901-1910	2
315	L294	1945	1941-1950	2
316	R911	1926	1921-1930	2
317	E194	1953	1951-1960	5
318	R039	1993	1991-2000	7
319	K766	1926	1921-1930	2
320	R124	2008	2001-2010	5
321	P747	1939	1931-1940	5
322	L244	1929	1921-1930	1
323	K577	1947	1941-1950	1
324	E269	1992	1991-2000	10
325	M323	1853	1851-1860	4
326	P595	1857	1851-1860	4
327	M676	1811	1811-1820	10
328	S302	1987	1981-1990	5
329	M632	1839	1831-1840	5
330	P668	1896	1891-1900	4
331	K534	1922	1921-1930	9
332	R343	1977	1971-1980	1
333	E254	2004	2001-2010	3
334	K953	1936	1931-1940	2
335	R137	2007	2001-2010	6
336	P547	1959	1951-1960	3
337	K478	1891	1891-1900	2
338	P552	1953	1951-1960	5
339	K832	1848	1841-1850	14
340	N868	1754	1751-1760	2
341	Q376	1686	1681-1690	1
342	L624	1920	1911-1920	2
343	R509	1894	1891-1900	4
344	P625	1948	1941-1950	9
345	S504	1952	1951-1960	2
346	K795	1848	1841-1850	4
347	R543	1920	1911-1920	11
348	E060	1970	1961-1970	7
349	S304	1954	1951-1960	3
350	P229	1768	1761-1770	2
351	R736	1981	1981-1990	1
352	R917	1918	1911-1920	4
353	R539	1982	1981-1990	12
354	S216	1978	1971-1980	1
355	K734	1929	1921-1930	1
356	L339	1936	1931-1940	2
357	P488	1907	1901-1910	4
358	L489	1885	1881-1890	6
359	E052	1914	1911-1920	5
360	P252	1719	1711-1720	1
361	N559	1857	1851-1860	2
362	Z111	1884	1881-1890	16
363	K988	1859	1851-1860	3
364	R602	1887	1881-1890	15
365	R522	1960	1951-1960	24
366	P699	1949	1941-1950	7
367	Q556	1740	1731-1740	1
368	S517	1966	1961-1970	6
369	R284	2009	2001-2010	10
370	R489	1842	1841-1850	2
371	R996	1925	1921-1930	1
372	R111	1897	1891-1900	36
373	R037	1991	1991-2000	4
374	M857	1795	1791-1800	14
375	L289	1934	1931-1940	14
376	R675	1992	1991-2000	5
377	R582	1606	1601-1610	2
378	M827	1833	1831-1840	1
379	P324	1957	1951-1960	4
380	R023	1974	1971-1980	8
381	S465	1942	1941-1950	1
382	M583	1863	1861-1870	3
383	Q249	1772	1771-1780	4
384	P432	1965	1961-1970	1
385	S991	1888	1881-1890	11
386	E065	1947	1941-1950	2
387	Q968	1701	1701-1710	1
388	N353	1781	1781-1790	6
389	Q859	1627	1621-1630	1
390	K845	1863	1861-1870	18
391	L976	1824	1821-1830	4
392	R524	1886	1881-1890	7
393	P963	1934	1931-1940	3
394	R544	1981	1981-1990	8
395	K522	1946	1941-1950	4
396	Q927	1654	1651-1660	1
397	R128	2008	2001-2010	4
398	L928	1870	1861-1870	2
399	K855	1878	1871-1880	24
400	P644	1921	1921-1930	1
401	M575	1792	1791-1800	1
402	R600	1893	1891-1900	23
403	N233	1788	1781-1790	6
404	P346	1935	1931-1940	4
405	R270	2005	2001-2010	2
406	M432	1817	1811-1820	1
407	M658	1849	1841-1850	17
408	R005	1970	1961-1970	7
409	Q539	1684	1681-1690	1
410	N484	1773	1771-1780	1
411	N282	1783	1781-1790	2
412	S675	1925	1921-1930	3
413	K674	1943	1941-1950	1
414	M589	1883	1881-1890	1
415	R536	1960	1951-1960	30
416	R271	1994	1991-2000	6
417	Q784	1635	1631-1640	1
418	P877	1928	1921-1930	2
419	Q464	1744	1741-1750	11
420	L764	1927	1921-1930	1
421	M944	1791	1791-1800	4
422	S724	1859	1851-1860	2
423	P342	1963	1961-1970	3
424	P332	1949	1941-1950	5
425	S625	1849	1841-1850	7
426	L742	1902	1901-1910	9
427	N835	1733	1731-1740	7
428	R828	1984	1981-1990	5
429	R142	1997	1991-2000	3
430	P756	1920	1911-1920	4
431	L566	1911	1911-1920	2
432	Q278	1783	1781-1790	7
433	P643	1914	1911-1920	2
434	N567	1761	1761-1770	1
435	K495	1911	1911-1920	7
436	R530	1977	1971-1980	8
437	S137	1850	1841-1850	4
438	K483	1933	1931-1940	11
439	S179	1979	1971-1980	1
440	Q474	1743	1741-1750	3
441	N272	1787	1781-1790	2
442	K464	1912	1911-1920	2
443	R299	1977	1971-1980	16
444	L372	1902	1901-1910	4
445	K484	1895	1891-1900	2
446	K452	1904	1901-1910	7
447	P326	1967	1961-1970	4
448	L697	1954	1951-1960	1
449	K687	1913	1911-1920	2
450	P477	1964	1961-1970	4
451	K233	1914	1911-1920	7
452	K749	1915	1911-1920	1
453	Q463	1744	1741-1750	9
454	L637	1931	1931-1940	2
455	L775	1942	1941-1950	1
456	E128	1987	1981-1990	10
457	S250	1990	1981-1990	4
458	S122	1967	1961-1970	3
459	R356	1896	1891-1900	2
460	K998	1893	1891-1900	14
461	L832	1859	1851-1860	3
462	P762	1966	1961-1970	7
463	M325	1846	1841-1850	3
464	L784	1908	1901-1910	6
465	R450	1992	1991-2000	12
466	N994	1739	1731-1740	1
467	R833	1865	1861-1870	3
468	L526	1899	1891-1900	6
469	K239	1933	1931-1940	4
470	P629	1924	1921-1930	3
471	K939	1943	1941-1950	12
472	K287	1944	1941-1950	3
473	E122	1996	1991-2000	3
474	P687	1954	1951-1960	1
475	S294	1945	1941-1950	1
476	E029	1995	1991-2000	5
477	N645	1763	1761-1770	2
478	K447	1922	1921-1930	7
479	R648	1926	1921-1930	7
480	P673	1952	1951-1960	5
481	R172	1989	1981-1990	14
482	S325	1990	1981-1990	11
483	K649	1949	1941-1950	1
484	K776	1816	1811-1820	1
485	E145	1918	1911-1920	13
486	Q223	1929	1921-1930	2
487	S545	1947	1941-1950	1
488	K852	1878	1871-1880	26
489	K445	1922	1921-1930	12
490	Q492	1738	1731-1740	1
491	S314	1996	1991-2000	4
492	S450	1938	1931-1940	1
493	S617	1827	1821-1830	3
494	R909	1917	1911-1920	1
495	S635	1930	1921-1930	1
496	R197	1976	1971-1980	1
497	L842	1874	1871-1880	7
498	L857	1890	1881-1890	3
499	R651	1929	1921-1930	2
500	L922	1859	1851-1860	5
501	N425	1775	1771-1780	3
502	L778	1912	1911-1920	3
503	L397	1899	1891-1900	1
504	K758	1866	1861-1870	2
505	S324	1960	1951-1960	1
506	S700	1997	1991-2000	9
507	R735	1923	1921-1930	5
508	P686	1945	1941-1950	2
509	K647	1928	1921-1930	7
510	K555	1938	1931-1940	3
511	E084	2011	2011-2020	41
512	Z149	1870	1861-1870	2
513	R956	1980	1971-1980	1
514	R706	1842	1841-1850	1
515	E121	1988	1981-1990	45
516	R212	1997	1991-2000	1
517	S012	1974	1971-1980	19
518	L338	1933	1931-1940	2
519	M339	1840	1831-1840	4
520	S999	1972	1971-1980	31
521	L898	1840	1831-1840	1
522	S014	1747	1741-1750	4
523	R840	1833	1831-1840	1
524	L569	1925	1921-1930	5
525	K344	1957	1951-1960	1
526	P336	1968	1961-1970	3
527	R902	1902	1901-1910	14
528	L836	1876	1871-1880	8
529	S518	1940	1931-1940	3
530	S544	1945	1941-1950	29
531	K869	1896	1891-1900	9
532	E169	2003	2001-2010	5
533	L965	1856	1851-1860	2
534	L542	1871	1871-1880	6
535	K624	1939	1931-1940	3
536	Q295	1762	1761-1770	2
537	L247	1946	1941-1950	8
538	L766	1955	1951-1960	4
539	N524	1762	1761-1770	15
540	M372	1823	1821-1830	2
541	K726	1932	1931-1940	2
542	R910	1945	1941-1950	1
543	Z104	1880	1871-1880	4
544	P522	1954	1951-1960	1
545	K562	1929	1921-1930	6
546	R752	1984	1981-1990	10
547	R758	1981	1981-1990	15
548	Q847	1633	1631-1640	1
549	K959	1904	1901-1910	1
550	N996	1766	1761-1770	3
551	N849	1745	1741-1750	4
552	M722	1877	1871-1880	1
553	L895	1853	1851-1860	2
554	K748	1927	1921-1930	1
555	E002	1862	1861-1870	1
556	L848	1860	1851-1860	4
557	L564	1916	1911-1920	1
558	P626	1948	1941-1950	1
559	R193	1997	1991-2000	1
560	E005	1981	1981-1990	6
561	K472	1936	1931-1940	4
562	N795	1739	1731-1740	2
563	N649	1761	1761-1770	1
564	K436	1918	1911-1920	10
565	K628	1929	1921-1930	11
566	N346	1783	1781-1790	2
567	P593	1951	1951-1960	1
568	L767	1955	1951-1960	2
569	R134	1989	1981-1990	8
570	M972	1851	1851-1860	9
571	M529	1827	1821-1830	1
572	N827	1755	1751-1760	2
573	N239	1835	1831-1840	8
574	L852	1836	1831-1840	5
575	S716	1923	1921-1930	2
576	L983	1871	1871-1880	4
577	P683	1961	1961-1970	2
578	S306	1956	1951-1960	5
579	R000	1989	1981-1990	9
580	K645	1918	1911-1920	3
581	L584	1887	1881-1890	8
582	E187	1982	1981-1990	7
583	L563	1915	1911-1920	6
584	S735	1965	1961-1970	1
585	N844	1736	1731-1740	2
586	N254	1828	1821-1830	10
587	S315	1955	1951-1960	12
588	N572	1761	1761-1770	2
589	R506	1998	1991-2000	2
590	Q822	1713	1711-1720	4
591	M898	1854	1851-1860	1
592	S427	1925	1921-1930	1
593	M493	1805	1801-1810	2
594	Q797	1700	1691-1700	3
595	N997	1766	1761-1770	3
596	E293	1940	1931-1940	13
597	L695	1945	1941-1950	5
598	L874	1870	1861-1870	6
599	P443	1941	1941-1950	1
600	R572	1974	1971-1980	5
601	R537	1957	1951-1960	96
602	R835	1866	1861-1870	1
603	P738	1960	1951-1960	4
604	K865	1890	1881-1890	9
605	S407	1967	1961-1970	8
606	S654	1967	1961-1970	2
607	M973	1822	1821-1830	3
608	S682	1902	1901-1910	2
609	E040	1979	1971-1980	8
610	L543	1871	1871-1880	3
611	P999	1885	1881-1890	10
612	L687	1923	1921-1930	3
613	L984	1875	1871-1880	2
614	S536	1951	1951-1960	5
615	R815	1986	1981-1990	2
616	R827	1988	1981-1990	4
617	S640	1964	1961-1970	1
618	E036	1983	1981-1990	18
619	E162	2008	2001-2010	17
620	R178	1996	1991-2000	12
621	R443	1935	1931-1940	27
622	L532	1859	1851-1860	5
623	K342	1947	1941-1950	3
624	K656	1910	1901-1910	5
625	Q694	1627	1621-1630	2
626	N329	1788	1781-1790	1
627	K234	1918	1911-1920	6
628	L528	1899	1891-1900	3
629	R669	1989	1981-1990	12
630	M373	1824	1821-1830	3
631	P453	1962	1961-1970	15
632	S376	1936	1931-1940	2
633	K369	1936	1931-1940	5
634	R757	1981	1981-1990	4
635	R201	1893	1891-1900	5
636	Q494	1735	1731-1740	4
637	R033	1999	1991-2000	13
638	R717	1843	1841-1850	1
639	N992	1774	1771-1780	2
640	N224	1840	1831-1840	2
641	R623	1924	1921-1930	1
642	Q487	1782	1781-1790	4
643	S515	1978	1971-1980	6
644	R636	1897	1891-1900	7
645	K798	1848	1841-1850	2
646	L585	1887	1881-1890	5
647	R681	1842	1841-1850	2
648	K532	1922	1921-1930	11
649	M569	1794	1791-1800	1
650	K286	1943	1941-1950	1
651	E057	1958	1951-1960	3
652	K363	1922	1921-1930	3
653	K948	1936	1931-1940	2
654	L688	1924	1921-1930	1
655	N743	1738	1731-1740	1
656	N962	1754	1751-1760	1
657	N836	1733	1731-1740	2
658	M957	1855	1851-1860	3
659	R431	1840	1831-1840	10
660	S692	1745	1741-1750	23
661	K856	1878	1871-1880	13
662	M988	1839	1831-1840	11
663	Q779	1631	1631-1640	1
664	M264	1863	1861-1870	9
665	K722	1928	1921-1930	4
666	R043	2006	2001-2010	13
667	S320	1989	1981-1990	5
668	K268	1907	1901-1910	4
669	R447	1951	1951-1960	1
670	R586	1924	1921-1930	1
671	R888	1899	1891-1900	1
672	N294	1788	1781-1790	1
673	S528	1967	1961-1970	7
674	K542	1924	1921-1930	5
675	L995	1846	1841-1850	2
676	M864	1840	1831-1840	9
677	B020	1551	1551-1560	3
678	R975	1832	1831-1840	5
679	E004	1871	1871-1880	2
680	K568	1900	1891-1900	4
681	N878	1732	1731-1740	1
682	P656	1943	1941-1950	6
683	R436	1967	1961-1970	5
684	M453	1810	1801-1810	3
685	P365	1939	1931-1940	2
686	P572	1954	1951-1960	3
687	E289	1932	1931-1940	30
688	R943	1926	1921-1930	7
689	R483	1836	1831-1840	5
690	K386	1924	1921-1930	16
691	S811	1885	1881-1890	13
692	K654	1910	1901-1910	8
693	K892	1936	1931-1940	11
694	S010	1957	1951-1960	14
695	N325	1787	1781-1790	1
696	Q276	1777	1771-1780	5
697	L254	1910	1901-1910	1
698	S976	1950	1941-1950	5
699	S701	1998	1991-2000	14
700	M876	1842	1841-1850	52
701	L327	1926	1921-1930	1
702	S267	1950	1941-1950	28
703	S548	1976	1971-1980	19
704	S215	1963	1961-1970	3
705	K793	1848	1841-1850	1
706	N563	1741	1741-1750	1
707	P624	1948	1941-1950	7
708	R274	1696	1691-1700	1
709	S978	1881	1881-1890	4
710	N699	1755	1751-1760	1
711	P499	1954	1951-1960	1
712	Q469	1776	1771-1780	3
713	P436	1966	1961-1970	16
714	Q485	1788	1781-1790	4
715	M276	1864	1861-1870	12
716	R571	1898	1891-1900	2
717	R277	1821	1821-1830	1
718	R350	1872	1871-1880	1
719	S679	1927	1921-1930	4
720	S410	1936	1931-1940	1
721	N965	1759	1751-1760	2
722	K585	1938	1931-1940	9
723	P782	1869	1861-1870	2
724	E188	1978	1971-1980	8
725	L972	1835	1831-1840	1
726	R091	2006	2001-2010	5
727	L856	1890	1881-1890	2
728	L497	1904	1901-1910	1
729	M582	1863	1861-1870	2
730	M447	1809	1801-1810	1
731	S387	1995	1991-2000	6
732	N526	1762	1761-1770	23
733	R084	2000	1991-2000	11
734	S134	1850	1841-1850	2
735	S506	1953	1951-1960	1
736	S322	1993	1991-2000	3
737	R551	1982	1981-1990	7
738	S228	1962	1961-1970	2
739	N362	1784	1781-1790	3
740	E073	1988	1981-1990	15
741	L483	1921	1921-1930	2
742	R209	2006	2001-2010	2
743	M595	1832	1831-1840	30
744	M586	1877	1871-1880	3
745	M448	1810	1801-1810	5
746	K965	1954	1951-1960	2
747	E172	2012	2011-2020	3
748	M284	1856	1851-1860	7
749	R105	1881	1881-1890	41
750	S641	1965	1961-1970	1
751	S599	1973	1971-1980	1
752	S213	1954	1951-1960	4
753	L577	1921	1921-1930	17
754	E256	1995	1991-2000	2
755	R916	1956	1951-1960	5
756	S058	1573	1571-1580	2
757	L275	1948	1941-1950	2
758	K536	1927	1921-1930	2
759	P379	1820	1811-1820	1
760	M384	1832	1831-1840	2
761	M685	1848	1841-1850	12
762	K346	1926	1921-1930	16
763	M333	1846	1841-1850	4
764	E069	1996	1991-2000	5
765	Z156	1876	1871-1880	3
766	N756	1758	1751-1760	1
767	Q557	1740	1731-1740	6
768	M744	1847	1841-1850	3
769	P353	1936	1931-1940	14
770	L845	1862	1861-1870	1
771	L896	1833	1831-1840	3
772	R025	1988	1981-1990	6
773	S883	1995	1991-2000	11
774	R926	1891	1891-1900	4
775	E195	2000	1991-2000	16
776	S881	1715	1711-1720	5
777	R585	1924	1921-1930	5
778	P594	1857	1851-1860	6
779	R238	1980	1971-1980	12
780	S369	1981	1981-1990	9
781	P435	1968	1961-1970	6
782	S598	1994	1991-2000	16
783	S805	1885	1881-1890	9
784	L323	1931	1931-1940	9
785	N665	1755	1751-1760	1
786	N252	1834	1831-1840	1
787	L248	1946	1941-1950	19
788	N455	1771	1771-1780	1
789	L353	1914	1911-1920	7
790	L773	1935	1931-1940	3
791	K364	1922	1921-1930	5
792	M654	1834	1831-1840	4
793	E263	2003	2001-2010	5
794	S168	1891	1891-1900	5
795	M366	1825	1821-1830	1
796	N677	1747	1741-1750	5
797	E055	2009	2001-2010	5
798	Q472	1776	1771-1780	1
799	R189	1886	1881-1890	8
800	R138	2005	2001-2010	4
801	K823	1848	1841-1850	1
802	K858	1890	1881-1890	24
803	N629	1762	1761-1770	3
804	S072	1589	1581-1590	1
805	L484	1922	1921-1930	2
806	N236	1838	1831-1840	3
807	P652	1958	1951-1960	1
808	L828	1864	1861-1870	3
809	P677	1959	1951-1960	1
810	Q243	1921	1921-1930	1
811	M734	1857	1851-1860	6
812	S164	1846	1841-1850	7
813	R207	1977	1971-1980	3
814	K923	1934	1931-1940	4
815	R542	1982	1981-1990	6
816	K724	1908	1901-1910	2
817	Q473	1729	1721-1730	1
818	P878	1929	1921-1930	3
819	Z135	1852	1851-1860	1
820	M377	1833	1831-1840	4
821	K633	1930	1921-1930	19
822	P968	1853	1851-1860	1
823	N593	1761	1761-1770	1
824	N266	1836	1831-1840	10
825	S206	1935	1931-1940	2
826	P524	1959	1951-1960	2
827	P788	1904	1901-1910	2
828	N277	1782	1781-1790	1
829	R151	2007	2001-2010	2
830	N264	1790	1781-1790	1
831	K543	1949	1941-1950	2
832	R693	1842	1841-1850	3
833	S696	1972	1971-1980	3
834	S797	1881	1881-1890	5
835	P446	1937	1931-1940	11
836	S698	1992	1991-2000	5
837	S329	1996	1991-2000	42
838	K228	1909	1901-1910	7
839	M345	1840	1831-1840	3
840	L754	1955	1951-1960	1
841	S053	1851	1851-1860	14
842	R257	1990	1981-1990	34
843	S520	1950	1941-1950	27
844	E178	2011	2011-2020	13
845	P338	1968	1961-1970	5
846	K934	1898	1891-1900	1
847	K467	1913	1911-1920	1
848	K567	1900	1891-1900	11
849	K439	1920	1911-1920	18
850	K944	1925	1921-1930	1
851	K272	1932	1931-1940	8
852	R821	1963	1961-1970	2
853	R082	1976	1971-1980	7
854	S310	1978	1971-1980	9
855	K463	1911	1911-1920	5
856	R066	1978	1971-1980	2
857	P355	1936	1931-1940	7
858	R024	1977	1971-1980	5
859	L634	1932	1931-1940	4
860	R565	1558	1551-1560	1
861	Q776	1639	1631-1640	1
862	L872	1870	1861-1870	7
863	P647	1926	1921-1930	5
864	R202	1890	1881-1890	3
865	S995	1960	1951-1960	35
866	K398	1937	1931-1940	1
867	R801	1986	1981-1990	9
868	M965	1846	1841-1850	2
869	R146	2001	2001-2010	3
870	P927	1961	1961-1970	8
871	K727	1931	1931-1940	3
872	S285	1979	1971-1980	2
873	E054	1999	1991-2000	8
874	S570	1975	1971-1980	5
875	R617	1983	1981-1990	13
876	P463	1962	1961-1970	2
877	R081	1999	1991-2000	9
878	N973	1756	1751-1760	3
879	K655	1910	1901-1910	4
880	M242	1875	1871-1880	7
881	R855	1949	1941-1950	5
882	S516	1955	1951-1960	1
883	R060	1996	1991-2000	2
884	L854	1892	1891-1900	5
885	K728	1911	1911-1920	2
886	S979	1882	1881-1890	1
887	R115	2006	2001-2010	1
888	E267	2006	2001-2010	5
889	L262	1921	1921-1930	6
890	P744	1955	1951-1960	1
891	P468	1953	1951-1960	1
892	S003	1968	1961-1970	3
893	R700	2008	2001-2010	13
894	P492	1903	1901-1910	1
895	B021	1556	1551-1560	1
896	K788	1848	1841-1850	2
897	R723	1607	1601-1610	6
898	K653	1951	1951-1960	2
899	N499	1771	1771-1780	5
900	M338	1842	1841-1850	7
901	K848	1863	1861-1870	35
902	N398	1772	1771-1780	5
903	P367	1939	1931-1940	9
904	N345	1784	1781-1790	1
905	R762	1980	1971-1980	1
906	R895	1895	1891-1900	3
907	K434	1918	1911-1920	13
908	S969	1867	1861-1870	57
909	R153	2001	2001-2010	9
910	Q296	1762	1761-1770	1
911	S211	1959	1951-1960	3
912	P496	1951	1951-1960	2
913	L222	1939	1931-1940	3
914	K767	1926	1921-1930	4
915	R650	1928	1921-1930	3
916	K557	1944	1941-1950	1
917	S300	1986	1981-1990	5
918	L276	1919	1911-1920	3
919	L626	1938	1931-1940	5
920	M232	1877	1871-1880	8
921	S223	1953	1951-1960	10
922	L267	1936	1931-1940	4
923	K642	1923	1921-1930	11
924	P627	1965	1961-1970	7
925	R049	2004	2001-2010	2
926	P994	1941	1941-1950	2
927	L788	1949	1941-1950	1
928	P759	1920	1911-1920	3
929	S191	1989	1981-1990	11
930	M456	1832	1831-1840	2
931	N758	1745	1741-1750	1
932	N229	1835	1831-1840	8
933	K455	1907	1901-1910	2
934	K775	1816	1811-1820	6
935	R846	1963	1961-1970	18
936	K549	1937	1931-1940	8
937	K692	1923	1921-1930	3
938	N293	1788	1781-1790	2
939	L962	1908	1901-1910	1
940	L253	1921	1921-1930	7
941	M472	1807	1801-1810	2
942	K646	1927	1921-1930	5
943	S706	1961	1961-1970	15
944	R127	2008	2001-2010	9
945	Q322	1763	1761-1770	4
946	M923	1863	1861-1870	7
947	P549	1942	1941-1950	2
948	M969	1869	1861-1870	8
949	N852	1745	1741-1750	13
950	R991	1653	1651-1660	1
951	N894	1770	1761-1770	7
952	M947	1803	1801-1810	1
953	R658	1931	1931-1940	3
954	S411	1977	1971-1980	7
955	Q267	1770	1761-1770	1
956	K885	1951	1951-1960	2
957	K274	1912	1911-1920	2
958	M298	1854	1851-1860	19
959	Q699	1694	1691-1700	1
960	R687	1842	1841-1850	2
961	L862	1848	1841-1850	5
962	R929	1894	1891-1900	1
963	M283	1857	1851-1860	1
964	K326	1901	1901-1910	2
965	E291	1934	1931-1940	62
966	P924	1938	1931-1940	6
967	K663	1951	1951-1960	1
968	Z166	1886	1881-1890	1
969	K623	1959	1951-1960	2
970	P236	1765	1761-1770	2
971	P288	1916	1911-1920	19
972	L332	1923	1921-1930	2
973	P294	1963	1961-1970	12
974	S221	1963	1961-1970	25
975	L355	1835	1831-1840	1
976	K558	1919	1911-1920	1
977	L954	1946	1941-1950	3
978	R185	1988	1981-1990	22
979	M454	1810	1801-1810	5
980	Q939	1684	1681-1690	1
981	S734	1947	1941-1950	31
982	M367	1826	1821-1830	1
983	R161	1952	1951-1960	1
984	P467	1922	1921-1930	5
985	E251	1980	1971-1980	6
986	K952	1936	1931-1940	4
987	M894	1829	1821-1830	2
988	E284	1938	1931-1940	11
989	M777	1866	1861-1870	14
990	K969	1956	1951-1960	4
991	N433	1778	1771-1780	1
992	R034	2005	2001-2010	4
993	R226	1680	1671-1680	1
994	R685	1845	1841-1850	5
995	L779	1912	1911-1920	3
996	K765	1952	1951-1960	2
997	P469	1963	1961-1970	2
998	E168	2012	2011-2020	2
999	L768	1938	1931-1940	11
1000	R241	2009	2001-2010	28
1001	M266	1864	1861-1870	5
1002	M737	1824	1821-1830	14
1003	E190	1968	1961-1970	1
1004	K477	1947	1941-1950	1
1005	N238	1836	1831-1840	1
1006	M228	1876	1871-1880	9
1007	M868	1848	1841-1850	7
1008	S998	2008	2001-2010	6
1009	N636	1763	1761-1770	2
1010	P242	1731	1731-1740	11
1011	E126	2012	2011-2020	21
1012	N947	1739	1731-1740	1
1013	L299	1925	1921-1930	6
1014	R884	1962	1961-1970	2
1015	R725	1986	1981-1990	3
1016	E031	1992	1991-2000	8
1017	M956	1855	1851-1860	6
1018	N775	1750	1741-1750	1
1019	M683	1791	1791-1800	3
1020	K778	1931	1931-1940	3
1021	L384	1921	1921-1930	1
1022	E147	1950	1941-1950	1
1023	M346	1839	1831-1840	3
1024	L224	1946	1941-1950	9
1025	K533	1922	1921-1930	5
1026	M253	1869	1861-1870	2
1027	M987	1840	1831-1840	6
1028	K978	1934	1931-1940	10
1029	M588	1877	1871-1880	1
1030	N538	1758	1751-1760	9
1031	R604	1890	1881-1890	11
1032	N838	1733	1731-1740	1
1033	S039	1958	1951-1960	2
1034	L449	1920	1911-1920	1
1035	N834	1733	1731-1740	5
1036	S328	1996	1991-2000	2
1037	L957	1840	1831-1840	7
1038	L884	1867	1861-1870	4
1039	K535	1926	1921-1930	1
1040	L745	1912	1911-1920	3
1041	M423	1823	1821-1830	5
1042	S408	1983	1981-1990	5
1043	L346	1910	1901-1910	1
1044	K454	1907	1901-1910	5
1045	S354	1857	1851-1860	14
1046	R440	1967	1961-1970	3
1047	S361	1997	1991-2000	12
1048	E252	2012	2011-2020	3
1049	R250	1667	1661-1670	1
1050	P374	1964	1961-1970	2
1051	P347	1935	1931-1940	2
1052	S568	1976	1971-1980	7
1053	M962	1855	1851-1860	7
1054	P742	1938	1931-1940	1
1055	E134	1968	1961-1970	3
1056	K246	1932	1931-1940	2
1057	R554	1900	1891-1900	6
1058	L733	1866	1861-1870	1
1059	M235	1878	1871-1880	2
1060	L588	1893	1891-1900	5
1061	P233	1742	1741-1750	1
1062	M892	1864	1861-1870	33
1063	P632	1962	1961-1970	2
1064	B016	1754	1751-1760	3
1065	R214	2008	2001-2010	4
1066	L486	1884	1881-1890	5
1067	R869	1980	1971-1980	5
1068	N287	1788	1781-1790	1
1069	S204	1939	1931-1940	2
1070	R050	2005	2001-2010	1
1071	E124	1897	1891-1900	6
1072	M286	1851	1851-1860	4
1073	Q496	1783	1781-1790	4
1074	Z144	1865	1861-1870	6
1075	K699	1928	1921-1930	4
1076	M294	1853	1851-1860	13
1077	R893	1890	1881-1890	9
1078	M554	1796	1791-1800	5
1079	M594	1874	1871-1880	12
1080	S499	1951	1951-1960	1
1081	R148	2001	2001-2010	3
1082	M542	1860	1851-1860	6
1083	M237	1873	1871-1880	12
1084	R147	2008	2001-2010	13
1085	Q254	1771	1771-1780	1
1086	M562	1797	1791-1800	6
1087	E108	2001	2001-2010	1
1088	K448	1950	1941-1950	1
1089	L939	1859	1851-1860	1
1090	R635	1881	1881-1890	5
1091	S041	1806	1801-1810	2
1092	L463	1884	1881-1890	4
1093	R186	1990	1981-1990	8
1094	N798	1755	1751-1760	1
1095	M353	1833	1831-1840	1
1096	K822	1848	1841-1850	1
1097	R556	1965	1961-1970	14
1098	L445	1945	1941-1950	2
1099	L552	1883	1881-1890	19
1100	S128	1981	1981-1990	20
1101	P279	1723	1721-1730	2
1102	S680	1928	1921-1930	1
1103	E080	1851	1851-1860	3
1104	L776	1942	1941-1950	2
1105	P323	1957	1951-1960	4
1106	N627	1768	1761-1770	1
1107	M368	1862	1861-1870	2
1108	K353	1937	1931-1940	4
1109	K862	1890	1881-1890	10
1110	R460	1965	1961-1970	14
1111	E092	2010	2001-2010	18
1112	R707	1842	1841-1850	1
1113	K866	1896	1891-1900	10
1114	R704	1845	1841-1850	1
1115	P363	1957	1951-1960	4
1116	R891	1887	1881-1890	1
1117	S192	1846	1841-1850	1
1118	K284	1942	1941-1950	1
1119	E191	2013	2011-2020	4
1120	R259	2007	2001-2010	5
1121	Q978	1692	1691-1700	1
1122	N552	1768	1761-1770	18
1123	R737	1876	1871-1880	4
1124	R080	1980	1971-1980	1
1125	Q799	1713	1711-1720	8
1126	N489	1767	1761-1770	1
1127	N525	1762	1761-1770	32
1128	N462	1770	1761-1770	1
1129	M234	1878	1871-1880	10
1130	K698	1927	1921-1930	1
1131	R920	1949	1941-1950	5
1132	K684	1886	1881-1890	4
1133	R491	1844	1841-1850	6
1134	K938	1939	1931-1940	7
1135	L799	1939	1931-1940	1
1136	M834	1834	1831-1840	1
1137	R645	1860	1851-1860	2
1138	M723	1869	1861-1870	2
1139	P839	1967	1961-1970	1
1140	R626	1926	1921-1930	6
1141	S512	1989	1981-1990	2
1142	S172	1868	1861-1870	2
1143	E034	1978	1971-1980	21
1144	P548	1863	1861-1870	1
1145	N772	1746	1741-1750	3
1146	K566	1922	1921-1930	4
1147	S412	1989	1981-1990	2
1148	R167	2007	2001-2010	4
1149	R464	1965	1961-1970	4
1150	K283	1939	1931-1940	2
1151	S196	1603	1601-1610	1
1152	M497	1805	1801-1810	4
1153	R508	1890	1881-1890	2
1154	L698	1948	1941-1950	5
1155	S651	1988	1981-1990	4
1156	R907	1934	1931-1940	11
1157	M293	1854	1851-1860	2
1158	Q723	1709	1701-1710	2
1159	S650	1868	1861-1870	3
1160	P993	1957	1951-1960	1
1161	M657	1849	1841-1850	3
1162	Z123	1890	1881-1890	1
1163	P466	1934	1931-1940	2
1164	E179	2012	2011-2020	1
1165	S269	1994	1991-2000	2
1166	R441	1966	1961-1970	29
1167	S307	1995	1991-2000	7
1168	S231	1974	1971-1980	10
1169	S130	1844	1841-1850	2
1170	R449	1950	1941-1950	7
1171	R242	2009	2001-2010	7
1172	R456	1963	1961-1970	27
1173	L336	1933	1931-1940	1
1174	K989	1859	1851-1860	7
1175	L279	1928	1921-1930	1
1176	L295	1954	1951-1960	16
1177	S571	1961	1961-1970	2
1178	S293	1945	1941-1950	12
1179	R498	1851	1851-1860	4
1180	R018	1564	1561-1570	5
1181	L249	1946	1941-1950	9
1182	N972	1756	1751-1760	1
1183	R296	2010	2001-2010	1
1184	S752	1841	1841-1850	1
1185	S145	1847	1841-1850	1
1186	S827	1870	1861-1870	1
1187	M362	1825	1821-1830	4
1188	S986	1933	1931-1940	8
1189	M329	1846	1841-1850	2
1190	E193	2010	2001-2010	11
1191	L684	1945	1941-1950	2
1192	E075	2009	2001-2010	3
1193	M364	1831	1831-1840	5
1194	N336	1787	1781-1790	3
1195	L678	1935	1931-1940	5
1196	R750	1972	1971-1980	17
1197	L786	1943	1941-1950	1
1198	L774	1935	1931-1940	2
1199	R590	1931	1931-1940	1
1200	R630	1793	1791-1800	2
1201	R689	1842	1841-1850	2
1202	R914	1929	1921-1930	2
1203	R809	1974	1971-1980	1
1204	M556	1799	1791-1800	1
1205	R349	1967	1961-1970	2
1206	L935	1833	1831-1840	4
1207	L889	1869	1861-1870	4
1208	R331	1682	1681-1690	3
1209	K229	1911	1911-1920	10
1210	K269	1932	1931-1940	8
1211	L238	1947	1941-1950	5
1212	K935	1896	1891-1900	17
1213	N678	1764	1761-1770	1
1214	P676	1850	1841-1850	1
1215	R053	1998	1991-2000	2
1216	K267	1907	1901-1910	14
1217	S255	1968	1961-1970	33
1218	L826	1952	1951-1960	1
1219	S656	1815	1811-1820	25
1220	M955	1855	1851-1860	4
1221	S687	1918	1911-1920	3
1222	S009	1993	1991-2000	11
1223	S550	1976	1971-1980	2
1224	Z121	1889	1881-1890	2
1225	N558	1857	1851-1860	2
1226	L979	1876	1871-1880	5
1227	P869	1899	1891-1900	2
1228	E058	1947	1941-1950	67
1229	R490	1843	1841-1850	3
1230	R734	1921	1921-1930	12
1231	E268	1998	1991-2000	10
1232	S186	1965	1961-1970	14
1233	K769	1926	1921-1930	11
1234	R282	1989	1981-1990	3
1235	L229	1902	1901-1910	4
1236	E180	2013	2011-2020	9
1237	P428	1965	1961-1970	2
1238	L352	1907	1901-1910	1
1239	Q438	1691	1691-1700	5
1240	S821	1859	1851-1860	4
1241	S563	1971	1971-1980	1
1242	R288	1824	1821-1830	5
1243	S524	1974	1971-1980	13
1244	L365	1900	1891-1900	3
1245	N532	1774	1771-1780	5
1246	S987	1937	1931-1940	5
1247	P275	1963	1961-1970	5
1248	R808	1972	1971-1980	10
1249	R389	1671	1671-1680	3
1250	L875	1945	1941-1950	20
1251	P452	1916	1911-1920	1
1252	L897	1837	1831-1840	4
1253	L368	1908	1901-1910	7
1254	M975	1848	1841-1850	5
1255	R882	1985	1981-1990	14
1256	R937	1950	1941-1950	28
1257	M548	1832	1831-1840	2
1258	L785	1908	1901-1910	7
1259	L622	1884	1881-1890	5
1260	R546	1955	1951-1960	2
1261	N285	1788	1781-1790	3
1262	S855	1994	1991-2000	2
1263	L892	1843	1841-1850	1
1264	R796	1874	1871-1880	7
1265	Z161	1880	1871-1880	3
1266	S157	1939	1931-1940	1
1267	S295	1945	1941-1950	1
1268	P434	1960	1951-1960	1
1269	M445	1846	1841-1850	1
1270	P398	1907	1901-1910	9
1271	L565	1938	1931-1940	1
1272	R933	1942	1941-1950	1
1273	K423	1934	1931-1940	2
1274	S330	1963	1961-1970	33
1275	K636	1882	1881-1890	5
1276	P394	1963	1961-1970	3
1277	M428	1817	1811-1820	5
1278	K635	1889	1881-1890	4
1279	M945	1803	1801-1810	1
1280	E071	1976	1971-1980	30
1281	M893	1869	1861-1870	19
1282	S429	1927	1921-1930	5
1283	R793	1951	1951-1960	20
1284	L944	1846	1841-1850	1
1285	Q689	1627	1621-1630	3
1286	M532	1827	1821-1830	1
1287	M244	1872	1871-1880	5
1288	S841	1873	1871-1880	1
1289	R104	1874	1871-1880	21
1290	R722	1982	1981-1990	3
1291	S156	1935	1931-1940	1
1292	N638	1764	1761-1770	1
1293	N485	1773	1771-1780	1
1294	K984	1916	1911-1920	19
1295	Q990	2003	2001-2010	4
1296	R437	1964	1961-1970	11
1297	M797	1833	1831-1840	2
1298	K262	1943	1941-1950	2
1299	R620	1778	1771-1780	6
1300	S537	1963	1961-1970	4
1301	S364	1958	1951-1960	14
1302	R873	1974	1971-1980	7
1303	R679	1971	1971-1980	1
1304	P724	1934	1931-1940	1
1305	L736	1939	1931-1940	8
1306	P654	1961	1961-1970	6
1307	R634	1843	1841-1850	1
1308	S381	1948	1941-1950	6
1309	L644	1945	1941-1950	9
1310	R154	2002	2001-2010	3
1311	R657	1537	1531-1540	1
1312	N364	1784	1781-1790	18
1313	R176	1999	1991-2000	5
1314	L596	1932	1931-1940	3
1315	K374	1931	1931-1940	1
1316	E072	1986	1981-1990	31
1317	M693	1829	1821-1830	1
1318	L576	1921	1921-1930	14
1319	E176	2005	2001-2010	2
1320	P785	1954	1951-1960	4
1321	L743	1930	1921-1930	16
1322	Q559	1740	1731-1740	1
1323	M535	1801	1801-1810	1
1324	P563	1951	1951-1960	1
1325	S767	1875	1871-1880	19
1326	Q946	1641	1641-1650	3
1327	K489	1902	1901-1910	1
1328	L765	1927	1921-1930	2
1329	R095	2005	2001-2010	15
1330	E050	1993	1991-2000	7
1331	E248	1603	1601-1610	1
1332	M943	1791	1791-1800	3
1333	P852	1846	1841-1850	1
1334	E120	2008	2001-2010	5
1335	M332	1846	1841-1850	4
1336	R191	1980	1971-1980	9
1337	L825	1952	1951-1960	1
1338	S993	1865	1861-1870	30
1339	K986	1859	1851-1860	9
1340	S352	1865	1861-1870	2
1341	K947	1936	1931-1940	2
1342	Q936	1654	1651-1660	1
1343	R075	2007	2001-2010	8
1344	L636	1934	1931-1940	2
1345	K368	1936	1931-1940	4
1346	N668	1738	1731-1740	2
1347	N554	1749	1741-1750	1
1348	N548	1773	1771-1780	9
1349	R175	2007	2001-2010	16
1350	S980	1887	1881-1890	1
1351	L855	1892	1891-1900	7
1352	P765	1900	1891-1900	2
1353	S977	1878	1871-1880	1
1354	R281	1825	1821-1830	1
1355	M985	1845	1841-1850	2
1356	K643	1927	1921-1930	8
1357	S374	1958	1951-1960	3
1358	L974	1816	1811-1820	1
1359	P898	1918	1911-1920	1
1360	Q459	1735	1731-1740	2
1361	R096	2003	2001-2010	10
1362	R854	1948	1941-1950	3
1363	R680	1799	1791-1800	2
1364	S773	1877	1871-1880	1
1365	R932	1942	1941-1950	2
1366	E177	2009	2001-2010	8
1367	R472	1825	1821-1830	4
1368	K693	1925	1921-1930	4
1369	S360	1778	1771-1780	19
1370	R163	2006	2001-2010	5
1371	M243	1875	1871-1880	10
1372	M686	1830	1821-1830	13
1373	R133	1986	1981-1990	2
1374	L675	1929	1921-1930	1
1375	N826	1755	1751-1760	4
1376	P578	1947	1941-1950	1
1377	N949	1752	1751-1760	1
1378	P935	1911	1911-1920	2
1379	K954	1936	1931-1940	3
1380	R179	2001	2001-2010	9
1381	S188	1985	1981-1990	7
1382	M593	1879	1871-1880	9
1383	Q495	1735	1731-1740	3
1384	E030	1991	1991-2000	15
1385	K339	1942	1941-1950	5
1386	Q432	1687	1681-1690	3
1387	K438	1920	1911-1920	15
1388	R985	1896	1891-1900	6
1389	R812	1965	1961-1970	14
1390	M236	1873	1871-1880	15
1391	L225	1924	1921-1930	3
1392	S232	1979	1971-1980	13
1393	K223	1902	1901-1910	5
1394	S076	1982	1981-1990	1
1395	P289	1967	1961-1970	12
1396	S317	1987	1981-1990	22
1397	M422	1823	1821-1830	5
1398	Z103	1880	1871-1880	4
1399	L587	1888	1881-1890	1
1400	E037	1985	1981-1990	23
1401	M774	1854	1851-1860	1
1402	P842	1966	1961-1970	1
1403	R834	1866	1861-1870	5
1404	R481	1834	1831-1840	2
1405	L838	1875	1871-1880	4
1406	R647	1900	1891-1900	2
1407	R195	2003	2001-2010	8
1408	M269	1857	1851-1860	3
1409	K739	1926	1921-1930	5
1410	Q458	1734	1731-1740	2
1411	R435	1964	1961-1970	4
1412	M533	1801	1801-1810	4
1413	L422	1929	1921-1930	2
1414	M568	1791	1791-1800	2
1415	S994	1964	1961-1970	5
1416	N596	1769	1761-1770	2
1417	R819	1985	1981-1990	9
1418	S728	1935	1931-1940	1
1419	K468	1923	1921-1930	6
1420	P866	1963	1961-1970	1
1421	R432	1849	1841-1850	8
1422	M555	1796	1791-1800	3
1423	K442	1921	1921-1930	10
1424	K826	1940	1931-1940	6
1425	M932	1835	1831-1840	2
1426	R256	2007	2001-2010	12
1427	L496	1883	1881-1890	4
1428	R192	1982	1981-1990	13
1429	N448	1776	1771-1780	3
1430	R786	1857	1851-1860	11
1431	K847	1863	1861-1870	23
1432	N476	1775	1771-1780	2
1433	P285	1908	1901-1910	3
1434	R733	2010	2001-2010	4
1435	L354	1832	1831-1840	2
1436	K573	1951	1951-1960	1
1437	E182	2007	2001-2010	19
1438	S646	1972	1971-1980	1
1439	N828	1755	1751-1760	4
1440	R517	1936	1931-1940	2
1441	P799	1960	1951-1960	1
1442	L793	1957	1951-1960	5
1443	N747	1758	1751-1760	5
1444	E062	1947	1941-1950	2
1445	N926	1734	1731-1740	2
1446	P623	1952	1951-1960	7
1447	P579	1945	1941-1950	13
1448	S394	1967	1961-1970	4
1449	S720	1550	1541-1550	1
1450	R470	1823	1821-1830	1
1451	S393	1847	1841-1850	1
1452	R085	1966	1961-1970	10
1453	R184	2000	1991-2000	4
1454	P422	1955	1951-1960	4
1455	M726	1836	1831-1840	7
1456	P399	1959	1951-1960	4
1457	Q522	1743	1741-1750	2
1458	L487	1938	1931-1940	2
1459	R258	1796	1791-1800	1
1460	M724	1869	1861-1870	7
1461	E236	1668	1661-1670	2
1462	P848	1846	1841-1850	3
1463	L827	1864	1861-1870	7
1464	R326	1682	1681-1690	1
1465	M335	1840	1831-1840	2
1466	R157	2006	2001-2010	1
1467	L953	1945	1941-1950	2
1468	P997	1963	1961-1970	1
1469	K676	1948	1941-1950	1
1470	R507	1877	1871-1880	1
1471	M433	1807	1801-1810	20
1472	P537	1926	1921-1930	16
1473	N555	1763	1761-1770	3
1474	L952	1907	1901-1910	9
1475	P364	1957	1951-1960	5
1476	M259	1858	1851-1860	20
1477	L488	1885	1881-1890	5
1478	R906	1936	1931-1940	1
1479	K963	1907	1901-1910	4
1480	R484	1837	1831-1840	3
1481	N978	1756	1751-1760	1
1482	S217	1931	1931-1940	2
1483	L334	1933	1931-1940	3
1484	R089	2007	2001-2010	9
1485	R804	2008	2001-2010	6
1486	N335	1784	1781-1790	1
1487	S542	1844	1841-1850	1
1488	S147	1845	1841-1850	4
1489	R477	1830	1821-1830	1
1490	P965	1921	1921-1930	7
1491	P376	1964	1961-1970	5
1492	K365	1928	1921-1930	2
1493	S141	1850	1841-1850	5
1494	K942	1946	1941-1950	8
1495	P875	1876	1871-1880	3
1496	R061	1980	1971-1980	4
1497	P295	1910	1901-1910	1
1498	L255	1909	1901-1910	5
1499	M467	1805	1801-1810	1
1500	P235	1781	1781-1790	3
1501	R781	1843	1841-1850	8
1502	M278	1859	1851-1860	1
1503	L789	1949	1941-1950	2
1504	R159	1978	1971-1980	9
1505	S129	1989	1981-1990	34
1506	M634	1847	1841-1850	3
1507	R629	1793	1791-1800	1
1508	P333	1949	1941-1950	3
1509	L586	1887	1881-1890	6
1510	R606	1938	1931-1940	3
1511	L589	1893	1891-1900	3
1512	S165	2006	2001-2010	23
1513	Q479	1774	1771-1780	12
1514	Q748	1657	1651-1660	1
1515	P475	1745	1741-1750	1
1516	M255	1869	1861-1870	4
1517	M359	1829	1821-1830	1
1518	R829	1836	1831-1840	34
1519	K554	1936	1931-1940	3
1520	M599	1794	1791-1800	4
1521	R616	1975	1971-1980	28
1522	R136	2008	2001-2010	8
1523	L599	1884	1881-1890	7
1524	L683	1934	1931-1940	2
1525	E127	1995	1991-2000	17
1526	S812	1883	1881-1890	16
1527	L747	1939	1931-1940	2
1528	L522	1897	1891-1900	4
1529	K247	1928	1921-1930	1
1530	S621	1831	1831-1840	1
1531	P622	1930	1921-1930	3
1532	P527	1955	1951-1960	2
1533	S037	1993	1991-2000	2
1534	E231	1955	1951-1960	13
1535	Z106	1881	1881-1890	1
1536	S988	1938	1931-1940	15
1537	N397	1779	1771-1780	1
1538	L298	1922	1921-1930	4
1539	K485	1895	1891-1900	5
1540	M388	1823	1821-1830	4
1541	R158	2004	2001-2010	4
1542	S514	1839	1831-1840	4
1543	P972	1859	1851-1860	2
1544	L236	1928	1921-1930	4
1545	L699	1948	1941-1950	11
1546	M993	1822	1821-1830	5
1547	K279	1922	1921-1930	11
1548	S389	1930	1921-1930	4
1549	K399	1937	1931-1940	3
1550	L863	1851	1851-1860	2
1551	P773	1942	1941-1950	1
1552	R810	1960	1951-1960	7
1553	R008	1970	1961-1970	3
1554	P649	1965	1961-1970	1
1555	S292	1922	1921-1930	3
1556	R783	1844	1841-1850	14
1557	L328	1911	1911-1920	1
1558	R078	2007	2001-2010	2
1559	R552	1936	1931-1940	7
1560	S539	1983	1981-1990	4
1561	Q898	1628	1621-1630	3
1562	M725	1836	1831-1840	8
1563	P366	1939	1931-1940	12
1564	P996	1880	1871-1880	9
1565	L227	1916	1911-1920	8
1566	L359	1907	1901-1910	18
1567	S694	1988	1981-1990	1
1568	E059	1965	1961-1970	4
1569	L435	1894	1891-1900	2
1570	S161	1952	1951-1960	10
1571	K927	1937	1931-1940	4
1572	L274	1948	1941-1950	6
1573	L878	1855	1851-1860	3
1574	S377	1977	1971-1980	5
1575	R791	2009	2001-2010	14
1576	L269	1927	1921-1930	17
1577	Z139	1857	1851-1860	3
1578	R550	1961	1961-1970	17
1579	R494	1847	1841-1850	1
1580	S850	1961	1961-1970	7
1581	S649	1956	1951-1960	3
1582	L462	1883	1881-1890	4
1583	M746	1848	1841-1850	6
1584	M296	1854	1851-1860	1
1585	S442	1936	1931-1940	1
1586	S880	1715	1711-1720	8
1587	P995	1905	1901-1910	2
1588	N957	1762	1761-1770	1
1589	S136	1846	1841-1850	4
1590	M655	1834	1831-1840	1
1591	E292	1937	1931-1940	51
1592	M997	1836	1831-1840	8
1593	E105	2006	2001-2010	22
1594	S313	1982	1981-1990	4
1595	R497	1850	1841-1850	6
1596	K926	1937	1931-1940	2
1597	K985	1859	1851-1860	4
1598	P287	1916	1911-1920	8
1599	S816	1816	1811-1820	3
1600	M853	1869	1861-1870	4
1601	R853	1976	1971-1980	8
1602	N646	1760	1751-1760	1
1603	P567	1967	1961-1970	1
1604	S802	1840	1831-1840	4
1605	M832	1863	1861-1870	2
1606	K933	1945	1941-1950	7
1607	R216	2004	2001-2010	12
1608	K997	1893	1891-1900	7
1609	Q489	1738	1731-1740	1
1610	R674	1985	1981-1990	12
1611	E266	1998	1991-2000	1
1612	R897	1896	1891-1900	9
1613	R035	1977	1971-1980	1
1614	R071	2005	2001-2010	2
1615	R511	1529	1521-1530	1
1616	M998	1796	1791-1800	5
1617	M633	1845	1841-1850	4
1618	M782	1821	1821-1830	7
1619	E017	1981	1981-1990	7
1620	M829	1833	1831-1840	1
1621	6255	1480	1471-1480	1
1622	S383	1955	1951-1960	11
1623	P669	1893	1891-1900	6
1624	N243	1835	1831-1840	8
1625	L955	1946	1941-1950	1
1626	K772	1942	1941-1950	2
1627	L379	1890	1881-1890	7
1628	K546	1938	1931-1940	1
1629	K937	1934	1931-1940	12
1630	L762	1942	1941-1950	10
1631	R495	1848	1841-1850	3
1632	R488	1841	1841-1850	2
1633	K854	1878	1871-1880	22
1634	E047	2002	2001-2010	2
1635	K828	1899	1891-1900	2
1636	P844	1943	1941-1950	1
1637	R887	1975	1971-1980	26
1638	N625	1734	1731-1740	2
1639	E114	1994	1991-2000	1
1640	E186	2012	2011-2020	2
1641	K222	1898	1891-1900	6
1642	S123	1970	1961-1970	7
1643	P743	1920	1911-1920	2
1644	Q855	1640	1631-1640	1
1645	K322	1913	1911-1920	2
1646	R938	1928	1921-1930	3
1647	L444	1945	1941-1950	8
1648	R162	1963	1961-1970	3
1649	Q788	1667	1661-1670	2
1650	L839	1879	1871-1880	4
1651	R760	1990	1981-1990	17
1652	R461	1965	1961-1970	10
1653	P576	1962	1961-1970	1
1654	P988	1963	1961-1970	1
1655	R439	1968	1961-1970	7
1656	L932	1836	1831-1840	1
1657	Q558	1740	1731-1740	3
1658	S426	1924	1921-1930	1
1659	L455	1880	1871-1880	8
1660	N399	1772	1771-1780	3
1661	L257	1944	1941-1950	6
1662	N292	1788	1781-1790	2
1663	N959	1742	1741-1750	1
1664	N332	1786	1781-1790	11
1665	R865	1948	1941-1950	2
1666	L794	1957	1951-1960	1
1667	K428	1913	1911-1920	16
1668	K689	1923	1921-1930	8
1669	P292	1967	1961-1970	14
1670	P596	1964	1961-1970	1
1671	R726	1856	1851-1860	5
1672	R187	2009	2001-2010	2
1673	R633	1843	1841-1850	37
1674	L387	1920	1911-1920	1
1675	R052	2006	2001-2010	3
1676	K987	1859	1851-1860	4
1677	Q484	1788	1781-1790	3
1678	N228	1835	1831-1840	2
1679	Q444	1761	1761-1770	2
1680	N475	1775	1771-1780	2
1681	R883	1960	1951-1960	3
1682	R493	1846	1841-1850	4
1683	L237	1913	1911-1920	1
1684	L287	1913	1911-1920	1
1685	M954	1855	1851-1860	4
1686	K528	1922	1921-1930	12
1687	R283	2009	2001-2010	3
1688	S697	1935	1931-1940	6
1689	N564	1757	1751-1760	3
1690	P947	1965	1961-1970	1
1691	S404	1592	1591-1600	2
1692	P725	1963	1961-1970	2
1693	E012	1891	1891-1900	10
1694	S139	1845	1841-1850	3
1695	M484	1805	1801-1810	1
1696	P675	1868	1861-1870	3
1697	N278	1783	1781-1790	10
1698	L427	1893	1891-1900	5
1699	P449	1923	1921-1930	3
1700	L822	1939	1931-1940	1
1701	P597	1936	1931-1940	5
1702	S552	1976	1971-1980	4
1703	R170	1957	1951-1960	2
1704	N478	1775	1771-1780	1
1705	S319	1844	1841-1850	2
1706	M238	1874	1871-1880	10
1707	K254	1901	1901-1910	2
1708	P697	1952	1951-1960	6
1709	L296	1954	1951-1960	19
1710	Z115	1885	1881-1890	7
1711	P362	1957	1951-1960	3
1712	L525	1899	1891-1900	3
1713	P244	1731	1731-1740	12
1714	P746	1909	1901-1910	9
1715	M464	1801	1801-1810	3
1716	S983	1932	1931-1940	28
1717	K253	1890	1881-1890	1
1718	K526	1922	1921-1930	13
1719	M656	1831	1831-1840	6
1720	R742	1923	1921-1930	1
1721	E270	2002	2001-2010	82
1722	R739	1924	1921-1930	4
1723	Z134	1852	1851-1860	1
1724	S227	1962	1961-1970	63
1725	S522	1991	1991-2000	3
1726	S224	1946	1941-1950	12
1727	P284	1908	1901-1910	3
1728	S075	1982	1981-1990	2
1729	L989	1879	1871-1880	4
1730	S996	1964	1961-1970	92
1731	K576	1925	1921-1930	3
1732	R041	1999	1991-2000	2
1733	E278	1961	1961-1970	4
1734	K592	1912	1911-1920	2
1735	R792	1949	1941-1950	5
1736	P343	1963	1961-1970	2
1737	R817	1988	1981-1990	6
1738	E074	1887	1881-1890	41
1739	S209	1936	1931-1940	1
1740	Q488	1778	1771-1780	12
1741	R009	1970	1961-1970	7
1742	S681	1929	1921-1930	7
1743	R771	1985	1981-1990	2
1744	N375	1780	1771-1780	1
1745	N276	1782	1781-1790	9
1746	K359	1937	1931-1940	20
1747	P858	1961	1961-1970	7
1748	N695	1751	1751-1760	1
1749	S326	1995	1991-2000	2
1750	L364	1923	1921-1930	2
1751	S011	1825	1821-1830	1
1752	P523	1951	1951-1960	3
1753	R527	1982	1981-1990	12
1754	M959	1855	1851-1860	5
1755	P955	1923	1921-1930	5
1756	K999	1899	1891-1900	2
1757	K625	1939	1931-1940	6
1758	P863	1934	1931-1940	3
1759	S396	1927	1921-1930	12
1760	R534	1975	1971-1980	7
1761	K648	1939	1931-1940	1
1762	K695	1925	1921-1930	2
1763	L956	1840	1831-1840	8
1764	R125	2008	2001-2010	6
1765	N837	1733	1731-1740	7
1766	N479	1770	1761-1770	3
1767	N549	1773	1771-1780	12
1768	R286	1731	1731-1740	3
1769	M858	1795	1791-1800	10
1770	N724	1751	1751-1760	5
1771	P779	1962	1961-1970	8
1772	E068	1958	1951-1960	4
1773	L893	1879	1871-1880	2
1774	Z107	1882	1881-1890	9
1775	E118	2000	1991-2000	27
1776	E143	1990	1981-1990	4
1777	R837	1864	1861-1870	9
1778	M365	1831	1831-1840	4
1779	S619	1969	1961-1970	4
1780	N527	1774	1771-1780	21
1781	S038	1984	1981-1990	5
1782	P248	1735	1731-1740	7
1783	P966	1956	1951-1960	1
1784	P753	1958	1951-1960	2
1785	S406	1845	1841-1850	51
1786	R051	2003	2001-2010	4
1787	S793	1883	1881-1890	38
1788	P833	1969	1961-1970	1
1789	R480	1833	1831-1840	1
1790	M326	1846	1841-1850	5
1791	R939	1954	1951-1960	1
1792	N565	1761	1761-1770	3
1793	S801	1840	1831-1840	3
1794	M539	1860	1851-1860	8
1795	Q332	1713	1711-1720	2
1796	Z131	1850	1841-1850	10
1797	E116	1975	1971-1980	19
1798	K372	1940	1931-1940	4
1799	M357	1839	1831-1840	2
1800	R768	1981	1981-1990	4
1801	S251	1962	1961-1970	5
1802	R076	2006	2001-2010	1
1803	M225	1859	1851-1860	2
1804	S730	1853	1851-1860	1
1805	Z108	1882	1881-1890	4
1806	K356	1914	1911-1920	2
1807	S390	1943	1941-1950	11
1808	P969	1953	1951-1960	3
1809	E228	1946	1941-1950	6
1810	S790	1852	1851-1860	8
1811	K735	1930	1921-1930	1
1812	L673	1929	1921-1930	5
1813	K893	1936	1931-1940	12
1814	K864	1890	1881-1890	12
1815	E265	2007	2001-2010	24
1816	K278	1933	1931-1940	6
1817	K443	1921	1921-1930	9
1818	S316	1975	1971-1980	6
1819	L256	1908	1901-1910	4
1820	P952	1948	1941-1950	3
1821	R923	1984	1981-1990	2
1822	R188	1985	1981-1990	9
1823	L283	1924	1921-1930	1
1824	N785	1743	1741-1750	1
1825	P748	1955	1951-1960	6
1826	Q449	1764	1761-1770	1
1827	R782	1843	1841-1850	10
1828	M688	1881	1881-1890	2
1829	R886	1961	1961-1970	12
1830	M757	1833	1831-1840	1
1831	S543	1966	1961-1970	16
1832	S849	1853	1851-1860	2
1833	R088	1998	1991-2000	11
1834	P879	1895	1891-1900	7
1835	L847	1860	1851-1860	3
1836	R727	1987	1981-1990	8
1837	L557	1888	1881-1890	4
1838	R608	1902	1901-1910	1
1839	M348	1837	1831-1840	10
1840	N242	1835	1831-1840	5
1841	P948	1965	1961-1970	15
1842	Q692	1627	1621-1630	4
1843	P774	1898	1891-1900	3
1844	S413	1986	1981-1990	1
1845	N358	1784	1781-1790	11
1846	L643	1932	1931-1940	1
1847	R031	2001	2001-2010	20
1848	K844	1863	1861-1870	18
1849	E167	1965	1961-1970	5
1850	Q466	1784	1781-1790	3
1851	R778	1858	1851-1860	3
1852	L749	1949	1941-1950	8
1853	R641	1914	1911-1920	11
1854	S772	1872	1871-1880	4
1855	S800	1840	1831-1840	3
1856	S343	1951	1951-1960	18
1857	R533	1879	1871-1880	10
1858	P723	1876	1871-1880	2
1859	K936	1901	1901-1910	5
1860	P973	1954	1951-1960	1
1861	N999	1766	1761-1770	2
1862	R968	1990	1981-1990	6
1863	S303	1979	1971-1980	4
1864	S219	1954	1951-1960	2
1865	R811	1976	1971-1980	9
1866	S284	1992	1991-2000	2
1867	E089	1987	1981-1990	6
1868	P557	1872	1871-1880	5
1869	K863	1890	1881-1890	8
1870	S678	1926	1921-1930	1
1871	K277	1928	1921-1930	9
1872	R896	1959	1951-1960	2
1873	P329	1949	1941-1950	4
1874	L344	1913	1911-1920	4
1875	R779	1858	1851-1860	6
1876	Q899	1634	1631-1640	1
1877	N298	1787	1781-1790	1
1878	L335	1933	1931-1940	7
1879	S551	1976	1971-1980	7
1880	R799	1881	1881-1890	4
1881	S083	1926	1921-1930	13
1882	N553	1768	1761-1770	18
1883	K529	1922	1921-1930	8
1884	M352	1838	1831-1840	1
1885	L264	1914	1911-1920	2
1886	R510	1973	1971-1980	1
1887	S117	1822	1821-1830	2
1888	M289	1874	1871-1880	15
1889	P989	1966	1961-1970	1
1890	S703	1983	1981-1990	1
1891	R802	2009	2001-2010	38
1892	P728	1960	1951-1960	2
1893	Q279	1783	1781-1790	1
1894	R575	1790	1781-1790	1
1895	M982	1838	1831-1840	2
1896	L594	1925	1921-1930	3
1897	M989	1839	1831-1840	5
1898	Z117	1886	1881-1890	11
1899	N883	1734	1731-1740	2
1900	K393	1907	1901-1910	5
1901	N873	1770	1761-1770	2
1902	N279	1783	1781-1790	11
1903	K224	1904	1901-1910	2
1904	R429	1668	1661-1670	1
1905	L885	1832	1831-1840	1
1906	R856	1969	1961-1970	7
1907	S538	1955	1951-1960	1
1908	M883	1821	1821-1830	2
1909	K292	1928	1921-1930	1
1910	L458	1882	1881-1890	1
1911	L597	1920	1911-1920	2
1912	5601	1461	1461-1470	1
1913	S256	1990	1981-1990	8
1914	S170	1862	1861-1870	1
1915	R713	1843	1841-1850	2
1916	K777	1931	1931-1940	2
1917	P883	1923	1921-1930	1
1918	K754	1925	1921-1930	7
1919	R521	1952	1951-1960	9
1920	Q991	1986	1981-1990	1
1921	R803	1923	1921-1930	2
1922	R298	2008	2001-2010	2
1923	P372	1964	1961-1970	5
1924	P944	1956	1951-1960	10
1925	S155	1869	1861-1870	5
1926	K685	1920	1911-1920	5
1927	P357	1961	1961-1970	1
1928	K897	1933	1931-1940	15
1929	E046	2011	2011-2020	6
1930	Q265	1746	1741-1750	1
1931	R512	1955	1951-1960	17
1932	M897	1845	1841-1850	1
1933	S135	1850	1841-1850	1
1934	R055	1986	1981-1990	9
1935	E144	1985	1981-1990	12
1936	R479	1832	1831-1840	5
1937	M845	1873	1871-1880	1
1938	M677	1812	1811-1820	4
1939	S379	1934	1931-1940	17
1940	P325	1967	1961-1970	12
1941	R243	2006	2001-2010	10
1942	P692	1963	1961-1970	1
1943	L356	1839	1831-1840	1
1944	Q766	1655	1651-1660	1
1945	S602	1948	1941-1950	28
1946	L284	1912	1911-1920	4
1947	S527	1946	1941-1950	11
1948	L958	1847	1841-1850	11
1949	S435	1930	1921-1930	1
1950	P733	1960	1951-1960	9
1951	R239	1983	1981-1990	33
1952	N822	1755	1751-1760	1
1953	P849	1846	1841-1850	3
1954	E085	1976	1971-1980	9
1955	L853	1892	1891-1900	5
1956	R866	1988	1981-1990	2
1957	K849	1863	1861-1870	29
1958	E088	2010	2001-2010	1
1959	K736	1936	1931-1940	1
1960	R177	1978	1971-1980	9
1961	R795	1975	1971-1980	19
1962	R538	1951	1951-1960	10
1963	K437	1943	1941-1950	2
1964	S173	1869	1861-1870	2
1965	P234	1781	1781-1790	7
1966	Z120	1889	1881-1890	9
1967	S540	1985	1981-1990	26
1968	Q555	1771	1771-1780	5
1969	Q636	1664	1661-1670	1
1970	N349	1781	1781-1790	4
1971	N569	1761	1761-1770	1
1972	R562	1980	1971-1980	4
1973	M889	1867	1861-1870	7
1974	R955	1926	1921-1930	4
1975	K943	1950	1941-1950	12
1976	S840	1867	1861-1870	2
1977	P698	1952	1951-1960	3
1978	N773	1746	1741-1750	1
1979	0601	1456	1451-1460	1
1980	S252	1845	1841-1850	8
1981	M783	1821	1821-1830	2
1982	N426	1756	1751-1760	1
1983	M996	1836	1831-1840	13
1984	M473	1809	1801-1810	1
1985	S754	1953	1951-1960	1
1986	N387	1776	1771-1780	3
1987	R015	1948	1941-1950	7
1988	R210	2006	2001-2010	4
1989	P327	1942	1941-1950	11
1990	K949	1936	1931-1940	1
1991	S356	1953	1951-1960	1
1992	N262	1792	1791-1800	4
1993	N463	1770	1761-1770	1
1994	L383	1921	1921-1930	2
1995	M572	1794	1791-1800	6
1996	K972	1959	1951-1960	1
1997	N295	1788	1781-1790	2
1998	P787	1902	1901-1910	4
[truncated: 1,076 more rows]
