# Supplementary material for: Frequency patterns of semantic change: corpus-based evidence of a near-critical dynamics in language change
Source: R Soc Open Sci. 2017 Nov 8;4(11):170830. doi: 10.1098/rsos.170830 (PMC5717648; doi:10.1098/rsos.170830)
Supplement: full_data.zip [file rsos170830supp2.gz › a_cote_de.csv]

	Decade	Occurrences	Nombre de mots	Frequence	Average frequency	Normalized average frequency
0	1321-1330	0	247971	0.0	0.0	0.0
1	1331-1340	0	187017	0.0	0.0	0.0
2	1341-1350	0	589308	0.0	0.0	0.0
3	1351-1360	0	318194	0.0	0.0	0.0
4	1361-1370	0	662712	0.0	0.0	0.0
5	1371-1380	0	971929	0.0	0.0	0.0
6	1381-1390	0	241822	0.0	0.0	0.0
7	1391-1400	0	1263737	0.0	0.0	0.0
8	1401-1410	0	765291	0.0	0.0	0.0
9	1411-1420	0	324443	0.0	0.0	0.0
10	1421-1430	0	298510	0.0	0.0	0.0
11	1431-1440	0	213190	0.0	0.0	0.0
12	1441-1450	0	386463	0.0	0.0	0.0
13	1451-1460	3	694796	0.4317814149764823	0.08635628299529646	0.0003391532622521209
14	1461-1470	1	537606	0.18600982875935165	0.12355824874716678	0.00048525922709113223
15	1471-1480	2	183566	1.0895263828813615	0.3414635253234391	0.0013410543452855859
16	1481-1490	6	457731	1.3108135564338006	0.6036262366101992	0.0023706648807298733
17	1491-1500	0	626697	0.0	0.6036262366101992	0.0023706648807298733
18	1501-1510	0	162065	0.0	0.5172699536149027	0.0020315116184777523
19	1511-1520	0	216624	0.0	0.48006798786303245	0.0018854056536387414
20	1521-1530	1	252956	0.39532566928635815	0.34122784514403176	0.0013401287415087475
21	1531-1540	1	194542	0.5140278191855743	0.1818706976943865	0.0007142739160563462
22	1541-1550	2	957168	0.20894973505173597	0.2236606447047337	0.000878398590791067
23	1551-1560	7	1949051	0.35914914489153954	0.2954904736830416	0.0011605010618565704
24	1561-1570	5	480126	1.041393300925174	0.5037691338680764	0.001978488874776945
25	1571-1580	3	945849	0.3171753630864969	0.48813907262810413	0.0019171038072998542
26	1581-1590	1	842175	0.1187401668299344	0.4090815421569761	0.001606615462562507
27	1591-1600	2	676127	0.29580241581832994	0.42645207831029497	0.0016748360227710488
28	1601-1610	20	2099839	0.952453973852281	0.5451130441024432	0.0021408617970923726
29	1611-1620	6	794187	0.7554895761325733	0.4879322991439231	0.0019162917308732778
30	1621-1630	22	2095458	1.0498898092922884	0.6344751883850813	0.002491820195301246
31	1631-1640	12	2094158	0.5730226659115502	0.7253316882014047	0.002848647483840213
32	1641-1650	4	1247594	0.32061712383996716	0.730294629805732	0.002868138802561817
33	1651-1660	9	2303221	0.39075711796653473	0.6179552586285827	0.0024269402829803608
34	1661-1670	8	2481229	0.3224208648214252	0.5313415163663531	0.0020867758823692375
35	1671-1680	9	2015147	0.4466175420453198	0.41068706291695933	0.0016129209401082633
36	1681-1690	13	1684489	0.771747396391428	0.4504320090129349	0.0017690141351710822
37	1691-1700	28	1871214	1.4963547728907545	0.6855795388230923	0.0026925259988068353
38	1701-1710	10	809750	1.234949058351343	0.854417926900054	0.0033556171848043853
39	1711-1720	38	1714151	2.216840873411969	1.2333019286181628	0.004843635667545632
40	1721-1730	6	1125965	0.5328762439329819	1.2505536689956953	0.0049113896725308335
41	1731-1740	135	2909061	4.640672711916319	2.0243387321006736	0.007950331592348184
42	1741-1750	125	2136771	5.849948356655907	2.8950574488537044	0.011369968045515757
43	1751-1760	109	2483475	4.389011365123466	3.5258699102081286	0.01384740334862272
44	1761-1770	233	3287236	7.08802166926865	4.500106069379465	0.01767359132390799
45	1771-1780	227	3011727	7.537203737257727	5.9009715680444135	0.0231753114926019
46	1781-1790	264	2767020	9.540950191903203	6.881027064041791	0.0270243541693662
47	1791-1800	153	2497443	6.12626594480835	6.936290581672279	0.027241394570340013
48	1801-1810	157	1436685	10.92793479433557	8.244075267514699	0.03237755174550444
49	1811-1820	96	1624933	5.907935896433884	8.008058112947747	0.03145062454180342
50	1821-1830	236	3062877	7.705173926344414	8.041652150765085	0.031582560830893024
51	1831-1840	595	7375086	8.067702532553518	7.747002618895147	0.030425362460507015
52	1841-1850	733	11919516	6.149578556713209	7.751665141276119	0.030443673921132484
53	1851-1860	488	5771056	8.455991416475598	7.257276465704125	0.02850202559717811
54	1861-1870	823	6858196	12.000240296427807	8.475737345702909	0.03328737494345191
55	1871-1880	780	5715634	13.64678004224903	9.664058568883831	0.0379543546404265
56	1881-1890	938	7679389	12.21451342027341	10.49342074642781	0.041211568572594975
57	1891-1900	475	4613910	10.29495590507834	11.322496216100836	0.044467656496251104
58	1901-1910	390	4804354	8.117636627109492	11.254825258227616	0.04420188745980846
59	1911-1920	537	5036866	10.661391428717778	10.987055484685609	0.043150255904126175
60	1921-1930	1096	11280218	9.716124280576846	10.200924332351173	0.04006282629710192
61	1931-1940	1202	10897083	11.030474852765643	9.96411661884962	0.039132794274245035
62	1941-1950	1156	12300750	9.397800947096723	9.784685627253296	0.03842810199201306
63	1951-1960	1033	9976887	10.353931040814635	10.231944509994324	0.04018465407938255
64	1961-1970	1462	13891857	10.524150946846055	10.204496413619982	0.0400768551896541
65	1971-1980	1020	10280590	9.921609557428125	10.245593468990236	0.040238258621047004
66	1981-1990	1308	15628128	8.369524488153667	9.713403396067841	0.03814815014127773
67	1991-2000	852	10606407	8.03288050326562	9.44041930730162	0.03707604002911566
68	2001-2010	1031	11205157	9.201120519774957	9.209857203093685	0.03617053683836238
69	2011-2020	192	2099905	9.14327076701089	8.933681167126652	0.03508589076160639
