# Supplementary material for: Frequency patterns of semantic change: corpus-based evidence of a near-critical dynamics in language change
Source: R Soc Open Sci. 2017 Nov 8;4(11):170830. doi: 10.1098/rsos.170830 (PMC5717648; doi:10.1098/rsos.170830)
Supplement: full_data.zip [file rsos170830supp2.gz › a_coup_sur_complet.csv]

	Cote	Date	Decade	Occurrences
0	N756	1758	1751-1760	2
1	P634	1931	1931-1940	1
2	P527	1955	1951-1960	2
3	P486	1904	1901-1910	1
4	R555	1977	1971-1980	1
5	S988	1938	1931-1940	1
6	K547	1939	1931-1940	1
7	L845	1862	1861-1870	1
8	L298	1922	1921-1930	2
9	K485	1895	1891-1900	3
10	L964	1839	1831-1840	1
11	R694	1842	1841-1850	1
12	L896	1833	1831-1840	1
13	L282	1939	1931-1940	2
14	S600	1968	1961-1970	1
15	S549	1976	1971-1980	2
16	R025	1988	1981-1990	6
17	R926	1891	1891-1900	1
18	L386	1920	1911-1920	1
19	K738	1935	1931-1940	1
20	P874	1957	1951-1960	1
21	L699	1948	1941-1950	1
22	R238	1980	1971-1980	2
23	R836	1877	1871-1880	8
24	L286	1946	1941-1950	2
25	N374	1780	1771-1780	1
26	S805	1885	1881-1890	3
27	K279	1922	1921-1930	1
28	L248	1946	1941-1950	1
29	N539	1746	1741-1750	1
30	N455	1771	1771-1780	1
31	K399	1937	1931-1940	1
32	K364	1922	1921-1930	1
33	L863	1851	1851-1860	1
34	M654	1834	1831-1840	1
35	L782	1907	1901-1910	2
36	R008	1970	1961-1970	13
37	S187	1984	1981-1990	3
38	R135	1993	1991-2000	1
39	M257	1868	1861-1870	1
40	S168	1891	1891-1900	1
41	K955	1936	1931-1940	2
42	P783	1965	1961-1970	2
43	R783	1844	1841-1850	4
44	S788	1869	1861-1870	2
45	K569	1905	1901-1910	1
46	L328	1911	1911-1920	1
47	P645	1921	1921-1930	3
48	L835	1833	1831-1840	6
49	Q285	1726	1721-1730	1
50	R552	1936	1931-1940	1
51	R093	1997	1991-2000	1
52	R558	1972	1971-1980	2
53	Q472	1776	1771-1780	1
54	S190	1987	1981-1990	3
55	R609	1892	1891-1900	2
56	M725	1836	1831-1840	1
57	P366	1939	1931-1940	1
58	L227	1916	1911-1920	1
59	N629	1762	1761-1770	1
60	S161	1952	1951-1960	5
61	K927	1937	1931-1940	1
62	R487	1840	1831-1840	1
63	R825	1973	1971-1980	1
64	R458	1968	1961-1970	1
65	S249	1989	1981-1990	3
66	Z139	1857	1851-1860	2
67	R550	1961	1961-1970	14
68	P677	1959	1951-1960	1
69	R494	1847	1841-1850	2
70	M798	1833	1831-1840	1
71	S568	1976	1971-1980	1
72	R207	1977	1971-1980	2
73	K923	1934	1931-1940	1
74	R526	1947	1941-1950	4
75	K459	1909	1901-1910	1
76	L978	1839	1831-1840	3
77	R244	2000	1991-2000	1
78	K836	1860	1851-1860	1
79	L462	1883	1881-1890	1
80	M377	1833	1831-1840	1
81	S845	1828	1821-1830	1
82	N924	1782	1781-1790	9
83	M746	1848	1841-1850	1
84	S738	1876	1871-1880	3
85	L326	1913	1911-1920	1
86	K552	1924	1921-1930	1
87	M728	1845	1841-1850	4
88	N277	1782	1781-1790	2
89	N327	1786	1781-1790	1
90	S657	1836	1831-1840	13
91	M655	1834	1831-1840	1
92	L843	1874	1871-1880	1
93	K486	1903	1901-1910	3
94	L457	1882	1881-1890	1
95	S696	1972	1971-1980	1
96	S346	1939	1931-1940	5
97	K273	1936	1931-1940	1
98	S313	1982	1981-1990	1
99	R513	1988	1981-1990	3
100	P882	1896	1891-1900	11
101	P446	1937	1931-1940	1
102	S698	1992	1991-2000	2
103	R497	1850	1841-1850	4
104	M622	1789	1781-1790	2
105	K985	1859	1851-1860	3
106	K926	1937	1931-1940	1
107	L754	1955	1951-1960	2
108	S053	1851	1851-1860	9
109	S336	1847	1841-1850	4
110	N622	1761	1761-1770	1
111	M853	1869	1861-1870	1
112	R853	1976	1971-1980	4
113	K627	1939	1931-1940	2
114	K887	1905	1901-1910	1
115	S384	1922	1921-1930	1
116	N736	1738	1731-1740	2
117	K933	1945	1941-1950	1
118	R216	2004	2001-2010	1
119	S343	1951	1951-1960	3
120	P545	1899	1891-1900	2
121	E266	1998	1991-2000	2
122	K922	1933	1931-1940	1
123	R454	1865	1861-1870	2
124	K835	1848	1841-1850	3
125	L398	1937	1931-1940	1
126	L625	1938	1931-1940	2
127	S310	1978	1971-1980	4
128	S976	1950	1941-1950	3
129	M633	1845	1841-1850	5
130	R295	1997	1991-2000	1
131	E161	2012	2011-2020	1
132	P355	1936	1931-1940	3
133	R024	1977	1971-1980	6
134	K476	1883	1881-1890	17
135	L634	1932	1931-1940	1
136	P587	1936	1931-1940	3
137	S647	1950	1941-1950	1
138	S995	1960	1951-1960	1
139	P456	1945	1941-1950	1
140	M254	1869	1861-1870	1
141	K398	1937	1931-1940	2
142	S799	1985	1981-1990	1
143	S101	1708	1701-1710	1
144	M937	1835	1831-1840	1
145	P669	1893	1891-1900	11
146	L955	1946	1941-1950	4
147	R801	1986	1981-1990	1
148	M965	1846	1841-1850	3
149	L495	1889	1881-1890	2
150	R936	1938	1931-1940	1
151	R412	2008	2001-2010	1
152	Q388	1694	1691-1700	1
153	S236	1655	1651-1660	1
154	R495	1848	1841-1850	11
155	R488	1841	1841-1850	3
156	R887	1975	1971-1980	1
157	R434	1962	1961-1970	2
158	S123	1970	1961-1970	12
159	E260	2013	2011-2020	2
160	R060	1996	1991-2000	1
161	R162	1963	1961-1970	1
162	P222	1750	1741-1750	1
163	L854	1892	1891-1900	3
164	L839	1879	1871-1880	1
165	M664	1824	1821-1830	1
166	R461	1965	1961-1970	4
167	M379	1828	1821-1830	12
168	L262	1921	1921-1930	2
169	S003	1968	1961-1970	5
170	L739	1956	1951-1960	1
171	K236	1922	1921-1930	1
172	Q558	1740	1731-1740	3
173	Q992	2000	1991-2000	2
174	L455	1880	1871-1880	1
175	R678	1791	1791-1800	2
176	R865	1948	1941-1950	1
177	N959	1742	1741-1750	1
178	K653	1951	1951-1960	1
179	S160	1992	1991-2000	1
180	R433	1967	1961-1970	7
181	K248	1931	1931-1940	1
182	N499	1771	1771-1780	1
183	M338	1842	1841-1850	1
184	M927	1835	1831-1840	1
185	L759	1964	1961-1970	1
186	R726	1856	1851-1860	2
187	R187	2009	2001-2010	2
188	R473	1826	1821-1830	1
189	R864	1961	1961-1970	2
190	R633	1843	1841-1850	7
191	K362	1937	1931-1940	1
192	K928	1938	1931-1940	1
193	P348	1935	1931-1940	2
194	L849	1836	1831-1840	2
195	K987	1859	1851-1860	1
196	N757	1745	1741-1750	1
197	N228	1835	1831-1840	1
198	R486	1839	1831-1840	7
199	R493	1846	1841-1850	5
200	R650	1928	1921-1930	1
201	M954	1855	1851-1860	3
202	K974	1959	1951-1960	2
203	S300	1986	1981-1990	1
204	M579	1856	1851-1860	1
205	R283	2009	2001-2010	4
206	K266	1889	1881-1890	2
207	S697	1935	1931-1940	2
208	R605	1941	1941-1950	3
209	M852	1832	1831-1840	1
210	L276	1919	1911-1920	5
211	L626	1938	1931-1940	2
212	L997	1874	1871-1880	5
213	P947	1965	1961-1970	2
214	K642	1923	1921-1930	1
215	L689	1950	1941-1950	1
216	R297	1978	1971-1980	4
217	N278	1783	1781-1790	5
218	P597	1936	1931-1940	1
219	M764	1847	1841-1850	1
220	N832	1729	1721-1730	2
221	L788	1949	1941-1950	6
222	Z133	1852	1851-1860	2
223	S144	1845	1841-1850	2
224	P759	1920	1911-1920	1
225	L485	1884	1881-1890	1
226	E018	1976	1971-1980	1
227	N478	1775	1771-1780	2
228	S319	1844	1841-1850	4
229	L537	1903	1901-1910	1
230	N876	1770	1761-1770	1
231	S191	1989	1981-1990	4
232	K455	1907	1901-1910	1
233	R846	1963	1961-1970	3
234	M875	1859	1851-1860	4
235	M928	1835	1831-1840	1
236	K692	1923	1921-1930	1
237	P362	1957	1951-1960	2
238	E282	2006	2001-2010	2
239	L525	1899	1891-1900	2
240	R451	1987	1981-1990	5
241	K956	1894	1891-1900	2
242	M735	1857	1851-1860	2
243	M464	1801	1801-1810	1
244	S983	1932	1931-1940	2
245	M392	1824	1821-1830	2
246	N877	1734	1731-1740	1
247	M924	1837	1831-1840	1
248	L792	1926	1921-1930	1
249	S706	1961	1961-1970	5
250	R875	1961	1961-1970	1
251	E164	2009	2001-2010	1
252	R478	1831	1831-1840	4
253	E270	2002	2001-2010	8
254	S669	1948	1941-1950	11
255	M399	1823	1821-1830	1
256	Z134	1852	1851-1860	1
257	S522	1991	1991-2000	3
258	R220	1995	1991-2000	1
259	K474	1940	1931-1940	3
260	R560	1922	1921-1930	3
261	M969	1869	1861-1870	2
262	M684	1848	1841-1850	2
263	E163	2012	2011-2020	2
264	K842	1860	1851-1860	2
265	R857	1947	1941-1950	4
266	N894	1770	1761-1770	1
267	R658	1931	1931-1940	1
268	L989	1879	1871-1880	6
269	L996	1874	1871-1880	2
270	R820	1986	1981-1990	1
271	Q699	1694	1691-1700	1
272	K663	1951	1951-1960	1
273	M283	1857	1851-1860	1
274	E051	1910	1901-1910	2
275	L464	1884	1881-1890	1
276	P429	1966	1961-1970	1
277	R231	1980	1971-1980	13
278	M678	1813	1811-1820	1
279	R292	1761	1761-1770	2
280	L452	1927	1921-1930	1
281	E074	1887	1881-1890	1
282	L333	1923	1921-1930	5
283	L265	1942	1941-1950	1
284	R817	1988	1981-1990	1
285	M256	1868	1861-1870	3
286	N376	1780	1771-1780	2
287	K968	1956	1951-1960	2
288	S681	1929	1921-1930	3
289	L355	1835	1831-1840	1
290	K373	1933	1931-1940	1
291	L954	1946	1941-1950	3
292	K359	1937	1931-1940	1
293	N276	1782	1781-1790	1
294	K548	1939	1931-1940	1
295	S221	1963	1961-1970	2
296	N477	1775	1771-1780	1
297	S734	1947	1941-1950	2
298	M958	1855	1851-1860	8
299	S683	1987	1981-1990	28
300	M446	1833	1831-1840	1
301	R677	1789	1781-1790	2
302	M248	1874	1871-1880	1
303	S002	1951	1951-1960	3
304	P556	1872	1871-1880	5
305	R173	1969	1961-1970	1
306	R017	1951	1951-1960	1
307	K952	1936	1931-1940	1
308	K384	1945	1941-1950	1
309	S796	1886	1881-1890	1
310	P523	1951	1951-1960	2
311	M777	1866	1861-1870	7
312	P962	1903	1901-1910	2
313	M959	1855	1851-1860	4
314	E170	2012	2011-2020	2
315	M977	1848	1841-1850	7
316	S396	1927	1921-1930	1
317	S594	1929	1921-1930	3
318	S299	1985	1981-1990	1
319	L779	1912	1911-1920	1
320	L575	1914	1911-1920	1
321	N457	1771	1771-1780	1
322	L582	1886	1881-1890	3
323	N479	1770	1761-1770	1
324	L987	1879	1871-1880	3
325	S673	1925	1921-1930	1
326	R286	1731	1731-1740	1
327	P779	1962	1961-1970	1
328	L682	1936	1931-1940	1
329	M228	1876	1871-1880	1
330	K477	1947	1941-1950	1
331	S345	1833	1831-1840	1
332	M868	1848	1841-1850	5
333	E118	2000	1991-2000	8
334	S207	1982	1981-1990	4
335	R837	1864	1861-1870	14
336	E126	2012	2011-2020	1
337	M365	1831	1831-1840	2
338	L299	1925	1921-1930	1
339	R514	1929	1921-1930	8
340	R745	1963	1961-1970	2
341	S619	1969	1961-1970	2
342	S247	1975	1971-1980	1
343	M956	1855	1851-1860	4
344	E083	1988	1981-1990	10
345	E147	1950	1941-1950	1
346	L224	1946	1941-1950	1
347	S406	1845	1841-1850	1
348	S793	1883	1881-1890	2
349	R480	1833	1831-1840	2
350	M326	1846	1841-1850	1
351	S261	1775	1771-1780	1
352	N565	1761	1761-1770	1
353	K967	1956	1951-1960	1
354	S189	1986	1981-1990	2
355	K662	1910	1901-1910	1
356	K978	1934	1931-1940	2
357	M229	1877	1871-1880	1
358	Z131	1850	1841-1850	2
359	N984	1768	1761-1770	2
360	R604	1890	1881-1890	2
361	R595	1935	1931-1940	2
362	K372	1940	1931-1940	1
363	P658	1956	1951-1960	1
364	S348	1897	1891-1900	1
365	M773	1869	1861-1870	1
366	M263	1863	1861-1870	2
367	L449	1920	1911-1920	2
368	P232	1773	1771-1780	4
369	M225	1859	1851-1860	12
370	S730	1853	1851-1860	1
371	R076	2006	2001-2010	1
372	S328	1996	1991-2000	2
373	P666	1944	1941-1950	1
374	M692	1886	1881-1890	1
375	L443	1859	1851-1860	3
376	M324	1846	1841-1850	1
377	R215	1999	1991-2000	3
378	S397	1843	1841-1850	1
379	S790	1852	1851-1860	1
380	L297	1954	1951-1960	2
381	P397	1961	1961-1970	1
382	S334	1840	1831-1840	2
383	R574	1864	1861-1870	6
384	L673	1929	1921-1930	1
385	E261	1977	1971-1980	1
386	N737	1738	1731-1740	4
387	K479	1891	1891-1900	2
388	L346	1910	1901-1910	5
389	L363	1906	1901-1910	1
390	S354	1857	1851-1860	9
391	E192	1973	1971-1980	1
392	R714	1843	1841-1850	2
393	S333	1837	1831-1840	2
394	K668	1948	1941-1950	1
395	S246	1993	1991-2000	8
396	M295	1851	1851-1860	4
397	R188	1985	1981-1990	1
398	L283	1924	1921-1930	1
399	P748	1955	1951-1960	1
400	S739	1862	1861-1870	25
401	P299	1848	1841-1850	2
402	L583	1886	1881-1890	1
403	K785	1928	1921-1930	1
404	M962	1855	1851-1860	9
405	Q299	1737	1731-1740	1
406	N223	1828	1821-1830	1
407	L442	1859	1851-1860	1
408	L362	1907	1901-1910	1
409	P347	1935	1931-1940	1
410	P742	1938	1931-1940	7
411	P977	1952	1951-1960	1
412	R782	1843	1841-1850	13
413	M784	1829	1821-1830	2
414	M235	1878	1871-1880	1
415	M688	1881	1881-1890	1
416	S166	1923	1921-1930	3
417	S543	1966	1961-1970	4
418	R240	1983	1981-1990	1
419	R088	1998	1991-2000	1
420	N824	1729	1721-1730	2
421	P879	1895	1891-1900	4
422	R727	1987	1981-1990	1
423	R608	1902	1901-1910	2
424	K349	1936	1931-1940	3
425	M348	1837	1831-1840	1
426	L486	1884	1881-1890	6
427	R869	1980	1971-1980	2
428	R214	2008	2001-2010	1
429	S355	1870	1861-1870	5
430	S521	1950	1941-1950	2
431	P774	1898	1891-1900	1
432	R204	1976	1971-1980	1
433	P423	1941	1941-1950	1
434	S413	1986	1981-1990	1
435	M769	1878	1871-1880	1
436	N358	1784	1781-1790	1
437	K348	1934	1931-1940	5
438	L322	1930	1921-1930	1
439	S511	1935	1931-1940	1
440	S385	1937	1931-1940	3
441	S686	1979	1971-1980	1
442	E167	1965	1961-1970	1
443	R778	1858	1851-1860	2
444	K756	1866	1861-1870	2
445	M682	1814	1811-1820	1
446	S772	1872	1871-1880	1
447	N339	1784	1781-1790	1
448	R533	1879	1871-1880	1
449	K936	1901	1901-1910	1
450	R641	1914	1911-1920	2
451	S272	1715	1711-1720	1
452	N953	1751	1751-1760	1
453	R649	1922	1921-1930	2
454	N275	1782	1781-1790	2
455	K699	1928	1921-1930	1
456	M396	1823	1821-1830	1
457	K424	1937	1931-1940	1
458	P655	1943	1941-1950	2
459	M594	1874	1871-1880	1
460	M328	1846	1841-1850	1
461	K964	1954	1951-1960	1
462	R007	1970	1961-1970	6
463	S303	1979	1971-1980	2
464	P368	1939	1931-1940	1
465	M249	1873	1871-1880	1
466	M237	1873	1871-1880	3
467	P345	1935	1931-1940	1
468	P557	1872	1871-1880	2
469	R598	1887	1881-1890	1
470	S678	1926	1921-1930	2
471	Q254	1771	1771-1780	1
472	L579	1926	1921-1930	1
473	S593	1981	1981-1990	2
474	K354	1939	1931-1940	1
475	E108	2001	2001-2010	1
476	R059	2004	2001-2010	2
477	L294	1945	1941-1950	1
478	E194	1953	1951-1960	2
479	N338	1784	1781-1790	1
480	R039	1993	1991-2000	3
481	P266	1911	1911-1920	2
482	S373	1986	1981-1990	1
483	M353	1833	1831-1840	1
484	L244	1929	1921-1930	2
485	S226	1978	1971-1980	2
486	S302	1987	1981-1990	1
487	M368	1862	1861-1870	2
488	M632	1839	1831-1840	2
489	P946	1920	1911-1920	1
490	K352	1936	1931-1940	2
491	K773	1942	1941-1950	1
492	M289	1874	1871-1880	2
493	K953	1936	1931-1940	2
494	K478	1891	1891-1900	1
495	S597	1991	1991-2000	2
496	E092	2010	2001-2010	2
497	N987	1732	1731-1740	1
498	N447	1776	1771-1780	8
499	M383	1832	1831-1840	2
500	Q326	1783	1781-1790	1
501	P363	1957	1951-1960	4
502	S703	1983	1981-1990	10
503	R293	1761	1761-1770	3
504	R802	2009	2001-2010	1
505	K284	1942	1941-1950	1
506	E191	2013	2011-2020	2
507	N888	1722	1721-1730	2
508	S149	1845	1841-1850	1
509	S034	1857	1851-1860	1
510	L594	1925	1921-1930	1
511	P625	1948	1941-1950	1
512	R080	1980	1971-1980	2
513	N489	1767	1761-1770	1
514	E175	2011	2011-2020	1
515	N279	1783	1781-1790	1
516	N742	1738	1731-1740	5
517	E023	1862	1861-1870	1
518	R736	1981	1981-1990	1
519	S256	1990	1981-1990	7
520	L458	1882	1881-1890	1
521	R491	1844	1841-1850	12
522	R279	1821	1821-1830	1
523	S530	1874	1871-1880	2
524	L597	1920	1911-1920	3
525	S729	1864	1861-1870	4
526	R637	1836	1831-1840	1
527	P636	1932	1931-1940	2
528	L799	1939	1931-1940	1
529	K754	1925	1921-1930	2
530	L865	1831	1831-1840	1
531	R474	1827	1821-1830	1
532	Q991	1986	1981-1990	3
533	P328	1942	1941-1950	5
534	R298	2008	2001-2010	4
535	L489	1885	1881-1890	4
536	R272	1872	1871-1880	5
537	K886	1904	1901-1910	1
538	E052	1914	1911-1920	6
539	P856	1880	1871-1880	1
540	P372	1964	1961-1970	2
541	K925	1935	1931-1940	1
542	P944	1956	1951-1960	1
543	S155	1869	1861-1870	2
544	Q437	1691	1691-1700	2
545	S517	1966	1961-1970	1
546	Q556	1740	1731-1740	1
547	R489	1842	1841-1850	2
548	E034	1978	1971-1980	4
549	R485	1838	1831-1840	3
550	P548	1863	1861-1870	1
551	P585	1957	1951-1960	1
552	P642	1912	1911-1920	2
553	S388	1938	1931-1940	1
554	R167	2007	2001-2010	1
555	R111	1897	1891-1900	2
556	M874	1859	1851-1860	2
557	R464	1965	1961-1970	1
558	L638	1931	1931-1940	1
559	R479	1832	1831-1840	4
560	K283	1939	1931-1940	2
561	R476	1829	1821-1830	2
562	P339	1968	1961-1970	1
563	R023	1974	1971-1980	9
564	Q249	1772	1771-1780	1
565	P432	1965	1961-1970	1
566	S435	1930	1921-1930	1
567	R907	1934	1931-1940	2
568	E085	1976	1971-1980	2
569	P849	1846	1841-1850	1
570	M293	1854	1851-1860	2
571	P993	1957	1951-1960	1
572	E088	2010	2001-2010	2
573	Q528	1686	1681-1690	1
574	N353	1781	1781-1790	1
575	L592	1891	1891-1900	2
576	L572	1915	1911-1920	3
577	R177	1978	1971-1980	1
578	R524	1886	1881-1890	1
579	S130	1844	1841-1850	1
580	R449	1950	1941-1950	1
581	R538	1951	1951-1960	4
582	P482	1911	1911-1920	1
583	M245	1872	1871-1880	1
584	R872	1967	1961-1970	1
585	Q526	1710	1701-1710	1
586	R009	1970	1961-1970	9
587	S231	1974	1971-1980	1
588	K989	1859	1851-1860	1
589	M549	1832	1831-1840	1
590	R498	1851	1851-1860	11
591	M575	1792	1791-1800	3
592	S375	1870	1861-1870	6
593	R600	1893	1891-1900	1
594	Q555	1771	1771-1780	1
595	P644	1921	1921-1930	2
596	M558	1793	1791-1800	1
597	S752	1841	1841-1850	2
598	R005	1970	1961-1970	5
599	N569	1761	1761-1770	1
600	N282	1783	1781-1790	2
601	K674	1943	1941-1950	1
602	S768	1874	1871-1880	1
603	M364	1831	1831-1840	3
604	Q464	1744	1741-1750	1
605	L764	1927	1921-1930	5
606	R750	1972	1971-1980	2
607	P698	1952	1951-1960	1
608	L786	1943	1941-1950	4
609	K973	1959	1951-1960	5
610	S724	1859	1851-1860	1
611	R769	1984	1981-1990	2
612	S625	1849	1841-1850	1
613	S252	1845	1841-1850	4
614	R809	1974	1971-1980	1
615	S674	1925	1921-1930	1
616	S754	1953	1951-1960	2
617	N387	1776	1771-1780	1
618	M866	1842	1841-1850	5
619	R015	1948	1941-1950	1
620	R349	1967	1961-1970	1
621	K976	1934	1931-1940	1
622	S235	1690	1681-1690	1
623	Q278	1783	1781-1790	1
624	P643	1914	1911-1920	2
625	N648	1732	1731-1740	1
626	N377	1780	1771-1780	3
627	Q245	1941	1941-1950	2
628	P327	1942	1941-1950	5
629	K949	1936	1931-1940	1
630	R210	2006	2001-2010	12
631	N262	1792	1791-1800	1
632	P676	1850	1841-1850	1
633	Q274	1732	1731-1740	1
634	L755	1927	1921-1930	2
635	K483	1933	1931-1940	1
636	K972	1959	1951-1960	1
637	R610	1934	1931-1940	1
638	S255	1968	1961-1970	1
639	N543	1784	1781-1790	1
640	M955	1855	1851-1860	5
641	S009	1993	1991-2000	1
642	M799	1839	1831-1840	1
643	S550	1976	1971-1980	2
644	N558	1857	1851-1860	1
645	K833	1848	1841-1850	2
646	R299	1977	1971-1980	6
647	L372	1902	1901-1910	2
648	N738	1738	1731-1740	2
649	K484	1895	1891-1900	2
650	R807	1969	1961-1970	1
651	N893	1770	1761-1770	1
652	M933	1835	1831-1840	1
653	R684	1842	1841-1850	1
654	R490	1843	1841-1850	4
655	L536	1898	1891-1900	3
656	R734	1921	1921-1930	2
657	M966	1860	1851-1860	1
658	K449	1904	1901-1910	1
659	S138	1846	1841-1850	1
660	K539	1913	1911-1920	1
661	R282	1989	1981-1990	1
662	L352	1907	1901-1910	1
663	S250	1990	1981-1990	2
664	S122	1967	1961-1970	3
665	R356	1896	1891-1900	5
666	S524	1974	1971-1980	1
667	S529	1955	1951-1960	4
668	N532	1774	1771-1780	1
669	S987	1937	1931-1940	1
670	L897	1837	1831-1840	1
671	L228	1943	1941-1950	4
672	L832	1859	1851-1860	2
673	R183	1950	1941-1950	1
674	L368	1908	1901-1910	1
675	M754	1843	1841-1850	1
676	R728	1856	1851-1860	6
677	P762	1966	1961-1970	1
678	M325	1846	1841-1850	1
679	M975	1848	1841-1850	2
680	R833	1865	1861-1870	8
681	K239	1933	1931-1940	1
682	L669	1938	1931-1940	2
683	R212	1997	1991-2000	2
684	M246	1867	1861-1870	2
685	R937	1950	1941-1950	3
686	M548	1832	1831-1840	2
687	L785	1908	1901-1910	1
688	R012	1975	1971-1980	1
689	R546	1955	1951-1960	1
690	L578	1926	1921-1930	1
691	K939	1943	1941-1950	2
692	E122	1996	1991-2000	2
693	P628	1953	1951-1960	1
694	P687	1954	1951-1960	1
695	M584	1836	1831-1840	1
696	E029	1995	1991-2000	2
697	L892	1843	1841-1850	1
698	L633	1942	1941-1950	2
699	K343	1956	1951-1960	2
700	R796	1874	1871-1880	1
701	L263	1923	1921-1930	2
702	M653	1834	1831-1840	2
703	N528	1774	1771-1780	1
704	M337	1842	1841-1850	2
705	P437	1945	1941-1950	2
706	E145	1918	1911-1920	2
707	P356	1961	1961-1970	1
708	R549	1961	1961-1970	1
709	K635	1889	1881-1890	1
710	E071	1976	1971-1980	3
711	L466	1885	1881-1890	4
712	N436	1776	1771-1780	2
713	S429	1927	1921-1930	2
714	P554	1960	1951-1960	1
715	K496	1914	1911-1920	2
716	L842	1874	1871-1880	1
717	L857	1890	1881-1890	3
718	S566	1976	1971-1980	1
719	M244	1872	1871-1880	2
720	L922	1859	1851-1860	2
721	P984	1801	1801-1810	1
722	R104	1874	1871-1880	1
723	S399	1983	1981-1990	2
724	P559	1962	1961-1970	1
725	N369	1782	1781-1790	1
726	S324	1960	1951-1960	1
727	K555	1938	1931-1940	3
728	P535	1941	1941-1950	2
729	S124	1975	1971-1980	15
730	R437	1964	1961-1970	2
731	Q990	2003	2001-2010	2
732	Q333	1711	1711-1720	1
733	M797	1833	1831-1840	1
734	R561	1894	1891-1900	5
735	P424	1936	1931-1940	1
736	S335	1845	1841-1850	4
737	P426	1936	1931-1940	3
738	E121	1988	1981-1990	1
739	R181	1991	1991-2000	1
740	Q268	1768	1761-1770	1
741	S332	1835	1831-1840	4
742	N245	1838	1831-1840	2
743	K764	1913	1911-1920	1
744	M339	1840	1831-1840	1
745	S012	1974	1971-1980	1
746	M349	1837	1831-1840	1
747	S662	1851	1851-1860	1
748	R679	1971	1971-1980	4
749	K366	1929	1921-1930	3
750	S230	1952	1951-1960	2
751	P654	1961	1961-1970	3
752	L898	1840	1831-1840	2
753	R634	1843	1841-1850	2
754	N644	1764	1761-1770	2
755	R627	1933	1931-1940	1
756	L836	1876	1871-1880	1
757	R496	1849	1841-1850	4
758	M822	1833	1831-1840	1
759	R766	1947	1941-1950	1
760	E033	1977	1971-1980	2
761	R176	1999	1991-2000	1
762	K565	1929	1921-1930	2
763	L596	1932	1931-1940	1
764	N259	1790	1781-1790	1
765	S585	1794	1791-1800	1
766	L542	1871	1871-1880	4
767	L453	1951	1951-1960	1
768	K624	1939	1931-1940	2
769	R079	1994	1991-2000	1
770	L247	1946	1941-1950	1
771	P257	1785	1781-1790	1
772	L837	1876	1871-1880	2
773	L456	1880	1871-1880	3
774	Q559	1740	1731-1740	2
775	K537	1929	1921-1930	1
776	L382	1890	1881-1890	1
777	K882	1888	1881-1890	1
778	M382	1828	1821-1830	4
779	M823	1873	1871-1880	5
780	L766	1955	1951-1960	7
781	S997	1963	1961-1970	1
782	S767	1875	1871-1880	6
783	K298	1955	1951-1960	3
784	P522	1954	1951-1960	2
785	L765	1927	1921-1930	8
786	R752	1984	1981-1990	2
787	L968	1828	1821-1830	3
788	M943	1791	1791-1800	1
789	L763	1949	1941-1950	1
790	S253	1842	1841-1850	4
791	M258	1868	1861-1870	2
792	N895	1770	1761-1770	1
793	L895	1853	1851-1860	2
794	L524	1927	1921-1930	1
795	P626	1948	1941-1950	1
796	K986	1859	1851-1860	2
797	K472	1936	1931-1940	2
798	S352	1865	1861-1870	5
799	R064	1981	1981-1990	3
800	M395	1823	1821-1830	1
801	S794	1885	1881-1890	8
802	R746	1963	1961-1970	1
803	Q980	1965	1961-1970	2
804	R838	1845	1841-1850	9
805	S171	1863	1861-1870	1
806	S402	1927	1921-1930	1
807	L767	1955	1951-1960	9
808	P956	1945	1941-1950	2
809	K368	1936	1931-1940	3
810	N668	1738	1731-1740	1
811	S980	1887	1881-1890	1
812	L855	1892	1891-1900	1
813	E111	1976	1971-1980	1
814	S785	1885	1881-1890	1
815	L523	1897	1891-1900	1
816	M749	1843	1841-1850	1
817	M768	1851	1851-1860	1
818	L852	1836	1831-1840	2
819	P975	1948	1941-1950	2
820	S374	1958	1951-1960	5
821	S595	1961	1961-1970	1
822	S716	1923	1921-1930	1
823	S663	1835	1831-1840	7
824	R096	2003	2001-2010	1
825	N482	1770	1761-1770	1
826	K645	1918	1911-1920	1
827	L584	1887	1881-1890	1
828	P635	1936	1931-1940	2
829	S984	1936	1931-1940	11
830	L563	1915	1911-1920	2
831	N474	1751	1751-1760	2
832	R472	1825	1821-1830	1
833	K377	1927	1921-1930	2
834	N254	1828	1821-1830	2
835	L873	1870	1861-1870	1
836	S315	1955	1951-1960	7
837	M378	1833	1831-1840	1
838	K693	1925	1921-1930	1
839	R506	1998	1991-2000	1
840	S225	1950	1941-1950	1
841	M898	1854	1851-1860	2
842	L573	1922	1921-1930	1
843	R805	1998	1991-2000	1
844	S789	1866	1861-1870	1
845	L325	1921	1921-1930	2
846	R548	1979	1971-1980	1
847	S301	1987	1981-1990	1
848	R133	1986	1981-1990	4
849	R958	1933	1931-1940	1
850	P286	1967	1961-1970	3
851	S731	2002	2001-2010	9
852	M334	1864	1861-1870	1
853	L963	1838	1831-1840	1
854	K889	1930	1921-1930	1
855	S188	1985	1981-1990	6
856	M224	1859	1851-1860	1
857	R835	1866	1861-1870	3
858	M593	1879	1871-1880	5
859	N597	1733	1731-1740	1
860	R230	1983	1981-1990	2
861	K757	1866	1861-1870	1
862	M973	1822	1821-1830	1
863	N459	1776	1771-1780	1
864	M926	1835	1831-1840	1
865	Q432	1687	1681-1690	1
866	M698	1866	1861-1870	3
867	S682	1902	1901-1910	2
868	K339	1942	1941-1950	2
869	M463	1814	1811-1820	3
870	L543	1871	1871-1880	1
871	P999	1885	1881-1890	1
872	L687	1923	1921-1930	1
873	R942	1928	1921-1930	2
874	S992	1877	1871-1880	2
875	N255	1828	1821-1830	3
876	K725	1928	1921-1930	1
877	E125	1876	1871-1880	3
878	K957	1900	1891-1900	1
879	L969	1828	1821-1830	2
880	E036	1983	1981-1990	1
881	N529	1738	1731-1740	2
882	R016	1962	1961-1970	3
883	E104	2002	2001-2010	1
884	L266	1905	1901-1910	2
885	S981	1888	1881-1890	1
886	P289	1967	1961-1970	1
887	N776	1732	1731-1740	5
888	L498	1896	1891-1900	2
889	M882	1783	1781-1790	1
890	R443	1935	1931-1940	5
891	S317	1987	1981-1990	2
892	R073	2005	2001-2010	1
893	M546	1808	1801-1810	1
894	R576	1793	1791-1800	1
895	M662	1833	1831-1840	1
896	S331	1992	1991-2000	3
897	K656	1910	1901-1910	1
898	P842	1966	1961-1970	1
899	R481	1834	1831-1840	1
900	P529	1903	1901-1910	1
901	P736	1960	1951-1960	2
902	L528	1899	1891-1900	1
903	M727	1845	1841-1850	1
904	S270	1735	1731-1740	1
905	M269	1857	1851-1860	1
906	P679	1961	1961-1970	1
907	Q458	1734	1731-1740	2
908	R103	1880	1871-1880	2
909	R435	1964	1961-1970	1
910	R717	1843	1841-1850	1
911	S368	1942	1941-1950	5
912	M223	1873	1871-1880	4
913	R006	1970	1961-1970	4
914	P239	1769	1761-1770	1
915	K468	1923	1921-1930	1
916	L982	1871	1871-1880	1
917	R785	1852	1851-1860	4
918	S515	1978	1971-1980	1
919	M932	1835	1831-1840	1
920	R256	2007	2001-2010	2
921	L694	1945	1941-1950	1
922	L593	1891	1891-1900	2
923	R607	1938	1931-1940	1
924	M888	1867	1861-1870	1
925	L496	1883	1881-1890	10
926	N448	1776	1771-1780	4
927	S532	1713	1711-1720	2
928	L329	1932	1931-1940	1
929	P689	1845	1841-1850	1
930	M936	1835	1831-1840	3
931	R786	1857	1851-1860	2
932	S769	1875	1871-1880	2
933	L688	1924	1921-1930	1
934	K299	1928	1921-1930	1
935	M282	1857	1851-1860	1
936	N743	1738	1731-1740	1
937	R619	1970	1961-1970	8
938	N792	1736	1731-1740	5
939	K227	1908	1901-1910	1
940	N962	1754	1751-1760	2
941	N476	1775	1771-1780	2
942	M292	1854	1851-1860	1
943	M957	1855	1851-1860	3
944	N739	1738	1731-1740	3
945	E259	2012	2011-2020	1
946	R765	1987	1981-1990	1
947	S646	1972	1971-1980	1
948	M376	1824	1821-1830	1
949	L793	1957	1951-1960	1
950	N747	1758	1751-1760	1
951	M264	1863	1861-1870	3
952	M867	1842	1841-1850	3
953	S291	1969	1961-1970	63
954	S320	1989	1981-1990	2
955	R603	1863	1861-1870	2
956	K878	1893	1891-1900	1
957	R098	1975	1971-1980	1
958	P579	1945	1941-1950	1
959	N925	1782	1781-1790	3
960	K994	1950	1941-1950	1
961	P828	1967	1961-1970	3
962	S393	1847	1841-1850	1
963	S528	1967	1961-1970	2
964	R110	1894	1891-1900	2
965	P422	1955	1951-1960	1
966	K696	1927	1921-1930	1
967	L995	1846	1841-1850	6
968	M398	1823	1821-1830	1
969	N468	1778	1771-1780	1
970	M726	1836	1831-1840	3
971	M864	1840	1831-1840	3
972	K568	1900	1891-1900	1
973	N692	1751	1751-1760	1
974	P365	1939	1931-1940	1
975	Q553	1736	1731-1740	1
976	L544	1867	1861-1870	2
977	R943	1926	1921-1930	3
978	N356	1781	1781-1790	1
979	R483	1836	1831-1840	5
980	M699	1866	1861-1870	1
981	N993	1774	1771-1780	1
982	M724	1869	1861-1870	1
983	S811	1885	1881-1890	1
984	S386	1981	1981-1990	3
985	P848	1846	1841-1850	2
986	E165	1955	1951-1960	2
987	K892	1936	1931-1940	1
988	N845	1748	1741-1750	2
989	K258	1931	1931-1940	1
990	M838	1836	1831-1840	1
991	M375	1841	1841-1850	3
992	S749	1967	1961-1970	7
993	M335	1840	1831-1840	1
994	R157	2006	2001-2010	1
995	L747	1939	1931-1940	3
996	N945	1731	1731-1740	1
997	N283	1783	1781-1790	3
998	N766	1735	1731-1740	1
999	R715	1843	1841-1850	1
1000	R507	1877	1871-1880	5
1001	P383	1848	1841-1850	1
1002	S525	1936	1931-1940	2
1003	M876	1842	1841-1850	10
1004	M262	1863	1861-1870	1
1005	L534	1883	1881-1890	2
1006	N555	1763	1761-1770	1
1007	K634	1889	1881-1890	3
1008	L327	1926	1921-1930	1
1009	P364	1957	1951-1960	1
1010	P696	1952	1951-1960	2
1011	S548	1976	1971-1980	1
1012	M259	1858	1851-1860	2
1013	S121	1977	1971-1980	13
1014	L488	1885	1881-1890	5
1015	R780	1843	1841-1850	3
1016	P624	1948	1941-1950	1
1017	R484	1837	1831-1840	1
1018	S978	1881	1881-1890	3
1019	Q469	1776	1771-1780	1
1020	M347	1839	1831-1840	1
1021	L946	1825	1821-1830	1
1022	L396	1899	1891-1900	1
1023	Z157	1876	1871-1880	1
1024	R640	1925	1921-1930	1
1025	R535	1961	1961-1970	1
1026	L337	1933	1931-1940	1
1027	N623	1761	1761-1770	2
1028	R350	1872	1871-1880	1
1029	R571	1898	1891-1900	1
1030	S679	1927	1921-1930	1
1031	S410	1936	1931-1940	4
1032	R477	1830	1821-1830	1
1033	R261	1976	1971-1980	1
1034	R001	1993	1991-2000	2
1035	R091	2006	2001-2010	1
1036	S307	1995	1991-2000	1
1037	L856	1890	1881-1890	3
1038	R061	1980	1971-1980	2
1039	K544	1949	1941-1950	1
1040	S387	1995	1991-2000	1
1041	N526	1762	1761-1770	1
1042	K979	1939	1931-1940	1
1043	R084	2000	1991-2000	1
1044	M467	1805	1801-1810	1
1045	S665	1840	1831-1840	2
1046	R781	1843	1841-1850	2
1047	S322	1993	1991-2000	2
1048	E148	1926	1921-1930	5
1049	K595	1922	1921-1930	1
1050	M695	1842	1841-1850	1
1051	M278	1859	1851-1860	1
1052	M828	1834	1831-1840	1
1053	K378	1929	1921-1930	2
1054	E258	1995	1991-2000	1
1055	Z136	1853	1851-1860	3
1056	M595	1832	1831-1840	2
1057	S129	1989	1981-1990	1
1058	M865	1840	1831-1840	2
1059	M634	1847	1841-1850	3
1060	K977	1934	1931-1940	1
1061	M284	1856	1851-1860	4
1062	R105	1881	1881-1890	1
1063	P455	1957	1951-1960	2
1064	S599	1973	1971-1980	1
1065	L586	1887	1881-1890	1
1066	L545	1868	1861-1870	4
1067	R606	1938	1931-1940	3
1068	R492	1845	1841-1850	3
1069	R583	1973	1971-1980	2
1070	K469	1928	1921-1930	2
1071	Q445	1761	1761-1770	1
1072	L787	1949	1941-1950	6
1073	L589	1893	1891-1900	2
1074	P475	1745	1741-1750	2
1075	E149	1871	1871-1880	4
1076	R829	1836	1831-1840	19
1077	R916	1956	1951-1960	3
1078	R200	1881	1881-1890	1
1079	K763	1913	1911-1920	1
1080	M384	1832	1831-1840	2
1081	M685	1848	1841-1850	1
1082	E127	1995	1991-2000	1
1083	M273	1859	1851-1860	1
1084	N367	1784	1781-1790	1
1085	L522	1897	1891-1900	4
1086	R445	1846	1841-1850	2
1087	R971	1989	1981-1990	2
1088	R563	1870	1861-1870	5
1089	P639	1909	1901-1910	2
