# Supplementary material for: Frequency patterns of semantic change: corpus-based evidence of a near-critical dynamics in language change
Source: R Soc Open Sci. 2017 Nov 8;4(11):170830. doi: 10.1098/rsos.170830 (PMC5717648; doi:10.1098/rsos.170830)
Supplement: full_data.zip [file rsos170830supp2.gz › a_coup_sur.csv]

	Decade	Occurrences	Nombre de mots	Frequence	Average frequency	Normalized average frequency
0	1321-1330	0	247971	0.0	0.0	0.0
1	1331-1340	0	187017	0.0	0.0	0.0
2	1341-1350	0	589308	0.0	0.0	0.0
3	1351-1360	0	318194	0.0	0.0	0.0
4	1361-1370	0	662712	0.0	0.0	0.0
5	1371-1380	0	971929	0.0	0.0	0.0
6	1381-1390	0	241822	0.0	0.0	0.0
7	1391-1400	0	1263737	0.0	0.0	0.0
8	1401-1410	0	765291	0.0	0.0	0.0
9	1411-1420	0	324443	0.0	0.0	0.0
10	1421-1430	0	298510	0.0	0.0	0.0
11	1431-1440	0	213190	0.0	0.0	0.0
12	1441-1450	0	386463	0.0	0.0	0.0
13	1451-1460	0	694796	0.0	0.0	0.0
14	1461-1470	0	537606	0.0	0.0	0.0
15	1471-1480	0	183566	0.0	0.0	0.0
16	1481-1490	0	457731	0.0	0.0	0.0
17	1491-1500	0	626697	0.0	0.0	0.0
18	1501-1510	0	162065	0.0	0.0	0.0
19	1511-1520	0	216624	0.0	0.0	0.0
20	1521-1530	0	252956	0.0	0.0	0.0
21	1531-1540	0	194542	0.0	0.0	0.0
22	1541-1550	0	957168	0.0	0.0	0.0
23	1551-1560	0	1949051	0.0	0.0	0.0
24	1561-1570	0	480126	0.0	0.0	0.0
25	1571-1580	0	945849	0.0	0.0	0.0
26	1581-1590	0	842175	0.0	0.0	0.0
27	1591-1600	0	676127	0.0	0.0	0.0
28	1601-1610	0	2099839	0.0	0.0	0.0
29	1611-1620	0	794187	0.0	0.0	0.0
30	1621-1630	0	2095458	0.0	0.0	0.0
31	1631-1640	0	2094158	0.0	0.0	0.0
32	1641-1650	0	1247594	0.0	0.0	0.0
33	1651-1660	1	2303221	0.04341745755183719	0.008683491510367437	0.00024289228831969164
34	1661-1670	0	2481229	0.0	0.008683491510367437	0.00024289228831969164
35	1671-1680	0	2015147	0.0	0.008683491510367437	0.00024289228831969164
36	1681-1690	3	1684489	0.17809555301340643	0.04430260211304872	0.001239220467125196
37	1691-1700	4	1871214	0.21376496755582206	0.08705559562421314	0.002435095699345495
38	1701-1710	2	809750	0.2469898116702686	0.1277700664478994	0.0035739499233962096
39	1711-1720	4	1714151	0.23335167088547043	0.1744404006249935	0.004879399954801771
40	1721-1730	7	1125965	0.6216889512551456	0.29877819087602264	0.008357343171839405
41	1731-1740	49	2909061	1.6843923176585158	0.6000375438050445	0.016784088741092967
42	1741-1750	9	2136771	0.4211962816792253	0.6415238066297252	0.017944531323352424
43	1751-1760	9	2483475	0.36239543381753386	0.6646049310591782	0.018590150326142713
44	1761-1770	27	3287236	0.8213587342070967	0.7822063437235034	0.021879665401681448
45	1771-1780	44	3011727	1.4609557904816737	0.9500597115688091	0.02657481464774642
46	1781-1790	46	2767020	1.6624382910134368	0.9456689062397932	0.026451996222386337
47	1791-1800	10	2497443	0.40040953887636277	0.9415115576792209	0.026335707986943905
48	1801-1810	4	1436685	0.27841872087479164	0.9247162150906721	0.025865913182679376
49	1811-1820	5	1624933	0.3077049946059314	0.8219854671704393	0.02299235634055575
50	1821-1830	47	3062877	1.5345049768567265	0.8366953044454499	0.023403815951274762
51	1831-1840	160	7375086	2.169466227241282	0.938100891691019	0.026240305755528184
52	1841-1850	217	11919516	1.8205437200638013	1.2221277279285065	0.034185028004125914
53	1851-1860	160	5771056	2.7724562021231467	1.7209352241781777	0.04813753708995238
54	1861-1870	139	6858196	2.0267720549252313	2.0647486362420375	0.05775459335257298
55	1871-1880	118	5715634	2.0645128781863917	2.1707502165079706	0.06071964103708514
56	1881-1890	106	7679389	1.3803181477068032	2.012920600601075	0.056304873483449126
57	1891-1900	87	4613910	1.8856024499827695	2.025932346584869	0.05666883454142505
58	1901-1910	42	4804354	0.8742070213810224	1.6462825104364438	0.04604937146574975
59	1911-1920	46	5036866	0.9132663048808526	1.4235813604275678	0.03982003481326376
60	1921-1930	126	11280218	1.116999689190404	1.2340787226283703	0.03451931801257248
61	1931-1940	164	10897083	1.5049899133557119	1.2590130757581521	0.03521677502997535
62	1941-1950	127	12300750	1.0324573704855395	1.088384059858706	0.03044398610330087
63	1951-1960	120	9976887	1.2027799853802092	1.1540986526585435	0.032282137013230634
64	1961-1970	236	13891857	1.6988369517480637	1.3112127820319857	0.03667689117004752
65	1971-1980	139	10280590	1.3520624789044209	1.358225339974789	0.03799191379255555
66	1981-1990	145	15628128	0.9278142590078606	1.242790209105219	0.03476299336856281
67	1991-2000	67	10606407	0.6316936545995265	1.1626374659280163	0.03252098240072028
68	2001-2010	64	11205157	0.5711655802770099	1.0363145849073763	0.02898751275874431
69	2011-2020	12	2099905	0.5714544229381806	0.8108380791453996	0.022680544601814862
