# Supplementary material for: Frequency patterns of semantic change: corpus-based evidence of a near-critical dynamics in language change
Source: R Soc Open Sci. 2017 Nov 8;4(11):170830. doi: 10.1098/rsos.170830 (PMC5717648; doi:10.1098/rsos.170830)
Supplement: full_data.zip [file rsos170830supp2.gz › a_court_terme_complet.csv]

	Cote	Date	Decade	Occurrences
0	P527	1955	1951-1960	1
1	S037	1993	1991-2000	1
2	P486	1904	1901-1910	1
3	R000	1989	1981-1990	1
4	R167	2007	2001-2010	1
5	S318	1985	1981-1990	8
6	R675	1992	1991-2000	1
7	S549	1976	1971-1980	1
8	P992	1931	1931-1940	6
9	P438	1966	1961-1970	6
10	P343	1963	1961-1970	1
11	P339	1968	1961-1970	3
12	R025	1988	1981-1990	1
13	S670	1976	1971-1980	2
14	M226	1879	1871-1880	1
15	P294	1963	1961-1970	1
16	R009	1970	1961-1970	3
17	P993	1957	1951-1960	2
18	P578	1947	1941-1950	4
19	P838	1969	1961-1970	9
20	R665	1962	1961-1970	1
21	P685	1961	1961-1970	4
22	S326	1995	1991-2000	1
23	S187	1984	1981-1990	7
24	R008	1970	1961-1970	1
25	L757	1964	1961-1970	1
26	P649	1965	1961-1970	1
27	R242	2009	2001-2010	1
28	S188	1985	1981-1990	16
29	R449	1950	1941-1950	4
30	P738	1960	1951-1960	24
31	E030	1991	1991-2000	2
32	P485	1968	1961-1970	5
33	R128	2008	2001-2010	1
34	S571	1961	1961-1970	4
35	M549	1832	1831-1840	1
36	S190	1987	1981-1990	39
37	E170	2012	2011-2020	1
38	P493	1952	1951-1960	1
39	S672	1925	1921-1930	1
40	L595	1928	1921-1930	1
41	P726	1963	1961-1970	6
42	M885	1837	1831-1840	1
43	P722	1949	1941-1950	3
44	P293	1967	1961-1970	5
45	R005	1970	1961-1970	1
46	P739	1960	1951-1960	7
47	P445	1968	1961-1970	1
48	P298	1966	1961-1970	16
49	R178	1996	1991-2000	1
50	L575	1914	1911-1920	3
51	P469	1963	1961-1970	2
52	P289	1967	1961-1970	6
53	R021	1967	1961-1970	2
54	E272	2005	2001-2010	1
55	E162	2008	2001-2010	1
56	P677	1959	1951-1960	2
57	R791	2009	2001-2010	1
58	M422	1823	1821-1830	1
59	R073	2005	2001-2010	2
60	L677	1935	1931-1940	1
61	S414	1996	1991-2000	2
62	P779	1962	1961-1970	1
63	K973	1959	1951-1960	3
64	S331	1992	1991-2000	4
65	P842	1966	1961-1970	2
66	P342	1963	1961-1970	3
67	P736	1960	1951-1960	12
68	R858	1960	1951-1960	1
69	R002	1997	1991-2000	1
70	P899	1889	1881-1890	2
71	K859	1890	1881-1890	1
72	R725	1986	1981-1990	1
73	P769	1963	1961-1970	1
74	P753	1958	1951-1960	2
75	R757	1981	1981-1990	1
76	R033	1999	1991-2000	1
77	P553	1959	1951-1960	1
78	S696	1972	1971-1980	1
79	E255	2013	2011-2020	1
80	S313	1982	1981-1990	5
81	K483	1933	1931-1940	3
82	K972	1959	1951-1960	3
83	S009	1993	1991-2000	2
84	R013	1945	1941-1950	3
85	S550	1976	1971-1980	2
86	P326	1967	1961-1970	2
87	L725	1915	1911-1920	1
88	S251	1962	1961-1970	1
89	L772	1962	1961-1970	1
90	P969	1953	1951-1960	2
91	R619	1970	1961-1970	1
92	R697	1959	1951-1960	1
93	K995	1948	1941-1950	1
94	P674	1962	1961-1970	6
95	P344	1963	1961-1970	3
96	L756	1964	1961-1970	6
97	P472	1965	1961-1970	4
98	R557	1982	1981-1990	1
99	L499	1901	1901-1910	1
100	P762	1966	1961-1970	2
101	L526	1899	1891-1900	1
102	R188	1985	1981-1990	1
103	L283	1924	1921-1930	1
104	P748	1955	1951-1960	6
105	P374	1964	1961-1970	4
106	R012	1975	1971-1980	3
107	P579	1945	1941-1950	38
108	P927	1961	1961-1970	1
109	R340	1971	1971-1980	1
110	S289	1978	1971-1980	3
111	S325	1990	1981-1990	2
112	S691	1997	1991-2000	1
113	R727	1987	1981-1990	1
114	R217	2008	2001-2010	1
115	E071	1976	1971-1980	2
116	P487	1956	1951-1960	4
117	R463	1966	1961-1970	1
118	P824	1966	1961-1970	1
119	R197	1976	1971-1980	1
120	P752	1958	1951-1960	1
121	P727	1960	1951-1960	1
122	R461	1965	1961-1970	1
123	P988	1963	1961-1970	1
124	E165	1955	1951-1960	5
125	P468	1953	1951-1960	5
126	S040	1949	1941-1950	1
127	K964	1954	1951-1960	1
128	S268	1965	1961-1970	2
129	R147	2008	2001-2010	1
130	S189	1986	1981-1990	13
131	R181	1991	1991-2000	2
132	L574	1914	1911-1920	1
133	E064	2006	2001-2010	2
134	S588	1979	1971-1980	1
135	P292	1967	1961-1970	3
136	L759	1964	1961-1970	19
137	L758	1964	1961-1970	3
138	P478	1964	1961-1970	19
139	S999	1972	1971-1980	2
140	S695	1979	1971-1980	1
141	R186	1990	1981-1990	1
142	P598	1965	1961-1970	1
143	P336	1968	1961-1970	1
144	P496	1951	1951-1960	4
145	P859	1961	1961-1970	1
146	S226	1978	1971-1980	4
147	R804	2008	2001-2010	5
148	R847	1999	1991-2000	1
149	L453	1951	1951-1960	1
150	R621	1790	1781-1790	1
151	E254	2004	2001-2010	1
152	R448	1994	1991-2000	1
153	P737	1960	1951-1960	83
154	P947	1965	1961-1970	2
155	P725	1963	1961-1970	9
156	S387	1995	1991-2000	1
157	S703	1983	1981-1990	1
158	R802	2009	2001-2010	1
159	S665	1840	1831-1840	2
160	P625	1948	1941-1950	1
161	S191	1989	1981-1990	64
162	E073	1988	1981-1990	1
163	R159	1978	1971-1980	1
164	E119	2004	2001-2010	1
165	S256	1990	1981-1990	28
166	R491	1844	1841-1850	1
167	R746	1963	1961-1970	8
168	R875	1961	1961-1970	1
169	K777	1931	1931-1940	3
170	L787	1949	1941-1950	1
171	P976	1957	1951-1960	2
172	S706	1961	1961-1970	1
173	R175	2007	2001-2010	2
174	E277	1961	1961-1970	1
175	P297	1966	1961-1970	3
176	P296	1968	1961-1970	27
