# Supplementary material for: Frequency patterns of semantic change: corpus-based evidence of a near-critical dynamics in language change
Source: R Soc Open Sci. 2017 Nov 8;4(11):170830. doi: 10.1098/rsos.170830 (PMC5717648; doi:10.1098/rsos.170830)
Supplement: full_data.zip [file rsos170830supp2.gz › a_couvert_complet.csv]

	Cote	Date	Decade	Occurrences
0	R018	1564	1561-1570	7
1	Q675	1601	1601-1610	1
2	Q397	1698	1691-1700	1
3	Q759	1625	1621-1630	2
4	L542	1871	1871-1880	1
5	S141	1850	1841-1850	1
6	S263	1779	1771-1780	1
7	Q252	1771	1771-1780	1
8	S333	1837	1831-1840	1
9	S692	1745	1741-1750	1
10	R285	1630	1621-1630	4
11	Q439	1676	1671-1680	1
12	N683	1751	1751-1760	3
13	N952	1744	1741-1750	1
14	N998	1766	1761-1770	1
15	E266	1998	1991-2000	1
16	Q526	1710	1701-1710	1
17	Q676	1646	1641-1650	2
18	Q552	1682	1681-1690	1
19	Q827	1620	1611-1620	1
20	N988	1732	1731-1740	2
21	Q556	1740	1731-1740	1
22	R782	1843	1841-1850	2
23	R746	1963	1961-1970	3
24	N875	1770	1761-1770	1
25	N757	1745	1741-1750	1
26	Q769	1654	1651-1660	2
27	R990	1664	1661-1670	1
28	N339	1784	1781-1790	1
29	P557	1872	1871-1880	1
30	S010	1957	1951-1960	1
31	N558	1857	1851-1860	1
32	Q977	1678	1671-1680	1
33	N424	1779	1771-1780	1
34	R416	1648	1641-1650	1
35	K853	1878	1871-1880	1
36	Q954	1654	1651-1660	1
37	M874	1859	1851-1860	1
38	Q335	1715	1711-1720	1
39	L686	1945	1941-1950	1
40	Q334	1713	1711-1720	3
41	K282	1929	1921-1930	1
42	Q746	1643	1641-1650	1
43	Q828	1620	1611-1620	1
44	R306	1682	1681-1690	1
45	P224	1732	1731-1740	7
46	Q332	1713	1711-1720	8
47	M987	1840	1831-1840	1
48	E273	2001	2001-2010	1
49	M679	1813	1811-1820	1
50	R444	1865	1861-1870	1
51	R233	1696	1691-1700	2
52	S244	1702	1701-1710	3
53	R376	1673	1671-1680	2
54	Q347	1669	1661-1670	1
55	R440	1967	1961-1970	1
56	Q256	1733	1731-1740	1
57	S055	1663	1661-1670	2
58	R878	1563	1561-1570	2
59	Q489	1738	1731-1740	2
60	Q529	1623	1621-1630	1
61	L344	1913	1911-1920	1
62	R226	1680	1671-1680	1
63	P677	1959	1951-1960	1
64	N885	1734	1731-1740	2
65	Q263	1747	1741-1750	1
66	R020	1972	1971-1980	1
67	R417	1649	1641-1650	2
68	Q842	1679	1671-1680	1
69	K465	1929	1921-1930	1
70	P349	1731	1731-1740	4
71	S657	1836	1831-1840	9
72	N727	1751	1751-1760	1
73	N272	1787	1781-1790	1
74	N543	1784	1781-1790	1
75	Q679	1646	1641-1650	6
76	R753	1727	1721-1730	2
77	S069	1637	1631-1640	1
78	N633	1764	1761-1770	1
79	S990	1884	1881-1890	1
80	M388	1823	1821-1830	2
81	S005	1678	1671-1680	1
82	S109	1637	1631-1640	1
83	M565	1797	1791-1800	1
84	K889	1930	1921-1930	1
85	S253	1842	1841-1850	1
86	S713	1728	1721-1730	1
87	Q658	1691	1691-1700	1
88	R979	1650	1641-1650	1
89	S250	1990	1981-1990	1
90	N484	1773	1771-1780	1
91	Q348	1670	1661-1670	1
92	N596	1769	1761-1770	1
93	R983	1639	1631-1640	1
94	N987	1732	1731-1740	1
95	Q728	1669	1661-1670	3
96	N344	1784	1781-1790	4
97	L485	1884	1881-1890	1
98	A005	1371	1371-1380	1
99	R643	1867	1861-1870	2
100	R311	1682	1681-1690	1
101	L694	1945	1941-1950	2
102	N798	1755	1751-1760	2
103	N874	1770	1761-1770	1
104	Q492	1738	1731-1740	4
105	R385	1669	1661-1670	1
106	K236	1922	1921-1930	1
107	P228	1768	1761-1770	2
108	K496	1914	1911-1920	1
109	P556	1872	1871-1880	2
110	Q285	1726	1721-1730	1
111	E131	1999	1991-2000	1
112	E092	2010	2001-2010	2
113	Q522	1743	1741-1750	1
114	M697	1797	1791-1800	1
115	L995	1846	1841-1850	1
116	N722	1755	1751-1760	2
117	Q899	1634	1631-1640	1
118	Q934	1654	1651-1660	4
119	M957	1855	1851-1860	1
120	Q384	1675	1671-1680	5
121	M872	1859	1851-1860	2
122	L298	1922	1921-1930	1
123	N648	1732	1731-1740	2
124	N948	1739	1731-1740	9
125	R286	1731	1731-1740	4
126	Q267	1770	1761-1770	1
127	L289	1934	1931-1940	1
128	R550	1961	1961-1970	1
129	N845	1748	1741-1750	1
130	N944	1731	1731-1740	3
131	P763	1966	1961-1970	1
132	S656	1815	1811-1820	4
133	S068	1588	1581-1590	1
134	R779	1858	1851-1860	2
135	R705	1845	1841-1850	1
136	S568	1976	1971-1980	1
137	R223	1675	1671-1680	2
138	S329	1996	1991-2000	1
139	Q474	1743	1741-1750	2
140	Q952	1673	1671-1680	1
141	Q656	1656	1651-1660	2
142	S282	1633	1631-1640	1
143	E209	1670	1661-1670	1
144	N726	1751	1751-1760	2
145	M686	1830	1821-1830	1
146	N647	1760	1751-1760	14
147	E011	1879	1871-1880	1
148	N989	1732	1731-1740	3
149	R102	1558	1551-1560	1
150	K795	1848	1841-1850	1
151	Q922	1634	1631-1640	4
152	Q789	1601	1601-1610	2
153	N945	1731	1731-1740	6
154	M994	1823	1821-1830	1
155	R937	1950	1941-1950	1
156	N698	1755	1751-1760	1
157	Q862	1631	1631-1640	1
158	Q438	1691	1691-1700	1
159	Q495	1735	1731-1740	4
160	E224	1691	1691-1700	2
161	K842	1860	1851-1860	1
162	N263	1790	1781-1790	1
163	R842	1665	1661-1670	1
164	S867	1662	1661-1670	1
165	Q733	1681	1681-1690	1
166	P246	1735	1731-1740	3
167	Q447	1741	1741-1750	7
168	S585	1794	1791-1800	5
169	S804	1841	1841-1850	1
170	N926	1734	1731-1740	1
171	R371	1663	1661-1670	1
172	R224	1675	1671-1680	1
173	R228	1680	1671-1680	1
174	R680	1799	1791-1800	1
175	R993	1604	1601-1610	1
176	R254	1667	1661-1670	1
177	Q962	1676	1671-1680	1
178	L825	1952	1951-1960	2
179	Q786	1626	1621-1630	1
180	Q655	1656	1651-1660	2
181	R317	1682	1681-1690	1
182	M629	1792	1791-1800	1
183	N695	1751	1751-1760	2
184	N966	1763	1761-1770	1
185	S897	1682	1681-1690	1
186	S584	1601	1601-1610	1
187	S198	1709	1701-1710	1
188	N927	1735	1731-1740	1
189	Q732	1628	1621-1630	2
190	Q657	1691	1691-1700	3
191	R694	1842	1841-1850	2
192	R092	2006	2001-2010	1
193	Q924	1659	1651-1660	1
194	M943	1791	1791-1800	2
195	N687	1751	1751-1760	6
196	N973	1756	1751-1760	1
197	R332	1682	1681-1690	2
198	R949	1639	1631-1640	1
199	N296	1788	1781-1790	1
200	S090	1642	1641-1650	3
201	S863	1662	1661-1670	1
202	Q929	1691	1691-1700	6
203	Q382	1671	1671-1680	4
204	Q678	1646	1641-1650	3
205	R957	1988	1981-1990	1
206	Q928	1691	1691-1700	1
207	Q628	1696	1691-1700	1
208	R633	1843	1841-1850	2
209	N736	1738	1731-1740	1
210	N422	1772	1771-1780	1
211	Q956	1655	1651-1660	2
212	K739	1926	1921-1930	1
213	Q757	1621	1621-1630	1
214	0301	1489	1481-1490	1
215	Q328	1713	1711-1720	5
216	Q367	1715	1711-1720	1
217	Q837	1679	1671-1680	1
218	L459	1883	1881-1890	1
219	M764	1847	1841-1850	1
220	R486	1839	1831-1840	1
221	R549	1961	1961-1970	1
222	Q683	1646	1641-1650	2
223	S378	1641	1641-1650	2
224	Q729	1629	1621-1630	2
225	S648	1930	1921-1930	1
226	Q463	1744	1741-1750	1
227	Q958	1655	1651-1660	1
228	Q559	1740	1731-1740	1
229	M337	1842	1841-1850	1
230	Q654	1630	1621-1630	1
231	P998	1871	1871-1880	1
232	N688	1751	1751-1760	7
233	R529	1962	1961-1970	1
234	S242	1714	1711-1720	1
235	M798	1833	1831-1840	1
236	S107	1631	1631-1640	2
237	N442	1769	1761-1770	1
238	Q726	1656	1651-1660	1
239	N849	1745	1741-1750	1
240	Q389	1693	1691-1700	1
241	Q723	1709	1701-1710	2
242	S245	1593	1591-1600	2
243	L737	1920	1911-1920	1
244	N844	1736	1731-1740	1
245	S196	1603	1601-1610	20
246	S586	1575	1571-1580	1
247	S053	1851	1851-1860	1
248	N682	1751	1751-1760	1
249	S662	1851	1851-1860	1
250	R401	1697	1691-1700	1
251	S360	1778	1771-1780	1
252	Q525	1601	1601-1610	3
253	B020	1551	1551-1560	14
254	R565	1558	1551-1560	1
255	M384	1832	1831-1840	1
256	R781	1843	1841-1850	1
257	R235	1696	1691-1700	4
258	0303	1495	1491-1500	1
259	R783	1844	1841-1850	3
260	N723	1755	1751-1760	4
261	R685	1845	1841-1850	1
262	N947	1739	1731-1740	10
263	K833	1848	1841-1850	2
264	Q546	1684	1681-1690	1
265	M233	1877	1871-1880	1
266	E242	1671	1671-1680	2
267	P475	1745	1741-1750	1
268	R672	1613	1611-1620	1
269	Q362	1702	1701-1710	1
270	M559	1797	1791-1800	1
271	Q357	1707	1701-1710	3
272	E208	1670	1661-1670	1
273	S504	1952	1951-1960	1
274	R843	1666	1661-1670	1
275	Q763	1659	1651-1660	4
276	R620	1778	1771-1780	1
277	Q886	1631	1631-1640	1
278	L827	1864	1861-1870	1
279	Q443	1648	1641-1650	2
280	Q793	1602	1601-1610	1
281	R935	1526	1521-1530	2
282	R333	1682	1681-1690	1
283	S746	1580	1571-1580	1
284	N259	1790	1781-1790	1
285	N894	1770	1761-1770	2
286	R655	1585	1581-1590	1
287	S135	1850	1841-1850	1
288	Q448	1741	1741-1750	8
289	6502	1470	1461-1470	2
290	Q385	1675	1671-1680	1
291	L524	1927	1921-1930	1
292	6251	1455	1451-1460	1
293	P256	1719	1711-1720	3
294	N737	1738	1731-1740	1
295	N364	1784	1781-1790	1
296	E162	2008	2001-2010	4
297	Q783	1625	1621-1630	3
298	N893	1770	1761-1770	1
299	R397	1630	1621-1630	1
300	R445	1846	1841-1850	1
301	Q968	1701	1701-1710	2
302	M339	1840	1831-1840	1
303	Q336	1710	1701-1710	1
304	N837	1733	1731-1740	1
305	N769	1749	1741-1750	1
306	R677	1789	1781-1790	4
307	N873	1770	1761-1770	1
308	P769	1963	1961-1970	1
309	R232	1680	1671-1680	2
310	Q383	1671	1671-1680	2
311	S335	1845	1841-1850	1
312	N385	1776	1771-1780	1
313	N986	1732	1731-1740	1
314	K949	1936	1931-1940	1
315	N742	1738	1731-1740	6
316	R636	1897	1891-1900	1
317	R794	1789	1781-1790	3
318	P237	1740	1731-1740	1
319	6304	1421	1421-1430	1
320	L972	1835	1831-1840	1
321	P247	1735	1731-1740	1
322	M783	1821	1821-1830	1
323	R275	1696	1691-1700	3
324	N654	1707	1701-1710	1
325	S886	1587	1581-1590	1
326	Q452	1764	1761-1770	1
327	N975	1756	1751-1760	2
328	Q354	1714	1711-1720	2
329	Q364	1681	1681-1690	1
330	R339	1962	1961-1970	1
331	S591	1615	1611-1620	5
332	Q528	1686	1681-1690	1
333	N876	1770	1761-1770	2
334	M229	1877	1871-1880	1
335	N428	1779	1771-1780	1
336	N437	1776	1771-1780	4
337	N227	1835	1831-1840	1
338	R329	1682	1681-1690	1
339	L853	1892	1891-1900	1
340	R582	1606	1601-1610	1
341	R839	1653	1651-1660	1
342	N863	1723	1721-1730	2
343	K429	1913	1911-1920	2
344	Q838	1679	1671-1680	1
345	Q873	1631	1631-1640	1
346	Q938	1684	1681-1690	2
347	Q695	1624	1621-1630	2
348	Q737	1623	1621-1630	1
349	S881	1715	1711-1720	11
350	N884	1734	1731-1740	1
351	Q626	1648	1641-1650	2
352	Q458	1734	1731-1740	1
353	N553	1768	1761-1770	1
354	M885	1837	1831-1840	1
355	E121	1988	1981-1990	1
356	K444	1922	1921-1930	1
357	R776	1577	1571-1580	9
358	R234	1696	1691-1700	2
359	Q766	1655	1651-1660	1
360	M674	1794	1791-1800	1
361	Q433	1710	1701-1710	1
362	N435	1776	1771-1780	1
363	E075	2009	2001-2010	1
364	N693	1751	1751-1760	3
365	M527	1802	1801-1810	2
366	S590	1603	1601-1610	17
367	N485	1773	1771-1780	1
368	L229	1902	1901-1910	1
369	N883	1734	1731-1740	1
370	Q557	1740	1731-1740	1
371	R328	1682	1681-1690	2
372	R178	1996	1991-2000	1
373	N325	1787	1781-1790	3
374	M343	1840	1831-1840	1
375	R548	1979	1971-1980	1
376	S237	1656	1651-1660	1
377	R014	1538	1531-1540	1
378	R414	1658	1651-1660	2
379	S739	1862	1861-1870	1
380	S542	1844	1841-1850	2
381	S366	1696	1691-1700	2
382	Q476	1719	1711-1720	2
383	Q944	1660	1651-1660	1
384	R756	1727	1721-1730	2
385	N739	1738	1731-1740	1
386	R366	1673	1671-1680	1
387	S319	1844	1841-1850	1
388	Q545	1684	1681-1690	1
389	E192	1973	1971-1980	1
390	N689	1751	1751-1760	4
391	Q436	1653	1651-1660	4
392	S273	1723	1721-1730	1
393	M634	1847	1841-1850	1
394	R315	1682	1681-1690	2
395	N838	1733	1731-1740	1
396	K346	1926	1921-1930	1
397	R778	1858	1851-1860	1
398	Q778	1636	1631-1640	1
399	K586	1957	1951-1960	1
400	M869	1848	1841-1850	1
401	R761	1974	1971-1980	2
402	P972	1859	1851-1860	1
403	K472	1936	1931-1940	1
404	Q432	1687	1681-1690	1
405	Q863	1634	1631-1640	3
406	Q544	1684	1681-1690	1
407	Q942	1684	1681-1690	1
408	Q693	1627	1621-1630	1
409	R314	1682	1681-1690	1
410	Q548	1665	1661-1670	2
411	N692	1751	1751-1760	2
412	L695	1945	1941-1950	1
413	Q625	1645	1641-1650	1
414	S092	1601	1601-1610	1
415	N882	1734	1731-1740	2
416	E013	1552	1551-1560	1
417	Q682	1646	1641-1650	5
418	R236	1696	1691-1700	3
419	Q379	1699	1691-1700	3
420	N536	1770	1761-1770	1
421	Q279	1783	1781-1790	2
422	M655	1834	1831-1840	1
423	R237	1696	1691-1700	5
424	S007	1693	1691-1700	1
425	N694	1751	1751-1760	1
426	N285	1788	1781-1790	2
427	S933	1650	1641-1650	1
428	P245	1735	1731-1740	1
429	S981	1888	1881-1890	1
430	N879	1733	1731-1740	1
431	R492	1845	1841-1850	1
432	R477	1830	1821-1830	1
433	R868	1976	1971-1980	1
434	Q356	1676	1671-1680	2
435	N898	1753	1751-1760	2
436	Q976	1678	1671-1680	5
437	N743	1738	1731-1740	2
438	M687	1830	1821-1830	1
439	S957	1669	1661-1670	1
440	N525	1762	1761-1770	1
441	R485	1838	1831-1840	1
442	S004	1668	1661-1670	2
443	R488	1841	1841-1850	1
444	M328	1846	1841-1850	1
445	M583	1863	1861-1870	1
446	N656	1758	1751-1760	1
447	N359	1784	1781-1790	1
448	S392	1812	1811-1820	2
449	S404	1592	1591-1600	9
450	Q833	1665	1661-1670	2
451	Q358	1706	1701-1710	1
452	Q939	1684	1681-1690	1
453	Q322	1763	1761-1770	2
454	Q488	1778	1771-1780	1
455	R490	1843	1841-1850	1
456	P492	1903	1901-1910	1
457	S386	1981	1981-1990	1
458	Q787	1615	1611-1620	1
459	L443	1859	1851-1860	1
460	Q627	1696	1691-1700	4
461	Q459	1735	1731-1740	5
462	R230	1983	1981-1990	1
463	M754	1843	1841-1850	1
464	S104	1703	1701-1710	1
465	Q889	1631	1631-1640	1
466	M398	1823	1821-1830	1
467	Q738	1631	1631-1640	2
468	R962	1538	1531-1540	1
469	R362	1663	1661-1670	1
470	S289	1978	1971-1980	1
471	N763	1759	1751-1760	2
472	Q823	1648	1641-1650	2
473	R496	1849	1841-1850	1
474	Q487	1782	1781-1790	1
475	Q973	1656	1651-1660	4
476	M923	1863	1861-1870	1
477	Q887	1631	1631-1640	1
478	Q366	1704	1701-1710	1
479	M875	1859	1851-1860	1
480	Q836	1679	1671-1680	1
481	N822	1755	1751-1760	1
482	Q687	1624	1621-1630	1
483	R359	1678	1671-1680	1
484	R836	1877	1871-1880	1
485	Q287	1729	1721-1730	1
486	P456	1945	1941-1950	1
487	Q343	1662	1661-1670	1
488	N343	1784	1781-1790	2
489	R859	1568	1561-1570	1
490	Q753	1610	1601-1610	1
491	N732	1721	1721-1730	1
492	P748	1955	1951-1960	2
493	P482	1911	1911-1920	1
494	N776	1732	1731-1740	1
495	R775	1671	1671-1680	1
496	L644	1945	1941-1950	1
497	R774	1668	1661-1670	1
498	R400	1697	1691-1700	1
499	L354	1832	1831-1840	1
500	N468	1778	1771-1780	1
501	M665	1839	1831-1840	1
502	Q386	1694	1691-1700	1
503	P238	1740	1731-1740	2
504	P692	1963	1961-1970	1
505	N943	1731	1731-1740	5
506	L566	1911	1911-1920	2
507	R396	1630	1621-1630	1
508	S406	1845	1841-1850	4
509	N996	1766	1761-1770	1
510	N685	1751	1751-1760	3
511	K359	1937	1931-1940	1
512	R429	1668	1661-1670	1
513	K549	1937	1931-1940	1
514	N289	1788	1781-1790	2
515	E084	2011	2011-2020	1
516	S361	1997	1991-2000	3
517	N262	1792	1791-1800	3
518	N833	1716	1711-1720	1
519	N585	1764	1761-1770	4
520	L462	1883	1881-1890	1
521	P239	1769	1761-1770	1
522	P957	1960	1951-1960	1
523	Q957	1655	1651-1660	2
524	S835	1732	1731-1740	7
525	Q477	1719	1711-1720	3
526	E218	1727	1721-1730	1
527	S252	1845	1841-1850	1
528	Q478	1719	1711-1720	2
529	R838	1845	1841-1850	3
530	L826	1952	1951-1960	1
531	R483	1836	1831-1840	3
532	M728	1845	1841-1850	1
533	Q744	1676	1671-1680	4
534	N646	1760	1751-1760	6
535	Q534	1610	1601-1610	1
536	Q692	1627	1621-1630	1
537	R144	1981	1981-1990	1
538	N477	1775	1771-1780	1
539	Q547	1657	1651-1660	6
540	R062	1996	1991-2000	1
541	M734	1857	1851-1860	1
542	R780	1843	1841-1850	2
543	S397	1843	1841-1850	2
544	L852	1836	1831-1840	1
545	Q494	1735	1731-1740	6
546	P222	1750	1741-1750	4
547	M463	1814	1811-1820	1
548	R533	1879	1871-1880	1
549	R420	1637	1631-1640	1
550	Q736	1686	1681-1690	1
551	N992	1774	1771-1780	1
552	Q829	1654	1651-1660	1
553	R093	1997	1991-2000	1
554	R516	1548	1541-1550	2
555	N828	1755	1751-1760	1
556	E145	1918	1911-1920	1
557	Q543	1684	1681-1690	1
558	L977	1839	1831-1840	1
559	N686	1751	1751-1760	6
560	L878	1855	1851-1860	1
561	S880	1715	1711-1720	5
562	L296	1954	1951-1960	1
563	E018	1976	1971-1980	1
564	R754	1727	1721-1730	2
565	L892	1843	1841-1850	1
566	Q754	1700	1691-1700	1
567	Q329	1713	1711-1720	2
568	N738	1738	1731-1740	3
569	Q664	1702	1701-1710	1
570	R715	1843	1841-1850	1
571	Q897	1628	1621-1630	2
572	N765	1757	1751-1760	1
573	Q355	1684	1681-1690	2
574	N994	1739	1731-1740	1
575	N946	1738	1731-1740	11
576	P934	1775	1771-1780	1
577	E268	1998	1991-2000	1
578	E066	1952	1951-1960	1
579	Q527	1686	1681-1690	2
580	M357	1839	1831-1840	3
581	S405	1592	1591-1600	1
582	R527	1982	1981-1990	1
583	Q372	1699	1691-1700	1
584	S094	1604	1601-1610	1
585	M866	1842	1841-1850	1
586	Q824	1648	1641-1650	2
587	M458	1814	1811-1820	1
588	Q896	1628	1621-1630	3
589	M383	1832	1831-1840	1
590	R274	1696	1691-1700	2
591	N438	1776	1771-1780	1
592	N985	1756	1751-1760	1
593	R431	1840	1831-1840	1
594	Q895	1627	1621-1630	1
595	N697	1755	1751-1760	1
596	Q253	1771	1771-1780	1
597	Q727	1644	1641-1650	1
598	M444	1824	1821-1830	1
599	Q435	1636	1631-1640	1
600	Q278	1783	1781-1790	1
601	M295	1851	1851-1860	1
602	R231	1980	1971-1980	1
603	Q434	1710	1701-1710	1
604	S705	1839	1831-1840	1
605	S110	1639	1631-1640	2
606	E217	1716	1711-1720	2
607	N572	1761	1761-1770	2
608	S819	1579	1571-1580	1
609	R276	1696	1691-1700	2
610	N794	1736	1731-1740	2
611	M677	1812	1811-1820	1
612	N684	1751	1751-1760	2
613	P223	1732	1731-1740	4
614	N954	1751	1751-1760	1
615	M379	1828	1821-1830	1
616	Q777	1655	1651-1660	6
617	N653	1749	1741-1750	2
618	N283	1783	1781-1790	1
619	M574	1791	1791-1800	2
620	R413	1656	1651-1660	1
621	M953	1810	1801-1810	2
622	N642	1755	1751-1760	1
623	Q898	1628	1621-1630	3
624	S164	1846	1841-1850	3
625	E186	2012	2011-2020	7
