# Supplementary material for: Frequency patterns of semantic change: corpus-based evidence of a near-critical dynamics in language change
Source: R Soc Open Sci. 2017 Nov 8;4(11):170830. doi: 10.1098/rsos.170830 (PMC5717648; doi:10.1098/rsos.170830)
Supplement: full_data.zip [file rsos170830supp2.gz › a_couvert.csv]

	Decade	Occurrences	Nombre de mots	Frequence	Frequence moyenne
0	1321-1330	0	247971	0.0	0.0
1	1331-1340	0	187017	0.0	0.0
2	1341-1350	0	589308	0.0	0.0
3	1351-1360	0	318194	0.0	0.0
4	1361-1370	0	662712	0.0	0.0
5	1371-1380	1	971929	0.10288817393040026	0.020577634786080053
6	1381-1390	0	241822	0.0	0.020577634786080053
7	1391-1400	0	1263737	0.0	0.020577634786080053
8	1401-1410	0	765291	0.0	0.020577634786080053
9	1411-1420	0	324443	0.0	0.020577634786080053
10	1421-1430	1	298510	0.33499715252420353	0.06699943050484071
11	1431-1440	0	213190	0.0	0.06699943050484071
12	1441-1450	0	386463	0.0	0.06699943050484071
13	1451-1460	1	694796	0.14392713832549411	0.09578485816993954
14	1461-1470	2	537606	0.3720196575187033	0.17018878967368017
15	1471-1480	0	183566	0.0	0.10318935916883949
16	1481-1490	1	457731	0.21846892607230012	0.1468831443832995
17	1491-1500	1	626697	0.15956674437567117	0.17879649325843375
18	1501-1510	0	162065	0.0	0.15001106559333494
19	1511-1520	0	216624	0.0	0.07560713408959426
20	1521-1530	2	252956	0.7906513385727163	0.23373740180413752
21	1531-1540	2	194542	1.0280556383711486	0.39565474426390723
22	1541-1550	2	957168	0.20894973505173597	0.40553134239912014
23	1551-1560	17	1949051	0.8722193518794531	0.5799752127750107
24	1561-1570	10	480126	2.082786601850348	0.9965325331450803
25	1571-1580	12	945849	1.2687014523459876	1.0921425558997346
26	1581-1590	3	842175	0.3562205004898032	0.9577755283234655
27	1591-1600	12	676127	1.7748144949099798	1.270948480295114
28	1601-1610	51	2099839	2.428757633323317	1.582256136583887
29	1611-1620	9	794187	1.13323436419886	1.3923456890535895
30	1621-1630	34	2095458	1.6225569779971731	1.4631167941838268
31	1631-1640	27	2094158	1.2893009983009878	1.6497328937460636
32	1641-1650	39	1247594	3.12601695743968	1.9199733862520034
33	1651-1660	50	2303221	2.1708728775918593	1.868396435105712
34	1661-1670	28	2481229	1.1284730268749883	1.867444167640938
35	1671-1680	46	2015147	2.2827118815649676	1.9994751483544966
36	1681-1690	31	1684489	1.8403207144718665	2.1096790915886725
37	1691-1700	55	1871214	2.939268303892553	2.0723293608792472
38	1701-1710	21	809750	2.5933930225378203	2.1568333898684395
39	1711-1720	52	1714151	3.0335717215111155	2.537853128795665
40	1721-1730	14	1125965	1.2433779025102911	2.3299863329847295
41	1731-1740	143	2909061	4.915675539289138	2.9450572979481837
42	1741-1750	33	2136771	1.5443863661571595	2.6660809104011047
43	1751-1760	87	2483475	3.503155860236161	2.848033477940773
44	1761-1770	30	3287236	0.912620815785663	2.4238432967956824
45	1771-1780	22	3011727	0.7304778952408368	2.3212632953417915
46	1781-1790	33	2767020	1.1926187739879004	1.5766519422815441
47	1791-1800	18	2497443	0.720737169977453	1.411922103045603
48	1801-1810	4	1436685	0.27841872087479164	0.766974675173329
49	1811-1820	10	1624933	0.6154099892118629	0.707532509858569
50	1821-1830	10	3062877	0.32649042060781414	0.6267350149319644
51	1831-1840	34	7375086	0.4610115732887725	0.48041357479213886
52	1841-1850	54	11919516	0.45303852941679845	0.42687384668000783
53	1851-1860	17	5771056	0.2945734714755843	0.4301047968001665
54	1861-1870	7	6858196	0.10206765744227783	0.3274363304462494
55	1871-1880	11	5715634	0.1924545903394094	0.30062916439256854
56	1881-1890	5	7679389	0.06510934658994355	0.22144871905280272
57	1891-1900	2	4613910	0.043347182758224585	0.13951044972108795
58	1901-1910	2	4804354	0.04162890578004868	0.0889215365819808
59	1911-1920	9	5036866	0.17868253791147115	0.1042445126758195
60	1921-1930	10	11280218	0.0886507689833654	0.08348374840461067
61	1931-1940	5	10897083	0.04588383882182048	0.07963864685098605
62	1941-1950	7	12300750	0.056907099160620284	0.0823506301314652
63	1951-1960	12	9976887	0.12027799853802093	0.09808044868305965
64	1961-1970	11	13891857	0.07918307825944364	0.07818055675265415
65	1971-1980	10	10280590	0.09727068193556984	0.07990453934309502
66	1981-1990	7	15628128	0.04479103319348293	0.07968597821742752
67	1991-2000	10	10606407	0.0942826350148547	0.08716108538827441
68	2001-2010	9	11205157	0.08032015972645452	0.07916951762596112
69	2011-2020	8	2099905	0.38096961529212037	0.13952682503249647
