# Supplementary material for: Frequency patterns of semantic change: corpus-based evidence of a near-critical dynamics in language change
Source: R Soc Open Sci. 2017 Nov 8;4(11):170830. doi: 10.1098/rsos.170830 (PMC5717648; doi:10.1098/rsos.170830)
Supplement: full_data.zip [file rsos170830supp2.gz › actuellement_complet.csv]

	Cote	Date	Decade	Occurrences
0	P634	1931	1931-1940	1
1	Q242	1968	1961-1970	1
2	P486	1904	1901-1910	17
3	P354	1936	1931-1940	9
4	K394	1936	1931-1940	1
5	S600	1968	1961-1970	1
6	K783	1923	1921-1930	1
7	S670	1976	1971-1980	2
8	K738	1935	1931-1940	2
9	L286	1946	1941-1950	1
10	Q765	1655	1651-1660	1
11	N882	1734	1731-1740	15
12	R784	2003	2001-2010	1
13	Q536	1684	1681-1690	19
14	R252	1948	1941-1950	3
15	M257	1868	1861-1870	5
16	P783	1965	1961-1970	1
17	R093	1997	1991-2000	1
18	S190	1987	1981-1990	66
19	P493	1952	1951-1960	30
20	M287	1851	1851-1860	8
21	Q453	1767	1761-1770	3
22	R244	2000	1991-2000	17
23	S738	1876	1871-1880	2
24	S000	1610	1601-1610	1
25	P899	1889	1881-1890	10
26	P546	1950	1941-1950	21
27	P533	1951	1951-1960	2
28	K486	1903	1901-1910	1
29	R699	1949	1941-1950	2
30	M476	1809	1801-1810	2
31	S114	1844	1841-1850	1
32	M622	1789	1781-1790	4
33	Z147	1868	1861-1870	8
34	P525	1954	1951-1960	10
35	Q476	1719	1711-1720	5
36	Q275	1739	1731-1740	4
37	P938	1836	1831-1840	4
38	M336	1840	1831-1840	1
39	R454	1865	1861-1870	1
40	R295	1997	1991-2000	11
41	K476	1883	1881-1890	3
42	M385	1813	1811-1820	3
43	N794	1736	1731-1740	8
44	E039	2003	2001-2010	3
45	M992	1839	1831-1840	1
46	N568	1761	1761-1770	1
47	N853	1745	1741-1750	6
48	K958	1900	1891-1900	3
49	E076	1946	1941-1950	5
50	R119	1989	1981-1990	2
51	P487	1956	1951-1960	5
52	Q997	1704	1701-1710	2
53	S392	1812	1811-1820	1
54	P824	1966	1961-1970	7
55	M664	1824	1821-1830	3
56	P672	1949	1941-1950	5
57	P727	1960	1951-1960	2
58	P827	1965	1961-1970	3
59	P867	1926	1921-1930	8
60	Q423	1690	1681-1690	5
61	M299	1854	1851-1860	2
62	L798	1939	1931-1940	2
63	S713	1728	1721-1730	2
64	P665	1954	1951-1960	1
65	S268	1965	1961-1970	1
66	K323	1913	1911-1920	5
67	E234	1653	1651-1660	3
68	K559	1929	1921-1930	1
69	P348	1935	1931-1940	9
70	L849	1836	1831-1840	1
71	P454	1967	1961-1970	21
72	R847	1999	1991-2000	2
73	L629	1932	1931-1940	2
74	K974	1959	1951-1960	23
75	S176	1747	1741-1750	1
76	N486	1769	1761-1770	10
77	L689	1950	1941-1950	1
78	R297	1978	1971-1980	2
79	N976	1756	1751-1760	2
80	L696	1956	1951-1960	1
81	M875	1859	1851-1860	1
82	S344	1859	1851-1860	3
83	R875	1961	1961-1970	2
84	R045	2004	2001-2010	1
85	P832	1969	1961-1970	5
86	P462	1966	1961-1970	5
87	E163	2012	2011-2020	3
88	P296	1968	1961-1970	14
89	L996	1874	1871-1880	3
90	P992	1931	1931-1940	3
91	L265	1942	1941-1950	1
92	L333	1923	1921-1930	10
93	N376	1780	1771-1780	1
94	K968	1956	1951-1960	3
95	P395	1847	1841-1850	3
96	P335	1949	1941-1950	3
97	K548	1939	1931-1940	1
98	P949	1965	1961-1970	14
99	K429	1913	1911-1920	2
100	P766	1954	1951-1960	1
101	R036	2001	2001-2010	1
102	K786	1926	1921-1930	2
103	P464	1893	1891-1900	4
104	P962	1903	1901-1910	5
105	K898	1938	1931-1940	6
106	S672	1925	1921-1930	2
107	P825	1962	1961-1970	4
108	P739	1960	1951-1960	10
109	K824	1848	1841-1850	2
110	P575	1895	1891-1900	2
111	E197	1961	1961-1970	5
112	S673	1925	1921-1930	1
113	P473	1951	1951-1960	11
114	L682	1936	1931-1940	8
115	Z141	1860	1851-1860	2
116	P936	1826	1821-1830	1
117	K962	1904	1901-1910	2
118	P369	1939	1931-1940	12
119	R514	1929	1921-1930	41
120	N696	1755	1751-1760	4
121	K433	1918	1911-1920	1
122	E083	1988	1981-1990	4
123	E244	1634	1631-1640	12
124	S261	1775	1771-1780	1
125	P542	1920	1911-1920	1
126	L769	1962	1961-1970	1
127	K232	1912	1911-1920	1
128	P847	1884	1881-1890	1
129	P666	1944	1941-1950	1
130	L443	1859	1851-1860	1
131	P589	1930	1921-1930	26
132	Q836	1679	1671-1680	1
133	N667	1755	1751-1760	5
134	M895	1829	1821-1830	3
135	R644	1881	1881-1890	2
136	E250	2013	2011-2020	2
137	R574	1864	1861-1870	4
138	M565	1797	1791-1800	1
139	N737	1738	1731-1740	10
140	K479	1891	1891-1900	1
141	L499	1901	1901-1910	2
142	M999	1796	1791-1800	3
143	R240	1983	1981-1990	5
144	E035	1981	1981-1990	4
145	S309	1947	1941-1950	4
146	P359	1961	1961-1970	7
147	K348	1934	1931-1940	2
148	P358	1961	1961-1970	4
149	L975	1824	1821-1830	5
150	K756	1866	1861-1870	1
151	E166	1955	1951-1960	1
152	Q546	1684	1681-1690	6
153	N275	1782	1781-1790	1
154	Q467	1744	1741-1750	2
155	R007	1970	1961-1970	50
156	R459	1966	1961-1970	1
157	P368	1939	1931-1940	10
158	M544	1808	1801-1810	1
159	P345	1935	1931-1940	7
160	P245	1735	1731-1740	2
161	R164	1974	1971-1980	3
162	P662	1941	1941-1950	4
163	L258	1914	1911-1920	1
164	E194	1953	1951-1960	1
165	N338	1784	1781-1790	1
166	K766	1926	1921-1930	3
167	P747	1939	1931-1940	8
168	L244	1929	1921-1930	11
169	N884	1734	1731-1740	17
170	K799	1848	1841-1850	1
171	M323	1853	1851-1860	1
172	S302	1987	1981-1990	1
173	P668	1896	1891-1900	2
174	R137	2007	2001-2010	2
175	P547	1959	1951-1960	15
176	K478	1891	1891-1900	2
177	P552	1953	1951-1960	9
178	N868	1754	1751-1760	5
179	P352	1936	1931-1940	1
180	P625	1948	1941-1950	12
181	N685	1751	1751-1760	2
182	P488	1907	1901-1910	15
183	L489	1885	1881-1890	1
184	E052	1914	1911-1920	9
185	N559	1857	1851-1860	10
186	Z111	1884	1881-1890	1
187	P699	1949	1941-1950	20
188	Q556	1740	1731-1740	7
189	S517	1966	1961-1970	2
190	R180	1975	1971-1980	4
191	P277	1933	1931-1940	7
192	R111	1897	1891-1900	1
193	R037	1991	1991-2000	1
194	L289	1934	1931-1940	1
195	P324	1957	1951-1960	2
196	Q249	1772	1771-1780	1
197	P432	1965	1961-1970	3
198	E065	1947	1941-1950	1
199	Q528	1686	1681-1690	1
200	N353	1781	1781-1790	2
201	P685	1961	1961-1970	7
202	L976	1824	1821-1830	7
203	R524	1886	1881-1890	2
204	R544	1981	1981-1990	1
205	R128	2008	2001-2010	2
206	K855	1878	1871-1880	2
207	M549	1832	1831-1840	11
208	P346	1935	1931-1940	10
209	R005	1970	1961-1970	79
210	Q539	1684	1681-1690	2
211	N282	1783	1781-1790	1
212	S675	1925	1921-1930	2
213	P877	1928	1921-1930	2
214	Q464	1744	1741-1750	2
215	P332	1949	1941-1950	4
216	L742	1902	1901-1910	4
217	N835	1733	1731-1740	2
218	P756	1920	1911-1920	4
219	N639	1763	1761-1770	3
220	Q278	1783	1781-1790	1
221	N567	1761	1761-1770	1
222	R530	1977	1971-1980	2
223	S137	1850	1841-1850	1
224	K483	1933	1931-1940	2
225	N272	1787	1781-1790	2
226	N738	1738	1731-1740	17
227	P326	1967	1961-1970	3
228	N472	1778	1771-1780	3
229	P477	1964	1961-1970	37
230	K233	1914	1911-1920	2
231	L637	1931	1931-1940	1
232	L775	1942	1941-1950	1
233	S122	1967	1961-1970	4
234	K998	1893	1891-1900	3
235	P762	1966	1961-1970	13
236	N994	1739	1731-1740	1
237	M487	1804	1801-1810	4
238	P687	1954	1951-1960	1
239	E029	1995	1991-2000	1
240	K447	1922	1921-1930	1
241	R648	1926	1921-1930	1
242	S325	1990	1981-1990	1
243	K776	1816	1811-1820	2
244	E145	1918	1911-1920	1
245	5305	1485	1481-1490	1
246	K852	1878	1871-1880	1
247	K445	1922	1921-1930	3
248	Q492	1738	1731-1740	2
249	L635	1938	1931-1940	2
250	S314	1996	1991-2000	1
251	E257	1994	1991-2000	1
252	S450	1938	1931-1940	1
253	R197	1976	1971-1980	2
254	N664	1755	1751-1760	2
255	R651	1929	1921-1930	1
256	Q928	1691	1691-1700	8
257	P984	1801	1801-1810	1
258	L397	1899	1891-1900	5
259	K758	1866	1861-1870	3
260	S700	1997	1991-2000	4
261	P686	1945	1941-1950	11
262	P237	1740	1731-1740	4
263	E242	1671	1671-1680	7
264	Z149	1870	1861-1870	1
265	E121	1988	1981-1990	2
266	Q268	1768	1761-1770	3
267	S999	1972	1971-1980	3
268	S014	1747	1741-1750	1
269	P336	1968	1961-1970	7
270	N644	1764	1761-1770	1
271	R902	1902	1901-1910	1
272	L836	1876	1871-1880	1
273	N697	1755	1751-1760	3
274	L965	1856	1851-1860	1
275	Q295	1762	1761-1770	1
276	L247	1946	1941-1950	2
277	L766	1955	1951-1960	1
278	N473	1778	1771-1780	7
279	P876	1943	1941-1950	12
280	P522	1954	1951-1960	2
281	K959	1904	1901-1910	1
282	N849	1745	1741-1750	3
283	L564	1916	1911-1920	1
284	P626	1948	1941-1950	3
285	E005	1981	1981-1990	2
286	N346	1783	1781-1790	1
287	Q288	1729	1721-1730	8
288	R134	1989	1981-1990	2
289	Q864	1637	1631-1640	2
290	N827	1755	1751-1760	2
291	E243	1661	1661-1670	44
292	M576	1874	1871-1880	1
293	P683	1961	1961-1970	3
294	P663	1963	1961-1970	13
295	P526	1956	1951-1960	11
296	N474	1751	1751-1760	1
297	R701	1842	1841-1850	1
298	R506	1998	1991-2000	1
299	N589	1765	1761-1770	1
300	P664	1945	1941-1950	3
301	N997	1766	1761-1770	1
302	L874	1870	1861-1870	3
303	M488	1804	1801-1810	2
304	P443	1941	1941-1950	4
305	P738	1960	1951-1960	15
306	S654	1967	1961-1970	1
307	M973	1822	1821-1830	1
308	E040	1979	1971-1980	1
309	S536	1951	1951-1960	1
310	P999	1885	1881-1890	1
311	L687	1923	1921-1930	2
312	R130	2004	2001-2010	3
313	E036	1983	1981-1990	14
314	R178	1996	1991-2000	1
315	R443	1935	1931-1940	1
316	R597	1557	1551-1560	2
317	Q493	1738	1731-1740	1
318	Q259	1727	1721-1730	1
319	L528	1899	1891-1900	4
320	P453	1962	1961-1970	4
321	K369	1936	1931-1940	5
322	R033	1999	1991-2000	2
323	P528	1957	1951-1960	12
324	R717	1843	1841-1850	1
325	N992	1774	1771-1780	1
326	K798	1848	1841-1850	2
327	K532	1922	1921-1930	1
328	N732	1721	1721-1730	1
329	L772	1962	1961-1970	15
330	N743	1738	1731-1740	4
331	N962	1754	1751-1760	1
332	N739	1738	1731-1740	5
333	S692	1745	1741-1750	17
334	K856	1878	1871-1880	2
335	M988	1839	1831-1840	1
336	S320	1989	1981-1990	2
337	K268	1907	1901-1910	2
338	N294	1788	1781-1790	2
339	S528	1967	1961-1970	1
340	M864	1840	1831-1840	2
341	P656	1943	1941-1950	6
342	P572	1954	1951-1960	4
343	P365	1939	1931-1940	14
344	R483	1836	1831-1840	1
345	P349	1731	1731-1740	1
346	N449	1776	1771-1780	4
347	S976	1950	1941-1950	1
348	L254	1910	1901-1910	2
349	S701	1998	1991-2000	2
350	M876	1842	1841-1850	3
351	S548	1976	1971-1980	3
352	P624	1948	1941-1950	8
353	S978	1881	1881-1890	1
354	N699	1755	1751-1760	2
355	P499	1954	1951-1960	3
356	P436	1966	1961-1970	6
357	Q485	1788	1781-1790	1
358	P964	1948	1941-1950	5
359	R277	1821	1821-1830	2
360	S679	1927	1921-1930	2
361	N965	1759	1751-1760	1
362	P782	1869	1861-1870	1
363	L972	1835	1831-1840	1
364	K589	1881	1881-1890	2
365	N526	1762	1761-1770	3
366	L285	1938	1931-1940	1
367	E073	1988	1981-1990	10
368	K965	1954	1951-1960	4
369	S599	1973	1971-1980	2
370	R492	1845	1841-1850	1
371	E256	1995	1991-2000	7
372	L275	1948	1941-1950	1
373	E069	1996	1991-2000	3
374	Z156	1876	1871-1880	4
375	Q557	1740	1731-1740	4
376	P353	1936	1931-1940	4
377	S357	1775	1771-1780	1
378	N859	1745	1741-1750	4
379	S883	1995	1991-2000	1
380	E195	2000	1991-2000	3
381	S881	1715	1711-1720	2
382	P435	1968	1961-1970	1
383	S598	1994	1991-2000	1
384	S805	1885	1881-1890	1
385	L248	1946	1941-1950	1
386	N665	1755	1751-1760	1
387	N455	1771	1771-1780	2
388	L353	1914	1911-1920	2
389	L773	1935	1931-1940	3
390	M654	1834	1831-1840	2
391	M366	1825	1821-1830	1
392	R798	1791	1791-1800	1
393	6001	1451	1451-1460	2
394	E055	2009	2001-2010	1
395	Q472	1776	1771-1780	2
396	R609	1892	1891-1900	1
397	L484	1922	1921-1930	2
398	P652	1958	1951-1960	5
399	P677	1959	1951-1960	3
400	R207	1977	1971-1980	3
401	P878	1929	1921-1930	1
402	M377	1833	1831-1840	1
403	P524	1959	1951-1960	8
404	P788	1904	1901-1910	4
405	N277	1782	1781-1790	1
406	Q366	1704	1701-1710	1
407	N683	1751	1751-1760	2
408	N672	1757	1751-1760	12
409	K543	1949	1941-1950	1
410	S696	1972	1971-1980	4
411	P882	1896	1891-1900	9
412	P446	1937	1931-1940	8
413	S698	1992	1991-2000	3
414	S329	1996	1991-2000	2
415	M345	1840	1831-1840	2
416	L754	1955	1951-1960	5
417	Q382	1671	1671-1680	1
418	S053	1851	1851-1860	1
419	S520	1950	1941-1950	2
420	E178	2011	2011-2020	1
421	P338	1968	1961-1970	7
422	K467	1913	1911-1920	1
423	K439	1920	1911-1920	5
424	K922	1933	1931-1940	1
425	R821	1963	1961-1970	1
426	S310	1978	1971-1980	1
427	P355	1936	1931-1940	22
428	L634	1932	1931-1940	2
429	P647	1926	1921-1930	2
430	S347	1967	1961-1970	5
431	P927	1961	1961-1970	4
432	Q287	1729	1721-1730	1
433	P463	1962	1961-1970	3
434	N973	1756	1751-1760	1
435	S516	1955	1951-1960	2
436	N642	1755	1751-1760	5
437	R463	1966	1961-1970	1
438	S979	1882	1881-1890	1
439	P744	1955	1951-1960	20
440	P468	1953	1951-1960	5
441	R246	1766	1761-1770	2
442	R700	2008	2001-2010	5
443	P492	1903	1901-1910	6
444	K788	1848	1841-1850	1
445	R723	1607	1601-1610	3
446	N422	1772	1771-1780	1
447	N398	1772	1771-1780	1
448	P367	1939	1931-1940	14
449	L759	1964	1961-1970	1
450	N345	1784	1781-1790	1
451	R895	1895	1891-1900	1
452	K434	1918	1911-1920	2
453	P496	1951	1951-1960	16
454	L222	1939	1931-1940	1
455	K767	1926	1921-1930	2
456	L679	1936	1931-1940	5
457	P283	1728	1721-1730	1
458	P638	1800	1791-1800	1
459	M354	1831	1831-1840	3
460	P759	1920	1911-1920	2
461	S191	1989	1981-1990	43
462	M456	1832	1831-1840	1
463	N229	1835	1831-1840	4
464	K775	1816	1811-1820	5
465	K692	1923	1921-1930	1
466	L253	1921	1921-1930	3
467	Q662	1624	1621-1630	2
468	M472	1807	1801-1810	7
469	K956	1894	1891-1900	3
470	S706	1961	1961-1970	1
471	R127	2008	2001-2010	4
472	P549	1942	1941-1950	10
473	M969	1869	1861-1870	1
474	N852	1745	1741-1750	8
475	N894	1770	1761-1770	2
476	S411	1977	1971-1980	1
477	K885	1951	1951-1960	1
478	M298	1854	1851-1860	3
479	L862	1848	1841-1850	4
480	R292	1761	1761-1770	6
481	P236	1765	1761-1770	1
482	E226	1706	1701-1710	1
483	P288	1916	1911-1920	3
484	L332	1923	1921-1930	5
485	M256	1868	1861-1870	1
486	P294	1963	1961-1970	25
487	S221	1963	1961-1970	3
488	S734	1947	1941-1950	1
489	M367	1826	1821-1830	1
490	L757	1964	1961-1970	1
491	P467	1922	1921-1930	3
492	M894	1829	1821-1830	3
493	M777	1866	1861-1870	2
494	N729	1721	1721-1730	1
495	Q264	1747	1741-1750	1
496	K969	1956	1951-1960	33
497	M528	1798	1791-1800	1
498	N433	1778	1771-1780	1
499	R034	2005	2001-2010	1
500	P469	1963	1961-1970	1
501	L768	1938	1931-1940	4
502	P494	1950	1941-1950	6
503	S998	2008	2001-2010	1
504	N636	1763	1761-1770	2
505	P242	1731	1731-1740	9
506	E126	2012	2011-2020	2
507	N947	1739	1731-1740	1
508	E031	1992	1991-2000	2
509	K778	1931	1931-1940	9
510	Z140	1857	1851-1860	2
511	N985	1756	1751-1760	1
512	P865	1918	1911-1920	4
513	L224	1946	1941-1950	2
514	Q996	1704	1701-1710	1
515	K533	1922	1921-1930	3
516	S590	1603	1601-1610	1
517	P658	1956	1951-1960	1
518	N838	1733	1731-1740	2
519	N682	1751	1751-1760	4
520	N834	1733	1731-1740	3
521	S354	1857	1851-1860	3
522	R440	1967	1961-1970	1
523	P374	1964	1961-1970	14
524	P347	1935	1931-1940	2
525	S568	1976	1971-1980	2
526	P742	1938	1931-1940	1
527	P632	1962	1961-1970	9
528	L486	1884	1881-1890	4
529	N287	1788	1781-1790	1
530	E124	1897	1891-1900	1
531	Z144	1865	1861-1870	3
532	P273	1935	1931-1940	3
533	R147	2008	2001-2010	1
534	N892	1770	1761-1770	3
535	N769	1749	1741-1750	1
536	R186	1990	1981-1990	2
537	N798	1755	1751-1760	1
538	L445	1945	1941-1950	8
539	S128	1981	1981-1990	4
540	Q544	1684	1681-1690	1
541	P323	1957	1951-1960	11
542	P946	1920	1911-1920	3
543	E092	2010	2001-2010	5
544	N655	1761	1761-1770	1
545	P363	1957	1951-1960	5
546	N687	1751	1751-1760	6
547	E191	2013	2011-2020	3
548	N888	1722	1721-1730	1
549	R259	2007	2001-2010	2
550	Q799	1713	1711-1720	1
551	N489	1767	1761-1770	2
552	K698	1927	1921-1930	2
553	P893	1811	1811-1820	2
554	L799	1939	1931-1940	1
555	M723	1869	1861-1870	2
556	P839	1967	1961-1970	32
557	N885	1734	1731-1740	14
558	E034	1978	1971-1980	23
559	R167	2007	2001-2010	4
560	R464	1965	1961-1970	2
561	P425	1956	1951-1960	1
562	M497	1805	1801-1810	1
563	L698	1948	1941-1950	1
564	R907	1934	1931-1940	2
565	Q336	1710	1701-1710	1
566	Q547	1657	1651-1660	2
567	P993	1957	1951-1960	15
568	N634	1763	1761-1770	1
569	S269	1994	1991-2000	3
570	R441	1966	1961-1970	3
571	R449	1950	1941-1950	33
572	S571	1961	1961-1970	3
573	R498	1851	1851-1860	1
574	R851	1560	1551-1560	1
575	S986	1933	1931-1940	5
576	L678	1935	1931-1940	1
577	M994	1823	1821-1830	1
578	L786	1943	1941-1950	2
579	L774	1935	1931-1940	1
580	M492	1805	1801-1810	1
581	N648	1732	1731-1740	4
582	K229	1911	1911-1920	1
583	N635	1762	1761-1770	4
584	K935	1896	1891-1900	1
585	P676	1850	1841-1850	3
586	L755	1927	1921-1930	7
587	K267	1907	1901-1910	2
588	S255	1968	1961-1970	1
589	S656	1815	1811-1820	3
590	S687	1918	1911-1920	1
591	S009	1993	1991-2000	1
592	S550	1976	1971-1980	1
593	N558	1857	1851-1860	10
594	L979	1876	1871-1880	1
595	N989	1732	1731-1740	1
596	P869	1899	1891-1900	1
597	S186	1965	1961-1970	1
598	K769	1926	1921-1930	1
599	E180	2013	2011-2020	3
600	P428	1965	1961-1970	1
601	Q438	1691	1691-1700	1
602	N532	1774	1771-1780	2
603	S987	1937	1931-1940	1
604	P275	1963	1961-1970	14
605	L875	1945	1941-1950	1
606	P452	1916	1911-1920	2
607	L368	1908	1901-1910	2
608	M975	1848	1841-1850	1
609	M548	1832	1831-1840	8
610	P835	1966	1961-1970	2
611	N285	1788	1781-1790	9
612	P793	1900	1891-1900	4
613	P543	1931	1931-1940	2
614	Z161	1880	1871-1880	1
615	M445	1846	1841-1850	1
616	P398	1907	1901-1910	11
617	P394	1963	1961-1970	1
618	E071	1976	1971-1980	6
619	S429	1927	1921-1930	4
620	R171	1854	1851-1860	1
621	P559	1962	1961-1970	7
622	P843	1844	1841-1850	1
623	S523	1892	1891-1900	2
624	P489	1950	1941-1950	3
625	R437	1964	1961-1970	5
626	S364	1958	1951-1960	1
627	R679	1971	1971-1980	1
628	P724	1934	1931-1940	5
629	P654	1961	1961-1970	5
630	N364	1784	1781-1790	1
631	E072	1986	1981-1990	11
632	E176	2005	2001-2010	1
633	L743	1930	1921-1930	2
634	P563	1951	1951-1960	5
635	R095	2005	2001-2010	3
636	N658	1755	1751-1760	1
637	E248	1603	1601-1610	18
638	L763	1949	1941-1950	1
639	P852	1846	1841-1850	1
640	R191	1980	1971-1980	1
641	L825	1952	1951-1960	1
642	M466	1805	1801-1810	33
643	S352	1865	1861-1870	7
644	Q368	1704	1701-1710	12
645	R075	2007	2001-2010	2
646	K368	1936	1931-1940	1
647	N668	1738	1731-1740	7
648	N554	1749	1741-1750	1
649	R175	2007	2001-2010	1
650	S980	1887	1881-1890	1
651	M985	1845	1841-1850	3
652	R281	1825	1821-1830	1
653	L974	1816	1811-1820	2
654	Q459	1735	1731-1740	1
655	R096	2003	2001-2010	10
656	S398	1928	1921-1930	1
657	R854	1948	1941-1950	2
658	R680	1799	1791-1800	2
659	Q678	1646	1641-1650	1
660	K693	1925	1921-1930	1
661	S360	1778	1771-1780	1
662	N826	1755	1751-1760	1
663	P578	1947	1941-1950	1
664	R879	1619	1611-1620	1
665	P935	1911	1911-1920	10
666	K954	1936	1931-1940	1
667	S188	1985	1981-1990	61
668	E030	1991	1991-2000	5
669	Q432	1687	1681-1690	2
670	P289	1967	1961-1970	7
671	S317	1987	1981-1990	1
672	M422	1823	1821-1830	1
673	E037	1985	1981-1990	11
674	N423	1772	1771-1780	1
675	K739	1926	1921-1930	6
676	Q458	1734	1731-1740	1
677	N466	1775	1771-1780	20
678	M568	1791	1791-1800	2
679	P845	1960	1951-1960	7
680	R819	1985	1981-1990	1
681	K468	1923	1921-1930	1
682	P866	1963	1961-1970	7
683	K442	1921	1921-1930	1
684	R256	2007	2001-2010	1
685	N429	1778	1771-1780	41
686	N448	1776	1771-1780	4
687	Q942	1684	1681-1690	1
688	Q545	1684	1681-1690	2
689	R786	1857	1851-1860	1
690	K792	1848	1841-1850	1
691	P285	1908	1901-1910	2
692	R733	2010	2001-2010	1
693	P896	1956	1951-1960	9
694	N828	1755	1751-1760	1
695	N487	1769	1761-1770	5
696	P799	1960	1951-1960	2
697	L793	1957	1951-1960	1
698	N926	1734	1731-1740	5
699	N562	1857	1851-1860	5
700	P579	1945	1941-1950	5
701	P422	1955	1951-1960	13
702	P399	1959	1951-1960	1
703	N692	1751	1751-1760	10
704	R258	1796	1791-1800	1
705	M724	1869	1861-1870	1
706	E236	1668	1661-1670	2
707	P848	1846	1841-1850	2
708	K337	1906	1901-1910	2
709	M335	1840	1831-1840	1
710	L953	1945	1941-1950	2
711	P997	1963	1961-1970	1
712	Z152	1871	1871-1880	1
713	K676	1948	1941-1950	1
714	R507	1877	1871-1880	11
715	K924	1934	1931-1940	1
716	P383	1848	1841-1850	3
717	S746	1580	1571-1580	1
718	E240	1664	1661-1670	3
719	N555	1763	1761-1770	11
720	P537	1926	1921-1930	2
721	P364	1957	1951-1960	8
722	L488	1885	1881-1890	1
723	K963	1907	1901-1910	1
724	R484	1837	1831-1840	1
725	L946	1825	1821-1830	2
726	R804	2008	2001-2010	8
727	S542	1844	1841-1850	1
728	Q746	1643	1641-1650	1
729	R477	1830	1821-1830	2
730	P965	1921	1921-1930	2
731	P376	1964	1961-1970	18
732	S141	1850	1841-1850	1
733	K942	1946	1941-1950	3
734	L998	1874	1871-1880	1
735	M467	1805	1801-1810	17
736	P235	1781	1781-1790	14
737	R781	1843	1841-1850	1
738	K378	1929	1921-1930	1
739	L789	1949	1941-1950	3
740	M634	1847	1841-1850	1
741	P333	1949	1941-1950	8
742	L586	1887	1881-1890	1
743	R606	1938	1931-1940	2
744	N488	1769	1761-1770	2
745	S165	2006	2001-2010	2
746	M285	1851	1851-1860	16
747	K554	1936	1931-1940	3
748	R829	1836	1831-1840	1
749	M599	1794	1791-1800	2
750	R136	2008	2001-2010	5
751	L747	1939	1931-1940	4
752	P527	1955	1951-1960	39
753	E231	1955	1951-1960	79
754	S988	1938	1931-1940	3
755	S514	1839	1831-1840	2
756	M993	1822	1821-1830	3
757	S389	1930	1921-1930	1
758	R234	1696	1691-1700	1
759	K399	1937	1931-1940	1
760	L863	1851	1851-1860	2
761	P773	1942	1941-1950	1
762	R810	1960	1951-1960	1
763	R008	1970	1961-1970	46
764	P649	1965	1961-1970	8
765	E280	1975	1971-1980	4
766	N445	1776	1771-1780	2
767	P366	1939	1931-1940	14
768	P996	1880	1871-1880	15
769	S694	1988	1981-1990	1
770	Q364	1681	1681-1690	1
771	S161	1952	1951-1960	1
772	K927	1937	1931-1940	4
773	L274	1948	1941-1950	1
774	Z139	1857	1851-1860	2
775	R550	1961	1961-1970	2
776	R494	1847	1841-1850	2
777	S649	1956	1951-1960	1
778	S880	1715	1711-1720	3
779	P995	1905	1901-1910	1
780	N957	1762	1761-1770	4
781	R850	1560	1551-1560	1
782	M997	1836	1831-1840	4
783	P287	1916	1911-1920	5
784	R121	1991	1991-2000	1
785	M853	1869	1861-1870	1
786	N646	1760	1751-1760	2
787	P567	1967	1961-1970	3
788	K933	1945	1941-1950	7
789	K997	1893	1891-1900	9
790	Q489	1738	1731-1740	2
791	R897	1896	1891-1900	2
792	P558	1962	1961-1970	12
793	M633	1845	1841-1850	1
794	M782	1821	1821-1830	2
795	N594	1761	1761-1770	1
796	P669	1893	1891-1900	2
797	Z158	1878	1871-1880	4
798	L495	1889	1881-1890	1
799	L762	1942	1941-1950	11
800	R488	1841	1841-1850	1
801	Q457	1784	1781-1790	1
802	N625	1734	1731-1740	2
803	S123	1970	1961-1970	2
804	Q855	1640	1631-1640	1
805	N874	1770	1761-1770	3
806	K322	1913	1911-1920	3
807	R938	1928	1921-1930	1
808	L444	1945	1941-1950	8
809	P576	1962	1961-1970	4
810	P988	1963	1961-1970	18
811	R439	1968	1961-1970	5
812	R865	1948	1941-1950	1
813	N959	1742	1741-1750	11
814	L794	1957	1951-1960	2
815	P292	1967	1961-1970	10
816	P596	1964	1961-1970	6
817	P864	1924	1921-1930	2
818	N757	1745	1741-1750	5
819	N228	1835	1831-1840	3
820	R883	1960	1951-1960	1
821	R493	1846	1841-1850	2
822	L237	1913	1911-1920	3
823	M954	1855	1851-1860	1
824	S697	1935	1931-1940	2
825	R182	1993	1991-2000	1
826	N693	1751	1751-1760	6
827	P725	1963	1961-1970	3
828	P947	1965	1961-1970	19
829	N278	1783	1781-1790	1
830	Q354	1714	1711-1720	1
831	P597	1936	1931-1940	3
832	P697	1952	1951-1960	2
833	Q454	1784	1781-1790	2
834	P362	1957	1951-1960	2
835	L525	1899	1891-1900	1
836	P244	1731	1731-1740	27
837	P746	1909	1901-1910	2
838	P334	1949	1941-1950	4
839	M464	1801	1801-1810	25
840	S983	1932	1931-1940	3
841	K526	1922	1921-1930	2
842	E270	2002	2001-2010	2
843	P767	1831	1831-1840	2
844	S522	1991	1991-2000	1
845	P284	1908	1901-1910	5
846	Q929	1691	1691-1700	9
847	E074	1887	1881-1890	3
848	R009	1970	1961-1970	36
849	S681	1929	1921-1930	2
850	N375	1780	1771-1780	3
851	P858	1961	1961-1970	2
852	N695	1751	1751-1760	8
853	M939	1852	1851-1860	2
854	P523	1951	1951-1960	6
855	R527	1982	1981-1990	3
856	M959	1855	1851-1860	1
857	P955	1923	1921-1930	3
858	P863	1934	1931-1940	3
859	Q658	1691	1691-1700	3
860	N689	1751	1751-1760	15
861	K695	1925	1921-1930	1
862	N479	1770	1761-1770	1
863	R286	1731	1731-1740	1
864	P779	1962	1961-1970	17
865	E247	1661	1661-1670	9
866	P872	1933	1931-1940	3
867	S619	1969	1961-1970	4
868	Q334	1713	1711-1720	24
869	P248	1735	1731-1740	4
870	S982	1888	1881-1890	1
871	P966	1956	1951-1960	6
872	P753	1958	1951-1960	12
873	K782	1931	1931-1940	13
874	S793	1883	1881-1890	1
875	P833	1969	1961-1970	5
876	R480	1833	1831-1840	1
877	K967	1956	1951-1960	5
878	N637	1760	1751-1760	1
879	Q332	1713	1711-1720	1
880	Z131	1850	1841-1850	1
881	K372	1940	1931-1940	3
882	S251	1962	1961-1970	2
883	M225	1859	1851-1860	1
884	S390	1943	1941-1950	1
885	P969	1953	1951-1960	3
886	E228	1946	1941-1950	8
887	S790	1852	1851-1860	1
888	P397	1961	1961-1970	9
889	S658	1937	1931-1940	1
890	M477	1840	1831-1840	1
891	P952	1948	1941-1950	2
892	R188	1985	1981-1990	2
893	P748	1955	1951-1960	29
894	Q449	1764	1761-1770	5
895	R782	1843	1841-1850	2
896	M688	1881	1881-1890	6
897	R886	1961	1961-1970	1
898	S543	1966	1961-1970	8
899	R088	1998	1991-2000	1
900	N824	1729	1721-1730	1
901	P879	1895	1891-1900	2
902	P948	1965	1961-1970	38
903	S511	1935	1931-1940	2
904	L643	1932	1931-1940	1
905	R031	2001	2001-2010	4
906	E167	1965	1961-1970	4
907	Q466	1784	1781-1790	1
908	R641	1914	1911-1920	1
909	M274	1856	1851-1860	1
910	P723	1876	1871-1880	8
911	N999	1766	1761-1770	3
912	R251	1771	1771-1780	16
913	K762	1913	1911-1920	1
914	Q742	1649	1641-1650	1
915	P557	1872	1871-1880	4
916	K863	1890	1881-1890	2
917	S678	1926	1921-1930	1
918	K277	1928	1921-1930	8
919	P329	1949	1941-1950	8
920	P777	1910	1901-1910	1
921	S083	1926	1921-1930	1
922	P989	1966	1961-1970	5
923	S703	1983	1981-1990	2
924	P728	1960	1951-1960	10
925	K667	1935	1931-1940	1
926	Q279	1783	1781-1790	1
927	R575	1790	1781-1790	3
928	N446	1775	1771-1780	6
929	N883	1734	1731-1740	5
930	Q543	1684	1681-1690	4
931	N873	1770	1761-1770	4
932	N279	1783	1781-1790	3
933	K224	1904	1901-1910	1
934	Z151	1872	1871-1880	6
935	R856	1969	1961-1970	3
936	N742	1738	1731-1740	1
937	S256	1990	1981-1990	15
938	P223	1732	1731-1740	1
939	K777	1931	1931-1940	4
940	P826	1968	1961-1970	2
941	R521	1952	1951-1960	2
942	N955	1734	1731-1740	4
943	P372	1964	1961-1970	8
944	P458	1944	1941-1950	5
945	P944	1956	1951-1960	7
946	P357	1961	1961-1970	6
947	M897	1845	1841-1850	2
948	S135	1850	1841-1850	2
949	R243	2006	2001-2010	4
950	P325	1967	1961-1970	3
951	S379	1934	1931-1940	1
952	P692	1963	1961-1970	8
953	P733	1960	1951-1960	23
954	R239	1983	1981-1990	6
955	P849	1846	1841-1850	2
956	E088	2010	2001-2010	1
957	E208	1670	1661-1670	1
958	R795	1975	1971-1980	4
959	P234	1781	1781-1790	4
960	N378	1781	1781-1790	1
961	Q555	1771	1771-1780	1
962	N569	1761	1761-1770	1
963	R562	1980	1971-1980	1
964	K487	1903	1901-1910	4
965	K943	1950	1941-1950	1
966	P698	1952	1951-1960	1
967	K973	1959	1951-1960	3
968	N773	1746	1741-1750	5
969	M996	1836	1831-1840	5
970	M473	1809	1801-1810	3
971	N694	1751	1751-1760	8
972	N377	1780	1771-1780	1
973	P327	1942	1941-1950	2
974	N262	1792	1791-1800	3
975	K972	1959	1951-1960	3
976	N295	1788	1781-1790	1
977	P787	1902	1901-1910	3
978	M275	1864	1861-1870	1
979	E045	2000	1991-2000	1
980	R455	1986	1981-1990	6
981	P599	1954	1951-1960	2
982	R697	1959	1951-1960	2
983	E229	1946	1941-1950	3
984	K787	1926	1921-1930	2
985	Q468	1744	1741-1750	2
986	P772	1959	1951-1960	1
987	L494	1889	1881-1890	2
988	M337	1842	1841-1850	1
989	P356	1961	1961-1970	5
990	Q659	1624	1621-1630	1
991	Q452	1764	1761-1770	6
992	Q325	1783	1781-1790	1
993	S566	1976	1971-1980	1
994	N585	1764	1761-1770	6
995	P795	1928	1921-1930	1
996	M697	1797	1791-1800	1
997	R181	1991	1991-2000	2
998	P426	1936	1931-1940	2
999	N923	1739	1731-1740	2
1000	N599	1768	1761-1770	1
1001	M429	1817	1811-1820	1
1002	Q664	1702	1701-1710	1
1003	E033	1977	1971-1980	5
1004	M426	1794	1791-1800	1
1005	P539	1964	1961-1970	4
1006	Q427	1662	1661-1670	2
1007	E249	2012	2011-2020	3
1008	Q537	1684	1681-1690	25
1009	R156	2008	2001-2010	3
1010	K298	1955	1951-1960	1
1011	K444	1922	1921-1930	2
1012	S142	1845	1841-1850	1
1013	S715	1734	1731-1740	4
1014	E038	1992	1991-2000	1
1015	N895	1770	1761-1770	1
1016	Z163	1880	1871-1880	3
1017	L937	1869	1861-1870	4
1018	P282	1723	1721-1730	1
1019	R064	1981	1981-1990	2
1020	Q795	1686	1681-1690	2
1021	Q988	1695	1691-1700	2
1022	P555	1946	1941-1950	2
1023	P667	1954	1951-1960	1
1024	R852	1560	1551-1560	1
1025	P956	1945	1941-1950	2
1026	L795	1949	1941-1950	1
1027	M465	1803	1801-1810	26
1028	Q374	1697	1691-1700	11
1029	S785	1885	1881-1890	1
1030	P975	1948	1941-1950	3
1031	P249	1730	1721-1730	1
1032	K446	1922	1921-1930	5
1033	S984	1936	1931-1940	3
1034	K578	1946	1941-1950	2
1035	L278	1963	1961-1970	1
1036	R709	1844	1841-1850	1
1037	L672	1938	1931-1940	1
1038	P228	1768	1761-1770	1
1039	R230	1983	1981-1990	3
1040	P798	1954	1951-1960	6
1041	K757	1866	1861-1870	1
1042	M698	1866	1861-1870	1
1043	P829	1961	1961-1970	1
1044	P722	1949	1941-1950	10
1045	P293	1967	1961-1970	8
1046	R016	1962	1961-1970	1
1047	P757	1920	1911-1920	1
1048	L266	1905	1901-1910	1
1049	P298	1966	1961-1970	15
1050	M557	1802	1801-1810	2
1051	M662	1833	1831-1840	1
1052	R262	1817	1811-1820	1
1053	P736	1960	1951-1960	7
1054	N497	1758	1751-1760	1
1055	P588	1936	1931-1940	1
1056	S270	1735	1731-1740	4
1057	P679	1961	1961-1970	20
1058	P564	1957	1951-1960	2
1059	R006	1970	1961-1970	73
1060	S175	1738	1731-1740	4
1061	R607	1938	1931-1940	1
1062	Q866	1625	1621-1630	1
1063	S532	1713	1711-1720	1
1064	L639	1936	1931-1940	3
1065	K299	1928	1921-1930	1
1066	L999	1876	1871-1880	1
1067	R442	1966	1961-1970	1
1068	Q542	1684	1681-1690	2
1069	R765	1987	1981-1990	1
1070	M343	1840	1831-1840	6
1071	P694	1958	1951-1960	35
1072	P939	1819	1811-1820	1
1073	N925	1782	1781-1790	4
1074	P828	1967	1961-1970	2
1075	Z148	1868	1861-1870	1
1076	S289	1978	1971-1980	5
1077	N867	1754	1751-1760	10
1078	R720	1990	1981-1990	2
1079	M922	1863	1861-1870	1
1080	L993	1878	1871-1880	13
1081	K553	1929	1921-1930	1
1082	M553	1796	1791-1800	2
1083	K966	1954	1951-1960	75
1084	S386	1981	1981-1990	4
1085	K697	1927	1921-1930	2
1086	E165	1955	1951-1960	6
1087	N845	1748	1741-1750	1
1088	Q298	1727	1721-1730	1
1089	R825	1973	1971-1980	1
1090	N945	1731	1731-1740	1
1091	N283	1783	1781-1790	1
1092	K899	1939	1931-1940	3
1093	K634	1889	1881-1890	1
1094	P696	1952	1951-1960	1
1095	S121	1977	1971-1980	4
1096	P735	1960	1951-1960	15
1097	P734	1960	1951-1960	2
1098	R206	2009	2001-2010	3
1099	N584	1764	1761-1770	2
1100	N954	1751	1751-1760	2
1101	L396	1899	1891-1900	4
1102	N348	1781	1781-1790	5
1103	R139	2004	2001-2010	1
1104	N887	1734	1731-1740	5
1105	E232	1946	1941-1950	21
1106	R261	1976	1971-1980	1
1107	M386	1830	1821-1830	2
1108	E129	1985	1981-1990	1
1109	S323	1956	1951-1960	1
1110	E258	1995	1991-2000	3
1111	R756	1727	1721-1730	1
1112	E066	1952	1951-1960	1
1113	Q445	1761	1761-1770	2
1114	E149	1871	1871-1880	1
1115	P444	1945	1941-1950	5
1116	P484	1957	1951-1960	5
1117	Q987	1695	1691-1700	4
1118	P749	1850	1841-1850	1
1119	M273	1859	1851-1860	2
1120	R563	1870	1861-1870	2
1121	S318	1985	1981-1990	43
1122	L282	1939	1931-1940	2
1123	M499	1805	1801-1810	1
1124	L964	1839	1831-1840	1
1125	K825	1949	1941-1950	1
1126	N268	1802	1801-1810	3
1127	K237	1923	1921-1930	1
1128	P874	1957	1951-1960	8
1129	R233	1696	1691-1700	2
1130	S187	1984	1981-1990	37
1131	P544	1959	1951-1960	1
1132	R253	1984	1981-1990	1
1133	R540	1983	1981-1990	1
1134	Q285	1726	1721-1730	3
1135	K563	1944	1941-1950	1
1136	E042	1999	1991-2000	3
1137	N557	1752	1751-1760	1
1138	P447	1950	1941-1950	19
1139	K552	1924	1921-1930	1
1140	L876	1945	1941-1950	1
1141	R964	1979	1971-1980	2
1142	N858	1749	1741-1750	6
1143	S657	1836	1831-1840	1
1144	P553	1959	1951-1960	1
1145	L843	1874	1871-1880	2
1146	E246	1693	1691-1700	8
1147	L457	1882	1881-1890	1
1148	S346	1939	1931-1940	2
1149	P637	1800	1791-1800	2
1150	M538	1803	1801-1810	12
1151	Z150	1870	1861-1870	1
1152	K774	1942	1941-1950	2
1153	M475	1809	1801-1810	2
1154	N736	1738	1731-1740	5
1155	N872	1730	1721-1730	4
1156	P823	1964	1961-1970	1
1157	R032	2001	2001-2010	3
1158	S415	1957	1951-1960	1
1159	P587	1936	1931-1940	1
1160	P373	1964	1961-1970	14
1161	N934	1763	1761-1770	1
1162	P247	1735	1731-1740	2
1163	N686	1751	1751-1760	7
1164	N633	1764	1761-1770	2
1165	M543	1808	1801-1810	3
1166	L992	1878	1871-1880	3
1167	K236	1922	1921-1930	1
1168	E146	1950	1941-1950	2
1169	E224	1691	1691-1700	1
1170	R678	1791	1791-1800	12
1171	P226	1746	1741-1750	1
1172	K928	1938	1931-1940	1
1173	P598	1965	1961-1970	4
1174	P945	1822	1821-1830	1
1175	P884	1924	1921-1930	2
1176	K367	1936	1931-1940	3
1177	P243	1731	1731-1740	20
1178	Q527	1686	1681-1690	10
1179	N383	1780	1771-1780	1
1180	S671	1924	1921-1930	1
1181	R621	1790	1781-1790	13
1182	K266	1889	1881-1890	1
1183	R605	1941	1941-1950	3
1184	P448	1952	1951-1960	4
1185	P737	1960	1951-1960	16
1186	M468	1803	1801-1810	7
1187	P497	1950	1941-1950	1
1188	M764	1847	1841-1850	1
1189	N876	1770	1761-1770	2
1190	L753	1955	1951-1960	5
1191	N595	1761	1761-1770	1
1192	S689	1985	1981-1990	2
1193	M735	1857	1851-1860	1
1194	E164	2009	2001-2010	1
1195	S669	1948	1941-1950	3
1196	P822	1961	1961-1970	7
1197	P495	1949	1941-1950	2
1198	P457	1949	1941-1950	2
1199	M469	1807	1801-1810	13
1200	E189	1944	1941-1950	6
1201	K779	1931	1931-1940	2
1202	R696	1951	1951-1960	1
1203	R266	1766	1761-1770	1
1204	E007	1948	1941-1950	1
1205	E051	1910	1901-1910	11
1206	P429	1966	1961-1970	7
1207	M678	1813	1811-1820	1
1208	N722	1755	1751-1760	5
1209	R165	2005	2001-2010	7
1210	N286	1788	1781-1790	1
1211	L668	1929	1921-1930	8
1212	M226	1879	1871-1880	6
1213	N676	1757	1751-1760	2
1214	Q867	1637	1631-1640	1
1215	N342	1784	1781-1790	3
1216	S683	1987	1981-1990	1
1217	Q289	1759	1751-1760	1
1218	K876	1911	1911-1920	1
1219	Q938	1684	1681-1690	3
1220	M478	1840	1831-1840	1
1221	Q798	1700	1691-1700	2
1222	N493	1775	1771-1780	3
1223	N988	1732	1731-1740	2
1224	K875	1907	1901-1910	1
1225	L973	1816	1811-1820	1
1226	P442	1964	1961-1970	1
1227	R278	1821	1821-1830	7
1228	K859	1890	1881-1890	2
1229	L748	1955	1951-1960	4
1230	R745	1963	1961-1970	1
1231	R767	1946	1941-1950	1
1232	M462	1814	1811-1820	2
1233	N444	1776	1771-1780	4
1234	R236	1696	1691-1700	1
1235	N496	1775	1771-1780	1
1236	R013	1945	1941-1950	6
1237	R595	1935	1931-1940	6
1238	N958	1762	1761-1770	5
1239	S397	1843	1841-1850	9
1240	R108	1883	1881-1890	1
1241	N759	1745	1741-1750	4
1242	P472	1965	1961-1970	33
1243	K396	1938	1931-1940	2
1244	E185	1998	1991-2000	2
1245	S739	1862	1861-1870	2
1246	N927	1735	1731-1740	1
1247	E239	1673	1671-1680	2
1248	N673	1757	1751-1760	6
1249	R334	1623	1621-1630	6
1250	K349	1936	1931-1940	1
1251	L438	1942	1941-1950	1
1252	P423	1941	1941-1950	1
1253	S686	1979	1971-1980	1
1254	M344	1840	1831-1840	8
1255	M387	1815	1811-1820	1
1256	R062	1996	1991-2000	11
1257	N953	1751	1751-1760	3
1258	P655	1943	1941-1950	8
1259	M363	1825	1821-1830	2
1260	E070	1975	1971-1980	9
1261	K354	1939	1931-1940	3
1262	E110	1989	1981-1990	1
1263	S732	1969	1961-1970	1
1264	P888	1901	1901-1910	1
1265	P266	1911	1911-1920	12
1266	P763	1966	1961-1970	8
1267	P859	1961	1961-1970	23
1268	S226	1978	1971-1980	14
1269	R237	1696	1691-1700	1
1270	P569	1954	1951-1960	5
1271	N465	1775	1771-1780	11
1272	Z160	1878	1871-1880	5
1273	K773	1942	1941-1950	2
1274	E056	2011	2011-2020	1
1275	Z155	1874	1871-1880	1
1276	M964	1845	1841-1850	1
1277	P592	1964	1961-1970	4
1278	K768	1926	1921-1930	2
1279	N987	1732	1731-1740	2
1280	N447	1776	1771-1780	3
1281	R528	1982	1981-1990	3
1282	R293	1761	1761-1770	5
1283	P846	1965	1961-1970	43
1284	S177	1750	1741-1750	1
1285	M859	1795	1791-1800	1
1286	E175	2011	2011-2020	5
1287	L345	1919	1911-1920	2
1288	S530	1874	1871-1880	1
1289	S729	1864	1861-1870	1
1290	R267	1749	1741-1750	2
1291	P636	1932	1931-1940	3
1292	P328	1942	1941-1950	3
1293	K886	1904	1901-1910	2
1294	N385	1776	1771-1780	2
1295	R077	2005	2001-2010	1
1296	N273	1787	1781-1790	1
1297	S388	1938	1931-1940	3
1298	N842	1730	1721-1730	3
1299	M874	1859	1851-1860	2
1300	P339	1968	1961-1970	3
1301	L945	1833	1831-1840	2
1302	5701	1456	1451-1460	1
1303	N746	1766	1761-1770	3
1304	P745	1959	1951-1960	8
1305	N723	1755	1751-1760	2
1306	R823	1985	1981-1990	2
1307	M967	1864	1861-1870	5
1308	R038	1992	1991-2000	1
1309	P482	1911	1911-1920	5
1310	Q526	1710	1701-1710	10
1311	R022	1991	1991-2000	1
1312	S375	1870	1861-1870	2
1313	P657	1946	1941-1950	2
1314	P726	1963	1961-1970	2
1315	R021	1967	1961-1970	1
1316	N774	1746	1741-1750	6
1317	N943	1731	1731-1740	2
1318	Q478	1719	1711-1720	9
1319	N688	1751	1751-1760	12
1320	N464	1775	1771-1780	17
1321	N928	1750	1741-1750	2
1322	P574	1949	1941-1950	6
1323	L447	1926	1921-1930	1
1324	M866	1842	1841-1850	2
1325	R160	1925	1921-1930	1
1326	K976	1934	1931-1940	1
1327	Q245	1941	1941-1950	1
1328	N386	1776	1771-1780	4
1329	R048	1987	1981-1990	1
1330	Q274	1732	1731-1740	3
1331	Z154	1874	1871-1880	5
1332	N543	1784	1781-1790	1
1333	P889	1922	1921-1930	4
1334	N893	1770	1761-1770	1
1335	M887	1814	1811-1820	2
1336	P375	1964	1961-1970	20
1337	P274	1963	1961-1970	7
1338	P474	1924	1921-1930	11
1339	M754	1843	1841-1850	1
1340	N234	1793	1791-1800	10
1341	R763	1985	1981-1990	1
1342	M584	1836	1831-1840	1
1343	E135	1954	1951-1960	1
1344	Q998	1704	1701-1710	3
1345	L235	1945	1941-1950	1
1346	P255	1727	1721-1730	1
1347	P554	1960	1951-1960	3
1348	P885	1956	1951-1960	1
1349	L632	1932	1931-1940	3
1350	L273	1929	1921-1930	1
1351	L243	1929	1921-1930	9
1352	P959	1949	1941-1950	1
1353	N384	1780	1771-1780	1
1354	S124	1975	1971-1980	5
1355	P535	1941	1941-1950	1
1356	K657	1910	1901-1910	1
1357	P424	1936	1931-1940	1
1358	Q293	1762	1761-1770	4
1359	E064	2006	2001-2010	9
1360	L242	1906	1901-1910	1
1361	P478	1964	1961-1970	24
1362	S230	1952	1951-1960	1
1363	E048	2000	1991-2000	1
1364	K432	1913	1911-1920	1
1365	N583	1764	1761-1770	2
1366	Q297	1735	1731-1740	2
1367	K586	1957	1951-1960	2
1368	R766	1947	1941-1950	3
1369	P678	1933	1931-1940	1
1370	S585	1794	1791-1800	2
1371	Z159	1877	1871-1880	2
1372	L446	1945	1941-1950	5
1373	R079	1994	1991-2000	6
1374	R448	1994	1991-2000	5
1375	S529	1955	1951-1960	3
1376	R120	1990	1981-1990	2
1377	Q477	1719	1711-1720	13
1378	S997	1963	1961-1970	2
1379	L382	1890	1881-1890	7
1380	K435	1918	1911-1920	2
1381	P439	1931	1931-1940	7
1382	P684	1958	1951-1960	2
1383	S835	1732	1731-1740	6
1384	Q999	1704	1701-1710	2
1385	M486	1804	1801-1810	3
1386	N897	1785	1781-1790	1
1387	R746	1963	1961-1970	1
1388	Q980	1965	1961-1970	1
1389	P276	1961	1961-1970	3
1390	R838	1845	1841-1850	1
1391	Q357	1707	1701-1710	4
1392	R090	1974	1971-1980	1
1393	L523	1897	1891-1900	1
1394	R097	2003	2001-2010	9
1395	S663	1835	1831-1840	5
1396	R698	1950	1941-1950	2
1397	K377	1927	1921-1930	1
1398	P438	1966	1961-1970	5
1399	M378	1833	1831-1840	3
1400	P792	1960	1951-1960	1
1401	L573	1922	1921-1930	2
1402	P483	1875	1871-1880	1
1403	P286	1967	1961-1970	1
1404	K889	1930	1921-1930	4
1405	M474	1809	1801-1810	5
1406	P485	1968	1961-1970	8
1407	N459	1776	1771-1780	1
1408	R588	1924	1921-1930	6
1409	M463	1814	1811-1820	3
1410	R942	1928	1921-1930	2
1411	K694	1925	1921-1930	2
1412	E125	1876	1871-1880	7
1413	E104	2002	2001-2010	1
1414	P445	1968	1961-1970	7
1415	S981	1888	1881-1890	1
1416	L498	1896	1891-1900	2
1417	P693	1959	1951-1960	3
1418	R073	2005	2001-2010	6
1419	L677	1935	1931-1940	1
1420	R576	1793	1791-1800	2
1421	N966	1763	1761-1770	1
1422	P529	1903	1901-1910	1
1423	L252	1921	1921-1930	10
1424	P459	1948	1941-1950	10
1425	P246	1735	1731-1740	3
1426	P769	1963	1961-1970	8
1427	M687	1830	1821-1830	2
1428	P775	1893	1891-1900	1
1429	S714	1728	1721-1730	1
1430	M223	1873	1871-1880	4
1431	E255	2013	2011-2020	1
1432	N666	1755	1751-1760	8
1433	L593	1891	1891-1900	1
1434	R832	1984	1981-1990	4
1435	P732	1960	1951-1960	20
1436	Q256	1733	1731-1740	1
1437	S769	1875	1871-1880	1
1438	P584	1947	1941-1950	8
1439	R619	1970	1961-1970	6
1440	R289	1824	1821-1830	1
1441	P729	1960	1951-1960	25
1442	E006	1981	1981-1990	13
1443	N373	1780	1771-1780	4
1444	P268	1909	1901-1910	1
1445	P682	1966	1961-1970	3
1446	N848	1749	1741-1750	3
1447	M867	1842	1841-1850	2
1448	E091	2011	2011-2020	1
1449	P659	1938	1931-1940	7
1450	N698	1755	1751-1760	5
1451	P653	1961	1961-1970	10
1452	M652	1834	1831-1840	1
1453	L859	1848	1841-1850	2
1454	K868	1896	1891-1900	2
1455	N352	1781	1781-1790	2
1456	N356	1781	1781-1790	3
1457	P752	1958	1951-1960	16
1458	N993	1774	1771-1780	1
1459	Q232	1799	1791-1800	2
1460	P337	1968	1961-1970	3
1461	S189	1986	1981-1990	48
1462	R438	1967	1961-1970	1
1463	L574	1914	1911-1920	1
1464	L534	1883	1881-1890	3
1465	P754	1950	1941-1950	5
1466	Q862	1631	1631-1640	1
1467	Q237	1913	1911-1920	1
1468	S311	1960	1951-1960	1
1469	L375	1883	1881-1890	1
1470	N227	1835	1831-1840	1
1471	P532	1944	1941-1950	1
1472	Z157	1876	1871-1880	2
1473	R535	1961	1961-1970	1
1474	R545	1961	1961-1970	2
1475	N623	1761	1761-1770	1
1476	R001	1993	1991-2000	2
1477	N886	1734	1731-1740	6
1478	P586	1932	1931-1940	1
1479	M695	1842	1841-1850	1
1480	Q269	1768	1761-1770	1
1481	P455	1957	1951-1960	2
1482	S661	1949	1941-1950	4
1483	K763	1913	1911-1920	1
1484	P895	1956	1951-1960	6
1485	Q224	1969	1961-1970	1
1486	S409	1956	1951-1960	1
1487	P297	1966	1961-1970	1
1488	S794	1885	1881-1890	3
1489	P639	1909	1901-1910	1
