# Supplementary material for: Frequency patterns of semantic change: corpus-based evidence of a near-critical dynamics in language change
Source: R Soc Open Sci. 2017 Nov 8;4(11):170830. doi: 10.1098/rsos.170830 (PMC5717648; doi:10.1098/rsos.170830)
Supplement: full_data.zip [file rsos170830supp2.gz › actuellement.csv]

	Decade	Occurrences	Nombre de mots	Frequence	Average frequency	Normalized average frequency
0	1321-1330	0	247971	0.0	0.0	0.0
1	1331-1340	0	187017	0.0	0.0	0.0
2	1341-1350	0	589308	0.0	0.0	0.0
3	1351-1360	0	318194	0.0	0.0	0.0
4	1361-1370	0	662712	0.0	0.0	0.0
5	1371-1380	0	971929	0.0	0.0	0.0
6	1381-1390	0	241822	0.0	0.0	0.0
7	1391-1400	0	1263737	0.0	0.0	0.0
8	1401-1410	0	765291	0.0	0.0	0.0
9	1411-1420	0	324443	0.0	0.0	0.0
10	1421-1430	0	298510	0.0	0.0	0.0
11	1431-1440	0	213190	0.0	0.0	0.0
12	1441-1450	0	386463	0.0	0.0	0.0
13	1451-1460	3	694796	0.4317814149764823	0.08635628299529646	0.0006898787966467364
14	1461-1470	0	537606	0.0	0.08635628299529646	0.0006898787966467364
15	1471-1480	0	183566	0.0	0.08635628299529646	0.0006898787966467364
16	1481-1490	1	457731	0.21846892607230012	0.13005006820975648	0.001038937543956813
17	1491-1500	0	626697	0.0	0.13005006820975648	0.001038937543956813
18	1501-1510	0	162065	0.0	0.043693785214460025	0.0003490587473100765
19	1511-1520	0	216624	0.0	0.043693785214460025	0.0003490587473100765
20	1521-1530	0	252956	0.0	0.043693785214460025	0.0003490587473100765
21	1531-1540	0	194542	0.0	0.0	0.0
22	1541-1550	0	957168	0.0	0.0	0.0
23	1551-1560	5	1949051	0.2565351034939568	0.05130702069879136	0.00040987898588848784
24	1561-1570	0	480126	0.0	0.05130702069879136	0.00040987898588848784
25	1571-1580	1	945849	0.10572512102883229	0.07245204490455782	0.0005788013080191754
26	1581-1590	0	842175	0.0	0.07245204490455782	0.0005788013080191754
27	1591-1600	0	676127	0.0	0.07245204490455782	0.0005788013080191754
28	1601-1610	23	2099839	1.0953220699301232	0.2402094381917911	0.001918973263033651
29	1611-1620	1	794187	0.12591492935542886	0.2653924240628769	0.0021201538533291214
30	1621-1630	10	2095458	0.47722264058740377	0.3396919279745912	0.002713714050366027
31	1631-1640	17	2094158	0.8117821100413628	0.5020483499828637	0.004010738993519699
32	1641-1650	3	1247594	0.24046284287997538	0.5501409185588588	0.00439493852349096
33	1651-1660	6	2303221	0.26050474531102313	0.3831774536350388	0.003061109064065428
34	1661-1670	61	2481229	2.4584590942633673	0.8496862866166264	0.006787931724322125
35	1671-1680	11	2015147	0.5458658847220575	0.8634149354435573	0.006897606474135345
36	1681-1690	86	1684489	5.105405853050985	1.7221396840454815	0.013757744215919967
37	1691-1700	54	1871214	2.8858270620035977	2.251212527870206	0.017984375147408155
38	1701-1710	38	809750	4.692806421735104	3.1376728631550224	0.025066085570431582
39	1711-1720	60	1714151	3.5002750632820563	3.34603605695876	0.026730647133538957
40	1721-1730	33	1125965	2.9308193416314006	3.8230267483406286	0.03054120674505143
41	1731-1740	274	2909061	9.418846837519048	4.685714945234241	0.037433007486251973
42	1741-1750	96	2136771	4.4927603379117365	5.007101600415869	0.040000485279930255
43	1751-1760	181	2483475	7.288174835663737	5.526175283201596	0.04414723540893606
44	1761-1770	141	3287236	4.289317834192617	5.683983837383709	0.04540792857084122
45	1771-1780	177	3011727	5.877026702619461	6.273225309581319	0.050115231660718074
46	1781-1790	97	2767020	3.5055763962674646	5.090571221331003	0.040667303253517986
47	1791-1800	52	2497443	2.082129602157086	4.608445074180073	0.03681571776730007
48	1801-1810	174	1436685	12.111214358053436	5.573052978658014	0.044521729620698364
49	1811-1820	31	1624933	1.907770966556775	5.096743605130844	0.04071661288752004
50	1821-1830	54	3062877	1.7630482712821964	4.273947918863392	0.03414350345946335
51	1831-1840	96	7375086	1.3016797363447694	3.833168586878853	0.030622227362473293
52	1841-1850	80	11919516	0.6711681917285903	3.5509763047931537	0.028367863635413822
53	1851-1860	88	5771056	1.5248509111677309	1.4337036154160123	0.011453500436154089
54	1861-1870	67	6858196	0.9769332926618021	1.2475360806370177	0.009966254454584716
55	1871-1880	126	5715634	2.20447985297869	1.3358223969763166	0.010671551806021739
56	1881-1890	71	7679389	0.9245527215771984	1.2603969940228024	0.010068997082481823
57	1891-1900	77	4613910	1.6688665361916466	1.4599366629154136	0.011663069706779706
58	1901-1910	120	4804354	2.497734346802921	1.654513350042452	0.01321749430814914
59	1911-1920	104	5036866	2.0647759936436665	1.8720818902388245	0.014955595086607099
60	1921-1930	280	11280218	2.4822215315342313	1.9276302259499325	0.015399356879807431
61	1931-1940	365	10897083	3.3495202339928953	2.412623728433072	0.019273848952292512
62	1941-1950	467	12300750	3.7965164725728107	2.838153715709305	0.02267330183952734
63	1951-1960	903	9976887	9.050919389986076	4.148790724345936	0.033143653862531444
64	1961-1970	1231	13891857	8.861306303397738	5.508096786296751	0.044002810808231846
65	1971-1980	125	10280590	1.215883524194623	5.254829184828829	0.041979519137146225
66	1981-1990	458	15628128	2.9306133146593116	5.1710478009621115	0.0413102105671315
67	1991-2000	119	10606407	1.1219633566767708	4.636137177782904	0.037036943073062455
68	2001-2010	126	11205157	1.1244822361703635	3.0508497470197615	0.024372477360317026
69	2011-2020	25	2099905	1.1905300477878762	1.516694495897789	0.01211649387187827
