# Supplementary material for: Frequency patterns of semantic change: corpus-based evidence of a near-critical dynamics in language change
Source: R Soc Open Sci. 2017 Nov 8;4(11):170830. doi: 10.1098/rsos.170830 (PMC5717648; doi:10.1098/rsos.170830)
Supplement: full_data.zip [file rsos170830supp2.gz › a_decouvert_complet.csv]

	Cote	Date	Decade	Occurrences
0	Q823	1648	1641-1650	1
1	R732	1886	1881-1890	2
2	M499	1805	1801-1810	2
3	R025	1988	1981-1990	2
4	S883	1995	1991-2000	1
5	N268	1802	1801-1810	3
6	S881	1715	1711-1720	5
7	S369	1981	1981-1990	1
8	K279	1922	1921-1930	2
9	S389	1930	1921-1930	1
10	R190	1899	1891-1900	1
11	L248	1946	1941-1950	1
12	R663	1957	1951-1960	1
13	S187	1984	1981-1990	1
14	Q536	1684	1681-1690	1
15	6251	1455	1451-1460	1
16	N453	1776	1771-1780	6
17	R798	1791	1791-1800	1
18	R783	1844	1841-1850	1
19	R553	1965	1961-1970	1
20	Q472	1776	1771-1780	1
21	N445	1776	1771-1780	1
22	M725	1836	1831-1840	1
23	E059	1965	1961-1970	1
24	Q364	1681	1681-1690	4
25	L272	1928	1921-1930	1
26	S161	1952	1951-1960	1
27	L274	1948	1941-1950	1
28	R550	1961	1961-1970	1
29	0814	1377	1371-1380	1
30	N735	1764	1761-1770	1
31	R494	1847	1841-1850	1
32	N935	1763	1761-1770	2
33	Q294	1762	1761-1770	2
34	L978	1839	1831-1840	2
35	K724	1908	1901-1910	1
36	P878	1929	1921-1930	1
37	P968	1853	1851-1860	1
38	R235	1696	1691-1700	1
39	L876	1945	1941-1950	1
40	N266	1836	1831-1840	1
41	S880	1715	1711-1720	1
42	R306	1682	1681-1690	1
43	N277	1782	1781-1790	1
44	Q366	1704	1701-1710	1
45	N858	1749	1741-1750	5
46	N683	1751	1751-1760	1
47	N264	1790	1781-1790	1
48	S657	1836	1831-1840	2
49	N957	1762	1761-1770	4
50	S136	1846	1841-1850	1
51	Q439	1676	1671-1680	1
52	N846	1720	1711-1720	1
53	S696	1972	1971-1980	1
54	P882	1896	1891-1900	1
55	K228	1909	1901-1910	2
56	S747	1560	1551-1560	1
57	K926	1937	1931-1940	1
58	M345	1840	1831-1840	1
59	Q382	1671	1671-1680	2
60	R457	1966	1961-1970	1
61	N647	1760	1751-1760	1
62	R257	1990	1981-1990	1
63	Q476	1719	1711-1720	3
64	K874	1919	1911-1920	1
65	R249	2004	2001-2010	1
66	S105	1646	1641-1650	1
67	Q489	1738	1731-1740	1
68	Q525	1601	1601-1610	1
69	M336	1840	1831-1840	1
70	R035	1977	1971-1980	1
71	K944	1925	1921-1930	3
72	M525	1800	1791-1800	2
73	M782	1821	1821-1830	2
74	R565	1558	1551-1560	2
75	S995	1960	1951-1960	1
76	M385	1813	1811-1820	1
77	Q844	1660	1651-1660	1
78	Q533	1623	1621-1630	1
79	L495	1889	1881-1890	1
80	R936	1938	1931-1940	3
81	R146	2001	2001-2010	1
82	K937	1934	1931-1940	1
83	R983	1639	1631-1640	1
84	Q693	1627	1621-1630	3
85	R611	1939	1931-1940	1
86	S570	1975	1971-1980	1
87	R488	1841	1841-1850	1
88	S858	1662	1661-1670	1
89	K854	1878	1871-1880	1
90	Q457	1784	1781-1790	1
91	N686	1751	1751-1760	1
92	N633	1764	1761-1770	1
93	N874	1770	1761-1770	1
94	P487	1956	1951-1960	1
95	P222	1750	1741-1750	1
96	R461	1965	1961-1970	1
97	M379	1828	1821-1830	1
98	L262	1921	1921-1930	1
99	R397	1630	1621-1630	1
100	E283	2008	2001-2010	1
101	R700	2008	2001-2010	2
102	P492	1903	1901-1910	3
103	S713	1728	1721-1730	1
104	K788	1848	1841-1850	1
105	N292	1788	1781-1790	1
106	L794	1957	1951-1960	1
107	S534	1662	1661-1670	4
108	R433	1967	1961-1970	1
109	R122	2008	2001-2010	1
110	M338	1842	1841-1850	1
111	P226	1746	1741-1750	1
112	N398	1772	1771-1780	1
113	R726	1856	1851-1860	1
114	N345	1784	1781-1790	1
115	S969	1867	1861-1870	1
116	N337	1785	1781-1790	1
117	R633	1843	1841-1850	2
118	M459	1814	1811-1820	3
119	K362	1937	1931-1940	1
120	N324	1787	1781-1790	1
121	P945	1822	1821-1830	3
122	L849	1836	1831-1840	1
123	R486	1839	1831-1840	1
124	M526	1803	1801-1810	1
125	Q842	1679	1671-1680	1
126	K574	1954	1951-1960	1
127	R621	1790	1781-1790	1
128	N799	1755	1751-1760	1
129	S404	1592	1591-1600	7
130	M949	1810	1801-1810	3
131	R011	1794	1791-1800	1
132	L689	1950	1941-1950	1
133	M484	1805	1801-1810	1
134	N278	1783	1781-1790	1
135	N832	1729	1721-1730	1
136	E018	1976	1971-1980	1
137	L485	1884	1881-1890	1
138	N478	1775	1771-1780	1
139	S319	1844	1841-1850	2
140	N229	1835	1831-1840	1
141	K549	1937	1931-1940	1
142	N595	1761	1761-1770	1
143	N293	1788	1781-1790	1
144	E282	2006	2001-2010	2
145	L253	1921	1921-1930	1
146	S344	1859	1851-1860	1
147	P244	1731	1731-1740	1
148	S706	1961	1961-1970	1
149	Q322	1763	1761-1770	1
150	N877	1734	1731-1740	1
151	M392	1824	1821-1830	1
152	R045	2004	2001-2010	1
153	M656	1831	1831-1840	1
154	N653	1749	1741-1750	1
155	M684	1848	1841-1850	1
156	Q977	1678	1671-1680	1
157	E163	2012	2011-2020	1
158	P296	1968	1961-1970	1
159	M947	1803	1801-1810	2
160	L989	1879	1871-1880	1
161	Q633	1662	1661-1670	1
162	L996	1874	1871-1880	4
163	S996	1964	1961-1970	3
164	0811	1377	1371-1380	1
165	E051	1910	1901-1910	1
166	K592	1912	1911-1920	2
167	R231	1980	1971-1980	1
168	P343	1963	1961-1970	1
169	E074	1887	1881-1890	1
170	M226	1879	1871-1880	4
171	S221	1963	1961-1970	1
172	K968	1956	1951-1960	2
173	P395	1847	1841-1850	1
174	K359	1937	1931-1940	3
175	N276	1782	1781-1790	1
176	K548	1939	1931-1940	1
177	N477	1775	1771-1780	1
178	S734	1947	1941-1950	2
179	N359	1784	1781-1790	1
180	N323	1787	1781-1790	1
181	R677	1789	1781-1790	1
182	K729	1896	1891-1900	2
183	R199	1999	1991-2000	1
184	S002	1951	1951-1960	1
185	Q252	1771	1771-1780	1
186	K952	1936	1931-1940	1
187	M959	1855	1851-1860	1
188	K999	1899	1891-1900	1
189	K898	1938	1931-1940	1
190	S594	1929	1921-1930	1
191	N493	1775	1771-1780	1
192	N365	1781	1781-1790	1
193	Q974	1650	1641-1650	1
194	L779	1912	1911-1920	1
195	Q863	1634	1631-1640	1
196	S245	1593	1591-1600	2
197	N837	1733	1731-1740	1
198	0301	1489	1481-1490	1
199	E190	1968	1961-1970	1
200	S414	1996	1991-2000	1
201	E217	1716	1711-1720	1
202	P242	1731	1731-1740	1
203	P936	1826	1821-1830	1
204	R837	1864	1861-1870	2
205	E126	2012	2011-2020	1
206	Q523	1601	1601-1610	1
207	N947	1739	1731-1740	2
208	Q334	1713	1711-1720	1
209	M462	1814	1811-1820	4
210	M683	1791	1791-1800	2
211	K433	1918	1911-1920	1
212	M739	1824	1821-1830	1
213	L224	1946	1941-1950	1
214	S793	1883	1881-1890	1
215	S590	1603	1601-1610	6
216	R013	1945	1941-1950	2
217	M539	1860	1851-1860	1
218	Q332	1713	1711-1720	1
219	R595	1935	1931-1940	1
220	R768	1981	1981-1990	1
221	N958	1762	1761-1770	4
222	M263	1863	1861-1870	1
223	S039	1958	1951-1960	1
224	N424	1779	1771-1780	1
225	S328	1996	1991-2000	1
226	R215	1999	1991-2000	2
227	S397	1843	1841-1850	2
228	S790	1852	1851-1860	1
229	R574	1864	1861-1870	1
230	E265	2007	2001-2010	1
231	L363	1906	1901-1910	1
232	M477	1840	1831-1840	1
233	L246	1946	1941-1950	2
234	L499	1901	1901-1910	1
235	E113	2002	2001-2010	1
236	K668	1948	1941-1950	1
237	L256	1908	1901-1910	1
238	S361	1997	1991-2000	2
239	E185	1998	1991-2000	1
240	P748	1955	1951-1960	1
241	S739	1862	1861-1870	5
242	E134	1968	1961-1970	1
243	K473	1936	1931-1940	1
244	S556	1971	1971-1980	1
245	R782	1843	1841-1850	4
246	M688	1881	1881-1890	1
247	S543	1966	1961-1970	2
248	R660	1948	1941-1950	1
249	P632	1962	1961-1970	1
250	S691	1997	1991-2000	1
251	R214	2008	2001-2010	1
252	S355	1870	1861-1870	1
253	N358	1784	1781-1790	1
254	S888	1581	1581-1590	2
255	L322	1930	1921-1930	1
256	M344	1840	1831-1840	2
257	Q466	1784	1781-1790	2
258	Q247	1929	1921-1930	1
259	P723	1876	1871-1880	1
260	R759	1985	1981-1990	1
261	Q546	1684	1681-1690	1
262	N275	1782	1781-1790	1
263	S092	1601	1601-1610	1
264	M554	1796	1791-1800	1
265	M594	1874	1871-1880	1
266	K964	1954	1951-1960	1
267	R251	1771	1771-1780	1
268	M938	1835	1831-1840	1
269	M249	1873	1871-1880	1
270	R147	2008	2001-2010	4
271	E089	1987	1981-1990	1
272	M758	1844	1841-1850	1
273	M458	1814	1811-1820	1
274	P557	1872	1871-1880	3
275	M562	1797	1791-1800	1
276	K556	1944	1941-1950	1
277	M522	1805	1801-1810	1
278	Q524	1601	1601-1610	2
279	R779	1858	1851-1860	1
280	L463	1884	1881-1890	1
281	N298	1787	1781-1790	1
282	L936	1860	1851-1860	2
283	S791	1866	1861-1870	1
284	E010	1829	1821-1830	6
285	R556	1965	1961-1970	1
286	S587	1961	1961-1970	1
287	Q973	1656	1651-1660	1
288	N465	1775	1771-1780	1
289	M676	1811	1811-1820	1
290	M368	1862	1861-1870	1
291	E056	2011	2011-2020	1
292	K723	1908	1901-1910	1
293	M523	1805	1801-1810	1
294	M289	1874	1871-1880	1
295	E092	2010	2001-2010	3
296	K866	1896	1891-1900	1
297	P552	1953	1951-1960	1
298	S703	1983	1981-1990	1
299	N687	1751	1751-1760	1
300	N289	1788	1781-1790	2
301	Q789	1601	1601-1610	1
302	L433	1882	1881-1890	1
303	P625	1948	1941-1950	1
304	N552	1768	1761-1770	1
305	R737	1876	1871-1880	3
306	M859	1795	1791-1800	2
307	Q543	1684	1681-1690	1
308	N344	1784	1781-1790	1
309	P229	1768	1761-1770	1
310	R429	1668	1661-1670	3
311	M869	1848	1841-1850	1
312	L867	1818	1811-1820	1
313	K292	1928	1921-1930	1
314	P223	1732	1731-1740	1
315	P636	1932	1931-1940	1
316	N955	1734	1731-1740	1
317	P488	1907	1901-1910	1
318	N559	1857	1851-1860	1
319	N385	1776	1771-1780	2
320	R711	1845	1841-1850	1
321	S155	1869	1861-1870	1
322	M723	1869	1861-1870	1
323	S517	1966	1961-1970	1
324	S512	1989	1981-1990	1
325	N885	1734	1731-1740	1
326	S135	1850	1841-1850	1
327	M857	1795	1791-1800	2
328	Q655	1656	1651-1660	2
329	S196	1603	1601-1610	14
330	P225	1746	1741-1750	1
331	Q547	1657	1651-1660	2
332	M293	1854	1851-1860	1
333	R866	1988	1981-1990	1
334	N353	1781	1781-1790	1
335	R795	1975	1971-1980	1
336	S307	1995	1991-2000	3
337	M694	1829	1821-1830	1
338	P482	1911	1911-1920	2
339	M665	1839	1831-1840	1
340	P234	1781	1781-1790	1
341	S375	1870	1861-1870	2
342	L249	1946	1941-1950	1
343	R851	1560	1551-1560	1
344	N569	1761	1761-1770	1
345	S120	1846	1841-1850	1
346	S086	1624	1621-1630	1
347	R536	1960	1951-1960	1
348	S768	1874	1871-1880	3
349	N688	1751	1751-1760	2
350	Q478	1719	1711-1720	7
351	R638	1879	1871-1880	1
352	P877	1928	1921-1930	1
353	K943	1950	1941-1950	1
354	R750	1972	1971-1980	1
355	L786	1943	1941-1950	1
356	L774	1935	1931-1940	1
357	M944	1791	1791-1800	1
358	P342	1963	1961-1970	1
359	R630	1793	1791-1800	1
360	S625	1849	1841-1850	1
361	S252	1845	1841-1850	1
362	Q933	1652	1651-1660	1
363	M783	1821	1821-1830	1
364	R002	1997	1991-2000	1
365	R787	1573	1571-1580	1
366	L935	1833	1831-1840	1
367	K229	1911	1911-1920	1
368	E020	1966	1961-1970	1
369	P327	1942	1941-1950	1
370	N386	1776	1771-1780	2
371	K949	1936	1931-1940	1
372	N635	1762	1761-1770	1
373	N262	1792	1791-1800	1
374	L383	1921	1921-1930	1
375	R515	1964	1961-1970	1
376	M955	1855	1851-1860	1
377	S009	1993	1991-2000	2
378	N558	1857	1851-1860	1
379	N738	1738	1731-1740	1
380	E058	1947	1941-1950	2
381	M933	1835	1831-1840	1
382	E268	1998	1991-2000	1
383	K687	1913	1911-1920	1
384	K769	1926	1921-1930	1
385	R282	1989	1981-1990	1
386	N297	1788	1781-1790	1
387	R356	1896	1891-1900	1
388	N532	1774	1771-1780	1
389	Q323	1741	1741-1750	2
390	R450	1992	1991-2000	2
391	N994	1739	1731-1740	1
392	R833	1865	1861-1870	1
393	R937	1950	1941-1950	4
394	N656	1758	1751-1760	1
395	N285	1788	1781-1790	1
396	Q623	1619	1611-1620	1
397	R761	1974	1971-1980	1
398	Q998	1704	1701-1710	5
399	S855	1994	1991-2000	1
400	K343	1956	1951-1960	1
401	L324	1926	1921-1930	3
402	L494	1889	1881-1890	1
403	K447	1922	1921-1930	1
404	S325	1990	1981-1990	1
405	M445	1846	1841-1850	1
406	E145	1918	1911-1920	7
407	M669	1835	1831-1840	1
408	M428	1817	1811-1820	1
409	R549	1961	1961-1970	1
410	R355	1990	1981-1990	1
411	M327	1846	1841-1850	1
412	Q492	1738	1731-1740	2
413	E071	1976	1971-1980	1
414	Q337	1715	1711-1720	1
415	N436	1776	1771-1780	1
416	Q728	1669	1661-1670	1
417	K496	1914	1911-1920	2
418	N585	1764	1761-1770	5
419	R102	1558	1551-1560	2
420	R423	1552	1551-1560	1
421	N384	1780	1771-1780	1
422	M697	1797	1791-1800	2
423	N485	1773	1771-1780	3
424	S324	1960	1951-1960	1
425	K647	1928	1921-1930	1
426	E242	1671	1671-1680	1
427	S353	1899	1891-1900	2
428	S700	1997	1991-2000	1
429	M797	1833	1831-1840	1
430	E084	2011	2011-2020	1
431	Q745	1643	1641-1650	1
432	S335	1845	1841-1850	1
433	E121	1988	1981-1990	2
434	E064	2006	2001-2010	3
435	R063	1964	1961-1970	1
436	M393	1824	1821-1830	1
437	S662	1851	1851-1860	1
438	P724	1934	1931-1940	1
439	M429	1817	1811-1820	1
440	S014	1747	1741-1750	1
441	K843	1935	1931-1940	2
442	N583	1764	1761-1770	1
443	Q889	1631	1631-1640	1
444	Q749	1630	1621-1630	1
445	E033	1977	1971-1980	1
446	N347	1783	1781-1790	1
447	N259	1790	1781-1790	1
448	S585	1794	1791-1800	3
449	M693	1829	1821-1830	1
450	Q793	1602	1601-1610	1
451	Q295	1762	1761-1770	2
452	R448	1994	1991-2000	1
453	S529	1955	1951-1960	2
454	K537	1929	1921-1930	1
455	Q477	1719	1711-1720	4
456	S997	1963	1961-1970	1
457	M372	1823	1821-1830	1
458	E249	2012	2011-2020	1
459	M382	1828	1821-1830	1
460	N948	1739	1731-1740	1
461	S071	1584	1581-1590	1
462	S715	1734	1731-1740	1
463	M943	1791	1791-1800	2
464	P852	1846	1841-1850	1
465	N849	1745	1741-1750	1
466	M722	1877	1871-1880	1
467	N797	1755	1751-1760	1
468	M466	1805	1801-1810	1
469	L564	1916	1911-1920	1
470	Q999	1704	1701-1710	6
471	K947	1936	1931-1940	1
472	K884	1951	1951-1960	3
473	R064	1981	1981-1990	2
474	M395	1823	1821-1830	1
475	R746	1963	1961-1970	1
476	Q288	1729	1721-1730	2
477	R838	1845	1841-1850	2
478	Q924	1659	1651-1660	1
479	E277	1961	1961-1970	1
480	R116	1989	1981-1990	1
481	Q726	1656	1651-1660	1
482	N827	1755	1751-1760	3
483	N239	1835	1831-1840	1
484	S374	1958	1951-1960	1
485	S663	1835	1831-1840	3
486	R000	1989	1981-1990	1
487	R680	1799	1791-1800	3
488	M679	1813	1811-1820	1
489	N269	1802	1801-1810	1
490	L563	1915	1911-1920	1
491	R472	1825	1821-1830	1
492	L873	1870	1861-1870	1
493	S315	1955	1951-1960	1
494	K693	1925	1921-1930	1
495	S360	1778	1771-1780	2
496	S535	1662	1661-1670	4
497	S885	1993	1991-2000	1
498	R805	1998	1991-2000	1
499	P664	1945	1941-1950	1
500	M355	1836	1831-1840	1
501	R548	1979	1971-1980	4
502	M686	1830	1821-1830	1
503	N826	1755	1751-1760	1
504	E097	1989	1981-1990	1
505	L278	1963	1961-1970	1
506	S162	1846	1841-1850	1
507	E098	1984	1981-1990	3
508	K954	1936	1931-1940	1
509	R179	2001	2001-2010	2
510	S407	1967	1961-1970	1
511	Q747	1643	1641-1650	1
512	M973	1822	1821-1830	2
513	E040	1979	1971-1980	1
514	M463	1814	1811-1820	1
515	L687	1923	1921-1930	1
516	S705	1839	1831-1840	1
517	P942	1819	1811-1820	1
518	K694	1925	1921-1930	2
519	S640	1964	1961-1970	1
520	E162	2008	2001-2010	3
521	L498	1896	1891-1900	1
522	R321	1682	1681-1690	1
523	N452	1776	1771-1780	2
524	S317	1987	1981-1990	1
525	M422	1823	1821-1830	2
526	P577	1865	1861-1870	2
527	L587	1888	1881-1890	1
528	M546	1808	1801-1810	2
529	R576	1793	1791-1800	1
530	R222	1675	1671-1680	1
531	M872	1859	1851-1860	1
532	L838	1875	1871-1880	1
533	Q694	1627	1621-1630	2
534	P529	1903	1901-1910	1
535	N334	1788	1781-1790	1
536	N946	1738	1731-1740	2
537	R669	1989	1981-1990	1
538	N423	1772	1771-1780	1
539	R688	1842	1841-1850	1
540	N263	1790	1781-1790	1
541	S368	1942	1941-1950	1
542	R006	1970	1961-1970	1
543	N428	1779	1771-1780	1
544	Q487	1782	1781-1790	1
545	R256	2007	2001-2010	1
546	L593	1891	1891-1900	7
547	N429	1778	1771-1780	7
548	N343	1784	1781-1790	3
549	Q932	1654	1651-1660	2
550	S321	1985	1981-1990	1
551	L688	1924	1921-1930	1
552	N476	1775	1771-1780	1
553	N836	1733	1731-1740	1
554	P285	1908	1901-1910	2
555	Q935	1654	1651-1660	1
556	S513	1981	1981-1990	1
557	S591	1615	1611-1620	1
558	S692	1745	1741-1750	1
559	R765	1987	1981-1990	1
560	M343	1840	1831-1840	1
561	Q529	1623	1621-1630	1
562	R289	1824	1821-1830	1
563	N828	1755	1751-1760	5
564	R224	1675	1671-1680	1
565	N487	1769	1761-1770	2
566	N562	1857	1851-1860	1
567	R098	1975	1971-1980	1
568	N294	1788	1781-1790	2
569	M652	1834	1831-1840	1
570	S528	1967	1961-1970	1
571	Q738	1631	1631-1640	2
572	B020	1551	1551-1560	4
573	R905	1921	1921-1930	1
574	S906	1639	1631-1640	1
575	K868	1896	1891-1900	1
576	R258	1796	1791-1800	1
577	N356	1781	1781-1790	1
578	M699	1866	1861-1870	1
579	S386	1981	1981-1990	2
580	L943	1875	1871-1880	1
581	M672	1794	1791-1800	1
582	P848	1846	1841-1850	2
583	Q943	1684	1681-1690	1
584	E165	1955	1951-1960	1
585	M995	1825	1821-1830	1
586	S010	1957	1951-1960	5
587	S749	1967	1961-1970	1
588	M494	1805	1801-1810	6
589	Q276	1777	1771-1780	1
590	N945	1731	1731-1740	4
591	N283	1783	1781-1790	2
592	K899	1939	1931-1940	1
593	M876	1842	1841-1850	1
594	S746	1580	1571-1580	1
595	M262	1863	1861-1870	1
596	N555	1763	1761-1770	1
597	N544	1754	1751-1760	1
598	R957	1988	1981-1990	1
599	N584	1764	1761-1770	2
600	K325	1893	1891-1900	1
601	Q486	1735	1731-1740	1
602	Q884	1610	1601-1610	1
603	Q469	1776	1771-1780	1
604	L396	1899	1891-1900	1
605	R089	2007	2001-2010	1
606	R804	2008	2001-2010	1
607	R545	1961	1961-1970	1
608	N887	1734	1731-1740	1
609	R261	1976	1971-1980	1
610	K365	1928	1921-1930	1
611	R001	1993	1991-2000	3
612	R686	1845	1841-1850	1
613	K669	1936	1931-1940	1
614	L998	1874	1871-1880	1
615	S971	1583	1581-1590	2
616	K589	1881	1881-1890	1
617	P295	1910	1901-1910	1
618	S387	1995	1991-2000	2
619	M467	1805	1801-1810	1
620	K263	1928	1921-1930	1
621	P235	1781	1781-1790	1
622	Q384	1675	1671-1680	2
623	Z136	1853	1851-1860	1
624	E073	1988	1981-1990	2
625	M595	1832	1831-1840	1
626	R629	1793	1791-1800	1
627	S641	1965	1961-1970	1
628	S165	2006	2001-2010	2
629	M255	1869	1861-1870	1
630	S661	1949	1941-1950	1
631	P444	1945	1941-1950	1
632	R601	1917	1911-1920	1
633	M384	1832	1831-1840	2
634	M685	1848	1841-1850	3
635	P953	1944	1941-1950	1
636	L522	1897	1891-1900	1
637	R445	1846	1841-1850	1
638	R563	1870	1861-1870	2
