# Supplementary material for: Frequency patterns of semantic change: corpus-based evidence of a near-critical dynamics in language change
Source: R Soc Open Sci. 2017 Nov 8;4(11):170830. doi: 10.1098/rsos.170830 (PMC5717648; doi:10.1098/rsos.170830)
Supplement: full_data.zip [file rsos170830supp2.gz › a_decouvert.csv]

	Decade	Occurrences	Nombre de mots	Frequence	Average frequency	Normalized average frequency
0	1321-1330	0	247971	0.0	0.0	0.0
1	1331-1340	0	187017	0.0	0.0	0.0
2	1341-1350	0	589308	0.0	0.0	0.0
3	1351-1360	0	318194	0.0	0.0	0.0
4	1361-1370	0	662712	0.0	0.0	0.0
5	1371-1380	2	971929	0.2057763478608005	0.041155269572160105	0.0014755958295349014
6	1381-1390	0	241822	0.0	0.041155269572160105	0.0014755958295349014
7	1391-1400	0	1263737	0.0	0.041155269572160105	0.0014755958295349014
8	1401-1410	0	765291	0.0	0.041155269572160105	0.0014755958295349014
9	1411-1420	0	324443	0.0	0.041155269572160105	0.0014755958295349014
10	1421-1430	0	298510	0.0	0.0	0.0
11	1431-1440	0	213190	0.0	0.0	0.0
12	1441-1450	0	386463	0.0	0.0	0.0
13	1451-1460	1	694796	0.14392713832549411	0.028785427665098822	0.0010320830711489613
14	1461-1470	0	537606	0.0	0.028785427665098822	0.0010320830711489613
15	1471-1480	0	183566	0.0	0.028785427665098822	0.0010320830711489613
16	1481-1490	1	457731	0.21846892607230012	0.07247921287955886	0.0025986957530560505
17	1491-1500	0	626697	0.0	0.07247921287955886	0.0025986957530560505
18	1501-1510	0	162065	0.0	0.043693785214460025	0.001566612681907089
19	1511-1520	0	216624	0.0	0.043693785214460025	0.001566612681907089
20	1521-1530	0	252956	0.0	0.043693785214460025	0.001566612681907089
21	1531-1540	0	194542	0.0	0.0	0.0
22	1541-1550	0	957168	0.0	0.0	0.0
23	1551-1560	11	1949051	0.564377227686705	0.112875445537341	0.004047076800207973
24	1561-1570	0	480126	0.0	0.112875445537341	0.004047076800207973
25	1571-1580	2	945849	0.21145024205766458	0.1551654939488739	0.005563359398174485
26	1581-1590	5	842175	0.593700834149672	0.2739056607788083	0.009820712023828379
27	1591-1600	9	676127	1.3311108711824848	0.5401278350153053	0.019365937559146628
28	1601-1610	28	2099839	1.3334355633931936	0.693939502156603	0.02488075636429525
29	1611-1620	2	794187	0.2518298587108577	0.7443054738987746	0.02668659602045183
30	1621-1630	10	2095458	0.47722264058740377	0.7974599536047224	0.02859241584354083
31	1631-1640	6	2094158	0.2865113329557751	0.736022053365943	0.026389599282984257
32	1641-1650	5	1247594	0.400771404799959	0.5499541600894379	0.019718254150673773
33	1651-1660	12	2303221	0.5210094906220463	0.3874689455352084	0.01389245085865757
34	1661-1670	14	2481229	0.5642365134374941	0.44995027648053565	0.016132678958854067
35	1671-1680	10	2015147	0.49624171338368867	0.4537540910397926	0.016269062293438285
36	1681-1690	10	1684489	0.5936518433780215	0.515182193124242	0.018471527547447315
37	1691-1700	1	1871214	0.053441241888955514	0.44571616054204116	0.01598086744393603
38	1701-1710	12	809750	1.4819388700216116	0.6379020364219542	0.022871568923771516
39	1711-1720	25	1714151	1.4584479430341901	0.8167443223412935	0.02928384453247224
40	1721-1730	4	1125965	0.3552508292886546	0.7885461455222866	0.028272816964261118
41	1731-1740	25	2909061	0.859383835540059	0.8416925439546942	0.030178347038463588
42	1741-1750	14	2136771	0.6551942159454616	0.9620431387659952	0.034493440527870164
43	1751-1760	19	2483475	0.7650570269481272	0.8186667701512984	0.02935277266732428
44	1761-1770	34	3287236	1.0343035912237515	0.7338378997892108	0.026311287855495274
45	1771-1780	42	3011727	1.3945487090961433	0.9416974757507084	0.03376395981236081
46	1781-1790	41	2767020	1.4817384767728459	1.0661684039972659	0.03822678521791234
47	1791-1800	29	2497443	1.161187662741452	1.167367093356464	0.041855199404606074
48	1801-1810	25	1436685	1.7401170054674475	1.362379089060328	0.04884722960052921
49	1811-1820	16	1624933	0.9846559827389807	1.3524495673633739	0.0484912129601908
50	1821-1830	30	3062877	0.9794712618234425	1.2694340779088338	0.045514745759286296
51	1831-1840	32	7375086	0.4338932454482564	1.0598650316439158	0.038000781839649916
52	1841-1850	41	11919516	0.34397369826090257	0.896422238747806	0.03214064518953837
53	1851-1860	17	5771056	0.2945734714755843	0.6073135319494332	0.02177483768860802
54	1861-1870	26	6858196	0.3791084419284605	0.4862040237873293	0.017432533847111308
55	1871-1880	28	5715634	0.48988441177304215	0.3882866537772492	0.013921769263913452
56	1881-1890	12	7679389	0.15626243181586452	0.33276049105077077	0.01193091426524536
57	1891-1900	21	4613910	0.45514541896135813	0.35499483519086195	0.012728112432737287
58	1901-1910	16	4804354	0.33303124624038943	0.362686390143823	0.013003888208943243
59	1911-1920	21	5036866	0.41692592179343263	0.3702498861168174	0.013275072512447462
60	1921-1930	31	11280218	0.2748173838484327	0.3272364805318955	0.011732854406357369
61	1931-1940	26	10897083	0.23859596187346652	0.34370318654341586	0.01232325760306522
62	1941-1950	30	12300750	0.24388756783122983	0.30145161631739026	0.010808354615793837
63	1951-1960	29	9976887	0.2906718298002172	0.29297973302935576	0.01050460066695355
64	1961-1970	37	13891857	0.2663430814181286	0.26286316495429496	0.00942479040903398
65	1971-1980	18	10280590	0.17508722748402572	0.2429171336814136	0.008709638233674492
66	1981-1990	34	15628128	0.21755644693977422	0.23870923069467515	0.008558766567351621
67	1991-2000	29	10606407	0.27341964154307863	0.2446156454370449	0.008770537284733579
68	2001-2010	32	11205157	0.28558279013850496	0.2435978375047024	0.008734044433250763
69	2011-2020	5	2099905	0.23810600955757522	0.23795042313259174	0.008531560008248257
