# Supplementary material for: Frequency patterns of semantic change: corpus-based evidence of a near-critical dynamics in language change
Source: R Soc Open Sci. 2017 Nov 8;4(11):170830. doi: 10.1098/rsos.170830 (PMC5717648; doi:10.1098/rsos.170830)
Supplement: full_data.zip [file rsos170830supp2.gz › a_defaut_de_complet.csv]

	Cote	Date	Decade	Occurrences
0	R592	1933	1931-1940	1
1	M587	1877	1871-1880	1
2	P459	1948	1941-1950	1
3	R647	1900	1891-1900	1
4	S002	1951	1951-1960	1
5	K376	1926	1921-1930	1
6	P879	1895	1891-1900	1
7	R921	1929	1921-1930	2
8	R278	1821	1821-1830	1
9	R454	1865	1861-1870	2
10	R625	1925	1921-1930	2
11	P762	1966	1961-1970	2
12	R135	1993	1991-2000	1
13	S027	1831	1831-1840	1
14	M847	1837	1831-1840	1
15	R506	1998	1991-2000	1
16	R146	2001	2001-2010	2
17	R175	2007	2001-2010	3
18	R686	1845	1841-1850	1
19	S311	1960	1951-1960	2
20	P628	1953	1951-1960	2
21	P972	1859	1851-1860	1
22	S256	1990	1981-1990	6
23	S978	1881	1881-1890	2
24	S122	1967	1961-1970	2
25	M256	1868	1861-1870	4
26	R681	1842	1841-1850	1
27	L283	1924	1921-1930	2
28	R572	1974	1971-1980	1
29	P355	1936	1931-1940	2
30	P478	1964	1961-1970	2
31	S542	1844	1841-1850	1
32	K248	1931	1931-1940	1
33	L955	1946	1941-1950	3
34	K858	1890	1881-1890	1
35	K473	1936	1931-1940	1
36	R854	1948	1941-1950	1
37	P336	1968	1961-1970	1
38	S312	1995	1991-2000	2
39	M683	1791	1791-1800	1
40	L742	1902	1901-1910	5
41	P858	1961	1961-1970	1
42	M348	1837	1831-1840	2
43	L347	1888	1881-1890	2
44	P588	1936	1931-1940	1
45	M678	1813	1811-1820	2
46	K384	1945	1941-1950	1
47	L823	1948	1941-1950	1
48	L863	1851	1851-1860	4
49	R781	1843	1841-1850	2
50	M975	1848	1841-1850	3
51	K323	1913	1911-1920	1
52	R492	1845	1841-1850	1
53	M823	1873	1871-1880	1
54	E179	2012	2011-2020	2
55	P528	1957	1951-1960	1
56	L596	1932	1931-1940	1
57	S595	1961	1961-1970	1
58	R507	1877	1871-1880	1
59	S217	1931	1931-1940	2
60	K857	1878	1871-1880	2
61	S329	1996	1991-2000	3
62	M666	1831	1831-1840	3
63	R032	2001	2001-2010	1
64	E175	2011	2011-2020	1
65	L764	1927	1921-1930	2
66	E194	1953	1951-1960	1
67	P993	1957	1951-1960	1
68	R179	2001	2001-2010	1
69	M797	1833	1831-1840	1
70	S999	1972	1971-1980	1
71	N238	1836	1831-1840	2
72	M279	1831	1831-1840	1
73	M488	1804	1801-1810	10
74	M254	1869	1861-1870	2
75	K699	1928	1921-1930	1
76	L437	1897	1891-1900	1
77	S165	2006	2001-2010	7
78	M897	1845	1841-1850	1
79	M455	1846	1841-1850	2
80	P344	1963	1961-1970	2
81	P724	1934	1931-1940	5
82	L796	1949	1941-1950	1
83	R264	1847	1841-1850	1
84	K328	1901	1901-1910	1
85	S785	1885	1881-1890	1
86	K956	1894	1891-1900	1
87	M769	1878	1871-1880	1
88	E249	2012	2011-2020	4
89	L489	1885	1881-1890	1
90	N257	1829	1821-1830	2
91	K999	1899	1891-1900	1
92	R820	1986	1981-1990	1
93	R006	1970	1961-1970	3
94	R786	1857	1851-1860	1
95	M957	1855	1851-1860	1
96	K592	1912	1911-1920	2
97	L373	1964	1961-1970	1
98	R512	1955	1951-1960	1
99	R062	1996	1991-2000	2
100	P844	1943	1941-1950	1
101	E052	1914	1911-1920	2
102	P587	1936	1931-1940	1
103	M995	1825	1821-1830	1
104	S800	1840	1831-1840	1
105	S320	1989	1981-1990	1
106	M467	1805	1801-1810	1
107	R621	1790	1781-1790	1
108	R020	1972	1971-1980	1
109	R059	2004	2001-2010	2
110	R104	1874	1871-1880	1
111	L779	1912	1911-1920	1
112	E058	1947	1941-1950	1
113	E110	1989	1981-1990	5
114	R527	1982	1981-1990	2
115	R865	1948	1941-1950	1
116	E165	1955	1951-1960	2
117	E085	1976	1971-1980	1
118	E036	1983	1981-1990	3
119	P733	1960	1951-1960	1
120	P545	1899	1891-1900	1
121	K574	1954	1951-1960	2
122	S318	1985	1981-1990	1
123	K446	1922	1921-1930	1
124	S992	1877	1871-1880	3
125	E006	1981	1981-1990	1
126	P578	1947	1941-1950	1
127	M259	1858	1851-1860	1
128	R624	1929	1921-1930	1
129	P823	1964	1961-1970	1
130	P756	1920	1911-1920	2
131	P958	1961	1961-1970	1
132	K256	1942	1941-1950	1
133	R532	1983	1981-1990	2
134	S332	1835	1831-1840	3
135	R356	1896	1891-1900	1
136	K438	1920	1911-1920	4
137	P366	1939	1931-1940	5
138	K778	1931	1931-1940	1
139	S406	1845	1841-1850	9
140	L396	1899	1891-1900	1
141	P963	1934	1931-1940	1
142	L736	1939	1931-1940	2
143	R157	2006	2001-2010	1
144	R483	1836	1831-1840	1
145	E034	1978	1971-1980	6
146	M799	1839	1831-1840	2
147	M422	1823	1821-1830	1
148	M325	1846	1841-1850	1
149	R188	1985	1981-1990	1
150	K728	1911	1911-1920	1
151	R261	1976	1971-1980	2
152	P537	1926	1921-1930	5
153	R755	1727	1721-1730	1
154	S328	1996	1991-2000	4
155	M687	1830	1821-1830	1
156	L852	1836	1831-1840	5
157	L939	1859	1851-1860	1
158	K922	1933	1931-1940	1
159	K543	1949	1941-1950	2
160	R896	1959	1951-1960	2
161	S678	1926	1921-1930	1
162	R256	2007	2001-2010	4
163	L575	1914	1911-1920	1
164	E039	2003	2001-2010	1
165	L257	1944	1941-1950	3
166	R902	1902	1901-1910	1
167	L974	1816	1811-1820	1
168	P488	1907	1901-1910	2
169	P449	1923	1921-1930	1
170	R633	1843	1841-1850	1
171	R796	1874	1871-1880	1
172	S303	1979	1971-1980	1
173	P547	1959	1951-1960	1
174	M764	1847	1841-1850	1
175	S696	1972	1971-1980	5
176	R913	1930	1921-1930	1
177	R869	1980	1971-1980	1
178	K565	1929	1921-1930	2
179	K559	1929	1921-1930	1
180	E169	2003	2001-2010	2
181	K835	1848	1841-1850	1
182	M445	1846	1841-1850	2
183	L947	1878	1871-1880	3
184	K532	1922	1921-1930	2
185	S224	1946	1941-1950	1
186	P739	1960	1951-1960	1
187	S187	1984	1981-1990	4
188	M833	1850	1841-1850	1
189	S414	1996	1991-2000	4
190	R165	2005	2001-2010	1
191	L695	1945	1941-1950	1
192	K269	1932	1931-1940	4
193	M733	1835	1831-1840	1
194	L842	1874	1871-1880	1
195	S529	1955	1951-1960	9
196	M339	1840	1831-1840	2
197	L483	1921	1921-1930	2
198	E166	1955	1951-1960	8
199	M594	1874	1871-1880	3
200	S382	1947	1941-1950	1
201	E196	2013	2011-2020	1
202	R803	1923	1921-1930	2
203	K967	1956	1951-1960	2
204	L988	1879	1871-1880	1
205	S300	1986	1981-1990	4
206	R450	1992	1991-2000	1
207	M332	1846	1841-1850	1
208	E267	2006	2001-2010	1
209	L746	1912	1911-1920	1
210	L696	1956	1951-1960	1
211	S231	1974	1971-1980	1
212	P689	1845	1841-1850	2
213	M973	1822	1821-1830	1
214	P746	1909	1901-1910	2
215	M873	1859	1851-1860	1
216	P492	1903	1901-1910	1
217	S347	1967	1961-1970	3
218	L848	1860	1851-1860	1
219	L767	1955	1951-1960	1
220	S194	1846	1841-1850	1
221	P524	1959	1951-1960	1
222	R764	1982	1981-1990	1
223	L785	1908	1901-1910	1
224	L987	1879	1871-1880	2
225	S166	1923	1921-1930	3
226	R857	1947	1941-1950	1
227	R149	2009	2001-2010	3
228	R086	2007	2001-2010	1
229	R715	1843	1841-1850	1
230	N388	1776	1771-1780	1
231	P397	1961	1961-1970	1
232	M962	1855	1851-1860	1
233	R005	1970	1961-1970	2
234	E120	2008	2001-2010	2
235	E255	2013	2011-2020	1
236	R154	2002	2001-2010	3
237	K898	1938	1931-1940	3
238	N298	1787	1781-1790	1
239	R619	1970	1961-1970	6
240	L797	1949	1941-1950	4
241	R034	2005	2001-2010	2
242	P535	1941	1941-1950	1
243	E035	1981	1981-1990	3
244	S697	1935	1931-1940	1
245	E088	2010	2001-2010	2
246	P926	1821	1821-1830	2
247	L376	1888	1881-1890	1
248	K537	1929	1921-1930	1
249	S768	1874	1871-1880	2
250	E096	1998	1991-2000	1
251	R242	2009	2001-2010	2
252	P676	1850	1841-1850	1
253	Z160	1878	1871-1880	2
254	R767	1946	1941-1950	3
255	P984	1801	1801-1810	1
256	K525	1922	1921-1930	5
257	K855	1878	1871-1880	5
258	S512	1989	1981-1990	2
259	N635	1762	1761-1770	1
260	S677	1926	1921-1930	1
261	P337	1968	1961-1970	1
262	P774	1898	1891-1900	1
263	M866	1842	1841-1850	1
264	R074	2003	2001-2010	3
265	L254	1910	1901-1910	6
266	K225	1906	1901-1910	1
267	R021	1967	1961-1970	1
268	R622	1927	1921-1930	3
269	M226	1879	1871-1880	2
270	R295	1997	1991-2000	1
271	K496	1914	1911-1920	1
272	L276	1919	1911-1920	1
273	E266	1998	1991-2000	1
274	R807	1969	1961-1970	2
275	R536	1960	1951-1960	1
276	R007	1970	1961-1970	2
277	M374	1830	1821-1830	2
278	K796	1848	1841-1850	1
279	R709	1844	1841-1850	2
280	R075	2007	2001-2010	1
281	S523	1892	1891-1900	3
282	S971	1583	1581-1590	1
283	R009	1970	1961-1970	2
284	S368	1942	1941-1950	1
285	R140	2001	2001-2010	1
286	R156	2008	2001-2010	1
287	L794	1957	1951-1960	1
288	E137	1849	1841-1850	1
289	K864	1890	1881-1890	1
290	K349	1936	1931-1940	1
291	L243	1929	1921-1930	2
292	S299	1985	1981-1990	1
293	P753	1958	1951-1960	2
294	R750	1972	1971-1980	2
295	Q248	1808	1801-1810	2
296	S003	1968	1961-1970	1
297	R605	1941	1941-1950	1
298	M842	1845	1841-1850	1
299	P536	1951	1951-1960	2
300	L824	1950	1941-1950	1
301	S335	1845	1841-1850	1
302	P479	1911	1911-1920	3
303	M923	1863	1861-1870	2
304	R039	1993	1991-2000	1
305	K347	1929	1921-1930	1
306	N993	1774	1771-1780	2
307	K862	1890	1881-1890	2
308	R538	1951	1951-1960	2
309	P487	1956	1951-1960	1
310	P942	1819	1811-1820	1
311	R249	2004	2001-2010	1
312	K234	1918	1911-1920	1
313	M295	1851	1851-1860	2
314	P423	1941	1941-1950	1
315	R539	1982	1981-1990	1
316	K594	1918	1911-1920	1
317	R092	2006	2001-2010	1
318	P895	1956	1951-1960	1
319	E170	2012	2011-2020	3
320	P469	1963	1961-1970	2
321	K445	1922	1921-1930	1
322	K399	1937	1931-1940	1
323	K493	1907	1901-1910	1
324	K668	1948	1941-1950	3
325	S546	1874	1871-1880	1
326	R105	1881	1881-1890	2
327	M652	1834	1831-1840	1
328	L378	1890	1881-1890	1
329	S247	1975	1971-1980	4
330	M958	1855	1851-1860	2
331	L692	1958	1951-1960	1
332	K272	1932	1931-1940	3
333	S681	1929	1921-1930	1
334	R809	1974	1971-1980	3
335	N237	1838	1831-1840	1
336	K439	1920	1911-1920	2
337	K974	1959	1951-1960	1
338	L623	1920	1911-1920	1
339	K943	1950	1941-1950	1
340	S012	1974	1971-1980	1
341	P877	1928	1921-1930	1
342	L574	1914	1911-1920	1
343	E018	1976	1971-1980	1
344	L336	1933	1931-1940	2
345	K672	1936	1931-1940	1
346	M285	1851	1851-1860	6
347	K854	1878	1871-1880	1
348	M688	1881	1881-1890	2
349	L426	1893	1891-1900	2
350	P335	1949	1941-1950	2
351	M242	1875	1871-1880	1
352	R804	2008	2001-2010	4
353	K626	1939	1931-1940	1
354	S407	1967	1961-1970	1
355	E282	2006	2001-2010	1
356	K779	1931	1931-1940	2
357	M486	1804	1801-1810	18
358	S137	1850	1841-1850	1
359	L996	1874	1871-1880	2
360	K529	1922	1921-1930	2
361	R795	1975	1971-1980	8
362	L523	1897	1891-1900	1
363	R461	1965	1961-1970	3
364	K548	1939	1931-1940	1
365	N872	1730	1721-1730	1
366	E074	1887	1881-1890	2
367	S226	1978	1971-1980	2
368	S415	1957	1951-1960	1
369	P934	1775	1771-1780	1
370	S976	1950	1941-1950	1
371	K482	1939	1931-1940	1
372	R213	1986	1981-1990	2
373	S990	1884	1881-1890	1
374	E030	1991	1991-2000	1
375	E056	2011	2011-2020	1
376	K447	1922	1921-1930	1
377	P882	1896	1891-1900	1
378	P426	1936	1931-1940	1
379	P679	1961	1961-1970	1
380	S250	1990	1981-1990	1
381	S668	1886	1881-1890	2
382	M593	1879	1871-1880	1
383	S319	1844	1841-1850	5
384	E192	1973	1971-1980	1
385	R785	1852	1851-1860	2
386	Q981	2002	2001-2010	3
387	P372	1964	1961-1970	1
388	S251	1962	1961-1970	7
389	E260	2013	2011-2020	2
390	Z139	1857	1851-1860	1
391	P625	1948	1941-1950	1
392	K595	1922	1921-1930	1
393	P353	1936	1931-1940	4
394	S191	1989	1981-1990	14
395	P577	1865	1861-1870	1
396	M922	1863	1861-1870	2
397	K722	1928	1921-1930	1
398	L694	1945	1941-1950	3
399	Q980	1965	1961-1970	2
400	S178	1925	1921-1930	1
401	E187	1982	1981-1990	1
402	R253	1984	1981-1990	1
403	S301	1987	1981-1990	2
404	S129	1989	1981-1990	1
405	R700	2008	2001-2010	2
406	L368	1908	1901-1910	1
407	K262	1943	1941-1950	2
408	R763	1985	1981-1990	1
409	P772	1959	1951-1960	1
410	K263	1928	1921-1930	1
411	P494	1950	1941-1950	1
412	S793	1883	1881-1890	1
413	E146	1950	1941-1950	1
414	P298	1966	1961-1970	1
415	L444	1945	1941-1950	2
416	S386	1981	1981-1990	3
417	R079	1994	1991-2000	1
418	M289	1874	1871-1880	2
419	P624	1948	1941-1950	2
420	P675	1868	1861-1870	2
421	R248	1957	1951-1960	1
422	M487	1804	1801-1810	17
423	K863	1890	1881-1890	1
424	M223	1873	1871-1880	4
425	K689	1923	1921-1930	1
426	K398	1937	1931-1940	1
427	R576	1793	1791-1800	1
428	M464	1801	1801-1810	1
429	R025	1988	1981-1990	1
430	R178	1996	1991-2000	5
431	K432	1913	1911-1920	1
432	S323	1956	1951-1960	1
433	M784	1829	1821-1830	3
434	R818	1987	1981-1990	1
435	S289	1978	1971-1980	1
436	R239	1983	1981-1990	1
437	S021	1903	1901-1910	1
438	Q992	2000	1991-2000	1
439	M754	1843	1841-1850	1
440	R590	1931	1931-1940	1
441	M924	1837	1831-1840	1
442	R799	1881	1881-1890	1
443	K386	1924	1921-1930	1
444	R443	1935	1931-1940	1
445	S385	1937	1931-1940	6
446	R123	2005	2001-2010	1
447	S788	1869	1861-1870	5
448	K958	1900	1891-1900	1
449	L564	1916	1911-1920	1
450	P779	1962	1961-1970	1
451	L997	1874	1871-1880	1
452	S746	1580	1571-1580	2
453	M774	1854	1851-1860	1
454	K487	1903	1901-1910	5
455	S739	1862	1861-1870	4
456	P655	1943	1941-1950	1
457	Q991	1986	1981-1990	2
458	S528	1967	1961-1970	2
459	P652	1958	1951-1960	1
460	R875	1961	1961-1970	2
461	L843	1874	1871-1880	2
462	E087	1984	1981-1990	1
463	P755	1932	1931-1940	1
464	K258	1931	1931-1940	1
465	P333	1949	1941-1950	2
466	M286	1851	1851-1860	1
467	P285	1908	1901-1910	4
468	L636	1934	1931-1940	1
469	P345	1935	1931-1940	1
470	P692	1963	1961-1970	1
471	M584	1836	1831-1840	3
472	R064	1981	1981-1990	6
473	E164	2009	2001-2010	2
474	P697	1952	1951-1960	1
475	M275	1864	1861-1870	9
476	P363	1957	1951-1960	2
477	L237	1913	1911-1920	2
478	L428	1893	1891-1900	2
479	L745	1912	1911-1920	1
480	L989	1879	1871-1880	1
481	L899	1842	1841-1850	1
482	E283	2008	2001-2010	1
483	E031	1992	1991-2000	4
484	K635	1889	1881-1890	1
485	S801	1840	1831-1840	1
486	K489	1902	1901-1910	1
487	R455	1986	1981-1990	1
488	L976	1824	1821-1830	1
489	M959	1855	1851-1860	1
490	M324	1846	1841-1850	1
491	S267	1950	1941-1950	1
492	S310	1978	1971-1980	2
493	P976	1957	1951-1960	9
494	P329	1949	1941-1950	1
495	S520	1950	1941-1950	1
496	E033	1977	1971-1980	1
497	M424	1823	1821-1830	1
498	K533	1922	1921-1930	1
499	S561	1971	1971-1980	1
500	L979	1876	1871-1880	1
501	P835	1966	1961-1970	1
502	M864	1840	1831-1840	2
503	R602	1887	1881-1890	1
504	E172	2012	2011-2020	1
505	R451	1987	1981-1990	1
506	R607	1938	1931-1940	1
507	K462	1910	1901-1910	1
508	R766	1947	1941-1950	2
509	P532	1944	1941-1950	1
510	E118	2000	1991-2000	5
511	M725	1836	1831-1840	1
512	L397	1899	1891-1900	2
513	Z151	1872	1871-1880	2
514	M659	1849	1841-1850	1
515	K856	1878	1871-1880	2
516	S204	1939	1931-1940	1
517	R826	1966	1961-1970	2
518	L499	1901	1901-1910	1
519	L954	1946	1941-1950	1
520	E095	2004	2001-2010	1
521	R277	1821	1821-1830	1
522	R110	1894	1891-1900	1
523	S730	1853	1851-1860	1
524	S321	1985	1981-1990	2
525	R081	1999	1991-2000	1
526	R522	1960	1951-1960	2
527	S997	1963	1961-1970	2
528	R805	1998	1991-2000	2
529	M722	1877	1871-1880	1
530	E086	2001	2001-2010	4
531	R720	1990	1981-1990	1
532	R873	1974	1971-1980	1
533	E076	1946	1941-1950	1
534	K544	1949	1941-1950	1
535	N226	1830	1821-1830	1
536	M988	1839	1831-1840	1
537	L832	1859	1851-1860	1
538	R836	1877	1871-1880	1
539	K453	1905	1901-1910	1
540	L688	1924	1921-1930	2
541	S663	1835	1831-1840	1
542	L595	1928	1921-1930	3
543	R685	1845	1841-1850	1
544	P448	1952	1951-1960	1
545	P666	1944	1941-1950	1
546	S597	1991	1991-2000	1
547	L348	1889	1881-1890	1
548	N897	1785	1781-1790	1
549	K359	1937	1931-1940	1
550	P343	1963	1961-1970	3
551	P373	1964	1961-1970	1
552	S670	1976	1971-1980	5
553	P935	1911	1911-1920	2
554	K669	1936	1931-1940	1
555	P629	1924	1921-1930	1
556	L439	1944	1941-1950	1
557	K467	1913	1911-1920	1
558	M258	1868	1861-1870	1
559	N268	1802	1801-1810	1
560	R610	1934	1931-1940	1
561	M287	1851	1851-1860	2
562	R084	2000	1991-2000	1
563	R294	2004	2001-2010	1
564	S656	1815	1811-1820	1
565	P597	1936	1931-1940	1
566	P728	1960	1951-1960	6
567	P384	1816	1811-1820	1
568	M682	1814	1811-1820	1
569	M248	1874	1871-1880	1
570	K936	1901	1901-1910	1
571	K476	1883	1881-1890	3
572	S672	1925	1921-1930	1
573	P557	1872	1871-1880	2
574	P339	1968	1961-1970	2
575	E073	1988	1981-1990	4
576	K885	1951	1951-1960	2
577	S330	1963	1961-1970	3
578	L252	1921	1921-1930	5
579	K636	1882	1881-1890	1
580	R846	1963	1961-1970	5
581	S355	1870	1861-1870	1
582	S984	1936	1931-1940	1
583	P649	1965	1961-1970	1
584	L454	1951	1951-1960	1
585	N255	1828	1821-1830	2
586	K229	1911	1911-1920	1
587	R638	1879	1871-1880	1
588	R586	1924	1921-1930	1
589	S680	1928	1921-1930	1
590	R611	1939	1931-1940	1
591	P328	1942	1941-1950	1
592	P765	1900	1891-1900	1
593	R549	1961	1961-1970	2
594	S980	1887	1881-1890	1
595	K454	1907	1901-1910	2
596	L984	1875	1871-1880	1
597	M942	1852	1851-1860	1
598	R821	1963	1961-1970	1
599	S552	1976	1971-1980	1
600	M549	1832	1831-1840	3
601	M655	1834	1831-1840	1
602	S396	1927	1921-1930	1
603	K962	1904	1901-1910	1
604	K478	1891	1891-1900	3
605	P338	1968	1961-1970	1
606	S526	1883	1881-1890	1
607	R623	1924	1921-1930	1
608	R022	1991	1991-2000	2
609	K754	1925	1921-1930	1
610	S229	1995	1991-2000	1
611	R160	1925	1921-1930	1
612	L597	1920	1911-1920	2
613	M653	1834	1831-1840	1
614	K758	1866	1861-1870	1
615	P878	1929	1921-1930	4
616	S161	1952	1951-1960	2
617	P964	1948	1941-1950	1
618	P647	1926	1921-1930	2
619	S682	1902	1901-1910	1
620	P639	1909	1901-1910	1
621	R528	1982	1981-1990	1
622	K966	1954	1951-1960	1
623	K694	1925	1921-1930	3
624	R337	1981	1981-1990	1
625	K435	1918	1911-1920	2
626	P795	1928	1921-1930	3
627	M822	1833	1831-1840	1
628	K973	1959	1951-1960	1
629	K624	1939	1931-1940	1
630	R298	2008	2001-2010	1
631	M679	1813	1811-1820	2
632	M726	1836	1831-1840	1
633	M746	1848	1841-1850	1
634	L983	1871	1871-1880	1
635	M346	1839	1831-1840	1
636	K222	1898	1891-1900	1
637	R524	1886	1881-1890	5
638	R013	1945	1941-1950	1
639	R817	1988	1981-1990	1
640	L382	1890	1881-1890	1
641	R699	1949	1941-1950	2
642	S205	1959	1951-1960	1
643	L232	1927	1921-1930	1
644	M294	1853	1851-1860	1
645	P633	1964	1961-1970	2
646	S190	1987	1981-1990	10
647	S871	1935	1931-1940	1
648	R180	1975	1971-1980	1
649	R219	2009	2001-2010	1
650	R778	1858	1851-1860	1
651	R050	2005	2001-2010	1
652	S429	1927	1921-1930	1
653	L494	1889	1881-1890	2
654	P867	1926	1921-1930	3
655	L759	1964	1961-1970	1
656	S189	1986	1981-1990	5
657	K535	1926	1921-1930	1
658	E180	2013	2011-2020	1
659	S123	1970	1961-1970	5
660	K444	1922	1921-1930	3
661	R808	1972	1971-1980	3
662	S374	1958	1951-1960	1
663	M977	1848	1841-1850	2
664	R535	1961	1961-1970	1
665	M876	1842	1841-1850	1
666	K646	1927	1921-1930	1
667	L528	1899	1891-1900	4
668	P962	1903	1901-1910	2
669	L639	1936	1931-1940	1
670	P737	1960	1951-1960	2
671	E251	1980	1971-1980	1
672	L447	1926	1921-1930	2
673	L738	1943	1941-1950	1
674	E064	2006	2001-2010	2
675	P474	1924	1921-1930	1
676	R485	1838	1831-1840	1
677	P684	1958	1951-1960	2
678	R433	1967	1961-1970	2
679	P657	1946	1941-1950	2
680	R437	1964	1961-1970	1
681	Z147	1868	1861-1870	1
682	L825	1952	1951-1960	1
683	P465	1833	1831-1840	1
684	K372	1940	1931-1940	1
685	L449	1920	1911-1920	2
686	M865	1840	1831-1840	1
687	M263	1863	1861-1870	1
688	M485	1803	1801-1810	1
689	L355	1835	1831-1840	2
690	L999	1876	1871-1880	3
691	R457	1966	1961-1970	1
692	R806	2008	2001-2010	1
693	K782	1931	1931-1940	2
694	L244	1929	1921-1930	1
695	M262	1863	1861-1870	1
696	S991	1888	1881-1890	2
697	P346	1935	1931-1940	1
698	L793	1957	1951-1960	1
699	E270	2002	2001-2010	1
700	N236	1838	1831-1840	2
701	L354	1832	1831-1840	2
702	P956	1945	1941-1950	1
703	L223	1946	1941-1950	2
704	L579	1926	1921-1930	1
705	K627	1939	1931-1940	1
706	L277	1963	1961-1970	1
707	R998	1934	1931-1940	1
708	P486	1904	1901-1910	1
709	S805	1885	1881-1890	1
710	R514	1929	1921-1930	4
711	R244	2000	1991-2000	1
712	K684	1886	1881-1890	1
713	S391	1943	1941-1950	1
714	Q244	1806	1801-1810	1
715	L775	1942	1941-1950	1
716	N992	1774	1771-1780	1
717	P359	1961	1961-1970	1
718	S167	1887	1881-1890	2
719	Z136	1853	1851-1860	1
720	R784	2003	2001-2010	4
721	P734	1960	1951-1960	6
722	M728	1845	1841-1850	1
723	K829	1899	1891-1900	1
724	L225	1924	1921-1930	2
725	P696	1952	1951-1960	1
726	P364	1957	1951-1960	2
727	S517	1966	1961-1970	8
728	R476	1829	1821-1830	1
729	M955	1855	1851-1860	1
730	K226	1907	1901-1910	1
731	L977	1839	1831-1840	1
732	K575	1907	1901-1910	3
733	E071	1976	1971-1980	2
734	M978	1829	1821-1830	2
735	R078	2007	2001-2010	6
736	R677	1789	1781-1790	3
737	M677	1812	1811-1820	1
738	K964	1954	1951-1960	1
739	S128	1981	1981-1990	2
740	P622	1930	1921-1930	1
741	M676	1811	1811-1820	1
742	P948	1965	1961-1970	1
743	R898	1903	1901-1910	2
744	P572	1954	1951-1960	1
745	L327	1926	1921-1930	2
746	S981	1888	1881-1890	2
747	K965	1954	1951-1960	1
748	S540	1985	1981-1990	1
749	K959	1904	1901-1910	1
750	L498	1896	1891-1900	1
751	R872	1967	1961-1970	1
752	R449	1950	1941-1950	1
753	R207	1977	1971-1980	1
754	K978	1934	1931-1940	1
755	E051	1910	1901-1910	1
756	R122	2008	2001-2010	3
757	M874	1859	1851-1860	1
758	L776	1942	1941-1950	1
759	S669	1948	1941-1950	3
760	E104	2002	2001-2010	3
761	K227	1908	1901-1910	1
762	M276	1864	1861-1870	8
763	M377	1833	1831-1840	3
764	K843	1935	1931-1940	1
765	R055	1986	1981-1990	1
766	M749	1843	1841-1850	1
767	L882	1869	1861-1870	1
768	P726	1963	1961-1970	4
769	K233	1914	1911-1920	1
770	M885	1837	1831-1840	1
771	P759	1920	1911-1920	1
772	P735	1960	1951-1960	4
773	M583	1863	1861-1870	1
774	K834	1848	1841-1850	1
775	K649	1949	1941-1950	1
776	S206	1935	1931-1940	2
777	S524	1974	1971-1980	1
778	K695	1925	1921-1930	5
779	P643	1914	1911-1920	1
780	S246	1993	1991-2000	4
781	K232	1912	1911-1920	1
782	P852	1846	1841-1850	1
783	S514	1839	1831-1840	2
784	R215	1999	1991-2000	1
785	P659	1938	1931-1940	1
786	S307	1995	1991-2000	2
787	L365	1900	1891-1900	2
788	P482	1911	1911-1920	2
789	R560	1922	1921-1930	1
790	K538	1913	1911-1920	1
791	E091	2011	2011-2020	2
792	K698	1927	1921-1930	2
793	S516	1955	1951-1960	1
794	R212	1997	1991-2000	6
795	R856	1969	1961-1970	1
796	S248	1984	1981-1990	3
797	P723	1876	1871-1880	1
798	P995	1905	1901-1910	2
799	K428	1913	1911-1920	1
800	K647	1928	1921-1930	2
801	L522	1897	1891-1900	1
802	L259	1941	1941-1950	2
803	M997	1836	1831-1840	1
804	P485	1968	1961-1970	2
805	R202	1890	1881-1890	2
806	M439	1824	1821-1830	3
807	L739	1956	1951-1960	2
808	S598	1994	1991-2000	1
809	M323	1853	1851-1860	2
810	R641	1914	1911-1920	1
811	M658	1849	1841-1850	1
812	K474	1940	1931-1940	1
813	P937	1844	1841-1850	2
814	R495	1848	1841-1850	1
815	L324	1926	1921-1930	1
816	E121	1988	1981-1990	3
817	S662	1851	1851-1860	3
818	K299	1928	1921-1930	1
819	K237	1923	1921-1930	2
820	R197	1976	1971-1980	1
821	R204	1976	1971-1980	2
822	K954	1936	1931-1940	1
823	P552	1953	1951-1960	1
824	S649	1956	1951-1960	1
825	P952	1948	1941-1950	2
826	L525	1899	1891-1900	2
827	L359	1907	1901-1910	2
828	K534	1922	1921-1930	1
829	R683	1842	1841-1850	1
830	S164	1846	1841-1850	1
831	K759	1866	1861-1870	1
832	K766	1926	1921-1930	1
833	R088	1998	1991-2000	1
834	P284	1908	1901-1910	3
835	R735	1923	1921-1930	1
836	S543	1966	1961-1970	1
837	S188	1985	1981-1990	7
838	E178	2011	2011-2020	3
839	K866	1896	1891-1900	1
840	E269	1992	1991-2000	1
841	L253	1921	1921-1930	4
842	P347	1935	1931-1940	1
843	K457	1908	1901-1910	2
844	S397	1843	1841-1850	7
845	K924	1934	1931-1940	1
846	K985	1859	1851-1860	1
847	P326	1967	1961-1970	1
848	L229	1902	1901-1910	2
849	P399	1959	1951-1960	2
850	K644	1927	1921-1930	1
851	P944	1956	1951-1960	1
852	R553	1965	1961-1970	1
853	L687	1923	1921-1930	2
854	P782	1869	1861-1870	4
855	L484	1922	1921-1930	2
856	R563	1870	1861-1870	1
857	R675	1992	1991-2000	2
858	L629	1932	1931-1940	1
859	P738	1960	1951-1960	2
860	R038	1992	1991-2000	2
861	P849	1846	1841-1850	2
862	L222	1939	1931-1940	1
863	E101	2009	2001-2010	1
864	M595	1832	1831-1840	1
865	K486	1903	1901-1910	3
866	L486	1884	1881-1890	1
867	R491	1844	1841-1850	3
868	K869	1896	1891-1900	3
869	P367	1939	1931-1940	3
870	P292	1967	1961-1970	3
871	M378	1833	1831-1840	1
872	R825	1973	1971-1980	1
873	K484	1895	1891-1900	3
874	P623	1952	1951-1960	1
875	R746	1963	1961-1970	1
876	S548	1976	1971-1980	2
877	L526	1899	1891-1900	3
878	E162	2008	2001-2010	4
879	L849	1836	1831-1840	2
880	K982	1939	1931-1940	1
881	K899	1939	1931-1940	1
882	R680	1799	1791-1800	1
883	K652	1951	1951-1960	1
884	L867	1818	1811-1820	2
885	P672	1949	1941-1950	3
886	E037	1985	1981-1990	5
887	E186	2012	2011-2020	2
888	R463	1966	1961-1970	4
889	M692	1886	1881-1890	1
890	S587	1961	1961-1970	1
891	P848	1846	1841-1850	2
892	R498	1851	1851-1860	2
893	S665	1840	1831-1840	2
894	R819	1985	1981-1990	1
895	M264	1863	1861-1870	3
896	S706	1961	1961-1970	2
897	S155	1869	1861-1870	2
898	M669	1835	1831-1840	1
899	R643	1867	1861-1870	1
900	L435	1894	1891-1900	1
901	Q867	1637	1631-1640	1
902	K224	1904	1901-1910	1
903	K393	1907	1901-1910	1
904	P483	1875	1871-1880	4
905	R627	1933	1931-1940	1
906	M735	1857	1851-1860	1
907	R548	1979	1971-1980	1
908	S872	1937	1931-1940	1
909	L755	1927	1921-1930	1
910	K836	1860	1851-1860	1
911	K345	1924	1921-1930	1
912	M542	1860	1851-1860	1
913	S689	1985	1981-1990	1
914	E092	2010	2001-2010	12
915	P556	1872	1871-1880	3
916	P437	1945	1941-1950	1
917	P957	1960	1951-1960	1
918	K555	1938	1931-1940	2
919	M347	1839	1831-1840	1
920	K442	1921	1921-1930	2
921	M634	1847	1841-1850	2
922	E070	1975	1971-1980	5
923	R696	1951	1951-1960	1
924	L534	1883	1881-1890	1
925	K755	1925	1921-1930	1
926	S752	1841	1841-1850	2
927	P368	1939	1931-1940	2
928	S998	2008	2001-2010	1
929	E161	2012	2011-2020	2
930	L865	1831	1831-1840	1
931	Q862	1631	1631-1640	1
932	R905	1921	1921-1930	1
933	R734	1921	1921-1930	2
934	R732	1886	1881-1890	1
935	M552	1832	1831-1840	2
936	L242	1906	1901-1910	3
937	E262	1995	1991-2000	2
938	P843	1844	1841-1850	1
939	K267	1907	1901-1910	3
940	P394	1963	1961-1970	1
941	M335	1840	1831-1840	1
942	M664	1824	1821-1830	2
943	R829	1836	1831-1840	5
944	E065	1947	1941-1950	2
945	R924	1887	1881-1890	2
946	R595	1935	1931-1940	2
947	R031	2001	2001-2010	1
948	S361	1997	1991-2000	1
949	S617	1827	1821-1830	3
950	R666	1971	1971-1980	3
951	S387	1995	1991-2000	4
952	R844	1854	1851-1860	1
953	P777	1910	1901-1910	1
954	R052	2006	2001-2010	1
955	S700	1997	1991-2000	2
