# Supplementary material for: Frequency patterns of semantic change: corpus-based evidence of a near-critical dynamics in language change
Source: R Soc Open Sci. 2017 Nov 8;4(11):170830. doi: 10.1098/rsos.170830 (PMC5717648; doi:10.1098/rsos.170830)
Supplement: full_data.zip [file rsos170830supp2.gz › a_defaut_de.csv]

	Decade	Occurrences	Nombre de mots	Frequence	Average frequency	Normalized average frequency
0	1321-1330	0	247971	0.0	0.0	0.0
1	1331-1340	0	187017	0.0	0.0	0.0
2	1341-1350	0	589308	0.0	0.0	0.0
3	1351-1360	0	318194	0.0	0.0	0.0
4	1361-1370	0	662712	0.0	0.0	0.0
5	1371-1380	0	971929	0.0	0.0	0.0
6	1381-1390	0	241822	0.0	0.0	0.0
7	1391-1400	0	1263737	0.0	0.0	0.0
8	1401-1410	0	765291	0.0	0.0	0.0
9	1411-1420	0	324443	0.0	0.0	0.0
10	1421-1430	0	298510	0.0	0.0	0.0
11	1431-1440	0	213190	0.0	0.0	0.0
12	1441-1450	0	386463	0.0	0.0	0.0
13	1451-1460	0	694796	0.0	0.0	0.0
14	1461-1470	0	537606	0.0	0.0	0.0
15	1471-1480	0	183566	0.0	0.0	0.0
16	1481-1490	0	457731	0.0	0.0	0.0
17	1491-1500	0	626697	0.0	0.0	0.0
18	1501-1510	0	162065	0.0	0.0	0.0
19	1511-1520	0	216624	0.0	0.0	0.0
20	1521-1530	0	252956	0.0	0.0	0.0
21	1531-1540	0	194542	0.0	0.0	0.0
22	1541-1550	0	957168	0.0	0.0	0.0
23	1551-1560	0	1949051	0.0	0.0	0.0
24	1561-1570	0	480126	0.0	0.0	0.0
25	1571-1580	2	945849	0.21145024205766458	0.042290048411532916	0.0017931009041662312
26	1581-1590	1	842175	0.1187401668299344	0.0660380817775198	0.0028000191201574005
27	1591-1600	0	676127	0.0	0.0660380817775198	0.0028000191201574005
28	1601-1610	0	2099839	0.0	0.0660380817775198	0.0028000191201574005
29	1611-1620	0	794187	0.0	0.0660380817775198	0.0028000191201574005
30	1621-1630	0	2095458	0.0	0.023748033365986878	0.001006918215991169
31	1631-1640	2	2094158	0.09550377765192503	0.019100755530385004	0.0008098733224067744
32	1641-1650	0	1247594	0.0	0.019100755530385004	0.0008098733224067744
33	1651-1660	0	2303221	0.0	0.019100755530385004	0.0008098733224067744
34	1661-1670	0	2481229	0.0	0.019100755530385004	0.0008098733224067744
35	1671-1680	0	2015147	0.0	0.019100755530385004	0.0008098733224067744
36	1681-1690	0	1684489	0.0	0.0	0.0
37	1691-1700	0	1871214	0.0	0.0	0.0
38	1701-1710	0	809750	0.0	0.0	0.0
39	1711-1720	0	1714151	0.0	0.0	0.0
40	1721-1730	2	1125965	0.1776254146443273	0.035525082928865456	0.0015062659115556217
41	1731-1740	0	2909061	0.0	0.035525082928865456	0.0015062659115556217
42	1741-1750	0	2136771	0.0	0.035525082928865456	0.0015062659115556217
43	1751-1760	0	2483475	0.0	0.035525082928865456	0.0015062659115556217
44	1761-1770	1	3287236	0.0304206938595221	0.041609221700769874	0.0017642338057233548
45	1771-1780	5	3011727	0.16601770346382658	0.03928767946466973	0.0016658002583766454
46	1781-1790	6	2767020	0.21683977708870916	0.08265563488241157	0.003504604492286837
47	1791-1800	3	2497443	0.12012286166290882	0.10668020721499334	0.004523247979107994
48	1801-1810	53	1436685	3.6890480515909894	0.8444898175331913	0.03580642520534425
49	1811-1820	13	1624933	0.8000329859754218	0.9984122759563713	0.042332747821111835
50	1821-1830	31	3062877	1.012120303884224	1.1676327960404507	0.049507709282813415
51	1831-1840	80	7375086	1.084733113620641	1.341211463346837	0.05686745648060029
52	1841-1850	86	11919516	0.7215058061082346	1.4614880522359022	0.06196719195946056
53	1851-1860	50	5771056	0.8663925631634833	0.896956954550401	0.038031035352608024
54	1861-1870	61	6858196	0.8894467291398496	0.9148397031832864	0.03878926510043351
55	1871-1880	72	5715634	1.2597027731306798	0.9643561970325777	0.0408887677784227
56	1881-1890	57	7679389	0.7422465511253565	0.8958588845335207	0.037984477109852054
57	1891-1900	49	4613910	1.0620059775765023	0.9639589188271744	0.04087192315572608
58	1901-1910	77	4804354	1.6027128725318742	1.1112229807008525	0.04711592930883496
59	1911-1920	50	5036866	0.9926807661748397	1.1318697881078505	0.047991355335056725
60	1921-1930	146	11280218	1.2943012271571348	1.1387894789131416	0.048284750691779336
61	1931-1940	105	10897083	0.96356061525823	1.1830522917397164	0.05016149694016215
62	1941-1950	96	12300750	0.7804402170599354	1.126739139636403	0.047773815493919944
63	1951-1960	123	9976887	1.2328494850147145	1.0527664621329709	0.04463736897997297
64	1961-1970	133	13891857	0.9573954007732731	1.0457093890526576	0.04433814860552606
65	1971-1980	78	10280590	0.7587113190974448	0.9385914074407197	0.03979633896246953
66	1981-1990	128	15628128	0.8190360355379737	0.9096864914966684	0.03857076857745212
67	1991-2000	77	10606407	0.7259762896143812	0.8987937060075575	0.038108913738239235
68	2001-2010	112	11205157	0.9995397654847674	0.8521317621015679	0.036130444170321546
69	2011-2020	26	2099905	1.2381512496993912	0.9082829318867915	0.03851125755535466
