# Supplementary material for: Frequency patterns of semantic change: corpus-based evidence of a near-critical dynamics in language change
Source: R Soc Open Sci. 2017 Nov 8;4(11):170830. doi: 10.1098/rsos.170830 (PMC5717648; doi:10.1098/rsos.170830)
Supplement: full_data.zip [file rsos170830supp2.gz › afin_de_complet.csv]

	Cote	Date	Decade	Occurrences
0	Q676	1646	1641-1650	2
1	R777	1874	1871-1880	1
2	M247	1874	1871-1880	3
3	P634	1931	1931-1940	4
4	K946	1936	1931-1940	21
5	S872	1937	1931-1940	2
6	5112	1480	1471-1480	1
7	Q823	1648	1641-1650	1
8	P354	1936	1931-1940	3
9	R694	1842	1841-1850	3
10	R531	1930	1921-1930	3
11	S600	1968	1961-1970	2
12	L293	1945	1941-1950	1
13	S670	1976	1971-1980	6
14	7001	1394	1391-1400	1
15	M483	1805	1801-1810	7
16	0205	1412	1411-1420	39
17	L428	1893	1891-1900	13
18	Q765	1655	1651-1660	6
19	N374	1780	1771-1780	1
20	R190	1899	1891-1900	1
21	N882	1734	1731-1740	11
22	L877	1855	1851-1860	15
23	R784	2003	2001-2010	7
24	R135	1993	1991-2000	1
25	Q536	1684	1681-1690	6
26	S154	1846	1841-1850	1
27	R252	1948	1941-1950	6
28	6251	1455	1451-1460	2
29	M257	1868	1861-1870	6
30	P783	1965	1961-1970	5
31	S814	1890	1881-1890	11
32	P786	1965	1961-1970	2
33	P645	1921	1921-1930	2
34	N659	1764	1761-1770	1
35	L985	1875	1871-1880	2
36	R093	1997	1991-2000	6
37	S007	1693	1691-1700	2
38	S190	1987	1981-1990	32
39	P493	1952	1951-1960	5
40	L277	1963	1961-1970	3
41	S237	1656	1651-1660	2
42	L426	1893	1891-1900	22
43	K796	1848	1841-1850	7
44	M287	1851	1851-1860	14
45	Q284	1740	1731-1740	1
46	M885	1837	1831-1840	41
47	N326	1787	1781-1790	6
48	Q453	1767	1761-1770	3
49	Q735	1672	1671-1680	5
50	N744	1758	1751-1760	1
51	E019	1885	1881-1890	3
52	S547	1993	1991-2000	1
53	N735	1764	1761-1770	2
54	Q854	1639	1631-1640	3
55	M798	1833	1831-1840	4
56	N935	1763	1761-1770	2
57	K482	1939	1931-1940	3
58	R526	1947	1941-1950	4
59	Q294	1762	1761-1770	2
60	R244	2000	1991-2000	3
61	S050	1556	1551-1560	1
62	S738	1876	1871-1880	1
63	S000	1610	1601-1610	7
64	K598	1955	1951-1960	1
65	R858	1960	1951-1960	5
66	S541	1986	1981-1990	4
67	P899	1889	1881-1890	1
68	R306	1682	1681-1690	6
69	M482	1805	1801-1810	6
70	R754	1727	1721-1730	6
71	M573	1794	1791-1800	1
72	S305	1996	1991-2000	2
73	K486	1903	1901-1910	12
74	R513	1988	1981-1990	6
75	N222	1848	1841-1850	6
76	R699	1949	1941-1950	7
77	M437	1797	1791-1800	6
78	R624	1929	1921-1930	6
79	M476	1809	1801-1810	4
80	Q338	1675	1671-1680	6
81	S114	1844	1841-1850	4
82	S747	1560	1551-1560	5
83	M622	1789	1781-1790	1
84	R319	1682	1681-1690	3
85	Z147	1868	1861-1870	10
86	Q875	1633	1631-1640	6
87	S336	1847	1841-1850	9
88	S384	1922	1921-1930	1
89	S254	1964	1961-1970	1
90	Q476	1719	1711-1720	9
91	P938	1836	1831-1840	7
92	Q385	1675	1671-1680	2
93	R373	1668	1661-1670	1
94	Q768	1641	1641-1650	11
95	M336	1840	1831-1840	4
96	Q868	1674	1671-1680	6
97	R454	1865	1861-1870	6
98	K835	1848	1841-1850	4
99	Q893	1627	1621-1630	20
100	L625	1938	1931-1940	9
101	R295	1997	1991-2000	11
102	K476	1883	1881-1890	1
103	S033	1857	1851-1860	1
104	P456	1945	1941-1950	4
105	M385	1813	1811-1820	1
106	S229	1995	1991-2000	1
107	R265	1753	1751-1760	1
108	M992	1839	1831-1840	8
109	R412	2008	2001-2010	1
110	N568	1761	1761-1770	3
111	N853	1745	1741-1750	1
112	K958	1900	1891-1900	1
113	R434	1962	1961-1970	1
114	K759	1866	1861-1870	2
115	P487	1956	1951-1960	1
116	Q997	1704	1701-1710	15
117	S392	1812	1811-1820	30
118	M424	1823	1821-1830	12
119	P672	1949	1941-1950	5
120	M664	1824	1821-1830	15
121	P827	1965	1961-1970	1
122	P727	1960	1951-1960	1
123	P824	1966	1961-1970	6
124	P867	1926	1921-1930	1
125	6206	1490	1481-1490	3
126	E283	2008	2001-2010	3
127	Q992	2000	1991-2000	3
128	P925	1821	1821-1830	8
129	Q423	1690	1681-1690	3
130	M299	1854	1851-1860	13
131	L798	1939	1931-1940	1
132	S713	1728	1721-1730	3
133	P665	1954	1951-1960	2
134	S904	1637	1631-1640	2
135	Q629	1633	1631-1640	3
136	Q499	1743	1741-1750	1
137	K323	1913	1911-1920	6
138	S268	1965	1961-1970	1
139	M534	1801	1801-1810	1
140	S534	1662	1661-1670	9
141	R122	2008	2001-2010	3
142	K594	1918	1911-1920	1
143	R864	1961	1961-1970	6
144	Q959	1656	1651-1660	3
145	R374	1664	1661-1670	2
146	N337	1785	1781-1790	3
147	E234	1653	1651-1660	4
148	Q647	1657	1651-1660	11
149	L959	1847	1841-1850	2
150	K559	1929	1921-1930	2
151	P348	1935	1931-1940	4
152	L849	1836	1831-1840	13
153	P454	1967	1961-1970	12
154	K453	1905	1901-1910	11
155	K285	1943	1941-1950	1
156	R999	1938	1931-1940	2
157	R314	1682	1681-1690	6
158	N998	1766	1761-1770	1
159	R719	1844	1841-1850	11
160	Q885	1610	1601-1610	18
161	L629	1932	1931-1940	5
162	K974	1959	1951-1960	15
163	S176	1747	1741-1750	2
164	N486	1769	1761-1770	1
165	S151	1846	1841-1850	7
166	M949	1810	1801-1810	22
167	L997	1874	1871-1880	26
168	S133	1573	1571-1580	1
169	R011	1794	1791-1800	1
170	L689	1950	1941-1950	9
171	R297	1978	1971-1980	3
172	Q652	1660	1651-1660	2
173	R419	1578	1571-1580	14
174	N976	1756	1751-1760	2
175	E018	1976	1971-1980	2
176	L485	1884	1881-1890	22
177	L696	1956	1951-1960	2
178	R114	1997	1991-2000	1
179	N257	1829	1821-1830	1
180	R313	1682	1681-1690	5
181	M875	1859	1851-1860	1
182	L369	1902	1901-1910	27
183	L436	1894	1891-1900	2
184	L929	1861	1861-1870	1
185	S344	1859	1851-1860	2
186	R045	2004	2001-2010	1
187	S803	1841	1841-1850	1
188	Q895	1627	1621-1630	9
189	R478	1831	1831-1840	7
190	P832	1969	1961-1970	1
191	R318	1682	1681-1690	4
192	M684	1848	1841-1850	2
193	P462	1966	1961-1970	2
194	E163	2012	2011-2020	3
195	P296	1968	1961-1970	2
196	S823	1852	1851-1860	1
197	L996	1874	1871-1880	29
198	R820	1986	1981-1990	1
199	R255	1653	1651-1660	2
200	E238	1668	1661-1670	7
201	S074	1530	1521-1530	5
202	K888	1933	1931-1940	2
203	S382	1947	1941-1950	42
204	Q837	1679	1671-1680	1
205	L967	1864	1861-1870	1
206	P992	1931	1931-1940	2
207	M574	1791	1791-1800	2
208	R921	1929	1921-1930	3
209	S308	1987	1981-1990	2
210	5239	1380	1371-1380	1
211	M495	1805	1801-1810	3
212	L452	1927	1921-1930	1
213	L265	1942	1941-1950	2
214	Q222	1942	1941-1950	2
215	Q465	1761	1761-1770	2
216	5501	1390	1381-1390	3
217	N376	1780	1771-1780	3
218	K968	1956	1951-1960	26
219	Q657	1691	1691-1700	12
220	P395	1847	1841-1850	1
221	K548	1939	1931-1940	1
222	S483	1947	1941-1950	1
223	P949	1965	1961-1970	1
224	K429	1913	1911-1920	2
225	K729	1896	1891-1900	14
226	R383	1668	1661-1670	2
227	N952	1744	1741-1750	2
228	N323	1787	1781-1790	9
229	M248	1874	1871-1880	2
230	Z153	1872	1871-1880	2
231	E216	1716	1711-1720	3
232	M227	1876	1871-1880	3
233	R173	1969	1961-1970	3
234	K786	1926	1921-1930	3
235	0702	1495	1491-1500	6
236	R814	1961	1961-1970	3
237	S796	1886	1881-1890	2
238	P464	1893	1891-1900	4
239	R141	2000	1991-2000	1
240	K385	1896	1891-1900	2
241	S586	1575	1571-1580	1
242	L864	1833	1831-1840	2
243	M977	1848	1841-1850	2
244	K898	1938	1931-1940	2
245	S594	1929	1921-1930	15
246	S672	1925	1921-1930	5
247	E170	2012	2011-2020	5
248	L676	1935	1931-1940	1
249	N365	1781	1781-1790	6
250	S633	1944	1941-1950	1
251	P739	1960	1951-1960	10
252	K824	1848	1841-1850	9
253	L797	1949	1941-1950	4
254	M742	1824	1821-1830	4
255	5103	1395	1391-1400	1
256	L582	1886	1881-1890	3
257	P575	1895	1891-1900	18
258	L987	1879	1871-1880	12
259	E197	1961	1961-1970	2
260	Q534	1610	1601-1610	23
261	S673	1925	1921-1930	1
262	S414	1996	1991-2000	8
263	P473	1951	1951-1960	6
264	R003	2000	1991-2000	14
265	K639	1890	1881-1890	3
266	L682	1936	1931-1940	1
267	Z141	1860	1851-1860	5
268	R219	2009	2001-2010	3
269	S870	1662	1661-1670	4
270	R309	1682	1681-1690	1
271	S207	1982	1981-1990	1
272	P936	1826	1821-1830	2
273	K962	1904	1901-1910	2
274	R981	1637	1631-1640	1
275	Q523	1601	1601-1610	7
276	R514	1929	1921-1930	14
277	S810	1589	1581-1590	1
278	P369	1939	1931-1940	6
279	Q345	1662	1661-1670	4
280	K433	1918	1911-1920	4
281	E083	1988	1981-1990	18
282	N439	1769	1761-1770	1
283	M739	1824	1821-1830	3
284	K794	1848	1841-1850	25
285	E244	1634	1631-1640	33
286	0302	1489	1481-1490	3
287	Q677	1621	1621-1630	3
288	S261	1775	1771-1780	2
289	Q277	1777	1771-1780	2
290	P542	1920	1911-1920	4
291	L769	1962	1961-1970	6
292	Q758	1623	1621-1630	4
293	K275	1948	1941-1950	1
294	Q246	1961	1961-1970	1
295	K232	1912	1911-1920	2
296	M773	1869	1861-1870	2
297	M263	1863	1861-1870	6
298	P232	1773	1771-1780	4
299	P847	1884	1881-1890	7
300	P666	1944	1941-1950	9
301	L443	1859	1851-1860	4
302	M925	1835	1831-1840	2
303	M324	1846	1841-1850	1
304	Q836	1679	1671-1680	1
305	N667	1755	1751-1760	2
306	P589	1930	1921-1930	1
307	K523	1947	1941-1950	1
308	R860	1956	1951-1960	3
309	R215	1999	1991-2000	6
310	M895	1829	1821-1830	4
311	R644	1881	1881-1890	6
312	S334	1840	1831-1840	3
313	M527	1802	1801-1810	2
314	Q554	1736	1731-1740	1
315	M565	1797	1791-1800	8
316	R574	1864	1861-1870	13
317	E250	2013	2011-2020	1
318	N737	1738	1731-1740	2
319	R229	1680	1671-1680	5
320	K479	1891	1891-1900	8
321	R714	1843	1841-1850	5
322	L246	1946	1941-1950	7
323	R924	1887	1881-1890	5
324	6222	1486	1481-1490	2
325	K596	1953	1951-1960	1
326	E113	2002	2001-2010	3
327	Q727	1644	1641-1650	4
328	M999	1796	1791-1800	15
329	S246	1993	1991-2000	1
330	S265	1625	1621-1630	4
331	M455	1846	1841-1850	6
332	E078	1987	1981-1990	1
333	L583	1886	1881-1890	7
334	Q299	1737	1731-1740	2
335	K737	1946	1941-1950	7
336	M438	1797	1791-1800	2
337	L245	1911	1911-1920	1
338	S917	1644	1641-1650	1
339	E035	1981	1981-1990	5
340	S067	1637	1631-1640	7
341	S395	1930	1921-1930	1
342	S309	1947	1941-1950	2
343	R862	1637	1631-1640	2
344	P359	1961	1961-1970	1
345	R204	1976	1971-1980	7
346	K348	1934	1931-1940	12
347	L322	1930	1921-1930	3
348	R642	1911	1911-1920	2
349	P358	1961	1961-1970	5
350	N937	1782	1781-1790	11
351	L975	1824	1821-1830	3
352	K756	1866	1861-1870	6
353	E166	1955	1951-1960	13
354	Q546	1684	1681-1690	11
355	R317	1682	1681-1690	4
356	N275	1782	1781-1790	7
357	M396	1823	1821-1830	8
358	Q467	1744	1741-1750	1
359	R007	1970	1961-1970	21
360	M328	1846	1841-1850	4
361	L535	1894	1891-1900	15
362	P368	1939	1931-1940	7
363	M938	1835	1831-1840	1
364	M544	1808	1801-1810	1
365	Z116	1886	1881-1890	7
366	S195	1850	1841-1850	7
367	P345	1935	1931-1940	10
368	Q383	1671	1671-1680	19
369	M458	1814	1811-1820	20
370	R598	1887	1881-1890	26
371	L579	1926	1921-1930	3
372	S593	1981	1981-1990	1
373	P245	1735	1731-1740	3
374	M522	1805	1801-1810	1
375	S118	1846	1841-1850	3
376	K462	1910	1901-1910	9
377	R653	1558	1551-1560	2
378	R911	1926	1921-1930	1
379	E194	1953	1951-1960	1
380	L493	1886	1881-1890	1
381	0303	1495	1491-1500	2
382	N338	1784	1781-1790	14
383	K766	1926	1921-1930	3
384	R124	2008	2001-2010	8
385	P747	1939	1931-1940	11
386	L244	1929	1921-1930	7
387	N884	1734	1731-1740	13
388	5503	1330	1321-1330	4
389	Q994	1649	1641-1650	3
390	K799	1848	1841-1850	11
391	S742	1622	1621-1630	2
392	E269	1992	1991-2000	8
393	M323	1853	1851-1860	27
394	P595	1857	1851-1860	35
395	M676	1811	1811-1820	1
396	S302	1987	1981-1990	2
397	P668	1896	1891-1900	2
398	K534	1922	1921-1930	3
399	R343	1977	1971-1980	1
400	E254	2004	2001-2010	2
401	K953	1936	1931-1940	10
402	R137	2007	2001-2010	1
403	K478	1891	1891-1900	8
404	S809	1540	1531-1540	1
405	S241	1711	1711-1720	1
406	N868	1754	1751-1760	1
407	L624	1920	1911-1920	6
408	S149	1845	1841-1850	12
409	P352	1936	1931-1940	2
410	P625	1948	1941-1950	2
411	S504	1952	1951-1960	1
412	K795	1848	1841-1850	14
413	R543	1920	1911-1920	33
414	S184	1550	1541-1550	9
415	E060	1970	1961-1970	1
416	6501	1470	1461-1470	4
417	R327	1682	1681-1690	2
418	N344	1784	1781-1790	9
419	P229	1768	1761-1770	2
420	S281	1636	1631-1640	2
421	R736	1981	1981-1990	3
422	R917	1918	1911-1920	1
423	R539	1982	1981-1990	11
424	Q763	1659	1651-1660	1
425	Z101	1900	1891-1900	1
426	P976	1957	1951-1960	4
427	S216	1978	1971-1980	3
428	K734	1929	1921-1930	2
429	L339	1936	1931-1940	14
430	P488	1907	1901-1910	1
431	5201	1480	1471-1480	1
432	L489	1885	1881-1890	6
433	E052	1914	1911-1920	22
434	P252	1719	1711-1720	4
435	Z111	1884	1881-1890	3
436	K988	1859	1851-1860	2
437	R602	1887	1881-1890	23
438	R522	1960	1951-1960	3
439	P699	1949	1941-1950	15
440	S606	1951	1951-1960	1
441	S517	1966	1961-1970	15
442	R180	1975	1971-1980	13
443	R489	1842	1841-1850	8
444	S503	1954	1951-1960	1
445	E237	1668	1661-1670	13
446	S497	1951	1951-1960	1
447	R996	1925	1921-1930	1
448	R111	1897	1891-1900	4
449	R037	1991	1991-2000	1
450	M857	1795	1791-1800	14
451	Q655	1656	1651-1660	3
452	L289	1934	1931-1940	1
453	R675	1992	1991-2000	5
454	R582	1606	1601-1610	6
455	R023	1974	1971-1980	1
456	M583	1863	1861-1870	27
457	Q249	1772	1771-1780	4
458	P432	1965	1961-1970	4
459	S108	1629	1621-1630	5
460	R264	1847	1841-1850	2
461	S991	1888	1881-1890	2
462	E065	1947	1941-1950	2
463	Q528	1686	1681-1690	14
464	Z146	1865	1861-1870	1
465	N353	1781	1781-1790	2
466	Q859	1627	1621-1630	23
467	P685	1961	1961-1970	18
468	K845	1863	1861-1870	1
469	L976	1824	1821-1830	3
470	R524	1886	1881-1890	3
471	P963	1934	1931-1940	5
472	R392	1673	1671-1680	3
473	K522	1946	1941-1950	1
474	Q927	1654	1651-1660	3
475	N784	1757	1751-1760	2
476	R949	1639	1631-1640	5
477	R544	1981	1981-1990	9
478	R128	2008	2001-2010	3
479	S045	1566	1561-1570	2
480	M549	1832	1831-1840	3
481	K855	1878	1871-1880	1
482	M575	1792	1791-1800	1
483	R600	1893	1891-1900	23
484	N233	1788	1781-1790	3
485	S865	1662	1661-1670	2
486	P644	1921	1921-1930	6
487	S203	1929	1921-1930	2
488	Q283	1725	1721-1730	1
489	P346	1935	1931-1940	4
490	M432	1817	1811-1820	9
491	R270	2005	2001-2010	3
492	M658	1849	1841-1850	4
493	R005	1970	1961-1970	31
494	Q539	1684	1681-1690	2
495	N484	1773	1771-1780	10
496	N282	1783	1781-1790	2
497	S675	1925	1921-1930	2
498	N863	1723	1721-1730	1
499	R536	1960	1951-1960	2
500	M589	1883	1881-1890	6
501	R945	1637	1631-1640	1
502	R271	1994	1991-2000	9
503	Q784	1635	1631-1640	6
504	Q934	1654	1651-1660	17
505	K837	1860	1851-1860	1
506	P877	1928	1921-1930	16
507	K389	1934	1931-1940	2
508	Q464	1744	1741-1750	11
509	K597	1953	1951-1960	1
510	M944	1791	1791-1800	10
511	S724	1859	1851-1860	2
512	P342	1963	1961-1970	9
513	P332	1949	1941-1950	1
514	S625	1849	1841-1850	12
515	L742	1902	1901-1910	17
516	N835	1733	1731-1740	9
517	L448	1922	1921-1930	2
518	R828	1984	1981-1990	6
519	R142	1997	1991-2000	6
520	P756	1920	1911-1920	4
521	L566	1911	1911-1920	2
522	P643	1914	1911-1920	2
523	K495	1911	1911-1920	1
524	L882	1869	1861-1870	1
525	S137	1850	1841-1850	4
526	S179	1979	1971-1980	3
527	Q474	1743	1741-1750	9
528	N977	1756	1751-1760	2
529	N272	1787	1781-1790	4
530	K464	1912	1911-1920	13
531	R299	1977	1971-1980	1
532	L372	1902	1901-1910	33
533	N738	1738	1731-1740	3
534	K484	1895	1891-1900	5
535	K452	1904	1901-1910	7
536	P326	1967	1961-1970	4
537	L697	1954	1951-1960	2
538	M933	1835	1831-1840	1
539	R703	1842	1841-1850	5
540	K687	1913	1911-1920	4
541	P477	1964	1961-1970	14
542	K233	1914	1911-1920	2
543	Q463	1744	1741-1750	13
544	L775	1942	1941-1950	1
545	E128	1987	1981-1990	1
546	S533	1614	1611-1620	7
547	K244	1944	1941-1950	1
548	N297	1788	1781-1790	1
549	S250	1990	1981-1990	3
550	S122	1967	1961-1970	4
551	R287	1635	1631-1640	2
552	R356	1896	1891-1900	4
553	K998	1893	1891-1900	6
554	L832	1859	1851-1860	2
555	R718	1844	1841-1850	12
556	P762	1966	1961-1970	2
557	M325	1846	1841-1850	6
558	R450	1992	1991-2000	75
559	Q753	1610	1601-1610	11
560	Q399	1698	1691-1700	1
561	R833	1865	1861-1870	9
562	Q773	1636	1631-1640	7
563	L526	1899	1891-1900	11
564	S070	1608	1601-1610	2
565	P629	1924	1921-1930	2
566	K939	1943	1941-1950	8
567	K287	1944	1941-1950	7
568	Q834	1679	1671-1680	2
569	S630	1863	1861-1870	1
570	E029	1995	1991-2000	2
571	N645	1763	1761-1770	1
572	K447	1922	1921-1930	5
573	Q846	1630	1621-1630	6
574	S325	1990	1981-1990	1
575	R172	1989	1981-1990	6
576	K649	1949	1941-1950	1
577	K776	1816	1811-1820	2
578	S545	1947	1941-1950	2
579	5305	1485	1481-1490	3
580	Q223	1929	1921-1930	8
581	K445	1922	1921-1930	8
582	Q492	1738	1731-1740	4
583	L635	1938	1931-1940	1
584	E257	1994	1991-2000	1
585	0104	1416	1411-1420	1
586	S939	1682	1681-1690	1
587	S617	1827	1821-1830	3
588	R197	1976	1971-1980	3
589	N664	1755	1751-1760	3
590	L842	1874	1871-1880	14
591	L857	1890	1881-1890	6
592	S069	1637	1631-1640	2
593	Q928	1691	1691-1700	19
594	P984	1801	1801-1810	1
595	S380	1515	1511-1520	10
596	L397	1899	1891-1900	1
597	S180	1629	1621-1630	1
598	K758	1866	1861-1870	2
599	R423	1552	1551-1560	6
600	S700	1997	1991-2000	14
601	Q744	1676	1671-1680	5
602	R735	1923	1921-1930	10
603	R316	1682	1681-1690	6
604	P237	1740	1731-1740	3
605	E242	1671	1671-1680	13
606	N258	1829	1821-1830	1
607	K647	1928	1921-1930	4
608	K555	1938	1931-1940	1
609	P686	1945	1941-1950	2
610	Z149	1870	1861-1870	5
611	R706	1842	1841-1850	7
612	Q792	1601	1601-1610	10
613	E121	1988	1981-1990	29
614	R212	1997	1991-2000	5
615	N728	1751	1751-1760	1
616	M339	1840	1831-1840	22
617	R269	1817	1811-1820	1
618	Q926	1654	1651-1660	6
619	M393	1824	1821-1830	4
620	S999	1972	1971-1980	10
621	Q665	1609	1601-1610	2
622	S014	1747	1741-1750	11
623	R144	1981	1981-1990	7
624	R840	1833	1831-1840	4
625	R227	1680	1671-1680	7
626	L569	1925	1921-1930	10
627	K344	1957	1951-1960	2
628	N982	1776	1771-1780	1
629	P336	1968	1961-1970	2
630	Q428	1615	1611-1620	1
631	R902	1902	1901-1910	9
632	L836	1876	1871-1880	8
633	M667	1831	1831-1840	4
634	E169	2003	2001-2010	1
635	L542	1871	1871-1880	2
636	K624	1939	1931-1940	2
637	Q295	1762	1761-1770	3
638	5123	1492	1491-1500	3
639	P257	1785	1781-1790	1
640	L247	1946	1941-1950	5
641	N524	1762	1761-1770	1
642	L766	1955	1951-1960	15
643	Z104	1880	1871-1880	2
644	N473	1778	1771-1780	2
645	P876	1943	1941-1950	3
646	P522	1954	1951-1960	14
647	K562	1929	1921-1930	4
648	R752	1984	1981-1990	4
649	Q847	1633	1631-1640	7
650	L968	1828	1821-1830	9
651	K959	1904	1901-1910	2
652	N996	1766	1761-1770	1
653	N849	1745	1741-1750	4
654	M722	1877	1871-1880	6
655	L524	1927	1921-1930	13
656	L895	1853	1851-1860	1
657	L848	1860	1851-1860	19
658	L564	1916	1911-1920	6
659	P626	1948	1941-1950	1
660	Q944	1660	1651-1660	6
661	E005	1981	1981-1990	3
662	5235	1376	1371-1380	1
663	K472	1936	1931-1940	5
664	S298	1793	1791-1800	1
665	S026	1836	1831-1840	3
666	K436	1918	1911-1920	2
667	N346	1783	1781-1790	2
668	Q288	1729	1721-1730	3
669	L767	1955	1951-1960	12
670	R134	1989	1981-1990	6
671	Q864	1637	1631-1640	12
672	R388	1671	1671-1680	1
673	R301	1682	1681-1690	2
674	E025	1862	1861-1870	1
675	M972	1851	1851-1860	3
676	M529	1827	1821-1830	1
677	Q682	1646	1641-1650	49
678	N827	1755	1751-1760	2
679	L852	1836	1831-1840	17
680	S087	1626	1621-1630	4
681	S721	1550	1541-1550	1
682	E243	1661	1661-1670	46
683	M576	1874	1871-1880	5
684	S716	1923	1921-1930	1
685	L983	1871	1871-1880	17
686	P683	1961	1961-1970	11
687	S306	1956	1951-1960	2
688	R000	1989	1981-1990	13
689	L584	1887	1881-1890	3
690	R312	1682	1681-1690	1
691	P663	1963	1961-1970	1
692	Q535	1684	1681-1690	8
693	L563	1915	1911-1920	6
694	S735	1965	1961-1970	1
695	N844	1736	1731-1740	4
696	P526	1956	1951-1960	1
697	S315	1955	1951-1960	28
698	R701	1842	1841-1850	2
699	N572	1761	1761-1770	5
700	S427	1925	1921-1930	1
701	M898	1854	1851-1860	1
702	M493	1805	1801-1810	2
703	P664	1945	1941-1950	4
704	Q797	1700	1691-1700	3
705	L695	1945	1941-1950	2
706	P443	1941	1941-1950	4
707	M488	1804	1801-1810	1
708	R962	1538	1531-1540	2
709	R572	1974	1971-1980	1
710	R537	1957	1951-1960	8
711	P738	1960	1951-1960	17
712	K865	1890	1881-1890	2
713	S407	1967	1961-1970	1
714	M973	1822	1821-1830	23
715	S682	1902	1901-1910	5
716	L543	1871	1871-1880	3
717	P999	1885	1881-1890	3
718	L687	1923	1921-1930	3
719	S536	1951	1951-1960	1
720	M948	1803	1801-1810	9
721	K725	1928	1921-1930	2
722	R815	1986	1981-1990	1
723	R827	1988	1981-1990	1
724	R130	2004	2001-2010	3
725	E036	1983	1981-1990	3
726	E162	2008	2001-2010	5
727	R178	1996	1991-2000	5
728	Q843	1679	1671-1680	1
729	R443	1935	1931-1940	15
730	L532	1859	1851-1860	4
731	K342	1947	1941-1950	6
732	P577	1865	1861-1870	8
733	R280	1825	1821-1830	4
734	R597	1557	1551-1560	3
735	K656	1910	1901-1910	1
736	Q493	1738	1731-1740	2
737	Q694	1627	1621-1630	24
738	N329	1788	1781-1790	1
739	K234	1918	1911-1920	1
740	L528	1899	1891-1900	5
741	Q878	1612	1611-1620	10
742	K369	1936	1931-1940	8
743	S243	1717	1711-1720	2
744	Q494	1735	1731-1740	19
745	R033	1999	1991-2000	7
746	P528	1957	1951-1960	3
747	R717	1843	1841-1850	9
748	0602	1442	1441-1450	5
749	N992	1774	1771-1780	4
750	N224	1840	1831-1840	2
751	R623	1924	1921-1930	4
752	5405	1500	1491-1500	1
753	Q487	1782	1781-1790	6
754	S822	1852	1851-1860	1
755	5606	1466	1461-1470	1
756	R636	1897	1891-1900	2
757	K798	1848	1841-1850	11
758	L585	1887	1881-1890	11
759	S515	1978	1971-1980	16
760	R681	1842	1841-1850	8
761	K532	1922	1921-1930	1
762	M569	1794	1791-1800	2
763	R421	1542	1541-1550	8
764	6301	1400	1391-1400	4
765	N442	1769	1761-1770	1
766	K286	1943	1941-1950	4
767	N343	1784	1781-1790	12
768	K363	1922	1921-1930	10
769	K948	1936	1931-1940	14
770	Q932	1654	1651-1660	5
771	N732	1721	1721-1730	1
772	R068	1999	1991-2000	1
773	L772	1962	1961-1970	3
774	L688	1924	1921-1930	3
775	M696	1797	1791-1800	5
776	N743	1738	1731-1740	4
777	R391	1673	1671-1680	1
778	N962	1754	1751-1760	4
779	N836	1733	1731-1740	10
780	M957	1855	1851-1860	6
781	R690	1842	1841-1850	2
782	R431	1840	1831-1840	2
783	N739	1738	1731-1740	5
784	R394	1669	1661-1670	1
785	S692	1745	1741-1750	10
786	6403	1502	1501-1510	12
787	E321	1553	1551-1560	3
788	R224	1675	1671-1680	13
789	S090	1642	1641-1650	1
790	M988	1839	1831-1840	2
791	Q779	1631	1631-1640	10
792	M264	1863	1861-1870	14
793	K722	1928	1921-1930	5
794	R043	2006	2001-2010	4
795	S320	1989	1981-1990	4
796	K268	1907	1901-1910	1
797	K379	1897	1891-1900	1
798	R586	1924	1921-1930	1
799	R888	1899	1891-1900	3
800	R447	1951	1951-1960	1
801	E203	1624	1621-1630	1
802	N294	1788	1781-1790	2
803	S528	1967	1961-1970	3
804	K542	1924	1921-1930	1
805	V000	1609	1601-1610	2
806	S581	1637	1631-1640	14
807	R427	1645	1641-1650	1
808	Q663	1694	1691-1700	1
809	M864	1840	1831-1840	3
810	B020	1551	1551-1560	12
811	R975	1832	1831-1840	5
812	R839	1653	1651-1660	7
813	M453	1810	1801-1810	6
814	P365	1939	1931-1940	3
815	P572	1954	1951-1960	13
816	S085	1625	1621-1630	11
817	R943	1926	1921-1930	1
818	R483	1836	1831-1840	19
819	P269	1905	1901-1910	1
820	S811	1885	1881-1890	15
821	K386	1924	1921-1930	2
822	S924	1682	1681-1690	1
823	K654	1910	1901-1910	10
824	K892	1936	1931-1940	1
825	P349	1731	1731-1740	1
826	S010	1957	1951-1960	12
827	S868	1662	1661-1670	1
828	N325	1787	1781-1790	2
829	S107	1631	1631-1640	3
830	Q827	1620	1611-1620	10
831	S701	1998	1991-2000	1
832	M876	1842	1841-1850	10
833	L327	1926	1921-1930	3
834	S267	1950	1941-1950	6
835	S548	1976	1971-1980	5
836	Q872	1632	1631-1640	11
837	K793	1848	1841-1850	4
838	N563	1741	1741-1750	2
839	Q300	1549	1541-1550	3
840	R842	1665	1661-1670	1
841	R385	1669	1661-1670	5
842	R274	1696	1691-1700	4
843	S978	1881	1881-1890	8
844	P624	1948	1941-1950	2
845	Q486	1735	1731-1740	2
846	P499	1954	1951-1960	11
847	Q469	1776	1771-1780	3
848	P436	1966	1961-1970	23
849	Q485	1788	1781-1790	3
850	P964	1948	1941-1950	1
851	Q729	1629	1621-1630	18
852	M276	1864	1861-1870	2
853	R277	1821	1821-1830	6
854	S679	1927	1921-1930	5
855	S410	1936	1931-1940	2
856	E188	1978	1971-1980	4
857	P782	1869	1861-1870	6
858	R091	2006	2001-2010	1
859	S971	1583	1581-1590	1
860	K589	1881	1881-1890	2
861	L856	1890	1881-1890	5
862	M582	1863	1861-1870	17
863	K297	1895	1891-1900	3
864	M447	1809	1801-1810	1
865	S387	1995	1991-2000	3
866	N526	1762	1761-1770	3
867	L285	1938	1931-1940	3
868	Q833	1665	1661-1670	2
869	S134	1850	1841-1850	15
870	S322	1993	1991-2000	3
871	R551	1982	1981-1990	4
872	Q384	1675	1671-1680	12
873	L483	1921	1921-1930	1
874	E073	1988	1981-1990	9
875	M595	1832	1831-1840	6
876	R831	1511	1511-1520	2
877	M448	1810	1801-1810	2
878	L737	1920	1911-1920	1
879	K965	1954	1951-1960	6
880	S584	1601	1601-1610	14
881	P573	1853	1851-1860	10
882	M284	1856	1851-1860	1
883	R105	1881	1881-1890	7
884	R682	1842	1841-1850	10
885	S213	1954	1951-1960	2
886	R492	1845	1841-1850	3
887	K469	1928	1921-1930	2
888	E256	1995	1991-2000	2
889	N857	1730	1721-1730	1
890	R916	1956	1951-1960	1
891	L275	1948	1941-1950	1
892	K536	1927	1921-1930	1
893	P379	1820	1811-1820	4
894	M384	1832	1831-1840	1
895	M685	1848	1841-1850	8
896	L529	1900	1891-1900	1
897	K346	1926	1921-1930	5
898	M333	1846	1841-1850	4
899	E069	1996	1991-2000	5
900	Q398	1698	1691-1700	5
901	Z156	1876	1871-1880	20
902	Q557	1740	1731-1740	5
903	M744	1847	1841-1850	6
904	P353	1936	1931-1940	2
905	L845	1862	1861-1870	1
906	N859	1745	1741-1750	1
907	R025	1988	1981-1990	2
908	R926	1891	1891-1900	1
909	E195	2000	1991-2000	2
910	S881	1715	1711-1720	47
911	P594	1857	1851-1860	19
912	R238	1980	1971-1980	8
913	S369	1981	1981-1990	3
914	P435	1968	1961-1970	1
915	S598	1994	1991-2000	42
916	S805	1885	1881-1890	16
917	L323	1931	1931-1940	2
918	L248	1946	1941-1950	8
919	L353	1914	1911-1920	6
920	L773	1935	1931-1940	3
921	K364	1922	1921-1930	15
922	M654	1834	1831-1840	2
923	E263	2003	2001-2010	5
924	M366	1825	1821-1830	6
925	R798	1791	1791-1800	1
926	N677	1747	1741-1750	5
927	Q775	1635	1631-1640	1
928	S553	1976	1971-1980	2
929	E055	2009	2001-2010	7
930	Q472	1776	1771-1780	1
931	R708	1844	1841-1850	4
932	R414	1658	1651-1660	7
933	R609	1892	1891-1900	2
934	K823	1848	1841-1850	13
935	K858	1890	1881-1890	2
936	L484	1922	1921-1930	1
937	Q849	1635	1631-1640	18
938	N236	1838	1831-1840	3
939	P652	1958	1951-1960	1
940	L828	1864	1861-1870	2
941	L994	1828	1821-1830	7
942	P677	1959	1951-1960	5
943	S049	1562	1561-1570	5
944	5605	1466	1461-1470	3
945	M394	1810	1801-1810	2
946	S164	1846	1841-1850	26
947	M734	1857	1851-1860	21
948	R207	1977	1971-1980	17
949	K724	1908	1901-1910	3
950	Q473	1729	1721-1730	1
951	P878	1929	1921-1930	30
952	Z135	1852	1851-1860	3
953	M377	1833	1831-1840	3
954	P968	1853	1851-1860	7
955	N593	1761	1761-1770	2
956	N266	1836	1831-1840	11
957	R357	1669	1661-1670	2
958	P524	1959	1951-1960	1
959	P788	1904	1901-1910	3
960	N277	1782	1781-1790	4
961	Q366	1704	1701-1710	4
962	S896	1632	1631-1640	2
963	N672	1757	1751-1760	1
964	Q654	1630	1621-1630	9
965	N327	1786	1781-1790	1
966	N264	1790	1781-1790	1
967	K543	1949	1941-1950	8
968	R693	1842	1841-1850	1
969	S696	1972	1971-1980	7
970	S797	1881	1881-1890	4
971	P446	1937	1931-1940	1
972	S698	1992	1991-2000	3
973	S329	1996	1991-2000	4
974	R977	1546	1541-1550	2
975	K228	1909	1901-1910	2
976	M763	1844	1841-1850	12
977	M345	1840	1831-1840	5
978	L754	1955	1951-1960	5
979	Q382	1671	1671-1680	12
980	S053	1851	1851-1860	25
981	K887	1905	1901-1910	1
982	R257	1990	1981-1990	2
983	S520	1950	1941-1950	12
984	E178	2011	2011-2020	6
985	Q725	1658	1651-1660	3
986	P338	1968	1961-1970	1
987	K934	1898	1891-1900	1
988	K439	1920	1911-1920	6
989	R821	1963	1961-1970	2
990	S310	1978	1971-1980	2
991	K463	1911	1911-1920	10
992	L756	1964	1961-1970	1
993	R066	1978	1971-1980	1
994	P355	1936	1931-1940	7
995	R024	1977	1971-1980	1
996	L634	1932	1931-1940	1
997	R565	1558	1551-1560	4
998	Q776	1639	1631-1640	3
999	L872	1870	1861-1870	1
1000	P647	1926	1921-1930	11
1001	S995	1960	1951-1960	15
1002	E241	1660	1651-1660	5
1003	K398	1937	1931-1940	3
1004	S347	1967	1961-1970	3
1005	R801	1986	1981-1990	9
1006	Q685	1624	1621-1630	11
1007	R146	2001	2001-2010	10
1008	S193	1846	1841-1850	2
1009	Q675	1601	1601-1610	6
1010	R983	1639	1631-1640	5
1011	S236	1655	1651-1660	4
1012	Q286	1729	1721-1730	20
1013	Q287	1729	1721-1730	13
1014	S934	1682	1681-1690	1
1015	P463	1962	1961-1970	5
1016	R081	1999	1991-2000	19
1017	N973	1756	1751-1760	1
1018	K655	1910	1901-1910	2
1019	M242	1875	1871-1880	5
1020	R060	1996	1991-2000	3
1021	R452	1976	1971-1980	1
1022	Q796	1686	1681-1690	1
1023	L854	1892	1891-1900	8
1024	S979	1882	1881-1890	2
1025	R115	2006	2001-2010	2
1026	E267	2006	2001-2010	8
1027	L262	1921	1921-1930	3
1028	K673	1937	1931-1940	2
1029	N454	1771	1771-1780	3
1030	Q739	1649	1641-1650	10
1031	K388	1922	1921-1930	2
1032	P468	1953	1951-1960	3
1033	S003	1968	1961-1970	6
1034	R246	1766	1761-1770	3
1035	R393	1673	1671-1680	2
1036	R700	2008	2001-2010	7
1037	P492	1903	1901-1910	6
1038	B021	1556	1551-1560	15
1039	S909	1682	1681-1690	1
1040	K788	1848	1841-1850	8
1041	R723	1607	1601-1610	1
1042	Q355	1684	1681-1690	3
1043	R922	1982	1981-1990	1
1044	N499	1771	1771-1780	1
1045	M338	1842	1841-1850	17
1046	L759	1964	1961-1970	5
1047	N398	1772	1771-1780	1
1048	P367	1939	1931-1940	2
1049	L758	1964	1961-1970	4
1050	Q993	1693	1691-1700	3
1051	N345	1784	1781-1790	9
1052	R473	1826	1821-1830	1
1053	R895	1895	1891-1900	2
1054	K434	1918	1911-1920	6
1055	R762	1980	1971-1980	2
1056	E086	2001	2001-2010	4
1057	6253	1419	1411-1420	1
1058	R153	2001	2001-2010	3
1059	R254	1667	1661-1670	32
1060	R322	1682	1681-1690	2
1061	M459	1814	1811-1820	11
1062	R428	1623	1621-1630	4
1063	Q296	1762	1761-1770	4
1064	S211	1959	1951-1960	1
1065	P496	1951	1951-1960	8
1066	L222	1939	1931-1940	11
1067	M983	1850	1841-1850	2
1068	K829	1899	1891-1900	1
1069	K767	1926	1921-1930	4
1070	S943	1682	1681-1690	1
1071	K557	1944	1941-1950	1
1072	S300	1986	1981-1990	1
1073	M579	1856	1851-1860	4
1074	L679	1936	1931-1940	3
1075	R422	1542	1541-1550	1
1076	S163	1846	1841-1850	8
1077	R302	1682	1681-1690	5
1078	P283	1728	1721-1730	2
1079	Q732	1628	1621-1630	5
1080	N799	1755	1751-1760	2
1081	L276	1919	1911-1920	2
1082	L626	1938	1931-1940	5
1083	M232	1877	1871-1880	12
1084	S223	1953	1951-1960	3
1085	L267	1936	1931-1940	4
1086	K642	1923	1921-1930	2
1087	P638	1800	1791-1800	1
1088	M354	1831	1831-1840	10
1089	P627	1965	1961-1970	3
1090	P994	1941	1941-1950	1
1091	0101	1422	1421-1430	1
1092	P759	1920	1911-1920	1
1093	L385	1921	1921-1930	3
1094	S191	1989	1981-1990	55
1095	N758	1745	1741-1750	13
1096	S627	1843	1841-1850	1
1097	Q424	1671	1671-1680	2
1098	N229	1835	1831-1840	5
1099	K455	1907	1901-1910	5
1100	R846	1963	1961-1970	22
1101	N293	1788	1781-1790	1
1102	L962	1908	1901-1910	2
1103	E282	2006	2001-2010	2
1104	M536	1799	1791-1800	8
1105	Q662	1624	1621-1630	23
1106	M472	1807	1801-1810	2
1107	K956	1894	1891-1900	2
1108	Q348	1670	1661-1670	3
1109	R378	1667	1661-1670	1
1110	K646	1927	1921-1930	2
1111	Q322	1763	1761-1770	1
1112	S706	1961	1961-1970	4
1113	R127	2008	2001-2010	1
1114	M923	1863	1861-1870	2
1115	P549	1942	1941-1950	1
1116	M969	1869	1861-1870	1
1117	N852	1745	1741-1750	5
1118	R991	1653	1651-1660	4
1119	N894	1770	1761-1770	7
1120	M947	1803	1801-1810	4
1121	S411	1977	1971-1980	5
1122	K885	1951	1951-1960	2
1123	Q886	1631	1631-1640	16
1124	K274	1912	1911-1920	1
1125	M298	1854	1851-1860	21
1126	Q699	1694	1691-1700	1
1127	R687	1842	1841-1850	16
1128	L862	1848	1841-1850	3
1129	K326	1901	1901-1910	1
1130	R292	1761	1761-1770	5
1131	M256	1868	1861-1870	7
1132	P294	1963	1961-1970	5
1133	S221	1963	1961-1970	1
1134	L355	1835	1831-1840	19
1135	R185	1988	1981-1990	1
1136	L954	1946	1941-1950	4
1137	M454	1810	1801-1810	6
1138	R677	1789	1781-1790	6
1139	S019	1550	1541-1550	1
1140	M367	1826	1821-1830	4
1141	R161	1952	1951-1960	1
1142	L757	1964	1961-1970	2
1143	P467	1922	1921-1930	8
1144	K952	1936	1931-1940	8
1145	M894	1829	1821-1830	3
1146	M777	1866	1861-1870	14
1147	N729	1721	1721-1730	2
1148	K969	1956	1951-1960	17
1149	Q974	1650	1641-1650	1
1150	Q627	1696	1691-1700	15
1151	N433	1778	1771-1780	2
1152	R034	2005	2001-2010	7
1153	R226	1680	1671-1680	15
1154	S867	1662	1661-1670	1
1155	R685	1845	1841-1850	18
1156	P469	1963	1961-1970	3
1157	Q782	1625	1621-1630	8
1158	Q752	1610	1601-1610	15
1159	L824	1950	1941-1950	3
1160	M266	1864	1861-1870	1
1161	M737	1824	1821-1830	1
1162	E190	1968	1961-1970	4
1163	P494	1950	1941-1950	8
1164	8208	1398	1391-1400	1
1165	K477	1947	1941-1950	1
1166	N238	1836	1831-1840	1
1167	M228	1876	1871-1880	14
1168	M868	1848	1841-1850	2
1169	S998	2008	2001-2010	15
1170	N636	1763	1761-1770	1
1171	P242	1731	1731-1740	6
1172	E126	2012	2011-2020	16
1173	R359	1678	1671-1680	17
1174	R275	1696	1691-1700	3
1175	L299	1925	1921-1930	8
1176	R884	1962	1961-1970	4
1177	Q648	1660	1651-1660	2
1178	R725	1986	1981-1990	3
1179	E031	1992	1991-2000	5
1180	M956	1855	1851-1860	6
1181	M683	1791	1791-1800	9
1182	Z140	1857	1851-1860	1
1183	N985	1756	1751-1760	7
1184	P865	1918	1911-1920	3
1185	K778	1931	1931-1940	20
1186	P834	1963	1961-1970	1
1187	L384	1921	1921-1930	2
1188	M346	1839	1831-1840	5
1189	L224	1946	1941-1950	4
1190	Q996	1704	1701-1710	7
1191	K533	1922	1921-1930	3
1192	S874	1868	1861-1870	1
1193	M987	1840	1831-1840	2
1194	S590	1603	1601-1610	169
1195	M942	1852	1851-1860	38
1196	K896	1950	1941-1950	1
1197	K978	1934	1931-1940	1
1198	S947	1668	1661-1670	1
1199	R604	1890	1881-1890	16
1200	N838	1733	1731-1740	11
1201	N682	1751	1751-1760	1
1202	S039	1958	1951-1960	2
1203	L449	1920	1911-1920	2
1204	S096	1604	1601-1610	2
1205	N834	1733	1731-1740	9
1206	S328	1996	1991-2000	37
1207	M692	1886	1881-1890	2
1208	Q373	1699	1691-1700	1
1209	L957	1840	1831-1840	1
1210	L884	1867	1861-1870	1
1211	R028	1549	1541-1550	4
1212	6252	1452	1451-1460	3
1213	M423	1823	1821-1830	11
1214	L346	1910	1901-1910	7
1215	K454	1907	1901-1910	4
1216	S354	1857	1851-1860	3
1217	R440	1967	1961-1970	3
1218	P254	1727	1721-1730	7
1219	S055	1663	1661-1670	2
1220	S361	1997	1991-2000	1
1221	R250	1667	1661-1670	4
1222	P374	1964	1961-1970	12
1223	P347	1935	1931-1940	1
1224	S568	1976	1971-1980	1
1225	M962	1855	1851-1860	13
1226	P742	1938	1931-1940	5
1227	E134	1968	1961-1970	4
1228	S556	1971	1971-1980	1
1229	K246	1932	1931-1940	2
1230	R554	1900	1891-1900	24
1231	M235	1878	1871-1880	4
1232	L588	1893	1891-1900	7
1233	P233	1742	1741-1750	1
1234	P632	1962	1961-1970	4
1235	S691	1997	1991-2000	1
1236	B016	1754	1751-1760	1
1237	Q632	1655	1651-1660	1
1238	S932	1682	1681-1690	1
1239	L486	1884	1881-1890	20
1240	N287	1788	1781-1790	1
1241	R869	1980	1971-1980	1
1242	R214	2008	2001-2010	8
1243	Q947	1685	1681-1690	1
1244	R997	1930	1921-1930	1
1245	S204	1939	1931-1940	1
1246	S084	1624	1621-1630	3
1247	R324	1682	1681-1690	4
1248	E124	1897	1891-1900	2
1249	M286	1851	1851-1860	10
1250	Q496	1783	1781-1790	6
1251	Z144	1865	1861-1870	9
1252	N339	1784	1781-1790	11
1253	K699	1928	1921-1930	3
1254	K497	1910	1901-1910	2
1255	Q667	1619	1611-1620	3
1256	M294	1853	1851-1860	19
1257	R893	1890	1881-1890	14
1258	S092	1601	1601-1610	5
1259	S113	1639	1631-1640	3
1260	M554	1796	1791-1800	5
1261	M594	1874	1871-1880	8
1262	R148	2001	2001-2010	1
1263	R333	1682	1681-1690	3
1264	M237	1873	1871-1880	2
1265	R147	2008	2001-2010	20
1266	R416	1648	1641-1650	1
1267	M562	1797	1791-1800	21
1268	E108	2001	2001-2010	4
1269	L939	1859	1851-1860	1
1270	R635	1881	1881-1890	1
1271	N892	1770	1761-1770	5
1272	L463	1884	1881-1890	20
1273	L936	1860	1851-1860	27
1274	Q839	1679	1671-1680	1
1275	N769	1749	1741-1750	5
1276	N798	1755	1751-1760	1
1277	K822	1848	1841-1850	7
1278	R556	1965	1961-1970	1
1279	P465	1833	1831-1840	2
1280	L552	1883	1881-1890	9
1281	S128	1981	1981-1990	4
1282	P279	1723	1721-1730	1
1283	S680	1928	1921-1930	2
1284	M623	1898	1891-1900	1
1285	Q544	1684	1681-1690	5
1286	S140	1846	1841-1850	2
1287	P323	1957	1951-1960	4
1288	N627	1768	1761-1770	1
1289	M368	1862	1861-1870	6
1290	P946	1920	1911-1920	2
1291	K353	1937	1931-1940	7
1292	E092	2010	2001-2010	14
1293	R707	1842	1841-1850	7
1294	R704	1845	1841-1850	7
1295	S488	1948	1941-1950	1
1296	S192	1846	1841-1850	2
1297	K284	1942	1941-1950	7
1298	E191	2013	2011-2020	7
1299	R259	2007	2001-2010	1
1300	Q978	1692	1691-1700	7
1301	Q785	1627	1621-1630	12
1302	Q799	1713	1711-1720	5
1303	N525	1762	1761-1770	1
1304	N462	1770	1761-1770	2
1305	Q856	1641	1641-1650	7
1306	M234	1878	1871-1880	1
1307	K698	1927	1921-1930	3
1308	K684	1886	1881-1890	9
1309	R491	1844	1841-1850	11
1310	R279	1821	1821-1830	1
1311	K938	1939	1931-1940	3
1312	P893	1811	1811-1820	4
1313	L799	1939	1931-1940	3
1314	S819	1579	1571-1580	8
1315	M834	1834	1831-1840	1
1316	Q764	1637	1631-1640	2
1317	R861	1637	1631-1640	4
1318	S098	1638	1631-1640	2
1319	R711	1845	1841-1850	2
1320	M723	1869	1861-1870	17
1321	P839	1967	1961-1970	22
1322	L377	1894	1891-1900	6
1323	R626	1926	1921-1930	8
1324	R960	1583	1581-1590	3
1325	S512	1989	1981-1990	6
1326	N885	1734	1731-1740	16
1327	E034	1978	1971-1980	19
1328	R485	1838	1831-1840	11
1329	P548	1863	1861-1870	7
1330	N772	1746	1741-1750	1
1331	R167	2007	2001-2010	16
1332	R464	1965	1961-1970	3
1333	L638	1931	1931-1940	4
1334	K283	1939	1931-1940	8
1335	S196	1603	1601-1610	218
1336	R625	1925	1921-1930	2
1337	L698	1948	1941-1950	3
1338	S651	1988	1981-1990	1
1339	R907	1934	1931-1940	11
1340	Q336	1710	1701-1710	6
1341	M624	1898	1891-1900	2
1342	Q547	1657	1651-1660	17
1343	Q723	1709	1701-1710	4
1344	M293	1854	1851-1860	3
1345	S650	1868	1861-1870	89
1346	P993	1957	1951-1960	5
1347	E179	2012	2011-2020	8
1348	Z123	1890	1881-1890	3
1349	N634	1763	1761-1770	1
1350	P466	1934	1931-1940	15
1351	S269	1994	1991-2000	17
1352	R441	1966	1961-1970	7
1353	S307	1995	1991-2000	26
1354	S231	1974	1971-1980	1
1355	S130	1844	1841-1850	25
1356	R449	1950	1941-1950	19
1357	M694	1829	1821-1830	25
1358	R676	1842	1841-1850	1
1359	K989	1859	1851-1860	3
1360	S571	1961	1961-1970	4
1361	Q877	1623	1621-1630	3
1362	R498	1851	1851-1860	13
1363	R018	1564	1561-1570	8
1364	L249	1946	1941-1950	9
1365	K288	1944	1941-1950	11
1366	R851	1560	1551-1560	120
1367	R296	2010	2001-2010	40
1368	S052	1579	1571-1580	3
1369	S145	1847	1841-1850	1
1370	S986	1933	1931-1940	5
1371	M329	1846	1841-1850	2
1372	L684	1945	1941-1950	1
1373	E075	2009	2001-2010	2
1374	L678	1935	1931-1940	1
1375	L786	1943	1941-1950	2
1376	L774	1935	1931-1940	7
1377	M492	1805	1801-1810	1
1378	M374	1830	1821-1830	2
1379	R689	1842	1841-1850	4
1380	R790	1534	1531-1540	3
1381	M556	1799	1791-1800	2
1382	R349	1967	1961-1970	1
1383	R331	1682	1681-1690	1
1384	P926	1821	1821-1830	6
1385	N648	1732	1731-1740	1
1386	K269	1932	1931-1940	1
1387	N635	1762	1761-1770	1
1388	L238	1947	1941-1950	1
1389	K935	1896	1891-1900	5
1390	N678	1764	1761-1770	2
1391	R268	1766	1761-1770	1
1392	P676	1850	1841-1850	4
1393	P887	1869	1861-1870	1
1394	K267	1907	1901-1910	4
1395	L755	1927	1921-1930	1
1396	L826	1952	1951-1960	2
1397	S656	1815	1811-1820	11
1398	R417	1649	1641-1650	3
1399	M955	1855	1851-1860	12
1400	S687	1918	1911-1920	3
1401	S255	1968	1961-1970	1
1402	S009	1993	1991-2000	5
1403	S550	1976	1971-1980	1
1404	Z121	1889	1881-1890	2
1405	N558	1857	1851-1860	2
1406	R973	1558	1551-1560	1
1407	R337	1981	1981-1990	2
1408	Q395	1698	1691-1700	2
1409	6303	1421	1421-1430	25
1410	K488	1944	1941-1950	25
1411	E058	1947	1941-1950	1
1412	S001	1949	1941-1950	1
1413	R684	1842	1841-1850	3
1414	R490	1843	1841-1850	17
1415	R734	1921	1921-1930	8
1416	R998	1934	1931-1940	1
1417	E268	1998	1991-2000	9
1418	K769	1926	1921-1930	2
1419	R282	1989	1981-1990	4
1420	L229	1902	1901-1910	19
1421	E180	2013	2011-2020	2
1422	Q438	1691	1691-1700	3
1423	S821	1859	1851-1860	1
1424	S025	1906	1901-1910	1
1425	R288	1824	1821-1830	22
1426	S524	1974	1971-1980	11
1427	Q446	1730	1721-1730	6
1428	L365	1900	1891-1900	10
1429	N532	1774	1771-1780	9
1430	S987	1937	1931-1940	2
1431	P275	1963	1961-1970	4
1432	R389	1671	1671-1680	1
1433	Q879	1612	1611-1620	26
1434	P452	1916	1911-1920	13
1435	S036	1584	1581-1590	4
1436	L368	1908	1901-1910	9
1437	M975	1848	1841-1850	12
1438	R882	1985	1981-1990	2
1439	6401	1460	1451-1460	9
1440	R937	1950	1941-1950	3
1441	M548	1832	1831-1840	7
1442	L785	1908	1901-1910	1
1443	L622	1884	1881-1890	2
1444	P835	1966	1961-1970	5
1445	P628	1953	1951-1960	2
1446	S855	1994	1991-2000	10
1447	L892	1843	1841-1850	7
1448	Q386	1694	1691-1700	1
1449	Z161	1880	1871-1880	5
1450	S295	1945	1941-1950	2
1451	P434	1960	1951-1960	2
1452	M445	1846	1841-1850	15
1453	S330	1963	1961-1970	2
1454	S613	1577	1571-1580	1
1455	N355	1781	1781-1790	1
1456	K423	1934	1931-1940	5
1457	P394	1963	1961-1970	3
1458	K636	1882	1881-1890	1
1459	M428	1817	1811-1820	9
1460	K635	1889	1881-1890	8
1461	S004	1668	1661-1670	9
1462	M945	1803	1801-1810	11
1463	E071	1976	1971-1980	16
1464	M893	1869	1861-1870	1
1465	S429	1927	1921-1930	2
1466	R793	1951	1951-1960	17
1467	Q689	1627	1621-1630	25
1468	M244	1872	1871-1880	2
1469	R171	1854	1851-1860	15
1470	S082	1926	1921-1930	2
1471	P843	1844	1841-1850	18
1472	L395	1939	1931-1940	1
1473	5307	1485	1481-1490	4
1474	N485	1773	1771-1780	5
1475	S523	1892	1891-1900	20
1476	Q963	1671	1671-1680	3
1477	P489	1950	1941-1950	4
1478	Q990	2003	2001-2010	2
1479	R437	1964	1961-1970	19
1480	M797	1833	1831-1840	6
1481	L685	1942	1941-1950	1
1482	R620	1778	1771-1780	2
1483	S839	1869	1861-1870	2
1484	R418	1584	1581-1590	4
1485	Q767	1630	1621-1630	5
1486	Q857	1642	1641-1650	1
1487	R873	1974	1971-1980	2
1488	R679	1971	1971-1980	5
1489	P724	1934	1931-1940	1
1490	L736	1939	1931-1940	13
1491	R467	1844	1841-1850	2
1492	P654	1961	1961-1970	3
1493	R634	1843	1841-1850	1
1494	S381	1948	1941-1950	18
1495	L644	1945	1941-1950	17
1496	Q339	1662	1661-1670	2
1497	R154	2002	2001-2010	2
1498	R307	1682	1681-1690	4
1499	R657	1537	1531-1540	8
1500	N364	1784	1781-1790	2
1501	R176	1999	1991-2000	2
1502	L596	1932	1931-1940	4
1503	K374	1931	1931-1940	1
1504	E072	1986	1981-1990	5
1505	M693	1829	1821-1830	15
1506	L576	1921	1921-1930	1
1507	R401	1697	1691-1700	4
1508	P785	1954	1951-1960	9
1509	L743	1930	1921-1930	1
1510	K537	1929	1921-1930	3
1511	Q559	1740	1731-1740	6
1512	P563	1951	1951-1960	8
1513	S767	1875	1871-1880	7
1514	Q435	1636	1631-1640	4
1515	Q946	1641	1641-1650	3
1516	K489	1902	1901-1910	1
1517	L765	1927	1921-1930	2
1518	R095	2005	2001-2010	41
1519	5908	1490	1481-1490	1
1520	E050	1993	1991-2000	4
1521	E248	1603	1601-1610	21
1522	M943	1791	1791-1800	9
1523	S110	1639	1631-1640	2
1524	L763	1949	1941-1950	3
1525	P852	1846	1841-1850	2
1526	E120	2008	2001-2010	1
1527	M332	1846	1841-1850	5
1528	R953	1634	1631-1640	6
1529	N797	1755	1751-1760	1
1530	R191	1980	1971-1980	10
1531	L825	1952	1951-1960	2
1532	M466	1805	1801-1810	2
1533	K986	1859	1851-1860	4
1534	Q777	1655	1651-1660	10
1535	K947	1936	1931-1940	13
1536	S817	1579	1571-1580	2
1537	Q936	1654	1651-1660	9
1538	Q368	1704	1701-1710	2
1539	R075	2007	2001-2010	11
1540	L636	1934	1931-1940	16
1541	N762	1759	1751-1760	2
1542	K368	1936	1931-1940	8
1543	R175	2007	2001-2010	2
1544	N554	1749	1741-1750	1
1545	N548	1773	1771-1780	1
1546	S980	1887	1881-1890	9
1547	L855	1892	1891-1900	1
1548	S818	1576	1571-1580	8
1549	Q726	1656	1651-1660	17
1550	S723	1552	1551-1560	1
1551	R225	1680	1671-1680	5
1552	R281	1825	1821-1830	1
1553	M985	1845	1841-1850	19
1554	P765	1900	1891-1900	1
1555	K643	1927	1921-1930	4
1556	R400	1697	1691-1700	5
1557	L974	1816	1811-1820	2
1558	S374	1958	1951-1960	5
1559	Q459	1735	1731-1740	1
1560	M953	1810	1801-1810	21
1561	S016	1566	1561-1570	1
1562	R096	2003	2001-2010	4
1563	S398	1928	1921-1930	3
1564	R680	1799	1791-1800	12
1565	Q678	1646	1641-1650	58
1566	R472	1825	1821-1830	3
1567	K693	1925	1921-1930	3
1568	S360	1778	1771-1780	7
1569	N535	1771	1771-1780	1
1570	M243	1875	1871-1880	11
1571	M686	1830	1821-1830	7
1572	L675	1929	1921-1930	3
1573	N826	1755	1751-1760	1
1574	S628	1826	1821-1830	1
1575	P578	1947	1941-1950	28
1576	R879	1619	1611-1620	23
1577	N949	1752	1751-1760	1
1578	P935	1911	1911-1920	1
1579	Q887	1631	1631-1640	28
1580	K954	1936	1931-1940	8
1581	R179	2001	2001-2010	5
1582	S188	1985	1981-1990	37
1583	M593	1879	1871-1880	7
1584	Q495	1735	1731-1740	25
1585	E030	1991	1991-2000	2
1586	Q432	1687	1681-1690	8
1587	K438	1920	1911-1920	6
1588	R692	1842	1841-1850	1
1589	R812	1965	1961-1970	1
1590	M236	1873	1871-1880	6
1591	K335	1920	1911-1920	1
1592	L225	1924	1921-1930	5
1593	S232	1979	1971-1980	14
1594	L969	1828	1821-1830	8
1595	K223	1902	1901-1910	1
1596	Q688	1627	1621-1630	8
1597	P289	1967	1961-1970	2
1598	S317	1987	1981-1990	3
1599	M422	1823	1821-1830	12
1600	Q455	1784	1781-1790	5
1601	Z103	1880	1871-1880	8
1602	L587	1888	1881-1890	8
1603	E037	1985	1981-1990	5
1604	R222	1675	1671-1680	9
1605	M774	1854	1851-1860	4
1606	P842	1966	1961-1970	2
1607	R834	1866	1861-1870	3
1608	R481	1834	1831-1840	9
1609	L838	1875	1871-1880	12
1610	R647	1900	1891-1900	1
1611	Q937	1654	1651-1660	2
1612	M269	1857	1851-1860	1
1613	K739	1926	1921-1930	1
1614	Q458	1734	1731-1740	1
1615	N466	1775	1771-1780	1
1616	M533	1801	1801-1810	2
1617	L422	1929	1921-1930	2
1618	Q666	1613	1611-1620	1
1619	Q995	1649	1641-1650	12
1620	M934	1835	1831-1840	2
1621	S994	1964	1961-1970	1
1622	R053	1998	1991-2000	2
1623	R819	1985	1981-1990	5
1624	K468	1923	1921-1930	10
1625	P866	1963	1961-1970	2
1626	R432	1849	1841-1850	6
1627	M555	1796	1791-1800	3
1628	K442	1921	1921-1930	1
1629	K826	1940	1931-1940	2
1630	Q674	1623	1621-1630	3
1631	R256	2007	2001-2010	3
1632	L496	1883	1881-1890	6
1633	N429	1778	1771-1780	2
1634	P385	1816	1811-1820	4
1635	R192	1982	1981-1990	17
1636	Q942	1684	1681-1690	1
1637	Q545	1684	1681-1690	3
1638	R786	1857	1851-1860	21
1639	K792	1848	1841-1850	11
1640	Q783	1625	1621-1630	8
1641	N792	1736	1731-1740	2
1642	N476	1775	1771-1780	1
1643	R733	2010	2001-2010	2
1644	L354	1832	1831-1840	21
1645	K573	1951	1951-1960	1
1646	P896	1956	1951-1960	10
1647	N828	1755	1751-1760	2
1648	Q838	1679	1671-1680	5
1649	R517	1936	1931-1940	1
1650	L738	1943	1941-1950	4
1651	L793	1957	1951-1960	1
1652	N747	1758	1751-1760	1
1653	P937	1844	1841-1850	30
1654	K675	1943	1941-1950	1
1655	E053	1542	1541-1550	14
1656	E062	1947	1941-1950	1
1657	Q952	1673	1671-1680	1
1658	N926	1734	1731-1740	9
1659	S073	1589	1581-1590	2
1660	N562	1857	1851-1860	3
1661	P623	1952	1951-1960	1
1662	P579	1945	1941-1950	1
1663	R285	1630	1621-1630	7
1664	S393	1847	1841-1850	5
1665	R340	1971	1971-1980	1
1666	R184	2000	1991-2000	1
1667	R818	1987	1981-1990	4
1668	M398	1823	1821-1830	8
1669	M726	1836	1831-1840	7
1670	P399	1959	1951-1960	5
1671	N247	1863	1861-1870	1
1672	R258	1796	1791-1800	1
1673	M724	1869	1861-1870	23
1674	E236	1668	1661-1670	34
1675	P848	1846	1841-1850	14
1676	K337	1906	1901-1910	2
1677	Q324	1743	1741-1750	1
1678	L827	1864	1861-1870	5
1679	Q873	1631	1631-1640	5
1680	Q983	1648	1641-1650	3
1681	S631	1953	1951-1960	1
1682	R326	1682	1681-1690	1
1683	M335	1840	1831-1840	2
1684	M494	1805	1801-1810	1
1685	L953	1945	1941-1950	7
1686	S152	1846	1841-1850	2
1687	Z152	1871	1871-1880	1
1688	K676	1948	1941-1950	5
1689	P997	1963	1961-1970	1
1690	R507	1877	1871-1880	14
1691	R157	2006	2001-2010	2
1692	Q736	1686	1681-1690	1
1693	P383	1848	1841-1850	1
1694	S746	1580	1571-1580	6
1695	E240	1664	1661-1670	6
1696	N555	1763	1761-1770	2
1697	M433	1807	1801-1810	3
1698	P537	1926	1921-1930	3
1699	P364	1957	1951-1960	6
1700	M259	1858	1851-1860	3
1701	L488	1885	1881-1890	6
1702	R906	1936	1931-1940	4
1703	K963	1907	1901-1910	1
1704	K652	1951	1951-1960	1
1705	R484	1837	1831-1840	9
1706	N978	1756	1751-1760	6
1707	K325	1893	1891-1900	1
1708	5907	1460	1451-1460	1
1709	S217	1931	1931-1940	6
1710	L946	1825	1821-1830	6
1711	R330	1682	1681-1690	1
1712	R804	2008	2001-2010	25
1713	N335	1784	1781-1790	8
1714	S542	1844	1841-1850	8
1715	Q746	1643	1641-1650	16
1716	S147	1845	1841-1850	5
1717	R477	1830	1821-1830	12
1718	P965	1921	1921-1930	1
1719	Q848	1634	1631-1640	14
1720	K365	1928	1921-1930	3
1721	P376	1964	1961-1970	11
1722	S583	1543	1541-1550	17
1723	S141	1850	1841-1850	13
1724	K942	1946	1941-1950	5
1725	L998	1874	1871-1880	19
1726	R061	1980	1971-1980	3
1727	Q853	1638	1631-1640	2
1728	S099	1644	1641-1650	7
1729	L255	1909	1901-1910	3
1730	M467	1805	1801-1810	3
1731	R781	1843	1841-1850	28
1732	M278	1859	1851-1860	1
1733	M828	1834	1831-1840	1
1734	L789	1949	1941-1950	1
1735	Q894	1627	1621-1630	12
1736	M634	1847	1841-1850	4
1737	R629	1793	1791-1800	2
1738	L586	1887	1881-1890	7
1739	R606	1938	1931-1940	17
1740	L589	1893	1891-1900	5
1741	R390	1671	1671-1680	1
1742	Q748	1657	1651-1660	2
1743	M285	1851	1851-1860	5
1744	K554	1936	1931-1940	1
1745	S165	2006	2001-2010	10
1746	R829	1836	1831-1840	8
1747	R136	2008	2001-2010	1
1748	L599	1884	1881-1890	2
1749	L683	1934	1931-1940	6
1750	E127	1995	1991-2000	2
1751	S812	1883	1881-1890	12
1752	L747	1939	1931-1940	2
1753	R947	1637	1631-1640	4
1754	L522	1897	1891-1900	1
1755	S621	1831	1831-1840	1
1756	P527	1955	1951-1960	2
1757	E231	1955	1951-1960	7
1758	R555	1977	1971-1980	9
1759	Z106	1881	1881-1890	2
1760	S988	1938	1931-1940	10
1761	L298	1922	1921-1930	5
1762	R026	1639	1631-1640	2
1763	S006	1679	1671-1680	3
1764	K485	1895	1891-1900	7
1765	M388	1823	1821-1830	4
1766	R158	2004	2001-2010	1
1767	S514	1839	1831-1840	27
1768	P972	1859	1851-1860	2
1769	K498	1911	1911-1920	3
1770	Q972	1656	1651-1660	1
1771	L236	1928	1921-1930	7
1772	5209	1345	1341-1350	1
1773	L699	1948	1941-1950	3
1774	M993	1822	1821-1830	1
1775	K279	1922	1921-1930	3
1776	S389	1930	1921-1930	5
1777	R234	1696	1691-1700	9
1778	L863	1851	1851-1860	4
1779	R008	1970	1961-1970	15
1780	P649	1965	1961-1970	16
1781	S292	1922	1921-1930	2
1782	N453	1776	1771-1780	3
1783	E205	1645	1641-1650	5
1784	R783	1844	1841-1850	12
1785	L328	1911	1911-1920	2
1786	R078	2007	2001-2010	2
1787	R788	1583	1581-1590	1
1788	L835	1833	1831-1840	4
1789	R552	1936	1931-1940	7
1790	S539	1983	1981-1990	5
1791	Q898	1628	1621-1630	4
1792	N445	1776	1771-1780	9
1793	M725	1836	1831-1840	2
1794	P366	1939	1931-1940	6
1795	P996	1880	1871-1880	1
1796	Q687	1624	1621-1630	23
1797	L359	1907	1901-1910	2
1798	L227	1916	1911-1920	4
1799	S694	1988	1981-1990	7
1800	Q364	1681	1681-1690	10
1801	S161	1952	1951-1960	49
1802	L274	1948	1941-1950	1
1803	L878	1855	1851-1860	24
1804	R791	2009	2001-2010	4
1805	L269	1927	1921-1930	1
1806	Z139	1857	1851-1860	12
1807	N299	1786	1781-1790	1
1808	S280	1637	1631-1640	8
1809	R550	1961	1961-1970	14
1810	6009	1396	1391-1400	1
1811	S850	1961	1961-1970	7
1812	S649	1956	1951-1960	8
1813	L462	1883	1881-1890	19
1814	M746	1848	1841-1850	18
1815	M296	1854	1851-1860	2
1816	S880	1715	1711-1720	21
1817	S136	1846	1841-1850	13
1818	M655	1834	1831-1840	4
1819	Q975	1653	1651-1660	1
1820	P928	1957	1951-1960	1
1821	R850	1560	1551-1560	79
1822	Q369	1687	1681-1690	4
1823	S313	1982	1981-1990	10
1824	Q869	1672	1671-1680	5
1825	R497	1850	1841-1850	9
1826	Q456	1784	1781-1790	5
1827	K926	1937	1931-1940	2
1828	M853	1869	1861-1870	2
1829	R853	1976	1971-1980	5
1830	P567	1967	1961-1970	1
1831	S802	1840	1831-1840	3
1832	M832	1863	1861-1870	2
1833	K933	1945	1941-1950	1
1834	R300	1682	1681-1690	4
1835	R216	2004	2001-2010	3
1836	K997	1893	1891-1900	6
1837	S105	1646	1641-1650	3
1838	P978	1928	1921-1930	8
1839	Q489	1738	1731-1740	5
1840	R674	1985	1981-1990	2
1841	E266	1998	1991-2000	15
1842	R897	1896	1891-1900	1
1843	R035	1977	1971-1980	1
1844	S834	1677	1671-1680	1
1845	R511	1529	1521-1530	2
1846	M998	1796	1791-1800	9
1847	P558	1962	1961-1970	2
1848	E207	1658	1651-1660	1
1849	M633	1845	1841-1850	6
1850	Q683	1646	1641-1650	37
1851	M782	1821	1821-1830	3
1852	6255	1480	1471-1480	6
1853	S620	1833	1831-1840	1
1854	S094	1604	1601-1610	3
1855	N594	1761	1761-1770	2
1856	P669	1893	1891-1900	3
1857	N243	1835	1831-1840	1
1858	Z158	1878	1871-1880	9
1859	L955	1946	1941-1950	1
1860	S383	1955	1951-1960	27
1861	K772	1942	1941-1950	3
1862	L495	1889	1881-1890	4
1863	L379	1890	1881-1890	4
1864	0103	1412	1411-1420	1
1865	K937	1934	1931-1940	4
1866	6302	1411	1411-1420	7
1867	L762	1942	1941-1950	2
1868	S860	1662	1661-1670	2
1869	R495	1848	1841-1850	14
1870	P855	1960	1951-1960	1
1871	R488	1841	1841-1850	14
1872	K854	1878	1871-1880	4
1873	E103	2009	2001-2010	1
1874	Q457	1784	1781-1790	4
1875	K828	1899	1891-1900	1
1876	R887	1975	1971-1980	1
1877	N625	1734	1731-1740	2
1878	K744	1918	1911-1920	2
1879	E186	2012	2011-2020	4
1880	S123	1970	1961-1970	9
1881	P743	1920	1911-1920	5
1882	Q855	1640	1631-1640	5
1883	N874	1770	1761-1770	1
1884	R162	1963	1961-1970	1
1885	Q788	1667	1661-1670	29
1886	L839	1879	1871-1880	6
1887	R461	1965	1961-1970	14
1888	R877	1907	1901-1910	1
1889	R744	1921	1921-1930	2
1890	P576	1962	1961-1970	8
1891	R439	1968	1961-1970	7
1892	L932	1836	1831-1840	1
1893	Q892	1627	1621-1630	13
1894	Q363	1681	1681-1690	2
1895	Q558	1740	1731-1740	2
1896	R369	1663	1661-1670	2
1897	L455	1880	1871-1880	6
1898	L257	1944	1941-1950	4
1899	N582	1769	1761-1770	1
1900	R865	1948	1941-1950	2
1901	S202	1573	1571-1580	1
1902	L794	1957	1951-1960	1
1903	K428	1913	1911-1920	3
1904	K689	1923	1921-1930	6
1905	P292	1967	1961-1970	1
1906	P596	1964	1961-1970	2
1907	R726	1856	1851-1860	1
1908	R187	2009	2001-2010	13
1909	S405	1592	1591-1600	1
1910	R633	1843	1841-1850	7
1911	L387	1920	1911-1920	5
1912	R052	2006	2001-2010	3
1913	K987	1859	1851-1860	2
1914	Q484	1788	1781-1790	3
1915	N757	1745	1741-1750	8
1916	N228	1835	1831-1840	1
1917	M222	1876	1871-1880	5
1918	R883	1960	1951-1960	3
1919	N475	1775	1771-1780	5
1920	R493	1846	1841-1850	8
1921	M954	1855	1851-1860	2
1922	R346	1983	1981-1990	1
1923	K528	1922	1921-1930	2
1924	P862	1961	1961-1970	2
1925	R283	2009	2001-2010	11
1926	S697	1935	1931-1940	16
1927	N592	1765	1761-1770	1
1928	S054	2004	2001-2010	1
1929	R379	1667	1661-1670	1
1930	R182	1993	1991-2000	6
1931	P947	1965	1961-1970	8
1932	S404	1592	1591-1600	1
1933	P392	1927	1921-1930	3
1934	S273	1723	1721-1730	1
1935	E012	1891	1891-1900	6
1936	S139	1845	1841-1850	24
1937	M484	1805	1801-1810	17
1938	P675	1868	1861-1870	6
1939	Q354	1714	1711-1720	1
1940	N278	1783	1781-1790	5
1941	L427	1893	1891-1900	41
1942	P449	1923	1921-1930	18
1943	P597	1936	1931-1940	4
1944	L822	1939	1931-1940	1
1945	S552	1976	1971-1980	2
1946	L948	1865	1861-1870	2
1947	N478	1775	1771-1780	1
1948	S319	1844	1841-1850	23
1949	M238	1874	1871-1880	1
1950	K254	1901	1901-1910	4
1951	P697	1952	1951-1960	1
1952	R970	1508	1501-1510	1
1953	Q644	1667	1661-1670	10
1954	L296	1954	1951-1960	1
1955	Q454	1784	1781-1790	9
1956	Z115	1885	1881-1890	1
1957	P362	1957	1951-1960	6
1958	L525	1899	1891-1900	4
1959	P244	1731	1731-1740	5
1960	P334	1949	1941-1950	1
1961	M464	1801	1801-1810	2
1962	M924	1837	1831-1840	3
1963	K526	1922	1921-1930	6
1964	M656	1831	1831-1840	7
1965	Z142	1860	1851-1860	4
1966	R742	1923	1921-1930	2
1967	E270	2002	2001-2010	33
1968	P767	1831	1831-1840	1
1969	R739	1924	1921-1930	2
1970	Z134	1852	1851-1860	2
1971	S224	1946	1941-1950	1
1972	Q929	1691	1691-1700	28
1973	L989	1879	1871-1880	21
1974	Q633	1662	1661-1670	2
1975	Q378	1699	1691-1700	1
1976	K576	1925	1921-1930	2
1977	R041	1999	1991-2000	2
1978	K592	1912	1911-1920	6
1979	R792	1949	1941-1950	1
1980	P343	1963	1961-1970	13
1981	R817	1988	1981-1990	6
1982	E074	1887	1881-1890	4
1983	S209	1936	1931-1940	1
1984	Q488	1778	1771-1780	1
1985	R009	1970	1961-1970	12
1986	N375	1780	1771-1780	1
1987	N276	1782	1781-1790	4
1988	N296	1788	1781-1790	1
1989	K359	1937	1931-1940	1
1990	P858	1961	1961-1970	8
1991	N695	1751	1751-1760	3
1992	S326	1995	1991-2000	9
1993	S941	1682	1681-1690	1
1994	M939	1852	1851-1860	45
1995	L364	1923	1921-1930	1
1996	S115	1846	1841-1850	2
1997	P523	1951	1951-1960	13
1998	R527	1982	1981-1990	3
[truncated: 1,434 more rows]
