# Supplementary material for: Frequency patterns of semantic change: corpus-based evidence of a near-critical dynamics in language change
Source: R Soc Open Sci. 2017 Nov 8;4(11):170830. doi: 10.1098/rsos.170830 (PMC5717648; doi:10.1098/rsos.170830)
Supplement: full_data.zip [file rsos170830supp2.gz › afin_de.csv]

	Decade	Occurrences	Nombre de mots	Frequence	Average frequency	Normalized average frequency
0	1321-1330	4	247971	1.6130918534828669	0.3226183706965734	0.00047478296038683336
1	1331-1340	0	187017	0.0	0.3226183706965734	0.00047478296038683336
2	1341-1350	1	589308	0.16969055230880967	0.3565564811583353	0.0005247281526589914
3	1351-1360	14	318194	4.399831549306398	1.236522791019615	0.0018197350325665073
4	1361-1370	19	662712	2.8670070860343557	1.8099242082264861	0.002663584134413005
5	1371-1380	33	971929	3.3953097397032086	2.1663677854705545	0.0031881461314543264
6	1381-1390	6	241822	2.4811638312477773	2.66260055172011	0.003918429596999748
7	1391-1400	11	1263737	0.8704342754861177	2.802749296355571	0.004124680207369065
8	1401-1410	7	765291	0.9146847408371456	2.1057199346617206	0.0030988934144253917
9	1411-1420	54	324443	16.643909716036408	4.861100460662131	0.007153863130818543
10	1421-1430	49	298510	16.414860473685973	7.465010607458685	0.010985920695947499
11	1431-1440	11	213190	5.159716684647498	8.00072117813863	0.011774301872471263
12	1441-1450	12	386463	3.1050837984490105	8.447651082731207	0.01243202853177375
13	1451-1460	49	694796	7.052429777949211	9.67520009015362	0.014238557250226925
14	1461-1470	14	537606	2.604137602630923	6.867245667472524	0.010106216892319364
15	1471-1480	11	183566	5.992395105847488	4.782752593904826	0.007038562095608705
16	1481-1490	25	457731	5.461723151807503	4.843153887336827	0.007127451965224378
17	1491-1500	27	626697	4.308302098143122	5.083797547275649	0.0074815964270459065
18	1501-1510	19	162065	11.723691111591029	6.018049814004013	0.00885649351051851
19	1511-1520	12	216624	5.539552404165743	6.6051327743109765	0.009720477124611463
20	1521-1530	13	252956	5.139233700722655	6.434500493286009	0.009469365263412506
21	1531-1540	16	194542	8.224445106969188	6.987044884318348	0.010282520016978002
22	1541-1550	76	957168	7.940089931965967	7.713402451082916	0.011351467811560368
23	1551-1560	378	1949051	19.394053824143136	9.247474993593338	0.013609093444002353
24	1561-1570	51	480126	10.622211669436773	10.264006846647543	0.015105077697715266
25	1571-1580	141	945849	14.907242065065354	12.217608519516084	0.01798010550118017
26	1581-1590	48	842175	5.699528007836851	11.712625099689618	0.017236944091946683
27	1591-1600	35	676127	5.176542276820775	11.159915568660578	0.016423546309268053
28	1601-1610	723	2099839	34.43121115475996	14.16734703478394	0.020849448069182094
29	1611-1620	183	794187	23.042432072043486	16.651391115305284	0.024505104130350838
30	1621-1630	610	2095458	29.110581075831632	19.49205891745854	0.02868558729896231
31	1631-1640	532	2094158	25.404004855412055	23.43295428697358	0.0344852259434488
32	1641-1650	367	1247594	29.41662111231699	28.280970054072828	0.04161983291866738
33	1651-1660	310	2303221	13.45941184106953	24.086610191334735	0.03544718196807582
34	1661-1670	390	2481229	15.718017160044477	22.621727208934935	0.03329137950244934
35	1671-1680	308	2015147	15.28424477221761	19.85645994821213	0.029221859922792286
36	1681-1690	223	1684489	13.23843610732988	17.423346198595695	0.02564115574123382
37	1691-1700	268	1871214	14.322252826240076	14.404472541380315	0.021198415022805884
38	1701-1710	103	809750	12.719975301018835	14.256585233370174	0.02098077591642427
39	1711-1720	169	1714151	9.859108094911125	13.084803420343505	0.019256317272252705
40	1721-1730	108	1125965	9.591772390793675	11.94630894405872	0.01758084610591007
41	1731-1740	341	2909061	11.721995516766407	11.643020825946023	0.01713451060971129
42	1741-1750	174	2136771	8.143128112465023	10.407195883191012	0.015315802569080344
43	1751-1760	75	2483475	3.019961948479449	8.467193212683135	0.012460787806364369
44	1761-1770	224	3287236	6.814235424532951	7.858218678607502	0.011564587346780023
45	1771-1780	212	3011727	7.039150626866246	7.347694325822014	0.010813271595473862
46	1781-1790	339	2767020	12.251447405512067	7.453584703571147	0.010969105706580627
47	1791-1800	308	2497443	12.332613797391971	8.291481840556537	0.012202201275002952
48	1801-1810	244	1436685	16.98354197336229	11.084197845533106	0.016312115938261613
49	1811-1820	193	1624933	11.877412791788954	12.096833318984306	0.017802366065183445
50	1821-1830	459	3062877	14.98591030589867	13.686185254790791	0.020141343896946336
51	1831-1840	865	7375086	11.728676791023183	13.581631131893014	0.01998747629206421
52	1841-1850	1894	11919516	15.889906939174375	14.293089760249496	0.021034497988424893
53	1851-1860	851	5771056	14.746001425042486	13.845581650585535	0.020375920410698543
54	1861-1870	643	6858196	9.375643390769234	13.34522777038159	0.01963957208691479
55	1871-1880	654	5715634	11.442300189270341	12.636505747055924	0.01859657772921785
56	1881-1890	714	7679389	9.297614693043938	12.150293327460075	0.017881040757612238
57	1891-1900	464	4613910	10.056546399908104	10.983621219606821	0.016164101836957035
58	1901-1910	409	4804354	8.513111232019956	9.737043181002315	0.014329568948318447
59	1911-1920	330	5036866	6.551693056753942	9.172253114199256	0.013498392783939281
60	1921-1930	801	11280218	7.100926595567568	8.303978395458703	0.012220591893361964
61	1931-1940	835	10897083	7.66260108324402	7.9769756734987185	0.01173935668021679
62	1941-1950	776	12300750	6.308558421234477	7.227378077763992	0.010636207579211285
63	1951-1960	1025	9976887	10.273745708455955	7.579504973051192	0.011154416909372212
64	1961-1970	1013	13891857	7.292041661528765	7.727574694006156	0.011372324464688612
65	1971-1980	410	10280590	3.9880979593583636	7.105008966764316	0.01045612245679594
66	1981-1990	785	15628128	5.022994436697728	6.577087637455058	0.009679204356814151
67	1991-2000	663	10606407	6.250938701484867	6.565563693505136	0.009662245086292568
68	2001-2010	632	11205157	5.640260105235473	5.638866572861039	0.008298466571847197
69	2011-2020	70	2099905	3.333484133806053	4.847155067316497	0.007133340322020944
