# Supplementary material for: Frequency patterns of semantic change: corpus-based evidence of a near-critical dynamics in language change
Source: R Soc Open Sci. 2017 Nov 8;4(11):170830. doi: 10.1098/rsos.170830 (PMC5717648; doi:10.1098/rsos.170830)
Supplement: full_data.zip [file rsos170830supp2.gz › a_fond_de_complet.csv]

	Cote	Date	Decade	Occurrences
0	L223	1946	1941-1950	1
1	P353	1936	1931-1940	1
2	E231	1955	1951-1960	1
3	S988	1938	1931-1940	1
4	L845	1862	1861-1870	1
5	L298	1922	1921-1930	1
6	K485	1895	1891-1900	2
7	K783	1923	1921-1930	1
8	S514	1839	1831-1840	3
9	K237	1923	1921-1930	1
10	S881	1715	1711-1720	1
11	L236	1928	1921-1930	1
12	R663	1957	1951-1960	6
13	L353	1914	1911-1920	1
14	N882	1734	1731-1740	1
15	R233	1696	1691-1700	1
16	R008	1970	1961-1970	1
17	M257	1868	1861-1870	1
18	L835	1833	1831-1840	1
19	M252	1872	1871-1880	2
20	R553	1965	1961-1970	1
21	K823	1848	1841-1850	1
22	M885	1837	1831-1840	2
23	S161	1952	1951-1960	1
24	K422	1923	1921-1930	1
25	L274	1948	1941-1950	3
26	L878	1855	1851-1860	1
27	R384	1669	1661-1670	1
28	S880	1715	1711-1720	5
29	N672	1757	1751-1760	1
30	N957	1762	1761-1770	1
31	S136	1846	1841-1850	1
32	S696	1972	1971-1980	1
33	S346	1939	1931-1940	1
34	R699	1949	1941-1950	1
35	M437	1797	1791-1800	1
36	S747	1560	1551-1560	1
37	Z147	1868	1861-1870	1
38	K774	1942	1941-1950	1
39	R853	1976	1971-1980	1
40	N647	1760	1751-1760	1
41	R813	1985	1981-1990	2
42	K944	1925	1921-1930	3
43	R821	1963	1961-1970	1
44	R454	1865	1861-1870	1
45	R511	1529	1521-1530	2
46	S310	1978	1971-1980	1
47	R024	1977	1971-1980	1
48	K476	1883	1881-1890	1
49	S647	1950	1941-1950	1
50	P456	1945	1941-1950	1
51	S383	1955	1951-1960	2
52	R936	1938	1931-1940	1
53	S570	1975	1971-1980	1
54	S178	1925	1921-1930	1
55	E186	2012	2011-2020	2
56	E076	1946	1941-1950	1
57	S392	1812	1811-1820	1
58	Q788	1667	1661-1670	1
59	Q722	1623	1621-1630	1
60	R760	1990	1981-1990	1
61	P224	1732	1731-1740	2
62	S003	1968	1961-1970	1
63	Q423	1690	1681-1690	1
64	P665	1954	1951-1960	1
65	S268	1965	1961-1970	2
66	R666	1971	1971-1980	1
67	R122	2008	2001-2010	1
68	K689	1923	1921-1930	1
69	K883	1948	1941-1950	2
70	S990	1884	1881-1890	1
71	S248	1984	1981-1990	1
72	S697	1935	1931-1940	2
73	K587	1957	1951-1960	2
74	S151	1846	1841-1850	1
75	P627	1965	1961-1970	1
76	M764	1847	1841-1850	2
77	S319	1844	1841-1850	3
78	N229	1835	1831-1840	1
79	P697	1952	1951-1960	1
80	K692	1923	1921-1930	1
81	E282	2006	2001-2010	1
82	K646	1927	1921-1930	2
83	Q769	1654	1651-1660	1
84	K857	1878	1871-1880	1
85	E270	2002	2001-2010	4
86	M399	1823	1821-1830	1
87	M923	1863	1861-1870	1
88	R658	1931	1931-1940	3
89	L989	1879	1871-1880	4
90	R687	1842	1841-1850	1
91	K888	1933	1931-1940	1
92	M283	1857	1851-1860	1
93	R921	1929	1921-1930	1
94	M256	1868	1861-1870	2
95	K558	1919	1911-1920	1
96	N477	1775	1771-1780	1
97	S734	1947	1941-1950	1
98	R036	2001	2001-2010	1
99	S002	1951	1951-1960	2
100	0702	1495	1491-1500	1
101	E170	2012	2011-2020	1
102	S299	1985	1981-1990	1
103	L779	1912	1911-1920	1
104	E190	1968	1961-1970	1
105	P473	1951	1951-1960	3
106	R837	1864	1861-1870	1
107	K859	1890	1881-1890	1
108	E126	2012	2011-2020	3
109	R725	1986	1981-1990	1
110	M683	1791	1791-1800	2
111	R107	1881	1881-1890	1
112	0302	1489	1481-1490	1
113	M326	1846	1841-1850	1
114	S590	1603	1601-1610	2
115	Z131	1850	1841-1850	5
116	N984	1768	1761-1770	1
117	S348	1897	1891-1900	1
118	S730	1853	1851-1860	1
119	Z108	1882	1881-1890	1
120	E123	2002	2001-2010	2
121	S328	1996	1991-2000	1
122	S390	1943	1941-1950	1
123	S790	1852	1851-1860	1
124	R644	1881	1881-1890	1
125	K893	1936	1931-1940	1
126	M527	1802	1801-1810	1
127	R574	1864	1861-1870	1
128	S688	1947	1941-1950	1
129	S354	1857	1851-1860	4
130	E192	1973	1971-1980	1
131	R924	1887	1881-1890	1
132	6222	1486	1481-1490	1
133	L256	1908	1901-1910	1
134	P254	1727	1721-1730	1
135	R020	1972	1971-1980	1
136	S246	1993	1991-2000	1
137	L442	1859	1851-1860	1
138	R344	1979	1971-1980	1
139	S166	1923	1921-1930	1
140	R886	1961	1961-1970	2
141	M438	1797	1791-1800	1
142	R727	1987	1981-1990	2
143	L557	1888	1881-1890	1
144	R094	2003	2001-2010	2
145	M769	1878	1871-1880	1
146	L322	1930	1921-1930	4
147	R050	2005	2001-2010	2
148	S686	1979	1971-1980	3
149	S385	1937	1931-1940	1
150	R778	1858	1851-1860	1
151	R641	1914	1911-1920	1
152	R062	1996	1991-2000	1
153	R893	1890	1881-1890	1
154	R811	1976	1971-1980	1
155	R147	2008	2001-2010	3
156	R896	1959	1951-1960	3
157	M562	1797	1791-1800	1
158	E110	1989	1981-1990	1
159	L294	1945	1941-1950	1
160	L335	1933	1931-1940	1
161	E010	1829	1821-1830	1
162	L552	1883	1881-1890	1
163	E056	2011	2011-2020	2
164	M439	1824	1821-1830	1
165	M289	1874	1871-1880	1
166	K862	1890	1881-1890	1
167	K478	1891	1891-1900	1
168	K832	1848	1841-1850	1
169	M982	1838	1831-1840	1
170	K795	1848	1841-1850	1
171	R543	1920	1911-1920	1
172	N489	1767	1761-1770	1
173	N525	1762	1761-1770	1
174	R664	1960	1951-1960	1
175	S538	1955	1951-1960	1
176	R920	1949	1941-1950	2
177	R539	1982	1981-1990	2
178	R917	1918	1911-1920	1
179	P223	1732	1731-1740	1
180	L533	1859	1851-1860	1
181	R713	1843	1841-1850	1
182	S729	1864	1861-1870	1
183	K938	1939	1931-1940	1
184	N955	1734	1731-1740	1
185	K797	1848	1841-1850	2
186	K886	1904	1901-1910	1
187	R711	1845	1841-1850	1
188	Q437	1691	1691-1700	1
189	S517	1966	1961-1970	1
190	R111	1897	1891-1900	1
191	E032	1993	1991-2000	1
192	L356	1839	1831-1840	1
193	S435	1930	1921-1930	1
194	R239	1983	1981-1990	1
195	S991	1888	1881-1890	1
196	K849	1863	1861-1870	1
197	E179	2012	2011-2020	2
198	R177	1978	1971-1980	2
199	S231	1974	1971-1980	1
200	Z120	1889	1881-1890	1
201	L459	1883	1881-1890	1
202	R536	1960	1951-1960	2
203	S768	1874	1871-1880	1
204	R271	1994	1991-2000	1
205	L678	1935	1931-1940	1
206	K943	1950	1941-1950	1
207	R750	1972	1971-1980	3
208	R769	1984	1981-1990	1
209	P574	1949	1941-1950	2
210	R015	1948	1941-1950	1
211	S356	1953	1951-1960	5
212	L383	1921	1921-1930	1
213	N678	1764	1761-1770	1
214	S656	1815	1811-1820	1
215	M955	1855	1851-1860	1
216	S687	1918	1911-1920	2
217	R800	1871	1871-1880	1
218	K484	1895	1891-1900	1
219	Q395	1698	1691-1700	1
220	E268	1998	1991-2000	1
221	Q438	1691	1691-1700	2
222	P375	1964	1961-1970	1
223	P452	1916	1911-1920	1
224	M754	1843	1841-1850	1
225	R198	1896	1891-1900	1
226	Q925	1654	1651-1660	1
227	M325	1846	1841-1850	1
228	R937	1950	1941-1950	2
229	L578	1926	1921-1930	1
230	K939	1943	1941-1950	1
231	R763	1985	1981-1990	2
232	R172	1989	1981-1990	2
233	P255	1727	1721-1730	2
234	K852	1878	1871-1880	1
235	M945	1803	1801-1810	1
236	R197	1976	1971-1980	1
237	S635	1930	1921-1930	1
238	L857	1890	1881-1890	1
239	Q744	1676	1671-1680	1
240	R935	1526	1521-1530	3
241	E121	1988	1981-1990	2
242	R212	1997	1991-2000	1
243	R867	1958	1951-1960	1
244	K764	1913	1911-1920	1
245	M339	1840	1831-1840	1
246	S662	1851	1851-1860	2
247	R144	1981	1981-1990	3
248	K432	1913	1911-1920	1
249	L644	1945	1941-1950	1
250	R902	1902	1901-1910	2
251	R496	1849	1841-1850	1
252	K586	1957	1951-1960	3
253	P837	1962	1961-1970	1
254	S585	1794	1791-1800	1
255	Q559	1740	1731-1740	1
256	R910	1945	1941-1950	1
257	E248	1603	1601-1610	1
258	E041	1986	1981-1990	1
259	M258	1868	1861-1870	2
260	R705	1845	1841-1850	1
261	Q999	1704	1701-1710	1
262	K884	1951	1951-1960	1
263	K436	1918	1911-1920	1
264	K628	1929	1921-1930	1
265	R965	1961	1961-1970	5
266	E264	2001	2001-2010	1
267	M743	1863	1861-1870	1
268	S366	1696	1691-1700	1
269	S595	1961	1961-1970	1
270	S398	1928	1921-1930	1
271	S306	1956	1951-1960	1
272	S984	1936	1931-1940	2
273	K377	1927	1921-1930	1
274	S360	1778	1771-1780	1
275	R163	2006	2001-2010	4
276	E293	1940	1931-1940	1
277	R133	1986	1981-1990	1
278	M733	1835	1831-1840	2
279	Q923	1670	1661-1670	1
280	K889	1930	1921-1930	1
281	R230	1983	1981-1990	1
282	Q495	1735	1731-1740	1
283	Q329	1713	1711-1720	1
284	S992	1877	1871-1880	4
285	L373	1964	1961-1970	1
286	P722	1949	1941-1950	1
287	R016	1962	1961-1970	1
288	E104	2002	2001-2010	1
289	6254	1486	1481-1490	3
290	K347	1929	1921-1930	1
291	R740	1920	1911-1920	1
292	R662	1946	1941-1950	6
293	L838	1875	1871-1880	1
294	E181	2006	2001-2010	1
295	R033	1999	1991-2000	1
296	R712	1842	1841-1850	1
297	R006	1970	1961-1970	1
298	R547	1972	1971-1980	1
299	Q724	1709	1701-1710	1
300	K798	1848	1841-1850	1
301	K826	1940	1931-1940	1
302	K532	1922	1921-1930	1
303	K784	1942	1941-1950	3
304	K363	1922	1921-1930	1
305	S532	1713	1711-1720	1
306	S321	1985	1981-1990	1
307	L999	1876	1871-1880	1
308	R871	1946	1941-1950	1
309	P285	1908	1901-1910	1
310	E259	2012	2011-2020	1
311	P896	1956	1951-1960	1
312	K856	1878	1871-1880	1
313	M264	1863	1861-1870	1
314	M867	1842	1841-1850	1
315	N926	1734	1731-1740	1
316	R603	1863	1861-1870	1
317	R098	1975	1971-1980	1
318	S393	1847	1841-1850	1
319	R110	1894	1891-1900	1
320	M398	1823	1821-1830	1
321	M864	1840	1831-1840	1
322	R217	2008	2001-2010	1
323	M724	1869	1861-1870	1
324	K638	1883	1881-1890	2
325	S811	1885	1881-1890	2
326	K386	1924	1921-1930	1
327	S290	1980	1971-1980	1
328	R109	1886	1881-1890	4
329	L827	1864	1861-1870	1
330	R715	1843	1841-1850	1
331	R825	1973	1971-1980	2
332	S701	1998	1991-2000	1
333	M876	1842	1841-1850	1
334	K793	1848	1841-1850	1
335	S978	1881	1881-1890	1
336	S296	1945	1941-1950	1
337	R196	1990	1981-1990	1
338	L334	1933	1931-1940	1
339	R535	1961	1961-1970	1
340	M772	1869	1861-1870	1
341	P782	1869	1861-1870	1
342	S141	1850	1841-1850	1
343	R686	1845	1841-1850	2
344	K942	1946	1941-1950	1
345	S322	1993	1991-2000	1
346	M595	1832	1831-1840	1
347	M865	1840	1831-1840	1
348	R105	1881	1881-1890	1
349	S365	1879	1871-1880	1
350	R829	1836	1831-1840	1
351	R916	1956	1951-1960	1
352	L275	1948	1941-1950	1
353	L392	1906	1901-1910	1
354	L599	1884	1881-1890	1
355	K346	1926	1921-1930	3
356	E127	1995	1991-2000	1
357	Z156	1876	1871-1880	1
