# Supplementary material for: Frequency patterns of semantic change: corpus-based evidence of a near-critical dynamics in language change
Source: R Soc Open Sci. 2017 Nov 8;4(11):170830. doi: 10.1098/rsos.170830 (PMC5717648; doi:10.1098/rsos.170830)
Supplement: full_data.zip [file rsos170830supp2.gz › a_fond_de.csv]

	Decade	Occurrences	Nombre de mots	Frequence	Average frequency	Normalized average frequency
0	1321-1330	0	247971	0.0	0.0	0.0
1	1331-1340	0	187017	0.0	0.0	0.0
2	1341-1350	0	589308	0.0	0.0	0.0
3	1351-1360	0	318194	0.0	0.0	0.0
4	1361-1370	0	662712	0.0	0.0	0.0
5	1371-1380	0	971929	0.0	0.0	0.0
6	1381-1390	0	241822	0.0	0.0	0.0
7	1391-1400	0	1263737	0.0	0.0	0.0
8	1401-1410	0	765291	0.0	0.0	0.0
9	1411-1420	0	324443	0.0	0.0	0.0
10	1421-1430	0	298510	0.0	0.0	0.0
11	1431-1440	0	213190	0.0	0.0	0.0
12	1441-1450	0	386463	0.0	0.0	0.0
13	1451-1460	0	694796	0.0	0.0	0.0
14	1461-1470	0	537606	0.0	0.0	0.0
15	1471-1480	0	183566	0.0	0.0	0.0
16	1481-1490	5	457731	1.0923446303615005	0.21846892607230012	0.02060457616767655
17	1491-1500	1	626697	0.15956674437567117	0.25038227494743437	0.023614436835210223
18	1501-1510	0	162065	0.0	0.25038227494743437	0.023614436835210223
19	1511-1520	0	216624	0.0	0.25038227494743437	0.023614436835210223
20	1521-1530	5	252956	1.9766283464317906	0.6457079442337925	0.06089899720858249
21	1531-1540	0	194542	0.0	0.42723901816149235	0.040294421040905935
22	1541-1550	0	957168	0.0	0.39532566928635815	0.037284560373372265
23	1551-1560	1	1949051	0.05130702069879136	0.40558707342611644	0.038252349646593624
24	1561-1570	0	480126	0.0	0.40558707342611644	0.038252349646593624
25	1571-1580	0	945849	0.0	0.010261404139758273	0.0009677892732213528
26	1581-1590	0	842175	0.0	0.010261404139758273	0.0009677892732213528
27	1591-1600	0	676127	0.0	0.010261404139758273	0.0009677892732213528
28	1601-1610	3	2099839	0.14286809607784215	0.02857361921556843	0.0026948789656178647
29	1611-1620	0	794187	0.0	0.02857361921556843	0.0026948789656178647
30	1621-1630	1	2095458	0.04772226405874038	0.038118072027316506	0.003595050026436717
31	1631-1640	0	2094158	0.0	0.038118072027316506	0.003595050026436717
32	1641-1650	0	1247594	0.0	0.038118072027316506	0.003595050026436717
33	1651-1660	2	2303221	0.08683491510367437	0.026911435832482948	0.0025381125790329973
34	1661-1670	3	2481229	0.12090782430803444	0.05109300069408984	0.00481876138342955
35	1671-1680	1	2015147	0.049624171338368855	0.05147338215001553	0.004854636502249874
36	1681-1690	1	1684489	0.05936518433780214	0.06334641901757596	0.00597442455118421
37	1691-1700	6	1871214	0.32064745133373307	0.12747590928432256	0.012022703318106702
38	1701-1710	2	809750	0.2469898116702686	0.15950688859764142	0.015043658127799567
39	1711-1720	8	1714151	0.46670334177094086	0.22866599209022268	0.02156629748535071
40	1721-1730	3	1125965	0.26643812196649097	0.2720287822158471	0.025655995402805182
41	1731-1740	8	2909061	0.27500282737281895	0.31515631082285045	0.029723504975368232
42	1741-1750	0	2136771	0.0	0.25102682055610387	0.023675226208445744
43	1751-1760	2	2483475	0.08053231862611863	0.21773532194727388	0.020535387371160826
44	1761-1770	5	3287236	0.1521034692976105	0.15481534745260783	0.01460118230936376
45	1771-1780	2	3011727	0.06640708138553063	0.11480913933641575	0.010828055498472577
46	1781-1790	0	2767020	0.0	0.059808573861851955	0.00564075787697519
47	1791-1800	6	2497443	0.24024572332581764	0.10785771852701549	0.010172442445779405
48	1801-1810	2	1436685	0.13920936043739582	0.11959312688927093	0.011279250264200494
49	1811-1820	2	1624933	0.12308199784237259	0.11378883259822334	0.010731826765721257
50	1821-1830	4	3062877	0.13059616824312567	0.12662664996974235	0.011942606672107784
51	1831-1840	16	7375086	0.2169466227241282	0.170015974514568	0.01603480714437097
52	1841-1850	35	11919516	0.2936360838812583	0.1806940466256561	0.01704189384586391
53	1851-1860	14	5771056	0.24258991768577537	0.20137015807533204	0.01899193095583363
54	1861-1870	20	6858196	0.29162187840650805	0.2350781341881591	0.022171049257743148
55	1871-1880	21	5715634	0.3674133088297816	0.2824415623054903	0.02663806147660149
56	1881-1890	26	7679389	0.33856860226770646	0.306765958214206	0.028932181181606984
57	1891-1900	8	4613910	0.17338873103289834	0.28271648764453394	0.02666399065651092
58	1901-1910	6	4804354	0.12488671734014604	0.2591758475754081	0.024443789733384486
59	1911-1920	13	5036866	0.2580969992054583	0.2524708717351981	0.023811419776311883
60	1921-1930	34	11280218	0.3014126145434423	0.2392707328779303	0.022566468050689945
61	1931-1940	20	10897083	0.18353535528728193	0.20826408348184539	0.019642121413975838
62	1941-1950	40	12300750	0.32518342377497306	0.2386230220302603	0.022505380152582962
63	1951-1960	39	9976887	0.390903495248568	0.2918263776119447	0.02752317656037053
64	1961-1970	23	13891857	0.1655646181788367	0.2733199014066204	0.0257777654146147
65	1971-1980	25	10280590	0.2431767048389246	0.2616727194657168	0.0246792785416545
66	1981-1990	27	15628128	0.1727654137462913	0.2595187311575187	0.024476128295262644
67	1991-2000	11	10606407	0.10371089851634016	0.21522422610579212	0.02029855705180903
68	2001-2010	24	11205157	0.21418709260387872	0.1798809455768543	0.016965207413641003
69	2011-2020	11	2099905	0.5238332210266655	0.25153466614642006	0.023723122920052343
