# Supplementary material for: Frequency patterns of semantic change: corpus-based evidence of a near-critical dynamics in language change
Source: R Soc Open Sci. 2017 Nov 8;4(11):170830. doi: 10.1098/rsos.170830 (PMC5717648; doi:10.1098/rsos.170830)
Supplement: full_data.zip [file rsos170830supp2.gz › a_force_complet.csv]

	Cote	Date	Decade	Occurrences
0	R570	1572	1571-1580	1
1	E121	1988	1981-1990	1
2	R177	1978	1971-1980	3
3	S746	1580	1571-1580	1
4	Q523	1601	1601-1610	1
5	R727	1987	1981-1990	14
6	5101	1468	1461-1470	1
7	S404	1592	1591-1600	2
8	E182	2007	2001-2010	3
9	K632	1931	1931-1940	1
10	Q655	1656	1651-1660	1
11	Q752	1610	1601-1610	1
12	R845	1792	1791-1800	1
13	R238	1980	1971-1980	1
14	0202	1400	1391-1400	5
15	5102	1456	1451-1460	1
16	R811	1976	1971-1980	1
17	S311	1960	1951-1960	1
18	E268	1998	1991-2000	3
19	R144	1981	1981-1990	2
20	R819	1985	1981-1990	1
21	S984	1936	1931-1940	8
22	E270	2002	2001-2010	1
23	S590	1603	1601-1610	1
24	E267	2006	2001-2010	4
25	S068	1588	1581-1590	1
26	R530	1977	1971-1980	1
27	R760	1990	1981-1990	2
28	Z162	1880	1871-1880	1
29	5502	1392	1391-1400	1
30	E110	1989	1981-1990	5
31	0903	1400	1391-1400	3
32	E013	1552	1551-1560	1
33	S095	1601	1601-1610	1
34	R076	2006	2001-2010	1
35	6206	1490	1481-1490	1
36	R178	1996	1991-2000	2
37	M823	1873	1871-1880	3
38	R821	1963	1961-1970	1
39	Z131	1850	1841-1850	1
40	S309	1947	1941-1950	1
41	R355	1990	1981-1990	1
42	R046	2002	2001-2010	1
43	R567	1547	1541-1550	1
44	E100	1996	1991-2000	2
45	R215	1999	1991-2000	1
46	M274	1856	1851-1860	1
47	5601	1461	1461-1470	1
48	R828	1984	1981-1990	2
49	R935	1526	1521-1530	1
50	S686	1979	1971-1980	1
51	E064	2006	2001-2010	1
52	5701	1456	1451-1460	3
53	N472	1778	1771-1780	1
54	0201	1400	1391-1400	2
55	N625	1734	1731-1740	1
56	L874	1870	1861-1870	2
57	K274	1912	1911-1920	1
58	R249	2004	2001-2010	1
59	9998	1330	1321-1330	3
60	R970	1508	1501-1510	1
61	S302	1987	1981-1990	1
62	Q788	1667	1661-1670	1
63	5303	1477	1471-1480	1
64	R081	1999	1991-2000	1
65	N425	1775	1771-1780	2
66	S819	1579	1571-1580	1
67	E053	1542	1541-1550	1
68	R549	1961	1961-1970	1
69	6207	1404	1401-1410	1
70	Q783	1625	1621-1630	1
71	N672	1757	1751-1760	1
72	0809	1357	1351-1360	1
73	6219	1480	1471-1480	1
74	R451	1987	1981-1990	1
75	0401	1385	1381-1390	1
76	R419	1578	1571-1580	1
77	R751	1977	1971-1980	1
78	R148	2001	2001-2010	1
79	R964	1979	1971-1980	1
80	R654	1598	1591-1600	1
81	S037	1993	1991-2000	1
82	R802	2009	2001-2010	4
83	E092	2010	2001-2010	3
84	R053	1998	1991-2000	1
85	S165	2006	2001-2010	2
86	R971	1989	1981-1990	3
87	E143	1990	1981-1990	1
88	K876	1911	1911-1920	1
89	N255	1828	1821-1830	1
90	0203	1400	1391-1400	5
91	S368	1942	1941-1950	1
92	K776	1816	1811-1820	1
93	0902	1400	1391-1400	1
94	R478	1831	1831-1840	3
95	B017	1522	1521-1530	1
96	E283	2008	2001-2010	1
97	R422	1542	1541-1550	1
98	N466	1775	1771-1780	1
99	L962	1908	1901-1910	1
100	0209	1405	1401-1410	1
101	S049	1562	1561-1570	2
102	5617	1494	1491-1500	1
103	K894	1936	1931-1940	3
104	R858	1960	1951-1960	1
105	E242	1671	1671-1680	1
106	R122	2008	2001-2010	1
107	P574	1949	1941-1950	2
108	0210	1402	1401-1410	1
109	S329	1996	1991-2000	1
110	M777	1866	1861-1870	5
111	R127	2008	2001-2010	1
112	S333	1837	1831-1840	2
113	M887	1814	1811-1820	1
114	R767	1946	1941-1950	1
115	R814	1961	1961-1970	3
116	Q694	1627	1621-1630	1
117	9999	1400	1391-1400	1
118	R050	2005	2001-2010	1
119	L223	1946	1941-1950	1
120	Q884	1610	1601-1610	1
121	R805	1998	1991-2000	1
122	R018	1564	1561-1570	2
123	L298	1922	1921-1930	2
124	R416	1648	1641-1650	1
125	S250	1990	1981-1990	1
126	P238	1740	1731-1740	1
127	K984	1916	1911-1920	1
128	Q893	1627	1621-1630	1
129	N982	1776	1771-1780	1
130	R725	1986	1981-1990	1
131	E269	1992	1991-2000	2
132	R795	1975	1971-1980	2
133	0104	1416	1411-1420	1
134	Q922	1634	1631-1640	1
135	R487	1840	1831-1840	1
136	5235	1376	1371-1380	1
137	R035	1977	1971-1980	2
138	E117	1985	1981-1990	1
139	S196	1603	1601-1610	1
140	A005	1371	1371-1380	1
141	S745	1626	1621-1630	1
142	E059	1965	1961-1970	1
143	M377	1833	1831-1840	1
144	K944	1925	1921-1930	3
145	7104	1494	1491-1500	1
146	0208	1429	1421-1430	1
147	E120	2008	2001-2010	2
148	E145	1918	1911-1920	1
149	R032	2001	2001-2010	1
150	S047	1585	1581-1590	1
151	R496	1849	1841-1850	1
152	R583	1973	1971-1980	1
153	R568	1550	1541-1550	1
154	6702	1350	1341-1350	1
155	6701	1350	1341-1350	1
156	R284	2009	2001-2010	2
157	0702	1495	1491-1500	2
158	R883	1960	1951-1960	1
159	E249	2012	2011-2020	1
160	R963	1587	1581-1590	1
161	E181	2006	2001-2010	2
162	E196	2013	2011-2020	1
163	0821	1364	1361-1370	1
164	S225	1950	1941-1950	1
165	E049	1605	1601-1610	1
166	0704	1494	1491-1500	1
167	S886	1587	1581-1590	1
168	S405	1592	1591-1600	2
169	Q885	1610	1601-1610	1
170	Q888	1631	1631-1640	1
171	S805	1885	1881-1890	3
172	E146	1950	1941-1950	1
173	0808	1349	1341-1350	1
174	7005	1387	1381-1390	18
175	5404	1451	1451-1460	1
176	L355	1835	1831-1840	2
177	S161	1952	1951-1960	2
178	R418	1584	1581-1590	1
179	R937	1950	1941-1950	3
