# Supplementary material for: Frequency patterns of semantic change: corpus-based evidence of a near-critical dynamics in language change
Source: R Soc Open Sci. 2017 Nov 8;4(11):170830. doi: 10.1098/rsos.170830 (PMC5717648; doi:10.1098/rsos.170830)
Supplement: full_data.zip [file rsos170830supp2.gz › a_force.csv]

	Decade	Occurrences	Nombre de mots	Frequence	Frequence moyenne
0	1321-1330	3	247971	1.2098188901121503	0.24196377802243005
1	1331-1340	0	187017	0.0	0.24196377802243005
2	1341-1350	3	589308	0.509071656926429	0.34377810940771586
3	1351-1360	1	318194	0.3142736820933142	0.4066328458263787
4	1361-1370	1	662712	0.15089510979128187	0.43681186778463515
5	1371-1380	2	971929	0.2057763478608005	0.23600335933436511
6	1381-1390	19	241822	7.8570187989512945	1.807407119124624
7	1391-1400	18	1263737	1.424346996250011	1.9904621869893404
8	1401-1410	3	765291	0.39200774607306244	2.0060089997852897
9	1411-1420	1	324443	0.3082205502969705	2.0374740878864275
10	1421-1430	1	298510	0.33499715252420353	2.0633182488191086
11	1431-1440	0	213190	0.0	0.4919144890288495
12	1441-1450	0	386463	0.0	0.2070450897788473
13	1451-1460	5	694796	0.7196356916274705	0.27257067888972897
14	1461-1470	2	537606	0.3720196575187033	0.2853305003340755
15	1471-1480	2	183566	1.0895263828813615	0.436236346405507
16	1481-1490	1	457731	0.21846892607230012	0.47993013161996706
17	1491-1500	5	626697	0.7978337218783559	0.6394968759956383
18	1501-1510	1	162065	0.6170363742942646	0.6189770125289971
19	1511-1520	0	216624	0.0	0.5445730810252564
20	1521-1530	2	252956	0.7906513385727163	0.4847980721635274
21	1531-1540	0	194542	0.0	0.44110428694906734
22	1541-1550	4	957168	0.41789947010347195	0.36511743659409057
23	1551-1560	1	1949051	0.05130702069879136	0.2519715658749959
24	1561-1570	4	480126	0.8331146407401391	0.4185944940230238
25	1571-1580	4	945849	0.42290048411532916	0.3450443231315463
26	1581-1590	5	842175	0.593700834149672	0.4637844899614807
27	1591-1600	5	676127	0.7395060395458251	0.5281058038499513
28	1601-1610	8	2099839	0.38098158954091244	0.5940407176183756
29	1611-1620	0	794187	0.0	0.42741778947034775
30	1621-1630	4	2095458	0.19088905623496152	0.38101550389427413
31	1631-1640	2	2094158	0.09550377765192503	0.2813760925947248
32	1641-1650	1	1247594	0.08015428095999179	0.14950574087755814
33	1651-1660	1	2303221	0.04341745755183719	0.08199291447974309
34	1661-1670	1	2481229	0.04030260810267815	0.09005343610027873
35	1671-1680	1	2015147	0.049624171338368855	0.061800459120960195
36	1681-1690	0	1684489	0.0	0.04269970359057519
37	1691-1700	0	1871214	0.0	0.02666884739857684
38	1701-1710	0	809750	0.0	0.0179853558882094
39	1711-1720	0	1714151	0.0	0.00992483426767377
40	1721-1730	0	1125965	0.0	0.0
41	1731-1740	2	2909061	0.06875070684320474	0.013750141368640948
42	1741-1750	0	2136771	0.0	0.013750141368640948
43	1751-1760	1	2483475	0.04026615931305932	0.02180337323125281
44	1761-1770	0	3287236	0.0	0.02180337323125281
45	1771-1780	5	3011727	0.16601770346382658	0.05500691392401813
46	1781-1790	0	2767020	0.0	0.04125677255537718
47	1791-1800	1	2497443	0.040040953887636274	0.049264963332904435
48	1801-1810	0	1436685	0.0	0.04121173147029257
49	1811-1820	2	1624933	0.12308199784237259	0.06582813103876708
50	1821-1830	1	3062877	0.03264904206078142	0.03915439875815806
51	1831-1840	9	7375086	0.12203247528232214	0.06356089381462249
52	1841-1850	2	11919516	0.01677920479321476	0.05890854399573818
53	1851-1860	1	5771056	0.017327851263269668	0.06237411424839212
54	1861-1870	7	6858196	0.10206765744227783	0.05817124616837317
55	1871-1880	4	5715634	0.06998348739614889	0.06563813523544666
56	1881-1890	3	7679389	0.03906560795396613	0.04904476176977546
57	1891-1900	0	4613910	0.0	0.0456889208111325
58	1901-1910	1	4804354	0.02081445289002434	0.04638624113648344
59	1911-1920	4	5036866	0.07941446129398717	0.0418556019068253
60	1921-1930	5	11280218	0.0443253844916827	0.03672398132593207
61	1931-1940	12	10897083	0.11012121317236916	0.05093510236961267
62	1941-1950	11	12300750	0.08942544153811759	0.06882019067723619
63	1951-1960	5	9976887	0.050115832724175385	0.0746804666440664
64	1961-1970	6	13891857	0.043190769959696534	0.06743572837720826
65	1971-1980	14	10280590	0.1361789547097978	0.08580644242083128
66	1981-1990	37	15628128	0.23675260402269552	0.11113272059089656
67	1991-2000	15	10606407	0.14142395252228204	0.12153242278772944
68	2001-2010	33	11205157	0.29450725233033326	0.17041070670896102
69	2011-2020	2	2099905	0.09524240382303009	0.18082103348162773
