# Supplementary material for: Frequency patterns of semantic change: corpus-based evidence of a near-critical dynamics in language change
Source: R Soc Open Sci. 2017 Nov 8;4(11):170830. doi: 10.1098/rsos.170830 (PMC5717648; doi:10.1098/rsos.170830)
Supplement: full_data.zip [file rsos170830supp2.gz › a_force_de_complet.csv]

	Cote	Date	Decade	Occurrences
0	K999	1899	1891-1900	1
1	K283	1939	1931-1940	2
2	E121	1988	1981-1990	5
3	K458	1908	1901-1910	3
4	R177	1978	1971-1980	2
5	K633	1930	1921-1930	2
6	L575	1914	1911-1920	1
7	M432	1817	1811-1820	3
8	L466	1885	1881-1890	3
9	L966	1858	1851-1860	2
10	K638	1883	1881-1890	2
11	N254	1828	1821-1830	4
12	Z114	1885	1881-1890	2
13	L625	1938	1931-1940	4
14	0233	1405	1401-1410	1
15	Q293	1762	1761-1770	12
16	N737	1738	1731-1740	4
17	M889	1867	1861-1870	5
18	R579	1518	1511-1520	1
19	E270	2002	2001-2010	13
20	S336	1847	1841-1850	2
21	K856	1878	1871-1880	3
22	S020	1578	1571-1580	1
23	R482	1835	1831-1840	1
24	R632	1548	1541-1550	1
25	S143	1845	1841-1850	1
26	L644	1945	1941-1950	5
27	S595	1961	1961-1970	1
28	S795	1891	1891-1900	7
29	E292	1937	1931-1940	4
30	N732	1721	1721-1730	3
31	M823	1873	1871-1880	2
32	Z115	1885	1881-1890	1
33	L697	1954	1951-1960	3
34	Q495	1735	1731-1740	1
35	R557	1982	1981-1990	2
36	P698	1952	1951-1960	3
37	M698	1866	1861-1870	4
38	L228	1943	1941-1950	2
39	N364	1784	1781-1790	3
40	Q758	1623	1621-1630	3
41	Q683	1646	1641-1650	2
42	K627	1939	1931-1940	4
43	K899	1939	1931-1940	2
44	R222	1675	1671-1680	5
45	R330	1682	1681-1690	2
46	R185	1988	1981-1990	7
47	L952	1907	1901-1910	6
48	S315	1955	1951-1960	1
49	M957	1855	1851-1860	3
50	N588	1769	1761-1770	4
51	M333	1846	1841-1850	2
52	S293	1945	1941-1950	1
53	L322	1930	1921-1930	2
54	S241	1711	1711-1720	1
55	L789	1949	1941-1950	1
56	S124	1975	1971-1980	8
57	M836	1835	1831-1840	1
58	R233	1696	1691-1700	11
59	M299	1854	1851-1860	2
60	R825	1973	1971-1980	3
61	R040	2001	2001-2010	1
62	L274	1948	1941-1950	5
63	K863	1890	1881-1890	2
64	R053	1998	1991-2000	3
65	M439	1824	1821-1830	2
66	R143	1997	1991-2000	2
67	K876	1911	1911-1920	3
68	N646	1760	1751-1760	4
69	R162	1963	1961-1970	1
70	K475	1938	1931-1940	1
71	S800	1840	1831-1840	1
72	R090	1974	1971-1980	2
73	R022	1991	1991-2000	1
74	N278	1783	1781-1790	1
75	P998	1871	1871-1880	1
76	K322	1913	1911-1920	2
77	L886	1833	1831-1840	1
78	S838	1865	1861-1870	1
79	K957	1900	1891-1900	6
80	R744	1921	1921-1930	1
81	N599	1768	1761-1770	1
82	Q448	1741	1741-1750	1
83	S365	1879	1871-1880	3
84	R814	1961	1961-1970	3
85	S164	1846	1841-1850	6
86	Q323	1741	1741-1750	2
87	R638	1879	1871-1880	3
88	N229	1835	1831-1840	5
89	S323	1956	1951-1960	1
90	R232	1680	1671-1680	1
91	L755	1927	1921-1930	1
92	K772	1942	1941-1950	1
93	P244	1731	1731-1740	3
94	Q296	1762	1761-1770	19
95	L263	1923	1921-1930	4
96	R424	1553	1551-1560	6
97	Q366	1704	1701-1710	1
98	S231	1974	1971-1980	13
99	R978	1572	1571-1580	1
100	K787	1926	1921-1930	3
101	L672	1938	1931-1940	2
102	R911	1926	1921-1930	1
103	L867	1818	1811-1820	3
104	Q779	1631	1631-1640	1
105	Q626	1648	1641-1650	1
106	R135	1993	1991-2000	4
107	M699	1866	1861-1870	4
108	K354	1939	1931-1940	1
109	P399	1959	1951-1960	2
110	R812	1965	1961-1970	2
111	R803	1923	1921-1930	5
112	K964	1954	1951-1960	3
113	S606	1951	1951-1960	1
114	K728	1911	1911-1920	2
115	Q624	1654	1651-1660	1
116	K855	1878	1871-1880	1
117	M257	1868	1861-1870	3
118	L738	1943	1941-1950	8
119	R188	1985	1981-1990	3
120	R033	1999	1991-2000	2
121	R304	1682	1681-1690	7
122	P955	1923	1921-1930	4
123	S648	1930	1921-1930	4
124	S649	1956	1951-1960	2
125	R429	1668	1661-1670	8
126	M955	1855	1851-1860	3
127	R064	1981	1981-1990	7
128	S314	1996	1991-2000	3
129	E249	2012	2011-2020	4
130	Q274	1732	1731-1740	1
131	N944	1731	1731-1740	1
132	S284	1992	1991-2000	3
133	M992	1839	1831-1840	2
134	K532	1922	1921-1930	3
135	S568	1976	1971-1980	4
136	S264	1798	1791-1800	1
137	R600	1893	1891-1900	4
138	R267	1749	1741-1750	1
139	L945	1833	1831-1840	3
140	R948	1639	1631-1640	4
141	R761	1974	1971-1980	1
142	R062	1996	1991-2000	1
143	E170	2012	2011-2020	9
144	R904	1909	1901-1910	3
145	S141	1850	1841-1850	3
146	M382	1828	1821-1830	1
147	K256	1942	1941-1950	1
148	N756	1758	1751-1760	1
149	N793	1722	1721-1730	1
150	Q255	1771	1771-1780	5
151	S532	1713	1711-1720	2
152	R207	1977	1971-1980	1
153	E264	2001	2001-2010	3
154	M695	1842	1841-1850	4
155	E087	1984	1981-1990	1
156	M958	1855	1851-1860	9
157	Q327	1713	1711-1720	4
158	N398	1772	1771-1780	2
159	L783	1907	1901-1910	1
160	K235	1920	1911-1920	1
161	K595	1922	1921-1930	3
162	S514	1839	1831-1840	4
163	S520	1950	1941-1950	3
164	R230	1983	1981-1990	1
165	R950	1633	1631-1640	5
166	R838	1845	1841-1850	6
167	R389	1671	1671-1680	3
168	R236	1696	1691-1700	5
169	E042	1999	1991-2000	1
170	Q933	1652	1651-1660	1
171	Q438	1691	1691-1700	2
172	N433	1778	1771-1780	1
173	N527	1774	1771-1780	4
174	R333	1682	1681-1690	6
175	N986	1732	1731-1740	1
176	N384	1780	1771-1780	2
177	K687	1913	1911-1920	1
178	M355	1836	1831-1840	2
179	R810	1960	1951-1960	1
180	E110	1989	1981-1990	22
181	R076	2006	2001-2010	1
182	S527	1946	1941-1950	6
183	L877	1855	1851-1860	2
184	M997	1836	1831-1840	3
185	S309	1947	1941-1950	1
186	K379	1897	1891-1900	6
187	M472	1807	1801-1810	1
188	Q759	1625	1621-1630	2
189	E085	1976	1971-1980	3
190	M445	1846	1841-1850	2
191	L834	1848	1841-1850	2
192	S772	1872	1871-1880	3
193	K488	1944	1941-1950	1
194	N829	1748	1741-1750	4
195	R896	1959	1951-1960	2
196	L688	1924	1921-1930	2
197	R129	2008	2001-2010	1
198	N449	1776	1771-1780	1
199	K978	1934	1931-1940	4
200	R720	1990	1981-1990	4
201	L826	1952	1951-1960	4
202	M263	1863	1861-1870	2
203	R952	1637	1631-1640	5
204	Q766	1655	1651-1660	14
205	Q959	1656	1651-1660	2
206	P234	1781	1781-1790	2
207	E052	1914	1911-1920	6
208	R288	1824	1821-1830	2
209	R539	1982	1981-1990	3
210	P486	1904	1901-1910	1
211	P242	1731	1731-1740	4
212	R231	1980	1971-1980	2
213	P255	1727	1721-1730	2
214	K629	1929	1921-1930	2
215	N565	1761	1761-1770	11
216	S169	1892	1891-1900	1
217	S255	1968	1961-1970	10
218	Q769	1654	1651-1660	1
219	K844	1863	1861-1870	1
220	S175	1738	1731-1740	1
221	P239	1769	1761-1770	1
222	P287	1916	1911-1920	2
223	L698	1948	1941-1950	2
224	N894	1770	1761-1770	23
225	S773	1877	1871-1880	3
226	K786	1926	1921-1930	7
227	S812	1883	1881-1890	2
228	E034	1978	1971-1980	10
229	L487	1938	1931-1940	1
230	E283	2008	2001-2010	1
231	M989	1839	1831-1840	4
232	E098	1984	1981-1990	4
233	K542	1924	1921-1930	1
234	Z151	1872	1871-1880	7
235	S308	1987	1981-1990	2
236	M744	1847	1841-1850	4
237	R862	1637	1631-1640	5
238	K628	1929	1921-1930	1
239	R763	1985	1981-1990	1
240	K894	1936	1931-1940	3
241	N622	1761	1761-1770	2
242	M283	1857	1851-1860	2
243	M975	1848	1841-1850	2
244	L686	1945	1941-1950	1
245	L522	1897	1891-1900	6
246	R643	1867	1861-1870	5
247	Q484	1788	1781-1790	1
248	E056	2011	2011-2020	10
249	N747	1758	1751-1760	1
250	Z149	1870	1861-1870	1
251	N668	1738	1731-1740	8
252	S080	1926	1921-1930	1
253	K933	1945	1941-1950	5
254	L223	1946	1941-1950	5
255	R209	2006	2001-2010	2
256	R201	1893	1891-1900	1
257	M249	1873	1871-1880	4
258	0301	1489	1481-1490	1
259	R542	1982	1981-1990	1
260	S250	1990	1981-1990	1
261	M977	1848	1841-1850	13
262	R259	2007	2001-2010	4
263	R286	1731	1731-1740	2
264	L337	1933	1931-1940	1
265	R513	1988	1981-1990	2
266	S346	1939	1931-1940	2
267	Q924	1659	1651-1660	1
268	R537	1957	1951-1960	6
269	R146	2001	2001-2010	13
270	R283	2009	2001-2010	1
271	N652	1711	1711-1720	1
272	P642	1912	1911-1920	5
273	N739	1738	1731-1740	1
274	S650	1868	1861-1870	1
275	Q245	1941	1941-1950	1
276	M724	1869	1861-1870	6
277	R108	1883	1881-1890	1
278	S815	1887	1881-1890	3
279	S364	1958	1951-1960	2
280	K367	1936	1931-1940	1
281	M462	1814	1811-1820	1
282	Q263	1747	1741-1750	2
283	R938	1928	1921-1930	4
284	R364	1660	1651-1660	1
285	R496	1849	1841-1850	6
286	R636	1897	1891-1900	6
287	P226	1746	1741-1750	2
288	R583	1973	1971-1980	1
289	S331	1992	1991-2000	4
290	P245	1735	1731-1740	2
291	L225	1924	1921-1930	6
292	R722	1982	1981-1990	1
293	R421	1542	1541-1550	1
294	N439	1769	1761-1770	1
295	L793	1957	1951-1960	2
296	N286	1788	1781-1790	3
297	Q656	1656	1651-1660	1
298	S310	1978	1971-1980	3
299	N227	1835	1831-1840	5
300	S545	1947	1941-1950	1
301	K596	1953	1951-1960	1
302	S322	1993	1991-2000	1
303	R996	1925	1921-1930	2
304	K562	1929	1921-1930	1
305	M883	1821	1821-1830	1
306	N586	1769	1761-1770	3
307	Q529	1623	1621-1630	1
308	S881	1715	1711-1720	8
309	L745	1912	1911-1920	1
310	L983	1871	1871-1880	2
311	N536	1770	1761-1770	2
312	Q775	1635	1631-1640	2
313	S401	1696	1691-1700	1
314	K632	1931	1931-1940	3
315	K449	1904	1901-1910	1
316	N269	1802	1801-1810	2
317	S407	1967	1961-1970	4
318	R242	2009	2001-2010	2
319	R137	2007	2001-2010	1
320	R554	1900	1891-1900	1
321	R826	1966	1961-1970	3
322	Q943	1684	1681-1690	2
323	N794	1736	1731-1740	5
324	S206	1935	1931-1940	2
325	R892	1889	1881-1890	5
326	L947	1878	1871-1880	3
327	N297	1788	1781-1790	5
328	M359	1829	1821-1830	2
329	N958	1762	1761-1770	2
330	Q762	1646	1641-1650	2
331	K548	1939	1931-1940	1
332	M336	1840	1831-1840	3
333	S030	1857	1851-1860	1
334	N889	1735	1731-1740	2
335	K566	1922	1921-1930	2
336	L786	1943	1941-1950	1
337	0303	1495	1491-1500	2
338	L677	1935	1931-1940	2
339	S597	1991	1991-2000	7
340	R079	1994	1991-2000	6
341	M892	1864	1861-1870	5
342	N729	1721	1721-1730	3
343	S107	1631	1631-1640	1
344	S409	1956	1951-1960	4
345	M985	1845	1841-1850	1
346	E232	1946	1941-1950	1
347	S261	1775	1771-1780	2
348	M583	1863	1861-1870	5
349	E064	2006	2001-2010	9
350	K689	1923	1921-1930	2
351	R548	1979	1971-1980	3
352	N995	1739	1731-1740	2
353	R951	1637	1631-1640	1
354	R861	1637	1631-1640	1
355	R327	1682	1681-1690	2
356	M697	1797	1791-1800	2
357	Q733	1681	1681-1690	1
358	P697	1952	1951-1960	1
359	M442	1824	1821-1830	7
360	S992	1877	1871-1880	10
361	N797	1755	1751-1760	2
362	M267	1856	1851-1860	1
363	L852	1836	1831-1840	2
364	S667	1881	1881-1890	3
365	L576	1921	1921-1930	3
366	L226	1924	1921-1930	3
367	Q873	1631	1631-1640	1
368	Q658	1691	1691-1700	2
369	M659	1849	1841-1850	1
370	Z161	1880	1871-1880	8
371	K242	1933	1931-1940	1
372	L865	1831	1831-1840	3
373	N758	1745	1741-1750	1
374	M864	1840	1831-1840	3
375	Z139	1857	1851-1860	16
376	E116	1975	1971-1980	7
377	K672	1936	1931-1940	1
378	E178	2011	2011-2020	1
379	Q522	1743	1741-1750	3
380	L294	1945	1941-1950	4
381	R823	1985	1981-1990	4
382	R480	1833	1831-1840	1
383	S825	1870	1861-1870	1
384	S439	1934	1931-1940	1
385	R619	1970	1961-1970	7
386	S633	1944	1941-1950	4
387	R647	1900	1891-1900	1
388	Q545	1684	1681-1690	2
389	S826	1869	1861-1870	1
390	S182	1521	1521-1530	1
391	P229	1768	1761-1770	4
392	N946	1738	1731-1740	4
393	L827	1864	1861-1870	14
394	R303	1682	1681-1690	3
395	N259	1790	1781-1790	4
396	Q668	1619	1611-1620	2
397	Z134	1852	1851-1860	7
398	R674	1985	1981-1990	4
399	K434	1918	1911-1920	4
400	S804	1841	1841-1850	1
401	E091	2011	2011-2020	4
402	Q984	1686	1681-1690	1
403	R127	2008	2001-2010	2
404	N957	1762	1761-1770	2
405	M738	1824	1821-1830	1
406	K342	1947	1941-1950	3
407	S437	1932	1931-1940	1
408	K846	1863	1861-1870	1
409	M858	1795	1791-1800	1
410	E127	1995	1991-2000	2
411	M346	1839	1831-1840	5
412	N594	1761	1761-1770	1
413	E231	1955	1951-1960	1
414	N438	1776	1771-1780	5
415	Q995	1649	1641-1650	3
416	R446	1850	1841-1850	5
417	R756	1727	1721-1730	3
418	L298	1922	1921-1930	3
419	L236	1928	1921-1930	1
420	L339	1936	1931-1940	28
421	0114	1429	1421-1430	1
422	N683	1751	1751-1760	2
423	K639	1890	1881-1890	2
424	N237	1838	1831-1840	2
425	S307	1995	1991-2000	7
426	Z147	1868	1861-1870	1
427	Q533	1623	1621-1630	3
428	E104	2002	2001-2010	6
429	R795	1975	1971-1980	18
430	P598	1965	1961-1970	2
431	A005	1371	1371-1380	1
432	Q789	1601	1601-1610	1
433	N723	1755	1751-1760	1
434	Q378	1699	1691-1700	3
435	N569	1761	1761-1770	7
436	R477	1830	1821-1830	3
437	M258	1868	1861-1870	1
438	K585	1938	1931-1940	2
439	K888	1933	1931-1940	2
440	N838	1733	1731-1740	3
441	Q537	1684	1681-1690	1
442	S272	1715	1711-1720	1
443	L853	1892	1891-1900	2
444	R044	1997	1991-2000	3
445	Q544	1684	1681-1690	2
446	R704	1845	1841-1850	1
447	N996	1766	1761-1770	1
448	Q424	1671	1671-1680	5
449	L335	1933	1931-1940	1
450	S326	1995	1991-2000	5
451	S886	1587	1581-1590	1
452	M677	1812	1811-1820	4
453	S797	1881	1881-1890	8
454	N834	1733	1731-1740	7
455	R680	1799	1791-1800	1
456	R074	2003	2001-2010	2
457	K759	1866	1861-1870	2
458	R551	1982	1981-1990	3
459	L797	1949	1941-1950	1
460	L557	1888	1881-1890	2
461	R559	1981	1981-1990	1
462	R872	1967	1961-1970	1
463	S161	1952	1951-1960	2
464	S085	1625	1621-1630	2
465	L695	1945	1941-1950	2
466	R512	1955	1951-1960	1
467	L273	1929	1921-1930	1
468	M658	1849	1841-1850	2
469	M265	1827	1821-1830	1
470	N285	1788	1781-1790	7
471	R270	2005	2001-2010	2
472	L292	1911	1911-1920	3
473	R455	1986	1981-1990	1
474	R186	1990	1981-1990	5
475	Q392	1683	1681-1690	1
476	P977	1952	1951-1960	4
477	L373	1964	1961-1970	1
478	R993	1604	1601-1610	3
479	K932	1941	1941-1950	1
480	P228	1768	1761-1770	8
481	N745	1743	1741-1750	1
482	R572	1974	1971-1980	1
483	N499	1771	1771-1780	1
484	N446	1775	1771-1780	1
485	K364	1922	1921-1930	4
486	S983	1932	1931-1940	38
487	N679	1751	1751-1760	1
488	K674	1943	1941-1950	1
489	Q383	1671	1671-1680	2
490	R535	1961	1961-1970	2
491	S702	1993	1991-2000	2
492	K867	1896	1891-1900	2
493	R603	1863	1861-1870	2
494	R065	1979	1971-1980	3
495	R173	1969	1961-1970	2
496	N528	1774	1771-1780	3
497	M259	1858	1851-1860	3
498	N233	1788	1781-1790	4
499	L963	1838	1831-1840	3
500	K789	1848	1841-1850	3
501	S835	1732	1731-1740	14
502	K929	1939	1931-1940	1
503	6251	1455	1451-1460	1
504	N296	1788	1781-1790	2
505	Q977	1678	1671-1680	1
506	R644	1881	1881-1890	7
507	K658	1910	1901-1910	2
508	M727	1845	1841-1850	3
509	R589	1930	1921-1930	3
510	R393	1673	1671-1680	1
511	K774	1942	1941-1950	1
512	M572	1794	1791-1800	4
513	M332	1846	1841-1850	2
514	S729	1864	1861-1870	5
515	S397	1843	1841-1850	43
516	K443	1921	1921-1930	4
517	N762	1759	1751-1760	1
518	N355	1781	1781-1790	2
519	K572	1950	1941-1950	2
520	Q278	1783	1781-1790	5
521	M964	1845	1841-1850	1
522	L287	1913	1911-1920	2
523	K767	1926	1921-1930	11
524	K348	1934	1931-1940	7
525	E080	1851	1851-1860	1
526	R623	1924	1921-1930	3
527	L378	1890	1881-1890	1
528	R903	1912	1911-1920	4
529	N578	1766	1761-1770	3
530	R445	1846	1841-1850	1
531	E162	2008	2001-2010	10
532	L585	1887	1881-1890	1
533	S201	1954	1951-1960	1
534	S037	1993	1991-2000	5
535	P597	1936	1931-1940	1
536	S347	1967	1961-1970	9
537	R485	1838	1831-1840	1
538	M429	1817	1811-1820	2
539	R776	1577	1571-1580	12
540	N634	1763	1761-1770	2
541	M865	1840	1831-1840	3
542	K934	1898	1891-1900	1
543	N387	1776	1771-1780	1
544	K735	1930	1921-1930	1
545	R073	2005	2001-2010	1
546	M379	1828	1821-1830	1
547	N492	1770	1761-1770	2
548	R550	1961	1961-1970	20
549	L229	1902	1901-1910	1
550	M225	1859	1851-1860	1
551	K587	1957	1951-1960	1
552	K477	1947	1941-1950	1
553	Q678	1646	1641-1650	8
554	Q749	1630	1621-1630	1
555	M664	1824	1821-1830	2
556	R119	1989	1981-1990	1
557	K885	1951	1951-1960	2
558	M239	1874	1871-1880	1
559	K924	1934	1931-1940	3
560	R494	1847	1841-1850	1
561	N346	1783	1781-1790	5
562	E019	1885	1881-1890	2
563	P394	1963	1961-1970	1
564	S129	1989	1981-1990	4
565	M279	1831	1831-1840	2
566	R463	1966	1961-1970	6
567	R555	1977	1971-1980	3
568	R612	1946	1941-1950	3
569	L763	1949	1941-1950	4
570	R928	1895	1891-1900	5
571	R006	1970	1961-1970	9
572	N373	1780	1771-1780	3
573	P257	1785	1781-1790	2
574	R805	1998	1991-2000	5
575	R448	1994	1991-2000	9
576	L967	1864	1861-1870	3
577	S181	1559	1551-1560	1
578	R164	1974	1971-1980	6
579	R039	1993	1991-2000	1
580	R103	1880	1871-1880	5
581	R725	1986	1981-1990	5
582	Q946	1641	1641-1650	1
583	R863	1634	1631-1640	4
584	L699	1948	1941-1950	2
585	L636	1934	1931-1940	2
586	R982	1639	1631-1640	4
587	Q922	1634	1631-1640	4
588	S375	1870	1861-1870	8
589	S390	1943	1941-1950	1
590	Q254	1771	1771-1780	1
591	N855	1749	1741-1750	1
592	S009	1993	1991-2000	2
593	R780	1843	1841-1850	5
594	K927	1937	1931-1940	2
595	S271	1709	1701-1710	1
596	L528	1899	1891-1900	1
597	S235	1690	1681-1690	3
598	S249	1989	1981-1990	5
599	L638	1931	1931-1940	5
600	L939	1859	1851-1860	1
601	L872	1870	1861-1870	2
602	R784	2003	2001-2010	3
603	M943	1791	1791-1800	8
604	K823	1848	1841-1850	3
605	Z158	1878	1871-1880	3
606	R595	1935	1931-1940	4
607	M774	1854	1851-1860	2
608	M428	1817	1811-1820	4
609	R157	2006	2001-2010	2
610	P252	1719	1711-1720	6
611	R514	1929	1921-1930	21
612	L569	1925	1921-1930	1
613	R762	1980	1971-1980	2
614	R678	1791	1791-1800	1
615	R080	1980	1971-1980	1
616	R098	1975	1971-1980	4
617	R464	1965	1961-1970	5
618	R484	1837	1831-1840	4
619	S799	1985	1981-1990	1
620	R045	2004	2001-2010	2
621	M482	1805	1801-1810	1
622	N843	1736	1731-1740	3
623	K445	1922	1921-1930	1
624	E251	1980	1971-1980	5
625	R088	1998	1991-2000	7
626	E259	2012	2011-2020	2
627	S067	1637	1631-1640	1
628	Q662	1624	1621-1630	1
629	Q655	1656	1651-1660	2
630	R147	2008	2001-2010	5
631	M988	1839	1831-1840	3
632	L766	1955	1951-1960	8
633	N268	1802	1801-1810	3
634	R299	1977	1971-1980	1
635	N263	1790	1781-1790	1
636	M893	1869	1861-1870	3
637	L243	1929	1921-1930	2
638	L622	1884	1881-1890	2
639	L432	1956	1951-1960	1
640	6502	1470	1461-1470	2
641	M456	1832	1831-1840	5
642	L799	1939	1931-1940	2
643	K792	1848	1841-1850	1
644	S980	1887	1881-1890	1
645	R650	1928	1921-1930	2
646	S724	1859	1851-1860	1
647	M573	1794	1791-1800	1
648	L375	1883	1881-1890	2
649	N498	1757	1751-1760	3
650	Q300	1549	1541-1550	1
651	E267	2006	2001-2010	18
652	N284	1787	1781-1790	6
653	R282	1989	1981-1990	1
654	S691	1997	1991-2000	1
655	R461	1965	1961-1970	1
656	Q633	1662	1661-1670	3
657	P725	1963	1961-1970	1
658	R223	1675	1671-1680	4
659	L496	1883	1881-1890	7
660	P348	1935	1931-1940	2
661	R096	2003	2001-2010	5
662	N456	1771	1771-1780	2
663	Q962	1676	1671-1680	3
664	Q692	1627	1621-1630	1
665	N483	1770	1761-1770	1
666	K429	1913	1911-1920	4
667	M483	1805	1801-1810	1
668	L678	1935	1931-1940	3
669	K966	1954	1951-1960	1
670	R853	1976	1971-1980	13
671	M722	1877	1871-1880	4
672	L539	1905	1901-1910	1
673	S814	1890	1881-1890	8
674	S996	1964	1961-1970	3
675	N863	1723	1721-1730	1
676	K692	1923	1921-1930	2
677	R492	1845	1841-1850	2
678	N656	1758	1751-1760	7
679	M657	1849	1841-1850	2
680	K442	1921	1921-1930	6
681	K226	1907	1901-1910	3
682	L255	1909	1901-1910	1
683	K597	1953	1951-1960	1
684	E293	1940	1931-1940	1
685	K765	1952	1951-1960	2
686	R414	1658	1651-1660	3
687	R148	2001	2001-2010	1
688	E083	1988	1981-1990	2
689	Q432	1687	1681-1690	6
690	6501	1470	1461-1470	3
691	S591	1615	1611-1620	9
692	R842	1665	1661-1670	2
693	N477	1775	1771-1780	1
694	R620	1778	1771-1780	1
695	Q369	1687	1681-1690	3
696	Z159	1877	1871-1880	1
697	K829	1899	1891-1900	1
698	K662	1910	1901-1910	4
699	R706	1842	1841-1850	1
700	R775	1671	1671-1680	2
701	R353	1585	1581-1590	1
702	K768	1926	1921-1930	4
703	N884	1734	1731-1740	1
704	M536	1799	1791-1800	1
705	K476	1883	1881-1890	3
706	K538	1913	1911-1920	3
707	E111	1976	1971-1980	2
708	K568	1900	1891-1900	2
709	E076	1946	1941-1950	5
710	S681	1929	1921-1930	1
711	M749	1843	1841-1850	1
712	M542	1860	1851-1860	1
713	L687	1923	1921-1930	3
714	S543	1966	1961-1970	4
715	R122	2008	2001-2010	6
716	S653	1969	1961-1970	1
717	R443	1935	1931-1940	1
718	R718	1844	1841-1850	1
719	K552	1924	1921-1930	2
720	S333	1837	1831-1840	4
721	L463	1884	1881-1890	2
722	Q973	1656	1651-1660	18
723	N585	1764	1761-1770	1
724	R642	1911	1911-1920	1
725	R050	2005	2001-2010	2
726	R210	2006	2001-2010	11
727	M568	1791	1791-1800	4
728	N272	1787	1781-1790	1
729	R608	1902	1901-1910	6
730	R018	1564	1561-1570	2
731	N279	1783	1781-1790	3
732	Q447	1741	1741-1750	1
733	R007	1970	1961-1970	6
734	R809	1974	1971-1980	2
735	E072	1986	1981-1990	2
736	N928	1750	1741-1750	2
737	L859	1848	1841-1850	1
738	K233	1914	1911-1920	5
739	N674	1755	1751-1760	6
740	L277	1963	1961-1970	1
741	R726	1856	1851-1860	2
742	Q358	1706	1701-1710	1
743	R676	1842	1841-1850	1
744	M667	1831	1831-1840	1
745	R493	1846	1841-1850	2
746	M362	1825	1821-1830	3
747	K946	1936	1931-1940	1
748	P297	1966	1961-1970	1
749	R893	1890	1881-1890	9
750	R717	1843	1841-1850	2
751	N765	1757	1751-1760	1
752	S069	1637	1631-1640	1
753	N593	1761	1761-1770	2
754	R875	1961	1961-1970	2
755	K848	1863	1861-1870	3
756	K485	1895	1891-1900	5
757	Q822	1713	1711-1720	2
758	L965	1856	1851-1860	2
759	E229	1946	1941-1950	3
760	L998	1874	1871-1880	2
761	M478	1840	1831-1840	3
762	E118	2000	1991-2000	5
763	R093	1997	1991-2000	8
764	Z144	1865	1861-1870	2
765	S730	1853	1851-1860	2
766	P222	1750	1741-1750	3
767	K794	1848	1841-1850	5
768	N685	1751	1751-1760	1
769	Q435	1636	1631-1640	2
770	L384	1921	1921-1930	2
771	R526	1947	1941-1950	1
772	L689	1950	1941-1950	2
773	N852	1745	1741-1750	7
774	K839	1860	1851-1860	1
775	R711	1845	1841-1850	4
776	K383	1939	1931-1940	7
777	S144	1845	1841-1850	1
778	N289	1788	1781-1790	3
779	L376	1888	1881-1890	4
780	M888	1867	1861-1870	2
781	L969	1828	1821-1830	3
782	R456	1963	1961-1970	1
783	N455	1771	1771-1780	2
784	M993	1822	1821-1830	6
785	E032	1993	1991-2000	1
786	Q666	1613	1611-1620	1
787	M292	1854	1851-1860	4
788	N383	1780	1771-1780	1
789	R540	1983	1981-1990	3
790	B021	1556	1551-1560	1
791	M923	1863	1861-1870	3
792	P927	1961	1961-1970	1
793	R609	1892	1891-1900	1
794	M574	1791	1791-1800	1
795	R191	1980	1971-1980	2
796	N697	1755	1751-1760	1
797	K344	1957	1951-1960	5
798	M669	1835	1831-1840	6
799	L895	1853	1851-1860	1
800	Q842	1679	1671-1680	2
801	N532	1774	1771-1780	2
802	S305	1996	1991-2000	1
803	L427	1893	1891-1900	4
804	L399	1937	1931-1940	4
805	R376	1673	1671-1680	1
806	M446	1833	1831-1840	1
807	R444	1865	1861-1870	5
808	N726	1751	1751-1760	5
809	R131	1995	1991-2000	1
810	L249	1946	1941-1950	8
811	L847	1860	1851-1860	7
812	N748	1757	1751-1760	1
813	K525	1922	1921-1930	3
814	K995	1948	1941-1950	2
815	R760	1990	1981-1990	10
816	R220	1995	1991-2000	3
817	N295	1788	1781-1790	2
818	L862	1848	1841-1850	3
819	P489	1950	1941-1950	1
820	R886	1961	1961-1970	6
821	M656	1831	1831-1840	1
822	M666	1831	1831-1840	4
823	N462	1770	1761-1770	2
824	N849	1745	1741-1750	4
825	L758	1964	1961-1970	1
826	E100	1996	1991-2000	4
827	Q999	1704	1701-1710	2
828	L843	1874	1871-1880	2
829	N479	1770	1761-1770	2
830	L782	1907	1901-1910	1
831	Q466	1784	1781-1790	1
832	L488	1885	1881-1890	8
833	N947	1739	1731-1740	1
834	S114	1844	1841-1850	1
835	L565	1938	1931-1940	1
836	R369	1663	1661-1670	1
837	R630	1793	1791-1800	2
838	N875	1770	1761-1770	2
839	M678	1813	1811-1820	8
840	R249	2004	2001-2010	2
841	P224	1732	1731-1740	4
842	Q354	1714	1711-1720	1
843	E228	1946	1941-1950	1
844	E165	1955	1951-1960	2
845	M273	1859	1851-1860	7
846	E126	2012	2011-2020	2
847	N988	1732	1731-1740	1
848	L899	1842	1841-1850	1
849	M322	1853	1851-1860	4
850	K635	1889	1881-1890	3
851	K437	1943	1941-1950	1
852	R034	2005	2001-2010	2
853	S823	1852	1851-1860	1
854	S403	1861	1861-1870	6
855	R666	1971	1971-1980	1
856	R086	2007	2001-2010	1
857	S044	1585	1581-1590	2
858	S455	1939	1931-1940	1
859	M822	1833	1831-1840	3
860	S147	1845	1841-1850	2
861	Q469	1776	1771-1780	2
862	R818	1987	1981-1990	1
863	Q243	1921	1921-1930	1
864	L754	1955	1951-1960	4
865	0203	1400	1391-1400	1
866	R368	1662	1661-1670	1
867	K776	1816	1811-1820	4
868	K939	1943	1941-1950	2
869	R228	1680	1671-1680	4
870	R458	1968	1961-1970	4
871	N487	1769	1761-1770	2
872	N445	1776	1771-1780	2
873	M947	1803	1801-1810	6
874	S162	1846	1841-1850	1
875	L736	1939	1931-1940	1
876	K577	1947	1941-1950	1
877	N664	1755	1751-1760	2
878	R422	1542	1541-1550	3
879	S381	1948	1941-1950	6
880	L397	1899	1891-1900	3
881	P392	1927	1921-1930	1
882	R152	1998	1991-2000	1
883	N854	1719	1711-1720	4
884	S155	1869	1861-1870	13
885	S679	1927	1921-1930	1
886	L682	1936	1931-1940	2
887	K544	1949	1941-1950	4
888	R917	1918	1911-1920	2
889	S335	1845	1841-1850	1
890	K527	1922	1921-1930	2
891	L822	1939	1931-1940	3
892	E169	2003	2001-2010	2
893	M885	1837	1831-1840	3
894	S121	1977	1971-1980	5
895	L894	1869	1861-1870	1
896	L247	1946	1941-1950	4
897	S529	1955	1951-1960	1
898	R111	1897	1891-1900	3
899	R932	1942	1941-1950	1
900	L798	1939	1931-1940	4
901	S692	1745	1741-1750	16
902	L579	1926	1921-1930	1
903	Q722	1623	1621-1630	6
904	N552	1768	1761-1770	3
905	E187	1982	1981-1990	8
906	M575	1792	1791-1800	1
907	E262	1995	1991-2000	1
908	K422	1923	1921-1930	1
909	S593	1981	1981-1990	2
910	M337	1842	1841-1850	1
911	E119	2004	2001-2010	1
912	P643	1914	1911-1920	9
913	N478	1775	1771-1780	1
914	M454	1810	1801-1810	4
915	R927	1893	1891-1900	1
916	K469	1928	1921-1930	3
917	N689	1751	1751-1760	1
918	R308	1682	1681-1690	3
919	P645	1921	1921-1930	2
920	K494	1909	1901-1910	1
921	K534	1922	1921-1930	3
922	K378	1929	1921-1930	1
923	S176	1747	1741-1750	1
924	R800	1871	1871-1880	1
925	Q367	1715	1711-1720	9
926	K387	1927	1921-1930	1
927	K497	1910	1901-1910	1
928	M532	1827	1821-1830	2
929	R682	1842	1841-1850	2
930	L744	1930	1921-1930	1
931	E010	1829	1821-1830	5
932	L878	1855	1851-1860	1
933	0704	1494	1491-1500	2
934	S521	1950	1941-1950	1
935	R411	1697	1691-1700	1
936	N372	1783	1781-1790	1
937	L977	1839	1831-1840	3
938	R378	1667	1661-1670	2
939	N757	1745	1741-1750	1
940	Q376	1686	1681-1690	2
941	S253	1842	1841-1850	5
942	Q353	1714	1711-1720	1
943	E149	1871	1871-1880	3
944	L627	1899	1891-1900	2
945	R187	2009	2001-2010	6
946	R618	1920	1911-1920	1
947	L447	1926	1921-1930	4
948	S166	1923	1921-1930	13
949	Q493	1738	1731-1740	1
950	N673	1757	1751-1760	4
951	N635	1762	1761-1770	5
952	R017	1951	1951-1960	2
953	R176	1999	1991-2000	3
954	K865	1890	1881-1890	2
955	L562	1929	1921-1930	2
956	P783	1965	1961-1970	1
957	S248	1984	1981-1990	1
958	K775	1816	1811-1820	6
959	R735	1923	1921-1930	1
960	S210	1956	1951-1960	3
961	K479	1891	1891-1900	3
962	K659	1910	1901-1910	3
963	R256	2007	2001-2010	4
964	M365	1831	1831-1840	3
965	S703	1983	1981-1990	13
966	R091	2006	2001-2010	1
967	R008	1970	1961-1970	4
968	M754	1843	1841-1850	2
969	R489	1842	1841-1850	7
970	L485	1884	1881-1890	18
971	N787	1742	1741-1750	1
972	N435	1776	1771-1780	8
973	N264	1790	1781-1790	1
974	P547	1959	1951-1960	2
975	L973	1816	1811-1820	3
976	N558	1857	1851-1860	1
977	0602	1442	1441-1450	1
978	Q436	1653	1651-1660	3
979	P548	1863	1861-1870	1
980	N798	1755	1751-1760	1
981	R325	1682	1681-1690	1
982	M965	1846	1841-1850	1
983	K694	1925	1921-1930	2
984	5602	1461	1461-1470	3
985	E084	2011	2011-2020	9
986	M535	1801	1801-1810	1
987	L257	1944	1941-1950	2
988	L364	1923	1921-1930	2
989	S190	1987	1981-1990	3
990	Z163	1880	1871-1880	2
991	N262	1792	1791-1800	3
992	L574	1914	1911-1920	2
993	R828	1984	1981-1990	10
994	R193	1997	1991-2000	2
995	K498	1911	1911-1920	2
996	S200	1660	1651-1660	1
997	R847	1999	1991-2000	4
998	K983	1916	1911-1920	4
999	L753	1955	1951-1960	2
1000	S802	1840	1831-1840	2
1001	R522	1960	1951-1960	11
1002	Q499	1743	1741-1750	3
1003	M276	1864	1861-1870	2
1004	L989	1879	1871-1880	6
1005	S280	1637	1631-1640	1
1006	K973	1959	1951-1960	2
1007	M285	1851	1851-1860	1
1008	L922	1859	1851-1860	2
1009	M397	1823	1821-1830	2
1010	R943	1926	1921-1930	4
1011	L465	1885	1881-1890	1
1012	S515	1978	1971-1980	3
1013	Q997	1704	1701-1710	3
1014	N992	1774	1771-1780	3
1015	R431	1840	1831-1840	3
1016	R024	1977	1971-1980	2
1017	N648	1732	1731-1740	4
1018	Q488	1778	1771-1780	1
1019	R534	1975	1971-1980	2
1020	R047	2001	2001-2010	1
1021	M579	1856	1851-1860	5
1022	S639	1961	1961-1970	1
1023	R244	2000	1991-2000	3
1024	R483	1836	1831-1840	1
1025	N853	1745	1741-1750	5
1026	M566	1793	1791-1800	2
1027	E183	2009	2001-2010	2
1028	R451	1987	1981-1990	7
1029	R322	1682	1681-1690	1
1030	N983	1776	1771-1780	1
1031	L235	1945	1941-1950	5
1032	Q697	1697	1691-1700	1
1033	Q487	1782	1781-1790	5
1034	K459	1909	1901-1910	3
1035	M676	1811	1811-1820	2
1036	R552	1936	1931-1940	1
1037	S165	2006	2001-2010	20
1038	N785	1743	1741-1750	5
1039	E143	1990	1981-1990	5
1040	S385	1937	1931-1940	3
1041	Q489	1738	1731-1740	7
1042	S744	1594	1591-1600	1
1043	M682	1814	1811-1820	5
1044	L592	1891	1891-1900	1
1045	0902	1400	1391-1400	3
1046	R315	1682	1681-1690	2
1047	Q459	1735	1731-1740	3
1048	S668	1886	1881-1890	4
1049	Q654	1630	1621-1630	1
1050	R319	1682	1681-1690	3
1051	N868	1754	1751-1760	2
1052	P996	1880	1871-1880	2
1053	L283	1924	1921-1930	1
1054	R130	2004	2001-2010	1
1055	N357	1784	1781-1790	1
1056	Q455	1784	1781-1790	1
1057	S217	1931	1931-1940	7
1058	N657	1755	1751-1760	1
1059	K535	1926	1921-1930	1
1060	S330	1963	1961-1970	3
1061	N468	1778	1771-1780	1
1062	L288	1921	1921-1930	1
1063	K287	1944	1941-1950	1
1064	P677	1959	1951-1960	2
1065	K599	1957	1951-1960	2
1066	M797	1833	1831-1840	7
1067	R767	1946	1941-1950	11
1068	M984	1845	1841-1850	2
1069	Q478	1719	1711-1720	3
1070	M557	1802	1801-1810	6
1071	E167	1965	1961-1970	2
1072	M784	1829	1821-1830	7
1073	K849	1863	1861-1870	4
1074	S767	1875	1871-1880	2
1075	L328	1911	1911-1920	1
1076	R957	1988	1981-1990	2
1077	R798	1791	1791-1800	3
1078	M398	1823	1821-1830	3
1079	N336	1787	1781-1790	1
1080	R955	1926	1921-1930	2
1081	S706	1961	1961-1970	2
1082	K724	1908	1901-1910	2
1083	N257	1829	1821-1830	1
1084	R895	1895	1891-1900	6
1085	S300	1986	1981-1990	7
1086	E061	1971	1971-1980	3
1087	M286	1851	1851-1860	1
1088	L599	1884	1881-1890	1
1089	R203	1890	1881-1890	1
1090	R276	1696	1691-1700	1
1091	R736	1981	1981-1990	1
1092	P254	1727	1721-1730	2
1093	R297	1978	1971-1980	14
1094	Q452	1764	1761-1770	1
1095	R068	1999	1991-2000	4
1096	L354	1832	1831-1840	3
1097	L398	1937	1931-1940	4
1098	N567	1761	1761-1770	7
1099	R255	1653	1651-1660	1
1100	S319	1844	1841-1850	4
1101	E131	1999	1991-2000	3
1102	N484	1773	1771-1780	1
1103	S670	1976	1971-1980	3
1104	R310	1682	1681-1690	2
1105	Q485	1788	1781-1790	1
1106	R106	1879	1871-1880	9
1107	R190	1899	1891-1900	3
1108	Q782	1625	1621-1630	5
1109	R615	1947	1941-1950	1
1110	M434	1807	1801-1810	2
1111	K338	1949	1941-1950	1
1112	L429	1928	1921-1930	1
1113	R545	1961	1961-1970	5
1114	R745	1963	1961-1970	5
1115	N976	1756	1751-1760	4
1116	R001	1993	1991-2000	2
1117	L275	1948	1941-1950	5
1118	R777	1874	1871-1880	3
1119	M686	1830	1821-1830	9
1120	L928	1870	1861-1870	1
1121	K938	1939	1931-1940	2
1122	L594	1925	1921-1930	3
1123	N549	1773	1771-1780	3
1124	Q472	1776	1771-1780	2
1125	R439	1968	1961-1970	8
1126	R042	2004	2001-2010	1
1127	M447	1809	1801-1810	1
1128	K925	1935	1931-1940	1
1129	E018	1976	1971-1980	1
1130	S450	1938	1931-1940	1
1131	S525	1936	1931-1940	1
1132	N695	1751	1751-1760	3
1133	N926	1734	1731-1740	4
1134	R204	1976	1971-1980	9
1135	Q823	1648	1641-1650	1
1136	L762	1942	1941-1950	3
1137	R588	1924	1921-1930	1
1138	N568	1761	1761-1770	10
1139	S392	1812	1811-1820	3
1140	S997	1963	1961-1970	2
1141	R913	1930	1921-1930	4
1142	P848	1846	1841-1850	6
1143	S684	1970	1961-1970	2
1144	L953	1945	1941-1950	2
1145	R227	1680	1671-1680	5
1146	N587	1769	1761-1770	5
1147	M944	1791	1791-1800	6
1148	0903	1400	1391-1400	4
1149	5123	1492	1491-1500	1
1150	M959	1855	1851-1860	3
1151	M374	1830	1821-1830	2
1152	K549	1937	1931-1940	1
1153	M899	1863	1861-1870	5
1154	K722	1928	1921-1930	3
1155	S682	1902	1901-1910	1
1156	E070	1975	1971-1980	5
1157	E044	1983	1981-1990	1
1158	R794	1789	1781-1790	1
1159	K773	1942	1941-1950	2
1160	R436	1967	1961-1970	2
1161	L999	1876	1871-1880	3
1162	K985	1859	1851-1860	1
1163	N356	1781	1781-1790	2
1164	R816	1953	1951-1960	2
1165	L456	1880	1871-1880	3
1166	P349	1731	1731-1740	1
1167	Q743	1636	1631-1640	4
1168	M252	1872	1871-1880	1
1169	E237	1668	1661-1670	1
1170	K646	1927	1921-1930	1
1171	R975	1832	1831-1840	1
1172	M799	1839	1831-1840	6
1173	K428	1913	1911-1920	1
1174	L262	1921	1921-1930	3
1175	R973	1558	1551-1560	1
1176	Q783	1625	1621-1630	2
1177	N566	1761	1761-1770	5
1178	S003	1968	1961-1970	9
1179	L825	1952	1951-1960	3
1180	P954	1957	1951-1960	2
1181	M743	1863	1861-1870	2
1182	N454	1771	1771-1780	4
1183	R781	1843	1841-1850	9
1184	L492	1885	1881-1890	1
1185	S360	1778	1771-1780	62
1186	K288	1944	1941-1950	1
1187	R192	1982	1981-1990	2
1188	S399	1983	1981-1990	1
1189	N987	1732	1731-1740	1
1190	S688	1947	1941-1950	3
1191	S218	1566	1561-1570	1
1192	E261	1977	1971-1980	3
1193	E086	2001	2001-2010	4
1194	Q777	1655	1651-1660	8
1195	S969	1867	1861-1870	7
1196	R799	1881	1881-1890	1
1197	L227	1916	1911-1920	3
1198	L525	1899	1891-1900	1
1199	S149	1845	1841-1850	1
1200	M448	1810	1801-1810	5
1201	S203	1929	1921-1930	5
1202	K563	1944	1941-1950	1
1203	R287	1635	1631-1640	3
1204	Q364	1681	1681-1690	2
1205	R813	1985	1981-1990	2
1206	M875	1859	1851-1860	1
1207	N895	1770	1761-1770	8
1208	M742	1824	1821-1830	1
1209	S125	1959	1951-1960	1
1210	R149	2009	2001-2010	3
1211	R573	1975	1971-1980	1
1212	M868	1848	1841-1850	1
1213	N873	1770	1761-1770	2
1214	R635	1881	1881-1890	3
1215	K766	1926	1921-1930	9
1216	Q558	1740	1731-1740	3
1217	S429	1927	1921-1930	1
1218	Q695	1624	1621-1630	3
1219	R423	1552	1551-1560	4
1220	R515	1964	1961-1970	2
1221	M863	1872	1871-1880	4
1222	Q326	1783	1781-1790	1
1223	L527	1899	1891-1900	1
1224	E089	1987	1981-1990	1
1225	N994	1739	1731-1740	1
1226	E193	2010	2001-2010	1
1227	P248	1735	1731-1740	3
1228	Q526	1710	1701-1710	2
1229	L386	1920	1911-1920	2
1230	S232	1979	1971-1980	3
1231	K835	1848	1841-1850	1
1232	R801	1986	1981-1990	13
1233	M832	1863	1861-1870	1
1234	S655	1937	1931-1940	9
1235	S822	1852	1851-1860	1
1236	R783	1844	1841-1850	10
1237	R102	1558	1551-1560	2
1238	R679	1971	1971-1980	1
1239	S221	1963	1961-1970	6
1240	Q955	1654	1651-1660	5
1241	Q384	1675	1671-1680	1
1242	R009	1970	1961-1970	4
1243	R877	1907	1901-1910	1
1244	Q496	1783	1781-1790	4
1245	M679	1813	1811-1820	3
1246	E120	2008	2001-2010	4
1247	S388	1938	1931-1940	1
1248	R128	2008	2001-2010	3
1249	R036	2001	2001-2010	1
1250	M726	1836	1831-1840	1
1251	L948	1865	1861-1870	1
1252	L775	1942	1941-1950	1
1253	R433	1967	1961-1970	1
1254	Q827	1620	1611-1620	2
1255	S485	1948	1941-1950	1
1256	R883	1960	1951-1960	1
1257	R532	1983	1981-1990	5
1258	L453	1951	1951-1960	3
1259	R061	1980	1971-1980	1
1260	R172	1989	1981-1990	8
1261	R213	1986	1981-1990	1
1262	R670	1980	1971-1980	2
1263	S246	1993	1991-2000	8
1264	E146	1950	1941-1950	2
1265	K872	1896	1891-1900	1
1266	L854	1892	1891-1900	1
1267	R558	1972	1971-1980	4
1268	R294	2004	2001-2010	1
1269	Q687	1624	1621-1630	3
1270	M373	1824	1821-1830	1
1271	P858	1961	1961-1970	2
1272	Q839	1679	1671-1680	5
1273	K943	1950	1941-1950	4
1274	N222	1848	1841-1850	1
1275	S528	1967	1961-1970	2
1276	E055	2009	2001-2010	2
1277	Z120	1889	1881-1890	3
1278	K688	1928	1921-1930	1
1279	M294	1853	1851-1860	6
1280	M356	1834	1831-1840	1
1281	S746	1580	1571-1580	2
1282	M866	1842	1841-1850	4
1283	M298	1854	1851-1860	2
1284	S209	1936	1931-1940	9
1285	M936	1835	1831-1840	1
1286	M396	1823	1821-1830	4
1287	Q765	1655	1651-1660	5
1288	P545	1899	1891-1900	3
1289	R924	1887	1881-1890	4
1290	S139	1845	1841-1850	2
1291	S701	1998	1991-2000	4
1292	S345	1833	1831-1840	1
1293	S747	1560	1551-1560	4
1294	E134	1968	1961-1970	1
1295	N845	1748	1741-1750	4
1296	R546	1955	1951-1960	1
1297	Q986	1693	1691-1700	1
1298	M386	1830	1821-1830	3
1299	R179	2001	2001-2010	1
1300	M662	1833	1831-1840	10
1301	M468	1803	1801-1810	2
1302	R984	1633	1631-1640	5
1303	R921	1929	1921-1930	4
1304	N287	1788	1781-1790	5
1305	R995	1922	1921-1930	1
1306	E105	2006	2001-2010	3
1307	S791	1866	1861-1870	1
1308	Q445	1761	1761-1770	3
1309	M534	1801	1801-1810	1
1310	R689	1842	1841-1850	2
1311	K377	1927	1921-1930	2
1312	K384	1945	1941-1950	1
1313	M524	1800	1791-1800	1
1314	N856	1755	1751-1760	1
1315	E012	1891	1891-1900	3
1316	L334	1933	1931-1940	2
1317	0901	1400	1391-1400	1
1318	P689	1845	1841-1850	8
1319	K558	1919	1911-1920	1
1320	R215	1999	1991-2000	9
1321	E058	1947	1941-1950	6
1322	E020	1966	1961-1970	4
1323	M987	1840	1831-1840	2
1324	K972	1959	1951-1960	1
1325	L964	1839	1831-1840	4
1326	R052	2006	2001-2010	1
1327	E246	1693	1691-1700	1
1328	L955	1946	1941-1950	4
1329	Q645	1630	1621-1630	1
1330	M452	1810	1801-1810	5
1331	M582	1863	1861-1870	6
1332	L988	1879	1871-1880	1
1333	N653	1749	1741-1750	2
1334	K958	1900	1891-1900	5
1335	S302	1987	1981-1990	9
1336	R520	1993	1991-2000	2
1337	K623	1959	1951-1960	1
1338	S384	1922	1921-1930	2
1339	P899	1889	1881-1890	1
1340	M725	1836	1831-1840	2
1341	P344	1963	1961-1970	1
1342	R698	1950	1941-1950	2
1343	S195	1850	1841-1850	3
1344	K432	1913	1911-1920	2
1345	S647	1950	1941-1950	4
1346	S004	1668	1661-1670	1
1347	R313	1682	1681-1690	2
1348	K825	1949	1941-1950	2
1349	S698	1992	1991-2000	1
1350	S596	1983	1981-1990	1
1351	N572	1761	1761-1770	7
1352	R626	1926	1921-1930	2
1353	E252	2012	2011-2020	3
1354	S412	1989	1981-1990	2
1355	S216	1978	1971-1980	3
1356	R732	1886	1881-1890	5
1357	M798	1833	1831-1840	4
1358	E065	1947	1941-1950	4
1359	R478	1831	1831-1840	3
1360	R488	1841	1841-1850	4
1361	M956	1855	1851-1860	8
1362	L293	1945	1941-1950	5
1363	M562	1797	1791-1800	1
1364	M629	1792	1791-1800	2
1365	L962	1908	1901-1910	1
1366	Z110	1884	1881-1890	4
1367	R858	1960	1951-1960	2
1368	R452	1976	1971-1980	1
1369	R873	1974	1971-1980	1
1370	S536	1951	1951-1960	4
1371	L857	1890	1881-1890	1
1372	S120	1846	1841-1850	1
1373	S329	1996	1991-2000	32
1374	M777	1866	1861-1870	5
1375	K386	1924	1921-1930	3
1376	Z157	1876	1871-1880	1
1377	S601	1956	1951-1960	3
1378	L836	1876	1871-1880	3
1379	N376	1780	1771-1780	1
1380	N377	1780	1771-1780	2
1381	N228	1835	1831-1840	4
1382	Q259	1727	1721-1730	1
1383	K697	1927	1921-1930	6
1384	K232	1912	1911-1920	1
1385	L975	1824	1821-1830	4
1386	K974	1959	1951-1960	2
1387	L787	1949	1941-1950	4
1388	Q786	1626	1621-1630	1
1389	P256	1719	1711-1720	1
1390	S993	1865	1861-1870	5
1391	M694	1829	1821-1830	5
1392	M586	1877	1871-1880	3
1393	M295	1851	1851-1860	2
1394	Q476	1719	1711-1720	2
1395	L499	1901	1901-1910	1
1396	M853	1869	1861-1870	3
1397	R607	1938	1931-1940	3
1398	L544	1867	1861-1870	1
1399	K684	1886	1881-1890	5
1400	Q628	1696	1691-1700	1
1401	L693	1958	1951-1960	3
1402	Q557	1740	1731-1740	4
1403	Q539	1684	1681-1690	2
1404	K395	1942	1941-1950	1
1405	E269	1992	1991-2000	5
1406	S522	1991	1991-2000	2
1407	N867	1754	1751-1760	1
1408	R764	1982	1981-1990	3
1409	N327	1786	1781-1790	1
1410	S150	1846	1841-1850	1
1411	N844	1736	1731-1740	3
1412	L523	1897	1891-1900	6
1413	N276	1782	1781-1790	4
1414	K838	1860	1851-1860	2
1415	R807	1969	1961-1970	2
1416	L784	1908	1901-1910	1
1417	R822	1959	1951-1960	1
1418	M433	1807	1801-1810	4
1419	K944	1925	1921-1930	5
1420	R413	1656	1651-1660	8
1421	R479	1832	1831-1840	3
1422	S646	1972	1971-1980	1
1423	N934	1763	1761-1770	1
1424	L248	1946	1941-1950	3
1425	N786	1740	1731-1740	1
1426	P243	1731	1731-1740	5
1427	M427	1817	1811-1820	2
1428	K795	1848	1841-1850	2
1429	R284	2009	2001-2010	4
1430	N874	1770	1761-1770	2
1431	S211	1959	1951-1960	6
1432	R261	1976	1971-1980	11
1433	K892	1936	1931-1940	3
1434	P346	1935	1931-1940	1
1435	E106	2011	2011-2020	1
1436	N686	1751	1751-1760	1
1437	L498	1896	1891-1900	10
1438	P473	1951	1951-1960	1
1439	M735	1857	1851-1860	8
1440	S318	1985	1981-1990	7
1441	N485	1773	1771-1780	4
1442	L937	1869	1861-1870	2
1443	N329	1788	1781-1790	2
1444	K953	1936	1931-1940	2
1445	S687	1918	1911-1920	1
1446	S477	1946	1941-1950	1
1447	R808	1972	1971-1980	2
1448	Q844	1660	1651-1660	1
1449	E176	2005	2001-2010	2
1450	P367	1939	1931-1940	1
1451	R274	1696	1691-1700	1
1452	P828	1967	1961-1970	2
1453	R788	1583	1581-1590	1
1454	R239	1983	1981-1990	5
1455	N769	1749	1741-1750	5
1456	6255	1480	1471-1480	1
1457	K833	1848	1841-1850	2
1458	S534	1662	1661-1670	5
1459	S971	1583	1581-1590	1
1460	R804	2008	2001-2010	6
1461	R683	1842	1841-1850	3
1462	N955	1734	1731-1740	3
1463	R879	1619	1611-1620	4
1464	S705	1839	1831-1840	1
1465	Q395	1698	1691-1700	1
1466	R688	1842	1841-1850	1
1467	R212	1997	1991-2000	1
1468	M465	1803	1801-1810	2
1469	S518	1940	1931-1940	2
1470	S327	1995	1991-2000	1
1471	Q693	1627	1621-1630	2
1472	Q474	1743	1741-1750	1
1473	N525	1762	1761-1770	1
1474	S344	1859	1851-1860	6
1475	S130	1844	1841-1850	2
1476	N577	1759	1751-1760	1
1477	M423	1823	1821-1830	5
1478	Q294	1762	1761-1770	3
1479	K554	1936	1931-1940	1
1480	M773	1869	1861-1870	3
1481	K824	1848	1841-1850	4
1482	Q372	1699	1691-1700	5
1483	S696	1972	1971-1980	13
1484	L856	1890	1881-1890	1
1485	M627	1794	1791-1800	1
1486	R684	1842	1841-1850	1
1487	R323	1682	1681-1690	1
1488	P288	1916	1911-1920	1
1489	N684	1751	1751-1760	2
1490	L684	1945	1941-1950	1
1491	N688	1751	1751-1760	1
1492	L578	1926	1921-1930	1
1493	S017	1566	1561-1570	1
1494	Q266	1751	1751-1760	7
1495	5614	1460	1451-1460	1
1496	R533	1879	1871-1880	3
1497	S640	1964	1961-1970	3
1498	N463	1770	1761-1770	2
1499	R953	1634	1631-1640	4
1500	L454	1951	1951-1960	2
1501	Q682	1646	1641-1650	4
1502	S075	1982	1981-1990	1
1503	E144	1985	1981-1990	3
1504	L959	1847	1841-1850	1
1505	M962	1855	1851-1860	2
1506	E291	1934	1931-1940	5
1507	L855	1892	1891-1900	1
1508	R412	2008	2001-2010	4
1509	M389	1822	1821-1830	1
1510	N728	1751	1751-1760	1
1511	R307	1682	1681-1690	1
1512	R960	1583	1581-1590	3
1513	Q464	1744	1741-1750	4
1514	R768	1981	1981-1990	1
1515	E067	1946	1941-1950	1
1516	R453	1959	1951-1960	2
1517	N974	1756	1751-1760	2
1518	N633	1764	1761-1770	6
1519	S204	1939	1931-1940	5
1520	Q788	1667	1661-1670	5
1521	N998	1766	1761-1770	3
1522	R541	1924	1921-1930	6
1523	P862	1961	1961-1970	2
1524	K345	1924	1921-1930	1
1525	L823	1948	1941-1950	4
1526	N389	1775	1771-1780	2
1527	K886	1904	1901-1910	6
1528	M262	1863	1861-1870	2
1529	S734	1947	1941-1950	3
1530	E243	1661	1661-1670	2
1531	K346	1926	1921-1930	2
1532	M297	1854	1851-1860	1
1533	E244	1634	1631-1640	5
1534	K987	1859	1851-1860	1
1535	K323	1913	1911-1920	3
1536	K979	1939	1931-1940	2
1537	R462	1964	1961-1970	2
1538	M737	1824	1821-1830	1
1539	R627	1933	1931-1940	3
1540	N885	1734	1731-1740	2
1541	M946	1803	1801-1810	2
1542	S366	1696	1691-1700	12
1543	Q735	1672	1671-1680	1
1544	S458	1940	1931-1940	1
1545	Q285	1726	1721-1730	3
1546	S657	1836	1831-1840	3
1547	S269	1994	1991-2000	3
1548	R631	1578	1571-1580	3
1549	R174	1974	1971-1980	1
1550	E185	1998	1991-2000	1
1551	Q375	1688	1681-1690	1
1552	R686	1845	1841-1850	3
1553	N526	1762	1761-1770	2
1554	R438	1967	1961-1970	10
1555	M537	1798	1791-1800	1
1556	R095	2005	2001-2010	11
1557	L726	1919	1911-1920	2
1558	L769	1962	1961-1970	1
1559	S145	1847	1841-1850	2
1560	Q968	1701	1701-1710	1
1561	K452	1904	1901-1910	2
1562	S625	1849	1841-1850	20
1563	L452	1927	1921-1930	2
1564	Q928	1691	1691-1700	1
1565	R454	1865	1861-1870	2
1566	N293	1788	1781-1790	5
1567	R031	2001	2001-2010	4
1568	S611	1577	1571-1580	1
1569	R771	1985	1981-1990	1
1570	N277	1782	1781-1790	3
1571	N835	1733	1731-1740	2
1572	S043	1585	1581-1590	1
1573	S079	1922	1921-1930	4
1574	L524	1927	1921-1930	1
1575	N554	1749	1741-1750	2
1576	S244	1702	1701-1710	2
1577	R746	1963	1961-1970	10
1578	N892	1770	1761-1770	7
1579	R528	1982	1981-1990	2
1580	R677	1789	1781-1790	1
1581	R699	1949	1941-1950	2
1582	Z133	1852	1851-1860	7
1583	S373	1986	1981-1990	1
1584	L634	1932	1931-1940	1
1585	P766	1954	1951-1960	1
1586	S602	1948	1941-1950	1
1587	N767	1745	1741-1750	1
1588	R021	1967	1961-1970	3
1589	Q685	1624	1621-1630	4
1590	R387	1673	1671-1680	2
1591	R105	1881	1881-1890	15
1592	K984	1916	1911-1920	4
1593	S354	1857	1851-1860	1
1594	R912	1927	1921-1930	5
1595	S550	1976	1971-1980	2
1596	S135	1850	1841-1850	5
1597	N363	1784	1781-1790	2
1598	K669	1936	1931-1940	4
1599	R734	1921	1921-1930	1
1600	N475	1775	1771-1780	2
1601	N545	1772	1771-1780	1
1602	R710	1842	1841-1850	1
1603	M867	1842	1841-1850	10
1604	R962	1538	1531-1540	1
1605	S188	1985	1981-1990	1
1606	M369	1821	1821-1830	1
1607	L828	1864	1861-1870	5
1608	M736	1839	1831-1840	1
1609	M999	1796	1791-1800	4
1610	R719	1844	1841-1850	2
1611	R998	1934	1931-1940	3
1612	Q528	1686	1681-1690	1
1613	L377	1894	1891-1900	1
1614	R925	1891	1891-1900	1
1615	Z103	1880	1871-1880	2
1616	R189	1886	1881-1890	1
1617	S988	1938	1931-1940	3
1618	R965	1961	1961-1970	1
1619	5902	1370	1361-1370	1
1620	E060	1970	1961-1970	2
1621	Q736	1686	1681-1690	2
1622	K922	1933	1931-1940	1
1623	S379	1934	1931-1940	3
1624	E286	1971	1971-1980	1
1625	K339	1942	1941-1950	1
1626	S888	1581	1581-1590	2
1627	Q634	1630	1621-1630	2
1628	L976	1824	1821-1830	2
1629	K528	1922	1921-1930	3
1630	N776	1732	1731-1740	2
1631	S021	1903	1901-1910	2
1632	L256	1908	1901-1910	2
1633	K523	1947	1941-1950	1
1634	K298	1955	1951-1960	7
1635	R116	1989	1981-1990	1
1636	K454	1907	1901-1910	3
1637	E186	2012	2011-2020	4
1638	Q334	1713	1711-1720	8
1639	L788	1949	1941-1950	5
1640	E093	2000	1991-2000	7
1641	N288	1788	1781-1790	3
1642	R420	1637	1631-1640	1
1643	S715	1734	1731-1740	4
1644	P225	1746	1741-1750	2
1645	Q757	1621	1621-1630	1
1646	Z108	1882	1881-1890	4
1647	L635	1938	1931-1940	2
1648	K425	1940	1931-1940	1
1649	S524	1974	1971-1980	2
1650	L348	1889	1881-1890	2
1651	L938	1833	1831-1840	1
1652	M633	1845	1841-1850	5
1653	N977	1756	1751-1760	2
1654	S039	1958	1951-1960	2
1655	M954	1855	1851-1860	4
1656	R839	1653	1651-1660	1
1657	N444	1776	1771-1780	2
1658	S678	1926	1921-1930	1
1659	Q463	1744	1741-1750	5
1660	M696	1797	1791-1800	2
1661	Z156	1876	1871-1880	1
1662	Q359	1694	1691-1700	1
1663	N759	1745	1741-1750	3
1664	S739	1862	1861-1870	32
1665	R968	1990	1981-1990	4
1666	K992	1948	1941-1950	2
1667	Q834	1679	1671-1680	2
1668	K586	1957	1951-1960	1
1669	K366	1929	1921-1930	2
1670	Q295	1762	1761-1770	9
1671	S268	1965	1961-1970	2
1672	E035	1981	1981-1990	4
1673	K462	1910	1901-1910	3
1674	Q237	1913	1911-1920	3
1675	P339	1968	1961-1970	2
1676	M543	1808	1801-1810	1
1677	R553	1965	1961-1970	1
1678	L824	1950	1941-1950	4
1679	R120	1990	1981-1990	2
1680	R604	1890	1881-1890	3
1681	S884	1996	1991-2000	1
1682	R110	1894	1891-1900	4
1683	S618	1856	1851-1860	4
1684	R498	1851	1851-1860	1
1685	L942	1869	1861-1870	3
1686	S990	1884	1881-1890	7
1687	Q746	1643	1641-1650	1
1688	L365	1900	1891-1900	4
1689	M874	1859	1851-1860	1
1690	R561	1894	1891-1900	6
1691	N453	1776	1771-1780	25
1692	M339	1840	1831-1840	5
1693	M367	1826	1821-1830	1
1694	L972	1835	1831-1840	4
1695	E036	1983	1981-1990	4
1696	E195	2000	1991-2000	3
1697	R750	1972	1971-1980	6
1698	S306	1956	1951-1960	11
1699	R081	1999	1991-2000	6
1700	R184	2000	1991-2000	1
1701	K573	1951	1951-1960	4
1702	L873	1870	1861-1870	15
1703	K963	1907	1901-1910	3
1704	N246	1835	1831-1840	1
1705	E074	1887	1881-1890	19
1706	S665	1840	1831-1840	4
1707	L779	1912	1911-1920	2
1708	K438	1920	1911-1920	1
1709	Q867	1637	1631-1640	1
1710	M973	1822	1821-1830	3
1711	R029	1759	1751-1760	4
1712	L426	1893	1891-1900	1
1713	6209	1441	1441-1450	1
1714	M232	1877	1871-1880	1
1715	R237	1696	1691-1700	4
1716	M338	1842	1841-1850	4
1717	R289	1824	1821-1830	1
1718	R796	1874	1871-1880	4
1719	L495	1889	1881-1890	3
1720	Q988	1695	1691-1700	1
1721	Q368	1704	1701-1710	10
1722	M953	1810	1801-1810	1
1723	L552	1883	1881-1890	1
1724	Q433	1710	1701-1710	3
1725	S368	1942	1941-1950	1
1726	S855	1994	1991-2000	3
1727	Q926	1654	1651-1660	1
1728	S040	1949	1941-1950	4
1729	R977	1546	1541-1550	2
1730	P285	1908	1901-1910	2
1731	M256	1868	1861-1870	2
1732	R949	1639	1631-1640	1
1733	N523	1767	1761-1770	1
1734	S585	1794	1791-1800	12
1735	K842	1860	1851-1860	1
1736	9003	1350	1341-1350	2
1737	N436	1776	1771-1780	2
1738	K854	1878	1871-1880	2
1739	K297	1895	1891-1900	3
1740	S976	1950	1941-1950	1
1741	Q279	1783	1781-1790	1
1742	R829	1836	1831-1840	11
1743	N238	1836	1831-1840	5
1744	S391	1943	1941-1950	2
1745	R104	1874	1871-1880	8
1746	P557	1872	1871-1880	1
1747	R737	1876	1871-1880	6
1748	P669	1893	1891-1900	1
1749	S026	1836	1831-1840	1
1750	M395	1823	1821-1830	1
1751	R285	1630	1621-1630	1
1752	L267	1936	1931-1940	4
1753	N437	1776	1771-1780	5
1754	Z148	1868	1861-1870	1
1755	K729	1896	1891-1900	1
1756	S386	1981	1981-1990	9
1757	K592	1912	1911-1920	2
1758	L246	1946	1941-1950	4
1759	N826	1755	1751-1760	7
1760	M734	1857	1851-1860	2
1761	R469	1822	1821-1830	1
1762	S749	1967	1961-1970	3
1763	N399	1772	1771-1780	1
1764	S727	1923	1921-1930	2
1765	N973	1756	1751-1760	2
1766	R778	1858	1851-1860	3
1767	R714	1843	1841-1850	1
1768	M363	1825	1821-1830	2
1769	S581	1637	1631-1640	1
1770	L996	1874	1871-1880	2
1771	L584	1887	1881-1890	3
1772	R518	1940	1931-1940	3
1773	S196	1603	1601-1610	8
1774	E117	1985	1981-1990	1
1775	N693	1751	1751-1760	2
1776	S254	1964	1961-1970	5
1777	Q994	1649	1641-1650	2
1778	L974	1816	1811-1820	1
1779	R171	1854	1851-1860	2
1780	M668	1833	1831-1840	1
1781	S356	1953	1951-1960	2
1782	K349	1936	1931-1940	2
1783	M552	1832	1831-1840	1
1784	R240	1983	1981-1990	7
1785	N386	1776	1771-1780	3
1786	R766	1947	1941-1950	1
1787	S768	1874	1871-1880	2
1788	E233	2011	2011-2020	1
1789	R377	1666	1661-1670	1
1790	M848	1832	1831-1840	1
1791	M328	1846	1841-1850	3
1792	S136	1846	1841-1850	2
1793	K539	1913	1911-1920	1
1794	M862	1806	1801-1810	1
1795	M234	1878	1871-1880	1
1796	M538	1803	1801-1810	5
1797	P543	1931	1931-1940	1
1798	N742	1738	1731-1740	5
1799	K952	1936	1931-1940	3
1800	M347	1839	1831-1840	1
1801	L587	1888	1881-1890	2
1802	S405	1592	1591-1600	3
1803	R715	1843	1841-1850	1
1804	E123	2002	2001-2010	1
1805	K675	1943	1941-1950	1
1806	N292	1788	1781-1790	1
1807	R536	1960	1951-1960	3
1808	M746	1848	1841-1850	7
1809	R252	1948	1941-1950	2
1810	R159	1978	1971-1980	1
1811	Q492	1738	1731-1740	2
1812	Q477	1719	1711-1720	5
1813	K734	1929	1921-1930	1
1814	L794	1957	1951-1960	6
1815	Q458	1734	1731-1740	1
1816	N282	1783	1781-1790	2
1817	P687	1954	1951-1960	1
1818	E182	2007	2001-2010	3
1819	Q944	1660	1651-1660	10
1820	K947	1936	1931-1940	1
1821	Q869	1672	1671-1680	2
1822	R693	1842	1841-1850	2
1823	S286	1988	1981-1990	1
1824	R713	1843	1841-1850	2
1825	S632	1986	1981-1990	3
1826	Q684	1646	1641-1650	5
1827	S321	1985	1981-1990	8
1828	Q543	1684	1681-1690	1
1829	K465	1929	1921-1930	1
1830	E038	1992	1991-2000	1
1831	S311	1960	1951-1960	3
1832	N984	1768	1761-1770	15
1833	M344	1840	1831-1840	1
1834	R582	1606	1601-1610	1
1835	P237	1740	1731-1740	3
1836	R898	1903	1901-1910	7
1837	N772	1746	1741-1750	2
1838	R226	1680	1671-1680	5
1839	N669	1760	1751-1760	1
1840	S278	1756	1751-1760	1
1841	N476	1775	1771-1780	3
1842	R769	1984	1981-1990	1
1843	S053	1851	1851-1860	11
1844	P852	1846	1841-1850	3
1845	R063	1964	1961-1970	7
1846	L956	1840	1831-1840	1
1847	M598	1794	1791-1800	2
1848	N799	1755	1751-1760	3
1849	M652	1834	1831-1840	2
1850	K862	1890	1881-1890	2
1851	N925	1782	1781-1790	2
1852	E129	1985	1981-1990	1
1853	K836	1860	1851-1860	2
1854	N223	1828	1821-1830	2
1855	S251	1962	1961-1970	1
1856	K748	1927	1921-1930	1
1857	S303	1979	1971-1980	1
1858	K993	1906	1901-1910	3
1859	R097	2003	2001-2010	14
1860	K274	1912	1911-1920	1
1861	R544	1981	1981-1990	2
1862	R712	1842	1841-1850	4
1863	K796	1848	1841-1850	1
1864	R728	1856	1851-1860	1
1865	L923	1874	1871-1880	1
1866	P393	1934	1931-1940	1
1867	6703	1465	1461-1470	1
1868	S134	1850	1841-1850	2
1869	S652	1849	1841-1850	1
1870	K634	1889	1881-1890	2
1871	L632	1932	1931-1940	1
1872	R082	1976	1971-1980	1
1873	S343	1951	1951-1960	13
1874	E031	1992	1991-2000	9
1875	K533	1922	1921-1930	3
1876	R658	1931	1931-1940	3
1877	M683	1791	1791-1800	4
1878	M872	1859	1851-1860	3
1879	K834	1848	1841-1850	1
1880	S174	1872	1871-1880	1
1881	N474	1751	1751-1760	3
1882	L837	1876	1871-1880	6
1883	S207	1982	1981-1990	3
1884	L362	1907	1901-1910	6
1885	R945	1637	1631-1640	1
1886	K567	1900	1891-1900	2
1887	Q927	1654	1651-1660	1
1888	K547	1939	1931-1940	3
1889	S374	1958	1951-1960	1
1890	N959	1742	1741-1750	4
1891	M693	1829	1821-1830	1
1892	K236	1922	1921-1930	1
1893	R587	1934	1931-1940	2
1894	R107	1881	1881-1890	3
1895	S240	1711	1711-1720	2
1896	M876	1842	1841-1850	10
1897	K472	1936	1931-1940	1
1898	S656	1815	1811-1820	8
1899	M372	1823	1821-1830	1
1900	Q879	1612	1611-1620	1
1901	N694	1751	1751-1760	1
1902	S566	1976	1971-1980	2
1903	L387	1920	1911-1920	3
1904	S617	1827	1821-1830	2
1905	K478	1891	1891-1900	4
1906	P639	1909	1901-1910	6
1907	E030	1991	1991-2000	2
1908	E289	1932	1931-1940	1
1909	L777	1952	1951-1960	1
1910	R731	1885	1881-1890	1
1911	Q837	1679	1671-1680	1
1912	R793	1951	1951-1960	5
1913	S094	1604	1601-1610	2
1914	M435	1807	1801-1810	2
1915	S014	1747	1741-1750	3
1916	K589	1881	1881-1890	2
1917	N548	1773	1771-1780	5
1918	R460	1965	1961-1970	2
1919	N623	1761	1761-1770	4
1920	R602	1887	1881-1890	3
1921	K424	1937	1931-1940	2
1922	R936	1938	1931-1940	1
1923	S098	1638	1631-1640	1
1924	R298	2008	2001-2010	3
1925	L987	1879	1871-1880	7
1926	R306	1682	1681-1690	1
1927	P238	1740	1731-1740	4
1928	M768	1851	1851-1860	1
1929	S126	1983	1981-1990	1
1930	R359	1678	1671-1680	2
1931	K267	1907	1901-1910	1
1932	K522	1946	1941-1950	2
1933	R219	2009	2001-2010	2
1934	R855	1949	1941-1950	1
1935	M443	1824	1821-1830	2
1936	P675	1868	1861-1870	2
1937	E045	2000	1991-2000	7
1938	E069	1996	1991-2000	7
1939	N943	1731	1731-1740	2
1940	R459	1966	1961-1970	8
1941	M463	1814	1811-1820	4
1942	M477	1840	1831-1840	1
1943	P787	1902	1901-1910	1
1944	K237	1923	1921-1930	1
1945	R916	1956	1951-1960	1
1946	S548	1976	1971-1980	1
1947	N225	1782	1781-1790	1
1948	R694	1842	1841-1850	3
1949	E145	1918	1911-1920	10
1950	E290	1934	1931-1940	5
1951	N464	1775	1771-1780	1
1952	L583	1886	1881-1890	1
1953	R202	1890	1881-1890	2
1954	E095	2004	2001-2010	2
1955	S571	1961	1961-1970	1
1956	N334	1788	1781-1790	1
1957	S283	1647	1641-1650	1
1958	0702	1495	1491-1500	6
1959	N583	1764	1761-1770	2
1960	N827	1755	1751-1760	4
1961	S355	1870	1861-1870	5
1962	L346	1910	1901-1910	2
1963	S151	1846	1841-1850	1
1964	R012	1975	1971-1980	7
1965	R837	1864	1861-1870	3
1966	R309	1682	1681-1690	1
1967	N448	1776	1771-1780	2
1968	S199	1794	1791-1800	2
1969	S805	1885	1881-1890	1
1970	S979	1882	1881-1890	5
1971	M264	1863	1861-1870	3
1972	L683	1934	1931-1940	2
1973	M453	1810	1801-1810	8
1974	P286	1967	1961-1970	1
1975	M366	1825	1821-1830	3
1976	R481	1834	1831-1840	2
1977	L739	1956	1951-1960	1
1978	Q494	1735	1731-1740	4
1979	K363	1922	1921-1930	1
1980	L946	1825	1821-1830	1
1981	R092	2006	2001-2010	1
1982	K732	1901	1901-1910	2
1983	R820	1986	1981-1990	2
1984	E284	1938	1931-1940	1
1985	S530	1874	1871-1880	12
1986	R225	1680	1671-1680	2
1987	R625	1925	1921-1930	3
1988	K359	1937	1931-1940	3
1989	Q732	1628	1621-1630	3
1990	Q328	1713	1711-1720	4
1991	R071	2005	2001-2010	3
1992	P353	1936	1931-1940	1
1993	K996	1923	1921-1930	4
1994	R836	1877	1871-1880	4
1995	R705	1845	1841-1850	5
1996	N636	1763	1761-1770	6
1997	E122	1996	1991-2000	4
1998	R238	1980	1971-1980	5
[truncated: 645 more rows]
