# Supplementary material for: Frequency patterns of semantic change: corpus-based evidence of a near-critical dynamics in language change
Source: R Soc Open Sci. 2017 Nov 8;4(11):170830. doi: 10.1098/rsos.170830 (PMC5717648; doi:10.1098/rsos.170830)
Supplement: full_data.zip [file rsos170830supp2.gz › a_force_de.csv]

	Decade	Occurrences	Nombre de mots	Frequence	Frequence moyenne
0	1321-1330	2	247971	0.8065459267414334	0.1613091853482867
1	1331-1340	0	187017	0.0	0.1613091853482867
2	1341-1350	2	589308	0.33938110461761933	0.22918540627181055
3	1351-1360	0	318194	0.0	0.22918540627181055
4	1361-1370	1	662712	0.15089510979128187	0.25936442823006695
5	1371-1380	1	971929	0.10288817393040026	0.1186328776678603
6	1381-1390	1	241822	0.4135273052079629	0.2013383387094529
7	1391-1400	17	1263737	1.3452166075694547	0.4025054392998199
8	1401-1410	1	765291	0.1306692486910208	0.42863928903802406
9	1411-1420	0	324443	0.0	0.3984602670797678
10	1421-1430	1	298510	0.33499715252420353	0.4448820627985284
11	1431-1440	0	213190	0.0	0.3621766017569358
12	1441-1450	2	386463	0.5175139664081684	0.19663607352467855
13	1451-1460	4	694796	0.5757085533019765	0.2856439344468697
14	1461-1470	9	537606	1.674088458834165	0.6204616262137026
15	1471-1480	1	183566	0.5447631914406807	0.6624148339969981
16	1481-1490	8	457731	1.747751408578401	1.011965115712678
17	1491-1500	11	626697	1.755234188132383	1.2595091600575212
18	1501-1510	4	162065	2.4681454971770584	1.6379965488325374
19	1511-1520	1	216624	0.4616293670138119	1.395504730468467
20	1521-1530	1	252956	0.39532566928635815	1.3656172260376025
21	1531-1540	5	194542	2.5701390959278716	1.5300947635074966
22	1541-1550	18	957168	1.8805476154656235	1.5551574489741449
23	1551-1560	27	1949051	1.3852895588673666	1.3385862613122064
24	1561-1570	4	480126	0.8331146407401391	1.4128833160574719
25	1571-1580	26	945849	2.7488531467496395	1.8835888115501285
26	1581-1590	16	842175	1.8998426692789503	1.7495295262203439
27	1591-1600	14	676127	2.07061691072831	1.787543385272881
28	1601-1610	24	2099839	1.1429447686227372	1.739074427223955
29	1611-1620	19	794187	2.392383657753149	2.0509282306265573
30	1621-1630	56	2095458	2.672446787289461	2.0356469587345214
31	1631-1640	97	2094158	4.631933216118364	2.582065068102404
32	1641-1650	44	1247594	3.526788362239639	2.87329935840467
33	1651-1660	113	2303221	4.906172703357602	3.6259449453516432
34	1661-1670	43	2481229	1.7330121484151604	3.494070643484045
35	1671-1680	83	2015147	4.118806221084616	3.7833425302430763
36	1681-1690	106	1684489	6.292709539807028	4.115497794980809
37	1691-1700	79	1871214	4.221858109227485	4.254511744378378
38	1701-1710	32	809750	3.9518369867242975	4.063644601051718
39	1711-1720	87	1714151	5.0753988417589815	4.732121939720481
40	1721-1730	35	1125965	3.108444756275728	4.5300496467587035
41	1731-1740	194	2909061	6.668818563790859	4.60527145155547
42	1741-1750	128	2136771	5.9903471172156495	4.958969253153103
43	1751-1760	143	2483475	5.758060781767483	5.32021401216174
44	1761-1770	274	3287236	8.335270117509056	5.972188267311755
45	1771-1780	249	3011727	8.267681632498563	7.004035642556323
46	1781-1790	185	2767020	6.685893126901865	7.007450555178524
47	1791-1800	94	2497443	3.76384966543781	6.562151064822956
48	1801-1810	81	1436685	5.63797909771453	6.5381347280123645
49	1811-1820	69	1624933	4.246328925561854	5.720346489622925
50	1821-1830	155	3062877	5.06060151942112	5.078930467007436
51	1831-1840	267	7375086	3.62029676670889	4.4658111949688415
52	1841-1850	512	11919516	4.295476427062979	4.572136547293875
53	1851-1860	275	5771056	4.765159097399159	4.3975725472308005
54	1861-1870	315	6858196	4.593044584902502	4.46691567909893
55	1871-1880	227	5715634	3.9715629097314484	4.249107957160996
56	1881-1890	341	7679389	4.440457437434151	4.413140091306048
57	1891-1900	181	4613910	3.922920039619325	4.338628813817317
58	1901-1910	144	4804354	2.997281216163505	3.985053237570186
59	1911-1920	136	5036866	2.7000916839955638	3.6064626573887986
60	1921-1930	396	11280218	3.5105704517412692	3.5142641657907623
61	1931-1940	431	10897083	3.9551869064409257	3.4172100595921178
62	1941-1950	336	12300750	2.7315407597097736	3.1789342036102073
63	1951-1960	260	9976887	2.60602330165712	3.1006826207089304
64	1961-1970	330	13891857	2.375492347783309	3.0357627534664795
65	1971-1980	304	10280590	2.9570287308413232	2.9250544092864903
66	1981-1990	435	15628128	2.783442777023582	2.690705583403022
67	1991-2000	310	10606407	2.9227616854604954	2.728949768553166
68	2001-2010	351	11205157	3.132486229331726	2.8342423540880874
69	2011-2020	60	2099905	2.8572721146909026	2.9305983074696056
