# Supplementary material for: Frequency patterns of semantic change: corpus-based evidence of a near-critical dynamics in language change
Source: R Soc Open Sci. 2017 Nov 8;4(11):170830. doi: 10.1098/rsos.170830 (PMC5717648; doi:10.1098/rsos.170830)
Supplement: full_data.zip [file rsos170830supp2.gz › a_grand_renfort_de_complet.csv]

	Cote	Date	Decade	Occurrences
0	R543	1920	1911-1920	1
1	R006	1970	1961-1970	2
2	R699	1949	1941-1950	1
3	E034	1978	1971-1980	1
4	E177	2009	2001-2010	1
5	M226	1879	1871-1880	1
6	S223	1953	1951-1960	1
7	R829	1836	1831-1840	2
8	L247	1946	1941-1950	1
9	R557	1982	1981-1990	2
10	S662	1851	1851-1860	1
11	L227	1916	1911-1920	1
12	R537	1957	1951-1960	1
13	E116	1975	1971-1980	1
14	R737	1876	1871-1880	1
15	P583	1942	1941-1950	1
16	S595	1961	1961-1970	1
17	R857	1947	1941-1950	1
18	S285	1979	1971-1980	1
19	M749	1843	1841-1850	1
20	L692	1958	1951-1960	1
21	L678	1935	1931-1940	1
22	M957	1855	1851-1860	1
23	K754	1925	1921-1930	1
24	S984	1936	1931-1940	1
25	R807	1969	1961-1970	2
26	S522	1991	1991-2000	1
27	L282	1939	1931-1940	1
28	R605	1941	1941-1950	1
29	E146	1950	1941-1950	1
30	K586	1957	1951-1960	1
31	R663	1957	1951-1960	1
32	E086	2001	2001-2010	1
33	P576	1962	1961-1970	1
34	L499	1901	1901-1910	1
35	K876	1911	1911-1920	1
36	S269	1994	1991-2000	1
37	L272	1928	1921-1930	1
38	P742	1938	1931-1940	1
39	R555	1977	1971-1980	4
40	R820	1986	1981-1990	2
41	R802	2009	2001-2010	2
42	R172	1989	1981-1990	2
43	R694	1842	1841-1850	1
44	R207	1977	1971-1980	1
45	M263	1863	1861-1870	2
46	R915	1958	1951-1960	1
47	S702	1993	1991-2000	1
48	R499	1852	1851-1860	1
49	K766	1926	1921-1930	2
50	S307	1995	1991-2000	2
51	R439	1968	1961-1970	1
52	P686	1945	1941-1950	1
53	S375	1870	1861-1870	1
54	K755	1925	1921-1930	1
55	L768	1938	1931-1940	1
56	S670	1976	1971-1980	1
57	S002	1951	1951-1960	1
58	S187	1984	1981-1990	1
59	R552	1936	1931-1940	1
60	M664	1824	1821-1830	1
61	R761	1974	1971-1980	1
62	L632	1932	1931-1940	1
63	E051	1910	1901-1910	1
64	R215	1999	1991-2000	2
65	L486	1884	1881-1890	1
66	R005	1970	1961-1970	1
67	R595	1935	1931-1940	1
68	S217	1931	1931-1940	1
69	S319	1844	1841-1850	2
70	M888	1867	1861-1870	1
71	E264	2001	2001-2010	1
72	M633	1845	1841-1850	1
73	S231	1974	1971-1980	1
74	R527	1982	1981-1990	1
75	R795	1975	1971-1980	6
76	M293	1854	1851-1860	1
77	R212	1997	1991-2000	1
78	S571	1961	1961-1970	1
79	M965	1846	1841-1850	1
80	R758	1981	1981-1990	1
81	M746	1848	1841-1850	1
82	M273	1859	1851-1860	2
83	S997	1963	1961-1970	1
84	M298	1854	1851-1860	1
85	S303	1979	1971-1980	1
86	R763	1985	1981-1990	2
87	K982	1939	1931-1940	3
88	L263	1923	1921-1930	1
89	R009	1970	1961-1970	1
90	E145	1918	1911-1920	2
91	R446	1850	1841-1850	1
92	M728	1845	1841-1850	1
93	M867	1842	1841-1850	1
94	P788	1904	1901-1910	1
95	L769	1962	1961-1970	1
96	R210	2006	2001-2010	2
97	K529	1922	1921-1930	1
98	R602	1887	1881-1890	2
99	S309	1947	1941-1950	1
100	L952	1907	1901-1910	1
101	R020	1972	1971-1980	1
102	L625	1938	1931-1940	1
103	L496	1883	1881-1890	1
104	R421	1542	1541-1550	1
105	E085	1976	1971-1980	1
106	K965	1954	1951-1960	1
107	M863	1872	1871-1880	1
108	R906	1936	1931-1940	1
109	L345	1919	1911-1920	1
110	M987	1840	1831-1840	1
111	E268	1998	1991-2000	1
112	R538	1951	1951-1960	1
113	R188	1985	1981-1990	2
114	K968	1956	1951-1960	2
115	E273	2001	2001-2010	2
116	K856	1878	1871-1880	1
117	P676	1850	1841-1850	1
118	S686	1979	1971-1980	2
119	L629	1932	1931-1940	1
120	E121	1988	1981-1990	1
121	S691	1997	1991-2000	1
122	M338	1842	1841-1850	1
123	R804	2008	2001-2010	1
124	R937	1950	1941-1950	1
125	S825	1870	1861-1870	1
126	P746	1909	1901-1910	1
127	R074	2003	2001-2010	1
128	R762	1980	1971-1980	1
129	L775	1942	1941-1950	1
130	R817	1988	1981-1990	1
131	E166	1955	1951-1960	3
132	R036	2001	2001-2010	1
133	S083	1926	1921-1930	1
134	L999	1876	1871-1880	2
135	E267	2006	2001-2010	1
136	R106	1879	1871-1880	2
137	E266	1998	1991-2000	1
138	R076	2006	2001-2010	2
139	R838	1845	1841-1850	1
140	R298	2008	2001-2010	1
141	N897	1785	1781-1790	1
142	S514	1839	1831-1840	1
143	P696	1952	1951-1960	1
144	R904	1909	1901-1910	1
145	R728	1856	1851-1860	1
146	L524	1927	1921-1930	1
147	L686	1945	1941-1950	1
148	S398	1928	1921-1930	1
149	R147	2008	2001-2010	1
150	R520	1993	1991-2000	1
151	R238	1980	1971-1980	2
152	S406	1845	1841-1850	1
153	E075	2009	2001-2010	2
154	L793	1957	1951-1960	1
155	K973	1959	1951-1960	1
156	E261	1977	1971-1980	4
157	S821	1859	1851-1860	1
158	R283	2009	2001-2010	1
159	M294	1853	1851-1860	1
160	R177	1978	1971-1980	2
161	S633	1944	1941-1950	1
162	K525	1922	1921-1930	1
163	L946	1825	1821-1830	1
164	L594	1925	1921-1930	2
165	Z131	1850	1841-1850	1
166	R539	1982	1981-1990	1
167	R244	2000	1991-2000	1
168	S731	2002	2001-2010	1
169	M684	1848	1841-1850	1
170	R103	1880	1871-1880	1
171	R528	1982	1981-1990	1
172	L642	1936	1931-1940	1
173	R828	1984	1981-1990	1
174	K883	1948	1941-1950	1
175	S186	1965	1961-1970	3
176	M777	1866	1861-1870	1
177	R187	2009	2001-2010	1
178	E186	2012	2011-2020	1
179	K784	1942	1941-1950	1
180	S179	1979	1971-1980	1
181	L466	1885	1881-1890	1
182	S647	1950	1941-1950	1
183	P839	1967	1961-1970	1
184	S251	1962	1961-1970	1
