# Supplementary material for: Frequency patterns of semantic change: corpus-based evidence of a near-critical dynamics in language change
Source: R Soc Open Sci. 2017 Nov 8;4(11):170830. doi: 10.1098/rsos.170830 (PMC5717648; doi:10.1098/rsos.170830)
Supplement: full_data.zip [file rsos170830supp2.gz › ainsi_donc_complet.csv]

	Cote	Date	Decade	Occurrences
0	S194	1846	1841-1850	1
1	N234	1793	1791-1800	1
2	0302	1489	1481-1490	2
3	L629	1932	1931-1940	1
4	M973	1822	1821-1830	1
5	M782	1821	1821-1830	1
6	R700	2008	2001-2010	1
7	E248	1603	1601-1610	2
8	0301	1489	1481-1490	1
9	N377	1780	1771-1780	1
10	S590	1603	1601-1610	1
11	R570	1572	1571-1580	1
12	M672	1794	1791-1800	1
13	M896	1842	1841-1850	1
14	M296	1854	1851-1860	1
15	L886	1833	1831-1840	1
16	M385	1813	1811-1820	2
17	S288	1966	1961-1970	1
18	Q989	1697	1691-1700	1
19	L379	1890	1881-1890	1
20	S085	1625	1621-1630	1
21	N468	1778	1771-1780	2
22	K489	1902	1901-1910	2
23	K798	1848	1841-1850	1
24	P636	1932	1931-1940	1
25	K964	1954	1951-1960	1
26	R327	1682	1681-1690	1
27	P597	1936	1931-1940	1
28	K349	1936	1931-1940	2
29	N424	1779	1771-1780	1
30	S041	1806	1801-1810	2
31	L533	1859	1851-1860	2
32	K546	1938	1931-1940	1
33	M835	1834	1831-1840	5
34	R314	1682	1681-1690	2
35	K279	1922	1921-1930	1
36	P896	1956	1951-1960	1
37	R973	1558	1551-1560	1
38	Q882	1612	1611-1620	4
39	K445	1922	1921-1930	1
40	N746	1766	1761-1770	1
41	R608	1902	1901-1910	1
42	R176	1999	1991-2000	1
43	N795	1739	1731-1740	4
44	Q555	1771	1771-1780	1
45	Q485	1788	1781-1790	1
46	N867	1754	1751-1760	3
47	L442	1859	1851-1860	2
48	S990	1884	1881-1890	1
49	L427	1893	1891-1900	5
50	R309	1682	1681-1690	3
51	R563	1870	1861-1870	11
52	R778	1858	1851-1860	1
53	P448	1952	1951-1960	1
54	R736	1981	1981-1990	1
55	R823	1985	1981-1990	1
56	L426	1893	1891-1900	6
57	R780	1843	1841-1850	2
58	S716	1923	1921-1930	1
59	R052	2006	2001-2010	2
60	K933	1945	1941-1950	3
61	R044	1997	1991-2000	2
62	K758	1866	1861-1870	1
63	K355	1911	1911-1920	1
64	P967	1939	1931-1940	3
65	E243	1661	1661-1670	6
66	K978	1934	1931-1940	1
67	Q752	1610	1601-1610	1
68	E137	1849	1841-1850	1
69	S213	1954	1951-1960	1
70	P569	1954	1951-1960	2
71	0701	1496	1491-1500	1
72	E072	1986	1981-1990	4
73	R852	1560	1551-1560	1
74	K573	1951	1951-1960	1
75	M437	1797	1791-1800	1
76	P576	1962	1961-1970	1
77	K826	1940	1931-1940	1
78	R539	1982	1981-1990	1
79	N537	1767	1761-1770	1
80	R008	1970	1961-1970	1
81	K749	1915	1911-1920	1
82	S380	1515	1511-1520	8
83	E013	1552	1551-1560	1
84	L997	1874	1871-1880	10
85	K575	1907	1901-1910	1
86	P625	1948	1941-1950	1
87	R745	1963	1961-1970	1
88	L346	1910	1901-1910	2
89	S653	1969	1961-1970	1
90	Q773	1636	1631-1640	1
91	N938	1782	1781-1790	6
92	M428	1817	1811-1820	3
93	R351	1585	1581-1590	1
94	R825	1973	1971-1980	1
95	L887	1872	1871-1880	1
96	M433	1807	1801-1810	2
97	M725	1836	1831-1840	1
98	B020	1551	1551-1560	6
99	R402	1697	1691-1700	1
100	M425	1794	1791-1800	1
101	N626	1768	1761-1770	1
102	L729	1945	1941-1950	1
103	Q366	1704	1701-1710	1
104	N374	1780	1771-1780	1
105	R966	1587	1581-1590	1
106	R838	1845	1841-1850	1
107	S094	1604	1601-1610	1
108	M253	1869	1861-1870	2
109	E198	1555	1551-1560	9
110	L993	1878	1871-1880	1
111	E241	1660	1651-1660	1
112	R785	1852	1851-1860	2
113	K943	1950	1941-1950	1
114	L689	1950	1941-1950	1
115	M966	1860	1851-1860	1
116	S793	1883	1881-1890	1
117	K974	1959	1951-1960	1
118	R863	1634	1631-1640	1
119	S663	1835	1831-1840	13
120	S369	1981	1981-1990	2
121	K942	1946	1941-1950	2
122	S190	1987	1981-1990	7
123	Z110	1884	1881-1890	1
124	K674	1943	1941-1950	1
125	E030	1991	1991-2000	1
126	S320	1989	1981-1990	5
127	S731	2002	2001-2010	1
128	R656	1549	1541-1550	1
129	Q879	1612	1611-1620	6
130	N635	1762	1761-1770	1
131	S046	1585	1581-1590	1
132	E166	1955	1951-1960	1
133	S360	1778	1771-1780	1
134	E266	1998	1991-2000	1
135	E085	1976	1971-1980	1
136	R850	1560	1551-1560	1
137	R507	1877	1871-1880	9
138	P426	1936	1931-1940	2
139	P823	1964	1961-1970	1
140	N644	1764	1761-1770	1
141	L794	1957	1951-1960	2
142	R306	1682	1681-1690	1
143	R494	1847	1841-1850	1
144	K947	1936	1931-1940	1
145	6501	1470	1461-1470	7
146	K778	1931	1931-1940	5
147	E087	1984	1981-1990	1
148	R477	1830	1821-1830	2
149	R796	1874	1871-1880	1
150	Q877	1623	1621-1630	2
151	S220	1954	1951-1960	2
152	N358	1784	1781-1790	1
153	P422	1955	1951-1960	1
154	M224	1859	1851-1860	2
155	R788	1583	1581-1590	1
156	S628	1826	1821-1830	1
157	S256	1990	1981-1990	1
158	P655	1943	1941-1950	1
159	M452	1810	1801-1810	2
160	P579	1945	1941-1950	1
161	R207	1977	1971-1980	2
162	M546	1808	1801-1810	8
163	S524	1974	1971-1980	1
164	M378	1833	1831-1840	1
165	S319	1844	1841-1850	8
166	R949	1639	1631-1640	1
167	R484	1837	1831-1840	1
168	N533	1770	1761-1770	1
169	N924	1782	1781-1790	1
170	M338	1842	1841-1850	1
171	M448	1810	1801-1810	2
172	R461	1965	1961-1970	1
173	M859	1795	1791-1800	1
174	E071	1976	1971-1980	4
175	M532	1827	1821-1830	1
176	Q955	1654	1651-1660	1
177	L793	1957	1951-1960	2
178	K353	1937	1931-1940	2
179	R317	1682	1681-1690	3
180	M476	1809	1801-1810	1
181	K883	1948	1941-1950	1
182	M399	1823	1821-1830	1
183	5909	1372	1371-1380	1
184	K885	1951	1951-1960	1
185	M354	1831	1831-1840	1
186	P772	1959	1951-1960	3
187	S655	1937	1931-1940	2
188	R127	2008	2001-2010	1
189	R603	1863	1861-1870	2
190	M367	1826	1821-1830	2
191	5601	1461	1461-1470	1
192	P856	1880	1871-1880	2
193	R683	1842	1841-1850	1
194	R329	1682	1681-1690	1
195	N828	1755	1751-1760	5
196	K987	1859	1851-1860	1
197	Q765	1655	1651-1660	1
198	S083	1926	1921-1930	1
199	P536	1951	1951-1960	1
200	5907	1460	1451-1460	1
201	E282	2006	2001-2010	1
202	R576	1793	1791-1800	1
203	R400	1697	1691-1700	2
204	N857	1730	1721-1730	2
205	Q678	1646	1641-1650	2
206	R588	1924	1921-1930	1
207	E073	1988	1981-1990	2
208	K977	1934	1931-1940	2
209	L428	1893	1891-1900	4
210	E191	2013	2011-2020	1
211	P492	1903	1901-1910	1
212	N735	1764	1761-1770	2
213	N372	1783	1781-1790	2
214	R584	1948	1941-1950	1
215	R392	1673	1671-1680	1
216	L824	1950	1941-1950	1
217	5605	1466	1461-1470	1
218	R984	1633	1631-1640	1
219	6502	1470	1461-1470	1
220	R318	1682	1681-1690	1
221	M834	1834	1831-1840	1
222	R406	1697	1691-1700	2
223	N856	1755	1751-1760	1
224	R438	1967	1961-1970	1
225	Z119	1887	1881-1890	1
226	M683	1791	1791-1800	1
227	R366	1673	1671-1680	1
228	P365	1939	1931-1940	1
229	S088	1648	1641-1650	1
230	K323	1913	1911-1920	1
231	S009	1993	1991-2000	1
232	S165	2006	2001-2010	2
233	L246	1946	1941-1950	1
234	N352	1781	1781-1790	3
235	Q794	1602	1601-1610	2
236	S298	1793	1791-1800	2
237	R160	1925	1921-1930	1
238	N923	1739	1731-1740	1
239	M764	1847	1841-1850	1
240	L949	1840	1831-1840	2
241	K757	1866	1861-1870	1
242	6607	1446	1441-1450	1
243	N388	1776	1771-1780	1
244	K939	1943	1941-1950	2
245	L597	1920	1911-1920	3
246	K572	1950	1941-1950	2
247	0704	1494	1491-1500	2
248	L294	1945	1941-1950	1
249	S747	1560	1551-1560	2
250	R561	1894	1891-1900	1
251	K734	1929	1921-1930	1
252	S195	1850	1841-1850	1
253	L842	1874	1871-1880	2
254	R574	1864	1861-1870	6
255	L948	1865	1861-1870	1
256	R485	1838	1831-1840	2
257	R302	1682	1681-1690	1
258	N649	1761	1761-1770	1
259	L496	1883	1881-1890	1
260	M447	1809	1801-1810	2
261	N265	1836	1831-1840	1
262	R105	1881	1881-1890	2
263	S748	1560	1551-1560	1
264	E033	1977	1971-1980	2
265	R902	1902	1901-1910	1
266	R111	1897	1891-1900	1
267	N986	1732	1731-1740	1
268	R977	1546	1541-1550	1
269	Q300	1549	1541-1550	2
270	L937	1869	1861-1870	4
271	Q249	1772	1771-1780	1
272	E036	1983	1981-1990	4
273	K823	1848	1841-1850	1
274	Q878	1612	1611-1620	1
275	R776	1577	1571-1580	1
276	R597	1557	1551-1560	2
277	L632	1932	1931-1940	1
278	P922	1930	1921-1930	1
279	P363	1957	1951-1960	1
280	K524	1949	1941-1950	1
281	R334	1623	1621-1630	3
282	L265	1942	1941-1950	2
283	P965	1921	1921-1930	1
284	5903	1370	1361-1370	2
285	P782	1869	1861-1870	1
286	5905	1354	1351-1360	1
287	S237	1656	1651-1660	1
288	S184	1550	1541-1550	1
289	S268	1965	1961-1970	1
290	Q388	1694	1691-1700	1
291	R862	1637	1631-1640	1
292	E081	1884	1881-1890	1
293	S406	1845	1841-1850	10
294	L449	1920	1911-1920	2
295	K276	1904	1901-1910	1
296	P729	1960	1951-1960	1
297	S654	1967	1961-1970	1
298	R332	1682	1681-1690	1
299	S249	1989	1981-1990	1
300	S244	1702	1701-1710	2
301	R289	1824	1821-1830	1
302	N526	1762	1761-1770	1
303	R685	1845	1841-1850	1
304	R951	1637	1631-1640	1
305	M326	1846	1841-1850	1
306	S665	1840	1831-1840	4
307	N935	1763	1761-1770	1
308	P849	1846	1841-1850	1
309	R722	1982	1981-1990	1
310	R775	1671	1671-1680	1
311	E032	1993	1991-2000	1
312	K969	1956	1951-1960	1
313	P355	1936	1931-1940	3
314	R774	1668	1661-1670	1
315	E055	2009	2001-2010	1
316	Q832	1644	1641-1650	1
317	Q654	1630	1621-1630	1
318	R186	1990	1981-1990	2
319	S872	1937	1931-1940	1
320	M852	1832	1831-1840	2
321	L859	1848	1841-1850	1
322	S684	1970	1961-1970	1
323	R870	1985	1981-1990	1
324	R558	1972	1971-1980	1
325	R921	1929	1921-1930	3
326	S048	1562	1561-1570	1
327	M673	1794	1791-1800	1
328	S355	1870	1861-1870	1
329	K789	1848	1841-1850	1
330	E035	1981	1981-1990	4
331	S594	1929	1921-1930	1
332	S335	1845	1841-1850	1
333	R992	1655	1651-1660	1
334	R631	1578	1571-1580	1
335	R356	1896	1891-1900	1
336	N827	1755	1751-1760	15
337	R655	1585	1581-1590	1
338	N392	1781	1781-1790	1
339	N695	1751	1751-1760	1
340	L992	1878	1871-1880	1
341	E200	1594	1591-1600	1
342	S283	1647	1641-1650	1
343	R315	1682	1681-1690	1
344	N937	1782	1781-1790	3
345	R654	1598	1591-1600	1
346	Q789	1601	1601-1610	5
347	M434	1807	1801-1810	1
348	L835	1833	1831-1840	1
349	M544	1808	1801-1810	8
350	K488	1944	1941-1950	1
351	S011	1825	1821-1830	1
352	Q295	1762	1761-1770	2
353	L682	1936	1931-1940	1
354	S528	1967	1961-1970	1
355	E074	1887	1881-1890	4
356	K775	1816	1811-1820	1
357	K576	1925	1921-1930	1
358	M662	1833	1831-1840	2
359	M339	1840	1831-1840	1
360	S800	1840	1831-1840	1
361	P977	1952	1951-1960	1
362	R537	1957	1951-1960	2
363	P953	1944	1941-1950	1
364	N697	1755	1751-1760	1
365	P327	1942	1941-1950	1
366	M332	1846	1841-1850	2
367	R256	2007	2001-2010	1
368	R410	1697	1691-1700	2
369	N768	1747	1741-1750	1
370	L362	1907	1901-1910	2
371	K967	1956	1951-1960	1
372	5701	1456	1451-1460	1
373	E244	1634	1631-1640	2
374	M857	1795	1791-1800	5
375	M822	1833	1831-1840	3
376	R491	1844	1841-1850	2
377	R446	1850	1841-1850	1
378	S311	1960	1951-1960	1
379	Q323	1741	1741-1750	1
380	S144	1845	1841-1850	1
381	N522	1773	1771-1780	1
382	S334	1840	1831-1840	1
383	K673	1937	1931-1940	1
384	Q772	1640	1631-1640	2
385	N696	1755	1751-1760	1
386	L753	1955	1951-1960	1
387	L895	1853	1851-1860	2
388	S189	1986	1981-1990	5
389	Q969	1698	1691-1700	1
390	S388	1938	1931-1940	3
391	L755	1927	1921-1930	2
392	M449	1810	1801-1810	2
393	R300	1682	1681-1690	2
394	L599	1884	1881-1890	1
395	P257	1785	1781-1790	2
396	N879	1733	1731-1740	2
397	S347	1967	1961-1970	1
398	R278	1821	1821-1830	1
399	Q293	1762	1761-1770	2
400	S182	1521	1521-1530	1
401	M656	1831	1831-1840	1
402	K795	1848	1841-1850	1
403	R829	1836	1831-1840	3
404	M329	1846	1841-1850	3
405	L863	1851	1851-1860	2
406	M858	1795	1791-1800	2
407	N959	1742	1741-1750	3
408	S397	1843	1841-1850	5
409	Q442	1698	1691-1700	3
410	Z149	1870	1861-1870	1
411	N627	1768	1761-1770	1
412	K723	1908	1901-1910	2
413	N639	1763	1761-1770	1
414	E092	2010	2001-2010	2
415	P694	1958	1951-1960	2
416	L769	1962	1961-1970	1
417	S325	1990	1981-1990	3
418	P358	1961	1961-1970	1
419	R454	1865	1861-1870	8
420	R946	1632	1631-1640	10
421	S014	1747	1741-1750	1
422	N633	1764	1761-1770	3
423	R489	1842	1841-1850	3
424	K782	1931	1931-1940	7
425	R355	1990	1981-1990	1
426	K932	1941	1941-1950	1
427	R405	1697	1691-1700	2
428	N238	1836	1831-1840	1
429	P452	1916	1911-1920	1
430	K962	1904	1901-1910	2
431	L754	1955	1951-1960	2
432	N776	1732	1731-1740	1
433	M827	1833	1831-1840	1
434	P828	1967	1961-1970	1
435	E034	1978	1971-1980	2
436	M223	1873	1871-1880	3
437	R005	1970	1961-1970	2
438	N328	1788	1781-1790	1
439	L355	1835	1831-1840	1
440	S514	1839	1831-1840	1
441	R455	1986	1981-1990	2
442	R837	1864	1861-1870	1
443	M867	1842	1841-1850	1
444	Q267	1770	1761-1770	1
445	L452	1927	1921-1930	4
446	L989	1879	1871-1880	1
447	M553	1796	1791-1800	1
448	S202	1573	1571-1580	1
449	K337	1906	1901-1910	1
450	Q222	1942	1941-1950	3
451	R320	1682	1681-1690	1
452	K338	1949	1941-1950	1
453	K376	1926	1921-1930	1
454	M545	1808	1801-1810	12
455	N634	1763	1761-1770	1
456	E037	1985	1981-1990	2
457	5902	1370	1361-1370	3
458	M334	1864	1861-1870	1
459	S321	1985	1981-1990	2
460	M257	1868	1861-1870	6
461	R983	1639	1631-1640	1
462	P359	1961	1961-1970	1
463	S197	1741	1741-1750	1
464	K348	1934	1931-1940	2
465	N662	1706	1701-1710	2
466	L257	1944	1941-1950	1
467	M286	1851	1851-1860	1
468	Q534	1610	1601-1610	18
469	R333	1682	1681-1690	2
470	P527	1955	1951-1960	1
471	L786	1943	1941-1950	1
472	L762	1942	1941-1950	1
473	E162	2008	2001-2010	1
474	R038	1992	1991-2000	1
475	E207	1658	1651-1660	1
476	M258	1868	1861-1870	4
477	R028	1549	1541-1550	1
478	R212	1997	1991-2000	1
479	R695	1544	1541-1550	1
480	R952	1637	1631-1640	1
481	S819	1579	1571-1580	1
482	L952	1907	1901-1910	1
483	K738	1935	1931-1940	3
484	R013	1945	1941-1950	1
485	S310	1978	1971-1980	1
486	Q424	1671	1671-1680	1
487	M575	1792	1791-1800	1
488	Z157	1876	1871-1880	1
489	N983	1776	1771-1780	1
490	S291	1969	1961-1970	3
491	M279	1831	1831-1840	1
492	P488	1907	1901-1910	2
493	K777	1931	1931-1940	8
494	N693	1751	1751-1760	1
495	S124	1975	1971-1980	2
496	S122	1967	1961-1970	4
497	R409	1697	1691-1700	1
498	P683	1961	1961-1970	2
499	P652	1958	1951-1960	2
500	L399	1937	1931-1940	2
501	K249	1883	1881-1890	1
502	Q443	1648	1641-1650	1
503	L798	1939	1931-1940	1
504	R270	2005	2001-2010	1
505	L795	1949	1941-1950	1
506	R363	1663	1661-1670	1
507	N653	1749	1741-1750	1
508	E199	1593	1591-1600	1
509	P993	1957	1951-1960	1
510	R421	1542	1541-1550	1
511	M742	1824	1821-1830	1
512	Z156	1876	1871-1880	1
513	M543	1808	1801-1810	12
514	R432	1849	1841-1850	1
515	M427	1817	1811-1820	6
516	R516	1548	1541-1550	1
517	Q376	1686	1681-1690	1
518	R224	1675	1671-1680	1
519	R239	1983	1981-1990	1
520	M829	1833	1831-1840	1
521	N482	1770	1761-1770	2
522	N366	1784	1781-1790	1
523	M377	1833	1831-1840	3
524	R248	1957	1951-1960	1
525	S676	1926	1921-1930	1
526	K395	1942	1941-1950	3
527	S105	1646	1641-1650	3
528	S746	1580	1571-1580	2
529	M862	1806	1801-1810	1
530	E121	1988	1981-1990	3
531	S389	1930	1921-1930	2
532	E120	2008	2001-2010	1
533	E070	1975	1971-1980	2
534	S233	1721	1721-1730	2
535	N385	1776	1771-1780	1
536	M429	1817	1811-1820	5
537	R842	1665	1661-1670	1
538	N643	1763	1761-1770	1
539	S188	1985	1981-1990	4
540	R031	2001	2001-2010	1
541	N685	1751	1751-1760	1
542	K924	1934	1931-1940	3
543	S130	1844	1841-1850	1
544	R422	1542	1541-1550	2
545	N683	1751	1751-1760	1
546	S686	1979	1971-1980	2
547	E119	2004	2001-2010	1
548	K896	1950	1941-1950	1
549	S705	1839	1831-1840	1
550	R301	1682	1681-1690	6
551	M475	1809	1801-1810	1
552	Q899	1634	1631-1640	1
553	M622	1789	1781-1790	1
554	R527	1982	1981-1990	2
555	R451	1987	1981-1990	8
556	M584	1836	1831-1840	1
557	R705	1845	1841-1850	1
558	R978	1572	1571-1580	1
559	N979	1776	1771-1780	3
560	K225	1906	1901-1910	1
561	Q957	1655	1651-1660	1
562	R981	1637	1631-1640	3
563	R307	1682	1681-1690	1
564	N273	1787	1781-1790	1
565	R445	1846	1841-1850	1
566	S252	1845	1841-1850	2
567	K287	1944	1941-1950	1
568	5125	1450	1441-1450	1
569	K846	1863	1861-1870	1
570	S691	1997	1991-2000	1
571	L644	1945	1941-1950	1
572	K352	1936	1931-1940	1
573	N992	1774	1771-1780	3
574	S571	1961	1961-1970	1
575	S368	1942	1941-1950	2
576	N479	1770	1761-1770	4
577	S393	1847	1841-1850	1
578	R447	1951	1951-1960	1
579	R937	1950	1941-1950	2
580	K986	1859	1851-1860	2
581	N785	1743	1741-1750	1
582	R786	1857	1851-1860	1
583	M566	1793	1791-1800	2
584	E197	1961	1961-1970	1
585	M287	1851	1851-1860	3
586	Q793	1602	1601-1610	2
587	R851	1560	1551-1560	2
588	N368	1784	1781-1790	1
589	R861	1637	1631-1640	1
590	N826	1755	1751-1760	2
591	R012	1975	1971-1980	1
592	S110	1639	1631-1640	1
593	Q435	1636	1631-1640	2
594	M328	1846	1841-1850	1
595	M758	1844	1841-1850	2
596	R950	1633	1631-1640	1
597	M634	1847	1841-1850	3
598	M679	1813	1811-1820	1
599	R716	1843	1841-1850	1
600	R313	1682	1681-1690	1
601	5223	1364	1361-1370	2
602	Q253	1771	1771-1780	1
603	Q692	1627	1621-1630	1
604	S745	1626	1621-1630	1
605	N296	1788	1781-1790	1
606	R677	1789	1781-1790	1
607	M256	1868	1861-1870	2
608	P888	1901	1901-1910	2
609	L684	1945	1941-1950	1
610	R230	1983	1981-1990	2
611	S052	1579	1571-1580	1
612	S584	1601	1601-1610	1
613	P676	1850	1841-1850	1
614	K989	1859	1851-1860	1
615	N645	1763	1761-1770	3
616	P863	1934	1931-1940	1
617	R979	1650	1641-1650	1
618	M453	1810	1801-1810	1
619	L929	1861	1861-1870	1
620	R990	1664	1661-1670	2
621	N936	1782	1781-1790	1
622	R945	1637	1631-1640	3
623	Q827	1620	1611-1620	1
624	R039	1993	1991-2000	1
625	R240	1983	1981-1990	1
626	N384	1780	1771-1780	1
627	N974	1756	1751-1760	3
628	P654	1961	1961-1970	1
629	M348	1837	1831-1840	1
630	M669	1835	1831-1840	1
631	K756	1866	1861-1870	2
632	P842	1966	1961-1970	1
633	M548	1832	1831-1840	1
634	S790	1852	1851-1860	1
635	K765	1952	1951-1960	1
636	M753	1840	1831-1840	1
637	S835	1732	1731-1740	2
638	M327	1846	1841-1850	1
639	R723	1607	1601-1610	3
640	S651	1988	1981-1990	4
641	R011	1794	1791-1800	1
642	M268	1856	1851-1860	1
643	R621	1790	1781-1790	1
644	P742	1938	1931-1940	4
645	Q358	1706	1701-1710	1
646	P848	1846	1841-1850	3
647	S164	1846	1841-1850	1
648	M993	1822	1821-1830	1
649	N267	1836	1831-1840	1
650	M693	1829	1821-1830	1
651	M675	1794	1791-1800	1
652	S093	1604	1601-1610	1
653	L958	1847	1841-1850	1
654	L843	1874	1871-1880	1
655	S307	1995	1991-2000	3
656	N954	1751	1751-1760	3
657	M798	1833	1831-1840	1
658	S199	1794	1791-1800	1
659	N278	1783	1781-1790	1
660	R264	1847	1841-1850	3
661	S121	1977	1971-1980	3
662	E284	1938	1931-1940	1
663	L375	1883	1881-1890	1
664	K797	1848	1841-1850	2
665	M264	1863	1861-1870	1
666	K543	1949	1941-1950	1
667	S234	1713	1711-1720	2
668	P447	1950	1941-1950	2
669	E165	1955	1951-1960	2
670	L998	1874	1871-1880	1
671	S399	1983	1981-1990	3
672	M432	1817	1811-1820	2
673	N839	1742	1741-1750	1
674	Q792	1601	1601-1610	6
675	S375	1870	1861-1870	6
676	Q766	1655	1651-1660	1
677	S191	1989	1981-1990	7
678	S132	1573	1571-1580	2
679	M454	1810	1801-1810	1
680	E125	1876	1871-1880	1
681	S358	1554	1551-1560	2
682	R953	1634	1631-1640	1
