# Supplementary material for: Frequency patterns of semantic change: corpus-based evidence of a near-critical dynamics in language change
Source: R Soc Open Sci. 2017 Nov 8;4(11):170830. doi: 10.1098/rsos.170830 (PMC5717648; doi:10.1098/rsos.170830)
Supplement: full_data.zip [file rsos170830supp2.gz › ainsi_donc.csv]

	Decade	Occurrences	Nombre de mots	Frequence	Frequence moyenne
0	1321-1330	0	247971	0.0	0.0
1	1331-1340	0	187017	0.0	0.0
2	1341-1350	0	589308	0.0	0.0
3	1351-1360	1	318194	0.3142736820933142	0.06285473641866283
4	1361-1370	7	662712	1.0562657685389731	0.2741078901264575
5	1371-1380	1	971929	0.10288817393040026	0.2946855249125375
6	1381-1390	0	241822	0.0	0.2946855249125375
7	1391-1400	0	1263737	0.0	0.2946855249125375
8	1401-1410	0	765291	0.0	0.23183078849387467
9	1411-1420	0	324443	0.0	0.020577634786080053
10	1421-1430	0	298510	0.0	0.0
11	1431-1440	0	213190	0.0	0.0
12	1441-1450	2	386463	0.5175139664081684	0.10350279328163367
13	1451-1460	2	694796	0.28785427665098823	0.16107364861183132
14	1461-1470	10	537606	1.8600982875935166	0.5330933061305346
15	1471-1480	0	183566	0.0	0.5330933061305346
16	1481-1490	3	457731	0.6554067782169003	0.6641746617739147
17	1491-1500	3	626697	0.4787002331270135	0.6564119151176838
18	1501-1510	0	162065	0.0	0.598841059787486
19	1511-1520	8	216624	3.6930349361104953	0.9654283894908818
20	1521-1530	1	252956	0.39532566928635815	1.0444935233481536
21	1531-1540	0	194542	0.0	0.9134121677047734
22	1541-1550	11	957168	1.1492235427845476	1.0475168296362802
23	1551-1560	28	1949051	1.4365965795661582	1.334836145549512
24	1561-1570	1	480126	0.20827866018503477	0.6378848903644198
25	1571-1580	11	945849	1.1629763313171553	0.7914150227705792
26	1581-1590	5	842175	0.593700834149672	0.9101551896005136
27	1591-1600	3	676127	0.44370362372749494	0.769051205789103
28	1601-1610	43	2099839	2.047776043782404	0.8912870986323522
29	1611-1620	12	794187	1.5109791522651466	1.1518271970483744
30	1621-1630	9	2095458	0.42950037652866346	1.005132006090676
31	1631-1640	35	2094158	1.6713161089086879	1.2206550610424791
32	1641-1650	10	1247594	0.801542809599918	1.2922228982169641
33	1651-1660	8	2303221	0.3473396604146975	0.9521356215434228
34	1661-1670	11	2481229	0.44332868912945966	0.7386055289162853
35	1671-1680	5	2015147	0.24812085669184433	0.7023296249489215
36	1681-1690	29	1684489	1.7215903457962625	0.7123844723264364
37	1691-1700	16	1871214	0.8550598702232882	0.7230878844511104
38	1701-1710	6	809750	0.7409694350108058	0.8018138393703321
39	1711-1720	2	1714151	0.11667583544273522	0.7364832686329872
40	1721-1730	4	1125965	0.3552508292886546	0.7579092631523492
41	1731-1740	11	2909061	0.37812888763762603	0.48921697152062193
42	1741-1750	10	2136771	0.4679958685324726	0.4118041711824588
43	1751-1760	38	2483475	1.5301140538962543	0.5696330949595485
44	1761-1770	32	3287236	0.9734622035047072	0.740990368571943
45	1771-1780	20	3011727	0.6640708138553063	0.8027543654852733
46	1781-1790	30	2767020	1.0841988854435458	0.9439683650464573
47	1791-1800	24	2497443	0.9609828933032706	1.042565770000617
48	1801-1810	58	1436685	4.037071452684478	1.5439572497582617
49	1811-1820	20	1624933	1.2308199784237257	1.5954288047420653
50	1821-1830	15	3062877	0.48973563091172123	1.5605617681533483
51	1831-1840	65	7375086	0.881345654816771	1.5199911220279936
52	1841-1850	82	11919516	0.6879473965218051	1.4653840226717003
53	1851-1860	26	5771056	0.45052413284501136	0.7480745587038069
54	1861-1870	64	6858196	0.9331900109008258	0.6885485651992269
55	1871-1880	36	5715634	0.6298513865653399	0.7165717163299506
56	1881-1890	16	7679389	0.20834990908781936	0.5819725671841602
57	1891-1900	18	4613910	0.39012464482402126	0.5224080168446036
58	1901-1910	22	4804354	0.4579179635805355	0.5238867829917083
59	1911-1920	9	5036866	0.17868253791147115	0.37298528839383743
60	1921-1930	24	11280218	0.21276184556007693	0.28956738019278483
61	1931-1940	69	10897083	0.6331969757411227	0.3745367935234455
62	1941-1950	51	12300750	0.41460886531309066	0.37943363762125937
63	1951-1960	43	9976887	0.4309961614279083	0.3740492771907339
64	1961-1970	32	13891857	0.23035077311838154	0.38438292423211606
65	1971-1980	25	10280590	0.2431767048389246	0.39046589608788557
66	1981-1990	88	15628128	0.5630872744323568	0.3764439558261324
67	1991-2000	14	10606407	0.13199568902079659	0.3199213205676736
68	2001-2010	17	11205157	0.15171585726108078	0.26406525973430806
69	2011-2020	1	2099905	0.047621201911515046	0.2275193454929348
