# Supplementary material for: Frequency patterns of semantic change: corpus-based evidence of a near-critical dynamics in language change
Source: R Soc Open Sci. 2017 Nov 8;4(11):170830. doi: 10.1098/rsos.170830 (PMC5717648; doi:10.1098/rsos.170830)
Supplement: full_data.zip [file rsos170830supp2.gz › a_la_base_complet.csv]

	Cote	Date	Decade	Occurrences
0	E045	2000	1991-2000	1
1	S226	1978	1971-1980	2
2	E149	1871	1871-1880	1
3	M496	1805	1801-1810	1
4	P869	1899	1891-1900	3
5	M387	1815	1811-1820	1
6	R548	1979	1971-1980	1
7	R795	1975	1971-1980	3
8	K398	1937	1931-1940	1
9	R571	1898	1891-1900	1
10	P467	1922	1921-1930	1
11	P752	1958	1951-1960	2
12	L462	1883	1881-1890	1
13	L688	1924	1921-1930	1
14	K336	1920	1911-1920	1
15	M522	1805	1801-1810	4
16	P284	1908	1901-1910	2
17	P673	1952	1951-1960	4
18	K349	1936	1931-1940	1
19	P696	1952	1951-1960	1
20	M357	1839	1831-1840	1
21	N236	1838	1831-1840	1
22	M955	1855	1851-1860	1
23	E049	1605	1601-1610	1
24	K586	1957	1951-1960	1
25	K852	1878	1871-1880	1
26	P448	1952	1951-1960	1
27	P369	1939	1931-1940	1
28	S650	1868	1861-1870	1
29	R007	1970	1961-1970	1
30	L252	1921	1921-1930	1
31	P578	1947	1941-1950	2
32	R750	1972	1971-1980	1
33	L853	1892	1891-1900	1
34	S354	1857	1851-1860	1
35	P988	1963	1961-1970	1
36	S309	1947	1941-1950	1
37	R449	1950	1941-1950	5
38	R522	1960	1951-1960	1
39	E104	2002	2001-2010	1
40	R081	1999	1991-2000	1
41	R008	1970	1961-1970	1
42	S683	1987	1981-1990	1
43	R610	1934	1931-1940	1
44	P556	1872	1871-1880	3
45	P625	1948	1941-1950	1
46	S682	1902	1901-1910	1
47	N488	1769	1761-1770	1
48	M499	1805	1801-1810	2
49	S517	1966	1961-1970	1
50	P573	1853	1851-1860	2
51	P839	1967	1961-1970	1
52	K928	1938	1931-1940	1
53	M474	1809	1801-1810	2
54	L624	1920	1911-1920	1
55	S689	1985	1981-1990	1
56	L568	1912	1911-1920	1
57	S749	1967	1961-1970	1
58	P435	1968	1961-1970	1
59	K229	1911	1911-1920	1
60	E067	1946	1941-1950	1
61	P653	1961	1961-1970	2
62	P733	1960	1951-1960	1
63	K275	1948	1941-1950	1
64	L846	1857	1851-1860	1
65	P948	1965	1961-1970	1
66	S190	1987	1981-1990	4
67	R924	1887	1881-1890	1
68	E030	1991	1991-2000	1
69	L757	1964	1961-1970	1
70	P474	1924	1921-1930	3
71	P375	1964	1961-1970	3
72	L566	1911	1911-1920	1
73	S795	1891	1891-1900	1
74	K269	1932	1931-1940	2
75	M498	1805	1801-1810	2
76	P555	1946	1941-1950	1
77	R906	1936	1931-1940	1
78	E166	1955	1951-1960	1
79	E266	1998	1991-2000	1
80	R055	1986	1981-1990	1
81	E116	1975	1971-1980	1
82	P657	1946	1941-1950	1
83	P427	1960	1951-1960	1
84	P336	1968	1961-1970	1
85	K534	1922	1921-1930	1
86	L445	1945	1941-1950	1
87	P747	1939	1931-1940	1
88	S256	1990	1981-1990	1
89	Q627	1696	1691-1700	1
90	K428	1913	1911-1920	1
91	P655	1943	1941-1950	1
92	L546	1910	1901-1910	1
93	P667	1954	1951-1960	1
94	L633	1942	1941-1950	1
95	P587	1936	1931-1940	1
96	S696	1972	1971-1980	1
97	R461	1965	1961-1970	1
98	K268	1907	1901-1910	1
99	R002	1997	1991-2000	1
100	M876	1842	1841-1850	1
101	R001	1993	1991-2000	1
102	S541	1986	1981-1990	1
103	P875	1876	1871-1880	1
104	P627	1965	1961-1970	1
105	P726	1963	1961-1970	1
106	P423	1941	1941-1950	2
107	R675	1992	1991-2000	2
108	M298	1854	1851-1860	5
109	E066	1952	1951-1960	2
110	R857	1947	1941-1950	2
111	P684	1958	1951-1960	1
112	P367	1939	1931-1940	1
113	S083	1926	1921-1930	1
114	E282	2006	2001-2010	1
115	R436	1967	1961-1970	1
116	R588	1924	1921-1930	2
117	S317	1987	1981-1990	1
118	M473	1809	1801-1810	1
119	Q535	1684	1681-1690	1
120	P432	1965	1961-1970	1
121	K533	1922	1921-1930	1
122	P365	1939	1931-1940	1
123	S305	1996	1991-2000	1
124	M299	1854	1851-1860	1
125	K277	1928	1921-1930	1
126	P878	1929	1921-1930	2
127	P457	1949	1941-1950	2
128	L948	1865	1861-1870	1
129	P275	1963	1961-1970	1
130	R890	1887	1881-1890	1
131	R105	1881	1881-1890	1
132	L286	1946	1941-1950	1
133	P398	1907	1901-1910	1
134	R904	1909	1901-1910	2
135	P337	1968	1961-1970	1
136	L594	1925	1921-1930	1
137	P725	1963	1961-1970	3
138	R530	1977	1971-1980	4
139	K435	1918	1911-1920	1
140	Q537	1684	1681-1690	1
141	S552	1976	1971-1980	1
142	P486	1904	1901-1910	1
143	S568	1976	1971-1980	2
144	P382	1857	1851-1860	49
145	S437	1932	1931-1940	1
146	P943	1801	1801-1810	1
147	S302	1987	1981-1990	1
148	P739	1960	1951-1960	7
149	K833	1848	1841-1850	1
150	N583	1764	1761-1770	1
151	P399	1959	1951-1960	2
152	P355	1936	1931-1940	2
153	P364	1957	1951-1960	1
154	N747	1758	1751-1760	1
155	R186	1990	1981-1990	1
156	E169	2003	2001-2010	1
157	S230	1952	1951-1960	1
158	E084	2011	2011-2020	1
159	E270	2002	2001-2010	2
160	E278	1961	1961-1970	1
161	M562	1797	1791-1800	2
162	P927	1961	1961-1970	1
163	P769	1963	1961-1970	1
164	R283	2009	2001-2010	1
165	S187	1984	1981-1990	26
166	P734	1960	1951-1960	1
167	N585	1764	1761-1770	1
168	P285	1908	1901-1910	2
169	N827	1755	1751-1760	1
170	P666	1944	1941-1950	1
171	P586	1932	1931-1940	1
172	P837	1962	1961-1970	1
173	L682	1936	1931-1940	2
174	P858	1961	1961-1970	1
175	R020	1972	1971-1980	1
176	S289	1978	1971-1980	1
177	P728	1960	1951-1960	1
178	Z133	1852	1851-1860	1
179	S997	1963	1961-1970	1
180	P338	1968	1961-1970	2
181	P345	1935	1931-1940	4
182	S311	1960	1951-1960	1
183	P479	1911	1911-1920	1
184	E029	1995	1991-2000	3
185	S179	1979	1971-1980	1
186	L753	1955	1951-1960	4
187	S189	1986	1981-1990	2
188	K689	1923	1921-1930	1
189	M733	1835	1831-1840	2
190	M259	1858	1851-1860	2
191	K973	1959	1951-1960	1
192	K892	1936	1931-1940	2
193	R064	1981	1981-1990	2
194	S529	1955	1951-1960	7
195	P825	1962	1961-1970	1
196	S123	1970	1961-1970	2
197	E110	1989	1981-1990	3
198	S325	1990	1981-1990	1
199	P358	1961	1961-1970	2
200	M685	1848	1841-1850	1
201	N325	1787	1781-1790	1
202	P397	1961	1961-1970	1
203	R832	1984	1981-1990	1
204	P452	1916	1911-1920	1
205	L593	1891	1891-1900	1
206	L754	1955	1951-1960	1
207	R536	1960	1951-1960	1
208	M223	1873	1871-1880	1
209	R005	1970	1961-1970	1
210	P453	1962	1961-1970	3
211	S996	1964	1961-1970	1
212	K463	1911	1911-1920	1
213	K645	1918	1911-1920	1
214	P956	1945	1941-1950	1
215	S250	1990	1981-1990	1
216	S329	1996	1991-2000	1
217	M652	1834	1831-1840	1
218	L989	1879	1871-1880	1
219	L256	1908	1901-1910	1
220	S346	1939	1931-1940	1
221	R804	2008	2001-2010	4
222	S225	1950	1941-1950	2
223	Q656	1656	1651-1660	1
224	Q234	1946	1941-1950	1
225	S010	1957	1951-1960	2
226	M545	1808	1801-1810	1
227	P798	1954	1951-1960	1
228	M769	1878	1871-1880	1
229	P972	1859	1851-1860	1
230	M497	1805	1801-1810	2
231	M347	1839	1831-1840	1
232	Q223	1929	1921-1930	1
233	K222	1898	1891-1900	2
234	R463	1966	1961-1970	1
235	P527	1955	1951-1960	1
236	P642	1912	1911-1920	1
237	L762	1942	1941-1950	1
238	N875	1770	1761-1770	1
239	R901	1904	1901-1910	1
240	S002	1951	1951-1960	1
241	K773	1942	1941-1950	1
242	R144	1981	1981-1990	2
243	R514	1929	1921-1930	3
244	E279	1961	1961-1970	1
245	P779	1962	1961-1970	1
246	Q542	1684	1681-1690	1
247	S124	1975	1971-1980	1
248	K274	1912	1911-1920	1
249	K566	1922	1921-1930	1
250	P352	1936	1931-1940	1
251	P873	1957	1951-1960	1
252	S381	1948	1941-1950	1
253	P596	1964	1961-1970	1
254	S122	1967	1961-1970	2
255	P876	1943	1941-1950	1
256	R163	2006	2001-2010	1
257	L373	1964	1961-1970	1
258	M492	1805	1801-1810	1
259	M998	1796	1791-1800	1
260	M734	1857	1851-1860	1
261	P592	1964	1961-1970	2
262	S995	1960	1951-1960	1
263	M493	1805	1801-1810	8
264	R195	2003	2001-2010	1
265	K554	1936	1931-1940	1
266	P993	1957	1951-1960	1
267	R261	1976	1971-1980	1
268	R249	2004	2001-2010	1
269	P594	1857	1851-1860	4
270	L248	1946	1941-1950	1
271	L333	1923	1921-1930	1
272	P374	1964	1961-1970	1
273	R205	1975	1971-1980	1
274	L855	1892	1891-1900	1
275	R239	1983	1981-1990	1
276	S543	1966	1961-1970	1
277	R441	1966	1961-1970	1
278	S315	1955	1951-1960	4
279	R915	1958	1951-1960	1
280	P946	1920	1911-1920	3
281	S188	1985	1981-1990	3
282	P289	1967	1961-1970	1
283	R210	2006	2001-2010	1
284	R898	1903	1901-1910	4
285	R820	1986	1981-1990	1
286	P997	1963	1961-1970	1
287	M565	1797	1791-1800	2
288	R538	1951	1951-1960	2
289	S662	1851	1851-1860	1
290	K684	1886	1881-1890	1
291	P678	1933	1931-1940	1
292	L743	1930	1921-1930	1
293	P294	1963	1961-1970	1
294	R680	1799	1791-1800	1
295	P326	1967	1961-1970	1
296	R527	1982	1981-1990	1
297	R459	1966	1961-1970	1
298	M273	1859	1851-1860	1
299	P466	1934	1931-1940	1
300	R296	2010	2001-2010	2
301	S403	1861	1861-1870	1
302	K549	1937	1931-1940	1
303	S767	1875	1871-1880	1
304	S571	1961	1961-1970	4
305	R136	2008	2001-2010	1
306	L592	1891	1891-1900	1
307	S232	1979	1971-1980	1
308	E058	1947	1941-1950	1
309	P468	1953	1951-1960	1
310	P727	1960	1951-1960	1
311	P723	1876	1871-1880	1
312	R638	1879	1871-1880	1
313	P888	1901	1901-1910	1
314	L567	1911	1911-1920	1
315	P697	1952	1951-1960	1
316	R054	2006	2001-2010	1
317	R147	2008	2001-2010	1
318	M697	1797	1791-1800	2
319	N623	1761	1761-1770	1
320	R595	1935	1931-1940	2
321	P877	1928	1921-1930	2
322	K396	1938	1931-1940	1
323	P274	1963	1961-1970	1
324	R895	1895	1891-1900	1
325	M684	1848	1841-1850	1
326	P485	1968	1961-1970	1
327	S318	1985	1981-1990	2
328	R725	1986	1981-1990	1
329	P342	1963	1961-1970	1
330	R009	1970	1961-1970	1
331	K567	1900	1891-1900	1
332	L375	1883	1881-1890	1
333	P647	1926	1921-1930	1
334	P649	1965	1961-1970	1
335	R907	1934	1931-1940	1
336	R295	1997	1991-2000	2
337	E165	1955	1951-1960	18
338	P376	1964	1961-1970	1
339	P753	1958	1951-1960	1
340	M582	1863	1861-1870	1
341	S191	1989	1981-1990	7
342	P584	1947	1941-1950	1
343	K889	1930	1921-1930	1
344	S768	1874	1871-1880	1
345	R120	1990	1981-1990	1
