# Supplementary material for: Frequency patterns of semantic change: corpus-based evidence of a near-critical dynamics in language change
Source: R Soc Open Sci. 2017 Nov 8;4(11):170830. doi: 10.1098/rsos.170830 (PMC5717648; doi:10.1098/rsos.170830)
Supplement: full_data.zip [file rsos170830supp2.gz › a_la_base.csv]

	Decade	Occurrences	Nombre de mots	Frequence	Frequence moyenne
0	1321-1330	0	247971	0.0	0.0
1	1331-1340	0	187017	0.0	0.0
2	1341-1350	0	589308	0.0	0.0
3	1351-1360	0	318194	0.0	0.0
4	1361-1370	0	662712	0.0	0.0
5	1371-1380	0	971929	0.0	0.0
6	1381-1390	0	241822	0.0	0.0
7	1391-1400	0	1263737	0.0	0.0
8	1401-1410	0	765291	0.0	0.0
9	1411-1420	0	324443	0.0	0.0
10	1421-1430	0	298510	0.0	0.0
11	1431-1440	0	213190	0.0	0.0
12	1441-1450	0	386463	0.0	0.0
13	1451-1460	0	694796	0.0	0.0
14	1461-1470	0	537606	0.0	0.0
15	1471-1480	0	183566	0.0	0.0
16	1481-1490	0	457731	0.0	0.0
17	1491-1500	0	626697	0.0	0.0
18	1501-1510	0	162065	0.0	0.0
19	1511-1520	0	216624	0.0	0.0
20	1521-1530	0	252956	0.0	0.0
21	1531-1540	0	194542	0.0	0.0
22	1541-1550	0	957168	0.0	0.0
23	1551-1560	0	1949051	0.0	0.0
24	1561-1570	0	480126	0.0	0.0
25	1571-1580	0	945849	0.0	0.0
26	1581-1590	0	842175	0.0	0.0
27	1591-1600	0	676127	0.0	0.0
28	1601-1610	1	2099839	0.047622698692614054	0.009524539738522811
29	1611-1620	0	794187	0.0	0.009524539738522811
30	1621-1630	0	2095458	0.0	0.009524539738522811
31	1631-1640	0	2094158	0.0	0.009524539738522811
32	1641-1650	0	1247594	0.0	0.009524539738522811
33	1651-1660	1	2303221	0.04341745755183719	0.008683491510367437
34	1661-1670	0	2481229	0.0	0.008683491510367437
35	1671-1680	0	2015147	0.0	0.008683491510367437
36	1681-1690	3	1684489	0.17809555301340643	0.04430260211304872
37	1691-1700	1	1871214	0.053441241888955514	0.05499085049083983
38	1701-1710	0	809750	0.0	0.04630735898047239
39	1711-1720	0	1714151	0.0	0.04630735898047239
40	1721-1730	0	1125965	0.0	0.04630735898047239
41	1731-1740	0	2909061	0.0	0.010688248377791103
42	1741-1750	0	2136771	0.0	0.0
43	1751-1760	2	2483475	0.08053231862611863	0.016106463725223726
44	1761-1770	5	3287236	0.1521034692976105	0.04652715758474583
45	1771-1780	0	3011727	0.0	0.04652715758474583
46	1781-1790	1	2767020	0.03613996284811819	0.05375515015436947
47	1791-1800	8	2497443	0.3203276311010902	0.11782067637458751
48	1801-1810	25	1436685	1.7401170054674475	0.44973761374285326
49	1811-1820	1	1624933	0.06154099892118629	0.4316251196675684
50	1821-1830	0	3062877	0.0	0.4316251196675684
51	1831-1840	6	7375086	0.08135498352154809	0.4406681238022544
52	1841-1850	4	11919516	0.03355840958642952	0.3833142794993223
53	1851-1860	71	5771056	1.2302774396921465	0.2813463663442621
54	1861-1870	4	6858196	0.05832437568130161	0.2807030416962851
55	1871-1880	13	5715634	0.22744633403748388	0.32619230850378195
56	1881-1890	6	7679389	0.07813121590793226	0.3255475549810588
57	1891-1900	13	4613910	0.2817566879284598	0.37518721064946486
58	1901-1910	18	4804354	0.3746601520204381	0.20406375311512318
59	1911-1920	17	5036866	0.33751146049944547	0.2599011700787519
60	1921-1930	27	11280218	0.23935707625508656	0.2622833185222725
61	1931-1940	34	10897083	0.3120101039883793	0.30905909613836186
62	1941-1950	35	12300750	0.28453549580310145	0.30961485771329017
63	1951-1960	82	9976887	0.8218996566764764	0.39906275864449786
64	1961-1970	71	13891857	0.511090777856409	0.43377862211589047
65	1971-1980	23	10280590	0.22372256845181063	0.4306517205552353
66	1981-1990	67	15628128	0.42871417485190805	0.4539925347279411
67	1991-2000	15	10606407	0.14142395252228204	0.4253702260717772
68	2001-2010	19	11205157	0.16956478164473732	0.29490325106542936
69	2011-2020	1	2099905	0.047621201911515046	0.2022093358764506
