# Supplementary material for: Frequency patterns of semantic change: corpus-based evidence of a near-critical dynamics in language change
Source: R Soc Open Sci. 2017 Nov 8;4(11):170830. doi: 10.1098/rsos.170830 (PMC5717648; doi:10.1098/rsos.170830)
Supplement: full_data.zip [file rsos170830supp2.gz › a_laccoutumee_complet.csv]

	Cote	Date	Decade	Occurrences
0	S037	1993	1991-2000	1
1	E034	1978	1971-1980	1
2	S306	1956	1951-1960	1
3	E049	1605	1601-1610	9
4	R555	1977	1971-1980	4
5	S196	1603	1601-1610	2
6	N979	1776	1771-1780	1
7	S670	1976	1971-1980	1
8	S883	1995	1991-2000	1
9	P294	1963	1961-1970	1
10	R163	2006	2001-2010	3
11	S885	1993	1991-2000	2
12	S598	1994	1991-2000	1
13	R133	1986	1981-1990	1
14	L278	1963	1961-1970	2
15	Q979	1648	1641-1650	1
16	R036	2001	2001-2010	1
17	S269	1994	1991-2000	2
18	R179	2001	2001-2010	1
19	R038	1992	1991-2000	1
20	R173	1969	1961-1970	1
21	R544	1981	1981-1990	3
22	R017	1951	1951-1960	1
23	S539	1983	1981-1990	1
24	S586	1575	1571-1580	1
25	Q898	1628	1621-1630	1
26	L277	1963	1961-1970	1
27	S232	1979	1971-1980	1
28	R534	1975	1971-1980	1
29	S161	1952	1951-1960	2
30	E272	2005	2001-2010	2
31	L677	1935	1931-1940	1
32	E190	1968	1961-1970	1
33	R750	1972	1971-1980	1
34	E118	2000	1991-2000	1
35	R858	1960	1951-1960	2
36	Q981	2002	2001-2010	1
37	Q937	1654	1651-1660	1
38	Q933	1652	1651-1660	1
39	R015	1948	1941-1950	1
40	R349	1967	1961-1970	1
41	K976	1934	1931-1940	1
42	R547	1972	1971-1980	1
43	R513	1988	1981-1990	3
44	S702	1993	1991-2000	2
45	R832	1984	1981-1990	1
46	R853	1976	1971-1980	3
47	R192	1982	1981-1990	4
48	Q737	1623	1621-1630	2
49	S039	1958	1951-1960	1
50	E178	2011	2011-2020	1
51	K933	1945	1941-1950	1
52	R282	1989	1981-1990	1
53	E128	1987	1981-1990	1
54	S105	1646	1641-1650	1
55	S321	1985	1981-1990	1
56	R860	1956	1951-1960	3
57	R413	1656	1651-1660	2
58	S122	1967	1961-1970	2
59	R035	1977	1971-1980	1
60	R674	1985	1981-1990	1
61	E261	1977	1971-1980	4
62	R808	1972	1971-1980	1
63	S310	1978	1971-1980	3
64	R295	1997	1991-2000	2
65	R557	1982	1981-1990	1
66	P762	1966	1961-1970	1
67	R450	1992	1991-2000	1
68	S995	1960	1951-1960	2
69	R188	1985	1981-1990	1
70	R092	2006	2001-2010	1
71	S287	1956	1951-1960	1
72	L955	1946	1941-1950	1
73	Q299	1737	1731-1740	1
74	E029	1995	1991-2000	3
75	R145	2004	2001-2010	1
76	S289	1978	1971-1980	2
77	Q738	1631	1631-1640	1
78	R617	1983	1981-1990	1
79	E035	1981	1981-1990	1
80	R818	1987	1981-1990	1
81	R081	1999	1991-2000	1
82	E186	2012	2011-2020	1
83	R355	1990	1981-1990	1
84	S123	1970	1961-1970	5
85	E260	2013	2011-2020	1
86	R197	1976	1971-1980	1
87	E267	2006	2001-2010	1
88	S749	1967	1961-1970	6
89	S124	1975	1971-1980	4
90	R438	1967	1961-1970	2
91	E121	1988	1981-1990	1
92	S746	1580	1571-1580	1
93	E086	2001	2001-2010	1
94	R864	1961	1961-1970	1
95	R206	2009	2001-2010	1
96	R883	1960	1951-1960	1
97	E033	1977	1971-1980	1
98	S410	1936	1931-1940	1
99	E273	2001	2001-2010	2
100	S300	1986	1981-1990	1
101	R283	2009	2001-2010	1
102	R120	1990	1981-1990	1
103	L432	1956	1951-1960	1
104	S223	1953	1951-1960	1
105	Q435	1636	1631-1640	1
106	R758	1981	1981-1990	1
107	E041	1986	1981-1990	1
108	E038	1992	1991-2000	1
109	R191	1980	1971-1980	1
110	R846	1963	1961-1970	1
111	R159	1978	1971-1980	1
112	K929	1939	1931-1940	1
113	K977	1934	1931-1940	2
114	S277	1756	1751-1760	1
115	K884	1951	1951-1960	1
116	R539	1982	1981-1990	4
117	E164	2009	2001-2010	5
118	R797	1994	1991-2000	1
119	R521	1952	1951-1960	2
120	Q787	1615	1611-1620	2
121	Q864	1637	1631-1640	1
122	R116	1989	1981-1990	1
123	S517	1966	1961-1970	2
124	Q896	1628	1621-1630	2
