# Supplementary material for: Frequency patterns of semantic change: corpus-based evidence of a near-critical dynamics in language change
Source: R Soc Open Sci. 2017 Nov 8;4(11):170830. doi: 10.1098/rsos.170830 (PMC5717648; doi:10.1098/rsos.170830)
Supplement: full_data.zip [file rsos170830supp2.gz › a_laccoutumee.csv]

	Decade	Occurrences	Nombre de mots	Frequence	Average frequency	Normalized average frequency
0	1321-1330	0	247971	0.0	0.0	0.0
1	1331-1340	0	187017	0.0	0.0	0.0
2	1341-1350	0	589308	0.0	0.0	0.0
3	1351-1360	0	318194	0.0	0.0	0.0
4	1361-1370	0	662712	0.0	0.0	0.0
5	1371-1380	0	971929	0.0	0.0	0.0
6	1381-1390	0	241822	0.0	0.0	0.0
7	1391-1400	0	1263737	0.0	0.0	0.0
8	1401-1410	0	765291	0.0	0.0	0.0
9	1411-1420	0	324443	0.0	0.0	0.0
10	1421-1430	0	298510	0.0	0.0	0.0
11	1431-1440	0	213190	0.0	0.0	0.0
12	1441-1450	0	386463	0.0	0.0	0.0
13	1451-1460	0	694796	0.0	0.0	0.0
14	1461-1470	0	537606	0.0	0.0	0.0
15	1471-1480	0	183566	0.0	0.0	0.0
16	1481-1490	0	457731	0.0	0.0	0.0
17	1491-1500	0	626697	0.0	0.0	0.0
18	1501-1510	0	162065	0.0	0.0	0.0
19	1511-1520	0	216624	0.0	0.0	0.0
20	1521-1530	0	252956	0.0	0.0	0.0
21	1531-1540	0	194542	0.0	0.0	0.0
22	1541-1550	0	957168	0.0	0.0	0.0
23	1551-1560	0	1949051	0.0	0.0	0.0
24	1561-1570	0	480126	0.0	0.0	0.0
25	1571-1580	2	945849	0.21145024205766458	0.042290048411532916	0.014229788523874496
26	1581-1590	0	842175	0.0	0.042290048411532916	0.014229788523874496
27	1591-1600	0	676127	0.0	0.042290048411532916	0.014229788523874496
28	1601-1610	11	2099839	0.5238496856187547	0.14705998553528385	0.04948285880704856
29	1611-1620	2	794187	0.2518298587108577	0.1974259572774554	0.06643004032162657
30	1621-1630	5	2095458	0.23861132029370188	0.20285817292466285	0.06825787648590875
31	1631-1640	3	2094158	0.14325566647788754	0.23150930622024032	0.07789843219769231
32	1641-1650	2	1247594	0.16030856191998358	0.26357101860423704	0.08868658222527995
33	1651-1660	4	2303221	0.17366983020734875	0.19353504752195588	0.06512082396775881
34	1661-1670	0	2481229	0.0	0.14316907577978435	0.0481736424531808
35	1671-1680	0	2015147	0.0	0.09544681172104397	0.03211601776502412
36	1681-1690	0	1684489	0.0	0.06679567842546646	0.022475462053240552
37	1691-1700	0	1871214	0.0	0.03473396604146975	0.011687312025652917
38	1701-1710	0	809750	0.0	0.0	0.0
39	1711-1720	0	1714151	0.0	0.0	0.0
40	1721-1730	0	1125965	0.0	0.0	0.0
41	1731-1740	1	2909061	0.03437535342160237	0.006875070684320474	0.0023133291542388025
42	1741-1750	0	2136771	0.0	0.006875070684320474	0.0023133291542388025
43	1751-1760	1	2483475	0.04026615931305932	0.014928302546932337	0.0050230869020555045
44	1761-1770	0	3287236	0.0	0.014928302546932337	0.0050230869020555045
45	1771-1780	1	3011727	0.033203540692765314	0.0215690106854854	0.007257557563825009
46	1781-1790	0	2767020	0.0	0.014693940001164927	0.004944228409586206
47	1791-1800	0	2497443	0.0	0.014693940001164927	0.004944228409586206
48	1801-1810	0	1436685	0.0	0.006640708138553063	0.0022344706617695043
49	1811-1820	0	1624933	0.0	0.006640708138553063	0.0022344706617695043
50	1821-1830	0	3062877	0.0	0.0	0.0
51	1831-1840	0	7375086	0.0	0.0	0.0
52	1841-1850	0	11919516	0.0	0.0	0.0
53	1851-1860	0	5771056	0.0	0.0	0.0
54	1861-1870	0	6858196	0.0	0.0	0.0
55	1871-1880	0	5715634	0.0	0.0	0.0
56	1881-1890	0	7679389	0.0	0.0	0.0
57	1891-1900	0	4613910	0.0	0.0	0.0
58	1901-1910	0	4804354	0.0	0.0	0.0
59	1911-1920	0	5036866	0.0	0.0	0.0
60	1921-1930	0	11280218	0.0	0.0	0.0
61	1931-1940	6	10897083	0.05506060658618458	0.011012121317236915	0.0037053671828097944
62	1941-1950	3	12300750	0.02438875678312298	0.01588987267386151	0.005346636769483554
63	1951-1960	19	9976887	0.19044016435186645	0.0539779055442348	0.018162527821714836
64	1961-1970	27	13891857	0.1943584648186344	0.09284959850796168	0.031242105434304373
65	1971-1980	32	10280590	0.31126618219382346	0.15510283494672636	0.05218912305958567
66	1981-1990	33	15628128	0.2111577279121338	0.18632225921191622	0.06269385932301395
67	1991-2000	20	10606407	0.1885652700297094	0.2191575618612335	0.07374230760735737
68	2001-2010	21	11205157	0.18741370602839388	0.218552270196539	0.07353863859520467
69	2011-2020	3	2099905	0.14286360573454515	0.20825329837972112	0.07007323251336402
