# Supplementary material for: Frequency patterns of semantic change: corpus-based evidence of a near-critical dynamics in language change
Source: R Soc Open Sci. 2017 Nov 8;4(11):170830. doi: 10.1098/rsos.170830 (PMC5717648; doi:10.1098/rsos.170830)
Supplement: full_data.zip [file rsos170830supp2.gz › a_laide_de_complet.csv]

	Cote	Date	Decade	Occurrences
0	S194	1846	1841-1850	1
1	P944	1956	1951-1960	2
2	0302	1489	1481-1490	1
3	P795	1928	1921-1930	2
4	S162	1846	1841-1850	2
5	L969	1828	1821-1830	1
6	M782	1821	1821-1830	1
7	R004	2002	2001-2010	3
8	L443	1859	1851-1860	3
9	S818	1576	1571-1580	1
10	M672	1794	1791-1800	1
11	R273	1859	1851-1860	2
12	R048	1987	1981-1990	1
13	M238	1874	1871-1880	4
14	K489	1902	1901-1910	1
15	K798	1848	1841-1850	3
16	P752	1958	1951-1960	1
17	M463	1814	1811-1820	3
18	P597	1936	1931-1940	7
19	S698	1992	1991-2000	2
20	P696	1952	1951-1960	8
21	S398	1928	1921-1930	1
22	S128	1981	1981-1990	19
23	Q488	1778	1771-1780	1
24	E049	1605	1601-1610	1
25	L785	1908	1901-1910	1
26	S668	1886	1881-1890	1
27	R766	1947	1941-1950	2
28	0821	1364	1361-1370	1
29	L426	1893	1891-1900	2
30	M923	1863	1861-1870	4
31	M572	1794	1791-1800	1
32	L854	1892	1891-1900	3
33	S229	1995	1991-2000	3
34	P482	1911	1911-1920	2
35	S309	1947	1941-1950	2
36	S998	2008	2001-2010	4
37	M396	1823	1821-1830	15
38	E072	1986	1981-1990	2
39	R852	1560	1551-1560	1
40	R449	1950	1941-1950	9
41	M437	1797	1791-1800	1
42	K472	1936	1931-1940	1
43	P759	1920	1911-1920	26
44	S639	1961	1961-1970	1
45	N548	1773	1771-1780	1
46	R728	1856	1851-1860	1
47	K544	1949	1941-1950	1
48	S169	1892	1891-1900	1
49	K888	1933	1931-1940	2
50	P625	1948	1941-1950	3
51	S788	1869	1861-1870	1
52	N566	1761	1761-1770	4
53	S885	1993	1991-2000	17
54	P573	1853	1851-1860	8
55	L279	1928	1921-1930	1
56	E136	1849	1841-1850	1
57	B020	1551	1551-1560	1
58	N874	1770	1761-1770	1
59	N743	1738	1731-1740	1
60	N985	1756	1751-1760	6
61	S984	1936	1931-1940	1
62	P435	1968	1961-1970	4
63	R092	2006	2001-2010	1
64	M942	1852	1851-1860	1
65	R272	1872	1871-1880	3
66	M966	1860	1851-1860	1
67	S793	1883	1881-1890	1
68	R074	2003	2001-2010	2
69	K974	1959	1951-1960	1
70	0209	1405	1401-1410	2
71	L772	1962	1961-1970	3
72	R104	1874	1871-1880	1
73	L266	1905	1901-1910	5
74	P348	1935	1931-1940	3
75	K674	1943	1941-1950	1
76	K484	1895	1891-1900	1
77	P375	1964	1961-1970	15
78	R699	1949	1941-1950	6
79	S731	2002	2001-2010	1
80	P947	1965	1961-1970	3
81	R906	1936	1931-1940	2
82	N337	1785	1781-1790	1
83	S619	1969	1961-1970	2
84	E166	1955	1951-1960	15
85	M442	1824	1821-1830	1
86	K637	1883	1881-1890	1
87	K862	1890	1881-1890	1
88	R336	1950	1941-1950	1
89	N346	1783	1781-1790	3
90	L445	1945	1941-1950	4
91	6501	1470	1461-1470	3
92	P868	1962	1961-1970	9
93	P749	1850	1841-1850	3
94	R477	1830	1821-1830	1
95	K529	1922	1921-1930	2
96	M224	1859	1851-1860	1
97	Q469	1776	1771-1780	3
98	E117	1985	1981-1990	2
99	R207	1977	1971-1980	5
100	K766	1926	1921-1930	1
101	S003	1968	1961-1970	16
102	S319	1844	1841-1850	5
103	6703	1465	1461-1470	6
104	N924	1782	1781-1790	1
105	P884	1924	1921-1930	3
106	M338	1842	1841-1850	9
107	K877	1897	1891-1900	1
108	E044	1983	1981-1990	5
109	L329	1932	1931-1940	1
110	S982	1888	1881-1890	3
111	L534	1883	1881-1890	1
112	L459	1883	1881-1890	1
113	S390	1943	1941-1950	1
114	L793	1957	1951-1960	1
115	P599	1954	1951-1960	1
116	M996	1836	1831-1840	2
117	S540	1985	1981-1990	1
118	P875	1876	1871-1880	2
119	K482	1939	1931-1940	2
120	K885	1951	1951-1960	1
121	M754	1843	1841-1850	3
122	R769	1984	1981-1990	2
123	L446	1945	1941-1950	2
124	S983	1932	1931-1940	5
125	P367	1939	1931-1940	3
126	M324	1846	1841-1850	4
127	R180	1975	1971-1980	2
128	R467	1844	1841-1850	1
129	S648	1930	1921-1930	1
130	M239	1874	1871-1880	1
131	M595	1832	1831-1840	4
132	K548	1939	1931-1940	2
133	P333	1949	1941-1950	1
134	R211	1415	1411-1420	1
135	M777	1866	1861-1870	1
136	E186	2012	2011-2020	3
137	P935	1911	1911-1920	7
138	P365	1939	1931-1940	6
139	Q794	1602	1601-1610	6
140	S636	1948	1941-1950	1
141	M959	1855	1851-1860	1
142	K527	1922	1921-1930	1
143	P344	1963	1961-1970	3
144	0202	1400	1391-1400	3
145	L485	1884	1881-1890	1
146	L842	1874	1871-1880	1
147	Q892	1627	1621-1630	1
148	N268	1802	1801-1810	2
149	R574	1864	1861-1870	2
150	P357	1961	1961-1970	22
151	R339	1962	1961-1970	1
152	P275	1963	1961-1970	20
153	E033	1977	1971-1980	2
154	E123	2002	2001-2010	1
155	P626	1948	1941-1950	12
156	P542	1920	1911-1920	1
157	P847	1884	1881-1890	1
158	K823	1848	1841-1850	2
159	L486	1884	1881-1890	4
160	P965	1921	1921-1930	1
161	M472	1807	1801-1810	2
162	L368	1908	1901-1910	3
163	K233	1914	1911-1920	1
164	P382	1857	1851-1860	6
165	N958	1762	1761-1770	5
166	E075	2009	2001-2010	1
167	6207	1404	1401-1410	3
168	S654	1967	1961-1970	2
169	S633	1944	1941-1950	1
170	S969	1867	1861-1870	1
171	S999	1972	1971-1980	1
172	K796	1848	1841-1850	1
173	M326	1846	1841-1850	2
174	N338	1784	1781-1790	2
175	S992	1877	1871-1880	3
176	M392	1824	1821-1830	1
177	M322	1853	1851-1860	1
178	N583	1764	1761-1770	11
179	L483	1921	1921-1930	2
180	S656	1815	1811-1820	2
181	N323	1787	1781-1790	1
182	S972	1515	1511-1520	1
183	K542	1924	1921-1930	1
184	P984	1801	1801-1810	1
185	Q447	1741	1741-1750	2
186	E084	2011	2011-2020	15
187	M554	1796	1791-1800	4
188	P464	1893	1891-1900	5
189	S355	1870	1861-1870	1
190	E035	1981	1981-1990	5
191	R283	2009	2001-2010	2
192	K789	1848	1841-1850	3
193	R970	1508	1501-1510	1
194	E100	1996	1991-2000	1
195	P285	1908	1901-1910	2
196	M677	1812	1811-1820	2
197	P446	1937	1931-1940	28
198	K346	1926	1921-1930	1
199	Q227	1808	1801-1810	2
200	6302	1411	1411-1420	1
201	Q988	1695	1691-1700	2
202	R552	1936	1931-1940	2
203	K478	1891	1891-1900	3
204	S079	1922	1921-1930	2
205	P532	1944	1941-1950	12
206	E041	1986	1981-1990	7
207	S405	1592	1591-1600	1
208	K488	1944	1941-1950	1
209	E074	1887	1881-1890	3
210	M366	1825	1821-1830	2
211	P543	1931	1931-1940	2
212	N464	1775	1771-1780	1
213	L224	1946	1941-1950	3
214	E175	2011	2011-2020	5
215	S766	1829	1821-1830	1
216	N885	1734	1731-1740	1
217	R975	1832	1831-1840	2
218	L484	1922	1921-1930	1
219	R006	1970	1961-1970	1
220	N469	1778	1771-1780	1
221	L999	1876	1871-1880	1
222	M229	1877	1871-1880	5
223	L963	1838	1831-1840	2
224	S388	1938	1931-1940	18
225	P454	1967	1961-1970	6
226	P496	1951	1951-1960	2
227	L978	1839	1831-1840	2
228	M885	1837	1831-1840	1
229	0203	1400	1391-1400	3
230	K345	1924	1921-1930	3
231	L267	1936	1931-1940	1
232	0902	1400	1391-1400	1
233	P693	1959	1951-1960	2
234	R278	1821	1821-1830	2
235	E231	1955	1951-1960	3
236	K795	1848	1841-1850	3
237	S529	1955	1951-1960	2
238	K995	1948	1941-1950	1
239	L634	1932	1931-1940	1
240	R605	1941	1941-1950	3
241	Q987	1695	1691-1700	5
242	E092	2010	2001-2010	1
243	K479	1891	1891-1900	3
244	L769	1962	1961-1970	2
245	M665	1839	1831-1840	2
246	R623	1924	1921-1930	1
247	S325	1990	1981-1990	1
248	P994	1941	1941-1950	1
249	K299	1928	1921-1930	1
250	N633	1764	1761-1770	1
251	7104	1494	1491-1500	1
252	Q229	1846	1841-1850	2
253	R355	1990	1981-1990	1
254	R968	1990	1981-1990	2
255	L532	1859	1851-1860	2
256	P452	1916	1911-1920	25
257	N222	1848	1841-1850	2
258	M625	1869	1861-1870	1
259	L593	1891	1891-1900	3
260	K379	1897	1891-1900	1
261	R005	1970	1961-1970	1
262	Q655	1656	1651-1660	2
263	Q222	1942	1941-1950	4
264	R804	2008	2001-2010	3
265	P243	1731	1731-1740	1
266	L777	1952	1951-1960	4
267	Z102	1893	1891-1900	1
268	P972	1859	1851-1860	8
269	E187	1982	1981-1990	1
270	M746	1848	1841-1850	3
271	M285	1851	1851-1860	15
272	K258	1931	1931-1940	1
273	6602	1433	1431-1440	1
274	M594	1874	1871-1880	2
275	L773	1935	1931-1940	11
276	M939	1852	1851-1860	4
277	S002	1951	1951-1960	6
278	N948	1739	1731-1740	1
279	S392	1812	1811-1820	1
280	M279	1831	1831-1840	3
281	K992	1948	1941-1950	1
282	E269	1992	1991-2000	1
283	S871	1935	1931-1940	1
284	8208	1398	1391-1400	1
285	P596	1964	1961-1970	2
286	P674	1962	1961-1970	1
287	P473	1951	1951-1960	2
288	E179	2012	2011-2020	1
289	K347	1929	1921-1930	1
290	L573	1922	1921-1930	1
291	N458	1771	1771-1780	6
292	6403	1502	1501-1510	4
293	R293	1761	1761-1770	2
294	P936	1826	1821-1830	6
295	K783	1923	1921-1930	1
296	R752	1984	1981-1990	1
297	L333	1923	1921-1930	3
298	R783	1844	1841-1850	2
299	5414	1368	1361-1370	3
300	R269	1817	1811-1820	1
301	L542	1871	1871-1880	1
302	M482	1805	1801-1810	1
303	M982	1838	1831-1840	2
304	R000	1989	1981-1990	5
305	R294	2004	2001-2010	1
306	L972	1835	1831-1840	1
307	L855	1892	1891-1900	4
308	L946	1825	1821-1830	1
309	S543	1966	1961-1970	2
310	L637	1931	1931-1940	1
311	R441	1966	1961-1970	1
312	S746	1580	1571-1580	1
313	E121	1988	1981-1990	2
314	S111	1650	1641-1650	1
315	Z161	1880	1871-1880	1
316	P378	1789	1781-1790	4
317	M967	1864	1861-1870	7
318	R177	1978	1971-1980	1
319	L455	1880	1871-1880	1
320	R756	1727	1721-1730	1
321	N453	1776	1771-1780	1
322	M565	1797	1791-1800	1
323	N324	1787	1781-1790	1
324	R777	1874	1871-1880	1
325	S126	1983	1981-1990	1
326	P773	1942	1941-1950	8
327	P294	1963	1961-1970	6
328	M464	1801	1801-1810	6
329	P846	1965	1961-1970	2
330	M325	1846	1841-1850	7
331	E068	1958	1951-1960	1
332	R071	2005	2001-2010	1
333	S661	1949	1941-1950	1
334	E264	2001	2001-2010	2
335	N275	1782	1781-1790	4
336	S396	1927	1921-1930	1
337	K986	1859	1851-1860	7
338	K693	1925	1921-1930	1
339	P224	1732	1731-1740	1
340	L229	1902	1901-1910	4
341	M287	1851	1851-1860	4
342	M379	1828	1821-1830	3
343	K442	1921	1921-1930	2
344	R885	1959	1951-1960	1
345	R024	1977	1971-1980	7
346	S658	1937	1931-1940	1
347	M686	1830	1821-1830	1
348	P472	1965	1961-1970	1
349	M462	1814	1811-1820	3
350	R693	1842	1841-1850	1
351	P574	1949	1941-1950	9
352	M567	1789	1781-1790	1
353	P886	1960	1951-1960	12
354	E051	1910	1901-1910	28
355	P468	1953	1951-1960	1
356	P727	1960	1951-1960	3
357	R677	1789	1781-1790	1
358	P888	1901	1901-1910	3
359	6222	1486	1481-1490	1
360	N394	1779	1771-1780	1
361	M423	1823	1821-1830	14
362	S414	1996	1991-2000	2
363	N373	1780	1771-1780	1
364	P436	1966	1961-1970	20
365	K654	1910	1901-1910	1
366	N623	1761	1761-1770	4
367	R595	1935	1931-1940	4
368	N736	1738	1731-1740	3
369	P662	1941	1941-1950	7
370	M262	1863	1861-1870	1
371	M533	1801	1801-1810	6
372	M548	1832	1831-1840	2
373	R555	1977	1971-1980	2
374	K547	1939	1931-1940	2
375	L779	1912	1911-1920	1
376	M362	1825	1821-1830	2
377	M232	1877	1871-1880	1
378	R486	1839	1831-1840	1
379	R011	1794	1791-1800	1
380	R621	1790	1781-1790	8
381	R725	1986	1981-1990	1
382	P342	1963	1961-1970	1
383	K525	1922	1921-1930	2
384	N347	1783	1781-1790	1
385	M693	1829	1821-1830	4
386	P964	1948	1941-1950	13
387	S307	1995	1991-2000	7
388	P885	1956	1951-1960	9
389	K469	1928	1921-1930	1
390	M393	1824	1821-1830	2
391	K797	1848	1841-1850	4
392	N276	1782	1781-1790	2
393	K936	1901	1901-1910	11
394	P633	1964	1961-1970	3
395	E165	1955	1951-1960	6
396	P478	1964	1961-1970	1
397	M479	1805	1801-1810	2
398	K889	1930	1921-1930	3
399	M454	1810	1801-1810	2
400	E125	1876	1871-1880	4
401	S129	1989	1981-1990	11
402	L629	1932	1931-1940	2
403	N269	1802	1801-1810	2
404	6255	1480	1471-1480	1
405	S226	1978	1971-1980	1
406	K443	1921	1921-1930	2
407	M564	1797	1791-1800	3
408	P869	1899	1891-1900	4
409	M387	1815	1811-1820	2
410	S590	1603	1601-1610	3
411	M343	1840	1831-1840	1
412	R570	1572	1571-1580	1
413	R107	1881	1881-1890	1
414	R795	1975	1971-1980	13
415	K398	1937	1931-1940	2
416	S328	1996	1991-2000	2
417	R781	1843	1841-1850	2
418	K553	1929	1921-1930	1
419	R036	2001	2001-2010	3
420	P554	1960	1951-1960	1
421	M869	1848	1841-1850	1
422	R498	1851	1851-1860	1
423	Q783	1625	1621-1630	3
424	M534	1801	1801-1810	7
425	P938	1836	1831-1840	1
426	S081	1924	1921-1930	1
427	K349	1936	1931-1940	1
428	K788	1848	1841-1850	1
429	S206	1935	1931-1940	1
430	Q464	1744	1741-1750	1
431	L744	1930	1921-1930	8
432	P896	1956	1951-1960	1
433	M737	1824	1821-1830	2
434	K445	1922	1921-1930	4
435	N845	1748	1741-1750	4
436	S990	1884	1881-1890	2
437	N867	1754	1751-1760	2
438	Z132	1850	1841-1850	1
439	M397	1823	1821-1830	1
440	M682	1814	1811-1820	1
441	L463	1884	1881-1890	6
442	P369	1939	1931-1940	3
443	L888	1858	1851-1860	1
444	N363	1784	1781-1790	1
445	6301	1400	1391-1400	2
446	R252	1948	1941-1950	1
447	R262	1817	1811-1820	2
448	6252	1452	1451-1460	3
449	S646	1972	1971-1980	1
450	L252	1921	1921-1930	3
451	Q428	1615	1611-1620	3
452	M593	1879	1871-1880	1
453	R942	1928	1921-1930	2
454	R750	1972	1971-1980	2
455	Q487	1782	1781-1790	4
456	P968	1853	1851-1860	1
457	R522	1960	1951-1960	3
458	R081	1999	1991-2000	6
459	R433	1967	1961-1970	1
460	R610	1934	1931-1940	7
461	E250	2013	2011-2020	3
462	P556	1872	1871-1880	37
463	P444	1945	1941-1950	3
464	S682	1902	1901-1910	1
465	M499	1805	1801-1810	1
466	S517	1966	1961-1970	3
467	R253	1984	1981-1990	5
468	N339	1784	1781-1790	2
469	P839	1967	1961-1970	5
470	L953	1945	1941-1950	1
471	K856	1878	1871-1880	2
472	P232	1773	1771-1780	3
473	M474	1809	1801-1810	9
474	L799	1939	1931-1940	1
475	L235	1945	1941-1950	1
476	R966	1587	1581-1590	2
477	P978	1928	1921-1930	18
478	K386	1924	1921-1930	3
479	S135	1850	1841-1850	2
480	K655	1910	1901-1910	1
481	Q294	1762	1761-1770	4
482	P653	1961	1961-1970	4
483	P778	1956	1951-1960	1
484	S551	1976	1971-1980	1
485	P784	1954	1951-1960	1
486	S663	1835	1831-1840	23
487	P948	1965	1961-1970	10
488	L892	1843	1841-1850	1
489	E012	1891	1891-1900	1
490	R598	1887	1881-1890	1
491	S320	1989	1981-1990	4
492	P349	1731	1731-1740	1
493	P686	1945	1941-1950	10
494	R784	2003	2001-2010	2
495	R917	1918	1911-1920	6
496	S570	1975	1971-1980	1
497	R850	1560	1551-1560	1
498	S255	1968	1961-1970	1
499	N532	1774	1771-1780	1
500	P286	1967	1961-1970	2
501	L342	1954	1951-1960	1
502	6206	1490	1481-1490	4
503	N997	1766	1761-1770	2
504	S672	1925	1921-1930	1
505	R282	1989	1981-1990	6
506	P955	1923	1921-1930	15
507	R957	1988	1981-1990	1
508	M995	1825	1821-1830	1
509	P747	1939	1931-1940	1
510	M452	1810	1801-1810	2
511	R102	1558	1551-1560	1
512	P587	1936	1931-1940	24
513	R484	1837	1831-1840	1
514	E021	1978	1971-1980	3
515	R573	1975	1971-1980	1
516	P384	1816	1811-1820	3
517	S647	1950	1941-1950	2
518	N435	1776	1771-1780	6
519	K883	1948	1941-1950	1
520	N487	1769	1761-1770	3
521	S205	1959	1951-1960	2
522	P627	1965	1961-1970	11
523	K982	1939	1931-1940	1
524	P923	1938	1931-1940	2
525	R434	1962	1961-1970	1
526	S331	1992	1991-2000	1
527	N893	1770	1761-1770	4
528	S773	1877	1871-1880	1
529	N622	1761	1761-1770	1
530	E031	1992	1991-2000	2
531	0231	1404	1401-1410	9
532	M367	1826	1821-1830	1
533	M298	1854	1851-1860	4
534	5601	1461	1461-1470	5
535	P979	1966	1961-1970	2
536	R644	1881	1881-1890	1
537	K432	1913	1911-1920	2
538	R857	1947	1941-1950	2
539	R712	1842	1841-1850	1
540	K792	1848	1841-1850	1
541	M957	1855	1851-1860	1
542	S227	1962	1961-1970	3
543	P372	1964	1961-1970	14
544	L244	1929	1921-1930	2
545	R588	1924	1921-1930	3
546	S120	1846	1841-1850	2
547	N587	1769	1761-1770	3
548	P492	1903	1901-1910	3
549	P459	1948	1941-1950	3
550	S317	1987	1981-1990	1
551	M473	1809	1801-1810	12
552	5605	1466	1461-1470	1
553	L524	1927	1921-1930	1
554	P854	1912	1911-1920	1
555	K988	1859	1851-1860	1
556	R801	1986	1981-1990	9
557	N335	1784	1781-1790	1
558	K323	1913	1911-1920	1
559	S591	1615	1611-1620	2
560	L246	1946	1941-1950	1
561	0205	1412	1411-1420	4
562	6607	1446	1441-1450	4
563	K589	1881	1881-1890	2
564	L597	1920	1911-1920	1
565	Q495	1735	1731-1740	1
566	R213	1986	1981-1990	1
567	L833	1853	1851-1860	4
568	S195	1850	1841-1850	2
569	6701	1350	1341-1350	3
570	S980	1887	1881-1890	1
571	P878	1929	1921-1930	28
572	R105	1881	1881-1890	8
573	R845	1792	1791-1800	1
574	R111	1897	1891-1900	1
575	L679	1936	1931-1940	1
576	N986	1732	1731-1740	1
577	K467	1913	1911-1920	1
578	S377	1977	1971-1980	1
579	R495	1848	1841-1850	3
580	7001	1394	1391-1400	1
581	S352	1865	1861-1870	1
582	L937	1869	1861-1870	10
583	P656	1943	1941-1950	8
584	R626	1926	1921-1930	1
585	S694	1988	1981-1990	1
586	R776	1577	1571-1580	5
587	K998	1893	1891-1900	4
588	K646	1927	1921-1930	4
589	P855	1960	1951-1960	1
590	P774	1898	1891-1900	1
591	S146	1846	1841-1850	1
592	L236	1928	1921-1930	1
593	P449	1923	1921-1930	11
594	N799	1755	1751-1760	1
595	S316	1975	1971-1980	1
596	N272	1787	1781-1790	1
597	R782	1843	1841-1850	2
598	E081	1884	1881-1890	2
599	K495	1911	1911-1920	1
600	P729	1960	1951-1960	2
601	N549	1773	1771-1780	1
602	S665	1840	1831-1840	15
603	Q945	1674	1671-1680	1
604	E060	1970	1961-1970	1
605	P399	1959	1951-1960	8
606	N266	1836	1831-1840	1
607	P852	1846	1841-1850	5
608	R187	2009	2001-2010	1
609	E270	2002	2001-2010	3
610	6219	1480	1471-1480	1
611	M562	1797	1791-1800	4
612	R928	1895	1891-1900	1
613	S209	1936	1931-1940	2
614	P927	1961	1961-1970	7
615	P769	1963	1961-1970	2
616	N585	1764	1761-1770	10
617	L784	1908	1901-1910	1
618	K556	1944	1941-1950	1
619	P763	1966	1961-1970	1
620	E185	1998	1991-2000	1
621	S149	1845	1841-1850	1
622	L992	1878	1871-1880	13
623	S207	1982	1981-1990	7
624	N283	1783	1781-1790	3
625	R793	1951	1951-1960	6
626	K596	1953	1951-1960	1
627	R258	1796	1791-1800	1
628	S679	1927	1921-1930	4
629	S289	1978	1971-1980	12
630	R109	1886	1881-1890	4
631	K775	1816	1811-1820	1
632	P953	1944	1941-1950	8
633	P582	1913	1911-1920	3
634	P338	1968	1961-1970	1
635	5701	1456	1451-1460	5
636	L274	1948	1941-1950	1
637	S204	1939	1931-1940	6
638	S669	1948	1941-1950	7
639	S994	1964	1961-1970	1
640	P859	1961	1961-1970	4
641	S681	1929	1921-1930	1
642	K793	1848	1841-1850	1
643	S193	1846	1841-1850	1
644	N334	1788	1781-1790	1
645	S144	1845	1841-1850	1
646	Q298	1727	1721-1730	1
647	P484	1957	1951-1960	1
648	K259	1944	1941-1950	1
649	M874	1859	1851-1860	1
650	Q969	1698	1691-1700	1
651	S183	1562	1561-1570	1
652	N998	1766	1761-1770	2
653	M449	1810	1801-1810	1
654	M435	1807	1801-1810	1
655	K689	1923	1921-1930	2
656	L498	1896	1891-1900	2
657	R912	1927	1921-1930	1
658	N552	1768	1761-1770	2
659	M259	1858	1851-1860	2
660	M994	1823	1821-1830	1
661	N386	1776	1771-1780	1
662	E143	1990	1981-1990	1
663	P277	1933	1931-1940	2
664	P969	1953	1951-1960	1
665	R737	1876	1871-1880	1
666	Q445	1761	1761-1770	1
667	L788	1949	1941-1950	3
668	P358	1961	1961-1970	10
669	M749	1843	1841-1850	5
670	L444	1945	1941-1950	8
671	N284	1787	1781-1790	1
672	K485	1895	1891-1900	1
673	K782	1931	1931-1940	1
674	P343	1963	1961-1970	4
675	K439	1920	1911-1920	1
676	R721	1985	1981-1990	1
677	L457	1882	1881-1890	1
678	R535	1961	1961-1970	1
679	P632	1962	1961-1970	8
680	R125	2008	2001-2010	1
681	S520	1950	1941-1950	1
682	S247	1975	1971-1980	1
683	L544	1867	1861-1870	2
684	P762	1966	1961-1970	1
685	E208	1670	1661-1670	1
686	Q224	1969	1961-1970	1
687	Q656	1656	1651-1660	1
688	N572	1761	1761-1770	1
689	E037	1985	1981-1990	1
690	S321	1985	1981-1990	1
691	P354	1936	1931-1940	1
692	Q223	1929	1921-1930	4
693	N577	1759	1751-1760	1
694	M536	1799	1791-1800	2
695	M283	1857	1851-1860	2
696	R450	1992	1991-2000	1
697	P359	1961	1961-1970	2
698	N995	1739	1731-1740	1
699	P758	1920	1911-1920	12
700	R846	1963	1961-1970	3
701	P735	1960	1951-1960	2
702	E162	2008	2001-2010	1
703	P899	1889	1881-1890	1
704	P577	1865	1861-1870	3
705	N625	1734	1731-1740	1
706	L975	1824	1821-1830	1
707	M627	1794	1791-1800	4
708	S310	1978	1971-1980	3
709	K773	1942	1941-1950	4
710	P548	1863	1861-1870	4
711	R023	1974	1971-1980	5
712	R132	2002	2001-2010	1
713	L495	1889	1881-1890	1
714	S567	1973	1971-1980	1
715	P488	1907	1901-1910	1
716	R178	1996	1991-2000	2
717	K844	1863	1861-1870	1
718	P876	1943	1941-1950	2
719	0702	1495	1491-1500	4
720	S313	1982	1981-1990	1
721	M492	1805	1801-1810	6
722	M895	1829	1821-1830	6
723	L676	1935	1931-1940	1
724	Z131	1850	1841-1850	1
725	L798	1939	1931-1940	1
726	M439	1824	1821-1830	1
727	R916	1956	1951-1960	2
728	K367	1936	1931-1940	1
729	Z156	1876	1871-1880	1
730	L223	1946	1941-1950	2
731	M598	1794	1791-1800	1
732	N835	1733	1731-1740	6
733	K985	1859	1851-1860	3
734	K984	1916	1911-1920	2
735	R458	1968	1961-1970	1
736	K526	1922	1921-1930	1
737	S315	1955	1951-1960	4
738	S246	1993	1991-2000	1
739	R095	2005	2001-2010	1
740	M952	1810	1801-1810	1
741	P889	1922	1921-1930	4
742	L396	1899	1891-1900	1
743	N742	1738	1731-1740	1
744	N343	1784	1781-1790	3
745	E126	2012	2011-2020	7
746	R687	1842	1841-1850	2
747	E144	1985	1981-1990	3
748	B017	1522	1521-1530	1
749	S662	1851	1851-1860	7
750	P643	1914	1911-1920	1
751	Q899	1634	1631-1640	2
752	L369	1902	1901-1910	4
753	R040	2001	2001-2010	1
754	M349	1837	1831-1840	1
755	P438	1966	1961-1970	4
756	S364	1958	1951-1960	2
757	P637	1800	1791-1800	2
758	R451	1987	1981-1990	2
759	L745	1912	1911-1920	1
760	K496	1914	1911-1920	1
761	R633	1843	1841-1850	2
762	S252	1845	1841-1850	3
763	P535	1941	1941-1950	2
764	M395	1823	1821-1830	3
765	R025	1988	1981-1990	12
766	S767	1875	1871-1880	1
767	E147	1950	1941-1950	1
768	Q434	1710	1701-1710	2
769	P897	1959	1951-1960	7
770	R689	1842	1841-1850	1
771	P959	1949	1941-1950	4
772	N456	1771	1771-1780	1
773	M552	1832	1831-1840	1
774	L592	1891	1891-1900	2
775	P736	1960	1951-1960	1
776	Q793	1602	1601-1610	2
777	R012	1975	1971-1980	1
778	R565	1558	1551-1560	1
779	M398	1823	1821-1830	8
780	M256	1868	1861-1870	1
781	S548	1976	1971-1980	1
782	P863	1934	1931-1940	2
783	R344	1979	1971-1980	1
784	S344	1859	1851-1860	4
785	K663	1951	1951-1960	1
786	R054	2006	2001-2010	2
787	N974	1756	1751-1760	2
788	R140	2001	2001-2010	1
789	S970	1561	1561-1570	2
790	R093	1997	1991-2000	2
791	L677	1935	1931-1940	1
792	K396	1938	1931-1940	1
793	K372	1940	1931-1940	1
794	S835	1732	1731-1740	4
795	P848	1846	1841-1850	3
796	R065	1979	1971-1980	1
797	S318	1985	1981-1990	1
798	K373	1933	1931-1940	2
799	E261	1977	1971-1980	2
800	S136	1846	1841-1850	1
801	R264	1847	1841-1850	6
802	S121	1977	1971-1980	3
803	P647	1926	1921-1930	37
804	S036	1584	1581-1590	1
805	P447	1950	1941-1950	7
806	Q247	1929	1921-1930	1
807	R295	1997	1991-2000	4
808	L998	1874	1871-1880	1
809	K446	1922	1921-1930	2
810	P376	1964	1961-1970	12
811	M582	1863	1861-1870	1
812	N839	1742	1741-1750	1
813	Q285	1726	1721-1730	1
814	Q474	1743	1741-1750	1
815	P437	1945	1941-1950	1
816	S191	1989	1981-1990	7
817	L774	1935	1931-1940	15
818	R183	1950	1941-1950	2
819	R700	2008	2001-2010	1
820	N539	1746	1741-1750	1
821	M496	1805	1801-1810	3
822	K699	1928	1921-1930	1
823	K698	1927	1921-1930	1
824	K366	1929	1921-1930	3
825	P879	1895	1891-1900	9
826	M657	1849	1841-1850	2
827	R602	1887	1881-1890	1
828	R808	1972	1971-1980	1
829	Q726	1656	1651-1660	1
830	L789	1949	1941-1950	1
831	N436	1776	1771-1780	1
832	R607	1938	1931-1940	3
833	N752	1769	1761-1770	1
834	E194	1953	1951-1960	1
835	P467	1922	1921-1930	21
836	N279	1783	1781-1790	3
837	N442	1769	1761-1770	1
838	L462	1883	1881-1890	2
839	L587	1888	1881-1890	3
840	Q437	1691	1691-1700	1
841	P284	1908	1901-1910	1
842	S593	1981	1981-1990	1
843	R913	1930	1921-1930	3
844	M659	1849	1841-1850	2
845	Q643	1667	1661-1670	1
846	R337	1981	1981-1990	1
847	S598	1994	1991-2000	5
848	R159	1978	1971-1980	2
849	P287	1916	1911-1920	2
850	P882	1896	1891-1900	3
851	M444	1824	1821-1830	1
852	M687	1830	1821-1830	4
853	R176	1999	1991-2000	2
854	L427	1893	1891-1900	2
855	Q485	1788	1781-1790	1
856	P268	1909	1901-1910	1
857	M225	1859	1851-1860	2
858	S675	1925	1921-1930	1
859	P738	1960	1951-1960	4
860	L344	1913	1911-1920	1
861	M485	1803	1801-1810	3
862	P443	1941	1941-1950	9
863	K433	1918	1911-1920	3
864	R007	1970	1961-1970	1
865	P578	1947	1941-1950	8
866	0601	1456	1451-1460	10
867	R191	1980	1971-1980	1
868	R044	1997	1991-2000	2
869	K752	1952	1951-1960	1
870	L345	1919	1911-1920	1
871	0602	1442	1441-1450	4
872	L853	1892	1891-1900	3
873	N894	1770	1761-1770	10
874	6005	1400	1391-1400	1
875	S685	1972	1971-1980	1
876	E039	2003	2001-2010	2
877	E255	2013	2011-2020	2
878	Q722	1623	1621-1630	1
879	P522	1954	1951-1960	4
880	E104	2002	2001-2010	1
881	M382	1828	1821-1830	1
882	S975	1950	1941-1950	3
883	P565	1964	1961-1970	1
884	R539	1982	1981-1990	2
885	L976	1824	1821-1830	4
886	S380	1515	1511-1520	1
887	L983	1871	1871-1880	1
888	P999	1885	1881-1890	4
889	Q556	1740	1731-1740	1
890	P824	1966	1961-1970	1
891	R825	1973	1971-1980	1
892	6251	1455	1451-1460	2
893	P724	1934	1931-1940	3
894	5901	1377	1371-1380	3
895	M947	1803	1801-1810	2
896	R838	1845	1841-1850	3
897	L626	1938	1931-1940	4
898	M455	1846	1841-1850	1
899	L993	1878	1871-1880	14
900	R785	1852	1851-1860	2
901	S023	1901	1901-1910	1
902	K486	1903	1901-1910	2
903	K943	1950	1941-1950	1
904	P623	1952	1951-1960	6
905	E180	2013	2011-2020	3
906	P377	1896	1891-1900	3
907	R887	1975	1971-1980	2
908	E030	1991	1991-2000	3
909	P776	1792	1791-1800	1
910	S076	1982	1981-1990	2
911	K269	1932	1931-1940	1
912	M445	1846	1841-1850	2
913	L838	1875	1871-1880	1
914	L588	1893	1891-1900	1
915	E266	1998	1991-2000	6
916	S360	1778	1771-1780	7
917	N838	1733	1731-1740	4
918	L746	1912	1911-1920	1
919	E116	1975	1971-1980	9
920	L538	1897	1891-1900	1
921	M954	1855	1851-1860	3
922	N737	1738	1731-1740	4
923	R854	1948	1941-1950	4
924	K972	1959	1951-1960	1
925	K997	1893	1891-1900	2
926	E087	1984	1981-1990	2
927	P422	1955	1951-1960	12
928	Q627	1696	1691-1700	1
929	K624	1939	1931-1940	1
930	L275	1948	1941-1950	1
931	M865	1840	1831-1840	1
932	E053	1542	1541-1550	1
933	S976	1950	1941-1950	4
934	S696	1972	1971-1980	2
935	M448	1810	1801-1810	3
936	P737	1960	1951-1960	4
937	S595	1961	1961-1970	1
938	E071	1976	1971-1980	1
939	M876	1842	1841-1850	2
940	M476	1809	1801-1810	10
941	R001	1993	1991-2000	6
942	M399	1823	1821-1830	5
943	R179	2001	2001-2010	1
944	P699	1949	1941-1950	7
945	S602	1948	1941-1950	6
946	M275	1864	1861-1870	3
947	P887	1869	1861-1870	2
948	S655	1937	1931-1940	14
949	R603	1863	1861-1870	1
950	P783	1965	1961-1970	1
951	R683	1842	1841-1850	2
952	P544	1959	1951-1960	1
953	P433	1960	1951-1960	5
954	R576	1793	1791-1800	1
955	R935	1526	1521-1530	1
956	P557	1872	1871-1880	13
957	P356	1961	1961-1970	33
958	S070	1608	1601-1610	1
959	N568	1761	1761-1770	1
960	K562	1929	1921-1930	1
961	N735	1764	1761-1770	1
962	P546	1950	1941-1950	17
963	P679	1961	1961-1970	5
964	P463	1962	1961-1970	6
965	5502	1392	1391-1400	7
966	K533	1922	1921-1930	3
967	R188	1985	1981-1990	1
968	S269	1994	1991-2000	3
969	S165	2006	2001-2010	3
970	P267	1899	1891-1900	7
971	M299	1854	1851-1860	13
972	M764	1847	1841-1850	8
973	M549	1832	1831-1840	3
974	K288	1944	1941-1950	4
975	M237	1873	1871-1880	1
976	M694	1829	1821-1830	5
977	P942	1819	1811-1820	13
978	S747	1560	1551-1560	1
979	P892	1892	1891-1900	5
980	E042	1999	1991-2000	5
981	R892	1889	1881-1890	2
982	R431	1840	1831-1840	6
983	N477	1775	1771-1780	1
984	R192	1982	1981-1990	5
985	R172	1989	1981-1990	1
986	N934	1763	1761-1770	1
987	R117	1989	1981-1990	1
988	S196	1603	1601-1610	10
989	Q886	1631	1631-1640	1
990	L228	1943	1941-1950	2
991	P293	1967	1961-1970	1
992	P664	1945	1941-1950	1
993	N953	1751	1751-1760	1
994	E064	2006	2001-2010	1
995	0903	1400	1391-1400	1
996	P725	1963	1961-1970	1
997	P764	1894	1891-1900	2
998	N486	1769	1761-1770	9
999	L387	1920	1911-1920	1
1000	E118	2000	1991-2000	6
1001	P922	1930	1921-1930	1
1002	K435	1918	1911-1920	2
1003	L453	1951	1951-1960	1
1004	S632	1986	1981-1990	2
1005	L767	1955	1951-1960	7
1006	5905	1354	1351-1360	1
1007	S025	1906	1901-1910	1
1008	S545	1947	1941-1950	2
1009	M345	1840	1831-1840	2
1010	K429	1913	1911-1920	2
1011	Q896	1628	1621-1630	1
1012	N884	1734	1731-1740	1
1013	L832	1859	1851-1860	4
1014	M678	1813	1811-1820	3
1015	L973	1816	1811-1820	1
1016	E192	1973	1971-1980	3
1017	S302	1987	1981-1990	2
1018	P739	1960	1951-1960	2
1019	L763	1949	1941-1950	1
1020	P849	1846	1841-1850	4
1021	P355	1936	1931-1940	2
1022	S671	1924	1921-1930	2
1023	E052	1914	1911-1920	19
1024	P538	1953	1951-1960	2
1025	P364	1957	1951-1960	1
1026	M975	1848	1841-1850	1
1027	R640	1925	1921-1930	1
1028	S230	1952	1951-1960	1
1029	A017	1322	1321-1330	10
1030	E262	1995	1991-2000	1
1031	R457	1966	1961-1970	1
1032	S216	1978	1971-1980	2
1033	R688	1842	1841-1850	1
1034	N937	1782	1781-1790	1
1035	Q789	1601	1601-1610	4
1036	L796	1949	1941-1950	1
1037	K237	1923	1921-1930	1
1038	R090	1974	1971-1980	2
1039	P858	1961	1961-1970	15
1040	S528	1967	1961-1970	2
1041	Q466	1784	1781-1790	2
1042	N437	1776	1771-1780	1
1043	R015	1948	1941-1950	1
1044	M339	1840	1831-1840	3
1045	M574	1791	1791-1800	1
1046	R674	1985	1981-1990	1
1047	P327	1942	1941-1950	11
1048	R097	2003	2001-2010	3
1049	P345	1935	1931-1940	23
1050	M822	1833	1831-1840	1
1051	N688	1751	1751-1760	1
1052	P788	1904	1901-1910	6
1053	K769	1926	1921-1930	1
1054	S134	1850	1841-1850	2
1055	Q968	1701	1701-1710	1
1056	L255	1909	1901-1910	1
1057	P434	1960	1951-1960	3
1058	P575	1895	1891-1900	24
1059	N398	1772	1771-1780	1
1060	R157	2006	2001-2010	2
1061	N988	1732	1731-1740	1
1062	6606	1445	1441-1450	1
1063	P644	1921	1921-1930	1
1064	R797	1994	1991-2000	2
1065	P966	1956	1951-1960	2
1066	E146	1950	1941-1950	1
1067	P366	1939	1931-1940	1
1068	P362	1957	1951-1960	2
1069	0303	1495	1491-1500	1
1070	S697	1935	1931-1940	2
1071	P866	1963	1961-1970	21
1072	R064	1981	1981-1990	2
1073	M227	1876	1871-1880	2
1074	S397	1843	1841-1850	16
1075	K552	1924	1921-1930	5
1076	N224	1840	1831-1840	1
1077	S817	1579	1571-1580	2
1078	E254	2004	2001-2010	3
1079	R627	1933	1931-1940	1
1080	P694	1958	1951-1960	6
1081	N758	1745	1741-1750	1
1082	E111	1976	1971-1980	1
1083	S123	1970	1961-1970	7
1084	E110	1989	1981-1990	2
1085	L668	1929	1921-1930	1
1086	M685	1848	1841-1850	3
1087	N647	1760	1751-1760	1
1088	N957	1762	1761-1770	8
1089	R448	1994	1991-2000	6
1090	E253	2006	2001-2010	2
1091	P756	1920	1911-1920	19
1092	P828	1967	1961-1970	2
1093	E034	1978	1971-1980	1
1094	S365	1879	1871-1880	1
1095	S514	1839	1831-1840	6
1096	R455	1986	1981-1990	1
1097	S250	1990	1981-1990	1
1098	R836	1877	1871-1880	1
1099	M553	1796	1791-1800	2
1100	S346	1939	1931-1940	10
1101	N364	1784	1781-1790	1
1102	P925	1821	1821-1830	7
1103	S010	1957	1951-1960	1
1104	P798	1954	1951-1960	9
1105	K383	1939	1931-1940	1
1106	M459	1814	1811-1820	5
1107	R086	2007	2001-2010	3
1108	L585	1887	1881-1890	1
1109	M497	1805	1801-1810	4
1110	P992	1931	1931-1940	1
1111	P339	1968	1961-1970	2
1112	L862	1848	1841-1850	2
1113	R718	1844	1841-1850	1
1114	E007	1948	1941-1950	1
1115	N674	1755	1751-1760	3
1116	L464	1884	1881-1890	1
1117	K364	1922	1921-1930	1
1118	K777	1931	1931-1940	1
1119	S124	1975	1971-1980	15
1120	S627	1843	1841-1850	1
1121	N387	1776	1771-1780	1
1122	P683	1961	1961-1970	10
1123	P652	1958	1951-1960	5
1124	P592	1964	1961-1970	1
1125	P347	1935	1931-1940	2
1126	K772	1942	1941-1950	1
1127	M493	1805	1801-1810	18
1128	E134	1968	1961-1970	1
1129	L466	1885	1881-1890	1
1130	S385	1937	1931-1940	1
1131	S880	1715	1711-1720	2
1132	Q236	1946	1941-1950	2
1133	P698	1952	1951-1960	1
1134	P993	1957	1951-1960	3
1135	R261	1976	1971-1980	3
1136	P374	1964	1961-1970	65
1137	M999	1796	1791-1800	2
1138	P235	1781	1781-1790	5
1139	M964	1845	1841-1850	1
1140	N965	1759	1751-1760	1
1141	R715	1843	1841-1850	3
1142	R205	1975	1971-1980	1
1143	R298	2008	2001-2010	6
1144	7105	1500	1491-1500	1
1145	S251	1962	1961-1970	17
1146	N282	1783	1781-1790	1
1147	K438	1920	1911-1920	5
1148	R915	1958	1951-1960	3
1149	L348	1889	1881-1890	1
1150	P272	1932	1931-1940	1
1151	S978	1881	1881-1890	1
1152	S657	1836	1831-1840	10
1153	S299	1985	1981-1990	1
1154	S188	1985	1981-1990	1
1155	N962	1754	1751-1760	2
1156	S186	1965	1961-1970	2
1157	P289	1967	1961-1970	1
1158	M272	1859	1851-1860	4
1159	P997	1963	1961-1970	1
1160	S525	1936	1931-1940	1
1161	R538	1951	1951-1960	5
1162	R886	1961	1961-1970	1
1163	N837	1733	1731-1740	9
1164	L743	1930	1921-1930	18
1165	R680	1799	1791-1800	2
1166	M273	1859	1851-1860	12
1167	P466	1934	1931-1940	36
1168	K297	1895	1891-1900	2
1169	N273	1787	1781-1790	1
1170	P534	1951	1951-1960	1
1171	L644	1945	1941-1950	1
1172	S597	1991	1991-2000	2
1173	N992	1774	1771-1780	2
1174	K436	1918	1911-1920	1
1175	R335	1945	1941-1950	2
1176	R136	2008	2001-2010	1
1177	N984	1768	1761-1770	14
1178	N589	1765	1761-1770	1
1179	L494	1889	1881-1890	2
1180	R727	1987	1981-1990	3
1181	R955	1926	1921-1930	2
1182	K357	1927	1921-1930	1
1183	R003	2000	1991-2000	3
1184	N475	1775	1771-1780	2
1185	L234	1948	1941-1950	2
1186	S745	1626	1621-1630	3
1187	K989	1859	1851-1860	2
1188	M992	1839	1831-1840	1
1189	P566	1963	1961-1970	7
1190	M453	1810	1801-1810	4
1191	S382	1947	1941-1950	1
1192	P754	1950	1941-1950	1
1193	M424	1823	1821-1830	5
1194	Q276	1777	1771-1780	1
1195	P894	1811	1811-1820	1
1196	M669	1835	1831-1840	2
1197	5405	1500	1491-1500	3
1198	R462	1964	1961-1970	2
1199	M327	1846	1841-1850	4
1200	Q332	1713	1711-1720	1
1201	Q235	1904	1901-1910	8
1202	M268	1856	1851-1860	5
1203	P239	1769	1761-1770	1
1204	N455	1771	1771-1780	1
1205	R657	1537	1531-1540	1
1206	N429	1778	1771-1780	1
1207	P895	1956	1951-1960	4
1208	E163	2012	2011-2020	3
1209	N476	1775	1771-1780	1
1210	L584	1887	1881-1890	2
1211	E284	1938	1931-1940	1
1212	L375	1883	1881-1890	1
1213	S729	1864	1861-1870	2
1214	R635	1881	1881-1890	1
1215	M432	1817	1811-1820	2
1216	S139	1845	1841-1850	5
1217	K979	1939	1931-1940	1
1218	R507	1877	1871-1880	3
1219	E283	2008	2001-2010	1
1220	M337	1842	1841-1850	4
1221	P379	1820	1811-1820	6
1222	L857	1890	1881-1890	1
1223	S343	1951	1951-1960	5
1224	L936	1860	1851-1860	6
1225	S706	1961	1961-1970	2
1226	5607	1453	1451-1460	1
1227	6225	1450	1441-1450	3
1228	P424	1936	1931-1940	6
1229	L688	1924	1921-1930	1
1230	K369	1936	1931-1940	1
1231	R476	1829	1821-1830	1
1232	P757	1920	1911-1920	14
1233	M469	1807	1801-1810	1
1234	M357	1839	1831-1840	1
1235	N424	1779	1771-1780	3
1236	S166	1923	1921-1930	3
1237	R807	1969	1961-1970	1
1238	S303	1979	1971-1980	1
1239	K626	1939	1931-1940	1
1240	R479	1832	1831-1840	1
1241	K595	1922	1921-1930	2
1242	E050	1993	1991-2000	3
1243	R130	2004	2001-2010	3
1244	S522	1991	1991-2000	1
1245	S739	1862	1861-1870	3
1246	P588	1936	1931-1940	8
1247	L442	1859	1851-1860	1
1248	R736	1981	1981-1990	1
1249	S650	1868	1861-1870	23
1250	P273	1935	1931-1940	1
1251	P939	1819	1811-1820	6
1252	R719	1844	1841-1850	1
1253	P328	1942	1941-1950	5
1254	P292	1967	1961-1970	1
1255	L354	1832	1831-1840	2
1256	M989	1839	1831-1840	5
1257	S542	1844	1841-1850	2
1258	M538	1803	1801-1810	1
1259	R340	1971	1971-1980	2
1260	S354	1857	1851-1860	2
1261	L339	1936	1931-1940	2
1262	P583	1942	1941-1950	22
1263	N344	1784	1781-1790	1
1264	P483	1875	1871-1880	3
1265	E128	1987	1981-1990	1
1266	S248	1984	1981-1990	1
1267	S361	1997	1991-2000	1
1268	R008	1970	1961-1970	1
1269	P595	1857	1851-1860	33
1270	R745	1963	1961-1970	1
1271	N488	1769	1761-1770	1
1272	M495	1805	1801-1810	1
1273	Q489	1738	1731-1740	3
1274	M428	1817	1811-1820	2
1275	Q392	1683	1681-1690	1
1276	R855	1949	1941-1950	1
1277	L242	1906	1901-1910	1
1278	P462	1966	1961-1970	7
1279	S689	1985	1981-1990	4
1280	P883	1923	1921-1930	1
1281	P787	1902	1901-1910	5
1282	E268	1998	1991-2000	11
1283	E189	1944	1941-1950	1
1284	K937	1934	1931-1940	2
1285	5417	1415	1411-1420	1
1286	K625	1939	1931-1940	1
1287	P785	1954	1951-1960	2
1288	P325	1967	1961-1970	2
1289	A005	1371	1371-1380	4
1290	N876	1770	1761-1770	1
1291	M563	1797	1791-1800	4
1292	R856	1969	1961-1970	4
1293	S453	1938	1931-1940	1
1294	R828	1984	1981-1990	4
1295	M559	1797	1791-1800	2
1296	S521	1950	1941-1950	2
1297	Q980	1965	1961-1970	1
1298	P499	1954	1951-1960	5
1299	N922	1747	1741-1750	1
1300	P323	1957	1951-1960	7
1301	P288	1916	1911-1920	1
1302	M666	1831	1831-1840	1
1303	N422	1772	1771-1780	1
1304	K942	1946	1941-1950	1
1305	5608	1400	1391-1400	9
1306	S190	1987	1981-1990	2
1307	R924	1887	1881-1890	3
1308	N754	1758	1751-1760	1
1309	N274	1782	1781-1790	2
1310	M465	1803	1801-1810	2
1311	N635	1762	1761-1770	3
1312	R575	1790	1781-1790	1
1313	M384	1832	1831-1840	2
1314	M569	1794	1791-1800	1
1315	E085	1976	1971-1980	4
1316	P427	1960	1951-1960	15
1317	R185	1988	1981-1990	2
1318	N834	1733	1731-1740	4
1319	N358	1784	1781-1790	2
1320	M243	1875	1871-1880	5
1321	P455	1957	1951-1960	1
1322	P667	1954	1951-1960	4
1323	P695	1827	1821-1830	1
1324	N892	1770	1761-1770	26
1325	E040	1979	1971-1980	7
1326	M546	1808	1801-1810	2
1327	L856	1890	1881-1890	2
1328	6503	1470	1461-1470	1
1329	M378	1833	1831-1840	1
1330	R198	1896	1891-1900	1
1331	R079	1994	1991-2000	2
1332	M242	1875	1871-1880	6
1333	R461	1965	1961-1970	2
1334	L877	1855	1851-1860	2
1335	R002	1997	1991-2000	3
1336	N457	1771	1771-1780	2
1337	N738	1738	1731-1740	1
1338	L739	1956	1951-1960	1
1339	R204	1976	1971-1980	1
1340	R116	1989	1981-1990	3
1341	P827	1965	1961-1970	2
1342	Q689	1627	1621-1630	1
1343	P722	1949	1941-1950	9
1344	R127	2008	2001-2010	2
1345	S285	1979	1971-1980	2
1346	R483	1836	1831-1840	1
1347	S223	1953	1951-1960	2
1348	S150	1846	1841-1850	1
1349	K987	1859	1851-1860	2
1350	E282	2006	2001-2010	1
1351	R062	1996	1991-2000	4
1352	S326	1995	1991-2000	1
1353	L222	1939	1931-1940	2
1354	S178	1925	1921-1930	2
1355	S221	1963	1961-1970	2
1356	S376	1936	1931-1940	1
1357	M245	1872	1871-1880	3
1358	L372	1902	1901-1910	2
1359	P598	1965	1961-1970	10
1360	6502	1470	1461-1470	15
1361	P432	1965	1961-1970	7
1362	N277	1782	1781-1790	2
1363	L692	1958	1951-1960	1
1364	P525	1954	1951-1960	1
1365	P898	1918	1911-1920	1
1366	N332	1786	1781-1790	1
1367	E113	2002	2001-2010	1
1368	P874	1957	1951-1960	1
1369	K277	1928	1921-1930	2
1370	P368	1939	1931-1940	2
1371	K767	1926	1921-1930	1
1372	P663	1963	1961-1970	3
1373	R802	2009	2001-2010	2
1374	M443	1824	1821-1830	2
1375	R108	1883	1881-1890	1
1376	P276	1961	1961-1970	4
1377	P457	1949	1941-1950	1
1378	L496	1883	1881-1890	3
1379	R713	1843	1841-1850	1
1380	R592	1933	1931-1940	5
1381	S391	1943	1941-1950	2
1382	M729	1852	1851-1860	1
1383	K273	1936	1931-1940	1
1384	R242	2009	2001-2010	1
1385	R904	1909	1901-1910	1
1386	R686	1845	1841-1850	3
1387	K639	1890	1881-1890	1
1388	E036	1983	1981-1990	2
1389	6201	1395	1391-1400	2
1390	L632	1932	1931-1940	2
1391	N494	1775	1771-1780	1
1392	N474	1751	1751-1760	1
1393	R279	1821	1821-1830	1
1394	K864	1890	1881-1890	1
1395	P363	1957	1951-1960	2
1396	P385	1816	1811-1820	7
1397	N229	1835	1831-1840	1
1398	R444	1865	1861-1870	1
1399	R066	1978	1971-1980	4
1400	P353	1936	1931-1940	1
1401	R824	1990	1981-1990	1
1402	S406	1845	1841-1850	21
1403	P943	1801	1801-1810	1
1404	R206	2009	2001-2010	3
1405	S667	1881	1881-1890	1
1406	N935	1763	1761-1770	1
1407	R106	1879	1871-1880	2
1408	N557	1752	1751-1760	2
1409	E032	1993	1991-2000	1
1410	P743	1920	1911-1920	2
1411	E038	1992	1991-2000	1
1412	R271	1994	1991-2000	1
1413	R286	1731	1731-1740	1
1414	L859	1848	1841-1850	7
1415	S585	1794	1791-1800	1
1416	P666	1944	1941-1950	7
1417	M467	1805	1801-1810	1
1418	L835	1833	1831-1840	1
1419	M699	1866	1861-1870	4
1420	P624	1948	1941-1950	3
1421	Q295	1762	1761-1770	3
1422	P728	1960	1951-1960	3
1423	5614	1460	1451-1460	1
1424	P346	1935	1931-1940	10
1425	M332	1846	1841-1850	1
1426	P793	1900	1891-1900	4
1427	L263	1923	1921-1930	2
1428	R848	1885	1881-1890	2
1429	S794	1885	1881-1890	3
1430	E244	1634	1631-1640	1
1431	K322	1913	1911-1920	2
1432	R710	1842	1841-1850	1
1433	R543	1920	1911-1920	3
1434	R133	1986	1981-1990	1
1435	P479	1911	1911-1920	1
1436	N584	1764	1761-1770	2
1437	P765	1900	1891-1900	2
1438	S179	1979	1971-1980	1
1439	S189	1986	1981-1990	5
1440	M676	1811	1811-1820	3
1441	M222	1876	1871-1880	1
1442	S004	1668	1661-1670	1
1443	P324	1957	1951-1960	7
1444	L643	1932	1931-1940	1
1445	S347	1967	1961-1970	6
1446	S182	1521	1521-1530	1
1447	K898	1938	1931-1940	1
1448	L863	1851	1851-1860	1
1449	N959	1742	1741-1750	1
1450	P322	1967	1961-1970	8
1451	M422	1823	1821-1830	3
1452	N259	1790	1781-1790	1
1453	L982	1871	1871-1880	1
1454	M353	1833	1831-1840	1
1455	9001	1509	1501-1510	2
1456	0210	1402	1401-1410	1
1457	N836	1733	1731-1740	7
1458	P748	1955	1951-1960	3
1459	6209	1441	1441-1450	1
1460	M866	1842	1841-1850	1
1461	S373	1986	1981-1990	2
1462	P453	1962	1961-1970	5
1463	N882	1734	1731-1740	1
1464	P373	1964	1961-1970	35
1465	R146	2001	2001-2010	4
1466	M867	1842	1841-1850	2
1467	N794	1736	1731-1740	1
1468	R137	2007	2001-2010	1
1469	N299	1786	1781-1790	1
1470	P937	1844	1841-1850	44
1471	M228	1876	1871-1880	4
1472	S007	1693	1691-1700	1
1473	M535	1801	1801-1810	7
1474	P675	1868	1861-1870	2
1475	N243	1835	1831-1840	3
1476	M545	1808	1801-1810	1
1477	L253	1921	1921-1930	2
1478	Q895	1627	1621-1630	2
1479	R893	1890	1881-1890	1
1480	R681	1842	1841-1850	1
1481	M573	1794	1791-1800	2
1482	K348	1934	1931-1940	1
1483	R238	1980	1971-1980	2
1484	M226	1879	1871-1880	5
1485	M286	1851	1851-1860	17
1486	E265	2007	2001-2010	1
1487	P527	1955	1951-1960	6
1488	L786	1943	1941-1950	1
1489	L762	1942	1941-1950	12
1490	L825	1952	1951-1960	1
1491	R038	1992	1991-2000	1
1492	S674	1925	1921-1930	1
1493	R292	1761	1761-1770	1
1494	K566	1922	1921-1930	1
1495	P873	1957	1951-1960	3
1496	N228	1835	1831-1840	1
1497	N994	1739	1731-1740	2
1498	L678	1935	1931-1940	1
1499	S381	1948	1941-1950	4
1500	S122	1967	1961-1970	10
1501	N554	1749	1741-1750	2
1502	L447	1926	1921-1930	1
1503	M998	1796	1791-1800	5
1504	R270	2005	2001-2010	2
1505	6605	1440	1431-1440	3
1506	S995	1960	1951-1960	1
1507	M948	1803	1801-1810	1
1508	L759	1964	1961-1970	1
1509	P477	1964	1961-1970	3
1510	P585	1957	1951-1960	2
1511	E193	2010	2001-2010	1
1512	M956	1855	1851-1860	1
1513	P269	1905	1901-1910	3
1514	L598	1935	1931-1940	1
1515	P594	1857	1851-1860	26
1516	N553	1768	1761-1770	2
1517	M427	1817	1811-1820	4
1518	Q324	1743	1741-1750	1
1519	R670	1980	1971-1980	1
1520	M527	1802	1801-1810	1
1521	L765	1927	1921-1930	2
1522	R572	1974	1971-1980	2
1523	K779	1931	1931-1940	3
1524	E228	1946	1941-1950	1
1525	0204	1400	1391-1400	1
1526	P946	1920	1911-1920	5
1527	M988	1839	1831-1840	3
1528	S389	1930	1921-1930	3
1529	Q242	1968	1961-1970	3
1530	M525	1800	1791-1800	4
1531	E070	1975	1971-1980	1
1532	L775	1942	1941-1950	1
1533	M429	1817	1811-1820	1
1534	R098	1975	1971-1980	2
1535	P223	1732	1731-1740	2
1536	L569	1925	1921-1930	1
1537	S450	1938	1931-1940	1
1538	M654	1834	1831-1840	3
1539	P445	1968	1961-1970	1
1540	R110	1894	1891-1900	1
1541	S686	1979	1971-1980	3
1542	R214	2008	2001-2010	2
1543	P244	1731	1731-1740	1
1544	Q947	1685	1681-1690	1
1545	R545	1961	1961-1970	1
1546	S705	1839	1831-1840	5
1547	M475	1809	1801-1810	23
1548	S630	1863	1861-1870	1
1549	P678	1933	1931-1940	1
1550	M622	1789	1781-1790	2
1551	K368	1936	1931-1940	1
1552	6603	1435	1431-1440	1
1553	P326	1967	1961-1970	2
1554	N858	1749	1741-1750	1
1555	E183	2009	2001-2010	1
1556	M868	1848	1841-1850	2
1557	M294	1853	1851-1860	1
1558	K434	1918	1911-1920	2
1559	R296	2010	2001-2010	1
1560	M297	1854	1851-1860	2
1561	E089	1987	1981-1990	1
1562	S691	1997	1991-2000	1
1563	K477	1947	1941-1950	1
1564	R349	1967	1961-1970	3
1565	S571	1961	1961-1970	6
1566	R786	1857	1851-1860	1
1567	E197	1961	1961-1970	1
1568	L834	1848	1841-1850	1
1569	Q322	1763	1761-1770	6
1570	P228	1768	1761-1770	1
1571	M328	1846	1841-1850	1
1572	K487	1903	1901-1910	2
1573	N555	1763	1761-1770	1
1574	N478	1775	1771-1780	2
1575	S855	1994	1991-2000	1
1576	R853	1976	1971-1980	5
1577	R288	1824	1821-1830	3
1578	R638	1879	1871-1880	1
1579	M695	1842	1841-1850	1
1580	P697	1952	1951-1960	9
1581	P494	1950	1941-1950	1
1582	K983	1916	1911-1920	2
1583	M899	1863	1861-1870	3
1584	R039	1993	1991-2000	2
1585	N428	1779	1771-1780	1
1586	N859	1745	1741-1750	4
1587	S678	1926	1921-1930	1
1588	L545	1868	1861-1870	3
1589	P877	1928	1921-1930	17
1590	N565	1761	1761-1770	3
1591	Q433	1710	1701-1710	3
1592	S988	1938	1931-1940	5
1593	P996	1880	1871-1880	2
1594	P274	1963	1961-1970	15
1595	K824	1848	1841-1850	3
1596	K799	1848	1841-1850	1
1597	L582	1886	1881-1890	1
1598	S164	1846	1841-1850	2
1599	N459	1776	1771-1780	4
1600	R141	2000	1991-2000	1
1601	L843	1874	1871-1880	3
1602	Q463	1744	1741-1750	1
1603	L974	1816	1811-1820	1
1604	M267	1856	1851-1860	4
1605	N278	1783	1781-1790	3
1606	E267	2006	2001-2010	17
1607	K227	1908	1901-1910	2
1608	P843	1844	1841-1850	2
1609	S330	1963	1961-1970	1
1610	0901	1400	1391-1400	5
1611	P429	1966	1961-1970	4
1612	K298	1955	1951-1960	2
1613	N895	1770	1761-1770	10
1614	N438	1776	1771-1780	1
1615	M882	1783	1781-1790	1
1616	R617	1983	1981-1990	1
1617	L262	1921	1921-1930	2
1618	Q792	1601	1601-1610	1
1619	S375	1870	1861-1870	1
1620	K528	1922	1921-1930	2
1621	M972	1851	1851-1860	2
1622	P584	1947	1941-1950	20
1623	L596	1932	1931-1940	1
1624	6303	1421	1421-1430	1
1625	R694	1842	1841-1850	1
