# Supplementary material for: Frequency patterns of semantic change: corpus-based evidence of a near-critical dynamics in language change
Source: R Soc Open Sci. 2017 Nov 8;4(11):170830. doi: 10.1098/rsos.170830 (PMC5717648; doi:10.1098/rsos.170830)
Supplement: full_data.zip [file rsos170830supp2.gz › a_laide_de.csv]

	Decade	Occurrences	Nombre de mots	Frequence	Frequence moyenne
0	1321-1330	10	247971	4.032729633707167	0.8065459267414334
1	1331-1340	0	187017	0.0	0.8065459267414334
2	1341-1350	3	589308	0.509071656926429	0.9083602581267194
3	1351-1360	1	318194	0.3142736820933142	0.9712149945453822
4	1361-1370	4	662712	0.6035804391651275	1.0919310823784076
5	1371-1380	7	971929	0.7202172175128019	0.42942859913953446
6	1381-1390	0	241822	0.0	0.42942859913953446
7	1391-1400	37	1263737	2.927824381180578	0.9131791439903644
8	1401-1410	15	765291	1.960038730365312	1.2423321536447638
9	1411-1420	7	324443	2.1575438520787937	1.553124836227497
10	1421-1430	1	298510	0.33499715252420353	1.4760808232297775
11	1431-1440	5	213190	2.3453257657488624	1.9451459763795498
12	1441-1450	13	386463	3.3638407816530953	2.0323492564740535
13	1451-1460	22	694796	3.16639704316087	2.273620919033165
14	1461-1470	31	537606	5.766304691539901	2.9953730869253863
15	1471-1480	2	183566	1.0895263828813615	3.146278932996818
16	1481-1490	6	457731	1.3108135564338006	2.939376491133806
17	1491-1500	10	626697	1.5956674437567118	2.585741823554529
18	1501-1510	7	162065	4.319254620059852	2.816313338934325
19	1511-1520	2	216624	0.9232587340276238	1.84770414743187
20	1521-1530	3	252956	1.1859770078590743	1.8669942724274127
21	1531-1540	1	194542	0.5140278191855743	1.7076371249777675
22	1541-1550	1	957168	0.10447486752586799	1.4093986097315985
23	1551-1560	6	1949051	0.30784212419274815	0.6071161105581777
24	1561-1570	3	480126	0.6248359805551044	0.5474315598636739
25	1571-1580	10	945849	1.057251210288323	0.5216864003495235
26	1581-1590	3	842175	0.3562205004898032	0.4901249366103694
27	1591-1600	1	676127	0.14790120790916497	0.49881020468702875
28	1601-1610	28	2099839	1.3334355633931936	0.7039288925271179
29	1611-1620	5	794187	0.6295746467771445	0.7048766257715259
30	1621-1630	12	2095458	0.5726671687048845	0.6079598174548382
31	1631-1640	4	2094158	0.19100755530385005	0.5749172284176476
32	1641-1650	1	1247594	0.08015428095999179	0.5613678430278128
33	1651-1660	4	2303221	0.17366983020734875	0.32941469639064386
34	1661-1670	3	2481229	0.12090782430803444	0.2276813318968219
35	1671-1680	1	2015147	0.049624171338368855	0.12307273242351877
36	1681-1690	2	1684489	0.11873036867560428	0.10861729509786962
37	1691-1700	11	1871214	0.5878536607785106	0.21015717106157342
38	1701-1710	6	809750	0.7409694350108058	0.3236170920222648
39	1711-1720	3	1714151	0.1750137531641028	0.33443827779347846
40	1721-1730	3	1125965	0.26643812196649097	0.3778010679191029
41	1731-1740	67	2909061	2.3031486792473586	0.8146847300334537
42	1741-1750	22	2136771	1.0295909107714396	0.9030321800320396
43	1751-1760	25	2483475	1.006653982826483	0.9561690895951751
44	1761-1770	170	3287236	5.171517956118757	1.955469930186106
45	1771-1780	64	3011727	2.12502660433698	2.327187626660204
46	1781-1790	79	2767020	2.855057065001337	2.4375693038109993
47	1791-1800	55	2497443	2.2022524638199954	2.6721016144207104
48	1801-1810	155	1436685	10.788725433898176	4.62851590463505
49	1811-1820	76	1624933	4.677115918010157	4.529635497013329
50	1821-1830	126	3062877	4.113779299658458	4.927386036077625
51	1831-1840	136	7375086	1.84404629315509	4.725183881708375
52	1841-1850	287	11919516	2.407815887826318	4.76629656650964
53	1851-1860	246	5771056	4.262651410764339	3.4610817618828724
54	1861-1870	91	6858196	1.3268795467496117	2.791034487630763
55	1871-1880	163	5715634	2.851827111393067	2.5386440499776852
56	1881-1890	92	7679389	1.1980119772549613	2.409437186797659
57	1891-1900	118	4613910	2.5574837827352503	2.439370765779446
58	1901-1910	107	4804354	2.2271464592326042	2.032269775473099
59	1911-1920	187	5036866	3.7126260654939003	2.5094190792219564
60	1921-1930	323	11280218	2.863419838162702	2.5117376245758836
61	1931-1940	366	10897083	3.3586970017572595	2.943874629476343
62	1941-1950	390	12300750	3.170538381805988	3.066485549290491
63	1951-1960	315	9976887	3.1572974616230494	3.2525157497685804
64	1961-1970	636	13891857	4.578221615727832	3.4256348598153665
65	1971-1980	162	10280590	1.5757850473562314	3.168107901654072
66	1981-1990	198	15628128	1.266946367472803	2.749757774797181
67	1991-2000	142	10606407	1.3388134172109367	2.38341278187817
68	2001-2010	113	11205157	1.0084642276765956	1.95364613508888
69	2011-2020	42	2099905	2.0000904802836317	1.4380199080000398
