# Supplementary material for: Frequency patterns of semantic change: corpus-based evidence of a near-critical dynamics in language change
Source: R Soc Open Sci. 2017 Nov 8;4(11):170830. doi: 10.1098/rsos.170830 (PMC5717648; doi:10.1098/rsos.170830)
Supplement: full_data.zip [file rsos170830supp2.gz › a_la_limite_complet.csv]

	Cote	Date	Decade	Occurrences
0	L223	1946	1941-1950	1
1	R097	2003	2001-2010	8
2	R096	2003	2001-2010	6
3	P683	1961	1961-1970	1
4	R820	1986	1981-1990	1
5	R555	1977	1971-1980	1
6	E187	1982	1981-1990	2
7	S318	1985	1981-1990	9
8	M874	1859	1851-1860	1
9	P429	1966	1961-1970	1
10	P836	1959	1951-1960	1
11	S379	1934	1931-1940	2
12	P325	1967	1961-1970	2
13	P438	1966	1961-1970	1
14	R921	1929	1921-1930	2
15	S315	1955	1951-1960	1
16	S308	1987	1981-1990	1
17	P692	1963	1961-1970	1
18	E032	1993	1991-2000	2
19	R165	2005	2001-2010	4
20	L333	1923	1921-1930	2
21	P427	1960	1951-1960	1
22	S670	1976	1971-1980	1
23	L332	1923	1921-1930	1
24	R238	1980	1971-1980	1
25	R163	2006	2001-2010	1
26	S681	1929	1921-1930	2
27	L286	1946	1941-1950	1
28	P733	1960	1951-1960	1
29	P435	1968	1961-1970	1
30	P335	1949	1941-1950	2
31	S683	1987	1981-1990	3
32	L248	1946	1941-1950	6
33	R958	1933	1931-1940	2
34	R133	1986	1981-1990	1
35	L695	1945	1941-1950	1
36	P286	1967	1961-1970	2
37	K364	1922	1921-1930	1
38	P466	1934	1931-1940	1
39	S187	1984	1981-1990	1
40	K954	1936	1931-1940	1
41	L757	1964	1961-1970	1
42	R179	2001	2001-2010	1
43	R253	1984	1981-1990	1
44	S307	1995	1991-2000	1
45	S231	1974	1971-1980	2
46	R449	1950	1941-1950	7
47	P738	1960	1951-1960	1
48	R173	1969	1961-1970	2
49	E251	1980	1971-1980	1
50	R544	1981	1981-1990	1
51	P786	1965	1961-1970	3
52	R230	1983	1981-1990	1
53	E030	1991	1991-2000	5
54	K438	1920	1911-1920	1
55	L249	1946	1941-1950	1
56	R600	1893	1891-1900	1
57	S190	1987	1981-1990	1
58	E170	2012	2011-2020	1
59	K694	1925	1921-1930	1
60	L426	1893	1891-1900	1
61	P366	1939	1931-1940	1
62	R764	1982	1981-1990	1
63	L595	1928	1921-1930	1
64	M287	1851	1851-1860	1
65	P726	1963	1961-1970	2
66	R534	1975	1971-1980	2
67	E132	2000	1991-2000	1
68	P293	1967	1961-1970	2
69	E036	1983	1981-1990	3
70	P739	1960	1951-1960	4
71	R016	1962	1961-1970	1
72	L797	1949	1941-1950	4
73	R034	2005	2001-2010	1
74	L266	1905	1901-1910	1
75	K695	1925	1921-1930	1
76	P469	1963	1961-1970	1
77	R458	1968	1961-1970	1
78	P652	1958	1951-1960	1
79	R021	1967	1961-1970	1
80	R443	1935	1931-1940	1
81	E042	1999	1991-2000	1
82	S317	1987	1981-1990	2
83	R271	1994	1991-2000	2
84	E037	1985	1981-1990	11
85	P473	1951	1951-1960	1
86	P878	1929	1921-1930	1
87	R750	1972	1971-1980	1
88	P698	1952	1951-1960	1
89	S331	1992	1991-2000	5
90	K633	1930	1921-1930	1
91	P842	1966	1961-1970	1
92	R003	2000	1991-2000	1
93	P736	1960	1951-1960	1
94	P332	1949	1941-1950	4
95	R828	1984	1981-1990	1
96	Q981	2002	2001-2010	1
97	R914	1929	1921-1930	2
98	L744	1930	1921-1930	2
99	R514	1929	1921-1930	5
100	S619	1969	1961-1970	10
101	L777	1952	1951-1960	4
102	M866	1842	1841-1850	1
103	P756	1920	1911-1920	1
104	P679	1961	1961-1970	1
105	P546	1950	1941-1950	1
106	P753	1958	1951-1960	6
107	P892	1892	1891-1900	1
108	K269	1932	1931-1940	2
109	E020	1966	1961-1970	2
110	S994	1964	1961-1970	1
111	R006	1970	1961-1970	1
112	S696	1972	1971-1980	1
113	R048	1987	1981-1990	1
114	L755	1927	1921-1930	2
115	K267	1907	1901-1910	1
116	S009	1993	1991-2000	5
117	K967	1956	1951-1960	1
118	S329	1996	1991-2000	6
119	P889	1922	1921-1930	1
120	L454	1951	1951-1960	4
121	R768	1981	1981-1990	1
122	P385	1816	1811-1820	1
123	E058	1947	1941-1950	3
124	S251	1962	1961-1970	4
125	K233	1914	1911-1920	1
126	L639	1936	1931-1940	2
127	R813	1985	1981-1990	1
128	P666	1944	1941-1950	1
129	R215	1999	1991-2000	2
130	P969	1953	1951-1960	2
131	P338	1968	1961-1970	2
132	L673	1929	1921-1930	1
133	E261	1977	1971-1980	1
134	L756	1964	1961-1970	2
135	R295	1997	1991-2000	2
136	L246	1946	1941-1950	2
137	L738	1943	1941-1950	2
138	L793	1957	1951-1960	5
139	R833	1865	1861-1870	1
140	K722	1928	1921-1930	1
141	L669	1938	1931-1940	1
142	S246	1993	1991-2000	1
143	E254	2004	2001-2010	3
144	R923	1984	1981-1990	1
145	R188	1985	1981-1990	5
146	K396	1938	1931-1940	1
147	K268	1907	1901-1910	2
148	P897	1959	1951-1960	3
149	E039	2003	2001-2010	1
150	S347	1967	1961-1970	10
151	R098	1975	1971-1980	1
152	E134	1968	1961-1970	1
153	P687	1954	1951-1960	2
154	P772	1959	1951-1960	1
155	P828	1967	1961-1970	1
156	P373	1964	1961-1970	3
157	S855	1994	1991-2000	2
158	K343	1956	1951-1960	1
159	E054	1999	1991-2000	1
160	S543	1966	1961-1970	11
161	S528	1967	1961-1970	5
162	S325	1990	1981-1990	3
163	P422	1955	1951-1960	5
164	P886	1960	1951-1960	2
165	K696	1927	1921-1930	1
166	R727	1987	1981-1990	1
167	E035	1981	1981-1990	3
168	R172	1989	1981-1990	1
169	E114	1994	1991-2000	1
170	R869	1980	1971-1980	3
171	P399	1959	1951-1960	1
172	K553	1929	1921-1930	1
173	S123	1970	1961-1970	2
174	S597	1991	1991-2000	3
175	R573	1975	1971-1980	4
176	E076	1946	1941-1950	3
177	E071	1976	1971-1980	4
178	K575	1907	1901-1910	1
179	L444	1945	1941-1950	1
180	K966	1954	1951-1960	2
181	R050	2005	2001-2010	1
182	P827	1965	1961-1970	1
183	E167	1965	1961-1970	7
184	P752	1958	1951-1960	2
185	K697	1927	1921-1930	2
186	P867	1926	1921-1930	2
187	L632	1932	1931-1940	1
188	E267	2006	2001-2010	1
189	R062	1996	1991-2000	1
190	R870	1985	1981-1990	1
191	K699	1928	1921-1930	6
192	R759	1985	1981-1990	2
193	S010	1957	1951-1960	1
194	S631	1953	1951-1960	1
195	P337	1968	1961-1970	1
196	P368	1939	1931-1940	1
197	R865	1948	1941-1950	6
198	S685	1972	1971-1980	1
199	L794	1957	1951-1960	1
200	R825	1973	1971-1980	1
201	R438	1967	1961-1970	1
202	S678	1926	1921-1930	1
203	E064	2006	2001-2010	1
204	R122	2008	2001-2010	1
205	L759	1964	1961-1970	2
206	L758	1964	1961-1970	2
207	P367	1939	1931-1940	1
208	P364	1957	1951-1960	3
209	P478	1964	1961-1970	3
210	R873	1974	1971-1980	1
211	S548	1976	1971-1980	1
212	S121	1977	1971-1980	3
213	E110	1989	1981-1990	6
214	R864	1961	1961-1970	1
215	S999	1972	1971-1980	1
216	P624	1948	1941-1950	2
217	K362	1937	1931-1940	1
218	E048	2000	1991-2000	1
219	R186	1990	1981-1990	4
220	P888	1901	1901-1910	2
221	P598	1965	1961-1970	2
222	L445	1945	1941-1950	1
223	L796	1949	1941-1950	4
224	R883	1960	1951-1960	1
225	E072	1986	1981-1990	6
226	L237	1913	1911-1920	1
227	P323	1957	1951-1960	1
228	R261	1976	1971-1980	2
229	L453	1951	1951-1960	3
230	K723	1908	1901-1910	1
231	P862	1961	1961-1970	2
232	L679	1936	1931-1940	1
233	K353	1937	1931-1940	1
234	L247	1946	1941-1950	3
235	L743	1930	1921-1930	3
236	S529	1955	1951-1960	1
237	L766	1955	1951-1960	1
238	P547	1959	1951-1960	1
239	R120	1990	1981-1990	1
240	P737	1960	1951-1960	1
241	L276	1919	1911-1920	1
242	R448	1994	1991-2000	1
243	R528	1982	1981-1990	1
244	R816	1953	1951-1960	1
245	S703	1983	1981-1990	1
246	P522	1954	1951-1960	1
247	R752	1984	1981-1990	2
248	E191	2013	2011-2020	1
249	R551	1982	1981-1990	1
250	L763	1949	1941-1950	7
251	P625	1948	1941-1950	1
252	S191	1989	1981-1990	3
253	L789	1949	1941-1950	2
254	R080	1980	1971-1980	3
255	R086	2007	2001-2010	1
256	E073	1988	1981-1990	6
257	L753	1955	1951-1960	1
258	K698	1927	1921-1930	1
259	R856	1969	1961-1970	1
260	P362	1957	1951-1960	8
261	R064	1981	1981-1990	1
262	E107	1995	1991-2000	1
263	S256	1990	1981-1990	2
264	E100	1996	1991-2000	2
265	L525	1899	1891-1900	1
266	R451	1987	1981-1990	1
267	S689	1985	1981-1990	3
268	L787	1949	1941-1950	1
269	P893	1811	1811-1820	1
270	S706	1961	1961-1970	1
271	R875	1961	1961-1970	2
272	P636	1932	1931-1940	1
273	K554	1936	1931-1940	2
274	P667	1954	1951-1960	5
275	P276	1961	1961-1970	1
276	E256	1995	1991-2000	1
277	E264	2001	2001-2010	1
278	R075	2007	2001-2010	2
279	P328	1942	1941-1950	1
280	L795	1949	1941-1950	5
281	P688	1954	1951-1960	7
282	R134	1989	1981-1990	1
283	P372	1964	1961-1970	4
284	P832	1969	1961-1970	3
285	S409	1956	1951-1960	1
286	S522	1991	1991-2000	3
287	P975	1948	1941-1950	5
288	S374	1958	1951-1960	1
289	P839	1967	1961-1970	1
290	S517	1966	1961-1970	1
291	R180	1975	1971-1980	3
