# Supplementary material for: Frequency patterns of semantic change: corpus-based evidence of a near-critical dynamics in language change
Source: R Soc Open Sci. 2017 Nov 8;4(11):170830. doi: 10.1098/rsos.170830 (PMC5717648; doi:10.1098/rsos.170830)
Supplement: full_data.zip [file rsos170830supp2.gz › a_la_limite.csv]

	Decade	Occurrences	Nombre de mots	Frequence	Average frequency	Normalized average frequency
0	1321-1330	0	247971	0.0	0.0	0.0
1	1331-1340	0	187017	0.0	0.0	0.0
2	1341-1350	0	589308	0.0	0.0	0.0
3	1351-1360	0	318194	0.0	0.0	0.0
4	1361-1370	0	662712	0.0	0.0	0.0
5	1371-1380	0	971929	0.0	0.0	0.0
6	1381-1390	0	241822	0.0	0.0	0.0
7	1391-1400	0	1263737	0.0	0.0	0.0
8	1401-1410	0	765291	0.0	0.0	0.0
9	1411-1420	0	324443	0.0	0.0	0.0
10	1421-1430	0	298510	0.0	0.0	0.0
11	1431-1440	0	213190	0.0	0.0	0.0
12	1441-1450	0	386463	0.0	0.0	0.0
13	1451-1460	0	694796	0.0	0.0	0.0
14	1461-1470	0	537606	0.0	0.0	0.0
15	1471-1480	0	183566	0.0	0.0	0.0
16	1481-1490	0	457731	0.0	0.0	0.0
17	1491-1500	0	626697	0.0	0.0	0.0
18	1501-1510	0	162065	0.0	0.0	0.0
19	1511-1520	0	216624	0.0	0.0	0.0
20	1521-1530	0	252956	0.0	0.0	0.0
21	1531-1540	0	194542	0.0	0.0	0.0
22	1541-1550	0	957168	0.0	0.0	0.0
23	1551-1560	0	1949051	0.0	0.0	0.0
24	1561-1570	0	480126	0.0	0.0	0.0
25	1571-1580	0	945849	0.0	0.0	0.0
26	1581-1590	0	842175	0.0	0.0	0.0
27	1591-1600	0	676127	0.0	0.0	0.0
28	1601-1610	0	2099839	0.0	0.0	0.0
29	1611-1620	0	794187	0.0	0.0	0.0
30	1621-1630	0	2095458	0.0	0.0	0.0
31	1631-1640	0	2094158	0.0	0.0	0.0
32	1641-1650	0	1247594	0.0	0.0	0.0
33	1651-1660	0	2303221	0.0	0.0	0.0
34	1661-1670	0	2481229	0.0	0.0	0.0
35	1671-1680	0	2015147	0.0	0.0	0.0
36	1681-1690	0	1684489	0.0	0.0	0.0
37	1691-1700	0	1871214	0.0	0.0	0.0
38	1701-1710	0	809750	0.0	0.0	0.0
39	1711-1720	0	1714151	0.0	0.0	0.0
40	1721-1730	0	1125965	0.0	0.0	0.0
41	1731-1740	0	2909061	0.0	0.0	0.0
42	1741-1750	0	2136771	0.0	0.0	0.0
43	1751-1760	0	2483475	0.0	0.0	0.0
44	1761-1770	0	3287236	0.0	0.0	0.0
45	1771-1780	0	3011727	0.0	0.0	0.0
46	1781-1790	0	2767020	0.0	0.0	0.0
47	1791-1800	0	2497443	0.0	0.0	0.0
48	1801-1810	0	1436685	0.0	0.0	0.0
49	1811-1820	2	1624933	0.12308199784237259	0.024616399568474518	0.0050643914590786975
50	1821-1830	0	3062877	0.0	0.024616399568474518	0.0050643914590786975
51	1831-1840	0	7375086	0.0	0.024616399568474518	0.0050643914590786975
52	1841-1850	1	11919516	0.00838960239660738	0.026294320047795992	0.005409594100141267
53	1851-1860	2	5771056	0.034655702526539336	0.03322546055310386	0.006835554410832261
54	1861-1870	1	6858196	0.014581093920325403	0.011525279768694423	0.002371123699942674
55	1871-1880	0	5715634	0.0	0.011525279768694423	0.002371123699942674
56	1881-1890	0	7679389	0.0	0.011525279768694423	0.002371123699942674
57	1891-1900	4	4613910	0.08669436551644917	0.02718623239266278	0.005593089385429656
58	1901-1910	8	4804354	0.16651562312019472	0.05355821651139385	0.011018661502844604
59	1911-1920	5	5036866	0.09926807661748396	0.07049561305082556	0.01450323308427034
60	1921-1930	44	11280218	0.3900633835268077	0.1485082897561871	0.030552969866755632
61	1931-1940	23	10897083	0.21106565858037424	0.19072142147226195	0.03923757961763245
62	1941-1950	78	12300750	0.6341076763611975	0.3002040836412116	0.06176171267223687
63	1951-1960	94	9976887	0.9421776552144973	0.45533649006007215	0.09367747809148862
64	1961-1970	116	13891857	0.8350215525541329	0.602487185247402	0.12395114674198444
65	1971-1980	39	10280590	0.3793556595487224	0.6003456404517848	0.123510561548281
66	1981-1990	99	15628128	0.6334731837364015	0.6848271454829904	0.1408911460379024
67	1991-2000	51	10606407	0.480841438575759	0.6541738979259027	0.13458477923193168
68	2001-2010	34	11205157	0.30343171452216156	0.5264247097874355	0.1083026295815316
69	2011-2020	2	2099905	0.09524240382303009	0.37846888004121493	0.07786331864967319
