# Supplementary material for: Frequency patterns of semantic change: corpus-based evidence of a near-critical dynamics in language change
Source: R Soc Open Sci. 2017 Nov 8;4(11):170830. doi: 10.1098/rsos.170830 (PMC5717648; doi:10.1098/rsos.170830)
Supplement: full_data.zip [file rsos170830supp2.gz › a_la_lisiere_de_complet.csv]

	Cote	Date	Decade	Occurrences
0	S512	1989	1981-1990	3
1	R777	1874	1871-1880	1
2	L223	1946	1941-1950	1
3	S595	1961	1961-1970	1
4	S398	1928	1921-1930	1
5	P683	1961	1961-1970	1
6	L996	1874	1871-1880	2
7	P642	1912	1911-1920	1
8	L584	1887	1881-1890	1
9	K645	1918	1911-1920	2
10	K566	1922	1921-1930	1
11	E291	1934	1931-1940	7
12	S984	1936	1931-1940	1
13	S872	1937	1931-1940	1
14	E051	1910	1901-1910	1
15	R055	1986	1981-1990	1
16	K283	1939	1931-1940	1
17	R231	1980	1971-1980	3
18	S308	1987	1981-1990	1
19	R025	1988	1981-1990	3
20	S514	1839	1831-1840	2
21	K237	1923	1921-1930	1
22	M226	1879	1871-1880	1
23	M256	1868	1861-1870	1
24	S527	1946	1941-1950	1
25	R023	1974	1971-1980	1
26	S885	1993	1991-2000	2
27	R163	2006	2001-2010	1
28	S991	1888	1881-1890	1
29	K359	1937	1931-1940	2
30	S598	1994	1991-2000	1
31	S389	1930	1921-1930	1
32	S301	1987	1981-1990	1
33	L853	1892	1891-1900	3
34	R190	1899	1891-1900	1
35	S734	1947	1941-1950	1
36	L675	1929	1921-1930	1
37	L695	1945	1941-1950	1
38	R810	1960	1951-1960	1
39	R008	1970	1961-1970	1
40	R135	1993	1991-2000	1
41	L572	1915	1911-1920	1
42	R537	1957	1951-1960	3
43	S231	1974	1971-1980	1
44	R795	1975	1971-1980	1
45	R038	1992	1991-2000	1
46	P482	1911	1911-1920	1
47	R173	1969	1961-1970	1
48	E030	1991	1991-2000	1
49	E106	2011	2011-2020	5
50	S788	1869	1861-1870	1
51	L336	1933	1931-1940	1
52	E284	1938	1931-1940	2
53	L295	1954	1951-1960	1
54	R128	2008	2001-2010	1
55	P644	1921	1921-1930	1
56	S705	1839	1831-1840	2
57	R189	1886	1881-1890	1
58	S232	1979	1971-1980	2
59	L227	1916	1911-1920	4
60	L359	1907	1901-1910	7
61	M658	1849	1841-1850	1
62	S633	1944	1941-1950	4
63	R296	2010	2001-2010	1
64	R589	1930	1921-1930	1
65	R005	1970	1961-1970	1
66	E067	1946	1941-1950	1
67	S986	1933	1931-1940	2
68	P469	1963	1961-1970	1
69	K674	1943	1941-1950	2
70	K983	1916	1911-1920	2
71	M734	1857	1851-1860	1
72	K867	1896	1891-1900	1
73	R207	1977	1971-1980	1
74	E037	1985	1981-1990	2
75	S649	1956	1951-1960	1
76	R750	1972	1971-1980	1
77	R662	1946	1941-1950	1
78	L838	1875	1871-1880	1
79	R590	1931	1931-1940	1
80	R769	1984	1981-1990	1
81	E118	2000	1991-2000	2
82	S252	1845	1841-1850	1
83	R892	1889	1881-1890	1
84	R195	2003	2001-2010	1
85	R725	1986	1981-1990	2
86	R160	1925	1921-1930	2
87	M956	1855	1851-1860	1
88	R345	1956	1951-1960	1
89	S136	1846	1841-1850	1
90	R107	1881	1881-1890	1
91	R210	2006	2001-2010	1
92	K543	1949	1941-1950	1
93	S368	1942	1941-1950	1
94	R530	1977	1971-1980	1
95	E292	1937	1931-1940	2
96	R547	1972	1971-1980	3
97	K235	1920	1911-1920	1
98	R444	1865	1861-1870	1
99	S313	1982	1981-1990	1
100	R819	1985	1981-1990	1
101	E105	2006	2001-2010	1
102	K468	1923	1921-1930	1
103	M326	1846	1841-1850	2
104	R785	1852	1851-1860	1
105	S515	1978	1971-1980	2
106	S329	1996	1991-2000	2
107	M799	1839	1831-1840	1
108	R592	1933	1931-1940	1
109	R077	2005	2001-2010	1
110	K985	1859	1851-1860	2
111	M846	1873	1871-1880	1
112	R800	1871	1871-1880	1
113	K532	1922	1921-1930	2
114	R337	1981	1981-1990	1
115	K484	1895	1891-1900	1
116	R607	1938	1931-1940	3
117	K452	1904	1901-1910	1
118	E117	1985	1981-1990	2
119	K372	1940	1931-1940	1
120	K629	1929	1921-1930	2
121	K632	1931	1931-1940	3
122	R457	1966	1961-1970	1
123	R853	1976	1971-1980	1
124	E268	1998	1991-2000	2
125	K784	1942	1941-1950	2
126	K874	1919	1911-1920	3
127	S390	1943	1941-1950	2
128	R215	1999	1991-2000	1
129	P589	1930	1921-1930	1
130	E228	1946	1941-1950	1
131	S321	1985	1981-1990	1
132	M696	1797	1791-1800	1
133	K299	1928	1921-1930	1
134	L297	1954	1951-1960	1
135	R674	1985	1981-1990	1
136	S122	1967	1961-1970	5
137	R897	1896	1891-1900	1
138	P285	1908	1901-1910	2
139	M957	1855	1851-1860	1
140	K944	1925	1921-1930	2
141	K535	1926	1921-1930	1
142	R338	1938	1931-1940	1
143	R082	1976	1971-1980	2
144	R035	1977	1971-1980	1
145	K425	1940	1931-1940	1
146	R295	1997	1991-2000	1
147	E017	1981	1981-1990	3
148	E113	2002	2001-2010	1
149	R833	1865	1861-1870	3
150	S995	1960	1951-1960	3
151	S361	1997	1991-2000	3
152	R937	1950	1941-1950	23
153	R603	1863	1861-1870	2
154	E078	1987	1981-1990	1
155	S287	1956	1951-1960	1
156	K379	1897	1891-1900	1
157	K785	1928	1921-1930	1
158	S648	1930	1921-1930	1
159	L362	1907	1901-1910	2
160	E134	1968	1961-1970	1
161	R089	2007	2001-2010	1
162	R936	1938	1931-1940	2
163	R782	1843	1841-1850	2
164	R796	1874	1871-1880	2
165	L324	1926	1921-1930	1
166	R110	1894	1891-1900	1
167	L263	1923	1921-1930	1
168	R611	1939	1931-1940	1
169	R660	1948	1941-1950	1
170	R720	1990	1981-1990	2
171	R172	1989	1981-1990	2
172	R284	2009	2001-2010	1
173	R887	1975	1971-1980	1
174	R434	1962	1961-1970	1
175	E035	1981	1981-1990	2
176	R727	1987	1981-1990	2
177	P437	1945	1941-1950	1
178	E145	1918	1911-1920	1
179	S395	1930	1921-1930	1
180	S123	1970	1961-1970	2
181	R573	1975	1971-1980	1
182	M369	1821	1821-1830	1
183	R591	1932	1931-1940	1
184	K348	1934	1931-1940	1
185	L466	1885	1881-1890	1
186	K966	1954	1951-1960	1
187	L854	1892	1891-1900	1
188	R943	1926	1921-1930	1
189	K688	1928	1921-1930	1
190	R877	1907	1901-1910	1
191	K697	1927	1921-1930	1
192	L749	1949	1941-1950	1
193	R461	1965	1961-1970	1
194	K673	1937	1931-1940	3
195	E267	2006	2001-2010	1
196	L273	1929	1921-1930	1
197	R106	1879	1871-1880	1
198	L243	1929	1921-1930	1
199	E166	1955	1951-1960	3
200	L778	1912	1911-1920	1
201	R104	1874	1871-1880	1
202	S411	1977	1971-1980	1
203	K758	1866	1861-1870	1
204	S749	1967	1961-1970	1
205	R123	2005	2001-2010	2
206	S523	1892	1891-1900	2
207	S353	1899	1891-1900	3
208	E084	2011	2011-2020	1
209	R433	1967	1961-1970	2
210	R896	1959	1951-1960	2
211	M876	1842	1841-1850	1
212	E121	1988	1981-1990	2
213	R059	2004	2001-2010	1
214	R867	1958	1951-1960	2
215	E064	2006	2001-2010	1
216	R618	1920	1911-1920	1
217	R122	2008	2001-2010	2
218	K764	1913	1911-1920	5
219	R063	1964	1961-1970	1
220	E110	1989	1981-1990	5
221	K247	1928	1921-1930	1
222	L844	1841	1841-1850	1
223	K376	1926	1921-1930	2
224	K366	1929	1921-1930	1
225	S999	1972	1971-1980	3
226	R144	1981	1981-1990	1
227	L644	1945	1941-1950	1
228	R196	1990	1981-1990	1
229	S128	1981	1981-1990	2
230	R799	1881	1881-1890	1
231	Q444	1761	1761-1770	1
232	L546	1910	1901-1910	1
233	R529	1962	1961-1970	2
234	S222	1980	1971-1980	2
235	S990	1884	1881-1890	1
236	N553	1768	1761-1770	1
237	E080	1851	1851-1860	1
238	L596	1932	1931-1940	2
239	E102	2006	2001-2010	1
240	S679	1927	1921-1930	2
241	L264	1914	1911-1920	2
242	P965	1921	1921-1930	1
243	E056	2011	2011-2020	4
244	R341	1972	1971-1980	1
245	S697	1935	1931-1940	5
246	R448	1994	1991-2000	1
247	K669	1936	1931-1940	1
248	K768	1926	1921-1930	1
249	L998	1874	1871-1880	2
250	S529	1955	1951-1960	1
251	S997	1963	1961-1970	9
252	L856	1890	1881-1890	1
253	E249	2012	2011-2020	1
254	L997	1874	1871-1880	7
255	M582	1863	1861-1870	1
256	P295	1910	1901-1910	1
257	E092	2010	2001-2010	1
258	S387	1995	1991-2000	4
259	E082	1879	1871-1880	1
260	R445	1846	1841-1850	1
261	R816	1953	1951-1960	1
262	R095	2005	2001-2010	2
263	S552	1976	1971-1980	1
264	K284	1942	1941-1950	2
265	E290	1934	1931-1940	9
266	R781	1843	1841-1850	1
267	S322	1993	1991-2000	1
268	R551	1982	1981-1990	1
269	L594	1925	1921-1930	3
270	E120	2008	2001-2010	1
271	R114	1997	1991-2000	1
272	S253	1842	1841-1850	2
273	M258	1868	1861-1870	1
274	R737	1876	1871-1880	2
275	M722	1877	1871-1880	1
276	L524	1927	1921-1930	1
277	L483	1921	1921-1930	1
278	K378	1929	1921-1930	1
279	R930	1942	1941-1950	1
280	S129	1989	1981-1990	6
281	L564	1916	1911-1920	1
282	E262	1995	1991-2000	2
283	E119	2004	2001-2010	1
284	R054	2006	2001-2010	1
285	K986	1859	1851-1860	1
286	M284	1856	1851-1860	1
287	L869	1870	1861-1870	1
288	R105	1881	1881-1890	2
289	R064	1981	1981-1990	2
290	K292	1928	1921-1930	1
291	L545	1868	1861-1870	1
292	R451	1987	1981-1990	1
293	R746	1963	1961-1970	1
294	R127	2008	2001-2010	1
295	S983	1932	1931-1940	1
296	E164	2009	2001-2010	1
297	K458	1908	1901-1910	2
298	R075	2007	2001-2010	1
299	R829	1836	1831-1840	1
300	E081	1884	1881-1890	1
301	L636	1934	1931-1940	1
302	E270	2002	2001-2010	6
303	E163	2012	2011-2020	1
304	K536	1927	1921-1930	1
305	S669	1948	1941-1950	2
306	E052	1914	1911-1920	3
307	S980	1887	1881-1890	1
308	L855	1892	1891-1900	4
309	L683	1934	1931-1940	1
310	E127	1995	1991-2000	2
311	P284	1908	1901-1910	3
312	R522	1960	1951-1960	1
313	S794	1885	1881-1890	1
314	L852	1836	1831-1840	1
315	R205	1975	1971-1980	1
316	L377	1894	1891-1900	1
317	R658	1931	1931-1940	1
318	R563	1870	1861-1870	2
319	K897	1933	1931-1940	1
320	P639	1909	1901-1910	1
