# Supplementary material for: Frequency patterns of semantic change: corpus-based evidence of a near-critical dynamics in language change
Source: R Soc Open Sci. 2017 Nov 8;4(11):170830. doi: 10.1098/rsos.170830 (PMC5717648; doi:10.1098/rsos.170830)
Supplement: full_data.zip [file rsos170830supp2.gz › a_la_lisiere_de.csv]

	Decade	Occurrences	Nombre de mots	Frequence	Average frequency	Normalized average frequency
0	1321-1330	0	247971	0.0	0.0	0.0
1	1331-1340	0	187017	0.0	0.0	0.0
2	1341-1350	0	589308	0.0	0.0	0.0
3	1351-1360	0	318194	0.0	0.0	0.0
4	1361-1370	0	662712	0.0	0.0	0.0
5	1371-1380	0	971929	0.0	0.0	0.0
6	1381-1390	0	241822	0.0	0.0	0.0
7	1391-1400	0	1263737	0.0	0.0	0.0
8	1401-1410	0	765291	0.0	0.0	0.0
9	1411-1420	0	324443	0.0	0.0	0.0
10	1421-1430	0	298510	0.0	0.0	0.0
11	1431-1440	0	213190	0.0	0.0	0.0
12	1441-1450	0	386463	0.0	0.0	0.0
13	1451-1460	0	694796	0.0	0.0	0.0
14	1461-1470	0	537606	0.0	0.0	0.0
15	1471-1480	0	183566	0.0	0.0	0.0
16	1481-1490	0	457731	0.0	0.0	0.0
17	1491-1500	0	626697	0.0	0.0	0.0
18	1501-1510	0	162065	0.0	0.0	0.0
19	1511-1520	0	216624	0.0	0.0	0.0
20	1521-1530	0	252956	0.0	0.0	0.0
21	1531-1540	0	194542	0.0	0.0	0.0
22	1541-1550	0	957168	0.0	0.0	0.0
23	1551-1560	0	1949051	0.0	0.0	0.0
24	1561-1570	0	480126	0.0	0.0	0.0
25	1571-1580	0	945849	0.0	0.0	0.0
26	1581-1590	0	842175	0.0	0.0	0.0
27	1591-1600	0	676127	0.0	0.0	0.0
28	1601-1610	0	2099839	0.0	0.0	0.0
29	1611-1620	0	794187	0.0	0.0	0.0
30	1621-1630	0	2095458	0.0	0.0	0.0
31	1631-1640	0	2094158	0.0	0.0	0.0
32	1641-1650	0	1247594	0.0	0.0	0.0
33	1651-1660	0	2303221	0.0	0.0	0.0
34	1661-1670	0	2481229	0.0	0.0	0.0
35	1671-1680	0	2015147	0.0	0.0	0.0
36	1681-1690	0	1684489	0.0	0.0	0.0
37	1691-1700	0	1871214	0.0	0.0	0.0
38	1701-1710	0	809750	0.0	0.0	0.0
39	1711-1720	0	1714151	0.0	0.0	0.0
40	1721-1730	0	1125965	0.0	0.0	0.0
41	1731-1740	0	2909061	0.0	0.0	0.0
42	1741-1750	0	2136771	0.0	0.0	0.0
43	1751-1760	0	2483475	0.0	0.0	0.0
44	1761-1770	2	3287236	0.0608413877190442	0.01216827754380884	0.002179832730358629
45	1771-1780	0	3011727	0.0	0.01216827754380884	0.002179832730358629
46	1781-1790	0	2767020	0.0	0.01216827754380884	0.002179832730358629
47	1791-1800	1	2497443	0.040040953887636274	0.020176468321336093	0.0036144249563299876
48	1801-1810	0	1436685	0.0	0.020176468321336093	0.0036144249563299876
49	1811-1820	0	1624933	0.0	0.008008190777527254	0.0014345922259713592
50	1821-1830	1	3062877	0.03264904206078142	0.014537999189683537	0.00260434612487314
51	1831-1840	7	7375086	0.0949141474418061	0.033520828678044755	0.0060049418858237405
52	1841-1850	13	11919516	0.10906483115589594	0.04732560413169669	0.00847793785922941
53	1851-1860	9	5771056	0.155950661369427	0.0785157364055821	0.014065357356364648
54	1861-1870	15	6858196	0.21871640880488105	0.1222590181665583	0.02190155578071689
55	1871-1880	24	5715634	0.4199009243768933	0.19970939462978068	0.03577606390113933
56	1881-1890	14	7679389	0.18230617045184191	0.21718779923178783	0.03890715606177887
57	1891-1900	20	4613910	0.43347182758224584	0.28206919851705786	0.050530049872699365
58	1901-1910	22	4804354	0.4579179635805355	0.3424626589592795	0.0613489715563649
59	1911-1920	29	5036866	0.575754844381407	0.4138703460745847	0.07414098858693861
60	1921-1930	45	11280218	0.39892846042514424	0.40967585328423495	0.07338958456621839
61	1931-1940	60	10897083	0.5506060658618458	0.4833358323662356	0.08658507856628517
62	1941-1950	51	12300750	0.41460886531309066	0.4795632399124046	0.08590925403158356
63	1951-1960	23	9976887	0.2305328305312068	0.43408621330253894	0.07776247148765533
64	1961-1970	33	13891857	0.23754923477833093	0.3664450913819237	0.06564519926487015
65	1971-1980	31	10280590	0.3015391140002665	0.3469672220969482	0.06215592176999255
66	1981-1990	54	15628128	0.3455308274925826	0.30595217442309547	0.054808460879591264
67	1991-2000	28	10606407	0.26399137804159317	0.275828676968796	0.04941211900068939
68	2001-2010	33	11205157	0.29450725233033326	0.2886235613286213	0.05170420246182738
69	2011-2020	12	2099905	0.5714544229381806	0.35540459896059123	0.06366739865565067
