# Supplementary material for: Frequency patterns of semantic change: corpus-based evidence of a near-critical dynamics in language change
Source: R Soc Open Sci. 2017 Nov 8;4(11):170830. doi: 10.1098/rsos.170830 (PMC5717648; doi:10.1098/rsos.170830)
Supplement: full_data.zip [file rsos170830supp2.gz › a_la_longue_complet.csv]

	Cote	Date	Decade	Occurrences
0	M247	1874	1871-1880	1
1	M744	1847	1841-1850	1
2	P634	1931	1931-1940	2
3	P527	1955	1951-1960	1
4	P486	1904	1901-1910	1
5	P353	1936	1931-1940	1
6	L298	1922	1921-1930	2
7	L282	1939	1931-1940	1
8	K485	1895	1891-1900	2
9	N859	1745	1741-1750	4
10	M388	1823	1821-1830	2
11	L293	1945	1941-1950	3
12	K783	1923	1921-1930	2
13	R025	1988	1981-1990	1
14	P594	1857	1851-1860	1
15	S369	1981	1981-1990	1
16	M567	1789	1781-1790	2
17	L286	1946	1941-1950	1
18	S598	1994	1991-2000	1
19	Q765	1655	1651-1660	1
20	R190	1899	1891-1900	1
21	L248	1946	1941-1950	1
22	K364	1922	1921-1930	1
23	M654	1834	1831-1840	2
24	S187	1984	1981-1990	6
25	R135	1993	1991-2000	1
26	N453	1776	1771-1780	1
27	M366	1825	1821-1830	1
28	S814	1890	1881-1890	1
29	R798	1791	1791-1800	1
30	R553	1965	1961-1970	1
31	R150	1986	1981-1990	1
32	S190	1987	1981-1990	7
33	R609	1892	1891-1900	1
34	R189	1886	1881-1890	1
35	S403	1861	1861-1870	2
36	L227	1916	1911-1920	6
37	M287	1851	1851-1860	3
38	L435	1894	1891-1900	1
39	Q735	1672	1671-1680	1
40	L274	1948	1941-1950	3
41	R458	1968	1961-1970	1
42	R550	1961	1961-1970	2
43	L828	1864	1861-1870	1
44	N735	1764	1761-1770	1
45	M734	1857	1851-1860	3
46	R207	1977	1971-1980	1
47	S649	1956	1951-1960	2
48	K836	1860	1851-1860	5
49	L462	1883	1881-1890	1
50	K552	1924	1921-1930	2
51	M746	1848	1841-1850	2
52	M296	1854	1851-1860	2
53	N593	1761	1761-1770	1
54	S206	1935	1931-1940	1
55	M728	1845	1841-1850	1
56	R858	1960	1951-1960	1
57	E131	1999	1991-2000	1
58	S657	1836	1831-1840	1
59	P553	1959	1951-1960	1
60	M573	1794	1791-1800	1
61	M655	1834	1831-1840	2
62	L843	1874	1871-1880	3
63	S305	1996	1991-2000	1
64	K486	1903	1901-1910	2
65	E292	1937	1931-1940	5
66	R967	1550	1541-1550	1
67	R513	1988	1981-1990	1
68	R525	1977	1971-1980	2
69	P882	1896	1891-1900	1
70	M437	1797	1791-1800	1
71	S329	1996	1991-2000	24
72	L454	1951	1951-1960	1
73	L754	1955	1951-1960	1
74	S336	1847	1841-1850	2
75	M853	1869	1861-1870	1
76	S520	1950	1941-1950	2
77	K997	1893	1891-1900	1
78	M545	1808	1801-1810	10
79	R639	1891	1891-1900	1
80	R897	1896	1891-1900	1
81	K944	1925	1921-1930	2
82	R035	1977	1971-1980	3
83	R821	1963	1961-1970	9
84	K922	1933	1931-1940	1
85	K835	1848	1841-1850	4
86	Q365	1681	1681-1690	2
87	L398	1937	1931-1940	2
88	S415	1957	1951-1960	1
89	S310	1978	1971-1980	2
90	K463	1911	1911-1920	1
91	R032	2001	2001-2010	1
92	S647	1950	1941-1950	4
93	S995	1960	1951-1960	1
94	P647	1926	1921-1930	2
95	P669	1893	1891-1900	1
96	L955	1946	1941-1950	3
97	S347	1967	1961-1970	1
98	R936	1938	1931-1940	1
99	K937	1934	1931-1940	1
100	R721	1985	1981-1990	1
101	Q693	1627	1621-1630	1
102	R611	1939	1931-1940	1
103	N934	1763	1761-1770	1
104	K854	1878	1871-1880	1
105	R488	1841	1841-1850	1
106	N625	1734	1731-1740	1
107	R434	1962	1961-1970	2
108	K655	1910	1901-1910	3
109	M242	1875	1871-1880	1
110	E260	2013	2011-2020	2
111	R938	1928	1921-1930	1
112	N874	1770	1761-1770	1
113	P479	1911	1911-1920	1
114	P222	1750	1741-1750	1
115	M543	1808	1801-1810	2
116	R162	1963	1961-1970	1
117	L854	1892	1891-1900	1
118	R461	1965	1961-1970	1
119	E267	2006	2001-2010	1
120	R439	1968	1961-1970	1
121	P468	1953	1951-1960	2
122	R246	1766	1761-1770	1
123	K996	1923	1921-1930	1
124	P925	1821	1821-1830	2
125	M434	1807	1801-1810	1
126	S268	1965	1961-1970	1
127	M534	1801	1801-1810	2
128	R433	1967	1961-1970	1
129	M738	1824	1821-1830	1
130	K848	1863	1861-1870	2
131	P367	1939	1931-1940	1
132	N345	1784	1781-1790	2
133	M427	1817	1811-1820	1
134	R895	1895	1891-1900	1
135	K594	1918	1911-1920	1
136	S969	1867	1861-1870	3
137	K434	1918	1911-1920	1
138	R864	1961	1961-1970	1
139	L387	1920	1911-1920	1
140	E079	1861	1861-1870	1
141	P598	1965	1961-1970	1
142	Q257	1777	1771-1780	1
143	Q484	1788	1781-1790	1
144	N228	1835	1831-1840	2
145	P243	1731	1731-1740	1
146	R493	1846	1841-1850	1
147	R650	1928	1921-1930	1
148	Q527	1686	1681-1690	1
149	R847	1999	1991-2000	1
150	K528	1922	1921-1930	1
151	K974	1959	1951-1960	1
152	R621	1790	1781-1790	1
153	M579	1856	1851-1860	1
154	P448	1952	1951-1960	1
155	S151	1846	1841-1850	1
156	S404	1592	1591-1600	1
157	P638	1800	1791-1800	1
158	R297	1978	1971-1980	1
159	P675	1868	1861-1870	1
160	P449	1923	1921-1930	1
161	P597	1936	1931-1940	2
162	M764	1847	1841-1850	1
163	N976	1756	1751-1760	1
164	Q367	1715	1711-1720	1
165	S144	1845	1841-1850	1
166	M238	1874	1871-1880	2
167	S191	1989	1981-1990	4
168	N876	1770	1761-1770	1
169	P697	1952	1951-1960	1
170	L753	1955	1951-1960	1
171	K775	1816	1811-1820	1
172	L369	1902	1901-1910	1
173	L288	1921	1921-1930	1
174	S312	1995	1991-2000	1
175	K692	1923	1921-1930	1
176	L253	1921	1921-1930	2
177	M472	1807	1801-1810	1
178	R875	1961	1961-1970	1
179	M735	1857	1851-1860	1
180	M464	1801	1801-1810	1
181	S983	1932	1931-1940	1
182	R127	2008	2001-2010	1
183	K857	1878	1871-1880	2
184	E270	2002	2001-2010	2
185	S669	1948	1941-1950	1
186	R560	1922	1921-1930	2
187	P284	1908	1901-1910	1
188	K842	1860	1851-1860	1
189	M469	1807	1801-1810	5
190	L746	1912	1911-1920	2
191	M947	1803	1801-1810	1
192	R857	1947	1941-1950	2
193	L989	1879	1871-1880	3
194	E007	1948	1941-1950	1
195	S382	1947	1941-1950	2
196	E291	1934	1931-1940	3
197	M283	1857	1851-1860	1
198	K663	1951	1951-1960	3
199	E278	1961	1961-1970	2
200	K592	1912	1911-1920	1
201	M552	1832	1831-1840	1
202	L464	1884	1881-1890	3
203	R792	1949	1941-1950	1
204	R231	1980	1971-1980	1
205	R292	1761	1761-1770	2
206	R165	2005	2001-2010	1
207	M256	1868	1861-1870	1
208	S221	1963	1961-1970	1
209	K968	1956	1951-1960	1
210	S681	1929	1921-1930	1
211	P395	1847	1841-1850	1
212	K373	1933	1931-1940	1
213	L954	1946	1941-1950	4
214	R009	1970	1961-1970	1
215	N276	1782	1781-1790	1
216	P949	1965	1961-1970	1
217	S734	1947	1941-1950	1
218	M958	1855	1851-1860	1
219	P858	1961	1961-1970	1
220	S326	1995	1991-2000	1
221	R677	1789	1781-1790	2
222	M367	1826	1821-1830	1
223	K876	1911	1911-1920	1
224	S002	1951	1951-1960	3
225	M598	1794	1791-1800	1
226	P556	1872	1871-1880	1
227	R017	1951	1951-1960	1
228	M478	1840	1831-1840	1
229	R527	1982	1981-1990	1
230	P962	1903	1901-1910	1
231	M959	1855	1851-1860	3
232	R806	2008	2001-2010	1
233	K898	1938	1931-1940	1
234	S594	1929	1921-1930	1
235	K969	1956	1951-1960	1
236	Q627	1696	1691-1700	2
237	K672	1936	1931-1940	2
238	S245	1593	1591-1600	1
239	K983	1916	1911-1920	1
240	0301	1489	1481-1490	1
241	E247	1661	1661-1670	1
242	R003	2000	1991-2000	1
243	M228	1876	1871-1880	1
244	S998	2008	2001-2010	1
245	K859	1890	1881-1890	1
246	N947	1739	1731-1740	1
247	R745	1963	1961-1970	1
248	S247	1975	1971-1980	1
249	R203	1890	1881-1890	1
250	N527	1774	1771-1780	1
251	M956	1855	1851-1860	1
252	K433	1918	1911-1920	1
253	E083	1988	1981-1990	1
254	N439	1769	1761-1770	1
255	K782	1931	1931-1940	1
256	0302	1489	1481-1490	1
257	S590	1603	1601-1610	19
258	R931	1942	1941-1950	1
259	K967	1956	1951-1960	1
260	R013	1945	1941-1950	1
261	M539	1860	1851-1860	1
262	Z131	1850	1841-1850	1
263	R768	1981	1981-1990	1
264	K372	1940	1931-1940	1
265	M773	1869	1861-1870	3
266	M263	1863	1861-1870	1
267	K637	1883	1881-1890	1
268	L449	1920	1911-1920	2
269	M225	1859	1851-1860	1
270	S328	1996	1991-2000	1
271	P589	1930	1921-1930	1
272	M272	1859	1851-1860	1
273	M899	1863	1861-1870	1
274	K834	1848	1841-1850	3
275	L673	1929	1921-1930	1
276	K893	1936	1931-1940	2
277	L745	1912	1911-1920	2
278	P674	1962	1961-1970	1
279	S354	1857	1851-1860	18
280	M477	1840	1831-1840	2
281	R714	1843	1841-1850	1
282	L246	1946	1941-1950	1
283	R924	1887	1881-1890	1
284	K668	1948	1941-1950	1
285	S361	1997	1991-2000	1
286	R188	1985	1981-1990	1
287	M455	1846	1841-1850	1
288	S181	1559	1551-1560	1
289	M962	1855	1851-1860	1
290	L362	1907	1901-1910	5
291	R782	1843	1841-1850	2
292	S166	1923	1921-1930	2
293	L588	1893	1891-1900	1
294	R088	1998	1991-2000	1
295	M892	1864	1861-1870	1
296	R727	1987	1981-1990	6
297	R608	1902	1901-1910	2
298	K349	1936	1931-1940	1
299	R214	2008	2001-2010	2
300	R869	1980	1971-1980	1
301	S521	1950	1941-1950	6
302	P948	1965	1961-1970	4
303	P774	1898	1891-1900	2
304	S597	1991	1991-2000	5
305	S204	1939	1931-1940	2
306	R031	2001	2001-2010	1
307	S385	1937	1931-1940	1
308	S686	1979	1971-1980	1
309	R050	2005	2001-2010	1
310	E044	1983	1981-1990	1
311	M627	1794	1791-1800	1
312	M286	1851	1851-1860	1
313	N937	1782	1781-1790	1
314	R641	1914	1911-1920	3
315	R649	1922	1921-1930	1
316	N339	1784	1781-1790	1
317	R759	1985	1981-1990	1
318	N953	1751	1751-1760	1
319	N275	1782	1781-1790	2
320	R893	1890	1881-1890	3
321	M396	1823	1821-1830	2
322	M554	1796	1791-1800	1
323	R007	1970	1961-1970	3
324	S567	1973	1971-1980	1
325	M544	1808	1801-1810	4
326	M542	1860	1851-1860	1
327	Z116	1886	1881-1890	1
328	M758	1844	1841-1850	1
329	R896	1959	1951-1960	2
330	E070	1975	1971-1980	1
331	P329	1949	1941-1950	1
332	K556	1944	1941-1950	1
333	P662	1941	1941-1950	1
334	R164	1974	1971-1980	1
335	E110	1989	1981-1990	4
336	R635	1881	1881-1890	2
337	K462	1910	1901-1910	2
338	N892	1770	1761-1770	1
339	L294	1945	1941-1950	1
340	L463	1884	1881-1890	2
341	E194	1953	1951-1960	1
342	0303	1495	1491-1500	1
343	R039	1993	1991-2000	2
344	R556	1965	1961-1970	1
345	E269	1992	1991-2000	4
346	Q544	1684	1681-1690	1
347	E056	2011	2011-2020	1
348	P946	1920	1911-1920	1
349	M873	1859	1851-1860	1
350	M523	1805	1801-1810	1
351	K773	1942	1941-1950	1
352	K478	1891	1891-1900	1
353	N447	1776	1771-1780	1
354	R704	1845	1841-1850	1
355	R528	1982	1981-1990	4
356	S703	1983	1981-1990	1
357	L594	1925	1921-1930	1
358	P352	1936	1931-1940	1
359	N279	1783	1781-1790	1
360	N344	1784	1781-1790	3
361	R429	1668	1661-1670	2
362	M869	1848	1841-1850	1
363	L345	1919	1911-1920	1
364	S256	1990	1981-1990	9
365	K684	1886	1881-1890	1
366	P893	1811	1811-1820	1
367	K797	1848	1841-1850	1
368	S023	1901	1901-1910	1
369	R803	1923	1921-1930	1
370	K886	1904	1901-1910	2
371	E052	1914	1911-1920	2
372	R645	1860	1851-1860	1
373	Z111	1884	1881-1890	1
374	K988	1859	1851-1860	2
375	N385	1776	1771-1780	1
376	R904	1909	1901-1910	2
377	R284	2009	2001-2010	1
378	P585	1957	1951-1960	1
379	L977	1839	1831-1840	1
380	R037	1991	1991-2000	1
381	L638	1931	1931-1940	1
382	P325	1967	1961-1970	1
383	S379	1934	1931-1940	2
384	E144	1985	1981-1990	1
385	S196	1603	1601-1610	28
386	P324	1957	1951-1960	2
387	S435	1930	1921-1930	1
388	R907	1934	1931-1940	4
389	R239	1983	1981-1990	1
390	N246	1835	1831-1840	2
391	K849	1863	1861-1870	1
392	N353	1781	1781-1790	1
393	P838	1969	1961-1970	1
394	M967	1864	1861-1870	1
395	L572	1915	1911-1920	1
396	R795	1975	1971-1980	1
397	R538	1951	1951-1960	3
398	R449	1950	1941-1950	5
399	R872	1967	1961-1970	3
400	E106	2011	2011-2020	1
401	M245	1872	1871-1880	1
402	L295	1954	1951-1960	1
403	L279	1928	1921-1930	1
404	R022	1991	1991-2000	1
405	R498	1851	1851-1860	1
406	R018	1564	1561-1570	2
407	P346	1935	1931-1940	1
408	L459	1883	1881-1890	1
409	Q555	1771	1771-1780	1
410	L249	1946	1941-1950	1
411	M432	1817	1811-1820	1
412	P726	1963	1961-1970	1
413	R005	1970	1961-1970	1
414	N569	1761	1761-1770	1
415	R903	1912	1911-1920	1
416	M889	1867	1861-1870	1
417	R536	1960	1951-1960	1
418	K487	1903	1901-1910	1
419	R638	1879	1871-1880	1
420	P877	1928	1921-1930	1
421	K943	1950	1941-1950	2
422	R750	1972	1971-1980	2
423	K973	1959	1951-1960	3
424	L786	1943	1941-1950	1
425	N773	1746	1741-1750	1
426	P342	1963	1961-1970	1
427	M452	1810	1801-1810	1
428	R630	1793	1791-1800	1
429	N928	1750	1741-1750	2
430	S252	1845	1841-1850	1
431	S625	1849	1841-1850	1
432	P574	1949	1941-1950	1
433	R892	1889	1881-1890	2
434	P332	1949	1941-1950	1
435	R828	1984	1981-1990	1
436	N387	1776	1771-1780	1
437	R160	1925	1921-1930	1
438	N577	1759	1751-1760	1
439	R210	2006	2001-2010	1
440	K269	1932	1931-1940	1
441	E020	1966	1961-1970	3
442	S054	2004	2001-2010	1
443	N262	1792	1791-1800	1
444	M572	1794	1791-1800	1
445	K972	1959	1951-1960	1
446	S656	1815	1811-1820	2
447	N755	1758	1751-1760	1
448	S009	1993	1991-2000	2
449	M275	1864	1861-1870	5
450	K583	1948	1941-1950	1
451	R299	1977	1971-1980	1
452	R337	1981	1981-1990	2
453	P869	1899	1891-1900	1
454	E058	1947	1941-1950	1
455	L536	1898	1891-1900	1
456	S186	1965	1961-1970	2
457	M966	1860	1851-1860	1
458	K539	1913	1911-1920	1
459	K769	1926	1921-1930	1
460	L352	1907	1901-1910	1
461	M358	1831	1831-1840	2
462	S327	1995	1991-2000	1
463	S025	1906	1901-1910	1
464	L365	1900	1891-1900	1
465	L228	1943	1941-1950	2
466	R183	1950	1941-1950	1
467	L368	1908	1901-1910	1
468	M754	1843	1841-1850	3
469	R450	1992	1991-2000	1
470	R833	1865	1861-1870	1
471	R937	1950	1941-1950	6
472	N656	1758	1751-1760	1
473	K939	1943	1941-1950	1
474	P687	1954	1951-1960	1
475	N645	1763	1761-1770	1
476	S325	1990	1981-1990	1
477	R172	1989	1981-1990	1
478	M445	1846	1841-1850	1
479	P398	1907	1901-1910	1
480	L565	1938	1931-1940	1
481	K636	1882	1881-1890	2
482	M669	1835	1831-1840	2
483	M428	1817	1811-1820	1
484	E145	1918	1911-1920	2
485	M863	1872	1871-1880	2
486	K852	1878	1871-1880	1
487	M893	1869	1861-1870	2
488	L466	1885	1881-1890	4
489	S429	1927	1921-1930	1
490	R793	1951	1951-1960	3
491	P554	1960	1951-1960	1
492	S617	1827	1821-1830	1
493	L693	1958	1951-1960	1
494	L842	1874	1871-1880	1
495	L857	1890	1881-1890	1
496	R106	1879	1871-1880	1
497	R171	1854	1851-1860	1
498	R104	1874	1871-1880	1
499	P843	1844	1841-1850	1
500	K758	1866	1861-1870	1
501	S700	1997	1991-2000	2
502	L347	1888	1881-1890	1
503	K647	1928	1921-1930	1
504	R561	1894	1891-1900	2
505	P426	1936	1931-1940	1
506	Q293	1762	1761-1770	2
507	E121	1988	1981-1990	1
508	R212	1997	1991-2000	2
509	E064	2006	2001-2010	1
510	R867	1958	1951-1960	1
511	S332	1835	1831-1840	1
512	S012	1974	1971-1980	1
513	K764	1913	1911-1920	2
514	R063	1964	1961-1970	1
515	R873	1974	1971-1980	1
516	S662	1851	1851-1860	3
517	S999	1972	1971-1980	1
518	M429	1817	1811-1820	1
519	L644	1945	1941-1950	1
520	N982	1776	1771-1780	1
521	R627	1933	1931-1940	1
522	L836	1876	1871-1880	1
523	P837	1962	1961-1970	1
524	M822	1833	1831-1840	1
525	N364	1784	1781-1790	1
526	E033	1977	1971-1980	1
527	L596	1932	1931-1940	1
528	N259	1790	1781-1790	1
529	S585	1794	1791-1800	1
530	L542	1871	1871-1880	1
531	K624	1939	1931-1940	1
532	R079	1994	1991-2000	1
533	Q295	1762	1761-1770	1
534	L247	1946	1941-1950	2
535	K537	1929	1921-1930	3
536	L456	1880	1871-1880	1
537	L766	1955	1951-1960	1
538	S997	1963	1961-1970	1
539	K882	1888	1881-1890	4
540	L259	1941	1941-1950	1
541	S767	1875	1871-1880	1
542	E082	1879	1871-1880	2
543	K298	1955	1951-1960	2
544	Q824	1648	1641-1650	1
545	K444	1922	1921-1930	1
546	L765	1927	1921-1930	2
547	R095	2005	2001-2010	1
548	L763	1949	1941-1950	1
549	S993	1865	1861-1870	2
550	R446	1850	1841-1850	1
551	K929	1939	1931-1940	1
552	P626	1948	1941-1950	1
553	K986	1859	1851-1860	2
554	E005	1981	1981-1990	2
555	L937	1869	1861-1870	2
556	S352	1865	1861-1870	6
557	K884	1951	1951-1960	2
558	R746	1963	1961-1970	4
559	N346	1783	1781-1790	1
560	R852	1560	1551-1560	1
561	K368	1936	1931-1940	1
562	R175	2007	2001-2010	1
563	N554	1749	1741-1750	1
564	N548	1773	1771-1780	1
565	S205	1959	1951-1960	1
566	M576	1874	1871-1880	1
567	S663	1835	1831-1840	10
568	L983	1871	1871-1880	1
569	S306	1956	1951-1960	1
570	N482	1770	1761-1770	5
571	R000	1989	1981-1990	1
572	R698	1950	1941-1950	1
573	L584	1887	1881-1890	1
574	N269	1802	1801-1810	1
575	L465	1885	1881-1890	4
576	K377	1927	1921-1930	4
577	S315	1955	1951-1960	1
578	N572	1761	1761-1770	1
579	R845	1792	1791-1800	1
580	M243	1875	1871-1880	1
581	M355	1836	1831-1840	1
582	R548	1979	1971-1980	1
583	R133	1986	1981-1990	1
584	Q628	1696	1691-1700	1
585	R709	1844	1841-1850	1
586	S731	2002	2001-2010	4
587	P935	1911	1911-1920	4
588	Q887	1631	1631-1640	1
589	R537	1957	1951-1960	1
590	M474	1809	1801-1810	1
591	P228	1768	1761-1770	1
592	S188	1985	1981-1990	3
593	Q495	1735	1731-1740	3
594	K865	1890	1881-1890	1
595	R961	1902	1901-1910	1
596	K339	1942	1941-1950	1
597	L543	1871	1871-1880	2
598	S705	1839	1831-1840	1
599	L225	1924	1921-1930	3
600	L595	1928	1921-1930	1
601	M267	1856	1851-1860	4
602	L373	1964	1961-1970	1
603	E104	2002	2001-2010	1
604	S076	1982	1981-1990	1
605	R178	1996	1991-2000	5
606	M557	1802	1801-1810	1
607	R670	1980	1971-1980	3
608	L532	1859	1851-1860	1
609	K342	1947	1941-1950	1
610	S632	1986	1981-1990	1
611	L677	1935	1931-1940	1
612	M546	1808	1801-1810	2
613	M662	1833	1831-1840	3
614	S331	1992	1991-2000	1
615	Q694	1627	1621-1630	1
616	P529	1903	1901-1910	1
617	N946	1738	1731-1740	2
618	L833	1853	1851-1860	1
619	L252	1921	1921-1930	2
620	P459	1948	1941-1950	1
621	P679	1961	1961-1970	1
622	R568	1550	1541-1550	5
623	R103	1880	1871-1880	1
624	M533	1801	1801-1810	2
625	L376	1888	1881-1890	1
626	R819	1985	1981-1990	1
627	S515	1978	1971-1980	1
628	R636	1897	1891-1900	2
629	M555	1796	1791-1800	1
630	R256	2007	2001-2010	1
631	N754	1758	1751-1760	1
632	L593	1891	1891-1900	1
633	R607	1938	1931-1940	1
634	L496	1883	1881-1890	2
635	N442	1769	1761-1770	1
636	R832	1984	1981-1990	1
637	R192	1982	1981-1990	1
638	N343	1784	1781-1790	2
639	K363	1922	1921-1930	1
640	K784	1942	1941-1950	1
641	S532	1713	1711-1720	1
642	S321	1985	1981-1990	1
643	P584	1947	1941-1950	1
644	M282	1857	1851-1860	3
645	K847	1863	1861-1870	1
646	L999	1876	1871-1880	1
647	Q353	1714	1711-1720	2
648	P285	1908	1901-1910	1
649	S513	1981	1981-1990	1
650	L354	1832	1831-1840	2
651	R431	1840	1831-1840	1
652	R273	1859	1851-1860	1
653	K573	1951	1951-1960	1
654	S596	1983	1981-1990	1
655	P344	1963	1961-1970	1
656	M376	1824	1821-1830	4
657	K856	1878	1871-1880	1
658	P268	1909	1901-1910	1
659	R716	1843	1841-1850	1
660	M264	1863	1861-1870	2
661	E062	1947	1941-1950	1
662	P623	1952	1951-1960	1
663	Z102	1893	1891-1900	1
664	N925	1782	1781-1790	1
665	P828	1967	1961-1970	2
666	S394	1967	1961-1970	1
667	R110	1894	1891-1900	1
668	V000	1609	1601-1610	2
669	Q663	1694	1691-1700	1
670	M449	1810	1801-1810	1
671	L995	1846	1841-1850	4
672	M864	1840	1831-1840	2
673	K966	1954	1951-1960	1
674	E289	1932	1931-1940	3
675	R258	1796	1791-1800	11
676	R943	1926	1921-1930	2
677	S148	1846	1841-1850	1
678	E165	1955	1951-1960	1
679	R174	1974	1971-1980	1
680	N328	1788	1781-1790	1
681	L953	1945	1941-1950	1
682	K676	1948	1941-1950	1
683	M435	1807	1801-1810	2
684	R715	1843	1841-1850	1
685	S189	1986	1981-1990	1
686	R438	1967	1961-1970	3
687	R776	1577	1571-1580	6
688	M262	1863	1861-1870	1
689	N544	1754	1751-1760	2
690	P364	1957	1951-1960	1
691	N563	1741	1741-1750	1
692	L488	1885	1881-1890	1
693	R906	1936	1931-1940	1
694	S978	1881	1881-1890	2
695	N978	1756	1751-1760	1
696	N954	1751	1751-1760	1
697	N227	1835	1831-1840	1
698	P532	1944	1941-1950	6
699	Q485	1788	1781-1790	1
700	R640	1925	1921-1930	1
701	Q729	1629	1621-1630	1
702	N335	1784	1781-1790	1
703	M276	1864	1861-1870	7
704	R545	1961	1961-1970	1
705	R139	2004	2001-2010	2
706	R477	1830	1821-1830	1
707	K585	1938	1931-1940	2
708	P782	1869	1861-1870	1
709	S583	1543	1541-1550	1
710	S141	1850	1841-1850	2
711	K669	1936	1931-1940	3
712	Q794	1602	1601-1610	1
713	R816	1953	1951-1960	1
714	S286	1988	1981-1990	1
715	N674	1755	1751-1760	1
716	S665	1840	1831-1840	7
717	Q253	1771	1771-1780	1
718	R046	2002	2001-2010	1
719	E148	1926	1921-1930	1
720	K378	1929	1921-1930	3
721	Z136	1853	1851-1860	3
722	M595	1832	1831-1840	2
723	R159	1978	1971-1980	1
724	M634	1847	1841-1850	1
725	E066	1952	1951-1960	1
726	M284	1856	1851-1860	5
727	E256	1995	1991-2000	1
728	P475	1745	1741-1750	1
729	Q479	1774	1771-1780	3
730	M285	1851	1851-1860	2
731	E149	1871	1871-1880	1
732	P444	1945	1941-1950	1
733	S661	1949	1941-1950	1
734	L275	1948	1941-1950	2
735	R136	2008	2001-2010	2
736	N765	1757	1751-1760	1
737	K295	1893	1891-1900	1
738	L747	1939	1931-1940	2
739	M389	1822	1821-1830	1
740	R971	1989	1981-1990	1
741	P639	1909	1901-1910	1
