# Supplementary material for: Frequency patterns of semantic change: corpus-based evidence of a near-critical dynamics in language change
Source: R Soc Open Sci. 2017 Nov 8;4(11):170830. doi: 10.1098/rsos.170830 (PMC5717648; doi:10.1098/rsos.170830)
Supplement: full_data.zip [file rsos170830supp2.gz › a_la_longue.csv]

	Decade	Occurrences	Nombre de mots	Frequence	Average frequency	Normalized average frequency
0	1321-1330	0	247971	0.0	0.0	0.0
1	1331-1340	0	187017	0.0	0.0	0.0
2	1341-1350	0	589308	0.0	0.0	0.0
3	1351-1360	0	318194	0.0	0.0	0.0
4	1361-1370	0	662712	0.0	0.0	0.0
5	1371-1380	0	971929	0.0	0.0	0.0
6	1381-1390	0	241822	0.0	0.0	0.0
7	1391-1400	0	1263737	0.0	0.0	0.0
8	1401-1410	0	765291	0.0	0.0	0.0
9	1411-1420	0	324443	0.0	0.0	0.0
10	1421-1430	0	298510	0.0	0.0	0.0
11	1431-1440	0	213190	0.0	0.0	0.0
12	1441-1450	0	386463	0.0	0.0	0.0
13	1451-1460	0	694796	0.0	0.0	0.0
14	1461-1470	0	537606	0.0	0.0	0.0
15	1471-1480	0	183566	0.0	0.0	0.0
16	1481-1490	2	457731	0.43693785214460024	0.08738757042892005	0.0034739980351979538
17	1491-1500	1	626697	0.15956674437567117	0.11930091930405429	0.004742678589476333
18	1501-1510	0	162065	0.0	0.11930091930405429	0.004742678589476333
19	1511-1520	0	216624	0.0	0.11930091930405429	0.004742678589476333
20	1521-1530	0	252956	0.0	0.11930091930405429	0.004742678589476333
21	1531-1540	0	194542	0.0	0.03191334887513424	0.001268680554278379
22	1541-1550	7	957168	0.7313240726810758	0.14626481453621515	0.005814598984997597
23	1551-1560	2	1949051	0.10261404139758272	0.1667876228157317	0.006630460958157456
24	1561-1570	2	480126	0.41655732037006954	0.2500990868897456	0.009942417808336771
25	1571-1580	6	945849	0.6343507261729938	0.37696923212434436	0.01498600276105923
26	1581-1590	0	842175	0.0	0.37696923212434436	0.01498600276105923
27	1591-1600	2	676127	0.29580241581832994	0.28986490075179516	0.011523264587195034
28	1601-1610	50	2099839	2.3811349346307025	0.7455690793984191	0.029639289709298126
29	1611-1620	0	794187	0.0	0.6622576153244053	0.026327332859118813
30	1621-1630	3	2095458	0.14316679217622114	0.5640208285250508	0.022422035999965298
31	1631-1640	1	2094158	0.04775188882596251	0.5735712062902432	0.022801700904583094
32	1641-1650	1	1247594	0.08015428095999179	0.5304415793185756	0.02108712938573917
33	1651-1660	1	2303221	0.04341745755183719	0.06289808390280252	0.002500445072720994
34	1661-1670	3	2481229	0.12090782430803444	0.0870796487644094	0.00346175694356153
35	1671-1680	1	2015147	0.049624171338368855	0.06837112459683896	0.0027180198665311306
36	1681-1690	4	1684489	0.23746073735120857	0.10631289430188817	0.004226353749259756
37	1691-1700	4	1871214	0.21376496755582206	0.13303503162105423	0.005288663321289588
38	1701-1710	0	809750	0.0	0.12435154011068679	0.004943460539044811
39	1711-1720	4	1714151	0.23335167088547043	0.14684030942617396	0.0058374771598589704
40	1721-1730	0	1125965	0.0	0.13691547515850022	0.005442926143320427
41	1731-1740	8	2909061	0.27500282737281895	0.14442389316282228	0.005741415153444314
42	1741-1750	11	2136771	0.5147954553857198	0.20462999072880184	0.008134843230510194
43	1751-1760	12	2483475	0.4831939117567119	0.3012687730801442	0.011976613156881576
44	1761-1770	23	3287236	0.6996759587690083	0.3945336306568518	0.015684256364997064
45	1771-1780	13	3011727	0.4316460290059491	0.4808628364580416	0.0191161802628868
46	1781-1790	27	2767020	0.9757789968991912	0.6210180703633161	0.024687899499613617
47	1791-1800	24	2497443	0.9609828933032706	0.7102555579468262	0.02823543898388472
48	1801-1810	39	1436685	2.714582528529218	1.1565332813013274	0.045976725604814445
49	1811-1820	8	1624933	0.49232799136949035	1.1150636878214237	0.04432814691607719
50	1821-1830	16	3062877	0.5223846729725027	1.1332114166147345	0.04504959018154189
51	1831-1840	50	7375086	0.6779581960129007	1.0736472564374764	0.042681681628776696
52	1841-1850	47	11919516	0.3943113126405468	0.9603129403049318	0.038176198873821135
53	1851-1860	79	5771056	1.3689002497983038	0.6911764845587489	0.027476971124688544
54	1861-1870	52	6858196	0.758216883856921	0.744354263056235	0.029590996003852833
55	1871-1880	38	5715634	0.6648431302634144	0.7728459545144174	0.030723652280476306
56	1881-1890	47	7679389	0.6120278579454693	0.759659886900931	0.03019945447114942
57	1891-1900	27	4613910	0.5851869672360319	0.7978350178200281	0.03171706537571438
58	1901-1910	33	4804354	0.6868769453708032	0.661430356934528	0.026294446099515256
59	1911-1920	39	5036866	0.774290997616375	0.6646451796864188	0.026422247889503942
60	1921-1930	62	11280218	0.5496347676968654	0.641603507173109	0.025506251202034275
61	1931-1940	65	10897083	0.5964899046836662	0.6384959165207483	0.025382712307801238
62	1941-1950	92	12300750	0.747921874682438	0.6710428980100296	0.026676582239078886
63	1951-1960	63	9976887	0.6314594923246099	0.6599594074007908	0.02623597009697855
64	1961-1970	70	13891857	0.5038923161964596	0.6058796711168078	0.024086088864756928
65	1971-1980	31	10280590	0.3015391140002665	0.5562605403774881	0.02211353416560968
66	1981-1990	78	15628128	0.49910008415595264	0.5367825762719454	0.021339208838790456
67	1991-2000	64	10606407	0.6034088640950701	0.5078799741544717	0.020190217254799893
68	2001-2010	29	11205157	0.2588094035630201	0.4333499564021538	0.017227357274095644
69	2011-2020	4	2099905	0.19048480764606018	0.3706684546920739	0.014735522191425687
