# Supplementary material for: Frequency patterns of semantic change: corpus-based evidence of a near-critical dynamics in language change
Source: R Soc Open Sci. 2017 Nov 8;4(11):170830. doi: 10.1098/rsos.170830 (PMC5717648; doi:10.1098/rsos.170830)
Supplement: full_data.zip [file rsos170830supp2.gz › a_la_lumiere_de_complet.csv]

	Cote	Date	Decade	Occurrences
0	L223	1946	1941-1950	1
1	P634	1931	1931-1940	2
2	P527	1955	1951-1960	1
3	P353	1936	1931-1940	2
4	S318	1985	1981-1990	1
5	P836	1959	1951-1960	1
6	L298	1922	1921-1930	2
7	R158	2004	2001-2010	1
8	S670	1976	1971-1980	2
9	L386	1920	1911-1920	1
10	E195	2000	1991-2000	1
11	S881	1715	1711-1720	2
12	S369	1981	1981-1990	1
13	N288	1788	1781-1790	1
14	S598	1994	1991-2000	3
15	S477	1946	1941-1950	1
16	L428	1893	1891-1900	2
17	K259	1944	1941-1950	2
18	N455	1771	1771-1780	1
19	L863	1851	1851-1860	1
20	P773	1942	1941-1950	1
21	R008	1970	1961-1970	1
22	R784	2003	2001-2010	3
23	R540	1983	1981-1990	1
24	P783	1965	1961-1970	1
25	S788	1869	1861-1870	3
26	K839	1860	1851-1860	1
27	P645	1921	1921-1930	1
28	S539	1983	1981-1990	1
29	S190	1987	1981-1990	2
30	L426	1893	1891-1900	1
31	P996	1880	1871-1880	2
32	L359	1907	1901-1910	1
33	K858	1890	1881-1890	1
34	Q364	1681	1681-1690	1
35	R458	1968	1961-1970	1
36	P652	1958	1951-1960	2
37	R550	1961	1961-1970	1
38	S249	1989	1981-1990	1
39	M798	1833	1831-1840	1
40	R526	1947	1941-1950	1
41	S649	1956	1951-1960	1
42	K724	1908	1901-1910	1
43	L876	1945	1941-1950	1
44	S206	1935	1931-1940	1
45	R858	1960	1951-1960	1
46	S880	1715	1711-1720	1
47	E131	1999	1991-2000	1
48	N264	1790	1781-1790	1
49	E292	1937	1931-1940	1
50	S696	1972	1971-1980	2
51	S346	1939	1931-1940	1
52	R513	1988	1981-1990	2
53	P446	1937	1931-1940	1
54	R624	1929	1921-1930	1
55	R497	1850	1841-1850	1
56	R592	1933	1931-1940	3
57	S747	1560	1551-1560	1
58	M622	1789	1781-1790	1
59	R121	1991	1991-2000	1
60	L454	1951	1951-1960	2
61	Q382	1671	1671-1680	3
62	S053	1851	1851-1860	1
63	N647	1760	1751-1760	2
64	N646	1760	1751-1760	1
65	R457	1966	1961-1970	1
66	E178	2011	2011-2020	1
67	S254	1964	1961-1970	1
68	R639	1891	1891-1900	1
69	K272	1932	1931-1940	1
70	K439	1920	1911-1920	1
71	R129	2008	2001-2010	2
72	R454	1865	1861-1870	1
73	M998	1796	1791-1800	1
74	S310	1978	1971-1980	1
75	S415	1957	1951-1960	2
76	K463	1911	1911-1920	1
77	R295	1997	1991-2000	1
78	Q683	1646	1641-1650	1
79	P355	1936	1931-1940	1
80	L634	1932	1931-1940	2
81	S995	1960	1951-1960	6
82	K398	1937	1931-1940	1
83	6008	1394	1391-1400	1
84	S383	1955	1951-1960	1
85	P669	1893	1891-1900	3
86	N243	1835	1831-1840	1
87	S347	1967	1961-1970	4
88	R801	1986	1981-1990	3
89	P927	1961	1961-1970	8
90	K937	1934	1931-1940	1
91	P373	1964	1961-1970	1
92	L762	1942	1941-1950	1
93	R611	1939	1931-1940	4
94	P855	1960	1951-1960	1
95	Q287	1729	1721-1730	1
96	N934	1763	1761-1770	2
97	R925	1891	1891-1900	1
98	E186	2012	2011-2020	5
99	S123	1970	1961-1970	3
100	E076	1946	1941-1950	1
101	P487	1956	1951-1960	1
102	R452	1976	1971-1980	1
103	S392	1812	1811-1820	1
104	E109	2008	2001-2010	1
105	P672	1949	1941-1950	1
106	P727	1960	1951-1960	1
107	R461	1965	1961-1970	2
108	R918	1960	1951-1960	1
109	Q892	1627	1621-1630	1
110	S668	1886	1881-1890	1
111	K236	1922	1921-1930	1
112	E283	2008	2001-2010	2
113	E146	1950	1941-1950	1
114	P925	1821	1821-1830	1
115	L798	1939	1931-1940	2
116	L257	1944	1941-1950	1
117	0114	1429	1421-1430	1
118	R865	1948	1941-1950	1
119	S268	1965	1961-1970	1
120	N332	1786	1781-1790	1
121	R666	1971	1971-1980	1
122	S534	1662	1661-1670	1
123	R433	1967	1961-1970	3
124	K248	1931	1931-1940	1
125	R122	2008	2001-2010	1
126	S493	1950	1941-1950	1
127	P292	1967	1961-1970	2
128	P776	1792	1791-1800	1
129	P596	1964	1961-1970	1
130	P367	1939	1931-1940	1
131	R518	1940	1931-1940	1
132	M427	1817	1811-1820	2
133	R762	1980	1971-1980	1
134	S969	1867	1861-1870	1
135	M297	1854	1851-1860	1
136	R052	2006	2001-2010	1
137	M222	1876	1871-1880	2
138	L222	1939	1931-1940	1
139	S990	1884	1881-1890	1
140	K767	1926	1921-1930	1
141	Q527	1686	1681-1690	2
142	L629	1932	1931-1940	4
143	S300	1986	1981-1990	1
144	R621	1790	1781-1790	2
145	L679	1936	1931-1940	1
146	K266	1889	1881-1890	2
147	S697	1935	1931-1940	1
148	L432	1956	1951-1960	1
149	S151	1846	1841-1850	1
150	S404	1592	1591-1600	1
151	L276	1919	1911-1920	1
152	L427	1893	1891-1900	1
153	L689	1950	1941-1950	1
154	R049	2004	2001-2010	2
155	Q354	1714	1711-1720	1
156	E279	1961	1961-1970	1
157	L822	1939	1931-1940	1
158	P597	1936	1931-1940	1
159	L788	1949	1941-1950	3
160	S552	1976	1971-1980	1
161	P759	1920	1911-1920	3
162	N478	1775	1771-1780	1
163	S191	1989	1981-1990	2
164	L887	1872	1871-1880	1
165	N229	1835	1831-1840	1
166	K455	1907	1901-1910	1
167	L753	1955	1951-1960	1
168	L369	1902	1901-1910	1
169	L296	1954	1951-1960	1
170	N595	1761	1761-1770	1
171	N547	1771	1771-1780	1
172	P362	1957	1951-1960	4
173	R587	1934	1931-1940	4
174	E282	2006	2001-2010	1
175	R451	1987	1981-1990	2
176	S689	1985	1981-1990	1
177	S706	1961	1961-1970	6
178	R875	1961	1961-1970	1
179	M464	1801	1801-1810	1
180	M392	1824	1821-1830	4
181	R045	2004	2001-2010	1
182	E270	2002	2001-2010	4
183	M923	1863	1861-1870	1
184	S227	1962	1961-1970	1
185	P832	1969	1961-1970	1
186	E163	2012	2011-2020	1
187	M469	1807	1801-1810	1
188	N894	1770	1761-1770	1
189	S573	1948	1941-1950	1
190	R898	1903	1901-1910	3
191	K885	1951	1951-1960	1
192	K274	1912	1911-1920	1
193	L996	1874	1871-1880	2
194	R820	1986	1981-1990	1
195	R519	1952	1951-1960	1
196	E278	1961	1961-1970	1
197	L967	1864	1861-1870	1
198	M574	1791	1791-1800	1
199	R231	1980	1971-1980	2
200	M495	1805	1801-1810	1
201	P236	1765	1761-1770	1
202	R165	2005	2001-2010	1
203	N286	1788	1781-1790	1
204	M256	1868	1861-1870	1
205	P294	1963	1961-1970	7
206	R009	1970	1961-1970	1
207	S681	1929	1921-1930	1
208	L954	1946	1941-1950	1
209	N342	1784	1781-1790	2
210	K932	1941	1941-1950	1
211	M454	1810	1801-1810	1
212	P335	1949	1941-1950	1
213	S683	1987	1981-1990	3
214	K429	1913	1911-1920	1
215	S734	1947	1941-1950	1
216	N354	1781	1781-1790	1
217	R677	1789	1781-1790	1
218	K876	1911	1911-1920	1
219	M598	1794	1791-1800	1
220	L364	1923	1921-1930	1
221	E251	1980	1971-1980	1
222	M478	1840	1831-1840	1
223	K384	1945	1941-1950	2
224	R527	1982	1981-1990	2
225	M959	1855	1851-1860	1
226	P955	1923	1921-1930	3
227	E170	2012	2011-2020	1
228	M977	1848	1841-1850	1
229	S396	1927	1921-1930	2
230	S594	1929	1921-1930	1
231	B005	1953	1951-1960	1
232	K969	1956	1951-1960	1
233	S299	1985	1981-1990	1
234	Q627	1696	1691-1700	1
235	N433	1778	1771-1780	1
236	P739	1960	1951-1960	1
237	K824	1848	1841-1850	1
238	L797	1949	1941-1950	3
239	K695	1925	1921-1930	2
240	R034	2005	2001-2010	1
241	R125	2008	2001-2010	1
242	N837	1733	1731-1740	2
243	N479	1770	1761-1770	1
244	R286	1731	1731-1740	2
245	M858	1795	1791-1800	1
246	R003	2000	1991-2000	1
247	L682	1936	1931-1940	1
248	6203	1360	1351-1360	1
249	M868	1848	1841-1850	1
250	S998	2008	2001-2010	1
251	S207	1982	1981-1990	1
252	N636	1763	1761-1770	1
253	R837	1864	1861-1870	1
254	L748	1955	1951-1960	1
255	E126	2012	2011-2020	1
256	L299	1925	1921-1930	1
257	R514	1929	1921-1930	2
258	Q334	1713	1711-1720	2
259	M462	1814	1811-1820	5
260	R725	1986	1981-1990	1
261	R203	1890	1881-1890	1
262	N775	1750	1741-1750	1
263	P248	1735	1731-1740	1
264	K433	1918	1911-1920	1
265	E083	1988	1981-1990	2
266	L384	1921	1921-1930	1
267	K794	1848	1841-1850	1
268	N538	1758	1751-1760	1
269	R595	1935	1931-1940	3
270	M357	1839	1831-1840	1
271	S251	1962	1961-1970	2
272	E123	2002	2001-2010	1
273	Q373	1699	1691-1700	1
274	N944	1731	1731-1740	1
275	N588	1769	1761-1770	1
276	R574	1864	1861-1870	1
277	K535	1926	1921-1930	1
278	K864	1890	1881-1890	1
279	L363	1906	1901-1910	1
280	K443	1921	1921-1930	1
281	S354	1857	1851-1860	1
282	M477	1840	1831-1840	1
283	R044	1997	1991-2000	1
284	L246	1946	1941-1950	1
285	R924	1887	1881-1890	1
286	K584	1938	1931-1940	1
287	R188	1985	1981-1990	2
288	M455	1846	1841-1850	1
289	K396	1938	1931-1940	1
290	R092	2006	2001-2010	1
291	P748	1955	1951-1960	1
292	S739	1862	1861-1870	3
293	P374	1964	1961-1970	2
294	P347	1935	1931-1940	1
295	P742	1938	1931-1940	2
296	R782	1843	1841-1850	2
297	S166	1923	1921-1930	1
298	R334	1623	1621-1630	7
299	E035	1981	1981-1990	3
300	L486	1884	1881-1890	2
301	S395	1930	1921-1930	1
302	P359	1961	1961-1970	2
303	S597	1991	1991-2000	1
304	P423	1941	1941-1950	3
305	S204	1939	1931-1940	1
306	K348	1934	1931-1940	3
307	L643	1932	1931-1940	1
308	L322	1930	1921-1930	3
309	R166	2006	2001-2010	2
310	K844	1863	1861-1870	1
311	E167	1965	1961-1970	3
312	R778	1858	1851-1860	1
313	P358	1961	1961-1970	1
314	E044	1983	1981-1990	1
315	L749	1949	1941-1950	1
316	E166	1955	1951-1960	1
317	K699	1928	1921-1930	1
318	K936	1901	1901-1910	1
319	Q546	1684	1681-1690	1
320	S957	1669	1661-1670	1
321	S303	1979	1971-1980	1
322	Q467	1744	1741-1750	1
323	R007	1970	1961-1970	2
324	N437	1776	1771-1780	1
325	R251	1771	1771-1780	1
326	R459	1966	1961-1970	1
327	S567	1973	1971-1980	1
328	S284	1992	1991-2000	1
329	R147	2008	2001-2010	2
330	M758	1844	1841-1850	1
331	P557	1872	1871-1880	3
332	E070	1975	1971-1980	1
333	P329	1949	1941-1950	2
334	L939	1859	1851-1860	1
335	S732	1969	1961-1970	1
336	L294	1945	1941-1950	1
337	E194	1953	1951-1960	1
338	N338	1784	1781-1790	1
339	R039	1993	1991-2000	2
340	P763	1966	1961-1970	1
341	R124	2008	2001-2010	2
342	R556	1965	1961-1970	1
343	L244	1929	1921-1930	1
344	L445	1945	1941-1950	3
345	S128	1981	1981-1990	1
346	L796	1949	1941-1950	1
347	S083	1926	1921-1930	1
348	S551	1976	1971-1980	1
349	S226	1978	1971-1980	5
350	L776	1942	1941-1950	1
351	P569	1954	1951-1960	1
352	P323	1957	1951-1960	3
353	K723	1908	1901-1910	1
354	E092	2010	2001-2010	4
355	R707	1842	1841-1850	1
356	S488	1948	1941-1950	1
357	P363	1957	1951-1960	2
358	R528	1982	1981-1990	1
359	S703	1983	1981-1990	2
360	M279	1831	1831-1840	1
361	R802	2009	2001-2010	1
362	0202	1400	1391-1400	1
363	S504	1952	1951-1960	1
364	P625	1948	1941-1950	3
365	R543	1920	1911-1920	3
366	K795	1848	1841-1850	1
367	R080	1980	1971-1980	1
368	K336	1920	1911-1920	2
369	E060	1970	1961-1970	1
370	S304	1954	1951-1960	1
371	N873	1770	1761-1770	1
372	M869	1848	1841-1850	1
373	K698	1927	1921-1930	1
374	R920	1949	1941-1950	3
375	R539	1982	1981-1990	1
376	S256	1990	1981-1990	3
377	K684	1886	1881-1890	1
378	K938	1939	1931-1940	1
379	K777	1931	1931-1940	1
380	K754	1925	1921-1930	1
381	L339	1936	1931-1940	1
382	P328	1942	1941-1950	2
383	K797	1848	1841-1850	1
384	R298	2008	2001-2010	2
385	K925	1935	1931-1940	1
386	R602	1887	1881-1890	1
387	R522	1960	1951-1960	1
388	M723	1869	1861-1870	1
389	P357	1961	1961-1970	2
390	S517	1966	1961-1970	3
391	E034	1978	1971-1980	3
392	P642	1912	1911-1920	1
393	S388	1938	1931-1940	1
394	R111	1897	1891-1900	1
395	L638	1931	1931-1940	3
396	E144	1985	1981-1990	1
397	S379	1934	1931-1940	1
398	K283	1939	1931-1940	1
399	P433	1960	1951-1960	1
400	P324	1957	1951-1960	1
401	S602	1948	1941-1950	1
402	S527	1946	1941-1950	1
403	R239	1983	1981-1990	1
404	S108	1629	1621-1630	1
405	S650	1868	1861-1870	1
406	N723	1755	1751-1760	1
407	P993	1957	1951-1960	1
408	E208	1670	1661-1670	1
409	N353	1781	1781-1790	1
410	K845	1863	1861-1870	1
411	R441	1966	1961-1970	2
412	R795	1975	1971-1980	1
413	R524	1886	1881-1890	1
414	S307	1995	1991-2000	1
415	R449	1950	1941-1950	2
416	M694	1829	1821-1830	4
417	R872	1967	1961-1970	1
418	L336	1933	1931-1940	2
419	L295	1954	1951-1960	2
420	K855	1878	1871-1880	1
421	L249	1946	1941-1950	2
422	P346	1935	1931-1940	1
423	R600	1893	1891-1900	1
424	Q555	1771	1771-1780	1
425	N349	1781	1781-1790	2
426	R005	1970	1961-1970	1
427	M889	1867	1861-1870	1
428	R536	1960	1951-1960	2
429	S768	1874	1871-1880	1
430	R271	1994	1991-2000	1
431	L764	1927	1921-1930	1
432	R750	1972	1971-1980	1
433	P698	1952	1951-1960	1
434	L786	1943	1941-1950	1
435	L774	1935	1931-1940	1
436	M492	1805	1801-1810	1
437	P332	1949	1941-1950	2
438	K333	1901	1901-1910	2
439	R002	1997	1991-2000	3
440	Q981	2002	2001-2010	1
441	R914	1929	1921-1930	1
442	S674	1925	1921-1930	1
443	N387	1776	1771-1780	1
444	P756	1920	1911-1920	1
445	R015	1948	1941-1950	1
446	L935	1833	1831-1840	1
447	R210	2006	2001-2010	1
448	K269	1932	1931-1940	1
449	P327	1942	1941-1950	3
450	N386	1776	1771-1780	1
451	S356	1953	1951-1960	1
452	K935	1896	1891-1900	1
453	L755	1927	1921-1930	2
454	N545	1772	1771-1780	1
455	Z154	1874	1871-1880	1
456	K267	1907	1901-1910	1
457	R610	1934	1931-1940	3
458	S687	1918	1911-1920	2
459	S009	1993	1991-2000	2
460	K464	1912	1911-1920	1
461	R299	1977	1971-1980	4
462	L372	1902	1901-1910	1
463	R337	1981	1981-1990	2
464	P326	1967	1961-1970	3
465	R807	1969	1961-1970	1
466	K488	1944	1941-1950	1
467	S001	1949	1941-1950	2
468	E268	1998	1991-2000	1
469	L536	1898	1891-1900	1
470	M966	1860	1851-1860	1
471	L775	1942	1941-1950	1
472	E128	1987	1981-1990	2
473	E180	2013	2011-2020	1
474	L352	1907	1901-1910	1
475	L875	1945	1941-1950	2
476	L832	1859	1851-1860	1
477	P762	1966	1961-1970	1
478	R450	1992	1991-2000	2
479	L669	1938	1931-1940	2
480	R937	1950	1941-1950	1
481	M548	1832	1831-1840	1
482	P629	1924	1921-1930	1
483	R915	1958	1951-1960	1
484	K939	1943	1941-1950	1
485	P687	1954	1951-1960	1
486	M584	1836	1831-1840	1
487	E230	1946	1941-1950	1
488	R796	1874	1871-1880	1
489	L263	1923	1921-1930	1
490	S325	1990	1981-1990	1
491	P398	1907	1901-1910	4
492	N355	1781	1781-1790	1
493	K423	1934	1931-1940	1
494	L598	1935	1931-1940	1
495	E145	1918	1911-1920	1
496	M669	1835	1831-1840	1
497	S545	1947	1941-1950	1
498	7002	1360	1351-1360	1
499	P356	1961	1961-1970	1
500	K852	1878	1871-1880	2
501	K635	1889	1881-1890	3
502	L635	1938	1931-1940	1
503	R793	1951	1951-1960	2
504	E257	1994	1991-2000	2
505	Q659	1624	1621-1630	1
506	P646	1911	1911-1920	2
507	L693	1958	1951-1960	2
508	L632	1932	1931-1940	4
509	L842	1874	1871-1880	1
510	L243	1929	1921-1930	1
511	P984	1801	1801-1810	1
512	S040	1949	1941-1950	1
513	L397	1899	1891-1900	1
514	P559	1962	1961-1970	1
515	R826	1966	1961-1970	1
516	P686	1945	1941-1950	1
517	K984	1916	1911-1920	1
518	N258	1829	1821-1830	1
519	S353	1899	1891-1900	1
520	R437	1964	1961-1970	1
521	Q990	2003	2001-2010	3
522	P426	1936	1931-1940	1
523	E121	1988	1981-1990	1
524	E064	2006	2001-2010	6
525	S588	1979	1971-1980	1
526	S364	1958	1951-1960	1
527	R618	1920	1911-1920	1
528	L242	1906	1901-1910	1
529	K764	1913	1911-1920	2
530	L338	1933	1931-1940	1
531	P478	1964	1961-1970	3
532	R063	1964	1961-1970	4
533	R873	1974	1971-1980	2
534	Q926	1654	1651-1660	1
535	R679	1971	1971-1980	1
536	L736	1939	1931-1940	1
537	S999	1972	1971-1980	1
538	P654	1961	1961-1970	2
539	M429	1817	1811-1820	1
540	P562	1964	1961-1970	1
541	K344	1957	1951-1960	1
542	L569	1925	1921-1930	2
543	S494	1950	1941-1950	1
544	R902	1902	1901-1910	1
545	R627	1933	1931-1940	2
546	5901	1377	1371-1380	1
547	R154	2002	2001-2010	1
548	L686	1945	1941-1950	2
549	R657	1537	1531-1540	1
550	E033	1977	1971-1980	3
551	S222	1980	1971-1980	10
552	L596	1932	1931-1940	1
553	N259	1790	1781-1790	1
554	M693	1829	1821-1830	1
555	L576	1921	1921-1930	1
556	E183	2009	2001-2010	1
557	S529	1955	1951-1960	3
558	S997	1963	1961-1970	1
559	N948	1739	1731-1740	2
560	P876	1943	1941-1950	2
561	K298	1955	1951-1960	1
562	P522	1954	1951-1960	4
563	R095	2005	2001-2010	3
564	R752	1984	1981-1990	1
565	K959	1904	1901-1910	1
566	S253	1842	1841-1850	1
567	M722	1877	1871-1880	1
568	L524	1927	1921-1930	2
569	L825	1952	1951-1960	1
570	R191	1980	1971-1980	2
571	M952	1810	1801-1810	2
572	S835	1732	1731-1740	1
573	R193	1997	1991-2000	1
574	L564	1916	1911-1920	2
575	P626	1948	1941-1950	1
576	L937	1869	1861-1870	1
577	S352	1865	1861-1870	2
578	R064	1981	1981-1990	1
579	K884	1951	1951-1960	1
580	N232	1838	1831-1840	2
581	R029	1759	1751-1760	1
582	Q936	1654	1651-1660	1
583	P276	1961	1961-1970	1
584	R838	1845	1841-1850	1
585	E081	1884	1881-1890	1
586	Q924	1659	1651-1660	1
587	L767	1955	1951-1960	1
588	P956	1945	1941-1950	1
589	L795	1949	1941-1950	7
590	R175	2007	2001-2010	1
591	S741	1865	1861-1870	1
592	E277	1961	1961-1970	2
593	S205	1959	1951-1960	1
594	M749	1843	1841-1850	1
595	N239	1835	1831-1840	1
596	E243	1661	1661-1670	2
597	Q459	1735	1731-1740	1
598	S595	1961	1961-1970	1
599	R097	2003	2001-2010	1
600	S663	1835	1831-1840	1
601	R096	2003	2001-2010	3
602	N482	1770	1761-1770	1
603	R000	1989	1981-1990	1
604	K789	1848	1841-1850	2
605	K693	1925	1921-1930	1
606	S535	1662	1661-1670	1
607	S884	1996	1991-2000	1
608	S885	1993	1991-2000	1
609	M355	1836	1831-1840	1
610	N997	1766	1761-1770	1
611	Q628	1696	1691-1700	1
612	S628	1826	1821-1830	1
613	M733	1835	1831-1840	1
614	L672	1938	1931-1940	1
615	P578	1947	1941-1950	1
616	S677	1926	1921-1930	1
617	L278	1963	1961-1970	1
618	E098	1984	1981-1990	1
619	K889	1930	1921-1930	2
620	M474	1809	1801-1810	1
621	S188	1985	1981-1990	3
622	S407	1967	1961-1970	1
623	R230	1983	1981-1990	10
624	E030	1991	1991-2000	1
625	R961	1902	1901-1910	1
626	M973	1822	1821-1830	1
627	P267	1899	1891-1900	1
628	M463	1814	1811-1820	1
629	Q329	1713	1711-1720	1
630	S705	1839	1831-1840	1
631	S232	1979	1971-1980	1
632	R764	1982	1981-1990	1
633	E090	1992	1991-2000	2
634	L373	1964	1961-1970	2
635	K658	1910	1901-1910	1
636	E036	1983	1981-1990	2
637	R016	1962	1961-1970	1
638	S076	1982	1981-1990	2
639	P757	1920	1911-1920	1
640	L266	1905	1901-1910	1
641	L292	1911	1911-1920	1
642	R178	1996	1991-2000	2
643	P289	1967	1961-1970	1
644	K347	1929	1921-1930	1
645	R443	1935	1931-1940	1
646	L532	1859	1851-1860	1
647	M422	1823	1821-1830	2
648	R280	1825	1821-1830	1
649	M546	1808	1801-1810	1
650	R963	1587	1581-1590	1
651	E037	1985	1981-1990	1
652	M774	1854	1851-1860	1
653	E181	2006	2001-2010	1
654	P459	1948	1941-1950	1
655	P679	1961	1961-1970	2
656	M533	1801	1801-1810	1
657	N263	1790	1781-1790	2
658	S368	1942	1941-1950	3
659	R559	1981	1981-1990	1
660	N992	1774	1771-1780	1
661	N224	1840	1831-1840	1
662	R819	1985	1981-1990	1
663	N428	1779	1771-1780	2
664	K468	1923	1921-1930	1
665	K826	1940	1931-1940	2
666	R607	1938	1931-1940	1
667	M888	1867	1861-1870	1
668	P385	1816	1811-1820	1
669	K286	1943	1941-1950	1
670	R192	1982	1981-1990	1
671	N343	1784	1781-1790	1
672	S532	1713	1711-1720	1
673	L329	1932	1931-1940	1
674	P689	1845	1841-1850	1
675	L639	1936	1931-1940	1
676	S321	1985	1981-1990	1
677	L623	1920	1911-1920	1
678	R871	1946	1941-1950	1
679	Q353	1714	1711-1720	1
680	Q935	1654	1651-1660	1
681	R431	1840	1831-1840	1
682	E259	2012	2011-2020	1
683	E182	2007	2001-2010	2
684	R901	1904	1901-1910	3
685	R074	2003	2001-2010	1
686	L793	1957	1951-1960	3
687	K722	1928	1921-1930	2
688	N848	1749	1741-1750	1
689	M867	1842	1841-1850	1
690	E062	1947	1941-1950	1
691	E091	2011	2011-2020	1
692	E021	1978	1971-1980	2
693	S287	1956	1951-1960	2
694	K379	1897	1891-1900	1
695	S394	1967	1961-1970	1
696	M652	1834	1831-1840	1
697	S528	1967	1961-1970	5
698	R213	1986	1981-1990	1
699	S289	1978	1971-1980	1
700	M922	1863	1861-1870	1
701	P422	1955	1951-1960	1
702	R818	1987	1981-1990	1
703	P656	1943	1941-1950	2
704	M453	1810	1801-1810	1
705	P365	1939	1931-1940	1
706	K868	1896	1891-1900	1
707	P572	1954	1951-1960	1
708	R258	1796	1791-1800	1
709	N352	1781	1781-1790	1
710	N356	1781	1781-1790	1
711	M724	1869	1861-1870	1
712	K638	1883	1881-1890	1
713	K697	1927	1921-1930	1
714	S386	1981	1981-1990	3
715	E236	1668	1661-1670	1
716	S148	1846	1841-1850	1
717	K654	1910	1901-1910	1
718	K892	1936	1931-1940	1
719	E165	1955	1951-1960	6
720	S107	1631	1631-1640	1
721	N945	1731	1731-1740	1
722	R507	1877	1871-1880	1
723	R825	1973	1971-1980	1
724	L574	1914	1911-1920	1
725	R776	1577	1571-1580	1
726	S525	1936	1931-1940	3
727	K899	1939	1931-1940	2
728	M262	1863	1861-1870	1
729	R438	1967	1961-1970	1
730	S189	1986	1981-1990	5
731	P364	1957	1951-1960	1
732	K376	1926	1921-1930	2
733	R906	1936	1931-1940	1
734	P624	1948	1941-1950	1
735	R484	1837	1831-1840	1
736	Q237	1913	1911-1920	1
737	S311	1960	1951-1960	3
738	P499	1954	1951-1960	2
739	M347	1839	1831-1840	1
740	P436	1966	1961-1970	2
741	L337	1933	1931-1940	1
742	R520	1993	1991-2000	1
743	R804	2008	2001-2010	3
744	S542	1844	1841-1850	2
745	S410	1936	1931-1940	1
746	S147	1845	1841-1850	1
747	P376	1964	1961-1970	2
748	P965	1921	1921-1930	1
749	Q679	1646	1641-1650	1
750	R001	1993	1991-2000	2
751	R686	1845	1841-1850	1
752	R091	2006	2001-2010	2
753	K589	1881	1881-1890	1
754	S387	1995	1991-2000	2
755	R084	2000	1991-2000	1
756	Q358	1706	1701-1710	1
757	S134	1850	1841-1850	1
758	S323	1956	1951-1960	1
759	S618	1856	1851-1860	1
760	K378	1929	1921-1930	1
761	L789	1949	1941-1950	1
762	Q384	1675	1671-1680	2
763	M595	1832	1831-1840	3
764	S129	1989	1981-1990	1
765	M634	1847	1841-1850	1
766	P333	1949	1941-1950	2
767	E100	1996	1991-2000	1
768	L787	1949	1941-1950	1
769	S165	2006	2001-2010	4
770	K554	1936	1931-1940	1
771	P688	1954	1951-1960	2
772	P749	1850	1841-1850	2
773	M685	1848	1841-1850	1
774	N765	1757	1751-1760	1
775	S409	1956	1951-1960	1
776	K247	1928	1921-1930	2
777	P639	1909	1901-1910	1
