# Supplementary material for: Frequency patterns of semantic change: corpus-based evidence of a near-critical dynamics in language change
Source: R Soc Open Sci. 2017 Nov 8;4(11):170830. doi: 10.1098/rsos.170830 (PMC5717648; doi:10.1098/rsos.170830)
Supplement: full_data.zip [file rsos170830supp2.gz › a_la_lumiere_de.csv]

	Decade	Occurrences	Nombre de mots	Frequence	Average frequency	Normalized average frequency
0	1321-1330	0	247971	0.0	0.0	0.0
1	1331-1340	0	187017	0.0	0.0	0.0
2	1341-1350	0	589308	0.0	0.0	0.0
3	1351-1360	2	318194	0.6285473641866284	0.12570947283732567	0.006759260426152857
4	1361-1370	0	662712	0.0	0.12570947283732567	0.006759260426152857
5	1371-1380	1	971929	0.10288817393040026	0.14628710762340574	0.007865697270839704
6	1381-1390	0	241822	0.0	0.14628710762340574	0.007865697270839704
7	1391-1400	2	1263737	0.15826077736111233	0.1779392630956282	0.009567598941867204
8	1401-1410	0	765291	0.0	0.05222979025830252	0.0028083385157143476
9	1411-1420	0	324443	0.0	0.05222979025830252	0.0028083385157143476
10	1421-1430	1	298510	0.33499715252420353	0.09865158597706317	0.005304387537563434
11	1431-1440	0	213190	0.0	0.09865158597706317	0.005304387537563434
12	1441-1450	0	386463	0.0	0.06699943050484071	0.003602485866535932
13	1451-1460	0	694796	0.0	0.06699943050484071	0.003602485866535932
14	1461-1470	0	537606	0.0	0.06699943050484071	0.003602485866535932
15	1471-1480	0	183566	0.0	0.0	0.0
16	1481-1490	0	457731	0.0	0.0	0.0
17	1491-1500	0	626697	0.0	0.0	0.0
18	1501-1510	0	162065	0.0	0.0	0.0
19	1511-1520	0	216624	0.0	0.0	0.0
20	1521-1530	0	252956	0.0	0.0	0.0
21	1531-1540	1	194542	0.5140278191855743	0.10280556383711485	0.005527742369357984
22	1541-1550	0	957168	0.0	0.10280556383711485	0.005527742369357984
23	1551-1560	1	1949051	0.05130702069879136	0.11306696797687313	0.006079486811150242
24	1561-1570	0	480126	0.0	0.11306696797687313	0.006079486811150242
25	1571-1580	1	945849	0.10572512102883229	0.13421199218263957	0.00721643156239451
26	1581-1590	1	842175	0.1187401668299344	0.0551544617115116	0.0029655948908067537
27	1591-1600	1	676127	0.14790120790916497	0.08473470329334461	0.0045560920252499
28	1601-1610	0	2099839	0.0	0.07447329915358633	0.0040043475834576426
29	1611-1620	0	794187	0.0	0.07447329915358633	0.0040043475834576426
30	1621-1630	10	2095458	0.47722264058740377	0.14877280306530064	0.007999350387447795
31	1631-1640	1	2094158	0.04775188882596251	0.13457514746450625	0.007235958023446862
32	1641-1650	2	1247594	0.16030856191998358	0.13705661826666998	0.007369383985811879
33	1651-1660	4	2303221	0.17366983020734875	0.1717905843081397	0.009236991229788277
34	1661-1670	7	2481229	0.2821182567187471	0.2282142356518891	0.01227082905456684
35	1671-1680	5	2015147	0.24812085669184433	0.18239387887277728	0.009807118744604455
36	1681-1690	4	1684489	0.23746073735120857	0.22033564857782645	0.01184720607197249
37	1691-1700	3	1871214	0.16032372566686653	0.22033868132720308	0.011847369139578942
38	1701-1710	1	809750	0.1234949058351343	0.21030369645276012	0.011307799013255692
39	1711-1720	9	1714151	0.5250412594923084	0.25888829700747246	0.013920139678106559
40	1721-1730	1	1125965	0.08881270732216365	0.2270266671335363	0.012206974798334021
41	1731-1740	11	2909061	0.37812888763762603	0.2551602971908198	0.013719689218322883
42	1741-1750	3	2136771	0.14039876055974176	0.2511753041693948	0.013505420515891292
43	1751-1760	7	2483475	0.28186311519141527	0.28284894604065103	0.015208477487019981
44	1761-1770	11	3287236	0.33462763245474314	0.24476622063313797	0.013160811126186923
45	1771-1780	13	3011727	0.4316460290059491	0.31333288496989503	0.016847565436297576
46	1781-1790	22	2767020	0.7950791826586002	0.3967229439740899	0.021331357413462287
47	1791-1800	6	2497443	0.24024572332581764	0.4166923365273051	0.02240508974065077
48	1801-1810	12	1436685	0.8352561626243749	0.5273709460138971	0.028356157136283186
49	1811-1820	11	1624933	0.6769509881330492	0.5958356171495582	0.03203742738387775
50	1821-1830	16	3062877	0.5223846729725027	0.613983345942869	0.03301321084942386
51	1831-1840	26	7375086	0.3525382619267084	0.5254751617964906	0.028254222898965817
52	1841-1850	31	11919516	0.26007767429482875	0.5294415519902927	0.028467491347767136
53	1851-1860	13	5771056	0.22526206642250568	0.40744273274991893	0.0219077486941969
54	1861-1870	26	6858196	0.3791084419284605	0.3478742235090012	0.018704815310822593
55	1871-1880	19	5715634	0.3324215651317072	0.3098816019408421	0.01666199373456975
56	1881-1890	19	7679389	0.24741551704178547	0.28885705296385755	0.015531526804191781
57	1891-1900	18	4613910	0.39012464482402126	0.314866447069696	0.016930023387781046
58	1901-1910	30	4804354	0.6244335867007302	0.3947007511253409	0.021222626322733064
59	1911-1920	35	5036866	0.6948765363223878	0.4578543700041264	0.024618327117756744
60	1921-1930	60	11280218	0.5319046139001924	0.4977509797578234	0.02676352404969199
61	1931-1940	104	10897083	0.9543838474938661	0.6391446458482395	0.03436610633838209
62	1941-1950	104	12300750	0.84547690181493	0.7302150972464213	0.039262864587652484
63	1951-1960	98	9976887	0.9822703213938376	0.8017824441850427	0.04311096230891938
64	1961-1970	119	13891857	0.8566169375339813	0.8341305244273615	0.044850283091266985
65	1971-1980	56	10280590	0.5447158188391912	0.8366927654151614	0.044988051977892685
66	1981-1990	89	15628128	0.5694859934599973	0.7597131946083875	0.040848944917521945
67	1991-2000	40	10606407	0.3771305400594188	0.6660439222572851	0.03581245091703681
68	2001-2010	72	11205157	0.6425612778116362	0.5981021135408449	0.03215929440803962
69	2011-2020	12	2099905	0.5714544229381806	0.5410696106216848	0.029092719302082577
