# Supplementary material for: Frequency patterns of semantic change: corpus-based evidence of a near-critical dynamics in language change
Source: R Soc Open Sci. 2017 Nov 8;4(11):170830. doi: 10.1098/rsos.170830 (PMC5717648; doi:10.1098/rsos.170830)
Supplement: full_data.zip [file rsos170830supp2.gz › a_la_mesure_de_complet.csv]

	Cote	Date	Decade	Occurrences
0	P353	1936	1931-1940	3
1	R555	1977	1971-1980	3
2	L729	1945	1941-1950	1
3	S431	1928	1921-1930	2
4	P354	1936	1931-1940	1
5	S126	1983	1981-1990	2
6	L293	1945	1941-1950	1
7	7001	1394	1391-1400	2
8	R238	1980	1971-1980	1
9	S369	1981	1981-1990	1
10	L286	1946	1941-1950	2
11	S598	1994	1991-2000	2
12	L877	1855	1851-1860	1
13	L782	1907	1901-1910	1
14	R008	1970	1961-1970	4
15	R135	1993	1991-2000	1
16	R252	1948	1941-1950	2
17	P645	1921	1921-1930	1
18	R093	1997	1991-2000	2
19	S190	1987	1981-1990	4
20	P366	1939	1931-1940	1
21	S403	1861	1861-1870	2
22	M287	1851	1851-1860	1
23	K563	1944	1941-1950	1
24	M885	1837	1831-1840	1
25	L435	1894	1891-1900	1
26	K927	1937	1931-1940	1
27	R791	2009	2001-2010	1
28	R550	1961	1961-1970	3
29	S850	1961	1961-1970	2
30	R207	1977	1971-1980	2
31	K923	1934	1931-1940	1
32	R526	1947	1941-1950	1
33	K357	1927	1921-1930	1
34	R858	1960	1951-1960	2
35	R151	2007	2001-2010	1
36	S279	1983	1981-1990	2
37	K426	1944	1941-1950	2
38	R850	1560	1551-1560	1
39	R967	1550	1541-1550	1
40	N222	1848	1841-1850	1
41	M538	1803	1801-1810	1
42	S329	1996	1991-2000	1
43	R592	1933	1931-1940	3
44	L754	1955	1951-1960	3
45	R457	1966	1961-1970	2
46	R813	1985	1981-1990	1
47	R249	2004	2001-2010	2
48	P338	1968	1961-1970	1
49	K944	1925	1921-1930	1
50	K922	1933	1931-1940	1
51	R032	2001	2001-2010	1
52	P355	1936	1931-1940	1
53	R024	1977	1971-1980	1
54	S995	1960	1951-1960	1
55	S347	1967	1961-1970	2
56	K546	1938	1931-1940	2
57	P927	1961	1961-1970	2
58	K334	1896	1891-1900	1
59	P373	1964	1961-1970	1
60	P566	1963	1961-1970	1
61	R611	1939	1931-1940	2
62	N934	1763	1761-1770	2
63	R081	1999	1991-2000	2
64	S516	1955	1951-1960	2
65	S123	1970	1961-1970	2
66	Q788	1667	1661-1670	1
67	R463	1966	1961-1970	1
68	P827	1965	1961-1970	1
69	M379	1828	1821-1830	1
70	L262	1921	1921-1930	2
71	K673	1937	1931-1940	2
72	R439	1968	1961-1970	1
73	S003	1968	1961-1970	1
74	Q992	2000	1991-2000	1
75	0114	1429	1421-1430	1
76	R678	1791	1791-1800	1
77	S268	1965	1961-1970	1
78	R666	1971	1971-1980	1
79	S493	1950	1941-1950	1
80	K848	1863	1861-1870	2
81	R187	2009	2001-2010	1
82	S405	1592	1591-1600	2
83	R864	1961	1961-1970	1
84	S969	1867	1861-1870	2
85	K362	1937	1931-1940	1
86	M297	1854	1851-1860	1
87	K559	1929	1921-1930	2
88	E079	1861	1861-1870	1
89	P598	1965	1961-1970	1
90	P348	1935	1931-1940	1
91	P496	1951	1951-1960	1
92	L222	1939	1931-1940	1
93	S248	1984	1981-1990	1
94	R493	1846	1841-1850	1
95	R650	1928	1921-1930	1
96	K974	1959	1951-1960	1
97	L679	1936	1931-1940	1
98	R422	1542	1541-1550	1
99	K587	1957	1951-1960	2
100	S404	1592	1591-1600	4
101	L267	1936	1931-1940	1
102	R297	1978	1971-1980	2
103	E290	1934	1931-1940	1
104	S144	1845	1841-1850	1
105	L485	1884	1881-1890	1
106	S191	1989	1981-1990	2
107	L753	1955	1951-1960	2
108	R970	1508	1501-1510	1
109	L369	1902	1901-1910	1
110	P362	1957	1951-1960	4
111	P334	1949	1941-1950	1
112	S706	1961	1961-1970	3
113	E270	2002	2001-2010	5
114	S479	1947	1941-1950	1
115	L726	1919	1911-1920	1
116	S125	1959	1951-1960	2
117	R820	1986	1981-1990	1
118	K576	1925	1921-1930	2
119	E291	1934	1931-1940	3
120	R231	1980	1971-1980	2
121	L452	1927	1921-1930	1
122	P294	1963	1961-1970	1
123	S221	1963	1961-1970	2
124	R009	1970	1961-1970	1
125	S681	1929	1921-1930	2
126	R185	1988	1981-1990	1
127	L954	1946	1941-1950	2
128	S483	1947	1941-1950	1
129	P858	1961	1961-1970	1
130	L757	1964	1961-1970	2
131	K786	1926	1921-1930	3
132	K384	1945	1941-1950	2
133	M894	1829	1821-1830	1
134	R527	1982	1981-1990	5
135	P863	1934	1931-1940	1
136	P825	1962	1961-1970	1
137	L676	1935	1931-1940	1
138	S299	1985	1981-1990	1
139	K672	1936	1931-1940	1
140	S212	1963	1961-1970	1
141	P739	1960	1951-1960	4
142	K824	1848	1841-1850	1
143	L797	1949	1941-1950	2
144	K695	1925	1921-1930	1
145	K765	1952	1951-1960	3
146	L824	1950	1941-1950	1
147	S498	1951	1951-1960	1
148	Q534	1610	1601-1610	3
149	8208	1398	1391-1400	30
150	8209	1398	1391-1400	2
151	L682	1936	1931-1940	2
152	E118	2000	1991-2000	1
153	L748	1955	1951-1960	1
154	P369	1939	1931-1940	1
155	R514	1929	1921-1930	3
156	S619	1969	1961-1970	2
157	L823	1948	1941-1950	4
158	P753	1958	1951-1960	1
159	L224	1946	1941-1950	1
160	Q677	1621	1621-1630	1
161	R939	1954	1951-1960	2
162	S590	1603	1601-1610	2
163	R013	1945	1941-1950	2
164	K978	1934	1931-1940	1
165	R595	1935	1931-1940	3
166	E116	1975	1971-1980	1
167	K372	1940	1931-1940	1
168	S251	1962	1961-1970	1
169	K356	1914	1911-1920	1
170	E261	1977	1971-1980	3
171	6252	1452	1451-1460	1
172	P674	1962	1961-1970	3
173	R044	1997	1991-2000	1
174	L246	1946	1941-1950	2
175	L722	1910	1901-1910	1
176	K668	1948	1941-1950	3
177	S246	1993	1991-2000	2
178	R188	1985	1981-1990	2
179	R092	2006	2001-2010	1
180	K396	1938	1931-1940	1
181	K246	1932	1931-1940	2
182	R782	1843	1841-1850	1
183	M688	1881	1881-1890	1
184	S166	1923	1921-1930	1
185	L245	1911	1911-1920	1
186	S691	1997	1991-2000	1
187	R214	2008	2001-2010	1
188	R541	1924	1921-1930	1
189	S521	1950	1941-1950	8
190	S385	1937	1931-1940	4
191	Q466	1784	1781-1790	1
192	M286	1851	1851-1860	3
193	R062	1996	1991-2000	1
194	S343	1951	1951-1960	2
195	E166	1955	1951-1960	5
196	K424	1937	1931-1940	2
197	R007	1970	1961-1970	3
198	R459	1966	1961-1970	2
199	P345	1935	1931-1940	1
200	R147	2008	2001-2010	1
201	E089	1987	1981-1990	1
202	R896	1959	1951-1960	1
203	K354	1939	1931-1940	2
204	K556	1944	1941-1950	1
205	R164	1974	1971-1980	1
206	K462	1910	1901-1910	1
207	L294	1945	1941-1950	1
208	Q899	1634	1631-1640	2
209	Q839	1679	1671-1680	1
210	R186	1990	1981-1990	1
211	R039	1993	1991-2000	1
212	L335	1933	1931-1940	1
213	R556	1965	1961-1970	1
214	S128	1981	1981-1990	1
215	L796	1949	1941-1950	1
216	S680	1928	1921-1930	1
217	E214	1695	1691-1700	1
218	L264	1914	1911-1920	1
219	E273	2001	2001-2010	1
220	E056	2011	2011-2020	1
221	K953	1936	1931-1940	1
222	P547	1959	1951-1960	1
223	E092	2010	2001-2010	1
224	P363	1957	1951-1960	1
225	K667	1935	1931-1940	1
226	S194	1846	1841-1850	1
227	R575	1790	1781-1790	1
228	N446	1775	1771-1780	1
229	L594	1925	1921-1930	1
230	K795	1848	1841-1850	1
231	R080	1980	1971-1980	1
232	R539	1982	1981-1990	1
233	S256	1990	1981-1990	1
234	P893	1811	1811-1820	2
235	P976	1957	1951-1960	1
236	L339	1936	1931-1940	5
237	L489	1885	1881-1890	1
238	P372	1964	1961-1970	4
239	P357	1961	1961-1970	3
240	S512	1989	1981-1990	9
241	S503	1954	1951-1960	2
242	E034	1978	1971-1980	7
243	P585	1957	1951-1960	1
244	S135	1850	1841-1850	1
245	P642	1912	1911-1920	1
246	S497	1951	1951-1960	1
247	R167	2007	2001-2010	1
248	R675	1992	1991-2000	1
249	9998	1330	1321-1330	1
250	P325	1967	1961-1970	1
251	S379	1934	1931-1940	3
252	E144	1985	1981-1990	2
253	S196	1603	1601-1610	2
254	P324	1957	1951-1960	2
255	S651	1988	1981-1990	1
256	P733	1960	1951-1960	1
257	R239	1983	1981-1990	3
258	E065	1947	1941-1950	1
259	P466	1934	1931-1940	1
260	S269	1994	1991-2000	2
261	R795	1975	1971-1980	4
262	R524	1886	1881-1890	1
263	S307	1995	1991-2000	1
264	R449	1950	1941-1950	1
265	R544	1981	1981-1990	1
266	S571	1961	1961-1970	1
267	R022	1991	1991-2000	1
268	P346	1935	1931-1940	1
269	R851	1560	1551-1560	1
270	R005	1970	1961-1970	3
271	K674	1943	1941-1950	1
272	N774	1746	1741-1750	2
273	R271	1994	1991-2000	1
274	K943	1950	1941-1950	1
275	Q464	1744	1741-1750	1
276	L774	1935	1931-1940	2
277	R828	1984	1981-1990	1
278	R210	2006	2001-2010	1
279	P327	1942	1941-1950	1
280	R661	1924	1921-1930	1
281	S054	2004	2001-2010	1
282	L755	1927	1921-1930	2
283	K972	1959	1951-1960	1
284	S009	1993	1991-2000	1
285	K464	1912	1911-1920	1
286	R299	1977	1971-1980	1
287	P889	1922	1921-1930	2
288	P326	1967	1961-1970	1
289	S509	1966	1961-1970	1
290	K632	1931	1931-1940	1
291	S001	1949	1941-1950	1
292	R734	1921	1921-1930	1
293	P477	1964	1961-1970	1
294	K769	1926	1921-1930	1
295	L775	1942	1941-1950	1
296	R282	1989	1981-1990	2
297	R294	2004	2001-2010	1
298	S485	1948	1941-1950	1
299	P375	1964	1961-1970	4
300	P274	1963	1961-1970	1
301	S250	1990	1981-1990	1
302	K425	1940	1931-1940	3
303	L228	1943	1941-1950	4
304	L526	1899	1891-1900	1
305	L669	1938	1931-1940	2
306	K787	1926	1921-1930	2
307	R937	1950	1941-1950	2
308	R915	1958	1951-1960	1
309	N234	1793	1791-1800	1
310	K287	1944	1941-1950	1
311	E135	1954	1951-1960	1
312	S855	1994	1991-2000	1
313	L633	1942	1941-1950	1
314	L263	1923	1921-1930	3
315	S325	1990	1981-1990	1
316	R172	1989	1981-1990	1
317	R933	1942	1941-1950	1
318	5909	1372	1371-1380	1
319	K423	1934	1931-1940	4
320	5305	1485	1481-1490	2
321	P356	1961	1961-1970	2
322	L635	1938	1931-1940	2
323	E071	1976	1971-1980	4
324	R106	1879	1871-1880	1
325	P559	1962	1961-1970	1
326	Q744	1676	1671-1680	1
327	S124	1975	1971-1980	1
328	R437	1964	1961-1970	2
329	K659	1910	1901-1910	1
330	R912	1927	1921-1930	1
331	L685	1942	1941-1950	2
332	E084	2011	2011-2020	1
333	Q293	1762	1761-1770	1
334	S012	1974	1971-1980	1
335	R615	1947	1941-1950	2
336	P478	1964	1961-1970	1
337	S662	1851	1851-1860	1
338	R679	1971	1971-1980	1
339	L736	1939	1931-1940	4
340	P654	1961	1961-1970	1
341	S381	1948	1941-1950	1
342	P562	1964	1961-1970	2
343	R627	1933	1931-1940	1
344	R934	1942	1941-1950	1
345	R065	1979	1971-1980	1
346	K586	1957	1951-1960	1
347	E033	1977	1971-1980	1
348	R176	1999	1991-2000	1
349	K565	1929	1921-1930	1
350	L596	1932	1931-1940	4
351	L728	1916	1911-1920	1
352	E072	1986	1981-1990	1
353	P539	1964	1961-1970	1
354	L446	1945	1941-1950	1
355	L247	1946	1941-1950	1
356	R448	1994	1991-2000	2
357	K537	1929	1921-1930	2
358	L766	1955	1951-1960	2
359	R120	1990	1981-1990	1
360	L259	1941	1941-1950	2
361	P876	1943	1941-1950	2
362	R095	2005	2001-2010	1
363	E248	1603	1601-1610	1
364	S432	1929	1921-1930	1
365	S210	1956	1951-1960	1
366	P957	1960	1951-1960	1
367	S253	1842	1841-1850	1
368	P439	1931	1931-1940	1
369	L825	1952	1951-1960	1
370	R191	1980	1971-1980	1
371	E262	1995	1991-2000	1
372	R705	1845	1841-1850	1
373	K929	1939	1931-1940	1
374	P626	1948	1941-1950	1
375	K472	1936	1931-1940	1
376	K827	1949	1941-1950	1
377	L937	1869	1861-1870	1
378	L869	1870	1861-1870	1
379	K884	1951	1951-1960	2
380	R339	1962	1961-1970	1
381	R064	1981	1981-1990	1
382	K628	1929	1921-1930	1
383	R746	1963	1961-1970	2
384	K242	1933	1931-1940	1
385	R075	2007	2001-2010	1
386	L795	1949	1941-1950	7
387	R090	1974	1971-1980	1
388	M768	1851	1851-1860	2
389	S374	1958	1951-1960	1
390	5903	1370	1361-1370	2
391	S500	1951	1951-1960	1
392	R096	2003	2001-2010	2
393	S398	1928	1921-1930	1
394	P683	1961	1961-1970	1
395	R698	1950	1941-1950	1
396	K789	1848	1841-1850	1
397	S360	1778	1771-1780	1
398	E293	1940	1931-1940	1
399	S021	1903	1901-1910	1
400	R958	1933	1931-1940	1
401	E097	1989	1981-1990	2
402	P578	1947	1941-1950	1
403	E098	1984	1981-1990	3
404	S731	2002	2001-2010	2
405	M488	1804	1801-1810	1
406	K954	1936	1931-1940	1
407	R179	2001	2001-2010	2
408	S501	1951	1951-1960	1
409	R537	1957	1951-1960	1
410	S188	1985	1981-1990	1
411	E030	1991	1991-2000	1
412	P267	1899	1891-1900	1
413	L687	1923	1921-1930	1
414	S992	1877	1871-1880	2
415	L595	1928	1921-1930	1
416	E090	1992	1991-2000	5
417	P293	1967	1961-1970	1
418	E036	1983	1981-1990	1
419	E104	2002	2001-2010	1
420	E162	2008	2001-2010	1
421	R178	1996	1991-2000	1
422	K342	1947	1941-1950	2
423	E037	1985	1981-1990	2
424	R597	1557	1551-1560	1
425	R662	1946	1941-1950	1
426	L252	1921	1921-1930	1
427	R033	1999	1991-2000	1
428	S368	1942	1941-1950	1
429	R453	1959	1951-1960	3
430	R006	1970	1961-1970	4
431	S728	1935	1931-1940	1
432	P894	1811	1811-1820	2
433	K826	1940	1931-1940	1
434	5208	1344	1341-1350	1
435	6301	1400	1391-1400	1
436	R832	1984	1981-1990	1
437	R192	1982	1981-1990	1
438	K784	1942	1941-1950	1
439	K948	1936	1931-1940	1
440	L772	1962	1961-1970	2
441	P868	1962	1961-1970	1
442	S321	1985	1981-1990	2
443	L688	1924	1921-1930	2
444	K299	1928	1921-1930	1
445	6703	1465	1461-1470	1
446	L623	1920	1911-1920	1
447	R619	1970	1961-1970	1
448	R413	1656	1651-1660	2
449	P784	1954	1951-1960	1
450	P285	1908	1901-1910	1
451	P344	1963	1961-1970	1
452	R074	2003	2001-2010	1
453	M376	1824	1821-1830	1
454	L793	1957	1951-1960	1
455	R043	2006	2001-2010	1
456	E091	2011	2011-2020	1
457	S320	1989	1981-1990	1
458	P897	1959	1951-1960	1
459	P828	1967	1961-1970	1
460	R085	1966	1961-1970	1
461	R340	1971	1971-1980	1
462	M652	1834	1831-1840	1
463	P886	1960	1951-1960	1
464	B020	1551	1551-1560	3
465	L846	1857	1851-1860	1
466	R436	1967	1961-1970	1
467	K868	1896	1891-1900	1
468	R258	1796	1791-1800	4
469	P752	1958	1951-1960	1
470	S386	1981	1981-1990	1
471	P848	1846	1841-1850	1
472	K337	1906	1901-1910	2
473	E165	1955	1951-1960	1
474	K892	1936	1931-1940	1
475	S631	1953	1951-1960	1
476	S749	1967	1961-1970	4
477	K676	1948	1941-1950	1
478	S189	1986	1981-1990	5
479	K924	1934	1931-1940	1
480	R438	1967	1961-1970	1
481	L534	1883	1881-1890	3
482	S121	1977	1971-1980	1
483	K376	1926	1921-1930	1
484	L488	1885	1881-1890	1
485	R906	1936	1931-1940	2
486	R206	2009	2001-2010	1
487	S311	1960	1951-1960	1
488	R196	1990	1981-1990	1
489	Q485	1788	1781-1790	1
490	R089	2007	2001-2010	1
491	L337	1933	1931-1940	2
492	R804	2008	2001-2010	1
493	R139	2004	2001-2010	1
494	S147	1845	1841-1850	1
495	S679	1927	1921-1930	1
496	R261	1976	1971-1980	1
497	P782	1869	1861-1870	1
498	K365	1928	1921-1930	1
499	K669	1936	1931-1940	1
500	K297	1895	1891-1900	1
501	S387	1995	1991-2000	1
502	K979	1939	1931-1940	1
503	Q358	1706	1701-1710	1
504	S257	1958	1951-1960	1
505	S322	1993	1991-2000	1
506	R551	1982	1981-1990	2
507	K378	1929	1921-1930	2
508	E073	1988	1981-1990	4
509	S129	1989	1981-1990	1
510	R606	1938	1931-1940	1
511	L429	1928	1921-1930	1
512	S165	2006	2001-2010	2
513	Q479	1774	1771-1780	1
514	M285	1851	1851-1860	1
515	K763	1913	1911-1920	2
516	S409	1956	1951-1960	1
517	E127	1995	1991-2000	1
518	E069	1996	1991-2000	2
519	R971	1989	1981-1990	1
520	P639	1909	1901-1910	2
