# Supplementary material for: Frequency patterns of semantic change: corpus-based evidence of a near-critical dynamics in language change
Source: R Soc Open Sci. 2017 Nov 8;4(11):170830. doi: 10.1098/rsos.170830 (PMC5717648; doi:10.1098/rsos.170830)
Supplement: full_data.zip [file rsos170830supp2.gz › a_la_mesure_de.csv]

	Decade	Occurrences	Nombre de mots	Frequence	Average frequency	Normalized average frequency
0	1321-1330	1	247971	0.4032729633707167	0.08065459267414335	0.005335855480645388
1	1331-1340	0	187017	0.0	0.08065459267414335	0.005335855480645388
2	1341-1350	1	589308	0.16969055230880967	0.11459270313590528	0.007581094675414706
3	1351-1360	0	318194	0.0	0.11459270313590528	0.007581094675414706
4	1361-1370	2	662712	0.30179021958256375	0.17495074705241803	0.011574193998774226
5	1371-1380	1	971929	0.10288817393040026	0.11487378916435473	0.0075996904475301805
6	1381-1390	0	241822	0.0	0.11487378916435473	0.0075996904475301805
7	1391-1400	35	1263737	2.7695636038194653	0.6348483994664859	0.041999583648733366
8	1401-1410	0	765291	0.0	0.6348483994664859	0.041999583648733366
9	1411-1420	0	324443	0.0	0.5744903555499732	0.03800648432537385
10	1421-1430	1	298510	0.33499715252420353	0.6209121512687338	0.04107760507491497
11	1431-1440	0	213190	0.0	0.6209121512687338	0.04107760507491497
12	1441-1450	0	386463	0.0	0.06699943050484071	0.004432472678942472
13	1451-1460	1	694796	0.14392713832549411	0.09578485816993954	0.006336826502785899
14	1461-1470	1	537606	0.18600982875935165	0.13298682392180988	0.008797992150846222
15	1471-1480	0	183566	0.0	0.06598739341696916	0.004365519471903749
16	1481-1490	2	457731	0.43693785214460024	0.1533749638458892	0.010146807693112788
17	1491-1500	0	626697	0.0	0.1533749638458892	0.010146807693112788
18	1501-1510	1	162065	0.6170363742942646	0.24799681103964327	0.01640669302881101
19	1511-1520	0	216624	0.0	0.21079484528777295	0.013945527380750687
20	1521-1530	0	252956	0.0	0.21079484528777295	0.013945527380750687
21	1531-1540	0	194542	0.0	0.12340727485885292	0.008164239159541647
22	1541-1550	2	957168	0.20894973505173597	0.1651972218692001	0.010928931291729765
23	1551-1560	6	1949051	0.30784212419274815	0.10335837184889682	0.006837866470030842
24	1561-1570	0	480126	0.0	0.10335837184889682	0.006837866470030842
25	1571-1580	0	945849	0.0	0.10335837184889682	0.006837866470030842
26	1581-1590	0	842175	0.0	0.10335837184889682	0.006837866470030842
27	1591-1600	6	676127	0.8874072474549899	0.23904987432954758	0.015814791691308425
28	1601-1610	8	2099839	0.38098158954091244	0.25367776739918046	0.016782527325672588
29	1611-1620	0	794187	0.0	0.25367776739918046	0.016782527325672588
30	1621-1630	1	2095458	0.04772226405874038	0.26322222021092856	0.01741395845881442
31	1631-1640	2	2094158	0.09550377765192503	0.28232297574131354	0.01867760467785913
32	1641-1650	0	1247594	0.0	0.10484152625031555	0.006935987324393431
33	1651-1660	2	2303221	0.08683491510367437	0.04601219136286796	0.0030440226070197686
34	1661-1670	1	2481229	0.04030260810267815	0.05407271298340359	0.0035772814958168597
35	1671-1680	2	2015147	0.09924834267673771	0.06437792870700305	0.004259042322756468
36	1681-1690	0	1684489	0.0	0.045277173176618044	0.0029953961037117558
37	1691-1700	1	1871214	0.053441241888955514	0.055965421554409145	0.003702497172531847
38	1701-1710	1	809750	0.1234949058351343	0.06329741970070114	0.0041875592278451095
39	1711-1720	0	1714151	0.0	0.055236898080165506	0.0036543003390480176
40	1721-1730	0	1125965	0.0	0.03538722954481796	0.002341108378966577
41	1731-1740	0	2909061	0.0	0.03538722954481796	0.002341108378966577
42	1741-1750	3	2136771	0.14039876055974176	0.05277873327897521	0.0034916758474737675
43	1751-1760	0	2483475	0.0	0.028079752111948353	0.001857668537327281
44	1761-1770	3	3287236	0.0912620815785663	0.046332168427661614	0.0030651912884085398
45	1771-1780	3	3011727	0.09961062207829594	0.06625429284332081	0.004383176702814744
46	1781-1790	3	2767020	0.10841988854435458	0.08793827055219172	0.005817720818207243
47	1791-1800	6	2497443	0.24024572332581764	0.10790766310540689	0.007138833344690708
48	1801-1810	2	1436685	0.13920936043739582	0.13574953519288607	0.008980764483932948
49	1811-1820	4	1624933	0.24616399568474517	0.16672991801412182	0.011030329672824886
50	1821-1830	3	3062877	0.09794712618234423	0.16639721883493147	0.011008319336155512
51	1831-1840	2	7375086	0.027118327840516026	0.15013690669416377	0.009932587963934042
52	1841-1850	13	11919516	0.10906483115589594	0.12390072826017944	0.008196884492542696
53	1851-1860	11	5771056	0.19060636389596636	0.13418012895189355	0.00887693747774879
54	1861-1870	10	6858196	0.14581093920325403	0.11410951765559532	0.007549128635939477
55	1871-1880	3	5715634	0.05248761554711166	0.1050176155285488	0.006947636840052629
56	1881-1890	8	7679389	0.10417495454390968	0.12042894086922754	0.007967201902085759
57	1891-1900	6	4613910	0.13004154827467376	0.12462428429298308	0.00824475269564413
58	1901-1910	11	4804354	0.22895898179026775	0.1322948078718434	0.008752210534319727
59	1911-1920	10	5036866	0.19853615323496793	0.14283985067818614	0.009449837570627388
60	1921-1930	57	11280218	0.5053093832051827	0.23340420420980035	0.01544129182165963
61	1931-1940	105	10897083	0.96356061525823	0.4052813363526644	0.02681214507545239
62	1941-1950	90	12300750	0.7316627034936893	0.5256055673964676	0.034772419703128304
63	1951-1960	78	9976887	0.781806990497136	0.6361751691378411	0.042087358578687534
64	1961-1970	103	13891857	0.7414415509747905	0.7447562486858057	0.04927074304807731
65	1971-1980	44	10280590	0.42799100051650735	0.7292925721480706	0.048247714594655426
66	1981-1990	82	15628128	0.5246949602665143	0.6415194411497275	0.04244091889260411
67	1991-2000	41	10606407	0.3865588035609043	0.5724986611631706	0.037874720056815366
68	2001-2010	38	11205157	0.33912956328947463	0.4839631757216383	0.03201748937023292
69	2011-2020	3	2099905	0.14286360573454515	0.36424758667358914	0.024097480592536753
