# Supplementary material for: Frequency patterns of semantic change: corpus-based evidence of a near-critical dynamics in language change
Source: R Soc Open Sci. 2017 Nov 8;4(11):170830. doi: 10.1098/rsos.170830 (PMC5717648; doi:10.1098/rsos.170830)
Supplement: full_data.zip [file rsos170830supp2.gz › a_la_place_complet.csv]

	Cote	Date	Decade	Occurrences
0	Q676	1646	1641-1650	1
1	R777	1874	1871-1880	1
2	M247	1874	1871-1880	3
3	P634	1931	1931-1940	2
4	K946	1936	1931-1940	3
5	P486	1904	1901-1910	1
6	S872	1937	1931-1940	1
7	S126	1983	1981-1990	3
8	L293	1945	1941-1950	3
9	K783	1923	1921-1930	1
10	K738	1935	1931-1940	3
11	N374	1780	1771-1780	1
12	R190	1899	1891-1900	2
13	K259	1944	1941-1950	3
14	N882	1734	1731-1740	1
15	R784	2003	2001-2010	2
16	Q536	1684	1681-1690	2
17	R252	1948	1941-1950	10
18	K392	1942	1941-1950	1
19	S814	1890	1881-1890	3
20	R553	1965	1961-1970	1
21	L985	1875	1871-1880	1
22	R093	1997	1991-2000	8
23	S190	1987	1981-1990	6
24	L277	1963	1961-1970	3
25	K796	1848	1841-1850	1
26	M287	1851	1851-1860	2
27	Q284	1740	1731-1740	1
28	M885	1837	1831-1840	3
29	Q453	1767	1761-1770	1
30	E019	1885	1881-1890	3
31	L752	1949	1941-1950	1
32	N735	1764	1761-1770	1
33	M798	1833	1831-1840	3
34	N935	1763	1761-1770	11
35	K482	1939	1931-1940	2
36	R526	1947	1941-1950	4
37	Q294	1762	1761-1770	2
38	R244	2000	1991-2000	1
39	S738	1876	1871-1880	1
40	K598	1955	1951-1960	1
41	R858	1960	1951-1960	1
42	S541	1986	1981-1990	3
43	M482	1805	1801-1810	1
44	K486	1903	1901-1910	5
45	R513	1988	1981-1990	3
46	R699	1949	1941-1950	2
47	M437	1797	1791-1800	1
48	M476	1809	1801-1810	1
49	Q338	1675	1671-1680	1
50	M622	1789	1781-1790	3
51	Z147	1868	1861-1870	1
52	K593	1932	1931-1940	1
53	P525	1954	1951-1960	2
54	S336	1847	1841-1850	1
55	S254	1964	1961-1970	2
56	Q476	1719	1711-1720	1
57	M336	1840	1831-1840	2
58	M525	1800	1791-1800	8
59	Q868	1674	1671-1680	6
60	R454	1865	1861-1870	1
61	L625	1938	1931-1940	3
62	R295	1997	1991-2000	3
63	E281	1947	1941-1950	1
64	K476	1883	1881-1890	1
65	S033	1857	1851-1860	1
66	P456	1945	1941-1950	1
67	M385	1813	1811-1820	2
68	K524	1949	1941-1950	1
69	S229	1995	1991-2000	2
70	N794	1736	1731-1740	1
71	E039	2003	2001-2010	1
72	M992	1839	1831-1840	1
73	R936	1938	1931-1940	10
74	N568	1761	1761-1770	4
75	S727	1923	1921-1930	1
76	N853	1745	1741-1750	6
77	R940	1944	1941-1950	4
78	N244	1835	1831-1840	1
79	K958	1900	1891-1900	1
80	R434	1962	1961-1970	1
81	K759	1866	1861-1870	3
82	R119	1989	1981-1990	1
83	Q997	1704	1701-1710	2
84	P827	1965	1961-1970	1
85	M664	1824	1821-1830	3
86	R918	1960	1951-1960	2
87	6219	1480	1471-1480	1
88	E283	2008	2001-2010	3
89	P925	1821	1821-1830	2
90	Q423	1690	1681-1690	2
91	S713	1728	1721-1730	4
92	Q499	1743	1741-1750	1
93	R122	2008	2001-2010	3
94	R518	1940	1931-1940	1
95	K594	1918	1911-1920	3
96	R864	1961	1961-1970	1
97	K559	1929	1921-1930	6
98	E079	1861	1861-1870	1
99	L849	1836	1831-1840	4
100	K264	1944	1941-1950	2
101	R999	1938	1931-1940	1
102	R314	1682	1681-1690	1
103	R719	1844	1841-1850	2
104	R847	1999	1991-2000	3
105	L629	1932	1931-1940	1
106	K974	1959	1951-1960	1
107	N486	1769	1761-1770	4
108	L997	1874	1871-1880	1
109	L689	1950	1941-1950	3
110	R297	1978	1971-1980	1
111	E018	1976	1971-1980	1
112	L485	1884	1881-1890	2
113	L696	1956	1951-1960	4
114	R114	1997	1991-2000	1
115	L369	1902	1901-1910	4
116	L436	1894	1891-1900	2
117	L929	1861	1861-1870	1
118	S344	1859	1851-1860	6
119	R875	1961	1961-1970	2
120	R045	2004	2001-2010	1
121	R478	1831	1831-1840	2
122	M684	1848	1841-1850	1
123	P462	1966	1961-1970	2
124	E163	2012	2011-2020	2
125	L746	1912	1911-1920	1
126	P296	1968	1961-1970	2
127	N899	1759	1751-1760	1
128	L996	1874	1871-1880	1
129	S125	1959	1951-1960	3
130	R820	1986	1981-1990	3
131	K888	1933	1931-1940	1
132	S382	1947	1941-1950	3
133	Q356	1676	1671-1680	1
134	R921	1929	1921-1930	1
135	S308	1987	1981-1990	3
136	L452	1927	1921-1930	3
137	L265	1942	1941-1950	1
138	L333	1923	1921-1930	4
139	N376	1780	1771-1780	2
140	Q657	1691	1691-1700	4
141	P395	1847	1841-1850	1
142	K548	1939	1931-1940	1
143	K429	1913	1911-1920	4
144	K729	1896	1891-1900	2
145	N952	1744	1741-1750	1
146	K243	1944	1941-1950	1
147	M227	1876	1871-1880	1
148	K786	1926	1921-1930	6
149	R814	1961	1961-1970	5
150	S796	1886	1881-1890	1
151	E170	2012	2011-2020	10
152	M977	1848	1841-1850	1
153	K898	1938	1931-1940	2
154	S594	1929	1921-1930	3
155	S672	1925	1921-1930	1
156	S633	1944	1941-1950	1
157	M742	1824	1821-1830	2
158	L582	1886	1881-1890	3
159	R465	1963	1961-1970	6
160	L987	1879	1871-1880	1
161	Q534	1610	1601-1610	2
162	S673	1925	1921-1930	1
163	R003	2000	1991-2000	1
164	K639	1890	1881-1890	4
165	L682	1936	1931-1940	2
166	R514	1929	1921-1930	17
167	K433	1918	1911-1920	2
168	E083	1988	1981-1990	1
169	N439	1769	1761-1770	1
170	R107	1881	1881-1890	2
171	M739	1824	1821-1830	4
172	K794	1848	1841-1850	1
173	K853	1878	1871-1880	4
174	Q677	1621	1621-1630	1
175	Q277	1777	1771-1780	3
176	L769	1962	1961-1970	1
177	R584	1948	1941-1950	1
178	K275	1948	1941-1950	12
179	R112	1892	1891-1900	1
180	M263	1863	1861-1870	2
181	P232	1773	1771-1780	3
182	L443	1859	1851-1860	2
183	M324	1846	1841-1850	3
184	K523	1947	1941-1950	1
185	R860	1956	1951-1960	3
186	E250	2013	2011-2020	2
187	M527	1802	1801-1810	3
188	N737	1738	1731-1740	2
189	R229	1680	1671-1680	1
190	K479	1891	1891-1900	2
191	K327	1892	1891-1900	2
192	R714	1843	1841-1850	4
193	L499	1901	1901-1910	3
194	R924	1887	1881-1890	1
195	L722	1910	1901-1910	4
196	L246	1946	1941-1950	1
197	K584	1938	1931-1940	1
198	M999	1796	1791-1800	2
199	S246	1993	1991-2000	3
200	M455	1846	1841-1850	1
201	E078	1987	1981-1990	1
202	L583	1886	1881-1890	4
203	Q299	1737	1731-1740	3
204	L362	1907	1901-1910	2
205	R240	1983	1981-1990	2
206	E035	1981	1981-1990	6
207	S067	1637	1631-1640	2
208	S309	1947	1941-1950	1
209	R204	1976	1971-1980	1
210	K348	1934	1931-1940	1
211	R166	2006	2001-2010	2
212	R642	1911	1911-1920	2
213	P358	1961	1961-1970	1
214	N937	1782	1781-1790	2
215	L975	1824	1821-1830	3
216	K756	1866	1861-1870	1
217	E166	1955	1951-1960	4
218	R759	1985	1981-1990	2
219	Q546	1684	1681-1690	1
220	N275	1782	1781-1790	9
221	M396	1823	1821-1830	1
222	M328	1846	1841-1850	2
223	P368	1939	1931-1940	1
224	Z116	1886	1881-1890	1
225	S195	1850	1841-1850	3
226	R598	1887	1881-1890	4
227	L579	1926	1921-1930	1
228	R751	1977	1971-1980	4
229	S593	1981	1981-1990	1
230	P245	1735	1731-1740	1
231	R164	1974	1971-1980	6
232	P662	1941	1941-1950	1
233	L294	1945	1941-1950	1
234	E194	1953	1951-1960	5
235	N338	1784	1781-1790	1
236	R039	1993	1991-2000	2
237	R124	2008	2001-2010	5
238	N884	1734	1731-1740	6
239	K577	1947	1941-1950	2
240	K799	1848	1841-1850	2
241	E269	1992	1991-2000	4
242	M323	1853	1851-1860	3
243	P595	1857	1851-1860	2
244	M676	1811	1811-1820	4
245	S302	1987	1981-1990	1
246	E273	2001	2001-2010	2
247	P668	1896	1891-1900	1
248	K534	1922	1921-1930	4
249	R137	2007	2001-2010	1
250	K953	1936	1931-1940	2
251	K478	1891	1891-1900	2
252	K832	1848	1841-1850	2
253	L624	1920	1911-1920	1
254	S149	1845	1841-1850	2
255	S504	1952	1951-1960	1
256	K795	1848	1841-1850	1
257	K336	1920	1911-1920	1
258	R327	1682	1681-1690	1
259	N344	1784	1781-1790	2
260	R736	1981	1981-1990	2
261	R539	1982	1981-1990	4
262	N685	1751	1751-1760	1
263	L339	1936	1931-1940	15
264	P488	1907	1901-1910	2
265	L489	1885	1881-1890	1
266	E052	1914	1911-1920	4
267	N559	1857	1851-1860	3
268	Z111	1884	1881-1890	3
269	K988	1859	1851-1860	3
270	R602	1887	1881-1890	3
271	R522	1960	1951-1960	5
272	P699	1949	1941-1950	1
273	S517	1966	1961-1970	1
274	R180	1975	1971-1980	1
275	R489	1842	1841-1850	1
276	E237	1668	1661-1670	1
277	R996	1925	1921-1930	1
278	R111	1897	1891-1900	4
279	R037	1991	1991-2000	1
280	M857	1795	1791-1800	3
281	Q655	1656	1651-1660	2
282	L289	1934	1931-1940	2
283	R582	1606	1601-1610	1
284	P324	1957	1951-1960	1
285	E220	1737	1731-1740	2
286	S465	1942	1941-1950	1
287	M583	1863	1861-1870	2
288	Q249	1772	1771-1780	1
289	S991	1888	1881-1890	1
290	N353	1781	1781-1790	1
291	L976	1824	1821-1830	2
292	R524	1886	1881-1890	4
293	R544	1981	1981-1990	2
294	K522	1946	1941-1950	1
295	R128	2008	2001-2010	1
296	K855	1878	1871-1880	7
297	P644	1921	1921-1930	2
298	P346	1935	1931-1940	1
299	R600	1893	1891-1900	7
300	N233	1788	1781-1790	1
301	M432	1817	1811-1820	2
302	M658	1849	1841-1850	2
303	R005	1970	1961-1970	1
304	N282	1783	1781-1790	1
305	S675	1925	1921-1930	1
306	N863	1723	1721-1730	4
307	K674	1943	1941-1950	2
308	R536	1960	1951-1960	1
309	R271	1994	1991-2000	5
310	K837	1860	1851-1860	3
311	P877	1928	1921-1930	1
312	K389	1934	1931-1940	3
313	Q464	1744	1741-1750	3
314	P342	1963	1961-1970	3
315	S625	1849	1841-1850	6
316	L742	1902	1901-1910	2
317	N835	1733	1731-1740	3
318	R828	1984	1981-1990	2
319	N639	1763	1761-1770	1
320	Q278	1783	1781-1790	4
321	R530	1977	1971-1980	2
322	S137	1850	1841-1850	3
323	K483	1933	1931-1940	3
324	S179	1979	1971-1980	3
325	N977	1756	1751-1760	2
326	K464	1912	1911-1920	1
327	N272	1787	1781-1790	2
328	R299	1977	1971-1980	2
329	L372	1902	1901-1910	4
330	N738	1738	1731-1740	3
331	K484	1895	1891-1900	2
332	K452	1904	1901-1910	1
333	N472	1778	1771-1780	2
334	K687	1913	1911-1920	3
335	K233	1914	1911-1920	2
336	L637	1931	1931-1940	3
337	Q463	1744	1741-1750	2
338	L775	1942	1941-1950	4
339	E128	1987	1981-1990	3
340	N297	1788	1781-1790	1
341	S250	1990	1981-1990	2
342	S122	1967	1961-1970	3
343	R356	1896	1891-1900	1
344	K998	1893	1891-1900	3
345	L832	1859	1851-1860	6
346	M325	1846	1841-1850	3
347	R450	1992	1991-2000	1
348	R833	1865	1861-1870	2
349	L526	1899	1891-1900	1
350	K239	1933	1931-1940	1
351	K939	1943	1941-1950	2
352	E122	1996	1991-2000	6
353	Q834	1679	1671-1680	1
354	S294	1945	1941-1950	1
355	E029	1995	1991-2000	3
356	N645	1763	1761-1770	1
357	K447	1922	1921-1930	1
358	S325	1990	1981-1990	9
359	R172	1989	1981-1990	3
360	K649	1949	1941-1950	1
361	K776	1816	1811-1820	1
362	E145	1918	1911-1920	7
363	Q223	1929	1921-1930	2
364	K852	1878	1871-1880	4
365	K445	1922	1921-1930	2
366	Q492	1738	1731-1740	2
367	L635	1938	1931-1940	1
368	S314	1996	1991-2000	2
369	S617	1827	1821-1830	2
370	R197	1976	1971-1980	2
371	N664	1755	1751-1760	2
372	L842	1874	1871-1880	1
373	L857	1890	1881-1890	1
374	Q928	1691	1691-1700	3
375	L922	1859	1851-1860	1
376	P984	1801	1801-1810	1
377	L778	1912	1911-1920	2
378	S180	1629	1621-1630	2
379	K758	1866	1861-1870	1
380	S700	1997	1991-2000	7
381	R735	1923	1921-1930	1
382	P686	1945	1941-1950	1
383	P237	1740	1731-1740	4
384	K647	1928	1921-1930	1
385	K555	1938	1931-1940	1
386	E084	2011	2011-2020	1
387	Z149	1870	1861-1870	2
388	R956	1980	1971-1980	1
389	E121	1988	1981-1990	2
390	Q268	1768	1761-1770	2
391	S012	1974	1971-1980	1
392	L338	1933	1931-1940	3
393	M339	1840	1831-1840	1
394	M393	1824	1821-1830	2
395	S999	1972	1971-1980	6
396	S014	1747	1741-1750	1
397	R144	1981	1981-1990	2
398	K344	1957	1951-1960	3
399	R227	1680	1671-1680	1
400	L569	1925	1921-1930	1
401	N982	1776	1771-1780	1
402	R902	1902	1901-1910	5
403	L836	1876	1871-1880	2
404	S544	1945	1941-1950	2
405	N697	1755	1751-1760	2
406	L728	1916	1911-1920	1
407	E169	2003	2001-2010	2
408	L965	1856	1851-1860	1
409	L542	1871	1871-1880	1
410	Q295	1762	1761-1770	6
411	P257	1785	1781-1790	1
412	L766	1955	1951-1960	2
413	N524	1762	1761-1770	1
414	K882	1888	1881-1890	1
415	R910	1945	1941-1950	1
416	Z104	1880	1871-1880	2
417	N473	1778	1771-1780	1
418	K562	1929	1921-1930	3
419	R752	1984	1981-1990	1
420	R758	1981	1981-1990	4
421	L968	1828	1821-1830	2
422	K959	1904	1901-1910	2
423	N849	1745	1741-1750	1
424	M722	1877	1871-1880	3
425	R193	1997	1991-2000	2
426	L564	1916	1911-1920	1
427	Q944	1660	1651-1660	2
428	E005	1981	1981-1990	1
429	K472	1936	1931-1940	2
430	S026	1836	1831-1840	4
431	K436	1918	1911-1920	4
432	K628	1929	1921-1930	1
433	S171	1863	1861-1870	1
434	R134	1989	1981-1990	2
435	M972	1851	1851-1860	1
436	Q682	1646	1641-1650	1
437	N827	1755	1751-1760	3
438	N239	1835	1831-1840	1
439	M576	1874	1871-1880	1
440	L983	1871	1871-1880	1
441	P683	1961	1961-1970	1
442	S306	1956	1951-1960	2
443	R000	1989	1981-1990	6
444	K645	1918	1911-1920	1
445	L584	1887	1881-1890	2
446	E187	1982	1981-1990	5
447	L563	1915	1911-1920	2
448	N844	1736	1731-1740	7
449	P526	1956	1951-1960	1
450	N254	1828	1821-1830	1
451	S315	1955	1951-1960	9
452	N572	1761	1761-1770	1
453	R506	1998	1991-2000	1
454	N589	1765	1761-1770	4
455	Q822	1713	1711-1720	1
456	5602	1461	1461-1470	1
457	P664	1945	1941-1950	2
458	Q797	1700	1691-1700	3
459	E293	1940	1931-1940	1
460	L695	1945	1941-1950	1
461	L874	1870	1861-1870	7
462	M488	1804	1801-1810	1
463	R537	1957	1951-1960	3
464	R835	1866	1861-1870	2
465	S407	1967	1961-1970	2
466	K865	1890	1881-1890	2
467	S682	1902	1901-1910	3
468	E040	1979	1971-1980	4
469	L543	1871	1871-1880	3
470	P999	1885	1881-1890	1
471	L687	1923	1921-1930	1
472	S536	1951	1951-1960	1
473	M948	1803	1801-1810	1
474	R844	1854	1851-1860	1
475	E036	1983	1981-1990	5
476	E162	2008	2001-2010	6
477	R178	1996	1991-2000	1
478	R443	1935	1931-1940	7
479	M882	1783	1781-1790	2
480	K622	1956	1951-1960	2
481	K656	1910	1901-1910	1
482	Q493	1738	1731-1740	1
483	K234	1918	1911-1920	2
484	M373	1824	1821-1830	1
485	P453	1962	1961-1970	2
486	Q878	1612	1611-1620	1
487	K369	1936	1931-1940	2
488	Q494	1735	1731-1740	3
489	R717	1843	1841-1850	1
490	N992	1774	1771-1780	1
491	N224	1840	1831-1840	1
492	S515	1978	1971-1980	1
493	R636	1897	1891-1900	1
494	K798	1848	1841-1850	6
495	K532	1922	1921-1930	2
496	N442	1769	1761-1770	2
497	K363	1922	1921-1930	1
498	K948	1936	1931-1940	1
499	R068	1999	1991-2000	1
500	N732	1721	1721-1730	2
501	R335	1945	1941-1950	1
502	L688	1924	1921-1930	1
503	M696	1797	1791-1800	3
504	N962	1754	1751-1760	1
505	N836	1733	1731-1740	3
506	M957	1855	1851-1860	1
507	R431	1840	1831-1840	7
508	N739	1738	1731-1740	5
509	S692	1745	1741-1750	10
510	R224	1675	1671-1680	2
511	K856	1878	1871-1880	1
512	M264	1863	1861-1870	2
513	K722	1928	1921-1930	2
514	R043	2006	2001-2010	5
515	S320	1989	1981-1990	1
516	K268	1907	1901-1910	3
517	K379	1897	1891-1900	1
518	R447	1951	1951-1960	1
519	N294	1788	1781-1790	3
520	S528	1967	1961-1970	4
521	R069	2005	2001-2010	1
522	L995	1846	1841-1850	4
523	M864	1840	1831-1840	1
524	R975	1832	1831-1840	1
525	R436	1967	1961-1970	2
526	M453	1810	1801-1810	3
527	P572	1954	1951-1960	1
528	E289	1932	1931-1940	5
529	R943	1926	1921-1930	3
530	R483	1836	1831-1840	1
531	K386	1924	1921-1930	3
532	S811	1885	1881-1890	2
533	S010	1957	1951-1960	4
534	N325	1787	1781-1790	2
535	Q276	1777	1771-1780	1
536	N449	1776	1771-1780	2
537	L254	1910	1901-1910	1
538	S976	1950	1941-1950	1
539	S701	1998	1991-2000	4
540	M876	1842	1841-1850	4
541	L327	1926	1921-1930	2
542	S267	1950	1941-1950	5
543	S548	1976	1971-1980	6
544	S215	1963	1961-1970	2
545	K793	1848	1841-1850	2
546	P624	1948	1941-1950	2
547	R385	1669	1661-1670	1
548	R274	1696	1691-1700	3
549	S978	1881	1881-1890	5
550	P499	1954	1951-1960	1
551	Q469	1776	1771-1780	3
552	Q485	1788	1781-1790	2
553	M276	1864	1861-1870	1
554	E188	1978	1971-1980	2
555	K585	1938	1931-1940	1
556	L972	1835	1831-1840	1
557	R091	2006	2001-2010	2
558	K589	1881	1881-1890	2
559	L856	1890	1881-1890	2
560	M582	1863	1861-1870	2
561	S387	1995	1991-2000	3
562	N526	1762	1761-1770	1
563	L285	1938	1931-1940	1
564	Q358	1706	1701-1710	1
565	R084	2000	1991-2000	5
566	K263	1928	1921-1930	1
567	Q833	1665	1661-1670	1
568	S134	1850	1841-1850	1
569	N362	1784	1781-1790	1
570	E073	1988	1981-1990	8
571	L483	1921	1921-1930	5
572	M595	1832	1831-1840	11
573	M448	1810	1801-1810	2
574	E172	2012	2011-2020	2
575	M284	1856	1851-1860	1
576	R105	1881	1881-1890	5
577	S599	1973	1971-1980	1
578	R492	1845	1841-1850	1
579	L577	1921	1921-1930	1
580	E256	1995	1991-2000	1
581	R916	1956	1951-1960	1
582	P688	1954	1951-1960	1
583	K536	1927	1921-1930	1
584	M384	1832	1831-1840	2
585	M685	1848	1841-1850	5
586	N765	1757	1751-1760	2
587	K346	1926	1921-1930	5
588	M333	1846	1841-1850	2
589	E069	1996	1991-2000	1
590	Q398	1698	1691-1700	1
591	Z156	1876	1871-1880	1
592	Q557	1740	1731-1740	1
593	M744	1847	1841-1850	8
594	S357	1775	1771-1780	2
595	L729	1945	1941-1950	2
596	R025	1988	1981-1990	1
597	S883	1995	1991-2000	2
598	R926	1891	1891-1900	1
599	E195	2000	1991-2000	1
600	5115	1480	1471-1480	1
601	S881	1715	1711-1720	17
602	P594	1857	1851-1860	2
603	R238	1980	1971-1980	2
604	S369	1981	1981-1990	1
605	P435	1968	1961-1970	3
606	S598	1994	1991-2000	8
607	S805	1885	1881-1890	2
608	L323	1931	1931-1940	2
609	L248	1946	1941-1950	3
610	L353	1914	1911-1920	5
611	K364	1922	1921-1930	6
612	E263	2003	2001-2010	2
613	M366	1825	1821-1830	3
614	R798	1791	1791-1800	6
615	E055	2009	2001-2010	2
616	Q472	1776	1771-1780	1
617	R609	1892	1891-1900	1
618	R189	1886	1881-1890	2
619	R138	2005	2001-2010	1
620	K823	1848	1841-1850	1
621	K858	1890	1881-1890	2
622	L484	1922	1921-1930	5
623	N236	1838	1831-1840	1
624	P652	1958	1951-1960	1
625	L994	1828	1821-1830	2
626	S164	1846	1841-1850	4
627	K923	1934	1931-1940	1
628	R542	1982	1981-1990	1
629	K724	1908	1901-1910	1
630	P878	1929	1921-1930	1
631	M377	1833	1831-1840	2
632	K633	1930	1921-1930	3
633	N593	1761	1761-1770	1
634	N277	1782	1781-1790	2
635	Q366	1704	1701-1710	1
636	R151	2007	2001-2010	1
637	N672	1757	1751-1760	4
638	N264	1790	1781-1790	2
639	P446	1937	1931-1940	1
640	S698	1992	1991-2000	1
641	S329	1996	1991-2000	10
642	S053	1851	1851-1860	4
643	R257	1990	1981-1990	7
644	S520	1950	1941-1950	4
645	E178	2011	2011-2020	1
646	K944	1925	1921-1930	3
647	K467	1913	1911-1920	1
648	K567	1900	1891-1900	1
649	K439	1920	1911-1920	2
650	R821	1963	1961-1970	2
651	R082	1976	1971-1980	2
652	S310	1978	1971-1980	3
653	R066	1978	1971-1980	6
654	N856	1755	1751-1760	1
655	L634	1932	1931-1940	4
656	L872	1870	1861-1870	6
657	S995	1960	1951-1960	3
658	P647	1926	1921-1930	2
659	M254	1869	1861-1870	2
660	S347	1967	1961-1970	13
661	R801	1986	1981-1990	2
662	R146	2001	2001-2010	2
663	S285	1979	1971-1980	1
664	E054	1999	1991-2000	1
665	Q286	1729	1721-1730	3
666	S570	1975	1971-1980	2
667	R617	1983	1981-1990	2
668	R081	1999	1991-2000	4
669	K655	1910	1901-1910	3
670	R855	1949	1941-1950	3
671	R060	1996	1991-2000	1
672	Q796	1686	1681-1690	3
673	L854	1892	1891-1900	4
674	R463	1966	1961-1970	3
675	K728	1911	1911-1920	2
676	S979	1882	1881-1890	1
677	E267	2006	2001-2010	1
678	L262	1921	1921-1930	1
679	K673	1937	1931-1940	6
680	Q739	1649	1641-1650	3
681	S003	1968	1961-1970	1
682	R700	2008	2001-2010	2
683	N986	1732	1731-1740	2
684	K653	1951	1951-1960	1
685	Q355	1684	1681-1690	1
686	N499	1771	1771-1780	1
687	M338	1842	1841-1850	1
688	K848	1863	1861-1870	1
689	L758	1964	1961-1970	1
690	N345	1784	1781-1790	1
691	R762	1980	1971-1980	1
692	Q482	1774	1771-1780	1
693	R895	1895	1891-1900	1
694	S969	1867	1861-1870	5
695	K434	1918	1911-1920	3
696	6253	1419	1411-1420	1
697	R153	2001	2001-2010	2
698	R254	1667	1661-1670	2
699	Q296	1762	1761-1770	4
700	L222	1939	1931-1940	3
701	M983	1850	1841-1850	1
702	K767	1926	1921-1930	3
703	R650	1928	1921-1930	3
704	S300	1986	1981-1990	1
705	M579	1856	1851-1860	2
706	L679	1936	1931-1940	2
707	P283	1728	1721-1730	2
708	L276	1919	1911-1920	6
709	L626	1938	1931-1940	1
710	M232	1877	1871-1880	1
711	S223	1953	1951-1960	4
712	L267	1936	1931-1940	1
713	S104	1703	1701-1710	1
714	K642	1923	1921-1930	1
715	M354	1831	1831-1840	5
716	P627	1965	1961-1970	1
717	R049	2004	2001-2010	1
718	P759	1920	1911-1920	2
719	L385	1921	1921-1930	1
720	S191	1989	1981-1990	2
721	N758	1745	1741-1750	2
722	N229	1835	1831-1840	1
723	K455	1907	1901-1910	1
724	K775	1816	1811-1820	1
725	R846	1963	1961-1970	2
726	K549	1937	1931-1940	1
727	N293	1788	1781-1790	1
728	M536	1799	1791-1800	1
729	K956	1894	1891-1900	2
730	K646	1927	1921-1930	1
731	S706	1961	1961-1970	4
732	R127	2008	2001-2010	2
733	Q322	1763	1761-1770	2
734	M923	1863	1861-1870	2
735	N852	1745	1741-1750	3
736	N894	1770	1761-1770	1
737	R658	1931	1931-1940	5
738	K885	1951	1951-1960	3
739	K274	1912	1911-1920	12
740	M298	1854	1851-1860	2
741	L862	1848	1841-1850	1
742	E291	1934	1931-1940	1
743	K326	1901	1901-1910	4
744	K623	1959	1951-1960	2
745	E226	1706	1701-1710	1
746	P288	1916	1911-1920	1
747	M256	1868	1861-1870	1
748	S221	1963	1961-1970	3
749	K558	1919	1911-1920	2
750	R185	1988	1981-1990	5
751	M454	1810	1801-1810	4
752	S734	1947	1941-1950	1
753	M367	1826	1821-1830	2
754	R161	1952	1951-1960	8
755	E251	1980	1971-1980	1
756	K952	1936	1931-1940	2
757	M894	1829	1821-1830	2
758	K969	1956	1951-1960	1
759	N433	1778	1771-1780	4
760	R034	2005	2001-2010	5
761	R226	1680	1671-1680	1
762	R685	1845	1841-1850	2
763	L779	1912	1911-1920	1
764	K765	1952	1951-1960	6
765	Q782	1625	1621-1630	1
766	L768	1938	1931-1940	3
767	R241	2009	2001-2010	1
768	M266	1864	1861-1870	2
769	M737	1824	1821-1830	3
770	E190	1968	1961-1970	2
771	E217	1716	1711-1720	1
772	K477	1947	1941-1950	1
773	N238	1836	1831-1840	2
774	M228	1876	1871-1880	2
775	M868	1848	1841-1850	3
776	S998	2008	2001-2010	5
777	N636	1763	1761-1770	3
778	P242	1731	1731-1740	2
779	E126	2012	2011-2020	17
780	R275	1696	1691-1700	2
781	L299	1925	1921-1930	1
782	R725	1986	1981-1990	9
783	E031	1992	1991-2000	2
784	K778	1931	1931-1940	2
785	M683	1791	1791-1800	1
786	E147	1950	1941-1950	1
787	M346	1839	1831-1840	1
788	L224	1946	1941-1950	3
789	K533	1922	1921-1930	4
790	S590	1603	1601-1610	2
791	R604	1890	1881-1890	1
792	N838	1733	1731-1740	2
793	N682	1751	1751-1760	1
794	S039	1958	1951-1960	1
795	L449	1920	1911-1920	2
796	N834	1733	1731-1740	3
797	L957	1840	1831-1840	1
798	L884	1867	1861-1870	1
799	K535	1926	1921-1930	1
800	L745	1912	1911-1920	1
801	S408	1983	1981-1990	2
802	S354	1857	1851-1860	1
803	R440	1967	1961-1970	1
804	K668	1948	1941-1950	7
805	P254	1727	1721-1730	2
806	S055	1663	1661-1670	2
807	S361	1997	1991-2000	1
808	P374	1964	1961-1970	3
809	S568	1976	1971-1980	2
810	M962	1855	1851-1860	2
811	E134	1968	1961-1970	3
812	K246	1932	1931-1940	1
813	M235	1878	1871-1880	3
814	L588	1893	1891-1900	1
815	P233	1742	1741-1750	1
816	M892	1864	1861-1870	4
817	Q632	1655	1651-1660	6
818	L486	1884	1881-1890	1
819	R869	1980	1971-1980	1
820	N287	1788	1781-1790	4
821	R214	2008	2001-2010	1
822	E124	1897	1891-1900	1
823	N339	1784	1781-1790	1
824	K699	1928	1921-1930	1
825	K497	1910	1901-1910	4
826	S272	1715	1711-1720	1
827	M294	1853	1851-1860	3
828	R893	1890	1881-1890	2
829	R148	2001	2001-2010	1
830	M542	1860	1851-1860	3
831	M237	1873	1871-1880	1
832	R147	2008	2001-2010	1
833	Q254	1771	1771-1780	2
834	E108	2001	2001-2010	1
835	R635	1881	1881-1890	2
836	L463	1884	1881-1890	1
837	L936	1860	1851-1860	1
838	R186	1990	1981-1990	2
839	N798	1755	1751-1760	1
840	M353	1833	1831-1840	1
841	R556	1965	1961-1970	4
842	L445	1945	1941-1950	2
843	L552	1883	1881-1890	2
844	S128	1981	1981-1990	7
845	P279	1723	1721-1730	1
846	S680	1928	1921-1930	2
847	N627	1768	1761-1770	2
848	M368	1862	1861-1870	2
849	K353	1937	1931-1940	2
850	E092	2010	2001-2010	12
851	P363	1957	1951-1960	1
852	N687	1751	1751-1760	1
853	E191	2013	2011-2020	1
854	R259	2007	2001-2010	1
855	N552	1768	1761-1770	2
856	R737	1876	1871-1880	2
857	Q799	1713	1711-1720	2
858	N525	1762	1761-1770	7
859	M234	1878	1871-1880	1
860	K684	1886	1881-1890	2
861	R491	1844	1841-1850	2
862	K938	1939	1931-1940	1
863	P893	1811	1811-1820	13
864	S920	1682	1681-1690	1
865	L799	1939	1931-1940	1
866	M834	1834	1831-1840	2
867	R861	1637	1631-1640	1
868	R711	1845	1841-1850	1
869	M723	1869	1861-1870	4
870	R626	1926	1921-1930	2
871	S512	1989	1981-1990	4
872	N885	1734	1731-1740	4
873	E034	1978	1971-1980	6
874	R485	1838	1831-1840	3
875	P548	1863	1861-1870	1
876	N772	1746	1741-1750	2
877	S412	1989	1981-1990	2
878	R167	2007	2001-2010	1
879	R464	1965	1961-1970	1
880	L638	1931	1931-1940	5
881	M497	1805	1801-1810	2
882	R625	1925	1921-1930	1
883	L698	1948	1941-1950	2
884	S651	1988	1981-1990	1
885	R907	1934	1931-1940	2
886	Q547	1657	1651-1660	1
887	M293	1854	1851-1860	1
888	M657	1849	1841-1850	1
889	P466	1934	1931-1940	1
890	E179	2012	2011-2020	1
891	S269	1994	1991-2000	3
892	R441	1966	1961-1970	6
893	S307	1995	1991-2000	4
894	S231	1974	1971-1980	6
895	S130	1844	1841-1850	13
896	R242	2009	2001-2010	3
897	M694	1829	1821-1830	1
898	R456	1963	1961-1970	3
899	L336	1933	1931-1940	3
900	K989	1859	1851-1860	2
901	L279	1928	1921-1930	1
902	L295	1954	1951-1960	1
903	S571	1961	1961-1970	2
904	S293	1945	1941-1950	1
905	R498	1851	1851-1860	3
906	L249	1946	1941-1950	1
907	R296	2010	2001-2010	3
908	S752	1841	1841-1850	1
909	M329	1846	1841-1850	2
910	E193	2010	2001-2010	1
911	M364	1831	1831-1840	1
912	L678	1935	1931-1940	2
913	R750	1972	1971-1980	2
914	L774	1935	1931-1940	1
915	R590	1931	1931-1940	1
916	R630	1793	1791-1800	2
917	R914	1929	1921-1930	1
918	R809	1974	1971-1980	2
919	R790	1534	1531-1540	1
920	M556	1799	1791-1800	4
921	L889	1869	1861-1870	1
922	N648	1732	1731-1740	1
923	K229	1911	1911-1920	1
924	K269	1932	1931-1940	2
925	L238	1947	1941-1950	2
926	R053	1998	1991-2000	2
927	K267	1907	1901-1910	1
928	S255	1968	1961-1970	5
929	S656	1815	1811-1820	18
930	M955	1855	1851-1860	3
931	S687	1918	1911-1920	1
932	S009	1993	1991-2000	3
933	S550	1976	1971-1980	1
934	N558	1857	1851-1860	4
935	N989	1732	1731-1740	1
936	Q395	1698	1691-1700	2
937	E058	1947	1941-1950	6
938	R490	1843	1841-1850	2
939	R734	1921	1921-1930	3
940	R998	1934	1931-1940	1
941	E268	1998	1991-2000	1
942	S186	1965	1961-1970	3
943	Q438	1691	1691-1700	4
944	R288	1824	1821-1830	8
945	S524	1974	1971-1980	1
946	Q446	1730	1721-1730	2
947	L365	1900	1891-1900	2
948	N532	1774	1771-1780	5
949	S987	1937	1931-1940	1
950	R808	1972	1971-1980	1
951	L875	1945	1941-1950	7
952	Q879	1612	1611-1620	1
953	L897	1837	1831-1840	1
954	S036	1584	1581-1590	1
955	L368	1908	1901-1910	1
956	M975	1848	1841-1850	2
957	R882	1985	1981-1990	4
958	R937	1950	1941-1950	23
959	L622	1884	1881-1890	3
960	R546	1955	1951-1960	1
961	N285	1788	1781-1790	2
962	P835	1966	1961-1970	2
963	S855	1994	1991-2000	7
964	L892	1843	1841-1850	1
965	P543	1931	1931-1940	1
966	R796	1874	1871-1880	4
967	S295	1945	1941-1950	1
968	M445	1846	1841-1850	1
969	S330	1963	1961-1970	1
970	K423	1934	1931-1940	2
971	M428	1817	1811-1820	6
972	K635	1889	1881-1890	1
973	S004	1668	1661-1670	1
974	E071	1976	1971-1980	4
975	M893	1869	1861-1870	3
976	S429	1927	1921-1930	3
977	R793	1951	1951-1960	6
978	R523	1977	1971-1980	1
979	Q733	1681	1681-1690	2
980	M244	1872	1871-1880	1
981	R171	1854	1851-1860	1
982	R104	1874	1871-1880	4
983	R722	1982	1981-1990	2
984	N855	1749	1741-1750	2
985	L395	1939	1931-1940	1
986	K984	1916	1911-1920	6
987	R437	1964	1961-1970	7
988	M797	1833	1831-1840	1
989	K262	1943	1941-1950	2
990	S537	1963	1961-1970	1
991	S364	1958	1951-1960	9
992	R873	1974	1971-1980	1
993	P724	1934	1931-1940	1
994	L736	1939	1931-1940	2
995	R634	1843	1841-1850	2
996	S381	1948	1941-1950	3
997	L644	1945	1941-1950	2
998	R176	1999	1991-2000	1
999	L596	1932	1931-1940	3
1000	E072	1986	1981-1990	11
1001	M693	1829	1821-1830	1
1002	L576	1921	1921-1930	1
1003	E176	2005	2001-2010	2
1004	M524	1800	1791-1800	2
1005	P785	1954	1951-1960	1
1006	K537	1929	1921-1930	2
1007	Q559	1740	1731-1740	2
1008	S767	1875	1871-1880	8
1009	K489	1902	1901-1910	2
1010	R095	2005	2001-2010	10
1011	E050	1993	1991-2000	3
1012	M943	1791	1791-1800	1
1013	L763	1949	1941-1950	1
1014	E120	2008	2001-2010	14
1015	M332	1846	1841-1850	1
1016	R191	1980	1971-1980	2
1017	M466	1805	1801-1810	2
1018	S993	1865	1861-1870	2
1019	L434	1885	1881-1890	1
1020	Q777	1655	1651-1660	4
1021	S352	1865	1861-1870	2
1022	K947	1936	1931-1940	2
1023	K884	1951	1951-1960	1
1024	Q368	1704	1701-1710	2
1025	R075	2007	2001-2010	2
1026	L636	1934	1931-1940	2
1027	N762	1759	1751-1760	1
1028	K368	1936	1931-1940	3
1029	N668	1738	1731-1740	1
1030	N554	1749	1741-1750	1
1031	N548	1773	1771-1780	1
1032	R175	2007	2001-2010	2
1033	L855	1892	1891-1900	3
1034	M985	1845	1841-1850	4
1035	R225	1680	1671-1680	3
1036	S374	1958	1951-1960	1
1037	R096	2003	2001-2010	4
1038	R854	1948	1941-1950	1
1039	N482	1770	1761-1770	1
1040	R680	1799	1791-1800	2
1041	S127	1982	1981-1990	1
1042	R472	1825	1821-1830	5
1043	K693	1925	1921-1930	1
1044	S360	1778	1771-1780	10
1045	R163	2006	2001-2010	1
1046	M243	1875	1871-1880	3
1047	M686	1830	1821-1830	3
1048	L675	1929	1921-1930	2
1049	N826	1755	1751-1760	3
1050	R179	2001	2001-2010	3
1051	Q495	1735	1731-1740	2
1052	E030	1991	1991-2000	3
1053	Q432	1687	1681-1690	2
1054	K438	1920	1911-1920	3
1055	R985	1896	1891-1900	3
1056	Q228	1797	1791-1800	5
1057	R812	1965	1961-1970	1
1058	M236	1873	1871-1880	1
1059	L225	1924	1921-1930	2
1060	S232	1979	1971-1980	1
1061	L969	1828	1821-1830	1
1062	S076	1982	1981-1990	2
1063	P289	1967	1961-1970	3
1064	S317	1987	1981-1990	1
1065	L587	1888	1881-1890	2
1066	E037	1985	1981-1990	3
1067	R222	1675	1671-1680	2
1068	M774	1854	1851-1860	4
1069	R834	1866	1861-1870	2
1070	R481	1834	1831-1840	2
1071	L838	1875	1871-1880	1
1072	R195	2003	2001-2010	4
1073	N466	1775	1771-1780	1
1074	L422	1929	1921-1930	3
1075	M568	1791	1791-1800	2
1076	Q666	1613	1611-1620	1
1077	P845	1960	1951-1960	1
1078	S994	1964	1961-1970	2
1079	R819	1985	1981-1990	1
1080	K468	1923	1921-1930	1
1081	K442	1921	1921-1930	2
1082	K826	1940	1931-1940	3
1083	R256	2007	2001-2010	2
1084	L496	1883	1881-1890	2
1085	P385	1816	1811-1820	3
1086	P868	1962	1961-1970	2
1087	R786	1857	1851-1860	5
1088	R377	1666	1661-1670	1
1089	K792	1848	1841-1850	1
1090	K847	1863	1861-1870	3
1091	N476	1775	1771-1780	2
1092	P285	1908	1901-1910	2
1093	L354	1832	1831-1840	3
1094	P896	1956	1951-1960	1
1095	E182	2007	2001-2010	1
1096	N828	1755	1751-1760	2
1097	L738	1943	1941-1950	2
1098	L793	1957	1951-1960	2
1099	N747	1758	1751-1760	3
1100	K752	1952	1951-1960	1
1101	P937	1844	1841-1850	2
1102	N926	1734	1731-1740	1
1103	N562	1857	1851-1860	1
1104	P623	1952	1951-1960	1
1105	S394	1967	1961-1970	1
1106	R085	1966	1961-1970	2
1107	R340	1971	1971-1980	1
1108	P422	1955	1951-1960	1
1109	R818	1987	1981-1990	1
1110	M726	1836	1831-1840	1
1111	N468	1778	1771-1780	1
1112	L846	1857	1851-1860	2
1113	N692	1751	1751-1760	1
1114	L487	1938	1931-1940	2
1115	N247	1863	1861-1870	1
1116	R258	1796	1791-1800	1
1117	M724	1869	1861-1870	4
1118	P848	1846	1841-1850	3
1119	K337	1906	1901-1910	1
1120	Q324	1743	1741-1750	2
1121	L827	1864	1861-1870	5
1122	S631	1953	1951-1960	1
1123	M335	1840	1831-1840	4
1124	K676	1948	1941-1950	2
1125	R507	1877	1871-1880	4
1126	K924	1934	1931-1940	1
1127	E240	1664	1661-1670	2
1128	M433	1807	1801-1810	2
1129	N555	1763	1761-1770	2
1130	L952	1907	1901-1910	1
1131	P537	1926	1921-1930	1
1132	M259	1858	1851-1860	4
1133	L488	1885	1881-1890	1
1134	R906	1936	1931-1940	1
1135	K963	1907	1901-1910	1
1136	K652	1951	1951-1960	1
1137	N978	1756	1751-1760	2
1138	L946	1825	1821-1830	2
1139	L334	1933	1931-1940	3
1140	R804	2008	2001-2010	2
1141	R477	1830	1821-1830	2
1142	P965	1921	1921-1930	1
1143	K365	1928	1921-1930	2
1144	S141	1850	1841-1850	3
1145	K942	1946	1941-1950	5
1146	P295	1910	1901-1910	1
1147	L255	1909	1901-1910	3
1148	M467	1805	1801-1810	1
1149	N674	1755	1751-1760	2
1150	S257	1958	1951-1960	1
1151	R781	1843	1841-1850	1
1152	K378	1929	1921-1930	1
1153	L789	1949	1941-1950	3
1154	R159	1978	1971-1980	2
1155	M634	1847	1841-1850	1
1156	R629	1793	1791-1800	1
1157	L586	1887	1881-1890	2
1158	R606	1938	1931-1940	2
1159	L589	1893	1891-1900	1
1160	R390	1671	1671-1680	2
1161	P475	1745	1741-1750	1
1162	Q479	1774	1771-1780	5
1163	S165	2006	2001-2010	13
1164	M359	1829	1821-1830	1
1165	R829	1836	1831-1840	6
1166	M599	1794	1791-1800	3
1167	R616	1975	1971-1980	4
1168	R136	2008	2001-2010	3
1169	L599	1884	1881-1890	2
1170	E127	1995	1991-2000	10
1171	L522	1897	1891-1900	2
1172	S037	1993	1991-2000	1
1173	S988	1938	1931-1940	1
1174	L298	1922	1921-1930	2
1175	S549	1976	1971-1980	1
1176	K485	1895	1891-1900	4
1177	M388	1823	1821-1830	2
1178	S514	1839	1831-1840	2
1179	L699	1948	1941-1950	3
1180	M993	1822	1821-1830	1
1181	K279	1922	1921-1930	4
1182	S389	1930	1921-1930	5
1183	R234	1696	1691-1700	4
1184	K399	1937	1931-1940	1
1185	L863	1851	1851-1860	1
1186	R810	1960	1951-1960	1
1187	R008	1970	1961-1970	1
1188	N453	1776	1771-1780	1
1189	R783	1844	1841-1850	2
1190	R552	1936	1931-1940	1
1191	N445	1776	1771-1780	1
1192	M725	1836	1831-1840	1
1193	P366	1939	1931-1940	1
1194	P996	1880	1871-1880	2
1195	L227	1916	1911-1920	1
1196	L359	1907	1901-1910	5
1197	L435	1894	1891-1900	1
1198	Q364	1681	1681-1690	3
1199	S161	1952	1951-1960	4
1200	K927	1937	1931-1940	2
1201	L274	1948	1941-1950	3
1202	L878	1855	1851-1860	3
1203	S377	1977	1971-1980	1
1204	R791	2009	2001-2010	4
1205	L269	1927	1921-1930	2
1206	Z139	1857	1851-1860	2
1207	R550	1961	1961-1970	5
1208	S850	1961	1961-1970	2
1209	L462	1883	1881-1890	1
1210	M746	1848	1841-1850	6
1211	M296	1854	1851-1860	1
1212	S880	1715	1711-1720	24
1213	N957	1762	1761-1770	5
1214	S136	1846	1841-1850	2
1215	E292	1937	1931-1940	1
1216	M997	1836	1831-1840	3
1217	E105	2006	2001-2010	1
1218	S313	1982	1981-1990	1
1219	Q869	1672	1671-1680	1
1220	R497	1850	1841-1850	5
1221	K926	1937	1931-1940	1
1222	K985	1859	1851-1860	5
1223	S816	1816	1811-1820	1
1224	L454	1951	1951-1960	1
1225	R853	1976	1971-1980	3
1226	N647	1760	1751-1760	2
1227	R216	2004	2001-2010	6
1228	K997	1893	1891-1900	5
1229	P978	1928	1921-1930	1
1230	Q489	1738	1731-1740	2
1231	R674	1985	1981-1990	5
1232	R071	2005	2001-2010	3
1233	R035	1977	1971-1980	4
1234	M782	1821	1821-1830	4
1235	E017	1981	1981-1990	1
1236	S620	1833	1831-1840	1
1237	S383	1955	1951-1960	1
1238	P669	1893	1891-1900	2
1239	N243	1835	1831-1840	1
1240	L955	1946	1941-1950	2
1241	K772	1942	1941-1950	1
1242	L495	1889	1881-1890	2
1243	L379	1890	1881-1890	1
1244	K546	1938	1931-1940	4
1245	K937	1934	1931-1940	2
1246	L762	1942	1941-1950	2
1247	R495	1848	1841-1850	3
1248	R611	1939	1931-1940	1
1249	P855	1960	1951-1960	1
1250	R488	1841	1841-1850	1
1251	K854	1878	1871-1880	3
1252	E047	2002	2001-2010	1
1253	P844	1943	1941-1950	1
1254	R887	1975	1971-1980	4
1255	N625	1734	1731-1740	3
1256	K222	1898	1891-1900	1
1257	S123	1970	1961-1970	3
1258	L934	1833	1831-1840	1
1259	R760	1990	1981-1990	2
1260	R461	1965	1961-1970	4
1261	R439	1968	1961-1970	3
1262	L932	1836	1831-1840	5
1263	Q558	1740	1731-1740	1
1264	L455	1880	1871-1880	2
1265	N399	1772	1771-1780	1
1266	L257	1944	1941-1950	1
1267	R865	1948	1941-1950	1
1268	N959	1742	1741-1750	2
1269	N332	1786	1781-1790	2
1270	L794	1957	1951-1960	3
1271	K428	1913	1911-1920	3
1272	M927	1835	1831-1840	2
1273	K689	1923	1921-1930	3
1274	R633	1843	1841-1850	8
1275	K987	1859	1851-1860	1
1276	Q484	1788	1781-1790	2
1277	N757	1745	1741-1750	3
1278	R883	1960	1951-1960	2
1279	N475	1775	1771-1780	8
1280	R493	1846	1841-1850	1
1281	L237	1913	1911-1920	2
1282	M954	1855	1851-1860	2
1283	K528	1922	1921-1930	1
1284	S510	1952	1951-1960	1
1285	R283	2009	2001-2010	2
1286	S697	1935	1931-1940	3
1287	N592	1765	1761-1770	1
1288	N564	1757	1751-1760	2
1289	N693	1751	1751-1760	1
1290	S273	1723	1721-1730	1
1291	E012	1891	1891-1900	2
1292	S139	1845	1841-1850	1
1293	M484	1805	1801-1810	3
1294	Q354	1714	1711-1720	2
1295	P597	1936	1931-1940	1
1296	N478	1775	1771-1780	6
1297	S319	1844	1841-1850	6
1298	K254	1901	1901-1910	4
1299	L296	1954	1951-1960	4
1300	P362	1957	1951-1960	1
1301	P244	1731	1731-1740	2
1302	R878	1563	1561-1570	1
1303	P334	1949	1941-1950	1
1304	M464	1801	1801-1810	4
1305	S983	1932	1931-1940	6
1306	M924	1837	1831-1840	1
1307	E270	2002	2001-2010	13
1308	Z134	1852	1851-1860	1
1309	S227	1962	1961-1970	6
1310	S522	1991	1991-2000	2
1311	P284	1908	1901-1910	3
1312	S075	1982	1981-1990	1
1313	L989	1879	1871-1880	2
1314	Q378	1699	1691-1700	1
1315	S996	1964	1961-1970	6
1316	K576	1925	1921-1930	3
1317	K592	1912	1911-1920	2
1318	R792	1949	1941-1950	2
1319	P343	1963	1961-1970	1
1320	R817	1988	1981-1990	4
1321	E074	1887	1881-1890	8
1322	S209	1936	1931-1940	1
1323	Q488	1778	1771-1780	3
1324	R009	1970	1961-1970	2
1325	Q352	1687	1681-1690	1
1326	S681	1929	1921-1930	1
1327	K359	1937	1931-1940	6
1328	N276	1782	1781-1790	2
1329	P858	1961	1961-1970	1
1330	Q252	1771	1771-1780	1
1331	R527	1982	1981-1990	2
1332	M959	1855	1851-1860	4
1333	P955	1923	1921-1930	8
1334	L724	1913	1911-1920	2
1335	S396	1927	1921-1930	2
1336	R534	1975	1971-1980	3
1337	Q658	1691	1691-1700	2
1338	S212	1963	1961-1970	1
1339	L956	1840	1831-1840	3
1340	R125	2008	2001-2010	1
1341	N837	1733	1731-1740	3
1342	N549	1773	1771-1780	4
1343	P872	1933	1931-1940	1
1344	E068	1958	1951-1960	1
1345	Z107	1882	1881-1890	1
1346	E118	2000	1991-2000	5
1347	E143	1990	1981-1990	7
1348	R837	1864	1861-1870	3
1349	M365	1831	1831-1840	2
1350	S619	1969	1961-1970	2
1351	L823	1948	1941-1950	2
1352	S038	1984	1981-1990	2
1353	P248	1735	1731-1740	2
1354	L268	1922	1921-1930	1
1355	S406	1845	1841-1850	6
1356	S793	1883	1881-1890	2
1357	R480	1833	1831-1840	2
1358	M326	1846	1841-1850	7
1359	R939	1954	1951-1960	2
1360	N565	1761	1761-1770	1
1361	R931	1942	1941-1950	1
1362	K967	1956	1951-1960	2
1363	M539	1860	1851-1860	1
1364	Z131	1850	1841-1850	3
1365	E116	1975	1971-1980	3
1366	K372	1940	1931-1940	2
1367	S251	1962	1961-1970	5
1368	R076	2006	2001-2010	2
1369	Z108	1882	1881-1890	1
1370	E228	1946	1941-1950	2
1371	S790	1852	1851-1860	6
1372	L673	1929	1921-1930	3
1373	E265	2007	2001-2010	1
1374	N752	1769	1761-1770	1
1375	M477	1840	1831-1840	8
1376	S316	1975	1971-1980	2
1377	L256	1908	1901-1910	4
1378	S274	1737	1731-1740	1
1379	R188	1985	1981-1990	3
1380	L283	1924	1921-1930	2
1381	Q449	1764	1761-1770	1
1382	N223	1828	1821-1830	1
1383	K975	1924	1921-1930	1
1384	R782	1843	1841-1850	6
1385	M688	1881	1881-1890	5
1386	R886	1961	1961-1970	2
1387	S543	1966	1961-1970	4
1388	R088	1998	1991-2000	2
1389	P879	1895	1891-1900	2
1390	R727	1987	1981-1990	5
1391	M348	1837	1831-1840	2
1392	N242	1835	1831-1840	1
1393	P774	1898	1891-1900	2
1394	N358	1784	1781-1790	1
1395	L643	1932	1931-1940	3
1396	R031	2001	2001-2010	7
1397	S385	1937	1931-1940	8
1398	K844	1863	1861-1870	1
1399	E167	1965	1961-1970	2
1400	Q466	1784	1781-1790	1
1401	R778	1858	1851-1860	2
1402	R641	1914	1911-1920	4
1403	S343	1951	1951-1960	7
1404	R533	1879	1871-1880	3
1405	K936	1901	1901-1910	1
1406	R968	1990	1981-1990	3
1407	S303	1979	1971-1980	3
1408	S091	1639	1631-1640	1
1409	R251	1771	1771-1780	2
1410	R811	1976	1971-1980	1
1411	E089	1987	1981-1990	1
1412	Q742	1649	1641-1650	2
1413	P557	1872	1871-1880	7
1414	K863	1890	1881-1890	1
1415	K277	1928	1921-1930	1
1416	L344	1913	1911-1920	2
1417	R779	1858	1851-1860	2
1418	N298	1787	1781-1790	1
1419	R951	1637	1631-1640	1
1420	L335	1933	1931-1940	2
1421	E010	1829	1821-1830	2
1422	S551	1976	1971-1980	3
1423	R799	1881	1881-1890	1
1424	S083	1926	1921-1930	2
1425	N553	1768	1761-1770	5
1426	K529	1922	1921-1930	3
1427	M352	1838	1831-1840	1
1428	M439	1824	1821-1830	1
1429	M289	1874	1871-1880	1
1430	K582	1943	1941-1950	1
1431	R802	2009	2001-2010	3
1432	K667	1935	1931-1940	2
1433	Q279	1783	1781-1790	4
1434	R575	1790	1781-1790	5
1435	N446	1775	1771-1780	8
1436	L594	1925	1921-1930	1
1437	Z117	1886	1881-1890	1
1438	N883	1734	1731-1740	1
1439	K393	1907	1901-1910	1
1440	N786	1740	1731-1740	1
1441	N873	1770	1761-1770	1
1442	N279	1783	1781-1790	1
1443	K224	1904	1901-1910	1
1444	L885	1832	1831-1840	1
1445	R856	1969	1961-1970	1
1446	N742	1738	1731-1740	2
1447	S538	1955	1951-1960	2
1448	S256	1990	1981-1990	5
1449	K292	1928	1921-1930	1
1450	L458	1882	1881-1890	2
1451	L597	1920	1911-1920	1
1452	P223	1732	1731-1740	2
1453	R713	1843	1841-1850	2
1454	K777	1931	1931-1940	1
1455	K754	1925	1921-1930	2
1456	Q991	1986	1981-1990	1
1457	R521	1952	1951-1960	3
1458	N955	1734	1731-1740	2
1459	R803	1923	1921-1930	1
1460	Q426	1662	1661-1670	1
1461	S155	1869	1861-1870	6
1462	K685	1920	1911-1920	1
1463	Q437	1691	1691-1700	1
1464	K897	1933	1931-1940	1
1465	E046	2011	2011-2020	2
1466	K599	1957	1951-1960	1
1467	R512	1955	1951-1960	2
1468	M897	1845	1841-1850	1
1469	S135	1850	1841-1850	2
1470	R055	1986	1981-1990	3
1471	E144	1985	1981-1990	3
1472	R479	1832	1831-1840	2
1473	M845	1873	1871-1880	1
1474	M677	1812	1811-1820	2
1475	S379	1934	1931-1940	1
1476	R243	2006	2001-2010	1
1477	P692	1963	1961-1970	1
1478	L356	1839	1831-1840	1
1479	Q766	1655	1651-1660	1
1480	L284	1912	1911-1920	2
1481	S527	1946	1941-1950	1
1482	L958	1847	1841-1850	2
1483	S435	1930	1921-1930	1
1484	P733	1960	1951-1960	1
1485	R239	1983	1981-1990	4
1486	N822	1755	1751-1760	3
1487	P849	1846	1841-1850	4
1488	E085	1976	1971-1980	6
1489	L853	1892	1891-1900	2
1490	R866	1988	1981-1990	1
1491	K849	1863	1861-1870	1
1492	E088	2010	2001-2010	1
1493	K736	1936	1931-1940	1
1494	R177	1978	1971-1980	6
1495	R795	1975	1971-1980	11
1496	R538	1951	1951-1960	2
1497	E106	2011	2011-2020	1
1498	S173	1869	1861-1870	1
1499	S540	1985	1981-1990	1
1500	Q555	1771	1771-1780	2
1501	M558	1793	1791-1800	1
1502	N349	1781	1781-1790	2
1503	N569	1761	1761-1770	2
1504	S120	1846	1841-1850	1
1505	R955	1926	1921-1930	1
1506	K487	1903	1901-1910	5
1507	Q225	1830	1821-1830	1
1508	K943	1950	1941-1950	6
1509	K973	1959	1951-1960	2
1510	N773	1746	1741-1750	3
1511	S252	1845	1841-1850	1
1512	M783	1821	1821-1830	2
1513	N426	1756	1751-1760	1
1514	K333	1901	1901-1910	1
1515	M996	1836	1831-1840	1
1516	M473	1809	1801-1810	1
1517	S754	1953	1951-1960	1
1518	N387	1776	1771-1780	3
1519	R015	1948	1941-1950	1
1520	R276	1696	1691-1700	1
1521	R210	2006	2001-2010	3
1522	N377	1780	1771-1780	1
1523	S356	1953	1951-1960	1
1524	M572	1794	1791-1800	1
1525	K972	1959	1951-1960	1
1526	N295	1788	1781-1790	1
1527	E045	2000	1991-2000	4
1528	S509	1966	1961-1970	2
1529	L234	1948	1941-1950	1
1530	L536	1898	1891-1900	2
1531	S138	1846	1841-1850	1
1532	R455	1986	1981-1990	1
1533	M268	1856	1851-1860	1
1534	R183	1950	1941-1950	1
1535	R728	1856	1851-1860	1
1536	M356	1834	1831-1840	1
1537	K787	1926	1921-1930	5
1538	N284	1787	1781-1790	5
1539	R462	1964	1961-1970	1
1540	R915	1958	1951-1960	2
1541	Q468	1744	1741-1750	1
1542	M436	1810	1801-1810	2
1543	P772	1959	1951-1960	1
1544	R761	1974	1971-1980	2
1545	K343	1956	1951-1960	1
1546	L324	1926	1921-1930	2
1547	L263	1923	1921-1930	1
1548	M653	1834	1831-1840	1
1549	L598	1935	1931-1940	2
1550	M669	1835	1831-1840	3
1551	P356	1961	1961-1970	1
1552	Q337	1715	1711-1720	1
1553	P646	1911	1911-1920	5
1554	K982	1939	1931-1940	2
1555	Q452	1764	1761-1770	2
1556	K496	1914	1911-1920	1
1557	Q325	1783	1781-1790	2
1558	N363	1784	1781-1790	1
1559	S566	1976	1971-1980	3
1560	N585	1764	1761-1770	3
1561	N369	1782	1781-1790	1
1562	M697	1797	1791-1800	3
1563	S353	1899	1891-1900	1
1564	Q624	1654	1651-1660	2
1565	R561	1894	1891-1900	1
1566	P426	1936	1931-1940	2
1567	R181	1991	1991-2000	4
1568	R867	1958	1951-1960	1
1569	R143	1997	1991-2000	1
1570	S662	1851	1851-1860	8
1571	K366	1929	1921-1930	2
1572	M429	1817	1811-1820	5
1573	R627	1933	1931-1940	1
1574	R065	1979	1971-1980	3
1575	S222	1980	1971-1980	4
1576	E033	1977	1971-1980	6
1577	K565	1929	1921-1930	1
1578	N347	1783	1781-1790	1
1579	S989	1993	1991-2000	1
1580	N626	1768	1761-1770	2
1581	Q427	1662	1661-1670	1
1582	L453	1951	1951-1960	1
1583	E183	2009	2001-2010	3
1584	E249	2012	2011-2020	7
1585	S804	1841	1841-1850	2
1586	M382	1828	1821-1830	2
1587	Q537	1684	1681-1690	1
1588	K475	1938	1931-1940	1
1589	K444	1922	1921-1930	1
1590	S142	1845	1841-1850	2
1591	S715	1734	1731-1740	3
1592	R040	2001	2001-2010	1
1593	K894	1936	1931-1940	1
1594	N833	1716	1711-1720	2
1595	S253	1842	1841-1850	3
1596	R705	1845	1841-1850	2
1597	R876	1970	1961-1970	2
1598	L937	1869	1861-1870	4
1599	P282	1723	1721-1730	1
1600	R064	1981	1981-1990	21
1601	Q795	1686	1681-1690	8
1602	Q988	1695	1691-1700	1
1603	R029	1759	1751-1760	8
1604	P555	1946	1941-1950	1
1605	M479	1805	1801-1810	1
1606	K458	1908	1901-1910	1
1607	P667	1954	1951-1960	1
1608	P956	1945	1941-1950	2
1609	L795	1949	1941-1950	1
1610	S366	1696	1691-1700	2
1611	M749	1843	1841-1850	1
1612	M768	1851	1851-1860	3
1613	R205	1975	1971-1980	2
1614	S595	1961	1961-1970	3
1615	K446	1922	1921-1930	2
1616	P635	1936	1931-1940	1
1617	M679	1813	1811-1820	1
1618	S984	1936	1931-1940	6
1619	N269	1802	1801-1810	3
1620	K789	1848	1841-1850	1
1621	S535	1662	1661-1670	1
1622	K538	1913	1911-1920	2
1623	R845	1792	1791-1800	2
1624	S884	1996	1991-2000	5
1625	S766	1829	1821-1830	2
1626	M355	1836	1831-1840	8
1627	S150	1846	1841-1850	1
1628	R548	1979	1971-1980	7
1629	S301	1987	1981-1990	2
1630	L672	1938	1931-1940	1
1631	L278	1963	1961-1970	1
1632	E098	1984	1981-1990	2
1633	L963	1838	1831-1840	2
1634	M224	1859	1851-1860	1
1635	R230	1983	1981-1990	3
1636	P253	1719	1711-1720	1
1637	M698	1866	1861-1870	1
1638	S705	1839	1831-1840	2
1639	R982	1639	1631-1640	1
1640	R764	1982	1981-1990	4
1641	L373	1964	1961-1970	3
1642	P722	1949	1941-1950	1
1643	K658	1910	1901-1910	1
1644	R016	1962	1961-1970	1
1645	P757	1920	1911-1920	3
1646	L266	1905	1901-1910	4
1647	L627	1899	1891-1900	1
1648	M557	1802	1801-1810	2
1649	R670	1980	1971-1980	2
1650	S632	1986	1981-1990	1
1651	M546	1808	1801-1810	1
1652	K329	1894	1891-1900	4
1653	R262	1817	1811-1820	1
1654	P736	1960	1951-1960	1
1655	R047	2001	2001-2010	3
1656	E136	1849	1841-1850	2
1657	S655	1937	1931-1940	2
1658	R103	1880	1871-1880	2
1659	P564	1957	1951-1960	1
1660	N263	1790	1781-1790	1
1661	R712	1842	1841-1850	2
1662	R006	1970	1961-1970	1
1663	K235	1920	1911-1920	2
1664	N428	1779	1771-1780	2
1665	R228	1680	1671-1680	2
1666	P894	1811	1811-1820	9
1667	R824	1990	1981-1990	1
1668	E061	1971	1971-1980	1
1669	S175	1738	1731-1740	1
1670	R607	1938	1931-1940	1
1671	K629	1929	1921-1930	2
1672	L894	1869	1861-1870	3
1673	Q866	1625	1621-1630	2
1674	L639	1936	1931-1940	2
1675	R794	1789	1781-1790	1
1676	P689	1845	1841-1850	2
1677	S321	1985	1981-1990	3
1678	K299	1928	1921-1930	4
1679	M282	1857	1851-1860	1
1680	L999	1876	1871-1880	1
1681	R442	1966	1961-1970	2
1682	S513	1981	1981-1990	3
1683	E259	2012	2011-2020	1
1684	R765	1987	1981-1990	2
1685	R074	2003	2001-2010	1
1686	R948	1639	1631-1640	1
1687	R603	1863	1861-1870	2
1688	Z162	1880	1871-1880	1
1689	N925	1782	1781-1790	3
1690	P393	1934	1931-1940	1
1691	R928	1895	1891-1900	1
1692	Z148	1868	1861-1870	2
1693	R223	1675	1671-1680	1
1694	N867	1754	1751-1760	1
1695	S289	1978	1971-1980	2
1696	R720	1990	1981-1990	2
1697	L993	1878	1871-1880	1
1698	K553	1929	1921-1930	2
1699	R072	2003	2001-2010	5
1700	M553	1796	1791-1800	1
1701	A017	1322	1321-1330	2
1702	K575	1907	1901-1910	1
1703	M699	1866	1861-1870	2
1704	S386	1981	1981-1990	3
1705	S148	1846	1841-1850	2
1706	E165	1955	1951-1960	3
1707	N845	1748	1741-1750	4
1708	S749	1967	1961-1970	10
1709	M435	1807	1801-1810	3
1710	N945	1731	1731-1740	1
1711	N283	1783	1781-1790	2
1712	R715	1843	1841-1850	8
1713	R825	1973	1971-1980	2
1714	R776	1577	1571-1580	1
1715	K899	1939	1931-1940	7
1716	M262	1863	1861-1870	1
1717	K634	1889	1881-1890	1
1718	P696	1952	1951-1960	1
1719	R780	1843	1841-1850	8
1720	P734	1960	1951-1960	1
1721	R206	2009	2001-2010	2
1722	N584	1764	1761-1770	1
1723	M835	1834	1831-1840	3
1724	N954	1751	1751-1760	3
1725	L396	1899	1891-1900	3
1726	L337	1933	1931-1940	2
1727	R520	1993	1991-2000	1
1728	R139	2004	2001-2010	3
1729	N887	1734	1731-1740	1
1730	E232	1946	1941-1950	2
1731	R261	1976	1971-1980	9
1732	N854	1719	1711-1720	1
1733	Q679	1646	1641-1650	1
1734	M496	1805	1801-1810	2
1735	R686	1845	1841-1850	3
1736	K669	1936	1931-1940	1
1737	M386	1830	1821-1830	2
1738	S169	1892	1891-1900	1
1739	E129	1985	1981-1990	1
1740	K979	1939	1931-1940	2
1741	S665	1840	1831-1840	5
1742	Q253	1771	1771-1780	3
1743	E258	1995	1991-2000	1
1744	R756	1727	1721-1730	2
1745	K595	1922	1921-1930	1
1746	M865	1840	1831-1840	3
1747	Q422	1698	1691-1700	1
1748	M443	1824	1821-1830	1
1749	E066	1952	1951-1960	1
1750	E100	1996	1991-2000	3
1751	R583	1973	1971-1980	2
1752	L545	1868	1861-1870	1
1753	S365	1879	1871-1880	5
1754	P749	1850	1841-1850	1
1755	R710	1842	1841-1850	1
1756	M273	1859	1851-1860	1
1757	R445	1846	1841-1850	1
1758	R971	1989	1981-1990	5
1759	R563	1870	1861-1870	2
1760	L223	1946	1941-1950	1
1761	S318	1985	1981-1990	3
1762	K547	1939	1931-1940	1
1763	R732	1886	1881-1890	5
1764	L282	1939	1931-1940	2
1765	K825	1949	1941-1950	1
1766	N268	1802	1801-1810	3
1767	K237	1923	1921-1930	1
1768	N288	1788	1781-1790	2
1769	M567	1789	1781-1790	3
1770	R836	1877	1871-1880	7
1771	K872	1896	1891-1900	2
1772	R233	1696	1691-1700	2
1773	S187	1984	1981-1990	11
1774	R253	1984	1981-1990	1
1775	K955	1936	1931-1940	1
1776	Q626	1648	1641-1650	1
1777	S788	1869	1861-1870	2
1778	M233	1877	1871-1880	1
1779	R558	1972	1971-1980	4
1780	S403	1861	1861-1870	1
1781	N974	1756	1751-1760	2
1782	K358	1918	1911-1920	2
1783	K563	1944	1941-1950	6
1784	L272	1928	1921-1930	4
1785	K422	1923	1921-1930	2
1786	E042	1999	1991-2000	2
1787	R458	1968	1961-1970	1
1788	S249	1989	1981-1990	9
1789	E272	2005	2001-2010	4
1790	R004	2002	2001-2010	1
1791	K459	1909	1901-1910	1
1792	L539	1905	1901-1910	1
1793	K836	1860	1851-1860	3
1794	N924	1782	1781-1790	2
1795	R235	1696	1691-1700	4
1796	K457	1908	1901-1910	4
1797	K552	1924	1921-1930	1
1798	R248	1957	1951-1960	2
1799	R964	1979	1971-1980	3
1800	M728	1845	1841-1850	3
1801	R848	1885	1881-1890	6
1802	E131	1999	1991-2000	2
1803	S657	1836	1831-1840	2
1804	N388	1776	1771-1780	2
1805	K426	1944	1941-1950	1
1806	P553	1959	1951-1960	1
1807	L843	1874	1871-1880	1
1808	S372	1993	1991-2000	3
1809	E246	1693	1691-1700	2
1810	L457	1882	1881-1890	4
1811	S346	1939	1931-1940	3
1812	K273	1936	1931-1940	2
1813	R525	1977	1971-1980	2
1814	M538	1803	1801-1810	1
1815	S702	1993	1991-2000	2
1816	R592	1933	1931-1940	3
1817	S391	1943	1941-1950	1
1818	E117	1985	1981-1990	1
1819	L834	1848	1841-1850	3
1820	Z150	1870	1861-1870	1
1821	M475	1809	1801-1810	1
1822	K627	1939	1931-1940	2
1823	N736	1738	1731-1740	4
1824	K874	1919	1911-1920	4
1825	R813	1985	1981-1990	9
1826	R249	2004	2001-2010	5
1827	R639	1891	1891-1900	3
1828	Q989	1697	1691-1700	2
1829	K755	1925	1921-1930	2
1830	R129	2008	2001-2010	1
1831	N872	1730	1721-1730	6
1832	L398	1937	1931-1940	1
1833	Q365	1681	1681-1690	1
1834	S415	1957	1951-1960	9
1835	R032	2001	2001-2010	1
1836	K387	1927	1921-1930	1
1837	P587	1936	1931-1940	2
1838	S647	1950	1941-1950	2
1839	K545	1913	1911-1920	1
1840	M489	1800	1791-1800	1
1841	R721	1985	1981-1990	2
1842	S263	1779	1771-1780	1
1843	N934	1763	1761-1770	15
1844	R925	1891	1891-1900	2
1845	N633	1764	1761-1770	3
1846	R067	2000	1991-2000	1
1847	P222	1750	1741-1750	1
1848	P224	1732	1731-1740	4
1849	S668	1886	1881-1890	2
1850	K996	1923	1921-1930	1
1851	R678	1791	1791-1800	5
1852	M434	1807	1801-1810	3
1853	M397	1823	1821-1830	1
1854	R433	1967	1961-1970	2
1855	N556	1774	1771-1780	1
1856	P226	1746	1741-1750	1
1857	M427	1817	1811-1820	1
1858	K362	1937	1931-1940	4
1859	K883	1948	1941-1950	1
1860	K928	1938	1931-1940	2
1861	M297	1854	1851-1860	3
1862	P598	1965	1961-1970	4
1863	K367	1936	1931-1940	3
1864	P633	1964	1961-1970	1
1865	E099	1999	1991-2000	5
1866	N875	1770	1761-1770	1
1867	R486	1839	1831-1840	2
1868	S990	1884	1881-1890	3
1869	P243	1731	1731-1740	3
1870	S248	1984	1981-1990	7
1871	Q527	1686	1681-1690	1
1872	N383	1780	1771-1780	1
1873	Q842	1679	1671-1680	1
1874	K574	1954	1951-1960	1
1875	R621	1790	1781-1790	5
1876	K266	1889	1881-1890	2
1877	R605	1941	1941-1950	2
1878	Q327	1713	1711-1720	1
1879	Q643	1667	1661-1670	1
1880	N922	1747	1741-1750	2
1881	M468	1803	1801-1810	2
1882	P497	1950	1941-1950	2
1883	Q448	1741	1741-1750	2
1884	M764	1847	1841-1850	7
1885	E290	1934	1931-1940	2
1886	Z133	1852	1851-1860	3
1887	S102	1708	1701-1710	1
1888	N876	1770	1761-1770	3
1889	S312	1995	1991-2000	1
1890	R451	1987	1981-1990	7
1891	S689	1985	1981-1990	3
1892	M735	1857	1851-1860	2
1893	R797	1994	1991-2000	2
1894	K857	1878	1871-1880	2
1895	L726	1919	1911-1920	1
1896	R560	1922	1921-1930	2
1897	R857	1947	1941-1950	2
1898	E189	1944	1941-1950	1
1899	K779	1931	1931-1940	1
1900	R426	1627	1621-1630	2
1901	R898	1903	1901-1910	2
1902	E007	1948	1941-1950	1
1903	E051	1910	1901-1910	6
1904	M552	1832	1831-1840	2
1905	R499	1852	1851-1860	1
1906	R231	1980	1971-1980	4
1907	M678	1813	1811-1820	1
1908	N722	1755	1751-1760	1
1909	R165	2005	2001-2010	4
1910	N286	1788	1781-1790	1
1911	M226	1879	1871-1880	6
1912	N889	1735	1731-1740	1
1913	S824	1870	1861-1870	1
1914	K373	1933	1931-1940	1
1915	M559	1797	1791-1800	1
1916	R913	1930	1921-1930	1
1917	K226	1907	1901-1910	3
1918	N477	1775	1771-1780	9
1919	S683	1987	1981-1990	1
1920	M958	1855	1851-1860	2
1921	Q289	1759	1751-1760	1
1922	N359	1784	1781-1790	2
1923	K876	1911	1911-1920	1
1924	R199	1999	1991-2000	1
1925	S002	1951	1951-1960	5
1926	M598	1794	1791-1800	1
1927	P556	1872	1871-1880	7
1928	R017	1951	1951-1960	5
1929	M478	1840	1831-1840	12
1930	K384	1945	1941-1950	4
1931	Q798	1700	1691-1700	3
1932	S433	1930	1921-1930	1
1933	N493	1775	1771-1780	1
1934	Q227	1808	1801-1810	11
1935	K328	1901	1901-1910	1
1936	K672	1936	1931-1940	4
1937	L575	1914	1911-1920	1
1938	S245	1593	1591-1600	1
1939	K983	1916	1911-1920	7
1940	Q756	1707	1701-1710	1
1941	K867	1896	1891-1900	2
1942	N988	1732	1731-1740	2
1943	L973	1816	1811-1820	2
1944	K859	1890	1881-1890	1
1945	R767	1946	1941-1950	4
1946	M462	1814	1811-1820	1
1947	R236	1696	1691-1700	7
1948	E171	2012	2011-2020	1
1949	K494	1909	1901-1910	1
1950	K662	1910	1901-1910	2
1951	M239	1874	1871-1880	4
1952	R822	1959	1951-1960	1
1953	S886	1587	1581-1590	1
1954	R595	1935	1931-1940	3
1955	N958	1762	1761-1770	10
1956	E123	2002	2001-2010	2
1957	S397	1843	1841-1850	11
1958	L297	1954	1951-1960	1
1959	R108	1883	1881-1890	6
1960	M899	1863	1861-1870	2
1961	N588	1769	1761-1770	1
1962	K834	1848	1841-1850	5
1963	N759	1745	1741-1750	2
1964	P674	1962	1961-1970	2
1965	S667	1881	1881-1890	2
1966	P472	1965	1961-1970	2
1967	R044	1997	1991-2000	13
1968	E192	1973	1971-1980	5
1969	S333	1837	1831-1840	1
1970	K396	1938	1931-1940	2
1971	E185	1998	1991-2000	5
1972	S739	1862	1861-1870	9
1973	N927	1735	1731-1740	1
1974	L442	1859	1851-1860	4
1975	E239	1673	1671-1680	1
1976	P476	1745	1741-1750	1
1977	N673	1757	1751-1760	3
1978	M784	1829	1821-1830	4
1979	S166	1923	1921-1930	3
1980	Q436	1653	1651-1660	1
1981	R541	1924	1921-1930	1
1982	L438	1942	1941-1950	1
1983	R094	2003	2001-2010	2
1984	S355	1870	1861-1870	5
1985	S597	1991	1991-2000	8
1986	M769	1878	1871-1880	1
1987	S686	1979	1971-1980	5
1988	M344	1840	1831-1840	1
1989	E044	1983	1981-1990	4
1990	M387	1815	1811-1820	1
1991	R649	1922	1921-1930	1
1992	M682	1814	1811-1820	2
1993	R062	1996	1991-2000	9
1994	L829	1859	1851-1860	1
1995	N953	1751	1751-1760	2
1996	N936	1782	1781-1790	3
1997	K964	1954	1951-1960	1
1998	N437	1776	1771-1780	3
[truncated: 326 more rows]
