# Supplementary material for: Frequency patterns of semantic change: corpus-based evidence of a near-critical dynamics in language change
Source: R Soc Open Sci. 2017 Nov 8;4(11):170830. doi: 10.1098/rsos.170830 (PMC5717648; doi:10.1098/rsos.170830)
Supplement: full_data.zip [file rsos170830supp2.gz › a_la_place.csv]

	Decade	Occurrences	Nombre de mots	Frequence	Average frequency	Normalized average frequency
0	1321-1330	2	247971	0.8065459267414334	0.1613091853482867	0.0014979561413208287
1	1331-1340	0	187017	0.0	0.1613091853482867	0.0014979561413208287
2	1341-1350	0	589308	0.0	0.1613091853482867	0.0014979561413208287
3	1351-1360	0	318194	0.0	0.1613091853482867	0.0014979561413208287
4	1361-1370	0	662712	0.0	0.1613091853482867	0.0014979561413208287
5	1371-1380	0	971929	0.0	0.0	0.0
6	1381-1390	0	241822	0.0	0.0	0.0
7	1391-1400	0	1263737	0.0	0.0	0.0
8	1401-1410	0	765291	0.0	0.0	0.0
9	1411-1420	1	324443	0.3082205502969705	0.061644110059394096	0.0005724421274607052
10	1421-1430	0	298510	0.0	0.061644110059394096	0.0005724421274607052
11	1431-1440	0	213190	0.0	0.061644110059394096	0.0005724421274607052
12	1441-1450	0	386463	0.0	0.061644110059394096	0.0005724421274607052
13	1451-1460	1	694796	0.14392713832549411	0.09042953772449291	0.0008397505765014792
14	1461-1470	1	537606	0.18600982875935165	0.06598739341696916	0.0006127749080455724
15	1471-1480	2	183566	1.0895263828813615	0.2838926699932415	0.002636296052045372
16	1481-1490	0	457731	0.0	0.2838926699932415	0.002636296052045372
17	1491-1500	0	626697	0.0	0.2838926699932415	0.002636296052045372
18	1501-1510	0	162065	0.0	0.25510724232814264	0.002368987603004598
19	1511-1520	0	216624	0.0	0.2179052765762723	0.0020235211439997994
20	1521-1530	0	252956	0.0	0.0	0.0
21	1531-1540	1	194542	0.5140278191855743	0.10280556383711485	0.0009546773506992504
22	1541-1550	0	957168	0.0	0.10280556383711485	0.0009546773506992504
23	1551-1560	0	1949051	0.0	0.10280556383711485	0.0009546773506992504
24	1561-1570	1	480126	0.20827866018503477	0.14446129587412182	0.0013415025614975276
25	1571-1580	3	945849	0.3171753630864969	0.20789636849142118	0.0019305760007877321
26	1581-1590	3	842175	0.3562205004898032	0.17633490475226696	0.0016374886088015767
27	1591-1600	1	676127	0.14790120790916497	0.20591514633409996	0.0019121778922642008
28	1601-1610	5	2099839	0.23811349346307026	0.253537845026714	0.0023544137997783808
29	1611-1620	3	794187	0.37774478806628664	0.2874310706029644	0.002669154496605387
30	1621-1630	8	2095458	0.38177811246992305	0.3003516204796496	0.0027891378502825754
31	1631-1640	9	2094158	0.4297669994336626	0.3150609202684215	0.0029257319686246033
32	1641-1650	9	1247594	0.7213885286399262	0.42975838441457376	0.003990840384123022
33	1651-1660	19	2303221	0.8249316934849066	0.547122024418941	0.005080707554009985
34	1661-1670	16	2481229	0.6448417296428504	0.6005414127342539	0.005576772924495566
35	1671-1680	27	2015147	1.3398526261359593	0.792156315467461	0.007356155293193701
36	1681-1690	31	1684489	1.8403207144718665	1.074267058475102	0.009975903939921128
37	1691-1700	57	1871214	3.0461507876704643	1.5392195102812096	0.01429356495284703
38	1701-1710	16	809750	1.9759184933621488	1.769416870256658	0.016431233358688537
39	1711-1720	58	1714151	3.383599227839321	2.3171683698959518	0.021517786371964224
40	1721-1730	34	1125965	3.0196320489535644	2.653124254459473	0.024637554036826114
41	1731-1740	129	2909061	4.434420591386705	3.1719442298424405	0.02945544191275104
42	1741-1750	70	2136771	3.275971079727308	3.2179082882538097	0.029882275285126454
43	1751-1760	69	2483475	2.778364992601093	3.378397588101598	0.03137261777122982
44	1761-1770	143	3287236	4.350159221911661	3.5717095869160667	0.033167759784934206
45	1771-1780	146	3011727	4.8477169411437355	3.937326565354101	0.036562967547219494
46	1781-1790	121	2767020	4.372935504622301	3.92502954800122	0.03644877446748938
47	1791-1800	77	2497443	3.083153449347993	3.886466021925357	0.03609066422973943
48	1801-1810	71	1436685	4.941932295527551	4.319179482510648	0.04010894616648353
49	1811-1820	82	1624933	5.046361911537276	4.458420020435772	0.041401967505940496
50	1821-1830	94	3062877	3.069009953713453	4.102678622949715	0.03809846677883852
51	1831-1840	212	7375086	2.8745427510946993	3.803000072244194	0.03531557921740042
52	1841-1850	304	11919516	2.550439128568643	3.6964572080883245	0.03432619639129782
53	1851-1860	173	5771056	2.9977182685456527	3.307614402691945	0.03071530797788043
54	1861-1870	156	6858196	2.274650651570763	2.753272150698642	0.02556755164290117
55	1871-1880	165	5715634	2.886818855091141	2.71683393097418	0.02522917751437771
56	1881-1890	199	7679389	2.5913519942797536	2.6601957796111906	0.0247032219311041
57	1891-1900	116	4613910	2.514136599977026	2.6529352738928673	0.024635799117540356
58	1901-1910	144	4804354	2.997281216163505	2.6528478634164374	0.024634987402697824
59	1911-1920	179	5036866	3.553797142905926	2.90867716168347	0.027010680191930363
60	1921-1930	314	11280218	2.7836341460776732	2.888040219880777	0.026819040555013968
61	1931-1940	330	10897083	3.028333362240152	2.9754364934728565	0.02763062350655605
62	1941-1950	287	12300750	2.333191065585432	2.9392473865945377	0.02729456270022163
63	1951-1960	242	9976887	2.425606303850089	2.824912404131854	0.026232820377377487
64	1961-1970	282	13891857	2.029966188105737	2.5201462131718166	0.023402687757031988
65	1971-1980	244	10280590	2.3734046392279042	2.4381003118018625	0.022640789657044892
66	1981-1990	385	15628128	2.463506825641561	2.325135004482145	0.02159176646911914
67	1991-2000	249	10606407	2.347637611869882	2.3280243137390344	0.021618597294259
68	2001-2010	288	11205157	2.5702451112465448	2.356952075218326	0.0218872274895514
69	2011-2020	59	2099905	2.8096509127793876	2.512889020153056	0.023335295705998245
