# Supplementary material for: Frequency patterns of semantic change: corpus-based evidence of a near-critical dynamics in language change
Source: R Soc Open Sci. 2017 Nov 8;4(11):170830. doi: 10.1098/rsos.170830 (PMC5717648; doi:10.1098/rsos.170830)
Supplement: full_data.zip [file rsos170830supp2.gz › a_la_rigueur_complet.csv]

	Cote	Date	Decade	Occurrences
0	R777	1874	1871-1880	1
1	L223	1946	1941-1950	2
2	Q557	1740	1731-1740	1
3	P622	1930	1921-1930	1
4	P634	1931	1931-1940	1
5	P486	1904	1901-1910	3
6	P353	1936	1931-1940	2
7	P836	1959	1951-1960	1
8	L298	1922	1921-1930	1
9	P354	1936	1931-1940	2
10	S600	1968	1961-1970	1
11	K783	1923	1921-1930	1
12	S670	1976	1971-1980	1
13	L386	1920	1911-1920	2
14	N288	1788	1781-1790	1
15	L286	1946	1941-1950	1
16	S598	1994	1991-2000	1
17	N374	1780	1771-1780	1
18	S805	1885	1881-1890	3
19	K259	1944	1941-1950	1
20	L248	1946	1941-1950	2
21	K872	1896	1891-1900	1
22	R233	1696	1691-1700	1
23	S187	1984	1981-1990	1
24	E263	2003	2001-2010	1
25	R784	2003	2001-2010	2
26	R252	1948	1941-1950	1
27	M257	1868	1861-1870	1
28	N453	1776	1771-1780	1
29	K955	1936	1931-1940	2
30	S788	1869	1861-1870	7
31	N677	1747	1741-1750	1
32	R552	1936	1931-1940	1
33	Q285	1726	1721-1730	1
34	R558	1972	1971-1980	1
35	S190	1987	1981-1990	7
36	P493	1952	1951-1960	1
37	R414	1658	1651-1660	1
38	L426	1893	1891-1900	1
39	S403	1861	1861-1870	1
40	M287	1851	1851-1860	2
41	K858	1890	1881-1890	1
42	S161	1952	1951-1960	5
43	L484	1922	1921-1930	2
44	M498	1805	1801-1810	1
45	L272	1928	1921-1930	2
46	N744	1758	1751-1760	1
47	L752	1949	1941-1950	1
48	L274	1948	1941-1950	1
49	E042	1999	1991-2000	1
50	R458	1968	1961-1970	1
51	S249	1989	1981-1990	1
52	Q226	1812	1811-1820	1
53	N935	1763	1761-1770	2
54	K923	1934	1931-1940	1
55	S220	1954	1951-1960	1
56	K459	1909	1901-1910	1
57	S649	1956	1951-1960	1
58	R004	2002	2001-2010	4
59	K836	1860	1851-1860	1
60	L462	1883	1881-1890	1
61	P447	1950	1941-1950	1
62	K552	1924	1921-1930	2
63	R235	1696	1691-1700	1
64	K598	1955	1951-1960	1
65	R858	1960	1951-1960	2
66	M728	1845	1841-1850	1
67	R151	2007	2001-2010	1
68	M655	1834	1831-1840	1
69	Q439	1676	1671-1680	1
70	E292	1937	1931-1940	1
71	S696	1972	1971-1980	1
72	S346	1939	1931-1940	1
73	S313	1982	1981-1990	1
74	R525	1977	1971-1980	1
75	M437	1797	1791-1800	1
76	S329	1996	1991-2000	19
77	M622	1789	1781-1790	1
78	K985	1859	1851-1860	1
79	P287	1916	1911-1920	2
80	K926	1937	1931-1940	1
81	E117	1985	1981-1990	1
82	K593	1932	1931-1940	1
83	L454	1951	1951-1960	1
84	R438	1967	1961-1970	4
85	L754	1955	1951-1960	1
86	N647	1760	1751-1760	2
87	N622	1761	1761-1770	2
88	L988	1879	1871-1880	1
89	S520	1950	1941-1950	2
90	K933	1945	1941-1950	1
91	R813	1985	1981-1990	1
92	K997	1893	1891-1900	3
93	P978	1928	1921-1930	1
94	L883	1865	1861-1870	1
95	R639	1891	1891-1900	1
96	K944	1925	1921-1930	1
97	K272	1932	1931-1940	4
98	N872	1730	1721-1730	2
99	K439	1920	1911-1920	1
100	R821	1963	1961-1970	4
101	S310	1978	1971-1980	1
102	S415	1957	1951-1960	4
103	L756	1964	1961-1970	1
104	R066	1978	1971-1980	1
105	R295	1997	1991-2000	4
106	M782	1821	1821-1830	1
107	P355	1936	1931-1940	4
108	R024	1977	1971-1980	4
109	L634	1932	1931-1940	2
110	R565	1558	1551-1560	1
111	R366	1673	1671-1680	1
112	S995	1960	1951-1960	1
113	R202	1890	1881-1890	1
114	K524	1949	1941-1950	1
115	S799	1985	1981-1990	1
116	S701	1998	1991-2000	1
117	N794	1736	1731-1740	1
118	L955	1946	1941-1950	1
119	Q533	1623	1621-1630	2
120	S347	1967	1961-1970	1
121	P534	1951	1951-1960	1
122	L495	1889	1881-1890	2
123	6609	1458	1451-1460	1
124	L379	1890	1881-1890	2
125	P927	1961	1961-1970	1
126	P373	1964	1961-1970	1
127	R146	2001	2001-2010	2
128	L762	1942	1941-1950	1
129	R721	1985	1981-1990	1
130	R495	1848	1841-1850	1
131	N934	1763	1761-1770	2
132	R488	1841	1841-1850	1
133	E103	2009	2001-2010	1
134	N686	1751	1751-1760	1
135	E114	1994	1991-2000	1
136	R081	1999	1991-2000	1
137	E260	2013	2011-2020	2
138	S400	1979	1971-1980	1
139	N642	1755	1751-1760	2
140	Q379	1699	1691-1700	2
141	E076	1946	1941-1950	1
142	P222	1750	1741-1750	1
143	Q997	1704	1701-1710	1
144	M424	1823	1821-1830	3
145	S392	1812	1811-1820	1
146	P487	1956	1951-1960	1
147	R760	1990	1981-1990	1
148	P224	1732	1731-1740	1
149	R461	1965	1961-1970	1
150	P758	1920	1911-1920	1
151	R115	2006	2001-2010	1
152	E267	2006	2001-2010	1
153	R439	1968	1961-1970	1
154	N454	1771	1771-1780	1
155	P468	1953	1951-1960	1
156	R700	2008	2001-2010	2
157	S095	1601	1601-1610	1
158	P492	1903	1901-1910	1
159	S713	1728	1721-1730	1
160	R678	1791	1791-1800	1
161	P387	1816	1811-1820	1
162	L257	1944	1941-1950	4
163	N292	1788	1781-1790	1
164	N959	1742	1741-1750	2
165	K323	1913	1911-1920	1
166	R612	1946	1941-1950	1
167	L794	1957	1951-1960	1
168	S268	1965	1961-1970	1
169	M534	1801	1801-1810	1
170	R666	1971	1971-1980	1
171	Q355	1684	1681-1690	1
172	R122	2008	2001-2010	2
173	N499	1771	1771-1780	2
174	M338	1842	1841-1850	5
175	K428	1913	1911-1920	2
176	L759	1964	1961-1970	2
177	R726	1856	1851-1860	2
178	P367	1939	1931-1940	1
179	E086	2001	2001-2010	1
180	K434	1918	1911-1920	1
181	R153	2001	2001-2010	1
182	Q647	1657	1651-1660	2
183	L387	1920	1911-1920	2
184	L849	1836	1831-1840	2
185	K264	1944	1941-1950	1
186	Q296	1762	1761-1770	1
187	K987	1859	1851-1860	2
188	N757	1745	1741-1750	1
189	S370	1991	1991-2000	2
190	P243	1731	1731-1740	1
191	N998	1766	1761-1770	2
192	Q885	1610	1601-1610	1
193	L237	1913	1911-1920	2
194	R650	1928	1921-1930	7
195	S943	1682	1681-1690	1
196	Q527	1686	1681-1690	1
197	M954	1855	1851-1860	1
198	K974	1959	1951-1960	1
199	R621	1790	1781-1790	1
200	L679	1936	1931-1940	1
201	S300	1986	1981-1990	4
202	K266	1889	1881-1890	1
203	N592	1765	1761-1770	1
204	R847	1999	1991-2000	1
205	Q732	1628	1621-1630	1
206	N799	1755	1751-1760	2
207	N564	1757	1751-1760	2
208	N486	1769	1761-1770	1
209	L276	1919	1911-1920	2
210	S223	1953	1951-1960	1
211	P725	1963	1961-1970	1
212	E012	1891	1891-1900	1
213	R049	2004	2001-2010	1
214	N278	1783	1781-1790	1
215	P759	1920	1911-1920	1
216	S319	1844	1841-1850	3
217	M238	1874	1871-1880	1
218	S191	1989	1981-1990	1
219	L753	1955	1951-1960	1
220	R970	1508	1501-1510	1
221	M875	1859	1851-1860	2
222	R846	1963	1961-1970	1
223	L369	1902	1901-1910	1
224	K549	1937	1931-1940	1
225	L296	1954	1951-1960	1
226	L692	1958	1951-1960	1
227	S312	1995	1991-2000	1
228	K692	1923	1921-1930	1
229	R398	1630	1621-1630	1
230	M536	1799	1791-1800	1
231	L253	1921	1921-1930	2
232	P746	1909	1901-1910	1
233	K956	1894	1891-1900	1
234	S706	1961	1961-1970	5
235	S983	1932	1931-1940	3
236	R875	1961	1961-1970	2
237	Q322	1763	1761-1770	1
238	M392	1824	1821-1830	1
239	M924	1837	1831-1840	1
240	K526	1922	1921-1930	1
241	M656	1831	1831-1840	1
242	R127	2008	2001-2010	1
243	K857	1878	1871-1880	1
244	E270	2002	2001-2010	2
245	S669	1948	1941-1950	3
246	S227	1962	1961-1970	1
247	S522	1991	1991-2000	4
248	K474	1940	1931-1940	2
249	P549	1942	1941-1950	1
250	S224	1946	1941-1950	1
251	N788	1723	1721-1730	1
252	M469	1807	1801-1810	1
253	Q929	1691	1691-1700	2
254	N894	1770	1761-1770	1
255	K779	1931	1931-1940	1
256	S075	1982	1981-1990	1
257	L989	1879	1871-1880	2
258	M298	1854	1851-1860	1
259	R820	1986	1981-1990	2
260	K888	1933	1931-1940	1
261	M283	1857	1851-1860	2
262	Q347	1669	1661-1670	1
263	M552	1832	1831-1840	2
264	R921	1929	1921-1930	1
265	R231	1980	1971-1980	2
266	P343	1963	1961-1970	1
267	L452	1927	1921-1930	1
268	K623	1959	1951-1960	1
269	S308	1987	1981-1990	1
270	E074	1887	1881-1890	1
271	N286	1788	1781-1790	1
272	L333	1923	1921-1930	7
273	L332	1923	1921-1930	11
274	S221	1963	1961-1970	9
275	S681	1929	1921-1930	1
276	L954	1946	1941-1950	1
277	K359	1937	1931-1940	2
278	K932	1941	1941-1950	1
279	N477	1775	1771-1780	1
280	S734	1947	1941-1950	2
281	N695	1751	1751-1760	1
282	K729	1896	1891-1900	1
283	R677	1789	1781-1790	1
284	K876	1911	1911-1920	1
285	R161	1952	1951-1960	1
286	R199	1999	1991-2000	1
287	R173	1969	1961-1970	2
288	Q252	1771	1771-1780	1
289	R017	1951	1951-1960	2
290	K952	1936	1931-1940	3
291	E251	1980	1971-1980	1
292	M894	1829	1821-1830	3
293	M777	1866	1861-1870	2
294	R527	1982	1981-1990	2
295	P955	1923	1921-1930	2
296	E170	2012	2011-2020	1
297	N729	1721	1721-1730	2
298	K898	1938	1931-1940	6
299	K969	1956	1951-1960	1
300	L676	1935	1931-1940	1
301	S299	1985	1981-1990	1
302	P739	1960	1951-1960	2
303	R226	1680	1671-1680	1
304	L575	1914	1911-1920	3
305	E168	2012	2011-2020	1
306	N837	1733	1731-1740	1
307	L768	1938	1931-1940	1
308	N479	1770	1761-1770	2
309	L824	1950	1941-1950	3
310	K867	1896	1891-1900	1
311	E197	1961	1961-1970	1
312	R465	1963	1961-1970	1
313	E190	1968	1961-1970	1
314	N724	1751	1751-1760	1
315	P779	1962	1961-1970	1
316	R003	2000	1991-2000	8
317	S234	1713	1711-1720	1
318	K639	1890	1881-1890	1
319	E118	2000	1991-2000	1
320	S998	2008	2001-2010	4
321	R219	2009	2001-2010	2
322	R309	1682	1681-1690	1
323	N636	1763	1761-1770	3
324	P242	1731	1731-1740	1
325	E126	2012	2011-2020	2
326	R981	1637	1631-1640	1
327	Q523	1601	1601-1610	3
328	N947	1739	1731-1740	1
329	L299	1925	1921-1930	1
330	Q334	1713	1711-1720	1
331	R514	1929	1921-1930	11
332	R767	1946	1941-1950	1
333	N444	1776	1771-1780	1
334	R203	1890	1881-1890	1
335	N775	1750	1741-1750	1
336	L777	1952	1951-1960	3
337	N985	1756	1751-1760	1
338	K433	1918	1911-1920	3
339	P753	1958	1951-1960	1
340	E083	1988	1981-1990	4
341	L384	1921	1921-1930	2
342	M739	1824	1821-1830	1
343	M346	1839	1831-1840	1
344	L224	1946	1941-1950	1
345	E147	1950	1941-1950	1
346	S406	1845	1841-1850	6
347	S247	1975	1971-1980	2
348	K782	1931	1931-1940	1
349	S793	1883	1881-1890	1
350	R632	1548	1541-1550	2
351	S590	1603	1601-1610	1
352	K967	1956	1951-1960	3
353	S189	1986	1981-1990	3
354	N984	1768	1761-1770	1
355	R595	1935	1931-1940	2
356	K372	1940	1931-1940	1
357	E116	1975	1971-1980	1
358	R768	1981	1981-1990	1
359	S251	1962	1961-1970	1
360	S039	1958	1951-1960	1
361	P232	1773	1771-1780	1
362	S096	1604	1601-1610	1
363	N424	1779	1771-1780	1
364	L443	1859	1851-1860	1
365	S390	1943	1941-1950	1
366	M925	1835	1831-1840	1
367	M324	1846	1841-1850	1
368	S397	1843	1841-1850	2
369	M272	1859	1851-1860	1
370	P969	1953	1951-1960	1
371	L297	1954	1951-1960	2
372	N944	1731	1731-1740	1
373	P397	1961	1961-1970	1
374	M895	1829	1821-1830	5
375	L986	1877	1871-1880	4
376	L884	1867	1861-1870	2
377	M527	1802	1801-1810	1
378	Q554	1736	1731-1740	3
379	M565	1797	1791-1800	1
380	N737	1738	1731-1740	2
381	R229	1680	1671-1680	1
382	M423	1823	1821-1830	1
383	K278	1933	1931-1940	1
384	K454	1907	1901-1910	2
385	R044	1997	1991-2000	1
386	M477	1840	1831-1840	1
387	L246	1946	1941-1950	3
388	L499	1901	1901-1910	2
389	Q649	1660	1651-1660	1
390	S333	1837	1831-1840	2
391	K584	1938	1931-1940	1
392	K668	1948	1941-1950	1
393	R020	1972	1971-1980	1
394	S246	1993	1991-2000	5
395	S181	1559	1551-1560	1
396	N785	1743	1741-1750	1
397	S739	1862	1861-1870	7
398	E078	1987	1981-1990	1
399	P347	1935	1931-1940	1
400	P742	1938	1931-1940	2
401	P476	1745	1741-1750	1
402	R782	1843	1841-1850	3
403	R240	1983	1981-1990	2
404	M438	1797	1791-1800	1
405	Q436	1653	1651-1660	1
406	R088	1998	1991-2000	1
407	S342	1977	1971-1980	1
408	P879	1895	1891-1900	1
409	P632	1962	1961-1970	1
410	R727	1987	1981-1990	1
411	R608	1902	1901-1910	1
412	K349	1936	1931-1940	3
413	L486	1884	1881-1890	1
414	M842	1845	1841-1850	1
415	L438	1942	1941-1950	2
416	R869	1980	1971-1980	2
417	S521	1950	1941-1950	4
418	P359	1961	1961-1970	1
419	P774	1898	1891-1900	2
420	R204	1976	1971-1980	1
421	S597	1991	1991-2000	1
422	N358	1784	1781-1790	1
423	L643	1932	1931-1940	2
424	S084	1624	1621-1630	1
425	R166	2006	2001-2010	1
426	R778	1858	1851-1860	2
427	M627	1794	1791-1800	1
428	M387	1815	1811-1820	2
429	Q958	1655	1651-1660	4
430	M286	1851	1851-1860	1
431	R062	1996	1991-2000	3
432	E166	1955	1951-1960	2
433	K936	1901	1901-1910	1
434	N953	1751	1751-1760	4
435	N628	1760	1751-1760	3
436	S113	1639	1631-1640	1
437	K964	1954	1951-1960	1
438	N437	1776	1771-1780	1
439	S091	1639	1631-1640	1
440	R459	1966	1961-1970	3
441	P345	1935	1931-1940	1
442	S195	1850	1841-1850	1
443	R416	1648	1641-1650	1
444	Q742	1649	1641-1650	1
445	Q383	1671	1671-1680	1
446	P557	1872	1871-1880	3
447	Q254	1771	1771-1780	1
448	K863	1890	1881-1890	1
449	E070	1975	1971-1980	1
450	P329	1949	1941-1950	1
451	E110	1989	1981-1990	3
452	Q524	1601	1601-1610	1
453	N892	1770	1761-1770	1
454	Q883	1610	1601-1610	1
455	R779	1858	1851-1860	1
456	L344	1913	1911-1920	2
457	L936	1860	1851-1860	1
458	S791	1866	1861-1870	1
459	R186	1990	1981-1990	2
460	P888	1901	1901-1910	1
461	P763	1966	1961-1970	1
462	N798	1755	1751-1760	1
463	L445	1945	1941-1950	7
464	S128	1981	1981-1990	1
465	L796	1949	1941-1950	1
466	S587	1961	1961-1970	1
467	S551	1976	1971-1980	1
468	S226	1978	1971-1980	3
469	Q994	1649	1641-1650	1
470	Q973	1656	1651-1660	1
471	S680	1928	1921-1930	2
472	N553	1768	1761-1770	2
473	P595	1857	1851-1860	1
474	S302	1987	1981-1990	1
475	E056	2011	2011-2020	3
476	K773	1942	1941-1950	1
477	M873	1859	1851-1860	1
478	K534	1922	1921-1930	2
479	R343	1977	1971-1980	1
480	K353	1937	1931-1940	2
481	R137	2007	2001-2010	3
482	K953	1936	1931-1940	1
483	K862	1890	1881-1890	1
484	P547	1959	1951-1960	3
485	R460	1965	1961-1970	1
486	R745	1963	1961-1970	1
487	E092	2010	2001-2010	3
488	K866	1896	1891-1900	2
489	K832	1848	1841-1850	1
490	P363	1957	1951-1960	1
491	R528	1982	1981-1990	1
492	N687	1751	1751-1760	1
493	R802	2009	2001-2010	1
494	K284	1942	1941-1950	2
495	K667	1935	1931-1940	1
496	L433	1882	1881-1890	1
497	N446	1775	1771-1780	4
498	R946	1632	1631-1640	1
499	Q978	1692	1691-1700	1
500	P625	1948	1941-1950	1
501	N883	1734	1731-1740	1
502	Q826	1606	1601-1610	1
503	N552	1768	1761-1770	3
504	R054	2006	2001-2010	3
505	N279	1783	1781-1790	1
506	Z151	1872	1871-1880	1
507	M869	1848	1841-1850	3
508	N742	1738	1731-1740	3
509	P934	1775	1771-1780	1
510	K698	1927	1921-1930	1
511	R920	1949	1941-1950	1
512	R856	1969	1961-1970	1
513	S256	1990	1981-1990	5
514	N685	1751	1751-1760	2
515	R491	1844	1841-1850	1
516	S530	1874	1871-1880	1
517	L597	1920	1911-1920	2
518	R713	1843	1841-1850	1
519	P893	1811	1811-1820	1
520	R521	1952	1951-1960	1
521	P328	1942	1941-1950	1
522	N955	1734	1731-1740	1
523	N624	1734	1731-1740	1
524	Q426	1662	1661-1670	2
525	M834	1834	1831-1840	2
526	K797	1848	1841-1850	1
527	L489	1885	1881-1890	1
528	P372	1964	1961-1970	1
529	K988	1859	1851-1860	2
530	P944	1956	1951-1960	2
531	R522	1960	1951-1960	1
532	R626	1926	1921-1930	2
533	R960	1583	1581-1590	1
534	Q556	1740	1731-1740	1
535	P699	1949	1941-1950	1
536	S517	1966	1961-1970	5
537	Q865	1637	1631-1640	1
538	E227	2013	2011-2020	1
539	N885	1734	1731-1740	1
540	E034	1978	1971-1980	1
541	P548	1863	1861-1870	1
542	P585	1957	1951-1960	2
543	S135	1850	1841-1850	2
544	R167	2007	2001-2010	2
545	M857	1795	1791-1800	1
546	Q655	1656	1651-1660	1
547	P325	1967	1961-1970	1
548	S379	1934	1931-1940	6
549	M677	1812	1811-1820	2
550	R055	1986	1981-1990	2
551	S196	1603	1601-1610	1
552	P433	1960	1951-1960	1
553	P692	1963	1961-1970	1
554	M497	1805	1801-1810	1
555	S435	1930	1921-1930	1
556	R239	1983	1981-1990	1
557	S108	1629	1621-1630	1
558	N822	1755	1751-1760	1
559	Q968	1701	1701-1710	1
560	P849	1846	1841-1850	1
561	L853	1892	1891-1900	1
562	Q528	1686	1681-1690	1
563	M967	1864	1861-1870	4
564	R177	1978	1971-1980	2
565	R441	1966	1961-1970	6
566	R795	1975	1971-1980	4
567	R524	1886	1881-1890	1
568	S130	1844	1841-1850	2
569	R538	1951	1951-1960	1
570	P963	1934	1931-1940	1
571	S231	1974	1971-1980	16
572	R038	1992	1991-2000	2
573	Q526	1710	1701-1710	5
574	K437	1943	1941-1950	1
575	L295	1954	1951-1960	1
576	K989	1859	1851-1860	1
577	S571	1961	1961-1970	3
578	P234	1781	1781-1790	3
579	K855	1878	1871-1880	1
580	M549	1832	1831-1840	1
581	R498	1851	1851-1860	1
582	S375	1870	1861-1870	1
583	R600	1893	1891-1900	3
584	N233	1788	1781-1790	1
585	Q555	1771	1771-1780	2
586	P346	1935	1931-1940	2
587	L249	1946	1941-1950	1
588	R022	1991	1991-2000	1
589	K288	1944	1941-1950	1
590	R851	1560	1551-1560	3
591	R005	1970	1961-1970	1
592	S086	1624	1621-1630	1
593	N282	1783	1781-1790	1
594	S675	1925	1921-1930	1
595	S986	1933	1931-1940	1
596	K674	1943	1941-1950	1
597	R021	1967	1961-1970	2
598	R945	1637	1631-1640	1
599	N774	1746	1741-1750	1
600	Q934	1654	1651-1660	1
601	N688	1751	1751-1760	4
602	Q478	1719	1711-1720	2
603	L678	1935	1931-1940	1
604	N464	1775	1771-1780	1
605	R750	1972	1971-1980	2
606	L786	1943	1941-1950	1
607	0601	1456	1451-1460	1
608	R828	1984	1981-1990	4
609	S252	1845	1841-1850	1
610	L742	1902	1901-1910	1
611	Q933	1652	1651-1660	1
612	R002	1997	1991-2000	2
613	L447	1926	1921-1930	2
614	S754	1953	1951-1960	1
615	M556	1799	1791-1800	1
616	M866	1842	1841-1850	1
617	N639	1763	1761-1770	5
618	R015	1948	1941-1950	2
619	L889	1869	1861-1870	1
620	P643	1914	1911-1920	1
621	K229	1911	1911-1920	1
622	K269	1932	1931-1940	4
623	E020	1966	1961-1970	1
624	K949	1936	1931-1940	1
625	R515	1964	1961-1970	1
626	L882	1869	1861-1870	1
627	K935	1896	1891-1900	1
628	L383	1921	1921-1930	2
629	K267	1907	1901-1910	7
630	K483	1933	1931-1940	2
631	L826	1952	1951-1960	1
632	S656	1815	1811-1820	1
633	R417	1649	1641-1650	1
634	N755	1758	1751-1760	1
635	N543	1784	1781-1790	1
636	S179	1979	1971-1980	1
637	S009	1993	1991-2000	1
638	S550	1976	1971-1980	1
639	N272	1787	1781-1790	1
640	M275	1864	1861-1870	1
641	K833	1848	1841-1850	1
642	R299	1977	1971-1980	4
643	R337	1981	1981-1990	1
644	N738	1738	1731-1740	2
645	E045	2000	1991-2000	1
646	K452	1904	1901-1910	1
647	P326	1967	1961-1970	2
648	Q759	1625	1621-1630	1
649	P477	1964	1961-1970	1
650	S186	1965	1961-1970	3
651	E128	1987	1981-1990	2
652	L229	1902	1901-1910	1
653	L352	1907	1901-1910	1
654	P375	1964	1961-1970	2
655	M268	1856	1851-1860	1
656	S122	1967	1961-1970	1
657	Q446	1730	1721-1730	6
658	L875	1945	1941-1950	2
659	P452	1916	1911-1920	1
660	K998	1893	1891-1900	2
661	L228	1943	1941-1950	6
662	M837	1835	1831-1840	2
663	R183	1950	1941-1950	1
664	L368	1908	1901-1910	2
665	M975	1848	1841-1850	1
666	M548	1832	1831-1840	1
667	P835	1966	1961-1970	1
668	R915	1958	1951-1960	1
669	P772	1959	1951-1960	1
670	Q757	1621	1621-1630	1
671	L324	1926	1921-1930	1
672	K447	1922	1921-1930	1
673	P673	1952	1951-1960	1
674	L235	1945	1941-1950	1
675	M653	1834	1831-1840	1
676	P434	1960	1951-1960	1
677	R172	1989	1981-1990	3
678	N355	1781	1781-1790	1
679	M337	1842	1841-1850	3
680	E145	1918	1911-1920	1
681	R549	1961	1961-1970	3
682	N566	1761	1761-1770	1
683	K635	1889	1881-1890	2
684	M945	1803	1801-1810	1
685	E071	1976	1971-1980	1
686	R793	1951	1951-1960	2
687	R197	1976	1971-1980	1
688	L632	1932	1931-1940	1
689	Q452	1764	1761-1770	1
690	L842	1874	1871-1880	1
691	R651	1929	1921-1930	1
692	S566	1976	1971-1980	2
693	L243	1929	1921-1930	1
694	R171	1854	1851-1860	1
695	R102	1558	1551-1560	1
696	S024	1900	1891-1900	1
697	L397	1899	1891-1900	2
698	S378	1641	1641-1650	2
699	N384	1780	1771-1780	1
700	M697	1797	1791-1800	1
701	R826	1966	1961-1970	1
702	S700	1997	1991-2000	2
703	P489	1950	1941-1950	2
704	K555	1938	1931-1940	1
705	P535	1941	1941-1950	2
706	S124	1975	1971-1980	6
707	R181	1991	1991-2000	3
708	P426	1936	1931-1940	1
709	R212	1997	1991-2000	1
710	E064	2006	2001-2010	1
711	Q767	1630	1621-1630	1
712	R063	1964	1961-1970	1
713	R269	1817	1811-1820	1
714	S662	1851	1851-1860	2
715	K344	1957	1951-1960	1
716	R227	1680	1671-1680	1
717	K525	1922	1921-1930	2
718	K843	1935	1931-1940	1
719	R627	1933	1931-1940	2
720	R065	1979	1971-1980	1
721	S544	1945	1941-1950	2
722	L546	1910	1901-1910	2
723	R154	2002	2001-2010	1
724	S222	1980	1971-1980	2
725	N364	1784	1781-1790	2
726	E033	1977	1971-1980	3
727	L596	1932	1931-1940	1
728	S585	1794	1791-1800	1
729	N259	1790	1781-1790	1
730	K869	1896	1891-1900	1
731	K374	1931	1931-1940	1
732	R336	1950	1941-1950	1
733	E072	1986	1981-1990	1
734	Q427	1662	1661-1670	1
735	L446	1945	1941-1950	2
736	Q295	1762	1761-1770	1
737	L743	1930	1921-1930	1
738	N533	1770	1761-1770	1
739	L837	1876	1871-1880	1
740	Q477	1719	1711-1720	3
741	N524	1762	1761-1770	1
742	L247	1946	1941-1950	1
743	L382	1890	1881-1890	3
744	K882	1888	1881-1890	1
745	L259	1941	1941-1950	2
746	N948	1739	1731-1740	1
747	S529	1955	1951-1960	4
748	K475	1938	1931-1940	1
749	S767	1875	1871-1880	1
750	S997	1963	1961-1970	1
751	E249	2012	2011-2020	3
752	K444	1922	1921-1930	1
753	L765	1927	1921-1930	2
754	P522	1954	1951-1960	1
755	R095	2005	2001-2010	1
756	E050	1993	1991-2000	1
757	R758	1981	1981-1990	1
758	M943	1791	1791-1800	2
759	S110	1639	1631-1640	1
760	L763	1949	1941-1950	2
761	P957	1960	1951-1960	1
762	S253	1842	1841-1850	1
763	M258	1868	1861-1870	1
764	P439	1931	1931-1940	1
765	L895	1853	1851-1860	1
766	S835	1732	1731-1740	2
767	R193	1997	1991-2000	3
768	R446	1850	1841-1850	1
769	L848	1860	1851-1860	2
770	K986	1859	1851-1860	1
771	Q976	1678	1671-1680	1
772	Q777	1655	1651-1660	1
773	L937	1869	1861-1870	1
774	K947	1936	1931-1940	2
775	P695	1827	1821-1830	1
776	Q988	1695	1691-1700	1
777	R029	1759	1751-1760	3
778	S026	1836	1831-1840	1
779	S794	1885	1881-1890	2
780	R746	1963	1961-1970	1
781	Q936	1654	1651-1660	3
782	Q980	1965	1961-1970	2
783	P667	1954	1951-1960	3
784	Q433	1710	1701-1710	2
785	R852	1560	1551-1560	2
786	E081	1884	1881-1890	1
787	M743	1863	1861-1870	1
788	L636	1934	1931-1940	1
789	L795	1949	1941-1950	1
790	K368	1936	1931-1940	1
791	R175	2007	2001-2010	1
792	Q357	1707	1701-1710	1
793	R301	1682	1681-1690	1
794	M465	1803	1801-1810	4
795	E277	1961	1961-1970	1
796	R090	1974	1971-1980	1
797	S205	1959	1951-1960	1
798	Q726	1656	1651-1660	1
799	N827	1755	1751-1760	1
800	P975	1948	1941-1950	1
801	L852	1836	1831-1840	2
802	R205	1975	1971-1980	3
803	M953	1810	1801-1810	1
804	S595	1961	1961-1970	3
805	S663	1835	1831-1840	1
806	L983	1871	1871-1880	1
807	N482	1770	1761-1770	1
808	R000	1989	1981-1990	1
809	S984	1936	1931-1940	1
810	N269	1802	1801-1810	1
811	E187	1982	1981-1990	2
812	S127	1982	1981-1990	1
813	P438	1966	1961-1970	2
814	N254	1828	1821-1830	3
815	S315	1955	1951-1960	2
816	M378	1833	1831-1840	1
817	K693	1925	1921-1930	1
818	S360	1778	1771-1780	1
819	S358	1554	1551-1560	1
820	P664	1945	1941-1950	2
821	L325	1921	1921-1930	2
822	S301	1987	1981-1990	2
823	R133	1986	1981-1990	1
824	Q628	1696	1691-1700	2
825	M733	1835	1831-1840	2
826	P286	1967	1961-1970	4
827	S731	2002	2001-2010	1
828	R879	1619	1611-1620	1
829	K954	1936	1931-1940	2
830	R537	1957	1951-1960	2
831	S188	1985	1981-1990	3
832	P738	1960	1951-1960	1
833	R753	1727	1721-1730	3
834	L439	1944	1941-1950	3
835	K757	1866	1861-1870	1
836	E030	1991	1991-2000	1
837	M698	1866	1861-1870	2
838	K438	1920	1911-1920	1
839	M463	1814	1811-1820	2
840	L543	1871	1871-1880	1
841	E235	1641	1641-1650	2
842	M236	1873	1871-1880	1
843	S992	1877	1871-1880	1
844	N255	1828	1821-1830	2
845	K694	1925	1921-1930	3
846	S555	1976	1971-1980	1
847	P829	1961	1961-1970	1
848	E125	1876	1871-1880	1
849	R315	1682	1681-1690	1
850	L969	1828	1821-1830	1
851	M267	1856	1851-1860	2
852	L373	1964	1961-1970	1
853	S619	1969	1961-1970	1
854	E036	1983	1981-1990	2
855	S076	1982	1981-1990	2
856	P298	1966	1961-1970	2
857	L266	1905	1901-1910	2
858	R178	1996	1991-2000	2
859	E162	2008	2001-2010	5
860	P289	1967	1961-1970	1
861	R670	1980	1971-1980	1
862	R443	1935	1931-1940	2
863	L532	1859	1851-1860	1
864	K342	1947	1941-1950	1
865	M422	1823	1821-1830	1
866	S317	1987	1981-1990	2
867	E037	1985	1981-1990	5
868	R576	1793	1791-1800	1
869	N938	1782	1781-1790	1
870	R222	1675	1671-1680	2
871	S331	1992	1991-2000	3
872	M872	1859	1851-1860	1
873	N966	1763	1761-1770	2
874	R481	1834	1831-1840	1
875	L528	1899	1891-1900	1
876	N423	1772	1771-1780	1
877	L252	1921	1921-1930	2
878	P453	1962	1961-1970	2
879	P246	1735	1731-1740	1
880	K369	1936	1931-1940	3
881	R757	1981	1981-1990	1
882	Q494	1735	1731-1740	1
883	P564	1957	1951-1960	1
884	L376	1888	1881-1890	1
885	M568	1791	1791-1800	1
886	R717	1843	1841-1850	1
887	S368	1942	1941-1950	1
888	M223	1873	1871-1880	1
889	R006	1970	1961-1970	1
890	P982	1945	1941-1950	1
891	N992	1774	1771-1780	2
892	R547	1972	1971-1980	1
893	R819	1985	1981-1990	1
894	S822	1852	1851-1860	1
895	R785	1852	1851-1860	2
896	S515	1978	1971-1980	2
897	K442	1921	1921-1930	1
898	N754	1758	1751-1760	2
899	K532	1922	1921-1930	4
900	M569	1794	1791-1800	2
901	K992	1948	1941-1950	1
902	M888	1867	1861-1870	2
903	L496	1883	1881-1890	1
904	R832	1984	1981-1990	1
905	Q866	1625	1621-1630	2
906	Q932	1654	1651-1660	1
907	N732	1721	1721-1730	1
908	K948	1936	1931-1940	2
909	L639	1936	1931-1940	1
910	Q256	1733	1731-1740	1
911	R068	1999	1991-2000	1
912	R413	1656	1651-1660	1
913	N836	1733	1731-1740	1
914	S513	1981	1981-1990	4
915	N739	1738	1731-1740	1
916	P896	1956	1951-1960	1
917	R765	1987	1981-1990	3
918	E006	1981	1981-1990	2
919	K579	1944	1941-1950	1
920	K856	1878	1871-1880	1
921	L793	1957	1951-1960	4
922	N848	1749	1741-1750	2
923	R043	2006	2001-2010	4
924	S320	1989	1981-1990	2
925	R603	1863	1861-1870	5
926	K268	1907	1901-1910	5
927	P897	1959	1951-1960	1
928	E021	1978	1971-1980	1
929	P979	1966	1961-1970	2
930	N698	1755	1751-1760	1
931	P828	1967	1961-1970	1
932	R285	1630	1621-1630	1
933	S393	1847	1841-1850	1
934	S528	1967	1961-1970	1
935	R223	1675	1671-1680	1
936	R110	1894	1891-1900	1
937	S289	1978	1971-1980	2
938	K542	1924	1921-1930	1
939	P422	1955	1951-1960	2
940	L993	1878	1871-1880	1
941	R818	1987	1981-1990	1
942	M864	1840	1831-1840	2
943	R905	1921	1921-1930	1
944	L846	1857	1851-1860	1
945	R573	1975	1971-1980	3
946	P365	1939	1931-1940	1
947	K868	1896	1891-1900	1
948	K966	1954	1951-1960	1
949	S085	1625	1621-1630	1
950	R258	1796	1791-1800	2
951	N356	1781	1781-1790	1
952	M699	1866	1861-1870	3
953	P752	1958	1951-1960	1
954	N993	1774	1771-1780	2
955	K697	1927	1921-1930	4
956	S386	1981	1981-1990	1
957	S148	1846	1841-1850	1
958	Q625	1645	1641-1650	1
959	K255	1929	1921-1930	1
960	K892	1936	1931-1940	1
961	E165	1955	1951-1960	1
962	Q983	1648	1641-1650	1
963	S010	1957	1951-1960	1
964	R174	1974	1971-1980	1
965	M335	1840	1831-1840	1
966	N325	1787	1781-1790	1
967	L747	1939	1931-1940	1
968	R507	1877	1871-1880	1
969	L254	1910	1901-1910	1
970	S976	1950	1941-1950	3
971	K924	1934	1931-1940	1
972	L574	1914	1911-1920	1
973	R776	1577	1571-1580	1
974	K899	1939	1931-1940	1
975	M876	1842	1841-1850	2
976	E240	1664	1661-1670	3
977	M262	1863	1861-1870	3
978	K634	1889	1881-1890	1
979	L952	1907	1901-1910	1
980	L327	1926	1921-1930	1
981	Q872	1632	1631-1640	1
982	S548	1976	1971-1980	1
983	S121	1977	1971-1980	1
984	L488	1885	1881-1890	1
985	R906	1936	1931-1940	1
986	P624	1948	1941-1950	1
987	R484	1837	1831-1840	2
988	S311	1960	1951-1960	1
989	Q985	1663	1661-1670	2
990	N954	1751	1751-1760	2
991	L375	1883	1881-1890	1
992	M347	1839	1831-1840	1
993	P532	1944	1941-1950	2
994	L946	1825	1821-1830	1
995	P499	1954	1951-1960	1
996	R535	1961	1961-1970	1
997	R520	1993	1991-2000	1
998	R804	2008	2001-2010	1
999	N623	1761	1761-1770	1
1000	S542	1844	1841-1850	1
1001	N348	1781	1781-1790	1
1002	Q746	1643	1641-1650	1
1003	S679	1927	1921-1930	1
1004	R622	1927	1921-1930	1
1005	S410	1936	1931-1940	1
1006	R545	1961	1961-1970	1
1007	R261	1976	1971-1980	6
1008	S583	1543	1541-1550	1
1009	S141	1850	1841-1850	1
1010	R001	1993	1991-2000	1
1011	K669	1936	1931-1940	1
1012	L998	1874	1871-1880	1
1013	S971	1583	1581-1590	1
1014	E129	1985	1981-1990	2
1015	S387	1995	1991-2000	4
1016	R816	1953	1951-1960	2
1017	L285	1938	1931-1940	1
1018	N674	1755	1751-1760	1
1019	S665	1840	1831-1840	5
1020	Q253	1771	1771-1780	2
1021	R781	1843	1841-1850	1
1022	S322	1993	1991-2000	1
1023	R551	1982	1981-1990	2
1024	S323	1956	1951-1960	1
1025	K595	1922	1921-1930	1
1026	L789	1949	1941-1950	1
1027	E073	1988	1981-1990	2
1028	Z136	1853	1851-1860	1
1029	R209	2006	2001-2010	1
1030	S129	1989	1981-1990	2
1031	E119	2004	2001-2010	1
1032	M634	1847	1841-1850	1
1033	P333	1949	1941-1950	1
1034	E066	1952	1951-1960	3
1035	M284	1856	1851-1860	1
1036	R105	1881	1881-1890	1
1037	P455	1957	1951-1960	2
1038	R583	1973	1971-1980	1
1039	K469	1928	1921-1930	2
1040	Q445	1761	1761-1770	1
1041	L787	1949	1941-1950	3
1042	S165	2006	2001-2010	1
1043	N857	1730	1721-1730	1
1044	M285	1851	1851-1860	4
1045	R916	1956	1951-1960	1
1046	P484	1957	1951-1960	1
1047	Q987	1695	1691-1700	2
1048	P688	1954	1951-1960	2
1049	P749	1850	1841-1850	1
1050	E127	1995	1991-2000	2
1051	S812	1883	1881-1890	1
1052	M333	1846	1841-1850	2
1053	N763	1759	1751-1760	1
1054	R971	1989	1981-1990	1
