# Supplementary material for: Frequency patterns of semantic change: corpus-based evidence of a near-critical dynamics in language change
Source: R Soc Open Sci. 2017 Nov 8;4(11):170830. doi: 10.1098/rsos.170830 (PMC5717648; doi:10.1098/rsos.170830)
Supplement: full_data.zip [file rsos170830supp2.gz › a_la_rigueur.csv]

	Decade	Occurrences	Nombre de mots	Frequence	Average frequency	Normalized average frequency
0	1321-1330	0	247971	0.0	0.0	0.0
1	1331-1340	0	187017	0.0	0.0	0.0
2	1341-1350	0	589308	0.0	0.0	0.0
3	1351-1360	0	318194	0.0	0.0	0.0
4	1361-1370	0	662712	0.0	0.0	0.0
5	1371-1380	0	971929	0.0	0.0	0.0
6	1381-1390	0	241822	0.0	0.0	0.0
7	1391-1400	0	1263737	0.0	0.0	0.0
8	1401-1410	0	765291	0.0	0.0	0.0
9	1411-1420	0	324443	0.0	0.0	0.0
10	1421-1430	0	298510	0.0	0.0	0.0
11	1431-1440	0	213190	0.0	0.0	0.0
12	1441-1450	0	386463	0.0	0.0	0.0
13	1451-1460	2	694796	0.28785427665098823	0.057570855330197644	0.0017405784218881813
14	1461-1470	0	537606	0.0	0.057570855330197644	0.0017405784218881813
15	1471-1480	0	183566	0.0	0.057570855330197644	0.0017405784218881813
16	1481-1490	0	457731	0.0	0.057570855330197644	0.0017405784218881813
17	1491-1500	0	626697	0.0	0.057570855330197644	0.0017405784218881813
18	1501-1510	1	162065	0.6170363742942646	0.12340727485885292	0.0037310552099904994
19	1511-1520	0	216624	0.0	0.12340727485885292	0.0037310552099904994
20	1521-1530	0	252956	0.0	0.12340727485885292	0.0037310552099904994
21	1531-1540	0	194542	0.0	0.12340727485885292	0.0037310552099904994
22	1541-1550	3	957168	0.3134246025776039	0.18609219537437371	0.005626250607059072
23	1551-1560	9	1949051	0.4617631862891222	0.1550375577733452	0.004687354844647928
24	1561-1570	0	480126	0.0	0.1550375577733452	0.004687354844647928
25	1571-1580	1	945849	0.10572512102883229	0.17618258197911169	0.005326646594818527
26	1581-1590	2	842175	0.2374803336598688	0.22367864871108542	0.006762627151370574
27	1591-1600	0	676127	0.0	0.16099372819556465	0.004867431754302002
28	1601-1610	11	2099839	0.5238496856187547	0.17341102806149117	0.005242852339610032
29	1611-1620	1	794187	0.12591492935542886	0.19859401393257695	0.006004226502882801
30	1621-1630	14	2095458	0.6681116968223653	0.31107132909128354	0.009404828883971117
31	1631-1640	8	2094158	0.3820151106077001	0.33997828448084977	0.010278792324413031
32	1641-1650	11	1247594	0.8816970905599097	0.5163177025928317	0.015610180651607788
33	1651-1660	20	2303221	0.8683491510367437	0.5852175956764296	0.017693277497813728
34	1661-1670	9	2481229	0.36272347292410334	0.6325793043901644	0.019125195917959897
35	1671-1680	10	2015147	0.49624171338368867	0.5982053077024291	0.018085943737918983
36	1681-1690	7	1684489	0.415556290364615	0.6049135436538121	0.0182887583509544
37	1691-1700	12	1871214	0.6412949026674661	0.5568331060753234	0.01683511011724191
38	1701-1710	10	809750	1.234949058351343	0.6301530875382433	0.019051842470715553
39	1711-1720	7	1714151	0.4083654240495732	0.6392814777633372	0.019327827236987376
40	1721-1730	18	1125965	1.5986287317989458	0.8597588814463887	0.025993668992570197
41	1731-1740	31	2909061	1.0656359560696733	0.9897748145874002	0.029924528216893696
42	1741-1750	11	2136771	0.5147954553857198	0.9644749251310512	0.02915961962883631
43	1751-1760	41	2483475	1.650912531835432	1.047667619827869	0.03167484036713336
44	1761-1770	40	3287236	1.216827754380884	1.209360085894131	0.036563397533821825
45	1771-1780	29	3011727	0.9629026800901941	1.0822148755523806	0.032719330804259046
46	1781-1790	24	2767020	0.8673591083548366	1.0425595060094133	0.03152040332363352
47	1791-1800	18	2497443	0.720737169977453	1.0837478489277599	0.0327656782202078
48	1801-1810	12	1436685	0.8352561626243749	0.9206165750855485	0.02783362060952387
49	1811-1820	12	1624933	0.7384919870542355	0.8249494216202187	0.02494125116234153
50	1821-1830	24	3062877	0.7835770094587539	0.7890842874939308	0.023856916420390985
51	1831-1840	38	7375086	0.5152482289698046	0.7186621116169244	0.021727795373797164
52	1841-1850	58	11919516	0.48659693900322804	0.6718340654220794	0.020312011531809032
53	1851-1860	49	5771056	0.8490647119002137	0.6745957752772471	0.020395508164851056
54	1861-1870	50	6858196	0.7290546960162702	0.6727083170696541	0.02033844337035548
55	1871-1880	29	5715634	0.5073802836220793	0.6174689719023192	0.018668355064631395
56	1881-1890	37	7679389	0.4818091647655822	0.6107811590614747	0.018466157917244305
57	1891-1900	29	4613910	0.6285341499942565	0.6391686012596803	0.019324414565671716
58	1901-1910	38	4804354	0.790949209820925	0.6275455008438227	0.018973005546937375
59	1911-1920	34	5036866	0.6750229209988909	0.6167391458403468	0.018646289742031707
60	1921-1930	108	11280218	0.9574283050203463	0.7067487501200003	0.021367610696415396
61	1931-1940	117	10897083	1.0736818284305993	0.8251232828530035	0.024946507626023587
62	1941-1950	119	12300750	0.9674206857305448	0.8929005900002613	0.02699566457596949
63	1951-1960	113	9976887	1.1326178195663636	0.9612343119493489	0.029061643989158805
64	1961-1970	123	13891857	0.8854107841737789	1.0033118845843265	0.03033380356632351
65	1971-1980	101	10280590	0.9824338875492553	1.0083130010901082	0.03048500568804614
66	1981-1990	113	15628128	0.7230552501233672	0.938187685428662	0.028364859816174974
67	1991-2000	90	10606407	0.8485437151336923	0.9144122913092915	0.02764604232182455
68	2001-2010	60	11205157	0.5354677315096968	0.7949822736979583	0.024035234207410897
69	2011-2020	13	2099905	0.6190756248496956	0.7417152418331414	0.02242477617738579
