# Supplementary material for: Frequency patterns of semantic change: corpus-based evidence of a near-critical dynamics in language change
Source: R Soc Open Sci. 2017 Nov 8;4(11):170830. doi: 10.1098/rsos.170830 (PMC5717648; doi:10.1098/rsos.170830)
Supplement: full_data.zip [file rsos170830supp2.gz › a_lecart_complet.csv]

	Cote	Date	Decade	Occurrences
0	N234	1793	1791-1800	2
1	S129	1989	1981-1990	3
2	M248	1874	1871-1880	2
3	M336	1840	1831-1840	1
4	R183	1950	1941-1950	3
5	S006	1679	1671-1680	1
6	K669	1936	1931-1940	2
7	R865	1948	1941-1950	1
8	N595	1761	1761-1770	1
9	E290	1934	1931-1940	1
10	L583	1886	1881-1890	4
11	L955	1946	1941-1950	1
12	K443	1921	1921-1930	2
13	R550	1961	1961-1970	2
14	R927	1893	1891-1900	1
15	L857	1890	1881-1890	1
16	R648	1926	1921-1930	1
17	S226	1978	1971-1980	1
18	E251	1980	1971-1980	2
19	R700	2008	2001-2010	1
20	M387	1815	1811-1820	1
21	S818	1576	1571-1580	1
22	L443	1859	1851-1860	5
23	L577	1921	1921-1930	1
24	K366	1929	1921-1930	1
25	S343	1951	1951-1960	1
26	S386	1981	1981-1990	1
27	E093	2000	1991-2000	1
28	N538	1758	1751-1760	1
29	M672	1794	1791-1800	2
30	S142	1845	1841-1850	1
31	R795	1975	1971-1980	2
32	S706	1961	1961-1970	5
33	M385	1813	1811-1820	2
34	R781	1843	1841-1850	1
35	R808	1972	1971-1980	1
36	Q726	1656	1651-1660	2
37	R571	1898	1891-1900	2
38	M987	1840	1831-1840	1
39	Q989	1697	1691-1700	1
40	K553	1929	1921-1930	2
41	R560	1922	1921-1930	1
42	K365	1928	1921-1930	2
43	E194	1953	1951-1960	2
44	R048	1987	1981-1990	1
45	E114	1994	1991-2000	1
46	R506	1998	1991-2000	4
47	S085	1625	1621-1630	1
48	R036	2001	2001-2010	4
49	M238	1874	1871-1880	4
50	N237	1838	1831-1840	2
51	M944	1791	1791-1800	1
52	R821	1963	1961-1970	2
53	K798	1848	1841-1850	1
54	R698	1950	1941-1950	2
55	R129	2008	2001-2010	3
56	K449	1904	1901-1910	2
57	R072	2003	2001-2010	1
58	P752	1958	1951-1960	1
59	Q783	1625	1621-1630	1
60	L462	1883	1881-1890	4
61	E272	2005	2001-2010	3
62	L587	1888	1881-1890	1
63	K369	1936	1931-1940	1
64	K966	1954	1951-1960	1
65	L297	1954	1951-1960	1
66	M534	1801	1801-1810	1
67	K349	1936	1931-1940	2
68	L386	1920	1911-1920	1
69	P696	1952	1951-1960	1
70	M469	1807	1801-1810	1
71	S128	1981	1981-1990	3
72	M357	1839	1831-1840	2
73	R022	1991	1991-2000	2
74	S166	1923	1921-1930	2
75	N236	1838	1831-1840	2
76	R913	1930	1921-1930	1
77	Q464	1744	1741-1750	2
78	M955	1855	1851-1860	1
79	M835	1834	1831-1840	1
80	L533	1859	1851-1860	3
81	K626	1939	1931-1940	1
82	Q488	1778	1771-1780	1
83	K279	1922	1921-1930	4
84	M838	1836	1831-1840	1
85	R337	1981	1981-1990	2
86	S598	1994	1991-2000	2
87	K445	1922	1921-1930	2
88	Q628	1696	1691-1700	1
89	N845	1748	1741-1750	1
90	S696	1972	1971-1980	2
91	R766	1947	1941-1950	1
92	N748	1757	1751-1760	1
93	M444	1824	1821-1830	1
94	R811	1976	1971-1980	1
95	R787	1573	1571-1580	4
96	S739	1862	1861-1870	4
97	R159	1978	1971-1980	3
98	S522	1991	1991-2000	1
99	K638	1883	1881-1890	1
100	P588	1936	1931-1940	2
101	S366	1696	1691-1700	1
102	S301	1987	1981-1990	1
103	M225	1859	1851-1860	1
104	M397	1823	1821-1830	2
105	N326	1787	1781-1790	1
106	R778	1858	1851-1860	2
107	L463	1884	1881-1890	7
108	M732	1874	1871-1880	1
109	L888	1858	1851-1860	2
110	R736	1981	1981-1990	1
111	L344	1913	1911-1920	1
112	S650	1868	1861-1870	3
113	M879	1785	1781-1790	1
114	K433	1918	1911-1920	4
115	R350	1872	1871-1880	1
116	S536	1951	1951-1960	1
117	R780	1843	1841-1850	1
118	R007	1970	1961-1970	1
119	S404	1592	1591-1600	2
120	K363	1922	1921-1930	2
121	L252	1921	1921-1930	5
122	M723	1869	1861-1870	5
123	R960	1583	1581-1590	1
124	L854	1892	1891-1900	1
125	N946	1738	1731-1740	1
126	R191	1980	1971-1980	3
127	R044	1997	1991-2000	1
128	K758	1866	1861-1870	2
129	K355	1911	1911-1920	1
130	R942	1928	1921-1930	1
131	E099	1999	1991-2000	1
132	R034	2005	2001-2010	2
133	M629	1792	1791-1800	1
134	L345	1919	1911-1920	2
135	R340	1971	1971-1980	1
136	R750	1972	1971-1980	2
137	K736	1936	1931-1940	3
138	L922	1859	1851-1860	1
139	L853	1892	1891-1900	2
140	K978	1934	1931-1940	1
141	N894	1770	1761-1770	1
142	L543	1871	1871-1880	1
143	L339	1936	1931-1940	3
144	E255	2013	2011-2020	1
145	P988	1963	1961-1970	1
146	Q722	1623	1621-1630	2
147	E108	2001	2001-2010	1
148	M396	1823	1821-1830	6
149	P522	1954	1951-1960	2
150	0701	1496	1491-1500	2
151	E072	1986	1981-1990	4
152	R158	2004	2001-2010	1
153	S429	1927	1921-1930	1
154	S361	1997	1991-2000	3
155	L356	1839	1831-1840	1
156	Q694	1627	1621-1630	1
157	M382	1828	1821-1830	1
158	L672	1938	1931-1940	1
159	R611	1939	1931-1940	3
160	K573	1951	1951-1960	2
161	L526	1899	1891-1900	1
162	S133	1573	1571-1580	1
163	K472	1936	1931-1940	2
164	R522	1960	1951-1960	1
165	R539	1982	1981-1990	5
166	R008	1970	1961-1970	1
167	L976	1824	1821-1830	2
168	K255	1929	1921-1930	1
169	S683	1987	1981-1990	3
170	R433	1967	1961-1970	2
171	S639	1961	1961-1970	1
172	R243	2006	2001-2010	2
173	E250	2013	2011-2020	1
174	E013	1552	1551-1560	2
175	R728	1856	1851-1860	1
176	N244	1835	1831-1840	1
177	L997	1874	1871-1880	2
178	Q981	2002	2001-2010	1
179	M269	1857	1851-1860	3
180	E097	1989	1981-1990	4
181	R075	2007	2001-2010	1
182	R745	1963	1961-1970	2
183	S788	1869	1861-1870	1
184	Q476	1719	1711-1720	1
185	N723	1755	1751-1760	5
186	L346	1910	1901-1910	1
187	S517	1966	1961-1970	1
188	S512	1989	1981-1990	4
189	K456	1908	1901-1910	1
190	L576	1921	1921-1930	2
191	R398	1630	1621-1630	1
192	S885	1993	1991-2000	6
193	E048	2000	1991-2000	1
194	R351	1585	1581-1590	1
195	R825	1973	1971-1980	2
196	L887	1872	1871-1880	1
197	R855	1949	1941-1950	1
198	M725	1836	1831-1840	4
199	R549	1961	1961-1970	3
200	R014	1538	1531-1540	1
201	L953	1945	1941-1950	4
202	R556	1965	1961-1970	1
203	P839	1967	1961-1970	1
204	P232	1773	1771-1780	1
205	Q326	1783	1781-1790	1
206	R033	1999	1991-2000	4
207	R994	1608	1601-1610	1
208	L724	1913	1911-1920	2
209	E103	2009	2001-2010	1
210	K232	1912	1911-1920	1
211	R442	1966	1961-1970	3
212	S689	1985	1981-1990	1
213	E010	1829	1821-1830	3
214	Q367	1715	1711-1720	2
215	L589	1893	1891-1900	6
216	M947	1803	1801-1810	1
217	L996	1874	1871-1880	1
218	S049	1562	1561-1570	1
219	E268	1998	1991-2000	4
220	K386	1924	1921-1930	5
221	R583	1973	1971-1980	1
222	R838	1845	1841-1850	2
223	K884	1951	1951-1960	3
224	P593	1951	1951-1960	2
225	M278	1859	1851-1860	1
226	K786	1926	1921-1930	2
227	S749	1967	1961-1970	1
228	S094	1604	1601-1610	1
229	M253	1869	1861-1870	1
230	K937	1934	1931-1940	1
231	K625	1939	1931-1940	1
232	M529	1827	1821-1830	2
233	M945	1803	1801-1810	1
234	L848	1860	1851-1860	2
235	N943	1731	1731-1740	2
236	S135	1850	1841-1850	1
237	K229	1911	1911-1920	1
238	K655	1910	1901-1910	1
239	S127	1982	1981-1990	2
240	R828	1984	1981-1990	1
241	S702	1993	1991-2000	3
242	R368	1662	1661-1670	1
243	R785	1852	1851-1860	1
244	R092	2006	2001-2010	1
245	K486	1903	1901-1910	1
246	Q975	1653	1651-1660	1
247	L689	1950	1941-1950	2
248	P623	1952	1951-1960	1
249	K523	1947	1941-1950	1
250	K275	1948	1941-1950	1
251	L846	1857	1851-1860	1
252	K545	1913	1911-1920	1
253	S663	1835	1831-1840	2
254	L844	1841	1841-1850	2
255	Q992	2000	1991-2000	1
256	R887	1975	1971-1980	1
257	M244	1872	1871-1880	1
258	R443	1935	1931-1940	2
259	S190	1987	1981-1990	1
260	R925	1891	1891-1900	1
261	N843	1736	1731-1740	1
262	K629	1929	1921-1930	3
263	K895	1941	1941-1950	1
264	R241	2009	2001-2010	3
265	E030	1991	1991-2000	2
266	K484	1895	1891-1900	3
267	N534	1769	1761-1770	1
268	S267	1950	1941-1950	1
269	R833	1865	1861-1870	1
270	K269	1932	1931-1940	1
271	P349	1731	1731-1740	1
272	K564	1934	1931-1940	1
273	R699	1949	1941-1950	1
274	N646	1760	1751-1760	1
275	R784	2003	2001-2010	3
276	P296	1968	1961-1970	1
277	M445	1846	1841-1850	2
278	L838	1875	1871-1880	1
279	S560	1971	1971-1980	1
280	S619	1969	1961-1970	1
281	M384	1832	1831-1840	1
282	L588	1893	1891-1900	5
283	E166	1955	1951-1960	2
284	L749	1949	1941-1950	2
285	S850	1961	1961-1970	1
286	E116	1975	1971-1980	2
287	Q762	1646	1641-1650	1
288	R055	1986	1981-1990	7
289	E266	1998	1991-2000	2
290	R850	1560	1551-1560	1
291	R849	1560	1551-1560	1
292	N722	1755	1751-1760	6
293	K226	1907	1901-1910	1
294	K652	1951	1951-1960	1
295	P286	1967	1961-1970	1
296	N698	1755	1751-1760	3
297	R869	1980	1971-1980	4
298	S527	1946	1941-1950	3
299	R297	1978	1971-1980	4
300	S787	1797	1791-1800	1
301	Q959	1656	1651-1660	1
302	R185	1988	1981-1990	1
303	E258	1995	1991-2000	2
304	E087	1984	1981-1990	2
305	R282	1989	1981-1990	2
306	R796	1874	1871-1880	1
307	K636	1882	1881-1890	1
308	R911	1926	1921-1930	1
309	L847	1860	1851-1860	1
310	S097	1636	1631-1640	5
311	M359	1829	1821-1830	1
312	M722	1877	1871-1880	2
313	N947	1739	1731-1740	1
314	L347	1888	1881-1890	4
315	Q756	1707	1701-1710	1
316	K459	1909	1901-1910	3
317	N298	1787	1781-1790	1
318	R788	1583	1581-1590	2
319	Q469	1776	1771-1780	1
320	S256	1990	1981-1990	2
321	M243	1875	1871-1880	2
322	K239	1933	1931-1940	1
323	K725	1928	1921-1930	1
324	P455	1957	1951-1960	1
325	K428	1913	1911-1920	1
326	M576	1874	1871-1880	1
327	L546	1910	1901-1910	1
328	L322	1930	1921-1930	1
329	E117	1985	1981-1990	2
330	R089	2007	2001-2010	3
331	R102	1558	1551-1560	2
332	L633	1942	1941-1950	3
333	N892	1770	1761-1770	1
334	P587	1936	1931-1940	1
335	M823	1873	1871-1880	1
336	R189	1886	1881-1890	1
337	S003	1968	1961-1970	1
338	Q973	1656	1651-1660	1
339	S319	1844	1841-1850	3
340	R198	1896	1891-1900	1
341	S524	1974	1971-1980	1
342	R484	1837	1831-1840	1
343	L275	1948	1941-1950	1
344	R079	1994	1991-2000	2
345	K729	1896	1891-1900	1
346	N425	1775	1771-1780	1
347	N924	1782	1781-1790	1
348	Q769	1654	1651-1660	2
349	M865	1840	1831-1840	1
350	K733	1919	1911-1920	1
351	R541	1924	1921-1930	2
352	R871	1946	1941-1950	2
353	S976	1950	1941-1950	2
354	M859	1795	1791-1800	3
355	L877	1855	1851-1860	2
356	R461	1965	1961-1970	5
357	S407	1967	1961-1970	2
358	K955	1936	1931-1940	1
359	E071	1976	1971-1980	1
360	R996	1925	1921-1930	1
361	Q492	1738	1731-1740	1
362	S647	1950	1941-1950	3
363	Q667	1619	1611-1620	1
364	N435	1776	1771-1780	1
365	Q529	1623	1621-1630	1
366	S738	1876	1871-1880	1
367	K676	1948	1941-1950	3
368	R002	1997	1991-2000	1
369	L459	1883	1881-1890	4
370	S390	1943	1941-1950	8
371	K353	1937	1931-1940	2
372	R096	2003	2001-2010	1
373	E164	2009	2001-2010	1
374	R179	2001	2001-2010	2
375	S540	1985	1981-1990	2
376	S541	1986	1981-1990	2
377	Q297	1735	1731-1740	1
378	R920	1949	1941-1950	1
379	R215	1999	1991-2000	1
380	K482	1939	1931-1940	1
381	M724	1869	1861-1870	3
382	R767	1946	1941-1950	2
383	M589	1883	1881-1890	1
384	K447	1922	1921-1930	1
385	K982	1939	1931-1940	1
386	R434	1962	1961-1970	1
387	K522	1946	1941-1950	4
388	S331	1992	1991-2000	2
389	M977	1848	1841-1850	2
390	N893	1770	1761-1770	2
391	M754	1843	1841-1850	1
392	R943	1926	1921-1930	1
393	K465	1929	1921-1930	1
394	E256	1995	1991-2000	1
395	Q695	1624	1621-1630	2
396	S655	1937	1931-1940	3
397	E031	1992	1991-2000	2
398	R641	1914	1911-1920	2
399	R127	2008	2001-2010	1
400	R603	1863	1861-1870	2
401	R437	1964	1961-1970	4
402	Z108	1882	1881-1890	1
403	R175	2007	2001-2010	1
404	E066	1952	1951-1960	4
405	Q824	1648	1641-1650	1
406	R483	1836	1831-1840	2
407	R683	1842	1841-1850	1
408	K432	1913	1911-1920	2
409	R769	1984	1981-1990	2
410	R763	1985	1981-1990	5
411	S881	1715	1711-1720	3
412	R857	1947	1941-1950	2
413	Q554	1736	1731-1740	1
414	S983	1932	1931-1940	1
415	K987	1859	1851-1860	2
416	N842	1730	1721-1730	1
417	S713	1728	1721-1730	3
418	K763	1913	1911-1920	1
419	P372	1964	1961-1970	1
420	S308	1987	1981-1990	2
421	N247	1863	1861-1870	1
422	E282	2006	2001-2010	1
423	R935	1526	1521-1530	2
424	R615	1947	1941-1950	1
425	S648	1930	1921-1930	4
426	M239	1874	1871-1880	4
427	R791	2009	2001-2010	2
428	Q678	1646	1641-1650	2
429	L222	1939	1931-1940	2
430	S210	1956	1951-1960	1
431	E073	1988	1981-1990	2
432	L428	1893	1891-1900	1
433	E191	2013	2011-2020	1
434	M658	1849	1841-1850	1
435	M484	1805	1801-1810	1
436	R936	1938	1931-1940	4
437	E017	1981	1981-1990	1
438	S017	1566	1561-1570	1
439	K754	1925	1921-1930	1
440	P333	1949	1941-1950	1
441	S317	1987	1981-1990	6
442	M473	1809	1801-1810	1
443	M245	1872	1871-1880	3
444	K356	1914	1911-1920	1
445	L272	1928	1921-1930	2
446	L372	1902	1901-1910	3
447	S019	1550	1541-1550	3
448	M834	1834	1831-1840	1
449	6401	1460	1451-1460	1
450	K988	1859	1851-1860	2
451	E186	2012	2011-2020	5
452	R801	1986	1981-1990	1
453	R188	1985	1981-1990	2
454	M365	1831	1831-1840	1
455	Z119	1887	1881-1890	1
456	M683	1791	1791-1800	1
457	S269	1994	1991-2000	5
458	R521	1952	1951-1960	1
459	R124	2008	2001-2010	2
460	Q278	1783	1781-1790	1
461	K323	1913	1911-1920	2
462	M799	1839	1831-1840	1
463	R858	1960	1951-1960	1
464	S165	2006	2001-2010	31
465	K262	1943	1941-1950	1
466	M969	1869	1861-1870	1
467	M735	1857	1851-1860	2
468	K277	1928	1921-1930	1
469	R939	1954	1951-1960	3
470	P368	1939	1931-1940	1
471	N923	1739	1731-1740	1
472	L245	1911	1911-1920	1
473	M764	1847	1841-1850	3
474	K767	1926	1921-1930	1
475	N949	1752	1751-1760	2
476	L398	1937	1931-1940	1
477	K757	1866	1861-1870	2
478	L898	1840	1831-1840	2
479	R802	2009	2001-2010	6
480	N388	1776	1771-1780	1
481	K939	1943	1941-1950	1
482	M443	1824	1821-1830	1
483	K589	1881	1881-1890	1
484	E145	1918	1911-1920	4
485	K527	1922	1921-1930	1
486	Q495	1735	1731-1740	1
487	S515	1978	1971-1980	1
488	M694	1829	1821-1830	6
489	Q754	1700	1691-1700	1
490	L833	1853	1851-1860	1
491	K759	1866	1861-1870	1
492	R200	1881	1881-1890	2
493	0704	1494	1491-1500	1
494	R108	1883	1881-1890	1
495	K228	1909	1901-1910	1
496	K327	1892	1891-1900	1
497	M252	1872	1871-1880	3
498	L485	1884	1881-1890	2
499	L294	1945	1941-1950	2
500	P344	1963	1961-1970	5
501	R553	1965	1961-1970	1
502	S991	1888	1881-1890	3
503	K996	1923	1921-1930	1
504	R231	1980	1971-1980	1
505	E005	1981	1981-1990	1
506	E249	2012	2011-2020	3
507	L595	1928	1921-1930	2
508	L842	1874	1871-1880	1
509	K243	1944	1941-1950	1
510	M289	1874	1871-1880	2
511	S231	1974	1971-1980	1
512	S172	1868	1861-1870	1
513	L496	1883	1881-1890	1
514	R339	1962	1961-1970	1
515	S734	1947	1941-1950	2
516	R172	1989	1981-1990	3
517	R105	1881	1881-1890	2
518	M368	1862	1861-1870	1
519	5117	1488	1481-1490	1
520	R077	2005	2001-2010	3
521	R592	1933	1931-1940	1
522	M363	1825	1821-1830	1
523	E050	1993	1991-2000	1
524	L273	1929	1921-1930	3
525	K923	1934	1931-1940	1
526	S196	1603	1601-1610	1
527	R111	1897	1891-1900	1
528	E321	1553	1551-1560	3
529	N257	1829	1821-1830	1
530	K874	1919	1911-1920	3
531	K282	1929	1921-1930	2
532	N285	1788	1781-1790	1
533	S377	1977	1971-1980	1
534	R971	1989	1981-1990	2
535	E064	2006	2001-2010	8
536	S082	1926	1921-1930	1
537	K897	1933	1931-1940	2
538	E263	2003	2001-2010	1
539	Z122	1890	1881-1890	1
540	L937	1869	1861-1870	4
541	Q927	1654	1651-1660	1
542	L594	1925	1921-1930	1
543	P689	1845	1841-1850	1
544	K639	1890	1881-1890	1
545	E036	1983	1981-1990	1
546	Q938	1684	1681-1690	1
547	R439	1968	1961-1970	1
548	R776	1577	1571-1580	7
549	R166	2006	2001-2010	1
550	R397	1630	1621-1630	1
551	E118	2000	1991-2000	6
552	S519	1940	1931-1940	1
553	K435	1918	1911-1920	1
554	L453	1951	1951-1960	1
555	E170	2012	2011-2020	7
556	L486	1884	1881-1890	1
557	S538	1955	1951-1960	1
558	R809	1974	1971-1980	2
559	E094	2004	2001-2010	1
560	M599	1794	1791-1800	1
561	L368	1908	1901-1910	1
562	R938	1928	1921-1930	1
563	E011	1879	1871-1880	1
564	K233	1914	1911-1920	1
565	N272	1787	1781-1790	3
566	R444	1865	1861-1870	5
567	R782	1843	1841-1850	2
568	M833	1850	1841-1850	1
569	R046	2002	2001-2010	2
570	K325	1893	1891-1900	4
571	N692	1751	1751-1760	1
572	M965	1846	1841-1850	1
573	R762	1980	1971-1980	3
574	E081	1884	1881-1890	1
575	S406	1845	1841-1850	3
576	K429	1913	1911-1920	1
577	R206	2009	2001-2010	1
578	R263	1763	1761-1770	1
579	K894	1936	1931-1940	2
580	Q436	1653	1651-1660	1
581	R173	1969	1961-1970	1
582	E075	2009	2001-2010	6
583	E192	1973	1971-1980	3
584	R332	1682	1681-1690	1
585	R091	2006	2001-2010	1
586	M845	1873	1871-1880	1
587	S888	1581	1581-1590	2
588	S633	1944	1941-1950	2
589	E059	1965	1961-1970	1
590	N526	1762	1761-1770	1
591	R685	1845	1841-1850	1
592	R061	1980	1971-1980	1
593	R440	1967	1961-1970	8
594	L687	1923	1921-1930	1
595	S302	1987	1981-1990	1
596	L695	1945	1941-1950	2
597	K796	1848	1841-1850	1
598	S992	1877	1871-1880	3
599	S665	1840	1831-1840	3
600	Q448	1741	1741-1750	3
601	R106	1879	1871-1880	2
602	R722	1982	1981-1990	1
603	Q486	1735	1731-1740	1
604	L292	1911	1911-1920	4
605	L942	1869	1861-1870	2
606	E060	1970	1961-1970	2
607	E038	1992	1991-2000	1
608	K969	1956	1951-1960	1
609	S656	1815	1811-1820	4
610	M583	1863	1861-1870	2
611	M848	1832	1831-1840	1
612	L636	1934	1931-1940	1
613	E052	1914	1911-1920	2
614	P852	1846	1841-1850	1
615	S039	1958	1951-1960	1
616	R271	1994	1991-2000	1
617	E055	2009	2001-2010	2
618	R187	2009	2001-2010	2
619	Z103	1880	1871-1880	1
620	K542	1924	1921-1930	1
621	P364	1957	1951-1960	1
622	N747	1758	1751-1760	1
623	R186	1990	1981-1990	1
624	Q447	1741	1741-1750	4
625	R897	1896	1891-1900	4
626	K328	1901	1901-1910	1
627	S230	1952	1951-1960	3
628	E169	2003	2001-2010	1
629	R286	1731	1731-1740	3
630	R399	1630	1621-1630	1
631	R933	1942	1941-1950	1
632	E084	2011	2011-2020	8
633	R396	1630	1621-1630	1
634	M554	1796	1791-1800	1
635	E270	2002	2001-2010	8
636	R529	1962	1961-1970	1
637	K893	1936	1931-1940	3
638	R870	1985	1981-1990	2
639	K343	1956	1951-1960	1
640	S265	1625	1621-1630	1
641	Q639	1681	1681-1690	1
642	R558	1972	1971-1980	1
643	R921	1929	1921-1930	1
644	R720	1990	1981-1990	3
645	S355	1870	1861-1870	1
646	M673	1794	1791-1800	1
647	R283	2009	2001-2010	1
648	K789	1848	1841-1850	1
649	R457	1966	1961-1970	6
650	S594	1929	1921-1930	2
651	N585	1764	1761-1770	1
652	R970	1508	1501-1510	1
653	S215	1963	1961-1970	1
654	Q674	1623	1621-1630	1
655	E100	1996	1991-2000	2
656	R356	1896	1891-1900	1
657	P285	1908	1901-1910	1
658	R655	1585	1581-1590	2
659	S216	1978	1971-1980	1
660	M677	1812	1811-1820	1
661	N695	1751	1751-1760	1
662	K346	1926	1921-1930	9
663	L225	1924	1921-1930	1
664	6402	1460	1451-1460	1
665	Z160	1878	1871-1880	1
666	R930	1942	1941-1950	1
667	R552	1936	1931-1940	2
668	R208	1994	1991-2000	2
669	R152	1998	1991-2000	1
670	L977	1839	1831-1840	1
671	K478	1891	1891-1900	1
672	L835	1833	1831-1840	2
673	M699	1866	1861-1870	1
674	M254	1869	1861-1870	6
675	K237	1923	1921-1930	1
676	K596	1953	1951-1960	1
677	R090	1974	1971-1980	2
678	S703	1983	1981-1990	1
679	E041	1986	1981-1990	2
680	S405	1592	1591-1600	1
681	K265	1939	1931-1940	1
682	K488	1944	1941-1950	1
683	P282	1723	1721-1730	1
684	K254	1901	1901-1910	1
685	E129	1985	1981-1990	1
686	E074	1887	1881-1890	2
687	K944	1925	1921-1930	2
688	S289	1978	1971-1980	1
689	N437	1776	1771-1780	1
690	E175	2011	2011-2020	2
691	S571	1961	1961-1970	2
692	M662	1833	1831-1840	2
693	M339	1840	1831-1840	3
694	K867	1896	1891-1900	1
695	R585	1924	1921-1930	1
696	R285	1630	1621-1630	3
697	P346	1935	1931-1940	2
698	R537	1957	1951-1960	2
699	Z133	1852	1851-1860	1
700	R674	1985	1981-1990	2
701	N697	1755	1751-1760	1
702	S997	1963	1961-1970	2
703	K462	1910	1901-1910	7
704	S322	1993	1991-2000	1
705	S730	1853	1851-1860	2
706	M332	1846	1841-1850	1
707	S053	1851	1851-1860	3
708	S518	1940	1931-1940	1
709	K574	1954	1951-1960	2
710	R875	1961	1961-1970	2
711	R123	2005	2001-2010	1
712	R975	1832	1831-1840	1
713	L484	1922	1921-1930	2
714	S692	1745	1741-1750	1
715	M558	1793	1791-1800	1
716	E244	1634	1631-1640	1
717	M857	1795	1791-1800	1
718	S794	1885	1881-1890	2
719	L274	1948	1941-1950	2
720	K653	1951	1951-1960	1
721	K322	1913	1911-1920	1
722	N469	1778	1771-1780	1
723	Q968	1701	1701-1710	1
724	R903	1912	1911-1920	1
725	Q788	1667	1661-1670	2
726	P859	1961	1961-1970	1
727	R234	1696	1691-1700	1
728	K793	1848	1841-1850	1
729	R067	2000	1991-2000	1
730	N334	1788	1781-1790	1
731	N927	1735	1731-1740	1
732	M229	1877	1871-1880	1
733	K673	1937	1931-1940	1
734	R085	1966	1961-1970	2
735	S179	1979	1971-1980	1
736	M292	1854	1851-1860	1
737	R214	2008	2001-2010	1
738	N696	1755	1751-1760	1
739	K389	1934	1931-1940	1
740	S625	1849	1841-1850	1
741	L895	1853	1851-1860	3
742	L963	1838	1831-1840	1
743	K787	1926	1921-1930	1
744	R582	1606	1601-1610	1
745	Q697	1697	1691-1700	1
746	R081	1999	1991-2000	5
747	N988	1732	1731-1740	1
748	L324	1926	1921-1930	1
749	L498	1896	1891-1900	3
750	L599	1884	1881-1890	1
751	S004	1668	1661-1670	2
752	L978	1839	1831-1840	1
753	P366	1939	1931-1940	1
754	M733	1835	1831-1840	2
755	N552	1768	1761-1770	1
756	P257	1785	1781-1790	3
757	R604	1890	1881-1890	1
758	K345	1924	1921-1930	1
759	E292	1937	1931-1940	2
760	E143	1990	1981-1990	4
761	R059	2004	2001-2010	1
762	L643	1932	1931-1940	1
763	P362	1957	1951-1960	2
764	K892	1936	1931-1940	1
765	K973	1959	1951-1960	3
766	R278	1821	1821-1830	1
767	S873	1861	1861-1870	1
768	E231	1955	1951-1960	1
769	K795	1848	1841-1850	3
770	S697	1935	1931-1940	3
771	R064	1981	1981-1990	18
772	Q755	1704	1701-1710	1
773	R829	1836	1831-1840	2
774	L863	1851	1851-1860	2
775	S566	1976	1971-1980	1
776	Z104	1880	1871-1880	2
777	M858	1795	1791-1800	2
778	M227	1876	1871-1880	6
779	S397	1843	1841-1850	2
780	R737	1876	1871-1880	2
781	L456	1880	1871-1880	2
782	S769	1875	1871-1880	1
783	K995	1948	1941-1950	2
784	R619	1970	1961-1970	4
785	Q445	1761	1761-1770	1
786	S817	1579	1571-1580	1
787	E092	2010	2001-2010	16
788	K723	1908	1901-1910	1
789	N639	1763	1761-1770	1
790	N853	1745	1741-1750	1
791	R088	1998	1991-2000	2
792	S513	1981	1981-1990	2
793	K965	1954	1951-1960	1
794	K479	1891	1891-1900	3
795	Q624	1654	1651-1660	2
796	S123	1970	1961-1970	2
797	E111	1976	1971-1980	1
798	L788	1949	1941-1950	1
799	R352	1585	1581-1590	2
800	M422	1823	1821-1830	2
801	K333	1901	1901-1910	1
802	R533	1879	1871-1880	1
803	R284	2009	2001-2010	1
804	M685	1848	1841-1850	1
805	K299	1928	1921-1930	1
806	N647	1760	1751-1760	2
807	N284	1787	1781-1790	1
808	R413	1656	1651-1660	1
809	K485	1895	1891-1900	1
810	K782	1931	1931-1940	2
811	N569	1761	1761-1770	1
812	E171	2012	2011-2020	1
813	K932	1941	1941-1950	1
814	P343	1963	1961-1970	3
815	S532	1713	1711-1720	5
816	L532	1859	1851-1860	2
817	R968	1990	1981-1990	1
818	N238	1836	1831-1840	2
819	R448	1994	1991-2000	1
820	E178	2011	2011-2020	2
821	L457	1882	1881-1890	5
822	N245	1838	1831-1840	1
823	P632	1962	1961-1970	1
824	K858	1890	1881-1890	1
825	Q929	1691	1691-1700	1
826	Q498	1779	1771-1780	1
827	M866	1842	1841-1850	1
828	K359	1937	1931-1940	1
829	R536	1960	1951-1960	1
830	N776	1732	1731-1740	2
831	M827	1833	1831-1840	1
832	E034	1978	1971-1980	2
833	M223	1873	1871-1880	2
834	S996	1964	1961-1970	3
835	Q829	1654	1651-1660	1
836	K463	1911	1911-1920	3
837	S520	1950	1941-1950	1
838	S383	1955	1951-1960	2
839	R837	1864	1861-1870	3
840	R146	2001	2001-2010	1
841	S329	1996	1991-2000	20
842	M652	1834	1831-1840	3
843	S687	1918	1911-1920	1
844	R836	1877	1871-1880	1
845	S327	1995	1991-2000	2
846	Q655	1656	1651-1660	4
847	R551	1982	1981-1990	2
848	N655	1761	1761-1770	2
849	M553	1796	1791-1800	1
850	R905	1921	1921-1930	2
851	M228	1876	1871-1880	3
852	M726	1836	1831-1840	1
853	L693	1958	1951-1960	1
854	N364	1784	1781-1790	2
855	N987	1732	1731-1740	2
856	Q656	1656	1651-1660	1
857	S007	1693	1691-1700	2
858	M352	1838	1831-1840	1
859	M688	1881	1881-1890	5
860	K453	1905	1901-1910	1
861	K376	1926	1921-1930	2
862	N232	1838	1831-1840	1
863	S010	1957	1951-1960	2
864	P675	1868	1861-1870	2
865	N243	1835	1831-1840	1
866	L253	1921	1921-1930	2
867	R660	1948	1941-1950	1
868	R324	1682	1681-1690	1
869	R435	1964	1961-1970	1
870	R893	1890	1881-1890	2
871	R961	1902	1901-1910	1
872	S321	1985	1981-1990	1
873	R639	1891	1891-1900	2
874	M769	1878	1871-1880	1
875	M547	1840	1831-1840	2
876	K236	1922	1921-1930	2
877	S816	1816	1811-1820	1
878	L585	1887	1881-1890	2
879	R086	2007	2001-2010	1
880	K968	1956	1951-1960	2
881	N684	1751	1751-1760	1
882	R450	1992	1991-2000	1
883	5113	1480	1471-1480	1
884	Q626	1648	1641-1650	1
885	P758	1920	1911-1920	1
886	K348	1934	1931-1940	4
887	S394	1967	1961-1970	1
888	R343	1977	1971-1980	2
889	R547	1972	1971-1980	2
890	S222	1980	1971-1980	1
891	R259	2007	2001-2010	1
892	K382	1901	1901-1910	1
893	K957	1900	1891-1900	1
894	M285	1851	1851-1860	2
895	M286	1851	1851-1860	1
896	R463	1966	1961-1970	3
897	S523	1892	1891-1900	1
898	E265	2007	2001-2010	4
899	E162	2008	2001-2010	14
900	E007	1948	1941-1950	1
901	L686	1945	1941-1950	1
902	P853	1963	1961-1970	1
903	R038	1992	1991-2000	6
904	L975	1824	1821-1830	1
905	M258	1868	1861-1870	2
906	R901	1904	1901-1910	1
907	S002	1951	1951-1960	3
908	R212	1997	1991-2000	3
909	K354	1939	1931-1940	2
910	S819	1579	1571-1580	1
911	K738	1935	1931-1940	2
912	L464	1884	1881-1890	3
913	L694	1945	1941-1950	3
914	E091	2011	2011-2020	1
915	N948	1739	1731-1740	5
916	S392	1812	1811-1820	3
917	R144	1981	1981-1990	2
918	R514	1929	1921-1930	3
919	M575	1792	1791-1800	1
920	R023	1974	1971-1980	3
921	L776	1942	1941-1950	1
922	R813	1985	1981-1990	4
923	R132	2002	2001-2010	1
924	R380	1673	1671-1680	1
925	P779	1962	1961-1970	1
926	K364	1922	1921-1930	1
927	Q256	1733	1731-1740	1
928	R590	1931	1931-1940	1
929	K992	1948	1941-1950	1
930	S124	1975	1971-1980	1
931	N529	1738	1731-1740	4
932	K274	1912	1911-1920	2
933	E269	1992	1991-2000	1
934	R178	1996	1991-2000	5
935	Q732	1628	1621-1630	6
936	P669	1893	1891-1900	1
937	Q748	1657	1651-1660	13
938	S336	1847	1841-1850	1
939	K774	1942	1941-1950	1
940	P674	1962	1961-1970	1
941	Q625	1645	1641-1650	1
942	N387	1776	1771-1780	2
943	K388	1922	1921-1930	1
944	S597	1991	1991-2000	1
945	E188	1978	1971-1980	9
946	E179	2012	2011-2020	3
947	S125	1959	1951-1960	3
948	K594	1918	1911-1920	1
949	S313	1982	1981-1990	3
950	R779	1858	1851-1860	1
951	L573	1922	1921-1930	1
952	L447	1926	1921-1930	1
953	M998	1796	1791-1800	2
954	M734	1857	1851-1860	4
955	0110	1410	1401-1410	1
956	L676	1935	1931-1940	1
957	S539	1983	1981-1990	1
958	Q443	1648	1641-1650	2
959	L896	1833	1831-1840	2
960	M439	1824	1821-1830	1
961	R916	1956	1951-1960	1
962	S995	1960	1951-1960	2
963	M872	1859	1851-1860	1
964	K473	1936	1931-1940	3
965	M948	1803	1801-1810	1
966	S043	1585	1581-1590	1
967	N226	1830	1821-1830	1
968	K367	1936	1931-1940	3
969	L323	1931	1931-1940	7
970	E134	1968	1961-1970	1
971	6403	1502	1501-1510	1
972	K437	1943	1941-1950	1
973	R882	1985	1981-1990	2
974	L466	1885	1881-1890	4
975	N929	1771	1771-1780	1
976	L353	1914	1911-1920	3
977	S880	1715	1711-1720	4
978	L226	1924	1921-1930	1
979	S385	1937	1931-1940	1
980	S286	1988	1981-1990	1
981	R114	1997	1991-2000	2
982	R195	2003	2001-2010	1
983	N359	1784	1781-1790	2
984	Q553	1736	1731-1740	1
985	K554	1936	1931-1940	2
986	N699	1755	1751-1760	1
987	L736	1939	1931-1940	1
988	R752	1984	1981-1990	5
989	R261	1976	1971-1980	3
990	R249	2004	2001-2010	4
991	Z156	1876	1871-1880	1
992	L223	1946	1941-1950	1
993	S378	1641	1641-1650	1
994	Q923	1670	1661-1670	1
995	M543	1808	1801-1810	1
996	R783	1844	1841-1850	2
997	R432	1849	1841-1850	1
998	L542	1871	1871-1880	2
999	K335	1920	1911-1920	1
1000	K822	1848	1841-1850	1
1001	R456	1963	1961-1970	1
1002	R532	1983	1981-1990	4
1003	R000	1989	1981-1990	1
1004	Q324	1743	1741-1750	2
1005	Q642	1685	1681-1690	1
1006	L972	1835	1831-1840	1
1007	L855	1892	1891-1900	3
1008	S251	1962	1961-1970	1
1009	R239	1983	1981-1990	1
1010	N366	1784	1781-1790	1
1011	K985	1859	1851-1860	2
1012	R382	1668	1661-1670	1
1013	K984	1916	1911-1920	1
1014	R338	1938	1931-1940	1
1015	R441	1966	1961-1970	2
1016	R458	1968	1961-1970	1
1017	K876	1911	1911-1920	1
1018	S979	1882	1881-1890	1
1019	S105	1646	1641-1650	2
1020	K395	1942	1941-1950	2
1021	K526	1922	1921-1930	1
1022	Q990	2003	2001-2010	4
1023	K755	1925	1921-1930	1
1024	S315	1955	1951-1960	2
1025	E228	1946	1941-1950	4
1026	S312	1995	1991-2000	2
1027	Q549	1660	1651-1660	1
1028	R095	2005	2001-2010	2
1029	L348	1889	1881-1890	2
1030	E020	1966	1961-1970	6
1031	E121	1988	1981-1990	19
1032	K794	1848	1841-1850	7
1033	S978	1881	1881-1890	1
1034	K468	1923	1921-1930	2
1035	S389	1930	1921-1930	3
1036	S657	1836	1831-1840	2
1037	R544	1981	1981-1990	3
1038	M836	1835	1831-1840	1
1039	E131	1999	1991-2000	1
1040	E120	2008	2001-2010	1
1041	E070	1975	1971-1980	3
1042	S299	1985	1981-1990	3
1043	Q523	1601	1601-1610	1
1044	R031	2001	2001-2010	1
1045	M952	1810	1801-1810	1
1046	N685	1751	1751-1760	1
1047	M828	1834	1831-1840	1
1048	R210	2006	2001-2010	3
1049	S068	1588	1581-1590	1
1050	R898	1903	1901-1910	1
1051	M654	1834	1831-1840	2
1052	K935	1896	1891-1900	1
1053	R177	1978	1971-1980	2
1054	R820	1986	1981-1990	1
1055	L455	1880	1871-1880	1
1056	R668	1987	1981-1990	1
1057	N683	1751	1751-1760	1
1058	N453	1776	1771-1780	1
1059	S525	1936	1931-1940	1
1060	R636	1897	1891-1900	3
1061	S686	1979	1971-1980	6
1062	N527	1774	1771-1780	2
1063	Q522	1743	1741-1750	1
1064	E144	1985	1981-1990	3
1065	S662	1851	1851-1860	3
1066	K539	1913	1911-1920	1
1067	Q947	1685	1681-1690	1
1068	L334	1933	1931-1940	1
1069	S126	1983	1981-1990	4
1070	E126	2012	2011-2020	4
1071	R545	1961	1961-1970	1
1072	K896	1950	1941-1950	1
1073	P845	1960	1951-1960	1
1074	S705	1839	1831-1840	2
1075	L535	1894	1891-1900	3
1076	K684	1886	1881-1890	2
1077	L239	1899	1891-1900	1
1078	S067	1637	1631-1640	1
1079	K599	1957	1951-1960	1
1080	N489	1767	1761-1770	1
1081	L879	1867	1861-1870	1
1082	L369	1902	1901-1910	1
1083	R680	1799	1791-1800	1
1084	K368	1936	1931-1940	4
1085	R587	1934	1931-1940	1
1086	P326	1967	1961-1970	1
1087	R527	1982	1981-1990	2
1088	R451	1987	1981-1990	4
1089	Z136	1853	1851-1860	1
1090	5201	1480	1471-1480	2
1091	R705	1845	1841-1850	1
1092	E183	2009	2001-2010	2
1093	M288	1794	1791-1800	2
1094	S273	1723	1721-1730	1
1095	M294	1853	1851-1860	1
1096	M273	1859	1851-1860	1
1097	R896	1959	1951-1960	1
1098	R296	2010	2001-2010	2
1099	S723	1552	1551-1560	1
1100	5402	1450	1441-1450	1
1101	R525	1977	1971-1980	1
1102	N273	1787	1781-1790	1
1103	E089	1987	1981-1990	7
1104	S252	1845	1841-1850	3
1105	K287	1944	1941-1950	3
1106	M395	1823	1821-1830	3
1107	L458	1882	1881-1890	2
1108	M783	1821	1821-1830	1
1109	E107	1995	1991-2000	2
1110	S691	1997	1991-2000	1
1111	S767	1875	1871-1880	2
1112	M235	1878	1871-1880	3
1113	L644	1945	1941-1950	2
1114	S167	1887	1881-1890	2
1115	K352	1936	1931-1940	2
1116	N686	1751	1751-1760	1
1117	K477	1947	1941-1950	3
1118	E068	1958	1951-1960	1
1119	M985	1845	1841-1850	1
1120	M468	1803	1801-1810	1
1121	M255	1869	1861-1870	1
1122	S393	1847	1841-1850	1
1123	L564	1916	1911-1920	1
1124	S368	1942	1941-1950	1
1125	L299	1925	1921-1930	2
1126	L959	1847	1841-1850	1
1127	K986	1859	1851-1860	1
1128	L586	1887	1881-1890	5
1129	R937	1950	1941-1950	5
1130	R786	1857	1851-1860	2
1131	Q991	1986	1981-1990	2
1132	R426	1627	1621-1630	1
1133	Q777	1655	1651-1660	1
1134	R497	1850	1841-1850	1
1135	N757	1745	1741-1750	1
1136	L592	1891	1891-1900	3
1137	M287	1851	1851-1860	1
1138	R647	1900	1891-1900	1
1139	K442	1921	1921-1930	1
1140	Q296	1762	1761-1770	2
1141	L834	1848	1841-1850	1
1142	P736	1960	1951-1960	1
1143	E197	1961	1961-1970	1
1144	R559	1981	1981-1990	4
1145	S087	1626	1621-1630	3
1146	Q322	1763	1761-1770	3
1147	Q333	1711	1711-1720	1
1148	S232	1979	1971-1980	1
1149	R012	1975	1971-1980	1
1150	E058	1947	1941-1950	7
1151	K667	1935	1931-1940	1
1152	L699	1948	1941-1950	1
1153	Q435	1636	1631-1640	2
1154	K487	1903	1901-1910	4
1155	R727	1987	1981-1990	3
1156	R369	1663	1661-1670	1
1157	L296	1954	1951-1960	1
1158	M758	1844	1841-1850	1
1159	R565	1558	1551-1560	2
1160	K357	1927	1921-1930	1
1161	K448	1950	1941-1950	1
1162	M679	1813	1811-1820	1
1163	R465	1963	1961-1970	4
1164	E051	1910	1901-1910	7
1165	R349	1967	1961-1970	8
1166	L293	1945	1941-1950	3
1167	M398	1823	1821-1830	1
1168	R853	1976	1971-1980	1
1169	S855	1994	1991-2000	1
1170	S056	1572	1571-1580	1
1171	K934	1898	1891-1900	2
1172	Q692	1627	1621-1630	1
1173	S745	1626	1621-1630	1
1174	R170	1957	1951-1960	1
1175	P888	1901	1901-1910	3
1176	S548	1976	1971-1980	1
1177	R230	1983	1981-1990	4
1178	Q965	1636	1631-1640	1
1179	K458	1908	1901-1910	2
1180	K989	1859	1851-1860	1
1181	R147	2008	2001-2010	3
1182	M992	1839	1831-1840	1
1183	R940	1944	1941-1950	1
1184	S344	1859	1851-1860	2
1185	S382	1947	1941-1950	3
1186	M423	1823	1821-1830	3
1187	R344	1979	1971-1980	1
1188	V000	1609	1601-1610	1
1189	K457	1908	1901-1910	1
1190	K983	1916	1911-1920	3
1191	K728	1911	1911-1920	1
1192	K726	1932	1931-1940	2
1193	L929	1861	1861-1870	1
1194	L325	1921	1921-1930	1
1195	S161	1952	1951-1960	5
1196	M424	1823	1821-1830	4
1197	R118	1994	1991-2000	1
1198	S414	1996	1991-2000	1
1199	K926	1937	1931-1940	1
1200	M585	1859	1851-1860	1
1201	N428	1779	1771-1780	1
1202	Q898	1628	1621-1630	1
1203	K654	1910	1901-1910	1
1204	P256	1719	1711-1720	1
1205	L673	1929	1921-1930	6
1206	R557	1982	1981-1990	1
1207	S409	1956	1951-1960	1
1208	E176	2005	2001-2010	2
1209	P295	1910	1901-1910	1
1210	P662	1941	1941-1950	1
1211	R765	1987	1981-1990	1
1212	R997	1930	1921-1930	1
1213	R093	1997	1991-2000	3
1214	K756	1866	1861-1870	2
1215	S069	1637	1631-1640	2
1216	R873	1974	1971-1980	2
1217	S509	1966	1961-1970	1
1218	K372	1940	1931-1940	2
1219	R555	1977	1971-1980	3
1220	K547	1939	1931-1940	1
1221	M753	1840	1831-1840	2
1222	K824	1848	1841-1850	3
1223	S835	1732	1731-1740	1
1224	N944	1731	1731-1740	2
1225	R895	1895	1891-1900	2
1226	R139	2004	2001-2010	1
1227	K745	1918	1911-1920	1
1228	N677	1747	1741-1750	2
1229	M362	1825	1821-1830	1
1230	N792	1736	1731-1740	3
1231	M684	1848	1841-1850	2
1232	Q262	1726	1721-1730	1
1233	L696	1956	1951-1960	2
1234	R134	1989	1981-1990	3
1235	E235	1641	1641-1650	1
1236	R063	1964	1961-1970	2
1237	R011	1794	1791-1800	4
1238	Q693	1627	1621-1630	2
1239	S044	1585	1581-1590	1
1240	K799	1848	1841-1850	2
1241	M268	1856	1851-1860	1
1242	K464	1912	1911-1920	5
1243	K632	1931	1931-1940	1
1244	E082	1879	1871-1880	1
1245	Q962	1676	1671-1680	3
1246	Q372	1699	1691-1700	1
1247	S164	1846	1841-1850	1
1248	Q787	1615	1611-1620	1
1249	M728	1845	1841-1850	1
1250	S724	1859	1851-1860	1
1251	P342	1963	1961-1970	6
1252	R876	1970	1961-1970	1
1253	R657	1537	1531-1540	1
1254	R725	1986	1981-1990	1
1255	L956	1840	1831-1840	1
1256	N878	1732	1731-1740	1
1257	K525	1922	1921-1930	1
1258	S379	1934	1931-1940	1
1259	R035	1977	1971-1980	2
1260	N783	1741	1741-1750	1
1261	K373	1933	1931-1940	1
1262	R678	1791	1791-1800	1
1263	Q956	1655	1651-1660	1
1264	L843	1874	1871-1880	2
1265	S307	1995	1991-2000	4
1266	M798	1833	1831-1840	1
1267	K242	1933	1931-1940	1
1268	K444	1922	1921-1930	5
1269	E261	1977	1971-1980	3
1270	E104	2002	2001-2010	2
1271	M267	1856	1851-1860	2
1272	K223	1902	1901-1910	1
1273	N278	1783	1781-1790	1
1274	S136	1846	1841-1850	2
1275	K469	1928	1921-1930	2
1276	K227	1908	1901-1910	4
1277	E267	2006	2001-2010	4
1278	L584	1887	1881-1890	3
1279	L988	1879	1871-1880	1
1280	S254	1964	1961-1970	1
1281	K797	1848	1841-1850	1
1282	M264	1863	1861-1870	1
1283	K976	1934	1931-1940	4
1284	S306	1956	1951-1960	1
1285	Q872	1632	1631-1640	6
1286	L359	1907	1901-1910	2
1287	E065	1947	1941-1950	1
1288	Q494	1735	1731-1740	2
1289	E009	1988	1981-1990	1
1290	R635	1881	1881-1890	1
1291	L367	1904	1901-1910	1
1292	S272	1715	1711-1720	3
1293	R651	1929	1921-1930	1
1294	E165	1955	1951-1960	10
1295	R295	1997	1991-2000	2
1296	L998	1874	1871-1880	2
1297	R128	2008	2001-2010	1
1298	R518	1940	1931-1940	1
1299	L725	1915	1911-1920	1
1300	M295	1851	1851-1860	1
1301	S099	1644	1641-1650	1
1302	M582	1863	1861-1870	1
1303	L984	1875	1871-1880	2
1304	L262	1921	1921-1930	1
1305	N839	1742	1741-1750	1
1306	Q325	1783	1781-1790	1
1307	L283	1924	1921-1930	1
1308	R617	1983	1981-1990	1
1309	E273	2001	2001-2010	2
1310	S375	1870	1861-1870	1
1311	R174	1974	1971-1980	3
1312	K528	1922	1921-1930	2
1313	S132	1573	1571-1580	2
1314	L596	1932	1931-1940	3
1315	E090	1992	1991-2000	3
1316	S886	1587	1581-1590	3
1317	E095	2004	2001-2010	1
1318	E125	1876	1871-1880	1
1319	N369	1782	1781-1790	1
1320	E227	2013	2011-2020	3
