# Supplementary material for: Frequency patterns of semantic change: corpus-based evidence of a near-critical dynamics in language change
Source: R Soc Open Sci. 2017 Nov 8;4(11):170830. doi: 10.1098/rsos.170830 (PMC5717648; doi:10.1098/rsos.170830)
Supplement: full_data.zip [file rsos170830supp2.gz › a_lecart.csv]

	Decade	Occurrences	Nombre de mots	Frequence	Frequence moyenne
0	1321-1330	0	247971	0.0	0.0
1	1331-1340	0	187017	0.0	0.0
2	1341-1350	0	589308	0.0	0.0
3	1351-1360	0	318194	0.0	0.0
4	1361-1370	0	662712	0.0	0.0
5	1371-1380	0	971929	0.0	0.0
6	1381-1390	0	241822	0.0	0.0
7	1391-1400	0	1263737	0.0	0.0
8	1401-1410	1	765291	0.1306692486910208	0.02613384973820416
9	1411-1420	0	324443	0.0	0.02613384973820416
10	1421-1430	0	298510	0.0	0.02613384973820416
11	1431-1440	0	213190	0.0	0.02613384973820416
12	1441-1450	1	386463	0.2587569832040842	0.077885246379021
13	1451-1460	2	694796	0.28785427665098823	0.10932225197101449
14	1461-1470	0	537606	0.0	0.10932225197101449
15	1471-1480	3	183566	1.6342895743220422	0.43618016683542293
16	1481-1490	1	457731	0.21846892607230012	0.47987395204988303
17	1491-1500	3	626697	0.4787002331270135	0.5238626020344689
18	1501-1510	2	162065	1.2340727485885292	0.713106296421977
19	1511-1520	0	216624	0.0	0.713106296421977
20	1521-1530	2	252956	0.7906513385727163	0.5443786492721119
21	1531-1540	2	194542	1.0280556383711486	0.7062959917318815
22	1541-1550	3	957168	0.3134246025776039	0.6732408656219995
23	1551-1560	12	1949051	0.6156842483854963	0.5495631655813931
24	1561-1570	2	480126	0.41655732037006954	0.632874629655407
25	1571-1580	18	945849	1.9030521785189813	0.85535479764466
26	1581-1590	16	842175	1.8998426692789503	1.0297122038262203
27	1591-1600	3	676127	0.44370362372749494	1.0557680080561984
28	1601-1610	6	2099839	0.2857361921556843	0.9897783968102359
29	1611-1620	2	794187	0.2518298587108577	0.9568329044783936
30	1621-1630	32	2095458	1.5271124498796922	0.8816449587505358
31	1631-1640	18	2094158	0.8595339988673252	0.6735832246682109
32	1641-1650	13	1247594	1.0420056524798933	0.7932436304186906
33	1651-1660	34	2303221	1.4761935567624644	1.0313351033400466
34	1661-1670	8	2481229	0.3224208648214252	1.0454533045621601
35	1671-1680	5	2015147	0.24812085669184433	0.7896549859245905
36	1681-1690	6	1684489	0.35619110602681286	0.6889864073564881
37	1691-1700	10	1871214	0.5344124188895552	0.5874677606384204
38	1701-1710	3	809750	0.3704847175054029	0.36632599278700806
39	1711-1720	20	1714151	1.166758354427352	0.5351934907081934
40	1721-1730	7	1125965	0.6216889512551456	0.6099071096208537
41	1731-1740	41	2909061	1.409389490285697	0.8205467864726306
42	1741-1750	20	2136771	0.9359917370649452	0.9008626501077085
43	1751-1760	31	2483475	1.2482509387048388	1.0764158943475957
44	1761-1770	21	3287236	0.6388345710499641	0.970831137672118
45	1771-1780	16	3011727	0.531256651084245	0.952744677637938
46	1781-1790	24	2767020	0.8673591083548366	0.844338601251766
47	1791-1800	30	2497443	1.2012286166290882	0.8973859771645945
48	1801-1810	10	1436685	0.6960468021869791	0.7869451498610226
49	1811-1820	13	1624933	0.8000329859754218	0.8191848328461141
50	1821-1830	46	3062877	1.501855934795945	1.013304689588454
51	1831-1840	76	7375086	1.0304964579396092	1.0459321595054085
52	1841-1850	78	11919516	0.6543889869353755	0.936564233566666
53	1851-1860	78	5771056	1.3515723985350343	1.0676693528362773
54	1861-1870	66	6858196	0.9623521987414766	1.1001331953894882
55	1871-1880	85	5715634	1.4871491071681637	1.097191829863932
56	1881-1890	94	7679389	1.2240557158909386	1.1359036814541978
57	1891-1900	69	4613910	1.4954778051587483	1.3041214450988723
58	1901-1910	61	4804354	1.2696816262914847	1.2877432906501625
59	1911-1920	70	5036866	1.3897530726447755	1.373223465430822
60	1921-1930	144	11280218	1.2765710733604616	1.3311078586692817
61	1931-1940	133	10897083	1.2205101126604248	1.330398738023179
62	1941-1950	129	12300750	1.048716541674288	1.241046485326287
63	1951-1960	100	9976887	1.0023166544835078	1.1875734909646916
64	1961-1970	141	13891857	1.0149830940528686	1.1126194952463102
65	1971-1980	109	10280590	1.0602504330977112	1.0693553671937601
66	1981-1990	219	15628128	1.4013194670532516	1.1055172380723257
67	1991-2000	141	10606407	1.3293851537094512	1.1616509604793581
68	2001-2010	195	11205157	1.7402701274065149	1.3092416550639594
69	2011-2020	42	2099905	2.0000904802836317	1.506263132310112
