# Supplementary material for: Frequency patterns of semantic change: corpus-based evidence of a near-critical dynamics in language change
Source: R Soc Open Sci. 2017 Nov 8;4(11):170830. doi: 10.1098/rsos.170830 (PMC5717648; doi:10.1098/rsos.170830)
Supplement: full_data.zip [file rsos170830supp2.gz › a_lecart_de_complet.csv]

	Cote	Date	Decade	Occurrences
0	L223	1946	1941-1950	3
1	R555	1977	1971-1980	1
2	R732	1886	1881-1890	1
3	M499	1805	1801-1810	1
4	L282	1939	1931-1940	1
5	L293	1945	1941-1950	1
6	R025	1988	1981-1990	3
7	S670	1976	1971-1980	1
8	S883	1995	1991-2000	1
9	K738	1935	1931-1940	1
10	R836	1877	1871-1880	1
11	L286	1946	1941-1950	2
12	S598	1994	1991-2000	2
13	S605	1947	1941-1950	1
14	K279	1922	1921-1930	1
15	L248	1946	1941-1950	1
16	P773	1942	1941-1950	1
17	R008	1970	1961-1970	2
18	R253	1984	1981-1990	1
19	N453	1776	1771-1780	1
20	Q626	1648	1641-1650	1
21	S788	1869	1861-1870	1
22	L835	1833	1831-1840	2
23	R552	1936	1931-1940	1
24	R093	1997	1991-2000	1
25	E055	2009	2001-2010	5
26	S190	1987	1981-1990	1
27	R189	1886	1881-1890	2
28	S694	1988	1981-1990	1
29	R589	1930	1921-1930	2
30	L484	1922	1921-1930	2
31	R458	1968	1961-1970	1
32	E272	2005	2001-2010	1
33	R550	1961	1961-1970	1
34	R791	2009	2001-2010	1
35	K482	1939	1931-1940	1
36	R207	1977	1971-1980	1
37	K923	1934	1931-1940	1
38	K459	1909	1901-1910	1
39	L978	1839	1831-1840	1
40	R964	1979	1971-1980	2
41	S541	1986	1981-1990	1
42	M728	1845	1841-1850	1
43	M655	1834	1831-1840	1
44	L457	1882	1881-1890	1
45	S696	1972	1971-1980	2
46	S313	1982	1981-1990	1
47	R513	1988	1981-1990	1
48	R699	1949	1941-1950	2
49	S329	1996	1991-2000	2
50	K228	1909	1901-1910	1
51	R592	1933	1931-1940	1
52	K926	1937	1931-1940	2
53	S702	1993	1991-2000	1
54	S391	1943	1941-1950	3
55	P525	1954	1951-1960	1
56	S053	1851	1851-1860	1
57	S336	1847	1841-1850	1
58	R457	1966	1961-1970	6
59	P567	1967	1961-1970	2
60	S520	1950	1941-1950	1
61	E178	2011	2011-2020	2
62	R813	1985	1981-1990	1
63	P938	1836	1831-1840	1
64	S105	1646	1641-1650	1
65	R674	1985	1981-1990	1
66	E266	1998	1991-2000	6
67	R897	1896	1891-1900	1
68	K755	1925	1921-1930	1
69	K272	1932	1931-1940	1
70	R071	2005	2001-2010	1
71	R082	1976	1971-1980	1
72	S310	1978	1971-1980	1
73	L625	1938	1931-1940	2
74	R295	1997	1991-2000	1
75	E161	2012	2011-2020	2
76	R557	1982	1981-1990	3
77	E017	1981	1981-1990	1
78	S995	1960	1951-1960	3
79	P456	1945	1941-1950	1
80	P669	1893	1891-1900	1
81	L955	1946	1941-1950	1
82	R801	1986	1981-1990	1
83	R412	2008	2001-2010	1
84	K937	1934	1931-1940	1
85	R611	1939	1931-1940	1
86	S570	1975	1971-1980	1
87	S178	1925	1921-1930	1
88	R617	1983	1981-1990	1
89	R434	1962	1961-1970	2
90	E186	2012	2011-2020	2
91	S123	1970	1961-1970	2
92	S400	1979	1971-1980	1
93	K759	1866	1861-1870	1
94	R938	1928	1921-1930	1
95	P824	1966	1961-1970	1
96	R461	1965	1961-1970	2
97	E267	2006	2001-2010	3
98	L262	1921	1921-1930	2
99	R439	1968	1961-1970	1
100	K388	1922	1921-1930	1
101	S003	1968	1961-1970	4
102	K996	1923	1921-1930	2
103	E146	1950	1941-1950	1
104	R865	1948	1941-1950	2
105	S160	1992	1991-2000	1
106	R122	2008	2001-2010	1
107	M338	1842	1841-1850	1
108	L758	1964	1961-1970	1
109	R187	2009	2001-2010	1
110	R762	1980	1971-1980	1
111	S969	1867	1861-1870	1
112	K928	1938	1931-1940	1
113	P348	1935	1931-1940	1
114	K453	1905	1901-1910	1
115	S248	1984	1981-1990	4
116	S300	1986	1981-1990	1
117	R283	2009	2001-2010	1
118	P725	1963	1961-1970	1
119	K642	1923	1921-1930	1
120	L427	1893	1891-1900	2
121	R297	1978	1971-1980	2
122	R049	2004	2001-2010	1
123	R114	1997	1991-2000	2
124	M238	1874	1871-1880	1
125	S191	1989	1981-1990	2
126	P697	1952	1951-1960	1
127	R846	1963	1961-1970	1
128	L296	1954	1951-1960	1
129	S312	1995	1991-2000	1
130	R994	1608	1601-1610	1
131	E107	1995	1991-2000	1
132	P362	1957	1951-1960	1
133	E282	2006	2001-2010	1
134	R451	1987	1981-1990	1
135	S689	1985	1981-1990	3
136	R875	1961	1961-1970	2
137	S706	1961	1961-1970	2
138	M735	1857	1851-1860	1
139	R045	2004	2001-2010	1
140	E270	2002	2001-2010	2
141	S669	1948	1941-1950	1
142	S227	1962	1961-1970	1
143	S522	1991	1991-2000	4
144	P284	1908	1901-1910	1
145	R696	1951	1951-1960	1
146	S411	1977	1971-1980	1
147	R898	1903	1901-1910	1
148	S125	1959	1951-1960	1
149	E007	1948	1941-1950	5
150	S382	1947	1941-1950	2
151	R231	1980	1971-1980	1
152	R817	1988	1981-1990	1
153	R165	2005	2001-2010	2
154	R009	1970	1961-1970	1
155	K968	1956	1951-1960	2
156	S681	1929	1921-1930	1
157	R185	1988	1981-1990	2
158	R036	2001	2001-2010	4
159	K876	1911	1911-1920	1
160	S002	1951	1951-1960	1
161	R173	1969	1961-1970	4
162	R631	1578	1571-1580	1
163	P955	1923	1921-1930	1
164	E170	2012	2011-2020	4
165	S396	1927	1921-1930	1
166	S633	1944	1941-1950	1
167	S299	1985	1981-1990	2
168	L956	1840	1831-1840	2
169	L582	1886	1881-1890	1
170	K983	1916	1911-1920	1
171	R465	1963	1961-1970	2
172	E190	1968	1961-1970	2
173	R003	2000	1991-2000	1
174	E118	2000	1991-2000	2
175	E143	1990	1981-1990	3
176	E126	2012	2011-2020	3
177	L299	1925	1921-1930	1
178	R514	1929	1921-1930	1
179	R767	1946	1941-1950	1
180	R745	1963	1961-1970	1
181	S247	1975	1971-1980	1
182	R725	1986	1981-1990	1
183	S038	1984	1981-1990	2
184	P753	1958	1951-1960	2
185	E083	1988	1981-1990	1
186	R107	1881	1881-1890	1
187	E147	1950	1941-1950	1
188	L268	1922	1921-1930	2
189	L224	1946	1941-1950	3
190	R051	2003	2001-2010	1
191	K794	1848	1841-1850	2
192	K782	1931	1931-1940	1
193	E196	2013	2011-2020	1
194	E171	2012	2011-2020	1
195	K494	1909	1901-1910	1
196	K978	1934	1931-1940	1
197	S886	1587	1581-1590	1
198	R595	1935	1931-1940	1
199	E116	1975	1971-1980	1
200	M357	1839	1831-1840	2
201	K232	1912	1911-1920	1
202	R076	2006	2001-2010	1
203	R215	1999	1991-2000	2
204	K523	1947	1941-1950	1
205	L297	1954	1951-1960	1
206	R108	1883	1881-1890	1
207	R644	1881	1881-1890	1
208	L673	1929	1921-1930	1
209	K535	1926	1921-1930	1
210	K864	1890	1881-1890	1
211	E261	1977	1971-1980	1
212	K454	1907	1901-1910	2
213	E192	1973	1971-1980	2
214	S246	1993	1991-2000	4
215	R188	1985	1981-1990	2
216	R092	2006	2001-2010	1
217	E078	1987	1981-1990	1
218	S568	1976	1971-1980	1
219	K473	1936	1931-1940	1
220	R344	1979	1971-1980	1
221	S166	1923	1921-1930	3
222	L588	1893	1891-1900	1
223	P632	1962	1961-1970	1
224	R727	1987	1981-1990	1
225	L486	1884	1881-1890	3
226	P359	1961	1961-1970	1
227	R997	1930	1921-1930	1
228	R204	1976	1971-1980	1
229	S597	1991	1991-2000	1
230	K348	1934	1931-1940	1
231	L643	1932	1931-1940	3
232	R031	2001	2001-2010	2
233	S686	1979	1971-1980	1
234	R919	1955	1951-1960	1
235	R050	2005	2001-2010	1
236	R166	2006	2001-2010	1
237	R649	1922	1921-1930	1
238	E166	1955	1951-1960	2
239	K424	1937	1931-1940	1
240	R893	1890	1881-1890	1
241	M396	1823	1821-1830	1
242	S303	1979	1971-1980	2
243	R147	2008	2001-2010	1
244	R149	2009	2001-2010	1
245	R896	1959	1951-1960	1
246	R751	1977	1971-1980	1
247	K556	1944	1941-1950	1
248	E194	1953	1951-1960	2
249	R039	1993	1991-2000	1
250	S128	1981	1981-1990	1
251	S226	1978	1971-1980	8
252	K529	1922	1921-1930	2
253	E056	2011	2011-2020	1
254	K773	1942	1941-1950	1
255	M873	1859	1851-1860	1
256	K353	1937	1931-1940	1
257	K478	1891	1891-1900	1
258	E092	2010	2001-2010	4
259	R528	1982	1981-1990	1
260	S703	1983	1981-1990	3
261	R802	2009	2001-2010	1
262	P846	1965	1961-1970	1
263	R259	2007	2001-2010	1
264	P625	1948	1941-1950	2
265	K795	1848	1841-1850	1
266	E175	2011	2011-2020	4
267	R539	1982	1981-1990	3
268	S256	1990	1981-1990	1
269	K938	1939	1931-1940	1
270	K777	1931	1931-1940	1
271	P636	1932	1931-1940	4
272	L342	1954	1951-1960	1
273	K897	1933	1931-1940	2
274	R180	1975	1971-1980	1
275	S172	1868	1861-1870	1
276	R996	1925	1921-1930	1
277	R167	2007	2001-2010	1
278	R675	1992	1991-2000	2
279	E144	1985	1981-1990	3
280	R243	2006	2001-2010	1
281	E087	1984	1981-1990	2
282	P433	1960	1951-1960	2
283	M583	1863	1861-1870	1
284	S527	1946	1941-1950	2
285	E085	1976	1971-1980	2
286	P745	1959	1951-1960	2
287	S650	1868	1861-1870	1
288	R866	1988	1981-1990	1
289	L976	1824	1821-1830	1
290	R177	1978	1971-1980	1
291	S269	1994	1991-2000	1
292	R795	1975	1971-1980	3
293	S231	1974	1971-1980	2
294	S307	1995	1991-2000	2
295	R449	1950	1941-1950	3
296	R038	1992	1991-2000	4
297	R544	1981	1981-1990	3
298	R242	2009	2001-2010	1
299	E106	2011	2011-2020	1
300	R128	2008	2001-2010	2
301	S571	1961	1961-1970	4
302	P657	1946	1941-1950	1
303	R296	2010	2001-2010	1
304	P726	1963	1961-1970	1
305	R005	1970	1961-1970	1
306	R562	1980	1971-1980	1
307	R750	1972	1971-1980	3
308	K597	1953	1951-1960	1
309	P698	1952	1951-1960	1
310	R769	1984	1981-1990	1
311	P342	1963	1961-1970	2
312	R142	1997	1991-2000	2
313	S625	1849	1841-1850	1
314	L742	1902	1901-1910	1
315	R892	1889	1881-1890	1
316	R809	1974	1971-1980	2
317	R349	1967	1961-1970	1
318	K976	1934	1931-1940	2
319	R210	2006	2001-2010	3
320	K229	1911	1911-1920	1
321	R515	1964	1961-1970	1
322	R048	1987	1981-1990	2
323	K935	1896	1891-1900	1
324	K483	1933	1931-1940	1
325	K972	1959	1951-1960	3
326	R610	1934	1931-1940	1
327	S687	1918	1911-1920	1
328	S179	1979	1971-1980	1
329	S009	1993	1991-2000	1
330	M275	1864	1861-1870	1
331	K464	1912	1911-1920	1
332	R299	1977	1971-1980	1
333	E095	2004	2001-2010	1
334	K452	1904	1901-1910	2
335	R807	1969	1961-1970	2
336	P326	1967	1961-1970	1
337	E058	1947	1941-1950	3
338	L234	1948	1941-1950	1
339	E268	1998	1991-2000	1
340	S186	1965	1961-1970	3
341	K539	1913	1911-1920	1
342	L775	1942	1941-1950	1
343	R294	2004	2001-2010	1
344	S250	1990	1981-1990	1
345	S327	1995	1991-2000	1
346	S122	1967	1961-1970	2
347	P599	1954	1951-1960	1
348	R356	1896	1891-1900	1
349	S524	1974	1971-1980	1
350	K425	1940	1931-1940	1
351	L368	1908	1901-1910	1
352	L226	1924	1921-1930	1
353	L669	1938	1931-1940	2
354	R882	1985	1981-1990	1
355	P835	1966	1961-1970	1
356	P772	1959	1951-1960	1
357	P543	1931	1931-1940	1
358	S545	1947	1941-1950	1
359	E145	1918	1911-1920	2
360	Q223	1929	1921-1930	1
361	R549	1961	1961-1970	1
362	R793	1951	1951-1960	1
363	S429	1927	1921-1930	3
364	L693	1958	1951-1960	1
365	L632	1932	1931-1940	1
366	K496	1914	1911-1920	3
367	K982	1939	1931-1940	1
368	L842	1874	1871-1880	1
369	R870	1985	1981-1990	2
370	L243	1929	1921-1930	1
371	R104	1874	1871-1880	1
372	R722	1982	1981-1990	2
373	K647	1928	1921-1930	1
374	S124	1975	1971-1980	1
375	R437	1964	1961-1970	5
376	R181	1991	1991-2000	1
377	E084	2011	2011-2020	2
378	E121	1988	1981-1990	6
379	E064	2006	2001-2010	4
380	R867	1958	1951-1960	2
381	L242	1906	1901-1910	1
382	R615	1947	1941-1950	2
383	S012	1974	1971-1980	1
384	R873	1974	1971-1980	1
385	R143	1997	1991-2000	1
386	R679	1971	1971-1980	1
387	K366	1929	1921-1930	2
388	S999	1972	1971-1980	3
389	S014	1747	1741-1750	1
390	R144	1981	1981-1990	1
391	L569	1925	1921-1930	1
392	P336	1968	1961-1970	1
393	R065	1979	1971-1980	2
394	S222	1980	1971-1980	1
395	E033	1977	1971-1980	1
396	K565	1929	1921-1930	1
397	L674	1929	1921-1930	1
398	R448	1994	1991-2000	2
399	S529	1955	1951-1960	1
400	K537	1929	1921-1930	1
401	L766	1955	1951-1960	1
402	S997	1963	1961-1970	1
403	R910	1945	1941-1950	1
404	E082	1879	1871-1880	1
405	R758	1981	1981-1990	1
406	L763	1949	1941-1950	1
407	E041	1986	1981-1990	1
408	M722	1877	1871-1880	1
409	L524	1927	1921-1930	2
410	R191	1980	1971-1980	6
411	K929	1939	1931-1940	1
412	K472	1936	1931-1940	1
413	S352	1865	1861-1870	1
414	R064	1981	1981-1990	3
415	R029	1759	1751-1760	1
416	R746	1963	1961-1970	1
417	Q936	1654	1651-1660	1
418	K458	1908	1901-1910	1
419	L636	1934	1931-1940	1
420	P593	1951	1951-1960	1
421	L767	1955	1951-1960	2
422	L795	1949	1941-1950	1
423	R134	1989	1981-1990	1
424	R175	2007	2001-2010	1
425	R116	1989	1981-1990	3
426	R090	1974	1971-1980	3
427	K643	1927	1921-1930	1
428	S723	1552	1551-1560	1
429	M768	1851	1851-1860	2
430	M576	1874	1871-1880	1
431	R096	2003	2001-2010	1
432	K578	1946	1941-1950	1
433	P438	1966	1961-1970	1
434	S315	1955	1951-1960	1
435	P792	1960	1951-1960	1
436	R548	1979	1971-1980	1
437	S301	1987	1981-1990	1
438	E097	1989	1981-1990	2
439	L695	1945	1941-1950	1
440	L278	1963	1961-1970	2
441	S731	2002	2001-2010	1
442	P935	1911	1911-1920	1
443	R179	2001	2001-2010	2
444	R537	1957	1951-1960	4
445	S188	1985	1981-1990	2
446	S407	1967	1961-1970	1
447	E030	1991	1991-2000	1
448	K757	1866	1861-1870	1
449	M698	1866	1861-1870	1
450	L225	1924	1921-1930	3
451	R942	1928	1921-1930	2
452	S232	1979	1971-1980	3
453	L595	1928	1921-1930	1
454	E090	1992	1991-2000	4
455	M267	1856	1851-1860	1
456	L373	1964	1961-1970	3
457	P293	1967	1961-1970	1
458	E104	2002	2001-2010	1
459	E162	2008	2001-2010	7
460	R178	1996	1991-2000	2
461	P289	1967	1961-1970	1
462	K347	1929	1921-1930	2
463	P693	1959	1951-1960	1
464	S632	1986	1981-1990	1
465	R073	2005	2001-2010	1
466	L677	1935	1931-1940	2
467	L587	1888	1881-1890	2
468	E136	1849	1841-1850	1
469	L833	1853	1851-1860	1
470	L252	1921	1921-1930	2
471	S655	1937	1931-1940	1
472	P769	1963	1961-1970	1
473	R435	1964	1961-1970	1
474	R033	1999	1991-2000	2
475	R006	1970	1961-1970	1
476	R559	1981	1981-1990	1
477	S515	1978	1971-1980	2
478	R432	1849	1841-1850	1
479	E061	1971	1971-1980	1
480	L694	1945	1941-1950	3
481	R607	1938	1931-1940	1
482	M946	1803	1801-1810	1
483	S532	1713	1711-1720	1
484	L639	1936	1931-1940	1
485	R335	1945	1941-1950	2
486	S321	1985	1981-1990	4
487	P584	1947	1941-1950	1
488	R442	1966	1961-1970	4
489	P784	1954	1951-1960	1
490	Q353	1714	1711-1720	1
491	P285	1908	1901-1910	3
492	P344	1963	1961-1970	1
493	R043	2006	2001-2010	2
494	S616	1943	1941-1950	1
495	P623	1952	1951-1960	1
496	S393	1847	1841-1850	1
497	L367	1904	1901-1910	1
498	S528	1967	1961-1970	1
499	S289	1978	1971-1980	1
500	R720	1990	1981-1990	2
501	R069	2005	2001-2010	1
502	R818	1987	1981-1990	1
503	R436	1967	1961-1970	1
504	R573	1975	1971-1980	3
505	R591	1932	1931-1940	1
506	Q695	1624	1621-1630	1
507	K386	1924	1921-1930	1
508	P752	1958	1951-1960	2
509	S386	1981	1981-1990	2
510	E165	1955	1951-1960	5
511	K892	1936	1931-1940	2
512	S010	1957	1951-1960	1
513	S749	1967	1961-1970	2
514	L953	1945	1941-1950	1
515	R825	1973	1971-1980	2
516	S189	1986	1981-1990	1
517	L574	1914	1911-1920	1
518	S267	1950	1941-1950	1
519	S548	1976	1971-1980	1
520	P364	1957	1951-1960	1
521	S121	1977	1971-1980	2
522	K793	1848	1841-1850	1
523	S978	1881	1881-1890	1
524	E188	1978	1971-1980	6
525	R261	1976	1971-1980	2
526	R001	1993	1991-2000	1
527	K544	1949	1941-1950	1
528	K979	1939	1931-1940	1
529	R816	1953	1951-1960	1
530	S665	1840	1831-1840	2
531	R551	1982	1981-1990	1
532	E258	1995	1991-2000	1
533	E073	1988	1981-1990	2
534	Z136	1853	1851-1860	1
535	L483	1921	1921-1930	1
536	R159	1978	1971-1980	4
537	K977	1934	1931-1940	1
538	P333	1949	1941-1950	1
539	K965	1954	1951-1960	1
540	R583	1973	1971-1980	3
541	E256	1995	1991-2000	1
542	S165	2006	2001-2010	8
543	Q748	1657	1651-1660	1
544	K554	1936	1931-1940	1
545	P953	1944	1941-1950	1
546	S409	1956	1951-1960	2
547	K346	1926	1921-1930	1
548	R086	2007	2001-2010	5
549	E069	1996	1991-2000	1
550	R971	1989	1981-1990	1
