# Supplementary material for: Frequency patterns of semantic change: corpus-based evidence of a near-critical dynamics in language change
Source: R Soc Open Sci. 2017 Nov 8;4(11):170830. doi: 10.1098/rsos.170830 (PMC5717648; doi:10.1098/rsos.170830)
Supplement: full_data.zip [file rsos170830supp2.gz › a_lecart_de.csv]

	Decade	Occurrences	Nombre de mots	Frequence	Average frequency	Normalized average frequency
0	1321-1330	0	247971	0.0	0.0	0.0
1	1331-1340	0	187017	0.0	0.0	0.0
2	1341-1350	0	589308	0.0	0.0	0.0
3	1351-1360	0	318194	0.0	0.0	0.0
4	1361-1370	0	662712	0.0	0.0	0.0
5	1371-1380	0	971929	0.0	0.0	0.0
6	1381-1390	0	241822	0.0	0.0	0.0
7	1391-1400	0	1263737	0.0	0.0	0.0
8	1401-1410	0	765291	0.0	0.0	0.0
9	1411-1420	0	324443	0.0	0.0	0.0
10	1421-1430	0	298510	0.0	0.0	0.0
11	1431-1440	0	213190	0.0	0.0	0.0
12	1441-1450	0	386463	0.0	0.0	0.0
13	1451-1460	0	694796	0.0	0.0	0.0
14	1461-1470	0	537606	0.0	0.0	0.0
15	1471-1480	0	183566	0.0	0.0	0.0
16	1481-1490	0	457731	0.0	0.0	0.0
17	1491-1500	0	626697	0.0	0.0	0.0
18	1501-1510	0	162065	0.0	0.0	0.0
19	1511-1520	0	216624	0.0	0.0	0.0
20	1521-1530	0	252956	0.0	0.0	0.0
21	1531-1540	0	194542	0.0	0.0	0.0
22	1541-1550	0	957168	0.0	0.0	0.0
23	1551-1560	1	1949051	0.05130702069879136	0.010261404139758273	0.0012566675132692174
24	1561-1570	0	480126	0.0	0.010261404139758273	0.0012566675132692174
25	1571-1580	1	945849	0.10572512102883229	0.03140642834552473	0.0038462024954966987
26	1581-1590	1	842175	0.1187401668299344	0.0551544617115116	0.006754516175438374
27	1591-1600	0	676127	0.0	0.0551544617115116	0.006754516175438374
28	1601-1610	1	2099839	0.047622698692614054	0.05441759731027614	0.006664275742247622
29	1611-1620	0	794187	0.0	0.05441759731027614	0.006664275742247622
30	1621-1630	1	2095458	0.04772226405874038	0.042817025916257766	0.005243606503645105
31	1631-1640	0	2094158	0.0	0.019068992550270884	0.0023352928237034285
32	1641-1650	2	1247594	0.16030856191998358	0.0511307049342676	0.006261744976254468
33	1651-1660	2	2303221	0.08683491510367437	0.058973148216479664	0.007222173350693727
34	1661-1670	0	2481229	0.0	0.058973148216479664	0.007222173350693727
35	1671-1680	0	2015147	0.0	0.04942869540473159	0.006053307607068762
36	1681-1690	0	1684489	0.0	0.04942869540473159	0.006053307607068762
37	1691-1700	0	1871214	0.0	0.017366983020734875	0.002126855454517722
38	1701-1710	0	809750	0.0	0.0	0.0
39	1711-1720	2	1714151	0.11667583544273522	0.02333516708854704	0.002857751823969862
40	1721-1730	0	1125965	0.0	0.02333516708854704	0.002857751823969862
41	1731-1740	0	2909061	0.0	0.02333516708854704	0.002857751823969862
42	1741-1750	1	2136771	0.04679958685324726	0.03269508445919649	0.004004018351082445
43	1751-1760	1	2483475	0.04026615931305932	0.04074831632180836	0.004990261044648872
44	1761-1770	0	3287236	0.0	0.017413149233261316	0.0021325092206790097
45	1771-1780	1	3011727	0.033203540692765314	0.02405385737181438	0.002945766555558593
46	1781-1790	0	2767020	0.0	0.02405385737181438	0.002945766555558593
47	1791-1800	0	2497443	0.0	0.014693940001164927	0.0017995000284460095
48	1801-1810	2	1436685	0.13920936043739582	0.034482580226032226	0.004222924831101624
49	1811-1820	0	1624933	0.0	0.034482580226032226	0.004222924831101624
50	1821-1830	2	3062877	0.06529808412156284	0.040901488911791725	0.005009019395371031
51	1831-1840	11	7375086	0.14915080312283815	0.07073164953635935	0.008662183549314957
52	1841-1850	11	11919516	0.09228562636268117	0.08918877480889559	0.010922543769264634
53	1851-1860	8	5771056	0.13862281010615735	0.0890714647426479	0.010908177338781525
54	1861-1870	10	6858196	0.14581093920325403	0.1182336525832987	0.0144795379027037
55	1871-1880	7	5715634	0.12247110294326054	0.12966825634763826	0.015879881840243026
56	1881-1890	17	7679389	0.22137177840580807	0.14411245140423223	0.017648796740750303
57	1891-1900	8	4613910	0.17338873103289834	0.16033307233827565	0.01963526244225099
58	1901-1910	18	4804354	0.3746601520204381	0.2075405407211318	0.025416546474381168
59	1911-1920	14	5036866	0.2779506145289551	0.23396847578627203	0.02865305553170132
60	1921-1930	60	11280218	0.5319046139001924	0.3158551779776584	0.038681347665129616
61	1931-1940	57	10897083	0.5230757625687534	0.37619597481024747	0.046071010724056664
62	1941-1950	70	12300750	0.5690709916062029	0.45533242692490833	0.055762492234132155
63	1951-1960	64	9976887	0.641482658869445	0.5086969282947098	0.06229780010427125
64	1961-1970	94	13891857	0.6766553960352457	0.5884378845959679	0.07206331249380393
65	1971-1980	105	10280590	1.0213421603234834	0.6863253938806262	0.08405115072699984
66	1981-1990	108	15628128	0.6910616549851653	0.7199225723639084	0.08816564443199516
67	1991-2000	65	10606407	0.6128371275965555	0.7286757995619789	0.08923761237188559
68	2001-2010	86	11205157	0.7675037484972322	0.7538800174875364	0.09232425835454268
69	2011-2020	23	2099905	1.095287643964846	0.8376064670734564	0.1025778559872812
