# Supplementary material for: Frequency patterns of semantic change: corpus-based evidence of a near-critical dynamics in language change
Source: R Soc Open Sci. 2017 Nov 8;4(11):170830. doi: 10.1098/rsos.170830 (PMC5717648; doi:10.1098/rsos.170830)
Supplement: full_data.zip [file rsos170830supp2.gz › a_legard_de_complet.csv]

	Cote	Date	Decade	Occurrences
0	M247	1874	1871-1880	1
1	K946	1936	1931-1940	3
2	P634	1931	1931-1940	21
3	N684	1751	1751-1760	19
4	P354	1936	1931-1940	2
5	R694	1842	1841-1850	1
6	R531	1930	1921-1930	2
7	S126	1983	1981-1990	5
8	L293	1945	1941-1950	7
9	S670	1976	1971-1980	1
10	L386	1920	1911-1920	4
11	K738	1935	1931-1940	12
12	L286	1946	1941-1950	5
13	L428	1893	1891-1900	8
14	N374	1780	1771-1780	5
15	N882	1734	1731-1740	3
16	L877	1855	1851-1860	1
17	R784	2003	2001-2010	5
18	R135	1993	1991-2000	1
19	Q536	1684	1681-1690	82
20	R252	1948	1941-1950	10
21	M257	1868	1861-1870	1
22	P783	1965	1961-1970	2
23	P786	1965	1961-1970	1
24	R553	1965	1961-1970	1
25	R093	1997	1991-2000	7
26	S007	1693	1691-1700	1
27	S190	1987	1981-1990	93
28	L426	1893	1891-1900	3
29	M287	1851	1851-1860	6
30	Q284	1740	1731-1740	2
31	M885	1837	1831-1840	4
32	N326	1787	1781-1790	2
33	Q453	1767	1761-1770	7
34	Q735	1672	1671-1680	4
35	E019	1885	1881-1890	1
36	N735	1764	1761-1770	7
37	K482	1939	1931-1940	1
38	N935	1763	1761-1770	21
39	R526	1947	1941-1950	6
40	Q294	1762	1761-1770	1
41	R244	2000	1991-2000	1
42	K598	1955	1951-1960	2
43	R858	1960	1951-1960	5
44	S541	1986	1981-1990	1
45	R754	1727	1721-1730	12
46	M573	1794	1791-1800	1
47	K486	1903	1901-1910	1
48	R513	1988	1981-1990	10
49	N222	1848	1841-1850	3
50	R699	1949	1941-1950	1
51	M437	1797	1791-1800	1
52	M476	1809	1801-1810	40
53	M622	1789	1781-1790	5
54	S336	1847	1841-1850	11
55	L988	1879	1871-1880	1
56	Q476	1719	1711-1720	20
57	Q275	1739	1731-1740	1
58	Q385	1675	1671-1680	1
59	R373	1668	1661-1670	1
60	M336	1840	1831-1840	4
61	M525	1800	1791-1800	3
62	Q868	1674	1671-1680	1
63	R295	1997	1991-2000	8
64	K524	1949	1941-1950	1
65	S229	1995	1991-2000	3
66	N794	1736	1731-1740	6
67	M992	1839	1831-1840	1
68	R412	2008	2001-2010	3
69	N568	1761	1761-1770	3
70	S727	1923	1921-1930	3
71	N853	1745	1741-1750	10
72	R940	1944	1941-1950	1
73	K958	1900	1891-1900	4
74	K759	1866	1861-1870	4
75	E076	1946	1941-1950	1
76	P487	1956	1951-1960	2
77	Q997	1704	1701-1710	4
78	S392	1812	1811-1820	3
79	M424	1823	1821-1830	16
80	P672	1949	1941-1950	2
81	M664	1824	1821-1830	4
82	P824	1966	1961-1970	4
83	P727	1960	1951-1960	26
84	E283	2008	2001-2010	1
85	Q423	1690	1681-1690	17
86	M299	1854	1851-1860	1
87	L798	1939	1931-1940	3
88	S713	1728	1721-1730	18
89	P665	1954	1951-1960	1
90	Q499	1743	1741-1750	2
91	K323	1913	1911-1920	1
92	R666	1971	1971-1980	4
93	S534	1662	1661-1670	23
94	R122	2008	2001-2010	1
95	M738	1824	1821-1830	2
96	R518	1940	1931-1940	1
97	K594	1918	1911-1920	3
98	N337	1785	1781-1790	5
99	Q647	1657	1651-1660	5
100	L959	1847	1841-1850	1
101	P348	1935	1931-1940	1
102	L849	1836	1831-1840	1
103	K453	1905	1901-1910	5
104	N998	1766	1761-1770	2
105	R719	1844	1841-1850	3
106	R847	1999	1991-2000	5
107	L629	1932	1931-1940	14
108	K974	1959	1951-1960	10
109	S176	1747	1741-1750	1
110	N486	1769	1761-1770	4
111	L689	1950	1941-1950	1
112	R297	1978	1971-1980	4
113	N976	1756	1751-1760	3
114	L485	1884	1881-1890	2
115	L696	1956	1951-1960	6
116	R114	1997	1991-2000	1
117	M875	1859	1851-1860	6
118	L369	1902	1901-1910	8
119	L436	1894	1891-1900	1
120	R994	1608	1601-1610	1
121	K753	1954	1951-1960	1
122	S344	1859	1851-1860	2
123	R875	1961	1961-1970	2
124	R045	2004	2001-2010	1
125	R478	1831	1831-1840	4
126	K474	1940	1931-1940	1
127	E163	2012	2011-2020	5
128	P296	1968	1961-1970	6
129	N643	1763	1761-1770	1
130	N899	1759	1751-1760	5
131	S125	1959	1951-1960	1
132	R820	1986	1981-1990	4
133	E238	1668	1661-1670	3
134	K888	1933	1931-1940	2
135	S382	1947	1941-1950	8
136	Q837	1679	1671-1680	7
137	R921	1929	1921-1930	22
138	L452	1927	1921-1930	2
139	M495	1805	1801-1810	6
140	L265	1942	1941-1950	2
141	L333	1923	1921-1930	2
142	Q222	1942	1941-1950	2
143	N376	1780	1771-1780	2
144	K968	1956	1951-1960	17
145	Q657	1691	1691-1700	7
146	P395	1847	1841-1850	2
147	K932	1941	1941-1950	1
148	P335	1949	1941-1950	19
149	K548	1939	1931-1940	1
150	S260	1763	1761-1770	1
151	P949	1965	1961-1970	1
152	K429	1913	1911-1920	7
153	K729	1896	1891-1900	1
154	N952	1744	1741-1750	2
155	L888	1858	1851-1860	3
156	K644	1927	1921-1930	2
157	M227	1876	1871-1880	3
158	R173	1969	1961-1970	2
159	K786	1926	1921-1930	3
160	P962	1903	1901-1910	7
161	R141	2000	1991-2000	2
162	E170	2012	2011-2020	23
163	K898	1938	1931-1940	5
164	S594	1929	1921-1930	4
165	S672	1925	1921-1930	1
166	L676	1935	1931-1940	4
167	N365	1781	1781-1790	2
168	P739	1960	1951-1960	18
169	K824	1848	1841-1850	1
170	L797	1949	1941-1950	15
171	N457	1771	1771-1780	2
172	L582	1886	1881-1890	1
173	R465	1963	1961-1970	1
174	E197	1961	1961-1970	1
175	R003	2000	1991-2000	14
176	L682	1936	1931-1940	40
177	S345	1833	1831-1840	1
178	R219	2009	2001-2010	3
179	S207	1982	1981-1990	3
180	K962	1904	1901-1910	1
181	P369	1939	1931-1940	1
182	R514	1929	1921-1930	131
183	N696	1755	1751-1760	6
184	K433	1918	1911-1920	9
185	E083	1988	1981-1990	4
186	N439	1769	1761-1770	4
187	K794	1848	1841-1850	6
188	E244	1634	1631-1640	1
189	S261	1775	1771-1780	1
190	Q277	1777	1771-1780	1
191	L769	1962	1961-1970	1
192	K232	1912	1911-1920	3
193	M773	1869	1861-1870	1
194	P666	1944	1941-1950	1
195	L443	1859	1851-1860	1
196	M324	1846	1841-1850	1
197	K523	1947	1941-1950	1
198	Q836	1679	1671-1680	18
199	N667	1755	1751-1760	19
200	R215	1999	1991-2000	1
201	M895	1829	1821-1830	2
202	R644	1881	1881-1890	7
203	S334	1840	1831-1840	5
204	M527	1802	1801-1810	2
205	Q554	1736	1731-1740	16
206	M565	1797	1791-1800	3
207	R574	1864	1861-1870	2
208	L246	1946	1941-1950	16
209	L499	1901	1901-1910	6
210	E113	2002	2001-2010	1
211	Q727	1644	1641-1650	1
212	M999	1796	1791-1800	2
213	S246	1993	1991-2000	3
214	E078	1987	1981-1990	3
215	L583	1886	1881-1890	2
216	Q299	1737	1731-1740	3
217	L362	1907	1901-1910	1
218	R730	1850	1841-1850	1
219	P977	1952	1951-1960	3
220	K737	1946	1941-1950	1
221	R240	1983	1981-1990	2
222	E035	1981	1981-1990	24
223	R204	1976	1971-1980	10
224	K348	1934	1931-1940	9
225	R166	2006	2001-2010	1
226	P358	1961	1961-1970	3
227	N937	1782	1781-1790	6
228	L975	1824	1821-1830	3
229	K756	1866	1861-1870	4
230	E166	1955	1951-1960	8
231	S643	1968	1961-1970	1
232	Q546	1684	1681-1690	99
233	K424	1937	1931-1940	2
234	M396	1823	1821-1830	7
235	Q467	1744	1741-1750	1
236	R007	1970	1961-1970	35
237	M328	1846	1841-1850	2
238	R459	1966	1961-1970	1
239	P368	1939	1931-1940	11
240	P345	1935	1931-1940	1
241	Q383	1671	1671-1680	36
242	M458	1814	1811-1820	3
243	R598	1887	1881-1890	10
244	S593	1981	1981-1990	2
245	R059	2004	2001-2010	1
246	P245	1735	1731-1740	1
247	R164	1974	1971-1980	1
248	M522	1805	1801-1810	7
249	K462	1910	1901-1910	6
250	L294	1945	1941-1950	2
251	R911	1926	1921-1930	1
252	L258	1914	1911-1920	3
253	N576	1765	1761-1770	1
254	R039	1993	1991-2000	3
255	K766	1926	1921-1930	2
256	R124	2008	2001-2010	4
257	P747	1939	1931-1940	1
258	L244	1929	1921-1930	3
259	N884	1734	1731-1740	5
260	K799	1848	1841-1850	3
261	S302	1987	1981-1990	4
262	K534	1922	1921-1930	4
263	K953	1936	1931-1940	4
264	P552	1953	1951-1960	3
265	K832	1848	1841-1850	1
266	N868	1754	1751-1760	7
267	Q376	1686	1681-1690	13
268	L624	1920	1911-1920	2
269	P625	1948	1941-1950	4
270	K795	1848	1841-1850	1
271	P229	1768	1761-1770	3
272	R539	1982	1981-1990	9
273	R917	1918	1911-1920	1
274	N685	1751	1751-1760	12
275	P976	1957	1951-1960	1
276	S216	1978	1971-1980	1
277	K734	1929	1921-1930	2
278	P488	1907	1901-1910	6
279	S275	1734	1731-1740	4
280	P252	1719	1711-1720	3
281	N559	1857	1851-1860	21
282	R602	1887	1881-1890	9
283	R522	1960	1951-1960	2
284	S517	1966	1961-1970	10
285	Q556	1740	1731-1740	2
286	R180	1975	1971-1980	9
287	R284	2009	2001-2010	1
288	R489	1842	1841-1850	6
289	E237	1668	1661-1670	7
290	R037	1991	1991-2000	2
291	M857	1795	1791-1800	1
292	P324	1957	1951-1960	1
293	R023	1974	1971-1980	9
294	P225	1746	1741-1750	2
295	E065	1947	1941-1950	1
296	R264	1847	1841-1850	1
297	Q528	1686	1681-1690	10
298	P685	1961	1961-1970	7
299	L976	1824	1821-1830	2
300	R524	1886	1881-1890	3
301	R544	1981	1981-1990	2
302	R128	2008	2001-2010	2
303	K855	1878	1871-1880	2
304	M549	1832	1831-1840	3
305	S203	1929	1921-1930	1
306	R600	1893	1891-1900	13
307	P346	1935	1931-1940	3
308	R270	2005	2001-2010	2
309	Q283	1725	1721-1730	1
310	R005	1970	1961-1970	41
311	Q539	1684	1681-1690	45
312	N282	1783	1781-1790	3
313	S675	1925	1921-1930	1
314	K674	1943	1941-1950	2
315	R536	1960	1951-1960	5
316	R271	1994	1991-2000	4
317	Q934	1654	1651-1660	1
318	Q464	1744	1741-1750	2
319	L764	1927	1921-1930	1
320	M944	1791	1791-1800	2
321	P342	1963	1961-1970	26
322	P332	1949	1941-1950	15
323	R828	1984	1981-1990	1
324	L742	1902	1901-1910	28
325	N835	1733	1731-1740	1
326	P756	1920	1911-1920	4
327	N639	1763	1761-1770	6
328	Q278	1783	1781-1790	6
329	N567	1761	1761-1770	1
330	K483	1933	1931-1940	3
331	S179	1979	1971-1980	1
332	Q474	1743	1741-1750	3
333	N977	1756	1751-1760	1
334	K464	1912	1911-1920	1
335	R299	1977	1971-1980	22
336	L372	1902	1901-1910	4
337	N738	1738	1731-1740	3
338	K484	1895	1891-1900	1
339	K452	1904	1901-1910	2
340	P326	1967	1961-1970	7
341	N472	1778	1771-1780	2
342	L697	1954	1951-1960	5
343	M933	1835	1831-1840	1
344	K233	1914	1911-1920	3
345	Q463	1744	1741-1750	4
346	L775	1942	1941-1950	3
347	E128	1987	1981-1990	1
348	K244	1944	1941-1950	1
349	N297	1788	1781-1790	6
350	S122	1967	1961-1970	6
351	R356	1896	1891-1900	2
352	R718	1844	1841-1850	2
353	P762	1966	1961-1970	10
354	Q399	1698	1691-1700	1
355	N994	1739	1731-1740	3
356	R833	1865	1861-1870	2
357	K239	1933	1931-1940	1
358	M487	1804	1801-1810	38
359	K939	1943	1941-1950	4
360	E122	1996	1991-2000	1
361	P687	1954	1951-1960	5
362	Q834	1679	1671-1680	15
363	N645	1763	1761-1770	1
364	K447	1922	1921-1930	9
365	R648	1926	1921-1930	1
366	E221	1745	1741-1750	5
367	R172	1989	1981-1990	6
368	K776	1816	1811-1820	1
369	S545	1947	1941-1950	1
370	K445	1922	1921-1930	9
371	Q492	1738	1731-1740	5
372	L635	1938	1931-1940	4
373	E257	1994	1991-2000	3
374	N664	1755	1751-1760	7
375	L842	1874	1871-1880	4
376	L857	1890	1881-1890	2
377	R651	1929	1921-1930	2
378	Q928	1691	1691-1700	7
379	L397	1899	1891-1900	1
380	K758	1866	1861-1870	2
381	S700	1997	1991-2000	1
382	Q744	1676	1671-1680	2
383	R735	1923	1921-1930	4
384	P686	1945	1941-1950	2
385	P237	1740	1731-1740	8
386	E242	1671	1671-1680	1
387	K647	1928	1921-1930	1
388	K555	1938	1931-1940	6
389	E121	1988	1981-1990	3
390	R212	1997	1991-2000	1
391	N728	1751	1751-1760	11
392	S012	1974	1971-1980	4
393	L338	1933	1931-1940	1
394	M339	1840	1831-1840	10
395	S999	1972	1971-1980	37
396	S014	1747	1741-1750	23
397	R227	1680	1671-1680	4
398	L569	1925	1921-1930	4
399	N982	1776	1771-1780	7
400	P336	1968	1961-1970	11
401	R902	1902	1901-1910	1
402	L836	1876	1871-1880	4
403	N697	1755	1751-1760	9
404	K869	1896	1891-1900	3
405	E169	2003	2001-2010	1
406	L542	1871	1871-1880	3
407	K624	1939	1931-1940	6
408	Q295	1762	1761-1770	3
409	L247	1946	1941-1950	9
410	L766	1955	1951-1960	1
411	K726	1932	1931-1940	2
412	N473	1778	1771-1780	2
413	P522	1954	1951-1960	8
414	K562	1929	1921-1930	1
415	L968	1828	1821-1830	1
416	K959	1904	1901-1910	8
417	N996	1766	1761-1770	6
418	N849	1745	1741-1750	10
419	L524	1927	1921-1930	2
420	L848	1860	1851-1860	1
421	P626	1948	1941-1950	1
422	E005	1981	1981-1990	6
423	K472	1936	1931-1940	1
424	K436	1918	1911-1920	3
425	Q288	1729	1721-1730	3
426	R134	1989	1981-1990	2
427	M972	1851	1851-1860	1
428	M529	1827	1821-1830	1
429	N827	1755	1751-1760	11
430	L852	1836	1831-1840	1
431	E243	1661	1661-1670	25
432	S716	1923	1921-1930	5
433	L983	1871	1871-1880	3
434	S306	1956	1951-1960	2
435	R000	1989	1981-1990	6
436	K645	1918	1911-1920	1
437	L584	1887	1881-1890	1
438	P663	1963	1961-1970	2
439	E187	1982	1981-1990	5
440	Q535	1684	1681-1690	40
441	L563	1915	1911-1920	1
442	N844	1736	1731-1740	10
443	N254	1828	1821-1830	2
444	S315	1955	1951-1960	2
445	N572	1761	1761-1770	4
446	R506	1998	1991-2000	1
447	N589	1765	1761-1770	10
448	Q822	1713	1711-1720	4
449	P664	1945	1941-1950	1
450	Q797	1700	1691-1700	1
451	N997	1766	1761-1770	5
452	M488	1804	1801-1810	33
453	R537	1957	1951-1960	1
454	P738	1960	1951-1960	10
455	K865	1890	1881-1890	5
456	N597	1733	1731-1740	1
457	S654	1967	1961-1970	2
458	M973	1822	1821-1830	6
459	E040	1979	1971-1980	5
460	L543	1871	1871-1880	1
461	L687	1923	1921-1930	1
462	R815	1986	1981-1990	1
463	R827	1988	1981-1990	1
464	R130	2004	2001-2010	2
465	E036	1983	1981-1990	18
466	E162	2008	2001-2010	3
467	R178	1996	1991-2000	6
468	Q843	1679	1671-1680	15
469	R443	1935	1931-1940	6
470	K342	1947	1941-1950	1
471	R280	1825	1821-1830	9
472	S750	1978	1971-1980	1
473	Q493	1738	1731-1740	4
474	K234	1918	1911-1920	3
475	P453	1962	1961-1970	1
476	Q494	1735	1731-1740	26
477	R033	1999	1991-2000	2
478	P528	1957	1951-1960	1
479	R717	1843	1841-1850	1
480	Q966	1671	1671-1680	1
481	N992	1774	1771-1780	16
482	Q487	1782	1781-1790	3
483	S822	1852	1851-1860	4
484	S515	1978	1971-1980	8
485	K798	1848	1841-1850	1
486	L585	1887	1881-1890	1
487	K532	1922	1921-1930	8
488	M569	1794	1791-1800	1
489	R361	1673	1671-1680	1
490	N442	1769	1761-1770	1
491	N343	1784	1781-1790	1
492	K363	1922	1921-1930	2
493	K948	1936	1931-1940	10
494	E057	1958	1951-1960	2
495	N732	1721	1721-1730	2
496	R068	1999	1991-2000	3
497	L772	1962	1961-1970	1
498	L688	1924	1921-1930	2
499	M696	1797	1791-1800	2
500	N962	1754	1751-1760	7
501	N836	1733	1731-1740	1
502	R431	1840	1831-1840	11
503	N739	1738	1731-1740	4
504	S692	1745	1741-1750	35
505	R224	1675	1671-1680	5
506	K722	1928	1921-1930	7
507	R043	2006	2001-2010	13
508	S320	1989	1981-1990	6
509	R586	1924	1921-1930	1
510	N294	1788	1781-1790	3
511	S528	1967	1961-1970	18
512	R069	2005	2001-2010	1
513	L995	1846	1841-1850	2
514	M864	1840	1831-1840	5
515	R975	1832	1831-1840	2
516	P656	1943	1941-1950	3
517	R436	1967	1961-1970	1
518	M453	1810	1801-1810	1
519	P572	1954	1951-1960	12
520	R483	1836	1831-1840	12
521	K386	1924	1921-1930	2
522	S811	1885	1881-1890	1
523	K892	1936	1931-1940	1
524	P349	1731	1731-1740	7
525	N325	1787	1781-1790	1
526	Q276	1777	1771-1780	1
527	N449	1776	1771-1780	1
528	S976	1950	1941-1950	8
529	S701	1998	1991-2000	1
530	L327	1926	1921-1930	1
531	S267	1950	1941-1950	4
532	S548	1976	1971-1980	9
533	K793	1848	1841-1850	2
534	N563	1741	1741-1750	3
535	P624	1948	1941-1950	3
536	R274	1696	1691-1700	1
537	N699	1755	1751-1760	3
538	P499	1954	1951-1960	6
539	Q469	1776	1771-1780	1
540	P964	1948	1941-1950	1
541	M276	1864	1861-1870	11
542	R277	1821	1821-1830	12
543	R571	1898	1891-1900	3
544	S679	1927	1921-1930	1
545	S410	1936	1931-1940	5
546	P782	1869	1861-1870	3
547	R091	2006	2001-2010	2
548	K589	1881	1881-1890	5
549	L856	1890	1881-1890	4
550	K297	1895	1891-1900	1
551	S387	1995	1991-2000	3
552	S134	1850	1841-1850	1
553	R551	1982	1981-1990	4
554	Q384	1675	1671-1680	58
555	E073	1988	1981-1990	27
556	K965	1954	1951-1960	26
557	P573	1853	1851-1860	3
558	R105	1881	1881-1890	2
559	S599	1973	1971-1980	2
560	R492	1845	1841-1850	1
561	E256	1995	1991-2000	6
562	R916	1956	1951-1960	1
563	L275	1948	1941-1950	2
564	P688	1954	1951-1960	11
565	K536	1927	1921-1930	1
566	P379	1820	1811-1820	9
567	M384	1832	1831-1840	2
568	N765	1757	1751-1760	1
569	K346	1926	1921-1930	5
570	E077	1997	1991-2000	2
571	E069	1996	1991-2000	5
572	Q398	1698	1691-1700	2
573	N756	1758	1751-1760	6
574	Q557	1740	1731-1740	21
575	M744	1847	1841-1850	2
576	P353	1936	1931-1940	2
577	R469	1822	1821-1830	3
578	R025	1988	1981-1990	7
579	S881	1715	1711-1720	27
580	P594	1857	1851-1860	4
581	S369	1981	1981-1990	2
582	P435	1968	1961-1970	1
583	S598	1994	1991-2000	6
584	S805	1885	1881-1890	4
585	L248	1946	1941-1950	22
586	N665	1755	1751-1760	2
587	N455	1771	1771-1780	3
588	L773	1935	1931-1940	1
589	M654	1834	1831-1840	2
590	M366	1825	1821-1830	1
591	R798	1791	1791-1800	1
592	N677	1747	1741-1750	7
593	R992	1655	1651-1660	1
594	E055	2009	2001-2010	14
595	R609	1892	1891-1900	1
596	R414	1658	1651-1660	11
597	K823	1848	1841-1850	4
598	K858	1890	1881-1890	1
599	Q849	1635	1631-1640	1
600	R487	1840	1831-1840	2
601	P652	1958	1951-1960	3
602	L828	1864	1861-1870	1
603	L994	1828	1821-1830	1
604	P677	1959	1951-1960	3
605	S164	1846	1841-1850	2
606	R207	1977	1971-1980	11
607	K923	1934	1931-1940	3
608	K724	1908	1901-1910	5
609	M377	1833	1831-1840	1
610	N593	1761	1761-1770	1
611	N266	1836	1831-1840	1
612	S206	1935	1931-1940	1
613	P524	1959	1951-1960	3
614	N683	1751	1751-1760	27
615	R151	2007	2001-2010	1
616	N672	1757	1751-1760	2
617	N264	1790	1781-1790	4
618	K543	1949	1941-1950	2
619	P882	1896	1891-1900	9
620	P446	1937	1931-1940	2
621	S329	1996	1991-2000	20
622	K228	1909	1901-1910	1
623	M345	1840	1831-1840	5
624	Q382	1671	1671-1680	55
625	S053	1851	1851-1860	6
626	P256	1719	1711-1720	2
627	K887	1905	1901-1910	1
628	R257	1990	1981-1990	6
629	S520	1950	1941-1950	3
630	E178	2011	2011-2020	2
631	Q725	1658	1651-1660	2
632	P338	1968	1961-1970	16
633	K467	1913	1911-1920	1
634	K567	1900	1891-1900	1
635	K439	1920	1911-1920	7
636	R821	1963	1961-1970	3
637	S310	1978	1971-1980	5
638	K463	1911	1911-1920	5
639	L756	1964	1961-1970	36
640	R066	1978	1971-1980	1
641	P355	1936	1931-1940	7
642	R024	1977	1971-1980	12
643	L634	1932	1931-1940	7
644	L872	1870	1861-1870	2
645	S995	1960	1951-1960	42
646	E241	1660	1651-1660	3
647	K398	1937	1931-1940	1
648	S347	1967	1961-1970	13
649	R801	1986	1981-1990	11
650	P927	1961	1961-1970	4
651	R399	1630	1621-1630	1
652	S285	1979	1971-1980	1
653	E054	1999	1991-2000	1
654	Q286	1729	1721-1730	10
655	Q287	1729	1721-1730	16
656	R081	1999	1991-2000	4
657	N973	1756	1751-1760	4
658	K655	1910	1901-1910	1
659	R855	1949	1941-1950	1
660	N642	1755	1751-1760	2
661	L854	1892	1891-1900	2
662	K728	1911	1911-1920	2
663	E267	2006	2001-2010	8
664	P744	1955	1951-1960	1
665	N454	1771	1771-1780	7
666	S003	1968	1961-1970	6
667	R700	2008	2001-2010	1
668	P492	1903	1901-1910	2
669	N986	1732	1731-1740	7
670	K653	1951	1951-1960	5
671	Q355	1684	1681-1690	2
672	N499	1771	1771-1780	2
673	M338	1842	1841-1850	7
674	N422	1772	1771-1780	3
675	N398	1772	1771-1780	5
676	K848	1863	1861-1870	1
677	P367	1939	1931-1940	3
678	L758	1964	1961-1970	19
679	L759	1964	1961-1970	29
680	N345	1784	1781-1790	4
681	R473	1826	1821-1830	1
682	R895	1895	1891-1900	1
683	K434	1918	1911-1920	7
684	S969	1867	1861-1870	2
685	R254	1667	1661-1670	3
686	Q296	1762	1761-1770	2
687	P496	1951	1951-1960	2
688	L222	1939	1931-1940	5
689	K767	1926	1921-1930	3
690	R650	1928	1921-1930	2
691	K557	1944	1941-1950	3
692	S300	1986	1981-1990	8
693	L679	1936	1931-1940	26
694	P283	1728	1721-1730	3
695	Q732	1628	1621-1630	2
696	N799	1755	1751-1760	15
697	L276	1919	1911-1920	2
698	L626	1938	1931-1940	2
699	M232	1877	1871-1880	2
700	K642	1923	1921-1930	7
701	M354	1831	1831-1840	10
702	R049	2004	2001-2010	4
703	L788	1949	1941-1950	17
704	P759	1920	1911-1920	12
705	L385	1921	1921-1930	2
706	M456	1832	1831-1840	1
707	N758	1745	1741-1750	20
708	S191	1989	1981-1990	49
709	Q424	1671	1671-1680	4
710	N229	1835	1831-1840	9
711	K775	1816	1811-1820	1
712	R846	1963	1961-1970	1
713	K692	1923	1921-1930	6
714	N293	1788	1781-1790	7
715	M536	1799	1791-1800	1
716	M472	1807	1801-1810	9
717	K956	1894	1891-1900	1
718	K646	1927	1921-1930	2
719	S706	1961	1961-1970	24
720	Q322	1763	1761-1770	3
721	M969	1869	1861-1870	1
722	N852	1745	1741-1750	15
723	N894	1770	1761-1770	7
724	R658	1931	1931-1940	1
725	S411	1977	1971-1980	1
726	Q267	1770	1761-1770	3
727	S244	1702	1701-1710	1
728	L862	1848	1841-1850	1
729	P288	1916	1911-1920	2
730	L332	1923	1921-1930	1
731	M256	1868	1861-1870	2
732	P294	1963	1961-1970	5
733	L954	1946	1941-1950	4
734	Q939	1684	1681-1690	14
735	S734	1947	1941-1950	11
736	R677	1789	1781-1790	3
737	M367	1826	1821-1830	7
738	L757	1964	1961-1970	23
739	K952	1936	1931-1940	2
740	M894	1829	1821-1830	2
741	M777	1866	1861-1870	1
742	N729	1721	1721-1730	4
743	Q264	1747	1741-1750	1
744	K969	1956	1951-1960	24
745	M528	1798	1791-1800	1
746	Q627	1696	1691-1700	10
747	N433	1778	1771-1780	7
748	R034	2005	2001-2010	2
749	R226	1680	1671-1680	5
750	Q752	1610	1601-1610	1
751	L824	1950	1941-1950	2
752	M737	1824	1821-1830	1
753	E190	1968	1961-1970	6
754	P494	1950	1941-1950	1
755	K477	1947	1941-1950	1
756	M228	1876	1871-1880	3
757	M868	1848	1841-1850	9
758	S998	2008	2001-2010	1
759	N636	1763	1761-1770	11
760	P242	1731	1731-1740	47
761	E126	2012	2011-2020	24
762	R359	1678	1671-1680	4
763	N947	1739	1731-1740	6
764	R884	1962	1961-1970	1
765	E031	1992	1991-2000	3
766	M956	1855	1851-1860	4
767	M683	1791	1791-1800	4
768	N985	1756	1751-1760	2
769	P834	1963	1961-1970	2
770	L384	1921	1921-1930	3
771	M346	1839	1831-1840	1
772	L224	1946	1941-1950	3
773	Q996	1704	1701-1710	1
774	K533	1922	1921-1930	6
775	M987	1840	1831-1840	3
776	S590	1603	1601-1610	1
777	M942	1852	1851-1860	2
778	K896	1950	1941-1950	3
779	K978	1934	1931-1940	9
780	N538	1758	1751-1760	1
781	R604	1890	1881-1890	4
782	N838	1733	1731-1740	1
783	N682	1751	1751-1760	13
784	L449	1920	1911-1920	1
785	S328	1996	1991-2000	5
786	Q373	1699	1691-1700	9
787	M423	1823	1821-1830	17
788	L346	1910	1901-1910	2
789	K454	1907	1901-1910	7
790	S354	1857	1851-1860	3
791	R440	1967	1961-1970	1
792	P254	1727	1721-1730	3
793	Q734	1692	1691-1700	4
794	R250	1667	1661-1670	2
795	P347	1935	1931-1940	2
796	M962	1855	1851-1860	4
797	P742	1938	1931-1940	15
798	K246	1932	1931-1940	10
799	L588	1893	1891-1900	3
800	M892	1864	1861-1870	1
801	S691	1997	1991-2000	3
802	B016	1754	1751-1760	4
803	Q632	1655	1651-1660	2
804	R869	1980	1971-1980	1
805	N287	1788	1781-1790	4
806	S204	1939	1931-1940	4
807	E124	1897	1891-1900	2
808	M286	1851	1851-1860	3
809	N339	1784	1781-1790	2
810	K699	1928	1921-1930	5
811	S272	1715	1711-1720	2
812	M294	1853	1851-1860	4
813	S092	1601	1601-1610	1
814	M554	1796	1791-1800	1
815	S032	1857	1851-1860	1
816	M237	1873	1871-1880	2
817	R147	2008	2001-2010	1
818	R416	1648	1641-1650	1
819	Q254	1771	1771-1780	5
820	M562	1797	1791-1800	2
821	E108	2001	2001-2010	1
822	K448	1950	1941-1950	1
823	N892	1770	1761-1770	1
824	Q839	1679	1671-1680	26
825	N769	1749	1741-1750	11
826	N798	1755	1751-1760	9
827	K822	1848	1841-1850	1
828	R556	1965	1961-1970	2
829	P465	1833	1831-1840	2
830	L445	1945	1941-1950	22
831	L552	1883	1881-1890	1
832	S128	1981	1981-1990	3
833	S680	1928	1921-1930	4
834	E080	1851	1851-1860	1
835	L776	1942	1941-1950	7
836	Q544	1684	1681-1690	48
837	P323	1957	1951-1960	3
838	N627	1768	1761-1770	1
839	M368	1862	1861-1870	2
840	P946	1920	1911-1920	4
841	K353	1937	1931-1940	8
842	K862	1890	1881-1890	7
843	R460	1965	1961-1970	1
844	E092	2010	2001-2010	2
845	K866	1896	1891-1900	10
846	R704	1845	1841-1850	1
847	P363	1957	1951-1960	10
848	N687	1751	1751-1760	5
849	K284	1942	1941-1950	3
850	E191	2013	2011-2020	3
851	R259	2007	2001-2010	3
852	Q978	1692	1691-1700	17
853	R080	1980	1971-1980	3
854	Q799	1713	1711-1720	3
855	N489	1767	1761-1770	1
856	N462	1770	1761-1770	1
857	K698	1927	1921-1930	2
858	R491	1844	1841-1850	8
859	R279	1821	1821-1830	6
860	K938	1939	1931-1940	2
861	L799	1939	1931-1940	5
862	R711	1845	1841-1850	1
863	P839	1967	1961-1970	1
864	R626	1926	1921-1930	1
865	S512	1989	1981-1990	13
866	N885	1734	1731-1740	1
867	E034	1978	1971-1980	48
868	R485	1838	1831-1840	5
869	R167	2007	2001-2010	15
870	L638	1931	1931-1940	3
871	K283	1939	1931-1940	1
872	M497	1805	1801-1810	2
873	S651	1988	1981-1990	1
874	R907	1934	1931-1940	7
875	Q336	1710	1701-1710	1
876	Q547	1657	1651-1660	10
877	Q723	1709	1701-1710	1
878	P993	1957	1951-1960	4
879	P838	1969	1961-1970	3
880	M657	1849	1841-1850	1
881	E179	2012	2011-2020	2
882	N634	1763	1761-1770	1
883	S269	1994	1991-2000	1
884	R242	2009	2001-2010	2
885	S307	1995	1991-2000	14
886	S231	1974	1971-1980	14
887	S130	1844	1841-1850	2
888	R449	1950	1941-1950	29
889	E008	2000	1991-2000	2
890	L336	1933	1931-1940	3
891	L295	1954	1951-1960	3
892	S571	1961	1961-1970	26
893	R498	1851	1851-1860	5
894	L249	1946	1941-1950	12
895	N972	1756	1751-1760	2
896	S986	1933	1931-1940	6
897	M329	1846	1841-1850	2
898	E075	2009	2001-2010	1
899	M364	1831	1831-1840	9
900	L678	1935	1931-1940	5
901	L786	1943	1941-1950	3
902	L774	1935	1931-1940	2
903	M492	1805	1801-1810	3
904	R630	1793	1791-1800	2
905	M374	1830	1821-1830	3
906	R689	1842	1841-1850	1
907	M556	1799	1791-1800	4
908	P926	1821	1821-1830	1
909	N648	1732	1731-1740	2
910	K229	1911	1911-1920	3
911	K269	1932	1931-1940	5
912	N635	1762	1761-1770	15
913	K935	1896	1891-1900	1
914	R268	1766	1761-1770	2
915	P676	1850	1841-1850	5
916	P887	1869	1861-1870	2
917	L755	1927	1921-1930	23
918	R053	1998	1991-2000	1
919	S255	1968	1961-1970	1
920	L826	1952	1951-1960	6
921	S656	1815	1811-1820	7
922	M955	1855	1851-1860	1
923	S009	1993	1991-2000	6
924	N558	1857	1851-1860	21
925	R337	1981	1981-1990	3
926	L979	1876	1871-1880	1
927	N989	1732	1731-1740	5
928	K488	1944	1941-1950	2
929	E058	1947	1941-1950	3
930	R490	1843	1841-1850	4
931	R734	1921	1921-1930	4
932	E268	1998	1991-2000	3
933	S186	1965	1961-1970	1
934	K769	1926	1921-1930	7
935	R282	1989	1981-1990	1
936	L229	1902	1901-1910	1
937	L352	1907	1901-1910	1
938	Q438	1691	1691-1700	14
939	R288	1824	1821-1830	20
940	S524	1974	1971-1980	8
941	Q446	1730	1721-1730	12
942	L365	1900	1891-1900	1
943	S987	1937	1931-1940	4
944	L368	1908	1901-1910	1
945	M975	1848	1841-1850	10
946	M548	1832	1831-1840	3
947	P835	1966	1961-1970	4
948	R546	1955	1951-1960	4
949	N285	1788	1781-1790	6
950	S855	1994	1991-2000	4
951	P434	1960	1951-1960	2
952	M445	1846	1841-1850	4
953	K423	1934	1931-1940	4
954	S004	1668	1661-1670	1
955	M945	1803	1801-1810	2
956	E071	1976	1971-1980	39
957	S429	1927	1921-1930	7
958	R523	1977	1971-1980	1
959	M244	1872	1871-1880	1
960	R171	1854	1851-1860	9
961	R104	1874	1871-1880	3
962	P559	1962	1961-1970	1
963	R722	1982	1981-1990	2
964	P843	1844	1841-1850	6
965	P489	1950	1941-1950	14
966	Q990	2003	2001-2010	1
967	R437	1964	1961-1970	8
968	L685	1942	1941-1950	2
969	R620	1778	1771-1780	14
970	S364	1958	1951-1960	1
971	R679	1971	1971-1980	7
972	P724	1934	1931-1940	5
973	P654	1961	1961-1970	1
974	S381	1948	1941-1950	4
975	L644	1945	1941-1950	1
976	R154	2002	2001-2010	3
977	E072	1986	1981-1990	35
978	L743	1930	1921-1930	1
979	K537	1929	1921-1930	1
980	Q559	1740	1731-1740	1
981	M535	1801	1801-1810	1
982	N948	1739	1731-1740	6
983	P563	1951	1951-1960	1
984	K489	1902	1901-1910	1
985	R095	2005	2001-2010	1
986	M943	1791	1791-1800	5
987	L763	1949	1941-1950	2
988	P852	1846	1841-1850	3
989	E120	2008	2001-2010	1
990	N797	1755	1751-1760	13
991	L825	1952	1951-1960	2
992	M466	1805	1801-1810	1
993	K986	1859	1851-1860	1
994	Q777	1655	1651-1660	1
995	K947	1936	1931-1940	7
996	K884	1951	1951-1960	1
997	Q368	1704	1701-1710	11
998	R075	2007	2001-2010	3
999	L636	1934	1931-1940	1
1000	N762	1759	1751-1760	3
1001	K368	1936	1931-1940	1
1002	N668	1738	1731-1740	5
1003	N554	1749	1741-1750	1
1004	N548	1773	1771-1780	11
1005	R175	2007	2001-2010	4
1006	L855	1892	1891-1900	1
1007	K643	1927	1921-1930	2
1008	M985	1845	1841-1850	3
1009	R225	1680	1671-1680	5
1010	R281	1825	1821-1830	10
1011	S374	1958	1951-1960	7
1012	L974	1816	1811-1820	10
1013	Q459	1735	1731-1740	6
1014	M953	1810	1801-1810	1
1015	R096	2003	2001-2010	1
1016	R854	1948	1941-1950	1
1017	N482	1770	1761-1770	1
1018	R680	1799	1791-1800	7
1019	S127	1982	1981-1990	1
1020	R472	1825	1821-1830	8
1021	K693	1925	1921-1930	3
1022	S360	1778	1771-1780	19
1023	M686	1830	1821-1830	3
1024	R133	1986	1981-1990	3
1025	L675	1929	1921-1930	1
1026	N826	1755	1751-1760	7
1027	P578	1947	1941-1950	5
1028	N949	1752	1751-1760	1
1029	P935	1911	1911-1920	3
1030	K954	1936	1931-1940	5
1031	R179	2001	2001-2010	5
1032	S188	1985	1981-1990	40
1033	M593	1879	1871-1880	4
1034	Q495	1735	1731-1740	6
1035	E030	1991	1991-2000	22
1036	Q432	1687	1681-1690	2
1037	K438	1920	1911-1920	13
1038	Q228	1797	1791-1800	2
1039	L225	1924	1921-1930	2
1040	L969	1828	1821-1830	2
1041	K223	1902	1901-1910	1
1042	N529	1738	1731-1740	1
1043	S076	1982	1981-1990	2
1044	P289	1967	1961-1970	28
1045	S317	1987	1981-1990	1
1046	M422	1823	1821-1830	5
1047	Q455	1784	1781-1790	10
1048	E037	1985	1981-1990	18
1049	R222	1675	1671-1680	5
1050	M774	1854	1851-1860	1
1051	P842	1966	1961-1970	3
1052	R834	1866	1861-1870	2
1053	R481	1834	1831-1840	5
1054	L838	1875	1871-1880	2
1055	N334	1788	1781-1790	2
1056	N423	1772	1771-1780	1
1057	K739	1926	1921-1930	8
1058	Q458	1734	1731-1740	11
1059	N466	1775	1771-1780	4
1060	L422	1929	1921-1930	1
1061	M568	1791	1791-1800	1
1062	P845	1960	1951-1960	2
1063	S994	1964	1961-1970	3
1064	R819	1985	1981-1990	2
1065	K468	1923	1921-1930	1
1066	K442	1921	1921-1930	12
1067	K826	1940	1931-1940	1
1068	R256	2007	2001-2010	4
1069	L496	1883	1881-1890	2
1070	N429	1778	1771-1780	2
1071	R192	1982	1981-1990	1
1072	N448	1776	1771-1780	2
1073	Q942	1684	1681-1690	6
1074	Q545	1684	1681-1690	27
1075	R786	1857	1851-1860	2
1076	K792	1848	1841-1850	1
1077	N792	1736	1731-1740	2
1078	N476	1775	1771-1780	13
1079	L354	1832	1831-1840	4
1080	K573	1951	1951-1960	1
1081	N828	1755	1751-1760	14
1082	N487	1769	1761-1770	12
1083	Q838	1679	1671-1680	28
1084	P799	1960	1951-1960	9
1085	L738	1943	1941-1950	14
1086	N747	1758	1751-1760	1
1087	K675	1943	1941-1950	2
1088	N926	1734	1731-1740	12
1089	N562	1857	1851-1860	11
1090	S197	1741	1741-1750	1
1091	P623	1952	1951-1960	1
1092	Z102	1893	1891-1900	1
1093	N679	1751	1751-1760	1
1094	P579	1945	1941-1950	1
1095	R470	1823	1821-1830	1
1096	R184	2000	1991-2000	1
1097	K427	1947	1941-1950	2
1098	R818	1987	1981-1990	1
1099	M398	1823	1821-1830	5
1100	P399	1959	1951-1960	7
1101	Q522	1743	1741-1750	9
1102	N692	1751	1751-1760	12
1103	L487	1938	1931-1940	2
1104	R258	1796	1791-1800	7
1105	P848	1846	1841-1850	1
1106	K324	1921	1921-1930	1
1107	Q324	1743	1741-1750	1
1108	L827	1864	1861-1870	2
1109	M335	1840	1831-1840	1
1110	M494	1805	1801-1810	4
1111	L953	1945	1941-1950	12
1112	K676	1948	1941-1950	3
1113	R507	1877	1871-1880	5
1114	Q736	1686	1681-1690	5
1115	E240	1664	1661-1670	22
1116	M433	1807	1801-1810	1
1117	N555	1763	1761-1770	8
1118	P364	1957	1951-1960	13
1119	L488	1885	1881-1890	5
1120	R906	1936	1931-1940	6
1121	K963	1907	1901-1910	4
1122	K652	1951	1951-1960	4
1123	R484	1837	1831-1840	2
1124	N978	1756	1751-1760	1
1125	S217	1931	1931-1940	3
1126	L946	1825	1821-1830	4
1127	L334	1933	1931-1940	2
1128	S558	1971	1971-1980	1
1129	R330	1682	1681-1690	1
1130	R804	2008	2001-2010	18
1131	S542	1844	1841-1850	3
1132	Q746	1643	1641-1650	5
1133	R477	1830	1821-1830	10
1134	P376	1964	1961-1970	1
1135	S141	1850	1841-1850	2
1136	K942	1946	1941-1950	2
1137	P875	1876	1871-1880	2
1138	L998	1874	1871-1880	2
1139	R061	1980	1971-1980	2
1140	P295	1910	1901-1910	1
1141	L255	1909	1901-1910	1
1142	M467	1805	1801-1810	5
1143	N674	1755	1751-1760	4
1144	P235	1781	1781-1790	1
1145	R781	1843	1841-1850	12
1146	K378	1929	1921-1930	3
1147	L789	1949	1941-1950	4
1148	S129	1989	1981-1990	5
1149	P333	1949	1941-1950	5
1150	R629	1793	1791-1800	1
1151	N898	1753	1751-1760	4
1152	Q425	1660	1651-1660	3
1153	L586	1887	1881-1890	1
1154	R606	1938	1931-1940	2
1155	N488	1769	1761-1770	7
1156	S165	2006	2001-2010	7
1157	P475	1745	1741-1750	1
1158	M285	1851	1851-1860	5
1159	K554	1936	1931-1940	8
1160	R829	1836	1831-1840	3
1161	M599	1794	1791-1800	4
1162	R616	1975	1971-1980	1
1163	R136	2008	2001-2010	1
1164	S812	1883	1881-1890	2
1165	L747	1939	1931-1940	3
1166	L522	1897	1891-1900	1
1167	P527	1955	1951-1960	1
1168	S037	1993	1991-2000	3
1169	E231	1955	1951-1960	7
1170	R555	1977	1971-1980	8
1171	Z106	1881	1881-1890	1
1172	S988	1938	1931-1940	3
1173	S549	1976	1971-1980	2
1174	S006	1679	1671-1680	2
1175	K733	1919	1911-1920	1
1176	M388	1823	1821-1830	2
1177	S514	1839	1831-1840	3
1178	P972	1859	1851-1860	9
1179	L236	1928	1921-1930	10
1180	L699	1948	1941-1950	1
1181	M993	1822	1821-1830	8
1182	K279	1922	1921-1930	7
1183	R234	1696	1691-1700	5
1184	K399	1937	1931-1940	1
1185	L863	1851	1851-1860	2
1186	R008	1970	1961-1970	34
1187	P649	1965	1961-1970	3
1188	N453	1776	1771-1780	32
1189	E205	1645	1641-1650	2
1190	R783	1844	1841-1850	4
1191	L835	1833	1831-1840	2
1192	R552	1936	1931-1940	3
1193	S539	1983	1981-1990	4
1194	M725	1836	1831-1840	2
1195	P366	1939	1931-1940	3
1196	P996	1880	1871-1880	2
1197	S161	1952	1951-1960	19
1198	K927	1937	1931-1940	2
1199	L274	1948	1941-1950	4
1200	L878	1855	1851-1860	1
1201	S377	1977	1971-1980	1
1202	R791	2009	2001-2010	2
1203	R550	1961	1961-1970	14
1204	R494	1847	1841-1850	2
1205	S850	1961	1961-1970	1
1206	S649	1956	1951-1960	1
1207	L462	1883	1881-1890	1
1208	M746	1848	1841-1850	2
1209	M296	1854	1851-1860	6
1210	S442	1936	1931-1940	1
1211	S880	1715	1711-1720	21
1212	N957	1762	1761-1770	15
1213	S136	1846	1841-1850	3
1214	M655	1834	1831-1840	1
1215	M997	1836	1831-1840	5
1216	Q369	1687	1681-1690	3
1217	S313	1982	1981-1990	9
1218	E105	2006	2001-2010	1
1219	Q869	1672	1671-1680	1
1220	R497	1850	1841-1850	5
1221	Q456	1784	1781-1790	5
1222	K926	1937	1931-1940	1
1223	P287	1916	1911-1920	1
1224	S816	1816	1811-1820	1
1225	L454	1951	1951-1960	3
1226	M853	1869	1861-1870	4
1227	N647	1760	1751-1760	4
1228	N646	1760	1751-1760	1
1229	R853	1976	1971-1980	2
1230	Q489	1738	1731-1740	6
1231	E266	1998	1991-2000	4
1232	M998	1796	1791-1800	3
1233	P558	1962	1961-1970	2
1234	M782	1821	1821-1830	10
1235	N594	1761	1761-1770	1
1236	N243	1835	1831-1840	3
1237	Z158	1878	1871-1880	1
1238	L955	1946	1941-1950	5
1239	K772	1942	1941-1950	2
1240	L495	1889	1881-1890	1
1241	L379	1890	1881-1890	1
1242	K546	1938	1931-1940	6
1243	K937	1934	1931-1940	4
1244	L762	1942	1941-1950	2
1245	R495	1848	1841-1850	7
1246	R488	1841	1841-1850	5
1247	E047	2002	2001-2010	1
1248	Q457	1784	1781-1790	11
1249	R887	1975	1971-1980	1
1250	N625	1734	1731-1740	5
1251	E186	2012	2011-2020	1
1252	K222	1898	1891-1900	3
1253	S123	1970	1961-1970	10
1254	P743	1920	1911-1920	6
1255	R938	1928	1921-1930	2
1256	Q379	1699	1691-1700	6
1257	N874	1770	1761-1770	1
1258	L444	1945	1941-1950	22
1259	R461	1965	1961-1970	7
1260	P758	1920	1911-1920	13
1261	R439	1968	1961-1970	3
1262	P988	1963	1961-1970	2
1263	Q363	1681	1681-1690	3
1264	Q558	1740	1731-1740	9
1265	N399	1772	1771-1780	1
1266	N292	1788	1781-1790	1
1267	N959	1742	1741-1750	5
1268	R865	1948	1941-1950	1
1269	L794	1957	1951-1960	1
1270	K689	1923	1921-1930	10
1271	M927	1835	1831-1840	1
1272	K428	1913	1911-1920	5
1273	P596	1964	1961-1970	1
1274	P292	1967	1961-1970	28
1275	R187	2009	2001-2010	6
1276	L387	1920	1911-1920	9
1277	R052	2006	2001-2010	3
1278	K987	1859	1851-1860	1
1279	N757	1745	1741-1750	6
1280	N228	1835	1831-1840	4
1281	M222	1876	1871-1880	3
1282	N475	1775	1771-1780	17
1283	R567	1547	1541-1550	1
1284	R493	1846	1841-1850	6
1285	L287	1913	1911-1920	4
1286	M954	1855	1851-1860	2
1287	L237	1913	1911-1920	1
1288	K528	1922	1921-1930	6
1289	R283	2009	2001-2010	2
1290	N592	1765	1761-1770	16
1291	R182	1993	1991-2000	2
1292	N693	1751	1751-1760	10
1293	P725	1963	1961-1970	24
1294	S139	1845	1841-1850	1
1295	L427	1893	1891-1900	2
1296	P675	1868	1861-1870	3
1297	Q354	1714	1711-1720	4
1298	L822	1939	1931-1940	1
1299	P597	1936	1931-1940	2
1300	L948	1865	1861-1870	2
1301	N478	1775	1771-1780	16
1302	S319	1844	1841-1850	12
1303	M238	1874	1871-1880	4
1304	P697	1952	1951-1960	1
1305	Q644	1667	1661-1670	4
1306	L296	1954	1951-1960	8
1307	Q454	1784	1781-1790	11
1308	P362	1957	1951-1960	24
1309	E210	1687	1681-1690	1
1310	P244	1731	1731-1740	60
1311	P746	1909	1901-1910	1
1312	P334	1949	1941-1950	13
1313	M464	1801	1801-1810	9
1314	S983	1932	1931-1940	22
1315	K526	1922	1921-1930	15
1316	R742	1923	1921-1930	2
1317	E270	2002	2001-2010	51
1318	P767	1831	1831-1840	2
1319	Z134	1852	1851-1860	1
1320	Q929	1691	1691-1700	23
1321	L989	1879	1871-1880	2
1322	Q633	1662	1661-1670	7
1323	Q378	1699	1691-1700	6
1324	K592	1912	1911-1920	3
1325	P343	1963	1961-1970	7
1326	R817	1988	1981-1990	1
1327	E074	1887	1881-1890	3
1328	Q488	1778	1771-1780	2
1329	R009	1970	1961-1970	27
1330	S681	1929	1921-1930	3
1331	K359	1937	1931-1940	3
1332	N276	1782	1781-1790	2
1333	N296	1788	1781-1790	4
1334	P858	1961	1961-1970	1
1335	N695	1751	1751-1760	11
1336	S326	1995	1991-2000	1
1337	Q252	1771	1771-1780	14
1338	P523	1951	1951-1960	1
1339	R527	1982	1981-1990	5
1340	M959	1855	1851-1860	3
1341	P955	1923	1921-1930	32
1342	K625	1939	1931-1940	11
1343	S396	1927	1921-1930	8
1344	Q658	1691	1691-1700	22
1345	N689	1751	1751-1760	5
1346	K695	1925	1921-1930	4
1347	N837	1733	1731-1740	4
1348	R260	1994	1991-2000	1
1349	N549	1773	1771-1780	3
1350	R286	1731	1731-1740	1
1351	M858	1795	1791-1800	2
1352	N724	1751	1751-1760	9
1353	P779	1962	1961-1970	2
1354	E247	1661	1661-1670	16
1355	E068	1958	1951-1960	2
1356	Z107	1882	1881-1890	2
1357	E143	1990	1981-1990	2
1358	M365	1831	1831-1840	1
1359	S619	1969	1961-1970	22
1360	Q334	1713	1711-1720	9
1361	L823	1948	1941-1950	8
1362	N527	1774	1771-1780	1
1363	S038	1984	1981-1990	1
1364	P248	1735	1731-1740	5
1365	P966	1956	1951-1960	2
1366	P753	1958	1951-1960	55
1367	S406	1845	1841-1850	16
1368	K782	1931	1931-1940	8
1369	P833	1969	1961-1970	2
1370	R480	1833	1831-1840	4
1371	M326	1846	1841-1850	4
1372	R939	1954	1951-1960	2
1373	N565	1761	1761-1770	2
1374	K967	1956	1951-1960	24
1375	S975	1950	1941-1950	4
1376	Q332	1713	1711-1720	5
1377	N984	1768	1761-1770	4
1378	E116	1975	1971-1980	2
1379	R768	1981	1981-1990	1
1380	M357	1839	1831-1840	2
1381	S251	1962	1961-1970	2
1382	M225	1859	1851-1860	2
1383	Z108	1882	1881-1890	1
1384	S390	1943	1941-1950	1
1385	E228	1946	1941-1950	1
1386	L673	1929	1921-1930	6
1387	K893	1936	1931-1940	1
1388	K864	1890	1881-1890	12
1389	K278	1933	1931-1940	2
1390	K443	1921	1921-1930	6
1391	N752	1769	1761-1770	2
1392	S316	1975	1971-1980	7
1393	Q649	1660	1651-1660	1
1394	L256	1908	1901-1910	1
1395	S274	1737	1731-1740	1
1396	R188	1985	1981-1990	13
1397	L283	1924	1921-1930	1
1398	P748	1955	1951-1960	3
1399	Q449	1764	1761-1770	9
1400	N223	1828	1821-1830	1
1401	E213	1695	1691-1700	1
1402	R782	1843	1841-1850	10
1403	S543	1966	1961-1970	12
1404	N824	1729	1721-1730	1
1405	L847	1860	1851-1860	1
1406	R727	1987	1981-1990	1
1407	L557	1888	1881-1890	1
1408	Q646	1657	1651-1660	6
1409	M348	1837	1831-1840	1
1410	E011	1879	1871-1880	2
1411	S413	1986	1981-1990	2
1412	S511	1935	1931-1940	4
1413	L643	1932	1931-1940	4
1414	R031	2001	2001-2010	9
1415	S385	1937	1931-1940	8
1416	K844	1863	1861-1870	1
1417	E167	1965	1961-1970	2
1418	R778	1858	1851-1860	1
1419	L749	1949	1941-1950	1
1420	R641	1914	1911-1920	1
1421	S343	1951	1951-1960	2
1422	M274	1856	1851-1860	1
1423	P723	1876	1871-1880	1
1424	N999	1766	1761-1770	7
1425	S303	1979	1971-1980	2
1426	S091	1639	1631-1640	1
1427	S284	1992	1991-2000	1
1428	E089	1987	1981-1990	7
1429	K762	1913	1911-1920	2
1430	P557	1872	1871-1880	1
1431	K863	1890	1881-1890	14
1432	S678	1926	1921-1930	2
1433	K277	1928	1921-1930	9
1434	R896	1959	1951-1960	1
1435	P329	1949	1941-1950	10
1436	R779	1858	1851-1860	2
1437	P777	1910	1901-1910	1
1438	L335	1933	1931-1940	1
1439	E010	1829	1821-1830	10
1440	S083	1926	1921-1930	1
1441	N553	1768	1761-1770	1
1442	K529	1922	1921-1930	9
1443	M439	1824	1821-1830	1
1444	M289	1874	1871-1880	2
1445	P989	1966	1961-1970	1
1446	S703	1983	1981-1990	1
1447	R802	2009	2001-2010	13
1448	P728	1960	1951-1960	14
1449	K667	1935	1931-1940	1
1450	Q279	1783	1781-1790	3
1451	R575	1790	1781-1790	9
1452	N446	1775	1771-1780	1
1453	M989	1839	1831-1840	2
1454	N883	1734	1731-1740	1
1455	N786	1740	1731-1740	2
1456	Q543	1684	1681-1690	49
1457	N873	1770	1761-1770	2
1458	N279	1783	1781-1790	1
1459	R429	1668	1661-1670	3
1460	R856	1969	1961-1970	4
1461	N742	1738	1731-1740	5
1462	S256	1990	1981-1990	62
1463	N829	1748	1741-1750	1
1464	P223	1732	1731-1740	5
1465	R713	1843	1841-1850	2
1466	K777	1931	1931-1940	2
1467	P826	1968	1961-1970	6
1468	P883	1923	1921-1930	1
1469	K754	1925	1921-1930	1
1470	R521	1952	1951-1960	2
1471	Q991	1986	1981-1990	2
1472	N955	1734	1731-1740	2
1473	N624	1734	1731-1740	3
1474	Q426	1662	1661-1670	5
1475	R803	1923	1921-1930	1
1476	S155	1869	1861-1870	3
1477	K685	1920	1911-1920	1
1478	Q437	1691	1691-1700	16
1479	K897	1933	1931-1940	10
1480	E046	2011	2011-2020	2
1481	S638	1743	1741-1750	1
1482	E144	1985	1981-1990	1
1483	P325	1967	1961-1970	6
1484	S379	1934	1931-1940	3
1485	M677	1812	1811-1820	1
1486	R243	2006	2001-2010	1
1487	L356	1839	1831-1840	4
1488	Q766	1655	1651-1660	2
1489	S527	1946	1941-1950	11
1490	P733	1960	1951-1960	2
1491	R239	1983	1981-1990	5
1492	N822	1755	1751-1760	13
1493	P849	1846	1841-1850	2
1494	E085	1976	1971-1980	3
1495	E208	1670	1661-1670	6
1496	R177	1978	1971-1980	1
1497	R795	1975	1971-1980	25
1498	R538	1951	1951-1960	3
1499	K437	1943	1941-1950	1
1500	S540	1985	1981-1990	1
1501	Q555	1771	1771-1780	1
1502	N569	1761	1761-1770	4
1503	R955	1926	1921-1930	1
1504	K487	1903	1901-1910	1
1505	P958	1961	1961-1970	1
1506	E204	1632	1631-1640	1
1507	K943	1950	1941-1950	3
1508	K973	1959	1951-1960	24
1509	N773	1746	1741-1750	2
1510	M783	1821	1821-1830	9
1511	N426	1756	1751-1760	2
1512	M996	1836	1831-1840	6
1513	M473	1809	1801-1810	49
1514	N387	1776	1771-1780	11
1515	N694	1751	1751-1760	18
1516	R015	1948	1941-1950	4
1517	R276	1696	1691-1700	3
1518	R210	2006	2001-2010	9
1519	P327	1942	1941-1950	2
1520	K949	1936	1931-1940	8
1521	S356	1953	1951-1960	1
1522	N262	1792	1791-1800	3
1523	L383	1921	1921-1930	3
1524	K972	1959	1951-1960	20
1525	N295	1788	1781-1790	5
1526	M275	1864	1861-1870	13
1527	L234	1948	1941-1950	1
1528	K449	1904	1901-1910	1
1529	R475	1828	1821-1830	1
1530	R294	2004	2001-2010	1
1531	S005	1678	1671-1680	2
1532	R455	1986	1981-1990	2
1533	M268	1856	1851-1860	2
1534	P599	1954	1951-1960	1
1535	R183	1950	1941-1950	3
1536	N456	1771	1771-1780	3
1537	L437	1897	1891-1900	2
1538	R915	1958	1951-1960	1
1539	P772	1959	1951-1960	2
1540	L633	1942	1941-1950	3
1541	K343	1956	1951-1960	4
1542	L494	1889	1881-1890	3
1543	M653	1834	1831-1840	1
1544	M337	1842	1841-1850	1
1545	L598	1935	1931-1940	7
1546	M669	1835	1831-1840	1
1547	P356	1961	1961-1970	1
1548	N566	1761	1761-1770	8
1549	L693	1958	1951-1960	10
1550	N587	1769	1761-1770	1
1551	Q452	1764	1761-1770	9
1552	K496	1914	1911-1920	1
1553	Q325	1783	1781-1790	1
1554	N363	1784	1781-1790	1
1555	K982	1939	1931-1940	3
1556	S566	1976	1971-1980	4
1557	N585	1764	1761-1770	5
1558	P795	1928	1921-1930	4
1559	N369	1782	1781-1790	1
1560	M697	1797	1791-1800	1
1561	S685	1972	1971-1980	2
1562	P426	1936	1931-1940	4
1563	S335	1845	1841-1850	5
1564	R143	1997	1991-2000	2
1565	S662	1851	1851-1860	20
1566	K366	1929	1921-1930	2
1567	M429	1817	1811-1820	2
1568	Q664	1702	1701-1710	4
1569	R065	1979	1971-1980	1
1570	R496	1849	1841-1850	2
1571	E033	1977	1971-1980	14
1572	Q462	1756	1751-1760	4
1573	N347	1783	1781-1790	2
1574	P539	1964	1961-1970	1
1575	N626	1768	1761-1770	3
1576	Q427	1662	1661-1670	9
1577	L453	1951	1951-1960	9
1578	L456	1880	1871-1880	1
1579	M382	1828	1821-1830	4
1580	Q537	1684	1681-1690	73
1581	E082	1879	1871-1880	1
1582	K298	1955	1951-1960	1
1583	Q824	1648	1641-1650	1
1584	S142	1845	1841-1850	5
1585	K444	1922	1921-1930	14
1586	S715	1734	1731-1740	8
1587	P957	1960	1951-1960	3
1588	P238	1740	1731-1740	8
1589	K894	1936	1931-1940	3
1590	N833	1716	1711-1720	21
1591	S253	1842	1841-1850	2
1592	N895	1770	1761-1770	4
1593	M258	1868	1861-1870	2
1594	Q953	1682	1681-1690	1
1595	K929	1939	1931-1940	2
1596	K456	1908	1901-1910	2
1597	L937	1869	1861-1870	2
1598	E199	1593	1591-1600	1
1599	P282	1723	1721-1730	5
1600	R064	1981	1981-1990	2
1601	Q795	1686	1681-1690	3
1602	Q988	1695	1691-1700	34
1603	P555	1946	1941-1950	1
1604	K458	1908	1901-1910	3
1605	Q433	1710	1701-1710	4
1606	K242	1933	1931-1940	4
1607	P985	1801	1801-1810	7
1608	L795	1949	1941-1950	11
1609	M465	1803	1801-1810	10
1610	S366	1696	1691-1700	17
1611	Q374	1697	1691-1700	12
1612	S785	1885	1881-1890	1
1613	M749	1843	1841-1850	4
1614	P975	1948	1941-1950	3
1615	R205	1975	1971-1980	2
1616	S595	1961	1961-1970	1
1617	K446	1922	1921-1930	4
1618	S984	1936	1931-1940	2
1619	N269	1802	1801-1810	7
1620	K578	1946	1941-1950	2
1621	S225	1950	1941-1950	2
1622	S535	1662	1661-1670	21
1623	R845	1792	1791-1800	2
1624	S301	1987	1981-1990	7
1625	Q628	1696	1691-1700	11
1626	E097	1989	1981-1990	6
1627	R709	1844	1841-1850	2
1628	S731	2002	2001-2010	5
1629	L963	1838	1831-1840	1
1630	Q923	1670	1661-1670	5
1631	P228	1768	1761-1770	2
1632	R230	1983	1981-1990	6
1633	P253	1719	1711-1720	7
1634	R753	1727	1721-1730	21
1635	K757	1866	1861-1870	2
1636	Q747	1643	1641-1650	3
1637	E223	1648	1641-1650	3
1638	R566	1548	1541-1550	1
1639	Q329	1713	1711-1720	7
1640	R764	1982	1981-1990	1
1641	P722	1949	1941-1950	2
1642	K658	1910	1901-1910	1
1643	P293	1967	1961-1970	19
1644	P757	1920	1911-1920	20
1645	P298	1966	1961-1970	1
1646	K347	1929	1921-1930	2
1647	R670	1980	1971-1980	4
1648	N776	1732	1731-1740	2
1649	S632	1986	1981-1990	1
1650	M546	1808	1801-1810	8
1651	M662	1833	1831-1840	2
1652	R262	1817	1811-1820	7
1653	P736	1960	1951-1960	18
1654	P588	1936	1931-1940	5
1655	S270	1735	1731-1740	1
1656	S655	1937	1931-1940	1
1657	P679	1961	1961-1970	1
1658	N263	1790	1781-1790	4
1659	N783	1741	1741-1750	1
1660	R712	1842	1841-1850	4
1661	R006	1970	1961-1970	62
1662	N265	1836	1831-1840	1
1663	K235	1920	1911-1920	1
1664	N428	1779	1771-1780	1
1665	R228	1680	1671-1680	1
1666	S637	1671	1671-1680	1
1667	P894	1811	1811-1820	3
1668	S175	1738	1731-1740	1
1669	R607	1938	1931-1940	3
1670	S866	1662	1661-1670	1
1671	S532	1713	1711-1720	20
1672	R794	1789	1781-1790	1
1673	P689	1845	1841-1850	3
1674	L639	1936	1931-1940	4
1675	S022	1857	1851-1860	1
1676	S321	1985	1981-1990	16
1677	M282	1857	1851-1860	1
1678	L623	1920	1911-1920	7
1679	R413	1656	1651-1660	17
1680	Q542	1684	1681-1690	56
1681	S513	1981	1981-1990	3
1682	R273	1859	1851-1860	2
1683	E259	2012	2011-2020	2
1684	R765	1987	1981-1990	1
1685	M343	1840	1831-1840	1
1686	R074	2003	2001-2010	2
1687	S262	1779	1771-1780	1
1688	R603	1863	1861-1870	1
1689	P322	1967	1961-1970	1
1690	P828	1967	1961-1970	5
1691	N983	1776	1771-1780	6
1692	R223	1675	1671-1680	3
1693	N867	1754	1751-1760	20
1694	R720	1990	1981-1990	4
1695	N483	1770	1761-1770	1
1696	K553	1929	1921-1930	6
1697	M553	1796	1791-1800	21
1698	R217	2008	2001-2010	18
1699	K575	1907	1901-1910	1
1700	K966	1954	1951-1960	24
1701	S386	1981	1981-1990	6
1702	K697	1927	1921-1930	7
1703	E165	1955	1951-1960	18
1704	Q298	1727	1721-1730	10
1705	S749	1967	1961-1970	5
1706	P794	1938	1931-1940	1
1707	M435	1807	1801-1810	1
1708	N945	1731	1731-1740	11
1709	N283	1783	1781-1790	3
1710	N766	1735	1731-1740	2
1711	R715	1843	1841-1850	4
1712	K899	1939	1931-1940	14
1713	K634	1889	1881-1890	3
1714	P696	1952	1951-1960	1
1715	S121	1977	1971-1980	7
1716	P735	1960	1951-1960	3
1717	R780	1843	1841-1850	4
1718	S826	1869	1861-1870	2
1719	P734	1960	1951-1960	6
1720	N954	1751	1751-1760	5
1721	L396	1899	1891-1900	5
1722	L337	1933	1931-1940	2
1723	R520	1993	1991-2000	22
1724	N887	1734	1731-1740	1
1725	E232	1946	1941-1950	3
1726	R261	1976	1971-1980	2
1727	N854	1719	1711-1720	2
1728	Q679	1646	1641-1650	1
1729	M496	1805	1801-1810	7
1730	R686	1845	1841-1850	1
1731	K669	1936	1931-1940	7
1732	M386	1830	1821-1830	1
1733	Q538	1684	1681-1690	163
1734	S169	1892	1891-1900	1
1735	K979	1939	1931-1940	1
1736	R083	2005	2001-2010	2
1737	S665	1840	1831-1840	1
1738	Q253	1771	1771-1780	9
1739	S079	1922	1921-1930	1
1740	S323	1956	1951-1960	7
1741	P854	1912	1911-1920	1
1742	E258	1995	1991-2000	4
1743	R756	1727	1721-1730	11
1744	K595	1922	1921-1930	3
1745	M865	1840	1831-1840	8
1746	K977	1934	1931-1940	11
1747	M443	1824	1821-1830	4
1748	E066	1952	1951-1960	4
1749	E100	1996	1991-2000	3
1750	L545	1868	1861-1870	1
1751	K395	1942	1941-1950	2
1752	S365	1879	1871-1880	1
1753	Q445	1761	1761-1770	1
1754	E149	1871	1871-1880	2
1755	P444	1945	1941-1950	1
1756	P484	1957	1951-1960	1
1757	Q987	1695	1691-1700	68
1758	N969	1736	1731-1740	1
1759	R086	2007	2001-2010	4
1760	M389	1822	1821-1830	1
1761	R971	1989	1981-1990	1
1762	R563	1870	1861-1870	4
1763	L223	1946	1941-1950	2
1764	S318	1985	1981-1990	29
1765	K547	1939	1931-1940	3
1766	R732	1886	1881-1890	2
1767	M499	1805	1801-1810	4
1768	L282	1939	1931-1940	1
1769	N268	1802	1801-1810	9
1770	P874	1957	1951-1960	1
1771	N288	1788	1781-1790	5
1772	R836	1877	1871-1880	8
1773	K872	1896	1891-1900	1
1774	R233	1696	1691-1700	8
1775	S187	1984	1981-1990	33
1776	R253	1984	1981-1990	2
1777	R540	1983	1981-1990	1
1778	K955	1936	1931-1940	8
1779	Q285	1726	1721-1730	2
1780	R150	1986	1981-1990	3
1781	M563	1797	1791-1800	2
1782	Q372	1699	1691-1700	3
1783	M498	1805	1801-1810	2
1784	E067	1946	1941-1950	5
1785	S249	1989	1981-1990	1
1786	E272	2005	2001-2010	1
1787	R004	2002	2001-2010	5
1788	K459	1909	1901-1910	2
1789	L978	1839	1831-1840	4
1790	L539	1905	1901-1910	2
1791	K836	1860	1851-1860	1
1792	N924	1782	1781-1790	1
1793	R235	1696	1691-1700	4
1794	K457	1908	1901-1910	2
1795	K552	1924	1921-1930	5
1796	R248	1957	1951-1960	1
1797	Q835	1679	1671-1680	9
1798	M728	1845	1841-1850	1
1799	S657	1836	1831-1840	10
1800	N388	1776	1771-1780	6
1801	K426	1944	1941-1950	3
1802	P553	1959	1951-1960	9
1803	Q439	1676	1671-1680	1
1804	L843	1874	1871-1880	6
1805	E246	1693	1691-1700	20
1806	L457	1882	1881-1890	2
1807	S346	1939	1931-1940	12
1808	K572	1950	1941-1950	1
1809	S702	1993	1991-2000	3
1810	E022	1862	1861-1870	1
1811	L834	1848	1841-1850	1
1812	K774	1942	1941-1950	1
1813	R457	1966	1961-1970	20
1814	N622	1761	1761-1770	8
1815	M475	1809	1801-1810	32
1816	K627	1939	1931-1940	8
1817	N736	1738	1731-1740	2
1818	R249	2004	2001-2010	1
1819	M545	1808	1801-1810	3
1820	R208	1994	1991-2000	3
1821	Q989	1697	1691-1700	2
1822	K755	1925	1921-1930	3
1823	N872	1730	1721-1730	12
1824	L398	1937	1931-1940	7
1825	Q365	1681	1681-1690	1
1826	S415	1957	1951-1960	4
1827	R032	2001	2001-2010	8
1828	L349	1891	1891-1900	3
1829	R557	1982	1981-1990	1
1830	P587	1936	1931-1940	3
1831	S647	1950	1941-1950	6
1832	M979	1847	1841-1850	1
1833	K545	1913	1911-1920	1
1834	P373	1964	1961-1970	3
1835	M489	1800	1791-1800	1
1836	R721	1985	1981-1990	1
1837	N934	1763	1761-1770	4
1838	P247	1735	1731-1740	2
1839	N435	1776	1771-1780	2
1840	N686	1751	1751-1760	15
1841	N633	1764	1761-1770	4
1842	E260	2013	2011-2020	1
1843	P222	1750	1741-1750	5
1844	M543	1808	1801-1810	3
1845	P224	1732	1731-1740	4
1846	M379	1828	1821-1830	8
1847	L739	1956	1951-1960	1
1848	K236	1922	1921-1930	2
1849	R232	1680	1671-1680	5
1850	P565	1964	1961-1970	1
1851	R678	1791	1791-1800	6
1852	M434	1807	1801-1810	1
1853	M397	1823	1821-1830	9
1854	R433	1967	1961-1970	6
1855	P226	1746	1741-1750	1
1856	P776	1792	1791-1800	2
1857	M564	1797	1791-1800	2
1858	M427	1817	1811-1820	1
1859	K362	1937	1931-1940	4
1860	K883	1948	1941-1950	1
1861	M297	1854	1851-1860	1
1862	N324	1787	1781-1790	3
1863	Q548	1665	1661-1670	1
1864	K367	1936	1931-1940	1
1865	E099	1999	1991-2000	1
1866	R486	1839	1831-1840	4
1867	P243	1731	1731-1740	45
1868	Q527	1686	1681-1690	58
1869	N383	1780	1771-1780	1
1870	Q842	1679	1671-1680	14
1871	R621	1790	1781-1790	8
1872	R605	1941	1941-1950	1
1873	Q327	1713	1711-1720	13
1874	K587	1957	1951-1960	4
1875	P737	1960	1951-1960	2
1876	N922	1747	1741-1750	2
1877	P497	1950	1941-1950	1
1878	Q448	1741	1741-1750	3
1879	M764	1847	1841-1850	2
1880	Q367	1715	1711-1720	7
1881	Q335	1715	1711-1720	1
1882	N876	1770	1761-1770	2
1883	L692	1958	1951-1960	5
1884	N595	1761	1761-1770	3
1885	S312	1995	1991-2000	7
1886	E107	1995	1991-2000	1
1887	E209	1670	1661-1670	1
1888	R451	1987	1981-1990	8
1889	S689	1985	1981-1990	8
1890	E164	2009	2001-2010	2
1891	M392	1824	1821-1830	2
1892	K857	1878	1871-1880	1
1893	S669	1948	1941-1950	10
1894	M399	1823	1821-1830	5
1895	P495	1949	1941-1950	2
1896	Q239	1968	1961-1970	1
1897	Q977	1678	1671-1680	16
1898	M469	1807	1801-1810	19
1899	K779	1931	1931-1940	1
1900	R696	1951	1951-1960	1
1901	R266	1766	1761-1770	3
1902	E007	1948	1941-1950	1
1903	N726	1751	1751-1760	26
1904	E051	1910	1901-1910	1
1905	M552	1832	1831-1840	1
1906	R499	1852	1851-1860	2
1907	M678	1813	1811-1820	1
1908	N722	1755	1751-1760	3
1909	R165	2005	2001-2010	1
1910	N286	1788	1781-1790	5
1911	M226	1879	1871-1880	1
1912	N676	1757	1751-1760	8
1913	N342	1784	1781-1790	2
1914	M559	1797	1791-1800	8
1915	S683	1987	1981-1990	2
1916	N477	1775	1771-1780	17
1917	M958	1855	1851-1860	2
1918	N354	1781	1781-1790	2
1919	Q289	1759	1751-1760	4
1920	K876	1911	1911-1920	1
1921	Q938	1684	1681-1690	19
1922	R199	1999	1991-2000	1
1923	S002	1951	1951-1960	7
1924	M598	1794	1791-1800	9
1925	R017	1951	1951-1960	3
1926	M478	1840	1831-1840	3
1927	K384	1945	1941-1950	9
1928	Q798	1700	1691-1700	1
1929	E218	1727	1721-1730	4
1930	S299	1985	1981-1990	15
1931	K672	1936	1931-1940	2
1932	L575	1914	1911-1920	1
1933	K867	1896	1891-1900	6
1934	N988	1732	1731-1740	4
1935	L973	1816	1811-1820	3
1936	P442	1964	1961-1970	3
1937	R278	1821	1821-1830	10
1938	K859	1890	1881-1890	3
1939	R767	1946	1941-1950	2
1940	L777	1952	1951-1960	2
1941	M462	1814	1811-1820	2
1942	R745	1963	1961-1970	10
1943	N444	1776	1771-1780	1
1944	R236	1696	1691-1700	8
1945	R263	1763	1761-1770	3
1946	Q362	1702	1701-1710	1
1947	R013	1945	1941-1950	3
1948	M239	1874	1871-1880	2
1949	R595	1935	1931-1940	6
1950	M442	1824	1821-1830	1
1951	N958	1762	1761-1770	12
1952	E123	2002	2001-2010	1
1953	P954	1957	1951-1960	1
1954	S397	1843	1841-1850	24
1955	M272	1859	1851-1860	3
1956	N944	1731	1731-1740	13
1957	M899	1863	1861-1870	2
1958	N588	1769	1761-1770	1
1959	K834	1848	1841-1850	2
1960	Q962	1676	1671-1680	1
1961	E261	1977	1971-1980	8
1962	N759	1745	1741-1750	17
1963	P674	1962	1961-1970	4
1964	E192	1973	1971-1980	3
1965	S333	1837	1831-1840	13
1966	R020	1972	1971-1980	2
1967	M295	1851	1851-1860	1
1968	K396	1938	1931-1940	8
1969	N927	1735	1731-1740	2
1970	K785	1928	1921-1930	3
1971	E239	1673	1671-1680	48
1972	P476	1745	1741-1750	3
1973	N673	1757	1751-1760	3
1974	M784	1829	1821-1830	2
1975	S166	1923	1921-1930	1
1976	R334	1623	1621-1630	1
1977	K349	1936	1931-1940	12
1978	Q375	1688	1681-1690	3
1979	R541	1924	1921-1930	1
1980	L438	1942	1941-1950	1
1981	S355	1870	1861-1870	13
1982	S521	1950	1941-1950	3
1983	S597	1991	1991-2000	11
1984	N864	1727	1721-1730	3
1985	M344	1840	1831-1840	5
1986	M627	1794	1791-1800	3
1987	M387	1815	1811-1820	3
1988	R649	1922	1921-1930	4
1989	R062	1996	1991-2000	10
1990	L829	1859	1851-1860	1
1991	N953	1751	1751-1760	5
1992	P655	1943	1941-1950	3
1993	N936	1782	1781-1790	14
1994	K964	1954	1951-1960	13
1995	M363	1825	1821-1830	2
1996	M758	1844	1841-1850	3
1997	E070	1975	1971-1980	13
1998	Q328	1713	1711-1720	6
[truncated: 328 more rows]
