# Supplementary material for: Frequency patterns of semantic change: corpus-based evidence of a near-critical dynamics in language change
Source: R Soc Open Sci. 2017 Nov 8;4(11):170830. doi: 10.1098/rsos.170830 (PMC5717648; doi:10.1098/rsos.170830)
Supplement: full_data.zip [file rsos170830supp2.gz › a_legard_de.csv]

	Decade	Occurrences	Nombre de mots	Frequence	Average frequency	Normalized average frequency
0	1321-1330	0	247971	0.0	0.0	0.0
1	1331-1340	0	187017	0.0	0.0	0.0
2	1341-1350	0	589308	0.0	0.0	0.0
3	1351-1360	0	318194	0.0	0.0	0.0
4	1361-1370	0	662712	0.0	0.0	0.0
5	1371-1380	0	971929	0.0	0.0	0.0
6	1381-1390	0	241822	0.0	0.0	0.0
7	1391-1400	0	1263737	0.0	0.0	0.0
8	1401-1410	0	765291	0.0	0.0	0.0
9	1411-1420	0	324443	0.0	0.0	0.0
10	1421-1430	0	298510	0.0	0.0	0.0
11	1431-1440	0	213190	0.0	0.0	0.0
12	1441-1450	0	386463	0.0	0.0	0.0
13	1451-1460	0	694796	0.0	0.0	0.0
14	1461-1470	0	537606	0.0	0.0	0.0
15	1471-1480	0	183566	0.0	0.0	0.0
16	1481-1490	0	457731	0.0	0.0	0.0
17	1491-1500	0	626697	0.0	0.0	0.0
18	1501-1510	0	162065	0.0	0.0	0.0
19	1511-1520	0	216624	0.0	0.0	0.0
20	1521-1530	0	252956	0.0	0.0	0.0
21	1531-1540	0	194542	0.0	0.0	0.0
22	1541-1550	2	957168	0.20894973505173597	0.041789947010347196	0.00012061907018800693
23	1551-1560	0	1949051	0.0	0.041789947010347196	0.00012061907018800693
24	1561-1570	0	480126	0.0	0.041789947010347196	0.00012061907018800693
25	1571-1580	0	945849	0.0	0.041789947010347196	0.00012061907018800693
26	1581-1590	0	842175	0.0	0.041789947010347196	0.00012061907018800693
27	1591-1600	1	676127	0.14790120790916497	0.029580241581832995	8.537797941341951e-05
28	1601-1610	4	2099839	0.19049079477045622	0.06767840053592425	0.0001953413758202052
29	1611-1620	0	794187	0.0	0.06767840053592425	0.0001953413758202052
30	1621-1630	5	2095458	0.23861132029370188	0.11540066459466462	0.00033308299862261186
31	1631-1640	6	2094158	0.2865113329557751	0.17270293118581964	0.0004984755537789767
32	1641-1650	18	1247594	1.4427770572798524	0.4316781010599572	0.0012459602104181737
33	1651-1660	68	2303221	2.952387113524929	0.9840573648108517	0.0028403023417511416
34	1661-1670	168	2481229	6.770838161249928	2.3382249970608373	0.006748860556487464
35	1671-1680	448	2015147	22.231628759589253	6.736828484919949	0.019444628337669974
36	1681-1690	856	1684489	50.816597793158635	16.84284577696052	0.0486138064839843
37	1691-1700	350	1871214	18.704434661134428	20.295177297731435	0.058578332591496016
38	1701-1710	78	809750	9.632602655140476	21.631220406054545	0.06243457766922073
39	1711-1720	215	1714151	12.542652310094034	22.785583235823367	0.06576643571517223
40	1721-1730	186	1125965	16.51916356192244	21.643090196290004	0.06246883765670464
41	1731-1740	530	2909061	18.218937313449253	15.123558100348125	0.04365139576622631
42	1741-1750	244	2136771	11.419099192192332	13.666491006559706	0.039445836998449335
43	1751-1760	517	2483475	20.81760436485167	15.903491348501948	0.0459025310255683
44	1761-1770	337	3287236	10.251773830658948	15.445315652614928	0.04458009033410363
45	1771-1780	381	3011727	12.650549003943585	14.671592741019158	0.04234688008005062
46	1781-1790	227	2767020	8.20377156652283	12.668559591633874	0.03656548973813928
47	1791-1800	155	2497443	6.206347852583623	11.626009323712132	0.033556358285786826
48	1801-1810	388	1436685	27.006615924854785	12.863811635712755	0.03712904919906109
49	1811-1820	69	1624933	4.246328925561854	11.662722654693335	0.033662324628490274
50	1821-1830	304	3062877	9.92530878647755	11.117674611200128	0.032089142729081185
51	1831-1840	286	7375086	3.8779208811937926	10.252504474134323	0.0295919867154239
52	1841-1850	347	11919516	2.91119203162276	9.59347330994215	0.027689813299647672
53	1851-1860	259	5771056	4.4879134771868445	5.08973282040856	0.014690586713380043
54	1861-1870	171	6858196	2.493367060375644	4.739140447371318	0.01367866568748622
55	1871-1880	112	5715634	1.9595376470921686	3.1459862194942416	0.00908031619484281
56	1881-1890	159	7679389	2.0704772215602048	2.7844974875675246	0.008036944813738968
57	1891-1900	128	4613910	2.7742196965263735	2.7571030205482474	0.007957875674471022
58	1901-1910	146	4804354	3.0389101219435535	2.467302349499589	0.007121418823422738
59	1911-1920	221	5036866	4.387648986492792	2.8461587347230184	0.008214918772324917
60	1921-1930	692	11280218	6.134633213648885	3.6811778480343618	0.010625049347792988
61	1931-1940	729	10897083	6.6898637002214265	4.605055143766606	0.013291652881686957
62	1941-1950	687	12300750	5.585025303335162	5.1672162651283635	0.0149142285632908
63	1951-1960	849	9976887	8.509668396564981	6.261367920052649	0.018072298020257546
64	1961-1970	1025	13891857	7.378423201448157	6.8595227630437225	0.01979876302324433
65	1971-1980	459	10280590	4.464724300842656	6.525540980482477	0.018834785441212552
66	1981-1990	854	15628128	5.464506049604918	6.280469450359176	0.018127431108226545
67	1991-2000	325	10606407	3.0641856379827774	5.776301517288698	0.016672242201418094
68	2001-2010	312	11205157	2.7844322038504234	4.6312542787457875	0.013367271912745707
69	2011-2020	78	2099905	3.714453749098174	3.8984603882757893	0.01125219582312879
