# Supplementary material for: Frequency patterns of semantic change: corpus-based evidence of a near-critical dynamics in language change
Source: R Soc Open Sci. 2017 Nov 8;4(11):170830. doi: 10.1098/rsos.170830 (PMC5717648; doi:10.1098/rsos.170830)
Supplement: full_data.zip [file rsos170830supp2.gz › a_lencontre_de_complet.csv]

	Cote	Date	Decade	Occurrences
0	P527	1955	1951-1960	1
1	Q242	1968	1961-1970	2
2	S318	1985	1981-1990	4
3	5617	1494	1491-1500	5
4	5404	1451	1451-1460	1
5	S670	1976	1971-1980	1
6	7001	1394	1391-1400	2
7	L236	1928	1921-1930	1
8	0205	1412	1411-1420	1
9	S369	1981	1981-1990	1
10	L286	1946	1941-1950	1
11	S598	1994	1991-2000	3
12	L248	1946	1941-1950	1
13	S042	1561	1561-1570	1
14	K399	1937	1931-1940	1
15	7006	1400	1391-1400	1
16	S187	1984	1981-1990	3
17	R008	1970	1961-1970	3
18	R252	1948	1941-1950	3
19	6251	1455	1451-1460	3
20	E205	1645	1641-1650	1
21	E055	2009	2001-2010	3
22	S190	1987	1981-1990	12
23	L426	1893	1891-1900	1
24	M885	1837	1831-1840	1
25	K858	1890	1881-1890	4
26	6603	1435	1431-1440	2
27	L274	1948	1941-1950	1
28	S249	1989	1981-1990	1
29	Z139	1857	1851-1860	4
30	P677	1959	1951-1960	1
31	5605	1466	1461-1470	1
32	M734	1857	1851-1860	1
33	K459	1909	1901-1910	1
34	S649	1956	1951-1960	1
35	K836	1860	1851-1860	2
36	Z135	1852	1851-1860	1
37	E202	1613	1611-1620	5
38	P524	1959	1951-1960	1
39	K543	1949	1941-1950	1
40	P928	1957	1951-1960	1
41	R654	1598	1591-1600	3
42	R850	1560	1551-1560	9
43	S696	1972	1971-1980	3
44	S346	1939	1931-1940	2
45	S329	1996	1991-2000	2
46	R977	1546	1541-1550	2
47	K228	1909	1901-1910	2
48	P287	1916	1911-1920	1
49	Z147	1868	1861-1870	2
50	R457	1966	1961-1970	1
51	K627	1939	1931-1940	1
52	Q525	1601	1601-1610	2
53	B018	1637	1631-1640	2
54	R295	1997	1991-2000	1
55	P355	1936	1931-1940	1
56	R024	1977	1971-1980	1
57	L634	1932	1931-1940	1
58	6255	1480	1471-1480	1
59	K398	1937	1931-1940	1
60	M979	1847	1841-1850	1
61	P669	1893	1891-1900	1
62	S347	1967	1961-1970	1
63	K546	1938	1931-1940	1
64	R146	2001	2001-2010	2
65	P373	1964	1961-1970	1
66	6302	1411	1411-1420	10
67	L762	1942	1941-1950	4
68	K854	1878	1871-1880	1
69	E047	2002	2001-2010	1
70	0232	1404	1401-1410	1
71	5232	1373	1371-1380	4
72	S123	1970	1961-1970	3
73	P743	1920	1911-1920	3
74	K759	1866	1861-1870	1
75	E076	1946	1941-1950	3
76	E109	2008	2001-2010	1
77	S392	1812	1811-1820	1
78	P758	1920	1911-1920	2
79	6206	1490	1481-1490	13
80	P988	1963	1961-1970	1
81	P468	1953	1951-1960	1
82	0902	1400	1391-1400	18
83	E283	2008	2001-2010	2
84	R700	2008	2001-2010	1
85	L798	1939	1931-1940	2
86	0114	1429	1421-1430	1
87	K653	1951	1951-1960	1
88	L794	1957	1951-1960	2
89	K689	1923	1921-1930	1
90	P596	1964	1961-1970	1
91	L758	1964	1961-1970	2
92	S405	1592	1591-1600	11
93	6253	1419	1411-1420	2
94	P348	1935	1931-1940	1
95	P454	1967	1961-1970	1
96	N757	1745	1741-1750	1
97	S248	1984	1981-1990	1
98	R847	1999	1991-2000	1
99	K528	1922	1921-1930	1
100	K974	1959	1951-1960	2
101	P737	1960	1951-1960	1
102	S404	1592	1591-1600	12
103	R049	2004	2001-2010	1
104	P675	1868	1861-1870	1
105	L822	1939	1931-1940	1
106	0101	1422	1421-1430	4
107	L788	1949	1941-1950	2
108	S191	1989	1981-1990	9
109	P697	1952	1951-1960	1
110	L753	1955	1951-1960	2
111	L369	1902	1901-1910	1
112	L692	1958	1951-1960	1
113	L929	1861	1861-1870	1
114	P362	1957	1951-1960	1
115	R451	1987	1981-1990	1
116	S344	1859	1851-1860	2
117	E210	1687	1681-1690	1
118	P746	1909	1901-1910	1
119	6204	1451	1451-1460	1
120	R878	1563	1561-1570	1
121	M735	1857	1851-1860	1
122	K646	1927	1921-1930	1
123	S983	1932	1931-1940	1
124	P334	1949	1941-1950	4
125	K526	1922	1921-1930	1
126	S669	1948	1941-1950	3
127	L746	1912	1911-1920	1
128	K888	1933	1931-1940	1
129	K663	1951	1951-1960	1
130	R231	1980	1971-1980	1
131	S308	1987	1981-1990	1
132	R009	1970	1961-1970	1
133	K968	1956	1951-1960	4
134	S681	1929	1921-1930	2
135	L954	1946	1941-1950	1
136	P335	1949	1941-1950	2
137	K429	1913	1911-1920	1
138	L783	1907	1901-1910	1
139	0702	1495	1491-1500	2
140	M894	1829	1821-1830	1
141	P523	1951	1951-1960	2
142	M777	1866	1861-1870	1
143	R631	1578	1571-1580	2
144	K385	1896	1891-1900	1
145	P955	1923	1921-1930	4
146	K625	1939	1931-1940	1
147	S433	1930	1921-1930	1
148	S633	1944	1941-1950	1
149	6503	1470	1461-1470	5
150	5121	1500	1491-1500	1
151	P739	1960	1951-1960	5
152	R685	1845	1841-1850	1
153	K867	1896	1891-1900	1
154	E190	1968	1961-1970	1
155	S673	1925	1921-1930	1
156	P494	1950	1941-1950	1
157	S414	1996	1991-2000	4
158	R003	2000	1991-2000	1
159	K639	1890	1881-1890	1
160	E126	2012	2011-2020	2
161	P369	1939	1931-1940	1
162	R849	1560	1551-1560	9
163	S810	1589	1581-1590	1
164	L299	1925	1921-1930	1
165	E031	1992	1991-2000	2
166	S038	1984	1981-1990	1
167	P753	1958	1951-1960	2
168	P865	1918	1911-1920	1
169	K433	1918	1911-1920	1
170	P966	1956	1951-1960	1
171	P834	1963	1961-1970	1
172	E083	1988	1981-1990	1
173	R683	1842	1841-1850	2
174	S406	1845	1841-1850	3
175	9003	1350	1341-1350	2
176	E244	1634	1631-1640	1
177	0302	1489	1481-1490	1
178	R632	1548	1541-1550	2
179	K967	1956	1951-1960	1
180	6612	1418	1411-1420	1
181	S886	1587	1581-1590	1
182	R595	1935	1931-1940	4
183	K232	1912	1911-1920	1
184	M263	1863	1861-1870	2
185	S328	1996	1991-2000	1
186	S397	1843	1841-1850	1
187	M272	1859	1851-1860	1
188	E228	1946	1941-1950	1
189	M895	1829	1821-1830	1
190	K864	1890	1881-1890	4
191	E265	2007	2001-2010	1
192	P674	1962	1961-1970	1
193	6605	1440	1431-1440	2
194	K454	1907	1901-1910	1
195	R440	1967	1961-1970	2
196	E192	1973	1971-1980	1
197	6701	1350	1341-1350	6
198	P952	1948	1941-1950	1
199	S739	1862	1861-1870	1
200	P742	1938	1931-1940	5
201	P977	1952	1951-1960	1
202	M688	1881	1881-1890	3
203	S691	1997	1991-2000	3
204	R334	1623	1621-1630	3
205	5237	1378	1371-1380	1
206	R214	2008	2001-2010	1
207	L486	1884	1881-1890	1
208	S521	1950	1941-1950	1
209	P948	1965	1961-1970	2
210	P774	1898	1891-1900	1
211	S597	1991	1991-2000	1
212	R031	2001	2001-2010	5
213	5207	1343	1341-1350	1
214	R062	1996	1991-2000	1
215	E166	1955	1951-1960	1
216	K964	1954	1951-1960	1
217	R007	1970	1961-1970	2
218	P368	1939	1931-1940	3
219	R147	2008	2001-2010	2
220	0903	1400	1391-1400	20
221	K863	1890	1881-1890	1
222	P329	1949	1941-1950	2
223	6606	1445	1441-1450	2
224	S118	1846	1841-1850	1
225	R653	1558	1551-1560	1
226	E194	1953	1951-1960	1
227	P266	1911	1911-1920	1
228	P763	1966	1961-1970	1
229	K766	1926	1921-1930	1
230	P747	1939	1931-1940	1
231	S226	1978	1971-1980	8
232	S083	1926	1921-1930	2
233	5608	1400	1391-1400	3
234	E080	1851	1851-1860	1
235	L776	1942	1941-1950	1
236	M368	1862	1861-1870	1
237	P946	1920	1911-1920	1
238	5415	1372	1371-1380	1
239	P668	1896	1891-1900	1
240	K353	1937	1931-1940	1
241	K862	1890	1881-1890	1
242	P547	1959	1951-1960	1
243	K866	1896	1891-1900	2
244	P552	1953	1951-1960	1
245	R789	1532	1531-1540	3
246	R802	2009	2001-2010	4
247	P728	1960	1951-1960	1
248	R575	1790	1781-1790	1
249	Q789	1601	1601-1610	2
250	P625	1948	1941-1950	1
251	E175	2011	2011-2020	1
252	6501	1470	1461-1470	40
253	R054	2006	2001-2010	1
254	K224	1904	1901-1910	1
255	S256	1990	1981-1990	1
256	K684	1886	1881-1890	1
257	R491	1844	1841-1850	1
258	R713	1843	1841-1850	1
259	K754	1925	1921-1930	1
260	P488	1907	1901-1910	1
261	R272	1872	1871-1880	1
262	E052	1914	1911-1920	1
263	R522	1960	1951-1960	1
264	S719	1550	1541-1550	1
265	R960	1583	1581-1590	1
266	R180	1975	1971-1980	1
267	E034	1978	1971-1980	5
268	R167	2007	2001-2010	1
269	6207	1404	1401-1410	1
270	R675	1992	1991-2000	1
271	R243	2006	2001-2010	3
272	P325	1967	1961-1970	2
273	E087	1984	1981-1990	1
274	E032	1993	1991-2000	1
275	E013	1552	1551-1560	1
276	Q766	1655	1651-1660	2
277	5701	1456	1451-1460	3
278	E065	1947	1941-1950	1
279	E085	1976	1971-1980	1
280	P849	1846	1841-1850	1
281	Q528	1686	1681-1690	1
282	P838	1969	1961-1970	1
283	R823	1985	1981-1990	1
284	E179	2012	2011-2020	1
285	S269	1994	1991-2000	1
286	S307	1995	1991-2000	1
287	R524	1886	1881-1890	1
288	R449	1950	1941-1950	6
289	R872	1967	1961-1970	1
290	P482	1911	1911-1920	1
291	P983	1945	1941-1950	2
292	R544	1981	1981-1990	1
293	L336	1933	1931-1940	1
294	K855	1878	1871-1880	1
295	R022	1991	1991-2000	1
296	P657	1946	1941-1950	1
297	R018	1564	1561-1570	1
298	P346	1935	1931-1940	1
299	R851	1560	1551-1560	7
300	0901	1400	1391-1400	20
301	R955	1926	1921-1930	1
302	K487	1903	1901-1910	1
303	K973	1959	1951-1960	2
304	0601	1456	1451-1460	5
305	P332	1949	1941-1950	7
306	P574	1949	1941-1950	1
307	R914	1929	1921-1930	1
308	R892	1889	1881-1890	1
309	R790	1534	1531-1540	5
310	P643	1914	1911-1920	1
311	S820	1582	1581-1590	1
312	K972	1959	1951-1960	5
313	R610	1934	1931-1940	1
314	L372	1902	1901-1910	1
315	R337	1981	1981-1990	2
316	P326	1967	1961-1970	2
317	6303	1421	1421-1430	10
318	E268	1998	1991-2000	2
319	K449	1904	1901-1910	1
320	R976	1537	1531-1540	1
321	6608	1452	1451-1460	2
322	L228	1943	1941-1950	4
323	L368	1908	1901-1910	1
324	M754	1843	1841-1850	2
325	P762	1966	1961-1970	1
326	R450	1992	1991-2000	1
327	S972	1515	1511-1520	6
328	6401	1460	1451-1460	16
329	K939	1943	1941-1950	1
330	P772	1959	1951-1960	1
331	S044	1585	1581-1590	1
332	Z161	1880	1871-1880	1
333	L235	1945	1941-1950	1
334	R172	1989	1981-1990	1
335	L598	1935	1931-1940	1
336	P356	1961	1961-1970	2
337	R549	1961	1961-1970	1
338	5236	1377	1371-1380	1
339	R793	1951	1951-1960	1
340	E071	1976	1971-1980	1
341	L693	1958	1951-1960	1
342	L778	1912	1911-1920	1
343	S380	1515	1511-1520	2
344	6304	1421	1421-1430	41
345	R722	1982	1981-1990	3
346	0704	1494	1491-1500	1
347	5307	1485	1481-1490	3
348	M697	1797	1791-1800	1
349	S700	1997	1991-2000	1
350	R826	1966	1961-1970	1
351	P489	1950	1941-1950	1
352	R935	1526	1521-1530	2
353	S124	1975	1971-1980	2
354	5502	1392	1391-1400	8
355	R212	1997	1991-2000	2
356	Q792	1601	1601-1610	1
357	E064	2006	2001-2010	1
358	L242	1906	1901-1910	1
359	L338	1933	1931-1940	1
360	P478	1964	1961-1970	2
361	S012	1974	1971-1980	1
362	R643	1867	1861-1870	2
363	R679	1971	1971-1980	3
364	R516	1548	1541-1550	2
365	S999	1972	1971-1980	2
366	P654	1961	1961-1970	1
367	L644	1945	1941-1950	1
368	L527	1899	1891-1900	1
369	S970	1561	1561-1570	18
370	5607	1453	1451-1460	5
371	E201	1598	1591-1600	1
372	6402	1460	1451-1460	6
373	R154	2002	2001-2010	1
374	R657	1537	1531-1540	6
375	P678	1933	1931-1940	3
376	R176	1999	1991-2000	2
377	K869	1896	1891-1900	2
378	L674	1929	1921-1930	1
379	Q793	1602	1601-1610	2
380	E169	2003	2001-2010	1
381	K624	1939	1931-1940	1
382	L247	1946	1941-1950	1
383	L766	1955	1951-1960	2
384	S997	1963	1961-1970	1
385	M823	1873	1871-1880	2
386	P522	1954	1951-1960	1
387	R095	2005	2001-2010	3
388	S071	1584	1581-1590	1
389	K846	1863	1861-1870	1
390	K959	1904	1901-1910	1
391	L524	1927	1921-1930	1
392	R446	1850	1841-1850	1
393	P626	1948	1941-1950	1
394	E005	1981	1981-1990	1
395	R852	1560	1551-1560	6
396	E081	1884	1881-1890	1
397	P956	1945	1941-1950	1
398	S818	1576	1571-1580	1
399	L852	1836	1831-1840	1
400	R097	2003	2001-2010	1
401	P683	1961	1961-1970	1
402	K446	1922	1921-1930	1
403	R698	1950	1941-1950	1
404	R117	1989	1981-1990	1
405	L563	1915	1911-1920	1
406	A005	1371	1371-1380	2
407	S884	1996	1991-2000	1
408	S885	1993	1991-2000	3
409	5602	1461	1461-1470	7
410	P664	1945	1941-1950	1
411	R958	1933	1931-1940	1
412	L675	1929	1921-1930	1
413	6607	1446	1441-1450	2
414	0904	1390	1381-1390	16
415	P578	1947	1941-1950	2
416	P935	1911	1911-1920	1
417	R179	2001	2001-2010	3
418	S188	1985	1981-1990	3
419	7104	1494	1491-1500	5
420	K865	1890	1881-1890	1
421	P738	1960	1951-1960	1
422	K438	1920	1911-1920	1
423	E040	1979	1971-1980	1
424	R130	2004	2001-2010	3
425	P722	1949	1941-1950	1
426	E036	1983	1981-1990	1
427	6702	1350	1341-1350	15
428	P757	1920	1911-1920	1
429	R178	1996	1991-2000	1
430	P289	1967	1961-1970	1
431	S317	1987	1981-1990	1
432	R073	2005	2001-2010	1
433	S331	1992	1991-2000	2
434	P842	1966	1961-1970	1
435	P736	1960	1951-1960	2
436	P769	1963	1961-1970	1
437	K369	1936	1931-1940	1
438	6305	1431	1431-1440	8
439	P845	1960	1951-1960	1
440	R712	1842	1841-1850	1
441	0602	1442	1441-1450	4
442	R717	1843	1841-1850	1
443	P982	1945	1941-1950	2
444	E255	2013	2011-2020	1
445	R444	1865	1861-1870	1
446	0804	1349	1341-1350	1
447	R432	1849	1841-1850	1
448	R613	1946	1941-1950	1
449	5214	1350	1341-1350	1
450	R607	1938	1931-1940	1
451	R421	1542	1541-1550	1
452	6301	1400	1391-1400	40
453	M946	1803	1801-1810	1
454	R832	1984	1981-1990	1
455	L772	1962	1961-1970	1
456	S321	1985	1981-1990	2
457	L688	1924	1921-1930	1
458	K847	1863	1861-1870	1
459	R619	1970	1961-1970	2
460	L354	1832	1831-1840	1
461	S591	1615	1611-1620	1
462	E259	2012	2011-2020	1
463	E182	2007	2001-2010	1
464	6403	1502	1501-1510	20
465	P729	1960	1951-1960	1
466	M264	1863	1861-1870	3
467	S320	1989	1981-1990	1
468	5304	1450	1441-1450	2
469	P579	1945	1941-1950	4
470	R671	1507	1501-1510	1
471	P828	1967	1961-1970	1
472	6502	1470	1461-1470	32
473	M652	1834	1831-1840	1
474	R184	2000	1991-2000	1
475	L232	1927	1921-1930	2
476	R720	1990	1981-1990	1
477	M864	1840	1831-1840	1
478	A017	1322	1321-1330	3
479	R591	1932	1931-1940	1
480	R217	2008	2001-2010	1
481	K868	1896	1891-1900	1
482	S085	1625	1621-1630	1
483	S386	1981	1981-1990	1
484	E165	1955	1951-1960	2
485	K892	1936	1931-1940	1
486	Q298	1727	1721-1730	2
487	S749	1967	1961-1970	1
488	P337	1968	1961-1970	1
489	R715	1843	1841-1850	2
490	S189	1986	1981-1990	8
491	L574	1914	1911-1920	1
492	R776	1577	1571-1580	30
493	M876	1842	1841-1850	1
494	S746	1580	1571-1580	3
495	L534	1883	1881-1890	2
496	5614	1460	1451-1460	1
497	P364	1957	1951-1960	1
498	6209	1441	1441-1450	5
499	R596	1562	1561-1570	1
500	S121	1977	1971-1980	4
501	R957	1988	1981-1990	1
502	K873	1896	1891-1900	4
503	P734	1960	1951-1960	1
504	K652	1951	1951-1960	2
505	Q237	1913	1911-1920	1
506	S311	1960	1951-1960	2
507	P436	1966	1961-1970	1
508	R804	2008	2001-2010	2
509	M276	1864	1861-1870	3
510	R571	1898	1891-1900	1
511	P376	1964	1961-1970	1
512	P965	1921	1921-1930	1
513	R001	1993	1991-2000	1
514	S971	1583	1581-1590	3
515	Q794	1602	1601-1610	1
516	K544	1949	1941-1950	1
517	R781	1843	1841-1850	1
518	L789	1949	1941-1950	1
519	E073	1988	1981-1990	2
520	Z136	1853	1851-1860	3
521	S129	1989	1981-1990	1
522	P333	1949	1941-1950	5
523	K965	1954	1951-1960	1
524	R583	1973	1971-1980	1
525	L429	1928	1921-1930	1
526	R136	2008	2001-2010	1
527	P297	1966	1961-1970	1
528	E069	1996	1991-2000	1
529	Z156	1876	1871-1880	1
