# Supplementary material for: Frequency patterns of semantic change: corpus-based evidence of a near-critical dynamics in language change
Source: R Soc Open Sci. 2017 Nov 8;4(11):170830. doi: 10.1098/rsos.170830 (PMC5717648; doi:10.1098/rsos.170830)
Supplement: full_data.zip [file rsos170830supp2.gz › a_lencontre_de.csv]

	Decade	Occurrences	Nombre de mots	Frequence	Average frequency	Normalized average frequency
0	1321-1330	3	247971	1.2098188901121503	0.24196377802243005	0.0018229065939702385
1	1331-1340	0	187017	0.0	0.24196377802243005	0.0018229065939702385
2	1341-1350	26	589308	4.411954360029051	1.1243546500282402	0.00847066251919567
3	1351-1360	0	318194	0.0	1.1243546500282402	0.00847066251919567
4	1361-1370	0	662712	0.0	1.1243546500282402	0.00847066251919567
5	1371-1380	9	971929	0.9259935653736023	1.0675895850805306	0.00804300590031639
6	1381-1390	16	241822	6.616436883327406	2.3908769617460117	0.018012387699345295
7	1391-1400	112	1263737	8.862603532222291	3.28100679618466	0.024718447416008472
8	1401-1410	2	765291	0.2613384973820416	3.333274495661068	0.025112221785072778
9	1411-1420	14	324443	4.3150877041575875	4.1962920364925855	0.031614022917256776
10	1421-1430	56	298510	18.7598405413554	7.763061431688945	0.05848534846364479
11	1431-1440	12	213190	5.62878183779727	7.565530422582917	0.05699718944267102
12	1441-1450	15	386463	3.881354748061263	6.569280665750712	0.049491643505946877
13	1451-1460	43	694796	6.188866947996246	7.754786355873553	0.05842300570146456
14	1461-1470	85	537606	15.810835444544889	10.053935903951015	0.07574433745602817
15	1471-1480	1	183566	0.5447631914406807	6.41092043396807	0.04829858926824824
16	1481-1490	17	457731	3.7139717432291017	6.027958415054436	0.04541343019516952
17	1491-1500	14	626697	2.2339344212593963	5.698474349694062	0.042931163302734617
18	1501-1510	21	162065	12.957763860179558	7.052253732130725	0.053130265760111456
19	1511-1520	8	216624	3.6930349361104953	4.628693630443847	0.03487164983686921
20	1521-1530	2	252956	0.7906513385727163	4.677871259870253	0.03524214423768366
21	1531-1540	15	194542	7.710417287783615	5.477160368781156	0.041263828140251986
22	1541-1550	8	957168	0.8357989402069439	5.197533272570665	0.039157173657912055
23	1551-1560	33	1949051	1.693131683060115	2.944606837146777	0.022184077567127085
24	1561-1570	22	480126	4.582130524070765	3.122425954738831	0.02352373114933589
25	1571-1580	36	945849	3.8061043570379627	3.72551655843188	0.028067294848079422
26	1581-1590	9	842175	1.0686615014694094	2.397165401169039	0.01805976354123249
27	1591-1600	27	676127	3.9933326135474547	3.0286721358371413	0.02281740867378776
28	1601-1610	8	2099839	0.38098158954091244	2.766242117133301	0.020840313525659356
29	1611-1620	6	794187	0.7554895761325733	2.0009139275456627	0.015074484380681786
30	1621-1630	4	2095458	0.19088905623496152	1.2778708673850623	0.00962722292335326
31	1631-1640	3	2094158	0.14325566647788754	1.0927897003867582	0.008232858516836018
32	1641-1650	1	1247594	0.08015428095999179	0.3101540338692653	0.0023366383105257247
33	1651-1660	2	2303221	0.08683491510367437	0.25132469898181775	0.0018934298957717182
34	1661-1670	0	2481229	0.0	0.10022678375530306	0.0007550884950351306
35	1671-1680	0	2015147	0.0	0.06204897250831074	0.0004674645191066262
36	1681-1690	2	1684489	0.11873036867560428	0.05714391294785409	0.0004305107837597417
37	1691-1700	0	1871214	0.0	0.041113056755855734	0.00030973752712513296
38	1701-1710	0	809750	0.0	0.023746073735120856	0.00017889815883368544
39	1711-1720	0	1714151	0.0	0.023746073735120856	0.00017889815883368544
40	1721-1730	2	1125965	0.1776254146443273	0.059271156663986316	0.0004465370114406457
41	1731-1740	0	2909061	0.0	0.035525082928865456	0.0002676388526069602
42	1741-1750	1	2136771	0.04679958685324726	0.04488500029951491	0.0003381545935720884
43	1751-1760	0	2483475	0.0	0.04488500029951491	0.0003381545935720884
44	1761-1770	0	3287236	0.0	0.04488500029951491	0.0003381545935720884
45	1771-1780	0	3011727	0.0	0.009359917370649453	7.051574096512823e-05
46	1781-1790	1	2767020	0.03613996284811819	0.01658790994027309	0.00012496998789424257
47	1791-1800	1	2497443	0.040040953887636274	0.015236183347150895	0.00011478635074001136
48	1801-1810	1	1436685	0.06960468021869791	0.029157119390890475	0.0002196638919809918
49	1811-1820	1	1624933	0.06154099892118629	0.04146531917512773	0.00031239140156926284
50	1821-1830	2	3062877	0.06529808412156284	0.054524935999440305	0.0004107799364910361
51	1831-1840	5	7375086	0.06779581960129007	0.06085610735007467	0.0004584777121537925
52	1841-1850	22	11919516	0.18457125272536234	0.08976216711761989	0.0006762501712657152
53	1851-1860	16	5771056	0.2772456202123147	0.13129035511634327	0.0009891152139478103
54	1861-1870	21	6858196	0.30620297232683347	0.1802227497974727	0.001357762065356769
55	1871-1880	7	5715634	0.12247110294326054	0.1916573535618122	0.0014439080776723777
56	1881-1890	22	7679389	0.2864811249957516	0.23539441464070454	0.0017734143272987207
57	1891-1900	17	4613910	0.368451053444909	0.27217037478461387	0.002050477038064067
58	1901-1910	15	4804354	0.3122167933503651	0.279164609412224	0.002103170199522571
59	1911-1920	23	5036866	0.4566331524404263	0.3092506454349425	0.0023298323631756597
60	1921-1930	29	11280218	0.25708723005175965	0.33617387085664235	0.0025326665458507798
61	1931-1940	44	10897083	0.40377778163202027	0.35963320218389605	0.002709404444870604
62	1941-1950	83	12300750	0.6747556043330691	0.42089411236152807	0.0031709318603710835
63	1951-1960	68	9976887	0.6815753250487853	0.4947658187012121	0.0037274664859048277
64	1961-1970	55	13891857	0.3959153912972182	0.4826222664725705	0.0036359793979913605
65	1971-1980	37	10280590	0.35990152316160845	0.5031851250945403	0.0037908958523434314
66	1981-1990	70	15628128	0.4479103319348293	0.5120116351551021	0.003857393009573516
67	1991-2000	43	10606407	0.40541533056387524	0.45814358040126335	0.0034515618846932467
68	2001-2010	48	11205157	0.42837418520775744	0.40750335243305774	0.003070048559691185
69	2011-2020	6	2099905	0.2857272114690903	0.3854657164674321	0.002904021428499959
