# Supplementary material for: Frequency patterns of semantic change: corpus-based evidence of a near-critical dynamics in language change
Source: R Soc Open Sci. 2017 Nov 8;4(11):170830. doi: 10.1098/rsos.170830 (PMC5717648; doi:10.1098/rsos.170830)
Supplement: full_data.zip [file rsos170830supp2.gz › a_lenvi_complet.csv]

	Cote	Date	Decade	Occurrences
0	M247	1874	1871-1880	1
1	S006	1679	1671-1680	1
2	S881	1715	1711-1720	1
3	Q972	1656	1651-1660	5
4	M288	1794	1791-1800	1
5	S389	1930	1921-1930	1
6	R233	1696	1691-1700	1
7	N536	1770	1761-1770	1
8	N453	1776	1771-1780	5
9	Q285	1726	1721-1730	2
10	E055	2009	2001-2010	1
11	N445	1776	1771-1780	4
12	S403	1861	1861-1870	1
13	N974	1756	1751-1760	1
14	N629	1762	1761-1770	1
15	S161	1952	1951-1960	3
16	N236	1838	1831-1840	8
17	N935	1763	1761-1770	2
18	S164	1846	1841-1850	1
19	Q473	1729	1721-1730	1
20	S050	1556	1551-1560	1
21	M377	1833	1831-1840	1
22	N266	1836	1831-1840	1
23	S880	1715	1711-1720	4
24	M655	1834	1831-1840	1
25	L843	1874	1871-1880	1
26	K543	1949	1941-1950	1
27	Q869	1672	1671-1680	1
28	R411	1697	1691-1700	1
29	M437	1797	1791-1800	1
30	S329	1996	1991-2000	2
31	R319	1682	1681-1690	4
32	Q875	1633	1631-1640	1
33	K774	1942	1941-1950	1
34	Q382	1671	1671-1680	1
35	N736	1738	1731-1740	1
36	R300	1682	1681-1690	1
37	R249	2004	2001-2010	1
38	Q489	1738	1731-1740	6
39	Q989	1697	1691-1700	1
40	K755	1925	1921-1930	1
41	P587	1936	1931-1940	1
42	S995	1960	1951-1960	1
43	S094	1604	1601-1610	5
44	Q844	1660	1651-1660	8
45	N794	1736	1731-1740	4
46	P669	1893	1891-1900	1
47	R146	2001	2001-2010	2
48	K937	1934	1931-1940	1
49	M489	1800	1791-1800	2
50	Q287	1729	1721-1730	1
51	K828	1899	1891-1900	1
52	S934	1682	1681-1690	1
53	K744	1918	1911-1920	1
54	N973	1756	1751-1760	2
55	Q379	1699	1691-1700	1
56	Q997	1704	1701-1710	2
57	P224	1732	1731-1740	1
58	P576	1962	1961-1970	1
59	R397	1630	1621-1630	2
60	S668	1886	1881-1890	1
61	R246	1766	1761-1770	1
62	R369	1663	1661-1670	1
63	S095	1601	1601-1610	2
64	Q423	1690	1681-1690	1
65	R308	1682	1681-1690	1
66	S713	1728	1721-1730	2
67	N986	1732	1731-1740	4
68	R678	1791	1791-1800	1
69	R865	1948	1941-1950	1
70	N959	1742	1741-1750	1
71	N332	1786	1781-1790	1
72	K653	1951	1951-1960	1
73	L794	1957	1951-1960	1
74	M534	1801	1801-1810	1
75	S534	1662	1661-1670	2
76	R122	2008	2001-2010	2
77	M338	1842	1841-1850	1
78	P226	1746	1741-1750	1
79	N398	1772	1771-1780	1
80	R187	2009	2001-2010	1
81	K594	1918	1911-1920	1
82	E086	2001	2001-2010	5
83	N337	1785	1781-1790	1
84	M459	1814	1811-1820	1
85	Q647	1657	1651-1660	1
86	R329	1682	1681-1690	2
87	N757	1745	1741-1750	1
88	N228	1835	1831-1840	1
89	N475	1775	1771-1780	2
90	R999	1938	1931-1940	1
91	N875	1770	1761-1770	1
92	M983	1850	1841-1850	1
93	N998	1766	1761-1770	1
94	R283	2009	2001-2010	1
95	R621	1790	1781-1790	2
96	R182	1993	1991-2000	1
97	S404	1592	1591-1600	4
98	S133	1573	1571-1580	3
99	R011	1794	1791-1800	2
100	P627	1965	1961-1970	1
101	N278	1783	1781-1790	1
102	P994	1941	1941-1950	2
103	N832	1729	1721-1730	2
104	N976	1756	1751-1760	1
105	P759	1920	1911-1920	1
106	N478	1775	1771-1780	1
107	N876	1770	1761-1770	1
108	P697	1952	1951-1960	1
109	K775	1816	1811-1820	1
110	R313	1682	1681-1690	2
111	Q644	1667	1661-1670	1
112	L436	1894	1891-1900	1
113	N547	1771	1771-1780	1
114	E282	2006	2001-2010	1
115	R451	1987	1981-1990	4
116	P244	1731	1731-1740	1
117	R875	1961	1961-1970	1
118	Q322	1763	1761-1770	1
119	M656	1831	1831-1840	1
120	N653	1749	1741-1750	1
121	M684	1848	1841-1850	1
122	Q977	1678	1671-1680	1
123	E163	2012	2011-2020	1
124	R658	1931	1931-1940	1
125	L989	1879	1871-1880	8
126	Q633	1662	1661-1670	2
127	N286	1788	1781-1790	1
128	M226	1879	1871-1880	1
129	Q488	1778	1771-1780	1
130	Q222	1942	1941-1950	1
131	K968	1956	1951-1960	1
132	Q867	1637	1631-1640	1
133	L954	1946	1941-1950	1
134	N296	1788	1781-1790	1
135	N477	1775	1771-1780	3
136	K729	1896	1891-1900	1
137	R677	1789	1781-1790	4
138	L757	1964	1961-1970	1
139	Q252	1771	1771-1780	2
140	N662	1706	1701-1710	4
141	R527	1982	1981-1990	1
142	R806	2008	2001-2010	2
143	S116	1820	1811-1820	1
144	K999	1899	1891-1900	1
145	M977	1848	1841-1850	1
146	E218	1727	1721-1730	1
147	N433	1778	1771-1780	1
148	R685	1845	1841-1850	1
149	L768	1938	1931-1940	1
150	E190	1968	1961-1970	1
151	N549	1773	1771-1780	2
152	N988	1732	1731-1740	1
153	S234	1713	1711-1720	2
154	S345	1833	1831-1840	1
155	E118	2000	1991-2000	1
156	R309	1682	1681-1690	1
157	P242	1731	1731-1740	1
158	R837	1864	1861-1870	1
159	L748	1955	1951-1960	1
160	M365	1831	1831-1840	1
161	R745	1963	1961-1970	1
162	Q334	1713	1711-1720	1
163	M462	1814	1811-1820	1
164	N444	1776	1771-1780	10
165	N439	1769	1761-1770	1
166	M346	1839	1831-1840	3
167	R683	1842	1841-1850	1
168	Q362	1702	1701-1710	1
169	Q277	1777	1771-1780	1
170	R013	1945	1941-1950	1
171	M239	1874	1871-1880	1
172	R595	1935	1931-1940	2
173	N469	1778	1771-1780	2
174	M773	1869	1861-1870	1
175	S096	1604	1601-1610	1
176	N424	1779	1771-1780	5
177	M692	1886	1881-1890	1
178	S397	1843	1841-1850	1
179	Q373	1699	1691-1700	1
180	N944	1731	1731-1740	2
181	R993	1604	1601-1610	1
182	K735	1930	1921-1930	1
183	K834	1848	1841-1850	1
184	N737	1738	1731-1740	1
185	N759	1745	1741-1750	1
186	N752	1769	1761-1770	3
187	S333	1837	1831-1840	1
188	M295	1851	1851-1860	2
189	R188	1985	1981-1990	2
190	E252	2012	2011-2020	2
191	E185	1998	1991-2000	1
192	N673	1757	1751-1760	1
193	L245	1911	1911-1920	1
194	L847	1860	1851-1860	1
195	R869	1980	1971-1980	1
196	N287	1788	1781-1790	1
197	S355	1870	1861-1870	1
198	M769	1878	1871-1880	2
199	R324	1682	1681-1690	6
200	Q247	1929	1921-1930	1
201	N937	1782	1781-1790	1
202	M629	1792	1791-1800	1
203	L975	1824	1821-1830	1
204	K756	1866	1861-1870	1
205	R317	1682	1681-1690	2
206	P655	1943	1941-1950	1
207	Q467	1744	1741-1750	1
208	M554	1796	1791-1800	4
209	R007	1970	1961-1970	2
210	R333	1682	1681-1690	1
211	M363	1825	1821-1830	1
212	M542	1860	1851-1860	1
213	Q383	1671	1671-1680	2
214	R409	1697	1691-1700	1
215	R896	1959	1951-1960	2
216	Q524	1601	1601-1610	1
217	N298	1787	1781-1790	3
218	Q839	1679	1671-1680	1
219	R951	1637	1631-1640	1
220	N769	1749	1741-1750	1
221	S226	1978	1971-1980	1
222	Q973	1656	1651-1660	2
223	M623	1898	1891-1900	1
224	L776	1942	1941-1950	1
225	M676	1811	1811-1820	1
226	L264	1914	1911-1920	1
227	K723	1908	1901-1910	1
228	M439	1824	1821-1830	1
229	E092	2010	2001-2010	1
230	Q326	1783	1781-1790	2
231	R802	2009	2001-2010	2
232	N868	1754	1751-1760	2
233	N289	1788	1781-1790	1
234	R406	1697	1691-1700	1
235	R575	1790	1781-1790	3
236	S034	1857	1851-1860	1
237	K795	1848	1841-1850	1
238	R737	1876	1871-1880	1
239	M859	1795	1791-1800	1
240	L343	1941	1941-1950	1
241	R054	2006	2001-2010	1
242	R327	1682	1681-1690	2
243	K224	1904	1901-1910	1
244	R325	1682	1681-1690	2
245	P229	1768	1761-1770	1
246	R429	1668	1661-1670	1
247	R539	1982	1981-1990	1
248	N829	1748	1741-1750	1
249	P223	1732	1731-1740	2
250	Q984	1686	1681-1690	4
251	K938	1939	1931-1940	1
252	N537	1767	1761-1770	1
253	S819	1579	1571-1580	1
254	L865	1831	1831-1840	2
255	Q991	1986	1981-1990	1
256	R323	1682	1681-1690	1
257	R803	1923	1921-1930	1
258	E052	1914	1911-1920	4
259	S155	1869	1861-1870	1
260	Q556	1740	1731-1740	2
261	R995	1922	1921-1930	1
262	R996	1925	1921-1930	2
263	R675	1992	1991-2000	1
264	L945	1833	1831-1840	1
265	E065	1947	1941-1950	3
266	Q968	1701	1701-1710	3
267	P849	1846	1841-1850	1
268	E088	2010	2001-2010	1
269	S650	1868	1861-1870	1
270	R866	1988	1981-1990	1
271	N432	1778	1771-1780	1
272	S307	1995	1991-2000	1
273	R242	2009	2001-2010	1
274	S130	1844	1841-1850	2
275	R022	1991	1991-2000	1
276	M575	1792	1791-1800	2
277	Q555	1771	1771-1780	1
278	M432	1817	1811-1820	1
279	R296	2010	2001-2010	1
280	N484	1773	1771-1780	1
281	M889	1867	1861-1870	1
282	M589	1883	1881-1890	1
283	R945	1637	1631-1640	2
284	N394	1779	1771-1780	1
285	E075	2009	2001-2010	1
286	Q464	1744	1741-1750	2
287	N787	1742	1741-1750	1
288	M944	1791	1791-1800	2
289	M675	1794	1791-1800	1
290	N928	1750	1741-1750	1
291	M866	1842	1841-1850	1
292	R331	1682	1681-1690	5
293	Q278	1783	1781-1790	5
294	N262	1792	1791-1800	4
295	R053	1998	1991-2000	1
296	K972	1959	1951-1960	1
297	L826	1952	1951-1960	1
298	S656	1815	1811-1820	1
299	N295	1788	1781-1790	1
300	N977	1756	1751-1760	1
301	K464	1912	1911-1920	1
302	K833	1848	1841-1850	1
303	S722	1550	1541-1550	1
304	L372	1902	1901-1910	1
305	N989	1732	1731-1740	1
306	N893	1770	1761-1770	1
307	E268	1998	1991-2000	1
308	N427	1778	1771-1780	1
309	L775	1942	1941-1950	1
310	Q438	1691	1691-1700	1
311	R455	1986	1981-1990	1
312	M268	1856	1851-1860	1
313	R288	1824	1821-1830	1
314	R356	1896	1891-1900	3
315	N532	1774	1771-1780	2
316	R389	1671	1671-1680	5
317	S036	1584	1581-1590	1
318	Q323	1741	1741-1750	6
319	M754	1843	1841-1850	1
320	L784	1908	1901-1910	1
321	M975	1848	1841-1850	1
322	Q399	1698	1691-1700	2
323	L669	1938	1931-1940	1
324	L437	1897	1891-1900	1
325	N656	1758	1751-1760	2
326	Q468	1744	1741-1750	1
327	E122	1996	1991-2000	1
328	M862	1806	1801-1810	1
329	L892	1843	1841-1850	1
330	L633	1942	1941-1950	1
331	P434	1960	1951-1960	2
332	L235	1945	1941-1950	1
333	R320	1682	1681-1690	1
334	S613	1577	1571-1580	1
335	N355	1781	1781-1790	1
336	M337	1842	1841-1850	1
337	N566	1761	1761-1770	1
338	Q492	1738	1731-1740	2
339	P554	1960	1951-1960	1
340	R410	1697	1691-1700	2
341	R874	1954	1951-1960	1
342	L842	1874	1871-1880	1
343	L899	1842	1841-1850	1
344	Q928	1691	1691-1700	1
345	L922	1859	1851-1860	1
346	S180	1629	1621-1630	1
347	M697	1797	1791-1800	1
348	R316	1682	1681-1690	1
349	Q963	1671	1671-1680	1
350	E242	1671	1671-1680	1
351	R620	1778	1771-1780	1
352	M339	1840	1831-1840	1
353	S662	1851	1851-1860	1
354	R679	1971	1971-1980	1
355	N578	1766	1761-1770	1
356	M879	1785	1781-1790	2
357	M822	1833	1831-1840	4
358	R307	1682	1681-1690	1
359	L596	1932	1931-1940	1
360	N347	1783	1781-1790	2
361	N259	1790	1781-1790	1
362	M426	1794	1791-1800	1
363	N626	1768	1761-1770	1
364	N749	1753	1751-1760	1
365	K624	1939	1931-1940	1
366	Q295	1762	1761-1770	1
367	P257	1785	1781-1790	3
368	L837	1876	1871-1880	1
369	Q477	1719	1711-1720	1
370	K489	1902	1901-1910	1
371	R396	1630	1621-1630	1
372	R953	1634	1631-1640	1
373	N833	1716	1711-1720	1
374	N895	1770	1761-1770	2
375	N396	1779	1771-1780	1
376	L825	1952	1951-1960	1
377	S835	1732	1731-1740	7
378	Q953	1682	1681-1690	1
379	Q976	1678	1671-1680	1
380	K884	1951	1951-1960	1
381	Q949	1671	1671-1680	1
382	R332	1682	1681-1690	1
383	R746	1963	1961-1970	2
384	N237	1838	1831-1840	1
385	N346	1783	1781-1790	4
386	E081	1884	1881-1890	1
387	N762	1759	1751-1760	3
388	S131	1573	1571-1580	2
389	N548	1773	1771-1780	3
390	R387	1673	1671-1680	1
391	R351	1585	1581-1590	2
392	N827	1755	1751-1760	1
393	S721	1550	1541-1550	1
394	L974	1816	1811-1820	1
395	S016	1566	1561-1570	1
396	R097	2003	2001-2010	1
397	S663	1835	1831-1840	1
398	R680	1799	1791-1800	2
399	M679	1813	1811-1820	2
400	R312	1682	1681-1690	1
401	N254	1828	1821-1830	2
402	L873	1870	1861-1870	1
403	M378	1833	1831-1840	2
404	M732	1874	1871-1880	1
405	S360	1778	1771-1780	4
406	S535	1662	1661-1670	2
407	S873	1861	1861-1870	1
408	S358	1554	1551-1560	4
409	N535	1771	1771-1780	3
410	L325	1921	1921-1930	1
411	R310	1682	1681-1690	3
412	M686	1830	1821-1830	4
413	N997	1766	1761-1770	2
414	Q628	1696	1691-1700	1
415	P286	1967	1961-1970	1
416	M334	1864	1861-1870	1
417	Q495	1735	1731-1740	1
418	K757	1866	1861-1870	1
419	N459	1776	1771-1780	3
420	N255	1828	1821-1830	2
421	R315	1682	1681-1690	3
422	M659	1849	1841-1850	1
423	N529	1738	1731-1740	2
424	E162	2008	2001-2010	3
425	N452	1776	1771-1780	3
426	E037	1985	1981-1990	1
427	R576	1793	1791-1800	1
428	R222	1675	1671-1680	2
429	M872	1859	1851-1860	1
430	Q493	1738	1731-1740	3
431	N389	1775	1771-1780	1
432	N329	1788	1781-1790	1
433	M727	1845	1841-1850	1
434	L252	1921	1921-1930	3
435	P453	1962	1961-1970	1
436	Q878	1612	1611-1620	1
437	P769	1963	1961-1970	1
438	Q494	1735	1731-1740	1
439	M687	1830	1821-1830	1
440	N263	1790	1781-1790	1
441	R006	1970	1961-1970	1
442	Q966	1671	1671-1680	1
443	N596	1769	1761-1770	3
444	N992	1774	1771-1780	1
445	N224	1840	1831-1840	1
446	R228	1680	1671-1680	1
447	M555	1796	1791-1800	3
448	K798	1848	1841-1850	1
449	S017	1566	1561-1570	1
450	S825	1870	1861-1870	1
451	Q674	1623	1621-1630	1
452	L496	1883	1881-1890	1
453	Q942	1684	1681-1690	1
454	N743	1738	1731-1740	1
455	R619	1970	1961-1970	1
456	N476	1775	1771-1780	1
457	N836	1733	1731-1740	2
458	P285	1908	1901-1910	1
459	S591	1615	1611-1620	4
460	N739	1738	1731-1740	1
461	R765	1987	1981-1990	1
462	R289	1824	1821-1830	2
463	N828	1755	1751-1760	3
464	E321	1553	1551-1560	2
465	R074	2003	2001-2010	1
466	N848	1749	1741-1750	1
467	R948	1639	1631-1640	1
468	M867	1842	1841-1850	2
469	Q952	1673	1671-1680	1
470	S320	1989	1981-1990	1
471	P322	1967	1961-1970	1
472	N294	1788	1781-1790	1
473	N395	1779	1771-1780	1
474	L995	1846	1841-1850	1
475	M449	1810	1801-1810	1
476	M398	1823	1821-1830	2
477	N468	1778	1771-1780	2
478	P399	1959	1951-1960	2
479	N483	1770	1761-1770	1
480	N247	1863	1861-1870	1
481	N356	1781	1781-1790	1
482	S386	1981	1981-1990	2
483	N993	1774	1771-1780	1
484	M672	1794	1791-1800	2
485	E165	1955	1951-1960	1
486	S132	1573	1571-1580	1
487	M995	1825	1821-1830	1
488	R408	1697	1691-1700	1
489	N328	1788	1781-1790	2
490	K676	1948	1941-1950	1
491	Q276	1777	1771-1780	4
492	M262	1863	1861-1870	1
493	N555	1763	1761-1770	1
494	S029	1857	1851-1860	1
495	N563	1741	1741-1750	2
496	N753	1769	1761-1770	1
497	N584	1764	1761-1770	1
498	N978	1756	1751-1760	3
499	Q485	1788	1781-1790	1
500	R330	1682	1681-1690	3
501	R804	2008	2001-2010	1
502	S542	1844	1841-1850	1
503	N965	1759	1751-1760	1
504	N854	1719	1711-1720	3
505	N793	1722	1721-1730	2
506	Q263	1747	1741-1750	1
507	N522	1773	1771-1780	1
508	R686	1845	1841-1850	2
509	S971	1583	1581-1590	1
510	K589	1881	1881-1890	1
511	M447	1809	1801-1810	2
512	S665	1840	1831-1840	1
513	N225	1782	1781-1790	2
514	R328	1682	1681-1690	2
515	R756	1727	1721-1730	1
516	M695	1842	1841-1850	2
517	K595	1922	1921-1930	3
518	M595	1832	1831-1840	1
519	N898	1753	1751-1760	1
520	L737	1920	1911-1920	1
521	K965	1954	1951-1960	1
522	N267	1836	1831-1840	1
523	Q445	1761	1761-1770	2
524	N392	1781	1781-1790	1
525	S165	2006	2001-2010	1
526	L568	1912	1911-1920	1
527	M685	1848	1841-1850	1
528	L747	1939	1931-1940	1
