# Supplementary material for: Frequency patterns of semantic change: corpus-based evidence of a near-critical dynamics in language change
Source: R Soc Open Sci. 2017 Nov 8;4(11):170830. doi: 10.1098/rsos.170830 (PMC5717648; doi:10.1098/rsos.170830)
Supplement: full_data.zip [file rsos170830supp2.gz › a_lenvi.csv]

	Decade	Occurrences	Nombre de mots	Frequence	Average frequency	Normalized average frequency
0	1321-1330	0	247971	0.0	0.0	0.0
1	1331-1340	0	187017	0.0	0.0	0.0
2	1341-1350	0	589308	0.0	0.0	0.0
3	1351-1360	0	318194	0.0	0.0	0.0
4	1361-1370	0	662712	0.0	0.0	0.0
5	1371-1380	0	971929	0.0	0.0	0.0
6	1381-1390	0	241822	0.0	0.0	0.0
7	1391-1400	0	1263737	0.0	0.0	0.0
8	1401-1410	0	765291	0.0	0.0	0.0
9	1411-1420	0	324443	0.0	0.0	0.0
10	1421-1430	0	298510	0.0	0.0	0.0
11	1431-1440	0	213190	0.0	0.0	0.0
12	1441-1450	0	386463	0.0	0.0	0.0
13	1451-1460	0	694796	0.0	0.0	0.0
14	1461-1470	0	537606	0.0	0.0	0.0
15	1471-1480	0	183566	0.0	0.0	0.0
16	1481-1490	0	457731	0.0	0.0	0.0
17	1491-1500	0	626697	0.0	0.0	0.0
18	1501-1510	0	162065	0.0	0.0	0.0
19	1511-1520	0	216624	0.0	0.0	0.0
20	1521-1530	0	252956	0.0	0.0	0.0
21	1531-1540	0	194542	0.0	0.0	0.0
22	1541-1550	2	957168	0.20894973505173597	0.041789947010347196	0.0014493094383232338
23	1551-1560	7	1949051	0.35914914489153954	0.11361977598865511	0.003940426478161291
24	1561-1570	2	480126	0.41655732037006954	0.19693124006266902	0.006829735985376007
25	1571-1580	8	945849	0.8458009682306583	0.3660914337088007	0.01269634943619521
26	1581-1590	4	842175	0.4749606673197376	0.46108356717274823	0.015990754082405256
27	1591-1600	4	676127	0.5916048316366599	0.5376145864897329	0.018644912236593404
28	1601-1610	10	2099839	0.4762269869261405	0.5610301548966532	0.019456983242269726
29	1611-1620	5	794187	0.6295746467771445	0.6036336201780681	0.020934506157585762
30	1621-1630	5	2095458	0.23861132029370188	0.4821956905906769	0.016722939737607762
31	1631-1640	7	2094158	0.33426322178173756	0.4540562014830768	0.01574703931009248
32	1641-1650	0	1247594	0.0	0.3357352351557449	0.011643571717581099
33	1651-1660	16	2303221	0.694679320829395	0.37942570193639574	0.013158792731244187
34	1661-1670	9	2481229	0.36272347292410334	0.32605546716578754	0.011307869470695007
35	1671-1680	22	2015147	1.091731769444115	0.4966795569958702	0.017225252034851448
36	1681-1690	54	1684489	3.205719954241316	1.0709709034877857	0.037142144214973326
37	1691-1700	15	1871214	0.8016186283343327	1.2312946291546523	0.04270230175091379
38	1701-1710	10	809750	1.234949058351343	1.339348576659042	0.04644970075880007
39	1711-1720	13	1714151	0.7583929303777789	1.4184824681497772	0.04919412864238585
40	1721-1730	12	1125965	1.0657524878659639	1.4132866118341467	0.04901393210859867
41	1731-1740	47	2909061	1.615641610815311	1.095270943148946	0.037984889404954744
42	1741-1750	23	2136771	1.076390497624687	1.1502253170070167	0.03989075190078239
43	1751-1760	23	2483475	0.9261216642003645	1.0884598381768211	0.037748674730667967
44	1761-1770	33	3287236	1.0038828973642293	1.137557831574111	0.03945143317675562
45	1771-1780	78	3011727	2.5898761740356946	1.4423825688080574	0.05002300362163251
46	1781-1790	51	2767020	1.8431381052540277	1.4878818676958006	0.05160095640771211
47	1791-1800	32	2497443	1.2813105244043608	1.5288658730517355	0.05302231513228622
48	1801-1810	5	1436685	0.34802340109348956	1.4132462204303602	0.04901253130177973
49	1811-1820	10	1624933	0.6154099892118629	1.3355516387998871	0.04631801985777769
50	1821-1830	18	3062877	0.5876827570940655	0.9351129554115614	0.03243047979555333
51	1831-1840	35	7375086	0.4745707372090305	0.6613994818025619	0.02293787334167249
52	1841-1850	32	11919516	0.26846727669143616	0.45883083225997695	0.01591262739872434
53	1851-1860	10	5771056	0.17327851263269667	0.42388185456781835	0.014700568354561105
54	1861-1870	15	6858196	0.21871640880488105	0.34454313848642193	0.01194903698715486
55	1871-1880	18	5715634	0.31492569328266995	0.28999172572414283	0.010057149510708387
56	1881-1890	6	7679389	0.07813121590793226	0.2107038214639232	0.007307380338693097
57	1891-1900	10	4613910	0.21673591379112292	0.20035754888386056	0.006948563169146629
58	1901-1910	6	4804354	0.12488671734014604	0.19067918982535043	0.006612909785151984
59	1911-1920	12	5036866	0.23824338388196153	0.19458458484076652	0.006748352068790717
60	1921-1930	15	11280218	0.1329761534750481	0.15819467687924219	0.005486320387934732
61	1931-1940	12	10897083	0.11012121317236916	0.16459267633212954	0.005708208225963352
62	1941-1950	18	12300750	0.14633254069873788	0.15051200171365256	0.005219878948650216
63	1951-1960	23	9976887	0.2305328305312068	0.17164122435186469	0.0059526576187550525
64	1961-1970	16	13891857	0.11517538655919077	0.14702762488731053	0.0050990379191116555
65	1971-1980	3	10280590	0.029181204580670955	0.1262686351084351	0.004379099226460757
66	1981-1990	16	15628128	0.10237950444224671	0.12472029336241064	0.004325401472172925
67	1991-2000	11	10606407	0.10371089851634016	0.11619596492593107	0.00402977081116017
68	2001-2010	31	11205157	0.2766583279466767	0.12542106440902506	0.004349704783486301
69	2011-2020	3	2099905	0.14286360573454515	0.13095870824409594	0.00454175478714516
