# Supplementary material for: Frequency patterns of semantic change: corpus-based evidence of a near-critical dynamics in language change
Source: R Soc Open Sci. 2017 Nov 8;4(11):170830. doi: 10.1098/rsos.170830 (PMC5717648; doi:10.1098/rsos.170830)
Supplement: full_data.zip [file rsos170830supp2.gz › a_lexception_de_complet.csv]

	Cote	Date	Decade	Occurrences
0	M247	1874	1871-1880	3
1	Q557	1740	1731-1740	4
2	M744	1847	1841-1850	1
3	P527	1955	1951-1960	4
4	K547	1939	1931-1940	2
5	N684	1751	1751-1760	4
6	S549	1976	1971-1980	3
7	M499	1805	1801-1810	12
8	P354	1936	1931-1940	1
9	M388	1823	1821-1830	1
10	S883	1995	1991-2000	1
11	S514	1839	1831-1840	7
12	P874	1957	1951-1960	1
13	P594	1857	1851-1860	1
14	N288	1788	1781-1790	2
15	L286	1946	1941-1950	1
16	P435	1968	1961-1970	2
17	S598	1994	1991-2000	7
18	S389	1930	1921-1930	2
19	S805	1885	1881-1890	2
20	L248	1946	1941-1950	1
21	N455	1771	1771-1780	1
22	K399	1937	1931-1940	1
23	L773	1935	1931-1940	4
24	N882	1734	1731-1740	3
25	L863	1851	1851-1860	1
26	L877	1855	1851-1860	1
27	K872	1896	1891-1900	1
28	P544	1959	1951-1960	1
29	Q536	1684	1681-1690	1
30	P649	1965	1961-1970	1
31	R008	1970	1961-1970	1
32	S187	1984	1981-1990	2
33	E263	2003	2001-2010	1
34	R784	2003	2001-2010	1
35	K955	1936	1931-1940	1
36	R783	1844	1841-1850	1
37	R553	1965	1961-1970	2
38	R093	1997	1991-2000	2
39	R150	1986	1981-1990	1
40	M563	1797	1791-1800	5
41	S190	1987	1981-1990	2
42	P493	1952	1951-1960	1
43	L277	1963	1961-1970	1
44	P366	1939	1931-1940	2
45	P996	1880	1871-1880	3
46	M287	1851	1851-1860	1
47	M885	1837	1831-1840	2
48	N629	1762	1761-1770	1
49	N326	1787	1781-1790	2
50	K858	1890	1881-1890	1
51	M498	1805	1801-1810	9
52	L274	1948	1941-1950	1
53	P652	1958	1951-1960	1
54	R550	1961	1961-1970	1
55	P677	1959	1951-1960	1
56	S850	1961	1961-1970	1
57	K482	1939	1931-1940	1
58	S164	1846	1841-1850	1
59	R207	1977	1971-1980	2
60	R526	1947	1941-1950	1
61	R004	2002	2001-2010	6
62	K724	1908	1901-1910	1
63	P447	1950	1941-1950	2
64	M746	1848	1841-1850	1
65	Q835	1679	1671-1680	1
66	N266	1836	1831-1840	1
67	P524	1959	1951-1960	9
68	S880	1715	1711-1720	1
69	S541	1986	1981-1990	2
70	P995	1905	1901-1910	1
71	P788	1904	1901-1910	1
72	N683	1751	1751-1760	6
73	N858	1749	1741-1750	1
74	R754	1727	1721-1730	4
75	S657	1836	1831-1840	1
76	N388	1776	1771-1780	4
77	S136	1846	1841-1850	1
78	P553	1959	1951-1960	2
79	S305	1996	1991-2000	1
80	L843	1874	1871-1880	1
81	S346	1939	1931-1940	1
82	P637	1800	1791-1800	1
83	R513	1988	1981-1990	6
84	P882	1896	1891-1900	1
85	P446	1937	1931-1940	2
86	M476	1809	1801-1810	3
87	S702	1993	1991-2000	3
88	M622	1789	1781-1790	1
89	K985	1859	1851-1860	2
90	R121	1991	1991-2000	1
91	L834	1848	1841-1850	1
92	M345	1840	1831-1840	1
93	Q382	1671	1671-1680	1
94	R457	1966	1961-1970	1
95	N647	1760	1751-1760	2
96	N646	1760	1751-1760	3
97	N622	1761	1761-1770	1
98	S520	1950	1941-1950	2
99	E178	2011	2011-2020	1
100	Q489	1738	1731-1740	1
101	K567	1900	1891-1900	2
102	K922	1933	1931-1940	1
103	R454	1865	1861-1870	1
104	M998	1796	1791-1800	1
105	S310	1978	1971-1980	1
106	S415	1957	1951-1960	2
107	P558	1962	1961-1970	3
108	R032	2001	2001-2010	1
109	R066	1978	1971-1980	1
110	R295	1997	1991-2000	13
111	E161	2012	2011-2020	4
112	P355	1936	1931-1940	1
113	R557	1982	1981-1990	1
114	R024	1977	1971-1980	1
115	P587	1936	1931-1940	5
116	R202	1890	1881-1890	1
117	K398	1937	1931-1940	1
118	S229	1995	1991-2000	1
119	N794	1736	1731-1740	2
120	N243	1835	1831-1840	1
121	S347	1967	1961-1970	3
122	E039	2003	2001-2010	2
123	P534	1951	1951-1960	1
124	M992	1839	1831-1840	3
125	L495	1889	1881-1890	1
126	R146	2001	2001-2010	2
127	N568	1761	1761-1770	1
128	K937	1934	1931-1940	1
129	P927	1961	1961-1970	1
130	R412	2008	2001-2010	1
131	S285	1979	1971-1980	1
132	L762	1942	1941-1950	1
133	N934	1763	1761-1770	1
134	K854	1878	1871-1880	2
135	K958	1900	1891-1900	4
136	N686	1751	1751-1760	7
137	R081	1999	1991-2000	2
138	P743	1920	1911-1920	1
139	S400	1979	1971-1980	2
140	E076	1946	1941-1950	1
141	N874	1770	1761-1770	3
142	P479	1911	1911-1920	1
143	Q796	1686	1681-1690	1
144	N366	1784	1781-1790	1
145	M543	1808	1801-1810	1
146	S392	1812	1811-1820	4
147	M424	1823	1821-1830	4
148	P672	1949	1941-1950	1
149	P827	1965	1961-1970	1
150	P727	1960	1951-1960	4
151	P758	1920	1911-1920	1
152	R115	2006	2001-2010	1
153	K673	1937	1931-1940	1
154	P576	1962	1961-1970	1
155	P988	1963	1961-1970	1
156	E267	2006	2001-2010	2
157	P468	1953	1951-1960	4
158	Q558	1740	1731-1740	4
159	R246	1766	1761-1770	1
160	K996	1923	1921-1930	1
161	P925	1821	1821-1830	1
162	M299	1854	1851-1860	2
163	S713	1728	1721-1730	1
164	R678	1791	1791-1800	5
165	L257	1944	1941-1950	1
166	N292	1788	1781-1790	3
167	L794	1957	1951-1960	1
168	M397	1823	1821-1830	2
169	M534	1801	1801-1810	1
170	R122	2008	2001-2010	1
171	P292	1967	1961-1970	3
172	M738	1824	1821-1830	1
173	P367	1939	1931-1940	1
174	R762	1980	1971-1980	5
175	S969	1867	1861-1870	1
176	R633	1843	1841-1850	6
177	M459	1814	1811-1820	1
178	K362	1937	1931-1940	2
179	M297	1854	1851-1860	2
180	L387	1920	1911-1920	1
181	P884	1924	1921-1930	1
182	P454	1967	1961-1970	1
183	Q484	1788	1781-1790	1
184	N757	1745	1741-1750	1
185	N228	1835	1831-1840	1
186	P633	1964	1961-1970	1
187	L222	1939	1931-1940	1
188	E099	1999	1991-2000	1
189	S370	1991	1991-2000	1
190	N875	1770	1761-1770	4
191	S990	1884	1881-1890	1
192	S248	1984	1981-1990	1
193	R493	1846	1841-1850	1
194	L287	1913	1911-1920	1
195	S671	1924	1921-1930	1
196	L629	1932	1931-1940	1
197	K974	1959	1951-1960	2
198	R621	1790	1781-1790	3
199	S300	1986	1981-1990	1
200	S697	1935	1931-1940	5
201	N592	1765	1761-1770	5
202	M585	1859	1851-1860	1
203	N564	1757	1751-1760	1
204	N486	1769	1761-1770	1
205	N693	1751	1751-1760	3
206	S151	1846	1841-1850	1
207	L997	1874	1871-1880	1
208	P638	1800	1791-1800	5
209	L427	1893	1891-1900	1
210	P994	1941	1941-1950	3
211	P497	1950	1941-1950	1
212	M764	1847	1841-1850	1
213	S319	1844	1841-1850	2
214	M456	1832	1831-1840	1
215	N758	1745	1741-1750	2
216	N876	1770	1761-1770	6
217	N229	1835	1831-1840	2
218	K254	1901	1901-1910	1
219	K775	1816	1811-1820	1
220	M875	1859	1851-1860	2
221	P697	1952	1951-1960	1
222	Q644	1667	1661-1670	1
223	L288	1921	1921-1930	1
224	L296	1954	1951-1960	1
225	L692	1958	1951-1960	1
226	R846	1963	1961-1970	3
227	N293	1788	1781-1790	2
228	E282	2006	2001-2010	1
229	M536	1799	1791-1800	1
230	P244	1731	1731-1740	2
231	K956	1894	1891-1900	1
232	P334	1949	1941-1950	3
233	S706	1961	1961-1970	2
234	M392	1824	1821-1830	1
235	L792	1926	1921-1930	2
236	E270	2002	2001-2010	4
237	M399	1823	1821-1830	3
238	P536	1951	1951-1960	1
239	Q977	1678	1671-1680	2
240	E163	2012	2011-2020	6
241	N852	1745	1741-1750	3
242	S075	1982	1981-1990	1
243	E189	1944	1941-1950	1
244	M947	1803	1801-1810	2
245	N894	1770	1761-1770	1
246	K779	1931	1931-1940	1
247	P296	1968	1961-1970	2
248	M298	1854	1851-1860	4
249	L862	1848	1841-1850	1
250	R687	1842	1841-1850	1
251	S382	1947	1941-1950	1
252	N726	1751	1751-1760	1
253	K592	1912	1911-1920	2
254	P429	1966	1961-1970	10
255	R921	1929	1921-1930	1
256	P343	1963	1961-1970	2
257	N722	1755	1751-1760	6
258	M495	1805	1801-1810	4
259	N286	1788	1781-1790	7
260	M256	1868	1861-1870	2
261	P294	1963	1961-1970	1
262	R009	1970	1961-1970	1
263	K968	1956	1951-1960	2
264	S681	1929	1921-1930	1
265	P395	1847	1841-1850	5
266	K359	1937	1931-1940	1
267	M559	1797	1791-1800	1
268	N296	1788	1781-1790	4
269	K548	1939	1931-1940	1
270	K932	1941	1941-1950	1
271	P335	1949	1941-1950	1
272	P858	1961	1961-1970	2
273	S683	1987	1981-1990	3
274	N695	1751	1751-1760	1
275	Q289	1759	1751-1760	1
276	R199	1999	1991-2000	1
277	R173	1969	1961-1970	2
278	R017	1951	1951-1960	1
279	M478	1840	1831-1840	2
280	P523	1951	1951-1960	5
281	R527	1982	1981-1990	6
282	R141	2000	1991-2000	1
283	M959	1855	1851-1860	1
284	K999	1899	1891-1900	2
285	L864	1833	1831-1840	1
286	E170	2012	2011-2020	2
287	S396	1927	1921-1930	1
288	Q264	1747	1741-1750	1
289	S594	1929	1921-1930	2
290	K969	1956	1951-1960	3
291	Q227	1808	1801-1810	1
292	N365	1781	1781-1790	1
293	S299	1985	1981-1990	1
294	N689	1751	1751-1760	4
295	R685	1845	1841-1850	2
296	L779	1912	1911-1920	1
297	E197	1961	1961-1970	1
298	R241	2009	2001-2010	1
299	P494	1950	1941-1950	1
300	P382	1857	1851-1860	2
301	P779	1962	1961-1970	2
302	R003	2000	1991-2000	2
303	M228	1876	1871-1880	1
304	E118	2000	1991-2000	5
305	S998	2008	2001-2010	2
306	R278	1821	1821-1830	1
307	P242	1731	1731-1740	1
308	P936	1826	1821-1830	1
309	K859	1890	1881-1890	1
310	K962	1904	1901-1910	3
311	M365	1831	1831-1840	1
312	R514	1929	1921-1930	6
313	N696	1755	1751-1760	2
314	S247	1975	1971-1980	1
315	E031	1992	1991-2000	2
316	E126	2012	2011-2020	15
317	N527	1774	1771-1780	1
318	K778	1931	1931-1940	1
319	N985	1756	1751-1760	1
320	E083	1988	1981-1990	6
321	N439	1769	1761-1770	1
322	M739	1824	1821-1830	1
323	S406	1845	1841-1850	2
324	K794	1848	1841-1850	1
325	K782	1931	1931-1940	1
326	S793	1883	1881-1890	2
327	M326	1846	1841-1850	2
328	M987	1840	1831-1840	1
329	K967	1956	1951-1960	1
330	K896	1950	1941-1950	1
331	N984	1768	1761-1770	1
332	K372	1940	1931-1940	1
333	S676	1926	1921-1930	1
334	N682	1751	1751-1760	2
335	M263	1863	1861-1870	3
336	S039	1958	1951-1960	1
337	S251	1962	1961-1970	1
338	N834	1733	1731-1740	2
339	M225	1859	1851-1860	1
340	Z108	1882	1881-1890	1
341	S328	1996	1991-2000	4
342	P666	1944	1941-1950	1
343	L443	1859	1851-1860	2
344	M324	1846	1841-1850	1
345	R215	1999	1991-2000	1
346	Q836	1679	1671-1680	1
347	S397	1843	1841-1850	6
348	N588	1769	1761-1770	1
349	E250	2013	2011-2020	1
350	M423	1823	1821-1830	2
351	K278	1933	1931-1940	2
352	P472	1965	1961-1970	3
353	K454	1907	1901-1910	1
354	S354	1857	1851-1860	3
355	M477	1840	1831-1840	1
356	L246	1946	1941-1950	1
357	L499	1901	1901-1910	2
358	E113	2002	2001-2010	1
359	K668	1948	1941-1950	1
360	R020	1972	1971-1980	2
361	S246	1993	1991-2000	1
362	R188	1985	1981-1990	1
363	L283	1924	1921-1930	2
364	M455	1846	1841-1850	1
365	K396	1938	1931-1940	1
366	E185	1998	1991-2000	2
367	E252	2012	2011-2020	3
368	S739	1862	1861-1870	5
369	P374	1964	1961-1970	2
370	P347	1935	1931-1940	1
371	K785	1928	1921-1930	1
372	Q449	1764	1761-1770	1
373	Q299	1737	1731-1740	2
374	L442	1859	1851-1860	2
375	E239	1673	1671-1680	1
376	R782	1843	1841-1850	2
377	K737	1946	1941-1950	1
378	S543	1966	1961-1970	1
379	R240	1983	1981-1990	1
380	M892	1864	1861-1870	1
381	P879	1895	1891-1900	1
382	P632	1962	1961-1970	1
383	E035	1981	1981-1990	7
384	R608	1902	1901-1910	3
385	M348	1837	1831-1840	1
386	L486	1884	1881-1890	3
387	N287	1788	1781-1790	2
388	N242	1835	1831-1840	1
389	P797	1927	1921-1930	2
390	S355	1870	1861-1870	5
391	P359	1961	1961-1970	1
392	P948	1965	1961-1970	1
393	S597	1991	1991-2000	2
394	K348	1934	1931-1940	2
395	S511	1935	1931-1940	2
396	S385	1937	1931-1940	3
397	M344	1840	1831-1840	2
398	R778	1858	1851-1860	1
399	E167	1965	1961-1970	1
400	Q247	1929	1921-1930	1
401	N937	1782	1781-1790	5
402	M682	1814	1811-1820	3
403	S343	1951	1951-1960	1
404	N339	1784	1781-1790	1
405	E166	1955	1951-1960	4
406	L829	1859	1851-1860	1
407	M294	1853	1851-1860	1
408	M396	1823	1821-1830	3
409	S303	1979	1971-1980	1
410	M554	1796	1791-1800	1
411	N936	1782	1781-1790	1
412	M594	1874	1871-1880	2
413	K964	1954	1951-1960	2
414	P368	1939	1931-1940	4
415	P345	1935	1931-1940	1
416	Q383	1671	1671-1680	2
417	M458	1814	1811-1820	3
418	E070	1975	1971-1980	6
419	R751	1977	1971-1980	1
420	M562	1797	1791-1800	5
421	R059	2004	2001-2010	1
422	P245	1735	1731-1740	1
423	K354	1939	1931-1940	1
424	M522	1805	1801-1810	1
425	R164	1974	1971-1980	1
426	K462	1910	1901-1910	1
427	Q839	1679	1671-1680	1
428	N769	1749	1741-1750	3
429	N338	1784	1781-1790	1
430	L244	1929	1921-1930	1
431	S128	1981	1981-1990	6
432	S551	1976	1971-1980	1
433	N884	1734	1731-1740	1
434	S226	1978	1971-1980	12
435	N553	1768	1761-1770	1
436	L776	1942	1941-1950	2
437	P569	1954	1951-1960	5
438	Q544	1684	1681-1690	1
439	P323	1957	1951-1960	3
440	R510	1973	1971-1980	1
441	M368	1862	1861-1870	1
442	K773	1942	1941-1950	1
443	E273	2001	2001-2010	1
444	M523	1805	1801-1810	2
445	E254	2004	2001-2010	1
446	E056	2011	2011-2020	1
447	M289	1874	1871-1880	1
448	E092	2010	2001-2010	1
449	N987	1732	1731-1740	1
450	M383	1832	1831-1840	1
451	P363	1957	1951-1960	2
452	S703	1983	1981-1990	3
453	N687	1751	1751-1760	4
454	N289	1788	1781-1790	1
455	P728	1960	1951-1960	2
456	K667	1935	1931-1940	1
457	L433	1882	1881-1890	1
458	S149	1845	1841-1850	1
459	M989	1839	1831-1840	1
460	R509	1894	1891-1900	1
461	K795	1848	1841-1850	3
462	N883	1734	1731-1740	3
463	N552	1768	1761-1770	2
464	M859	1795	1791-1800	2
465	K393	1907	1901-1910	1
466	S304	1954	1951-1960	1
467	R054	2006	2001-2010	4
468	E175	2011	2011-2020	2
469	N873	1770	1761-1770	4
470	N344	1784	1781-1790	1
471	L867	1818	1811-1820	1
472	R539	1982	1981-1990	1
473	N685	1751	1751-1760	7
474	P223	1732	1731-1740	1
475	S729	1864	1861-1870	2
476	R637	1836	1831-1840	1
477	P976	1957	1951-1960	1
478	P328	1942	1941-1950	2
479	K797	1848	1841-1850	1
480	R298	2008	2001-2010	1
481	P372	1964	1961-1970	1
482	N559	1857	1851-1860	3
483	Z111	1884	1881-1890	2
484	K988	1859	1851-1860	1
485	N385	1776	1771-1780	4
486	P458	1944	1941-1950	1
487	R731	1885	1881-1890	1
488	R904	1909	1901-1910	1
489	P839	1967	1961-1970	3
490	P699	1949	1941-1950	2
491	Q556	1740	1731-1740	1
492	S517	1966	1961-1970	1
493	R180	1975	1971-1980	1
494	R284	2009	2001-2010	2
495	E046	2011	2011-2020	1
496	N885	1734	1731-1740	1
497	E034	1978	1971-1980	11
498	S135	1850	1841-1850	3
499	S388	1938	1931-1940	7
500	N772	1746	1741-1750	1
501	R167	2007	2001-2010	4
502	M857	1795	1791-1800	2
503	R243	2006	2001-2010	1
504	M677	1812	1811-1820	2
505	E032	1993	1991-2000	5
506	P433	1960	1951-1960	2
507	P692	1963	1961-1970	1
508	M497	1805	1801-1810	3
509	P339	1968	1961-1970	1
510	L945	1833	1831-1840	1
511	P849	1846	1841-1850	1
512	P745	1959	1951-1960	3
513	P993	1957	1951-1960	1
514	N723	1755	1751-1760	2
515	S269	1994	1991-2000	5
516	R242	2009	2001-2010	2
517	R795	1975	1971-1980	8
518	R524	1886	1881-1890	7
519	R449	1950	1941-1950	1
520	M694	1829	1821-1830	2
521	P482	1911	1911-1920	1
522	R872	1967	1961-1970	1
523	R038	1992	1991-2000	1
524	R456	1963	1961-1970	1
525	K989	1859	1851-1860	1
526	S571	1961	1961-1970	1
527	R022	1991	1991-2000	2
528	S375	1870	1861-1870	8
529	P346	1935	1931-1940	1
530	R600	1893	1891-1900	1
531	P657	1946	1941-1950	2
532	L249	1946	1941-1950	1
533	R270	2005	2001-2010	1
534	M558	1793	1791-1800	2
535	R296	2010	2001-2010	1
536	R005	1970	1961-1970	2
537	Q539	1684	1681-1690	2
538	S675	1925	1921-1930	1
539	E193	2010	2001-2010	2
540	M364	1831	1831-1840	1
541	N943	1731	1731-1740	1
542	Q478	1719	1711-1720	4
543	N688	1751	1751-1760	2
544	Q225	1830	1821-1830	1
545	K943	1950	1941-1950	1
546	Q464	1744	1741-1750	1
547	K973	1959	1951-1960	5
548	S724	1859	1851-1860	1
549	R769	1984	1981-1990	1
550	P342	1963	1961-1970	4
551	M492	1805	1801-1810	4
552	P332	1949	1941-1950	1
553	S252	1845	1841-1850	1
554	N835	1733	1731-1740	3
555	R689	1842	1841-1850	1
556	K333	1901	1901-1910	1
557	R809	1974	1971-1980	1
558	R828	1984	1981-1990	1
559	R002	1997	1991-2000	1
560	R015	1948	1941-1950	1
561	N694	1751	1751-1760	3
562	N639	1763	1761-1770	1
563	Q278	1783	1781-1790	1
564	P926	1821	1821-1830	2
565	R210	2006	2001-2010	5
566	N386	1776	1771-1780	2
567	N262	1792	1791-1800	1
568	N463	1770	1761-1770	1
569	P676	1850	1841-1850	3
570	S137	1850	1841-1850	3
571	P887	1869	1861-1870	1
572	S656	1815	1811-1820	9
573	N755	1758	1751-1760	1
574	N295	1788	1781-1790	2
575	S179	1979	1971-1980	1
576	N558	1857	1851-1860	3
577	K464	1912	1911-1920	1
578	E095	2004	2001-2010	1
579	E045	2000	1991-2000	2
580	P326	1967	1961-1970	1
581	L725	1915	1911-1920	1
582	R807	1969	1961-1970	4
583	L697	1954	1951-1960	1
584	E268	1998	1991-2000	1
585	P477	1964	1961-1970	1
586	S186	1965	1961-1970	1
587	K233	1914	1911-1920	1
588	K539	1913	1911-1920	1
589	Q463	1744	1741-1750	4
590	L775	1942	1941-1950	1
591	E128	1987	1981-1990	1
592	R282	1989	1981-1990	5
593	P428	1965	1961-1970	1
594	E180	2013	2011-2020	2
595	N297	1788	1781-1790	3
596	P375	1964	1961-1970	1
597	S250	1990	1981-1990	1
598	M268	1856	1851-1860	1
599	P599	1954	1951-1960	1
600	S122	1967	1961-1970	1
601	R697	1959	1951-1960	1
602	R356	1896	1891-1900	1
603	N532	1774	1771-1780	1
604	R183	1950	1941-1950	1
605	M754	1843	1841-1850	2
606	R718	1844	1841-1850	1
607	R728	1856	1851-1860	1
608	P762	1966	1961-1970	2
609	M325	1846	1841-1850	1
610	L785	1908	1901-1910	1
611	M487	1804	1801-1810	1
612	N285	1788	1781-1790	5
613	K939	1943	1941-1950	3
614	P793	1900	1891-1900	1
615	R763	1985	1981-1990	2
616	L494	1889	1881-1890	1
617	M322	1853	1851-1860	1
618	L235	1945	1941-1950	1
619	R172	1989	1981-1990	1
620	S325	1990	1981-1990	3
621	Q223	1929	1921-1930	1
622	P356	1961	1961-1970	2
623	M327	1846	1841-1850	1
624	E071	1976	1971-1980	7
625	R793	1951	1951-1960	1
626	K982	1939	1931-1940	4
627	Q452	1764	1761-1770	1
628	S566	1976	1971-1980	1
629	R870	1985	1981-1990	1
630	P984	1801	1801-1810	1
631	P959	1949	1941-1950	1
632	R104	1874	1871-1880	1
633	L397	1899	1891-1900	1
634	S700	1997	1991-2000	1
635	N485	1773	1771-1780	3
636	K647	1928	1921-1930	1
637	E242	1671	1671-1680	2
638	S353	1899	1891-1900	1
639	S124	1975	1971-1980	3
640	R561	1894	1891-1900	1
641	P424	1936	1931-1940	1
642	R620	1778	1771-1780	2
643	R706	1842	1841-1850	1
644	S335	1845	1841-1850	2
645	E064	2006	2001-2010	5
646	K355	1911	1911-1920	1
647	S364	1958	1951-1960	1
648	S332	1835	1831-1840	1
649	M339	1840	1831-1840	6
650	P478	1964	1961-1970	1
651	R643	1867	1861-1870	4
652	M393	1824	1821-1830	1
653	S662	1851	1851-1860	3
654	P724	1934	1931-1940	3
655	S695	1979	1971-1980	2
656	N583	1764	1761-1770	1
657	L836	1876	1871-1880	1
658	M822	1833	1831-1840	1
659	E033	1977	1971-1980	3
660	N259	1790	1781-1790	1
661	S585	1794	1791-1800	9
662	E072	1986	1981-1990	11
663	L965	1856	1851-1860	1
664	R755	1727	1721-1730	6
665	S529	1955	1951-1960	1
666	M535	1801	1801-1810	7
667	M823	1873	1871-1880	1
668	Q537	1684	1681-1690	1
669	S767	1875	1871-1880	1
670	Z104	1880	1871-1880	2
671	K298	1955	1951-1960	1
672	P522	1954	1951-1960	1
673	S715	1734	1731-1740	1
674	L968	1828	1821-1830	2
675	P789	1964	1961-1970	1
676	K959	1904	1901-1910	2
677	E041	1986	1981-1990	1
678	N849	1745	1741-1750	4
679	Q447	1741	1741-1750	1
680	P439	1931	1931-1940	2
681	L895	1853	1851-1860	1
682	S835	1732	1731-1740	1
683	R705	1845	1841-1850	1
684	R876	1970	1961-1970	1
685	K929	1939	1931-1940	1
686	E005	1981	1981-1990	2
687	Q976	1678	1671-1680	1
688	K456	1908	1901-1910	2
689	S352	1865	1861-1870	3
690	R064	1981	1981-1990	1
691	M486	1804	1801-1810	2
692	M395	1823	1821-1830	6
693	R029	1759	1751-1760	1
694	N346	1783	1781-1790	1
695	R838	1845	1841-1850	4
696	E081	1884	1881-1890	1
697	L767	1955	1951-1960	1
698	R134	1989	1981-1990	2
699	Q357	1707	1701-1710	2
700	S366	1696	1691-1700	2
701	M972	1851	1851-1860	2
702	R116	1989	1981-1990	3
703	L523	1897	1891-1900	2
704	N827	1755	1751-1760	1
705	S146	1846	1841-1850	1
706	Q459	1735	1731-1740	1
707	R097	2003	2001-2010	2
708	L983	1871	1871-1880	3
709	S306	1956	1951-1960	1
710	R000	1989	1981-1990	3
711	M679	1813	1811-1820	1
712	K789	1848	1841-1850	1
713	K377	1927	1921-1930	3
714	P438	1966	1961-1970	4
715	S315	1955	1951-1960	1
716	P427	1960	1951-1960	1
717	S360	1778	1771-1780	1
718	N589	1765	1761-1770	3
719	M493	1805	1801-1810	6
720	S885	1993	1991-2000	1
721	R805	1998	1991-2000	1
722	P483	1875	1871-1880	1
723	S301	1987	1981-1990	2
724	M686	1830	1821-1830	1
725	N997	1766	1761-1770	2
726	P578	1947	1941-1950	1
727	L278	1963	1961-1970	1
728	P987	1949	1941-1950	1
729	L874	1870	1861-1870	1
730	M488	1804	1801-1810	2
731	P286	1967	1961-1970	1
732	E098	1984	1981-1990	1
733	S731	2002	2001-2010	1
734	R179	2001	2001-2010	1
735	R572	1974	1971-1980	6
736	S188	1985	1981-1990	1
737	P738	1960	1951-1960	3
738	R753	1727	1721-1730	2
739	L439	1944	1941-1950	1
740	P798	1954	1951-1960	1
741	S407	1967	1961-1970	1
742	P485	1968	1961-1970	2
743	M926	1835	1831-1840	2
744	K339	1942	1941-1950	1
745	M698	1866	1861-1870	1
746	E030	1991	1991-2000	8
747	R985	1896	1891-1900	1
748	E040	1979	1971-1980	1
749	M463	1814	1811-1820	2
750	P999	1885	1881-1890	2
751	R942	1928	1921-1930	2
752	M948	1803	1801-1810	2
753	S555	1976	1971-1980	1
754	K957	1900	1891-1900	2
755	L373	1964	1961-1970	1
756	P722	1949	1941-1950	1
757	M659	1849	1841-1850	1
758	P293	1967	1961-1970	3
759	L366	1900	1891-1900	1
760	R016	1962	1961-1970	2
761	E036	1983	1981-1990	7
762	P289	1967	1961-1970	4
763	M557	1802	1801-1810	2
764	R670	1980	1971-1980	2
765	S632	1986	1981-1990	1
766	S317	1987	1981-1990	1
767	M422	1823	1821-1830	1
768	R073	2005	2001-2010	1
769	E037	1985	1981-1990	5
770	M662	1833	1831-1840	1
771	P538	1953	1951-1960	2
772	R532	1983	1981-1990	1
773	N329	1788	1781-1790	1
774	P736	1960	1951-1960	1
775	P588	1936	1931-1940	4
776	L252	1921	1921-1930	2
777	P453	1962	1961-1970	2
778	K739	1926	1921-1930	1
779	P246	1735	1731-1740	2
780	P679	1961	1961-1970	2
781	R103	1880	1871-1880	1
782	P769	1963	1961-1970	2
783	M533	1801	1801-1810	1
784	P892	1892	1891-1900	1
785	R712	1842	1841-1850	1
786	R717	1843	1841-1850	1
787	S368	1942	1941-1950	1
788	R006	1970	1961-1970	2
789	R559	1981	1981-1990	1
790	S515	1978	1971-1980	2
791	K826	1940	1931-1940	1
792	N754	1758	1751-1760	2
793	L496	1883	1881-1890	3
794	N429	1778	1771-1780	6
795	R832	1984	1981-1990	3
796	R192	1982	1981-1990	3
797	P732	1960	1951-1960	5
798	N343	1784	1781-1790	2
799	L639	1936	1931-1940	1
800	R794	1789	1781-1790	1
801	E094	2004	2001-2010	1
802	L772	1962	1961-1970	1
803	S022	1857	1851-1860	1
804	S321	1985	1981-1990	2
805	R442	1966	1961-1970	1
806	R619	1970	1961-1970	6
807	Q353	1714	1711-1720	1
808	P285	1908	1901-1910	4
809	Q542	1684	1681-1690	1
810	N836	1733	1731-1740	3
811	L354	1832	1831-1840	1
812	M292	1854	1851-1860	2
813	N739	1738	1731-1740	1
814	S692	1745	1741-1750	7
815	M343	1840	1831-1840	1
816	R289	1824	1821-1830	1
817	P344	1963	1961-1970	5
818	P729	1960	1951-1960	1
819	K856	1878	1871-1880	1
820	M988	1839	1831-1840	2
821	M264	1863	1861-1870	1
822	P937	1844	1841-1850	1
823	R043	2006	2001-2010	2
824	N562	1857	1851-1860	1
825	S287	1956	1951-1960	1
826	P623	1952	1951-1960	1
827	P653	1961	1961-1970	1
828	N294	1788	1781-1790	5
829	M652	1834	1831-1840	1
830	R110	1894	1891-1900	1
831	S289	1978	1971-1980	8
832	R720	1990	1981-1990	3
833	L995	1846	1841-1850	1
834	R905	1921	1921-1930	2
835	M553	1796	1791-1800	2
836	N692	1751	1751-1760	7
837	R573	1975	1971-1980	3
838	R217	2008	2001-2010	1
839	K966	1954	1951-1960	2
840	R258	1796	1791-1800	3
841	K386	1924	1921-1930	3
842	S811	1885	1881-1890	1
843	E165	1955	1951-1960	7
844	N845	1748	1741-1750	2
845	M995	1825	1821-1830	1
846	P337	1968	1961-1970	10
847	M494	1805	1801-1810	2
848	N325	1787	1781-1790	3
849	L747	1939	1931-1940	1
850	R715	1843	1841-1850	1
851	R507	1877	1871-1880	2
852	R825	1973	1971-1980	1
853	S189	1986	1981-1990	4
854	R438	1967	1961-1970	1
855	M876	1842	1841-1850	2
856	E240	1664	1661-1670	1
857	M262	1863	1861-1870	3
858	L327	1926	1921-1930	1
859	P537	1926	1921-1930	1
860	P754	1950	1941-1950	1
861	P364	1957	1951-1960	1
862	S548	1976	1971-1980	5
863	P735	1960	1951-1960	4
864	K873	1896	1891-1900	1
865	R780	1843	1841-1850	2
866	R842	1665	1661-1670	1
867	P624	1948	1941-1950	2
868	K963	1907	1901-1910	1
869	P734	1960	1951-1960	4
870	S978	1881	1881-1890	1
871	S311	1960	1951-1960	1
872	N227	1835	1831-1840	4
873	P436	1966	1961-1970	2
874	R804	2008	2001-2010	2
875	N623	1761	1761-1770	1
876	N348	1781	1781-1790	1
877	N335	1784	1781-1790	1
878	S147	1845	1841-1850	1
879	N887	1734	1731-1740	5
880	R571	1898	1891-1900	1
881	S679	1927	1921-1930	1
882	R545	1961	1961-1970	3
883	M496	1805	1801-1810	4
884	P782	1869	1861-1870	2
885	P376	1964	1961-1970	3
886	R261	1976	1971-1980	1
887	R001	1993	1991-2000	10
888	K942	1946	1941-1950	1
889	R091	2006	2001-2010	1
890	Q538	1684	1681-1690	1
891	E129	1985	1981-1990	2
892	M447	1809	1801-1810	1
893	K979	1939	1931-1940	1
894	S286	1988	1981-1990	1
895	P235	1781	1781-1790	4
896	S134	1850	1841-1850	2
897	R781	1843	1841-1850	1
898	R756	1727	1721-1730	4
899	M695	1842	1841-1850	2
900	Q384	1675	1671-1680	2
901	E073	1988	1981-1990	13
902	R209	2006	2001-2010	1
903	S129	1989	1981-1990	6
904	P333	1949	1941-1950	1
905	E066	1952	1951-1960	1
906	M284	1856	1851-1860	1
907	E100	1996	1991-2000	1
908	K395	1942	1941-1950	1
909	N267	1836	1831-1840	1
910	E256	1995	1991-2000	1
911	M285	1851	1851-1860	1
912	S661	1949	1941-1950	1
913	P444	1945	1941-1950	1
914	M599	1794	1791-1800	1
915	Q987	1695	1691-1700	1
916	M685	1848	1841-1850	1
917	P297	1966	1961-1970	1
918	M273	1859	1851-1860	4
919	S812	1883	1881-1890	1
920	S794	1885	1881-1890	4
921	L522	1897	1891-1900	4
922	E069	1996	1991-2000	2
923	M389	1822	1821-1830	1
924	R971	1989	1981-1990	3
925	R563	1870	1861-1870	2
926	N368	1784	1781-1790	1
