# Supplementary material for: Frequency patterns of semantic change: corpus-based evidence of a near-critical dynamics in language change
Source: R Soc Open Sci. 2017 Nov 8;4(11):170830. doi: 10.1098/rsos.170830 (PMC5717648; doi:10.1098/rsos.170830)
Supplement: full_data.zip [file rsos170830supp2.gz › a_lexception_de.csv]

	Decade	Occurrences	Nombre de mots	Frequence	Average frequency	Normalized average frequency
0	1321-1330	0	247971	0.0	0.0	0.0
1	1331-1340	0	187017	0.0	0.0	0.0
2	1341-1350	0	589308	0.0	0.0	0.0
3	1351-1360	0	318194	0.0	0.0	0.0
4	1361-1370	0	662712	0.0	0.0	0.0
5	1371-1380	0	971929	0.0	0.0	0.0
6	1381-1390	0	241822	0.0	0.0	0.0
7	1391-1400	0	1263737	0.0	0.0	0.0
8	1401-1410	0	765291	0.0	0.0	0.0
9	1411-1420	0	324443	0.0	0.0	0.0
10	1421-1430	0	298510	0.0	0.0	0.0
11	1431-1440	0	213190	0.0	0.0	0.0
12	1441-1450	0	386463	0.0	0.0	0.0
13	1451-1460	0	694796	0.0	0.0	0.0
14	1461-1470	0	537606	0.0	0.0	0.0
15	1471-1480	0	183566	0.0	0.0	0.0
16	1481-1490	0	457731	0.0	0.0	0.0
17	1491-1500	0	626697	0.0	0.0	0.0
18	1501-1510	0	162065	0.0	0.0	0.0
19	1511-1520	0	216624	0.0	0.0	0.0
20	1521-1530	0	252956	0.0	0.0	0.0
21	1531-1540	0	194542	0.0	0.0	0.0
22	1541-1550	0	957168	0.0	0.0	0.0
23	1551-1560	0	1949051	0.0	0.0	0.0
24	1561-1570	0	480126	0.0	0.0	0.0
25	1571-1580	0	945849	0.0	0.0	0.0
26	1581-1590	0	842175	0.0	0.0	0.0
27	1591-1600	0	676127	0.0	0.0	0.0
28	1601-1610	0	2099839	0.0	0.0	0.0
29	1611-1620	0	794187	0.0	0.0	0.0
30	1621-1630	0	2095458	0.0	0.0	0.0
31	1631-1640	0	2094158	0.0	0.0	0.0
32	1641-1650	0	1247594	0.0	0.0	0.0
33	1651-1660	0	2303221	0.0	0.0	0.0
34	1661-1670	3	2481229	0.12090782430803444	0.02418156486160689	0.0006464090733887405
35	1671-1680	14	2015147	0.6947383987371641	0.16312924460903971	0.004360686516932363
36	1681-1690	8	1684489	0.47492147470241713	0.25811353954952315	0.006899757517107524
37	1691-1700	3	1871214	0.16032372566686653	0.29017828468289647	0.00775689568449793
38	1701-1710	2	809750	0.2469898116702686	0.3395762470169502	0.00907737644090857
39	1711-1720	6	1714151	0.3500275063282056	0.3854001834209845	0.010302318186386161
40	1721-1730	17	1125965	1.5098160244767822	0.5484157085689081	0.014659964813555103
41	1731-1740	48	2909061	1.6500169642369136	0.7834348064758073	0.020942373672373733
42	1741-1750	31	2136771	1.450787192450665	1.0415274998325672	0.02784157393984812
43	1751-1760	74	2483475	2.97969578916639	1.5880686953317913	0.04245143024043625
44	1761-1770	46	3287236	1.3993519175380167	1.7979335775737535	0.0480614296281206
45	1771-1780	25	3011727	0.8300885173191328	1.6619880761422237	0.04442740486112777
46	1781-1790	71	2767020	2.565937362216392	1.845172155738119	0.04932418684479314
47	1791-1800	47	2497443	1.881924832718905	1.9313996837917675	0.05162917648581741
48	1801-1810	74	1436685	5.150746336183645	2.365609793195218	0.06323625634528258
49	1811-1820	27	1624933	1.6616069708720298	2.4180608038620206	0.06463834960919958
50	1821-1830	40	3062877	1.3059616824312565	2.5132354368844454	0.06718250862844556
51	1831-1840	56	7375086	0.7593131795344488	2.151910600348057	0.0575237601514744
52	1841-1850	90	11919516	0.7550642156946641	1.9265384769432088	0.05149922922092733
53	1851-1860	60	5771056	1.03967107579618	1.1043234248657159	0.029520202099174327
54	1861-1870	47	6858196	0.685311414255294	0.9090643135423686	0.024300636618462646
55	1871-1880	28	5715634	0.48988441177304215	0.7458488594107259	0.019937645593201644
56	1881-1890	38	7679389	0.49483103408357093	0.6929524303205503	0.018523645634578558
57	1891-1900	34	4613910	0.736902106889818	0.6893200085595811	0.018426545616523352
58	1901-1910	27	4804354	0.5619902280306571	0.5937838390064765	0.01587272218990214
59	1911-1920	14	5036866	0.2779506145289551	0.5123116790612087	0.013694850587356885
60	1921-1930	46	11280218	0.40779353732348084	0.4958935041712963	0.01325596843568222
61	1931-1940	86	10897083	0.7892020277353123	0.5547677029016447	0.01482976303771031
62	1941-1950	65	12300750	0.5284230636343312	0.5130718942505473	0.013715172266244453
63	1951-1960	130	9976887	1.30301165082856	0.6612761788101279	0.017676892477598617
64	1961-1970	158	13891857	1.1373569422720087	0.8331574443587385	0.022271533487476517
65	1971-1980	110	10280590	1.0699775012912682	0.9655942371522961	0.025811765271573365
66	1981-1990	151	15628128	0.9662065731737033	1.0009951462399744	0.02675808404670017
67	1991-2000	96	10606407	0.905113296142605	1.076333192741629	0.028771981704224073
68	2001-2010	73	11205157	0.6514857400034645	0.9460280105766101	0.02528873103194133
69	2011-2020	38	2099905	1.8096056726375718	1.0804777566497226	0.028882772041026662
