# Supplementary material for: Frequency patterns of semantic change: corpus-based evidence of a near-critical dynamics in language change
Source: R Soc Open Sci. 2017 Nov 8;4(11):170830. doi: 10.1098/rsos.170830 (PMC5717648; doi:10.1098/rsos.170830)
Supplement: full_data.zip [file rsos170830supp2.gz › a_lheure_actuelle_complet.csv]

	Cote	Date	Decade	Occurrences
0	P634	1931	1931-1940	4
1	P527	1955	1951-1960	1
2	P486	1904	1901-1910	4
3	P353	1936	1931-1940	1
4	E231	1955	1951-1960	2
5	S318	1985	1981-1990	1
6	P354	1936	1931-1940	2
7	E195	2000	1991-2000	1
8	L286	1946	1941-1950	5
9	P773	1942	1941-1950	1
10	S187	1984	1981-1990	17
11	P783	1965	1961-1970	1
12	E280	1975	1971-1980	1
13	S190	1987	1981-1990	24
14	P366	1939	1931-1940	1
15	P996	1880	1871-1880	1
16	P873	1957	1951-1960	1
17	K858	1890	1881-1890	4
18	K927	1937	1931-1940	4
19	P652	1958	1951-1960	1
20	P677	1959	1951-1960	3
21	R244	2000	1991-2000	3
22	P447	1950	1941-1950	4
23	K457	1908	1901-1910	1
24	P524	1959	1951-1960	1
25	K486	1903	1901-1910	2
26	S346	1939	1931-1940	2
27	P882	1896	1891-1900	7
28	P446	1937	1931-1940	3
29	P567	1967	1961-1970	6
30	K933	1945	1941-1950	3
31	P338	1968	1961-1970	1
32	P498	1950	1941-1950	1
33	P545	1899	1891-1900	1
34	E161	2012	2011-2020	1
35	P355	1936	1931-1940	2
36	L634	1932	1931-1940	1
37	P927	1961	1961-1970	1
38	K937	1934	1931-1940	3
39	P373	1964	1961-1970	4
40	K958	1900	1891-1900	1
41	P463	1962	1961-1970	3
42	E186	2012	2011-2020	1
43	S516	1955	1951-1960	2
44	S400	1979	1971-1980	1
45	E076	1946	1941-1950	1
46	P672	1949	1941-1950	1
47	P727	1960	1951-1960	5
48	R461	1965	1961-1970	3
49	P576	1962	1961-1970	1
50	P988	1963	1961-1970	2
51	P468	1953	1951-1960	6
52	R700	2008	2001-2010	2
53	P565	1964	1961-1970	2
54	R865	1948	1941-1950	1
55	K323	1913	1911-1920	1
56	R122	2008	2001-2010	1
57	K689	1923	1921-1930	8
58	P292	1967	1961-1970	7
59	P367	1939	1931-1940	2
60	P864	1924	1921-1930	1
61	R518	1940	1931-1940	2
62	R187	2009	2001-2010	1
63	K362	1937	1931-1940	1
64	K928	1938	1931-1940	4
65	P598	1965	1961-1970	2
66	P348	1935	1931-1940	3
67	P454	1967	1961-1970	1
68	P496	1951	1951-1960	1
69	K367	1936	1931-1940	2
70	K767	1926	1921-1930	1
71	K974	1959	1951-1960	1
72	P737	1960	1951-1960	1
73	P947	1965	1961-1970	1
74	P497	1950	1941-1950	2
75	P597	1936	1931-1940	1
76	L948	1865	1861-1870	1
77	S191	1989	1981-1990	27
78	P697	1952	1951-1960	1
79	K549	1937	1931-1940	1
80	K692	1923	1921-1930	5
81	P362	1957	1951-1960	1
82	P746	1909	1901-1910	3
83	K956	1894	1891-1900	2
84	P334	1949	1941-1950	1
85	S983	1932	1931-1940	2
86	K526	1922	1921-1930	1
87	K857	1878	1871-1880	2
88	E270	2002	2001-2010	3
89	P822	1961	1961-1970	4
90	P495	1949	1941-1950	1
91	P457	1949	1941-1950	3
92	P549	1942	1941-1950	2
93	P296	1968	1961-1970	1
94	L746	1912	1911-1920	3
95	P429	1966	1961-1970	5
96	P992	1931	1931-1940	2
97	R921	1929	1921-1930	2
98	M226	1879	1871-1880	1
99	P294	1963	1961-1970	2
100	R009	1970	1961-1970	1
101	S681	1929	1921-1930	4
102	P335	1949	1941-1950	1
103	P858	1961	1961-1970	1
104	P467	1922	1921-1930	2
105	R017	1951	1951-1960	1
106	R527	1982	1981-1990	1
107	K999	1899	1891-1900	1
108	K898	1938	1931-1940	2
109	K969	1956	1951-1960	1
110	P739	1960	1951-1960	1
111	K824	1848	1841-1850	1
112	K695	1925	1921-1930	6
113	E197	1961	1961-1970	1
114	S673	1925	1921-1930	1
115	P473	1951	1951-1960	1
116	P779	1962	1961-1970	2
117	R003	2000	1991-2000	1
118	S684	1970	1961-1970	1
119	K859	1890	1881-1890	3
120	K962	1904	1901-1910	2
121	P369	1939	1931-1940	1
122	R514	1929	1921-1930	1
123	E031	1992	1991-2000	3
124	K778	1931	1931-1940	1
125	P753	1958	1951-1960	2
126	P966	1956	1951-1960	5
127	L769	1962	1961-1970	1
128	R604	1890	1881-1890	1
129	S676	1926	1921-1930	2
130	K232	1912	1911-1920	1
131	P658	1956	1951-1960	1
132	S390	1943	1941-1950	3
133	P969	1953	1951-1960	4
134	K864	1890	1881-1890	2
135	L745	1912	1911-1920	1
136	K479	1891	1891-1900	6
137	P674	1962	1961-1970	1
138	E192	1973	1971-1980	2
139	P952	1948	1941-1950	2
140	P748	1955	1951-1960	3
141	P374	1964	1961-1970	1
142	P347	1935	1931-1940	2
143	P977	1952	1951-1960	1
144	E035	1981	1981-1990	1
145	R608	1902	1901-1910	2
146	P948	1965	1961-1970	3
147	S511	1935	1931-1940	1
148	R062	1996	1991-2000	1
149	E166	1955	1951-1960	2
150	K699	1928	1921-1930	7
151	P655	1943	1941-1950	8
152	R007	1970	1961-1970	2
153	S567	1973	1971-1980	1
154	P368	1939	1931-1940	3
155	P345	1935	1931-1940	8
156	R147	2008	2001-2010	1
157	E070	1975	1971-1980	2
158	K863	1890	1881-1890	1
159	R598	1887	1881-1890	1
160	K277	1928	1921-1930	2
161	E194	1953	1951-1960	2
162	P763	1966	1961-1970	1
163	K822	1848	1841-1850	1
164	P747	1939	1931-1940	2
165	L244	1929	1921-1930	2
166	P323	1957	1951-1960	8
167	P946	1920	1911-1920	1
168	K768	1926	1921-1930	2
169	P547	1959	1951-1960	9
170	K478	1891	1891-1900	10
171	K866	1896	1891-1900	1
172	P363	1957	1951-1960	3
173	K667	1935	1931-1940	1
174	P846	1965	1961-1970	1
175	P625	1948	1941-1950	3
176	E175	2011	2011-2020	1
177	K698	1927	1921-1930	2
178	L345	1919	1911-1920	5
179	S256	1990	1981-1990	11
180	K938	1939	1931-1940	1
181	P328	1942	1941-1950	1
182	P488	1907	1901-1910	3
183	L489	1885	1881-1890	2
184	R602	1887	1881-1890	1
185	P839	1967	1961-1970	2
186	P357	1961	1961-1970	1
187	R180	1975	1971-1980	1
188	P277	1933	1931-1940	1
189	P585	1957	1951-1960	1
190	E034	1978	1971-1980	5
191	P642	1912	1911-1920	1
192	R243	2006	2001-2010	2
193	S379	1934	1931-1940	1
194	P433	1960	1951-1960	2
195	P339	1968	1961-1970	1
196	P733	1960	1951-1960	3
197	P993	1957	1951-1960	3
198	P838	1969	1961-1970	6
199	P466	1934	1931-1940	5
200	R524	1886	1881-1890	3
201	R538	1951	1951-1960	1
202	R449	1950	1941-1950	1
203	P983	1945	1941-1950	1
204	L399	1937	1931-1940	1
205	P346	1935	1931-1940	1
206	P657	1946	1941-1950	1
207	L249	1946	1941-1950	1
208	P726	1963	1961-1970	1
209	R005	1970	1961-1970	3
210	R536	1960	1951-1960	1
211	K487	1903	1901-1910	2
212	K389	1934	1931-1940	1
213	K943	1950	1941-1950	3
214	P698	1952	1951-1960	1
215	L786	1943	1941-1950	1
216	R131	1995	1991-2000	1
217	R002	1997	1991-2000	2
218	L742	1902	1901-1910	1
219	P574	1949	1941-1950	1
220	R210	2006	2001-2010	1
221	Q245	1941	1941-1950	1
222	P327	1942	1941-1950	1
223	S815	1887	1881-1890	1
224	S356	1953	1951-1960	1
225	L755	1927	1921-1930	2
226	K484	1895	1891-1900	5
227	P326	1967	1961-1970	1
228	L637	1931	1931-1940	2
229	P375	1964	1961-1970	2
230	P599	1954	1951-1960	1
231	P275	1963	1961-1970	3
232	L875	1945	1941-1950	1
233	P452	1916	1911-1920	1
234	R183	1950	1941-1950	1
235	R882	1985	1981-1990	1
236	R462	1964	1961-1970	1
237	L785	1908	1901-1910	1
238	P835	1966	1961-1970	1
239	P629	1924	1921-1930	1
240	K939	1943	1941-1950	3
241	P673	1952	1951-1960	16
242	P398	1907	1901-1910	1
243	P394	1963	1961-1970	8
244	E145	1918	1911-1920	1
245	P356	1961	1961-1970	1
246	K852	1878	1871-1880	1
247	P554	1960	1951-1960	1
248	L778	1912	1911-1920	1
249	P559	1962	1961-1970	3
250	S523	1892	1891-1900	1
251	P489	1950	1941-1950	3
252	P426	1936	1931-1940	2
253	K366	1929	1921-1930	3
254	S230	1952	1951-1960	3
255	P654	1961	1961-1970	2
256	L527	1899	1891-1900	1
257	P336	1968	1961-1970	1
258	R766	1947	1941-1950	1
259	E033	1977	1971-1980	2
260	E072	1986	1981-1990	1
261	R079	1994	1991-2000	1
262	K726	1932	1931-1940	1
263	P563	1951	1951-1960	4
264	K959	1904	1901-1910	3
265	P439	1931	1931-1940	2
266	P684	1958	1951-1960	1
267	K929	1939	1931-1940	1
268	P626	1948	1941-1950	1
269	K472	1936	1931-1940	2
270	L937	1869	1861-1870	1
271	R965	1961	1961-1970	1
272	Q980	1965	1961-1970	1
273	S980	1887	1881-1890	2
274	R097	2003	2001-2010	1
275	R096	2003	2001-2010	3
276	S398	1928	1921-1930	1
277	R854	1948	1941-1950	1
278	K446	1922	1921-1930	1
279	P683	1961	1961-1970	3
280	R698	1950	1941-1950	1
281	P663	1963	1961-1970	1
282	E187	1982	1981-1990	4
283	P438	1966	1961-1970	2
284	K693	1925	1921-1930	3
285	L325	1921	1921-1930	1
286	P286	1967	1961-1970	1
287	P443	1941	1941-1950	1
288	P935	1911	1911-1920	2
289	K889	1930	1921-1930	1
290	R572	1974	1971-1980	1
291	S188	1985	1981-1990	25
292	P738	1960	1951-1960	1
293	K865	1890	1881-1890	3
294	E030	1991	1991-2000	1
295	K694	1925	1921-1930	5
296	E125	1876	1871-1880	2
297	K957	1900	1891-1900	1
298	P293	1967	1961-1970	3
299	P445	1968	1961-1970	1
300	P298	1966	1961-1970	1
301	P289	1967	1961-1970	6
302	L677	1935	1931-1940	1
303	S331	1992	1991-2000	2
304	P842	1966	1961-1970	1
305	P529	1903	1901-1910	2
306	P736	1960	1951-1960	4
307	K234	1918	1911-1920	1
308	P588	1936	1931-1940	1
309	L252	1921	1921-1930	1
310	P453	1962	1961-1970	1
311	K739	1926	1921-1930	1
312	P459	1948	1941-1950	1
313	P769	1963	1961-1970	2
314	K369	1936	1931-1940	3
315	P564	1957	1951-1960	1
316	P845	1960	1951-1960	1
317	R006	1970	1961-1970	2
318	E255	2013	2011-2020	1
319	P866	1963	1961-1970	1
320	K532	1922	1921-1930	1
321	P732	1960	1951-1960	1
322	K363	1922	1921-1930	1
323	L772	1962	1961-1970	2
324	P584	1947	1941-1950	1
325	K847	1863	1861-1870	1
326	K227	1908	1901-1910	1
327	P896	1956	1951-1960	1
328	K856	1878	1871-1880	2
329	K722	1928	1921-1930	2
330	P897	1959	1951-1960	1
331	P659	1938	1931-1940	1
332	P422	1955	1951-1960	3
333	K696	1927	1921-1930	3
334	P656	1943	1941-1950	4
335	P572	1954	1951-1960	1
336	K868	1896	1891-1900	1
337	K966	1954	1951-1960	5
338	P752	1958	1951-1960	3
339	K697	1927	1921-1930	9
340	S010	1957	1951-1960	1
341	L953	1945	1941-1950	1
342	R825	1973	1971-1980	1
343	S189	1986	1981-1990	26
344	S525	1936	1931-1940	1
345	R438	1967	1961-1970	1
346	K634	1889	1881-1890	1
347	S548	1976	1971-1980	2
348	P364	1957	1951-1960	5
349	P624	1948	1941-1950	3
350	P734	1960	1951-1960	1
351	Q237	1913	1911-1920	1
352	P532	1944	1941-1950	2
353	L396	1899	1891-1900	2
354	R804	2008	2001-2010	4
355	S679	1927	1921-1930	1
356	P965	1921	1921-1930	1
357	K942	1946	1941-1950	1
358	E073	1988	1981-1990	1
359	R583	1973	1971-1980	1
360	P895	1956	1951-1960	2
361	L747	1939	1931-1940	1
