# Supplementary material for: Frequency patterns of semantic change: corpus-based evidence of a near-critical dynamics in language change
Source: R Soc Open Sci. 2017 Nov 8;4(11):170830. doi: 10.1098/rsos.170830 (PMC5717648; doi:10.1098/rsos.170830)
Supplement: full_data.zip [file rsos170830supp2.gz › a_lheure_actuelle.csv]

	Decade	Occurrences	Nombre de mots	Frequence	Average frequency	Normalized average frequency
0	1321-1330	0	247971	0.0	0.0	0.0
1	1331-1340	0	187017	0.0	0.0	0.0
2	1341-1350	0	589308	0.0	0.0	0.0
3	1351-1360	0	318194	0.0	0.0	0.0
4	1361-1370	0	662712	0.0	0.0	0.0
5	1371-1380	0	971929	0.0	0.0	0.0
6	1381-1390	0	241822	0.0	0.0	0.0
7	1391-1400	0	1263737	0.0	0.0	0.0
8	1401-1410	0	765291	0.0	0.0	0.0
9	1411-1420	0	324443	0.0	0.0	0.0
10	1421-1430	0	298510	0.0	0.0	0.0
11	1431-1440	0	213190	0.0	0.0	0.0
12	1441-1450	0	386463	0.0	0.0	0.0
13	1451-1460	0	694796	0.0	0.0	0.0
14	1461-1470	0	537606	0.0	0.0	0.0
15	1471-1480	0	183566	0.0	0.0	0.0
16	1481-1490	0	457731	0.0	0.0	0.0
17	1491-1500	0	626697	0.0	0.0	0.0
18	1501-1510	0	162065	0.0	0.0	0.0
19	1511-1520	0	216624	0.0	0.0	0.0
20	1521-1530	0	252956	0.0	0.0	0.0
21	1531-1540	0	194542	0.0	0.0	0.0
22	1541-1550	0	957168	0.0	0.0	0.0
23	1551-1560	0	1949051	0.0	0.0	0.0
24	1561-1570	0	480126	0.0	0.0	0.0
25	1571-1580	0	945849	0.0	0.0	0.0
26	1581-1590	0	842175	0.0	0.0	0.0
27	1591-1600	0	676127	0.0	0.0	0.0
28	1601-1610	0	2099839	0.0	0.0	0.0
29	1611-1620	0	794187	0.0	0.0	0.0
30	1621-1630	0	2095458	0.0	0.0	0.0
31	1631-1640	0	2094158	0.0	0.0	0.0
32	1641-1650	0	1247594	0.0	0.0	0.0
33	1651-1660	0	2303221	0.0	0.0	0.0
34	1661-1670	0	2481229	0.0	0.0	0.0
35	1671-1680	0	2015147	0.0	0.0	0.0
36	1681-1690	0	1684489	0.0	0.0	0.0
37	1691-1700	0	1871214	0.0	0.0	0.0
38	1701-1710	0	809750	0.0	0.0	0.0
39	1711-1720	0	1714151	0.0	0.0	0.0
40	1721-1730	0	1125965	0.0	0.0	0.0
41	1731-1740	0	2909061	0.0	0.0	0.0
42	1741-1750	0	2136771	0.0	0.0	0.0
43	1751-1760	0	2483475	0.0	0.0	0.0
44	1761-1770	0	3287236	0.0	0.0	0.0
45	1771-1780	0	3011727	0.0	0.0	0.0
46	1781-1790	0	2767020	0.0	0.0	0.0
47	1791-1800	0	2497443	0.0	0.0	0.0
48	1801-1810	0	1436685	0.0	0.0	0.0
49	1811-1820	0	1624933	0.0	0.0	0.0
50	1821-1830	0	3062877	0.0	0.0	0.0
51	1831-1840	0	7375086	0.0	0.0	0.0
52	1841-1850	2	11919516	0.01677920479321476	0.003355840958642952	0.00041275993247017476
53	1851-1860	0	5771056	0.0	0.003355840958642952	0.00041275993247017476
54	1861-1870	3	6858196	0.04374328176097621	0.012104497310838194	0.0014888224901538208
55	1871-1880	9	5715634	0.15746284664133497	0.04359706663910519	0.005362328699013109
56	1881-1890	25	7679389	0.32554673294971775	0.10870641322904873	0.013370613308695543
57	1891-1900	40	4613910	0.8669436551644917	0.2787393033033041	0.034284227836226394
58	1901-1910	28	4804354	0.5828046809206816	0.3953002394874404	0.04862092756095949
59	1911-1920	20	5036866	0.39707230646993585	0.46596604442923234	0.057312642464969615
60	1921-1930	87	11280218	0.7712616901552789	0.5887258131320211	0.07241178287843772
61	1931-1940	93	10897083	0.8534394020858609	0.6943043469592498	0.0853976749483794
62	1941-1950	81	12300750	0.6584964331443205	0.6526149025552155	0.08026997894937507
63	1951-1960	141	9976887	1.413266482821746	0.8187072629354285	0.10069891831188638
64	1961-1970	130	13891857	0.9358000157934249	0.9264528048001262	0.11395134687811354
65	1971-1980	20	10280590	0.19454136387113968	0.8111087395432983	0.0997643191932568
66	1981-1990	140	15628128	0.8958206638696586	0.819584991900058	0.100806876749915
67	1991-2000	16	10606407	0.15085221602376753	0.7180561484759472	0.08831908633553927
68	2001-2010	19	11205157	0.16956478164473732	0.46931580824054564	0.05772465492372089
69	2011-2020	4	2099905	0.19048480764606018	0.3202527666110727	0.039390278606417486
