# Supplementary material for: Frequency patterns of semantic change: corpus-based evidence of a near-critical dynamics in language change
Source: R Soc Open Sci. 2017 Nov 8;4(11):170830. doi: 10.1098/rsos.170830 (PMC5717648; doi:10.1098/rsos.170830)
Supplement: full_data.zip [file rsos170830supp2.gz › a_lheure_dite_complet.csv]

	Cote	Date	Decade	Occurrences
0	S256	1990	1981-1990	1
1	R025	1988	1981-1990	1
2	R836	1877	1871-1880	1
3	L336	1933	1931-1940	1
4	L835	1833	1831-1840	1
5	M885	1837	1831-1840	1
6	L989	1879	1871-1880	1
7	K684	1886	1881-1890	1
8	R049	2004	2001-2010	1
9	R271	1994	1991-2000	4
10	K454	1907	1901-1910	1
11	L244	1929	1921-1930	2
12	R103	1880	1871-1880	1
13	L783	1907	1901-1910	1
14	K298	1955	1951-1960	1
15	L953	1945	1941-1950	1
16	R412	2008	2001-2010	1
17	K578	1946	1941-1950	1
18	N246	1835	1831-1840	1
19	S734	1947	1941-1950	1
20	R875	1961	1961-1970	1
21	S004	1668	1661-1670	1
22	R767	1946	1941-1950	1
23	L834	1848	1841-1850	1
24	S987	1937	1931-1940	1
25	R670	1980	1971-1980	1
26	L579	1926	1921-1930	1
27	R450	1992	1991-2000	1
28	E127	1995	1991-2000	2
29	K668	1948	1941-1950	1
30	R820	1986	1981-1990	1
31	S977	1878	1871-1880	1
32	L595	1928	1921-1930	1
33	E033	1977	1971-1980	1
34	L495	1889	1881-1890	1
35	M634	1847	1841-1850	1
36	R635	1881	1881-1890	1
37	E034	1978	1971-1980	3
38	S698	1992	1991-2000	5
39	K323	1913	1911-1920	1
40	L276	1919	1911-1920	1
41	L224	1946	1941-1950	3
42	S656	1815	1811-1820	1
43	R804	2008	2001-2010	1
44	R444	1865	1861-1870	3
45	K935	1896	1891-1900	1
46	R838	1845	1841-1850	1
47	S667	1881	1881-1890	1
48	S739	1862	1861-1870	2
49	S319	1844	1841-1850	3
50	L829	1859	1851-1860	1
51	M256	1868	1861-1870	1
52	R538	1951	1951-1960	1
53	R812	1965	1961-1970	1
54	R539	1982	1981-1990	1
55	S885	1993	1991-2000	3
56	M876	1842	1841-1850	2
57	E071	1976	1971-1980	4
58	L557	1888	1881-1890	1
59	S054	2004	2001-2010	1
60	R240	1983	1981-1990	2
61	E272	2005	2001-2010	1
62	L668	1929	1921-1930	1
63	M972	1851	1851-1860	1
64	K883	1948	1941-1950	1
65	S002	1951	1951-1960	1
66	R023	1974	1971-1980	1
67	R001	1993	1991-2000	2
68	R205	1975	1971-1980	1
69	E100	1996	1991-2000	1
70	E265	2007	2001-2010	1
71	S318	1985	1981-1990	1
72	E064	2006	2001-2010	1
73	K636	1882	1881-1890	1
74	R803	1923	1921-1930	1
75	E113	2002	2001-2010	1
76	R633	1843	1841-1850	1
77	K785	1928	1921-1930	1
78	M669	1835	1831-1840	3
79	E073	1988	1981-1990	1
80	L223	1946	1941-1950	1
81	K888	1933	1931-1940	1
82	R093	1997	1991-2000	1
83	S360	1778	1771-1780	1
84	K844	1863	1861-1870	1
85	S529	1955	1951-1960	1
86	R207	1977	1971-1980	1
87	M725	1836	1831-1840	1
88	L837	1876	1871-1880	1
89	R563	1870	1861-1870	1
90	K947	1936	1931-1940	1
91	L352	1907	1901-1910	1
92	S391	1943	1941-1950	1
93	K439	1920	1911-1920	1
94	S655	1937	1931-1940	2
95	S285	1979	1971-1980	1
96	M664	1824	1821-1830	1
97	M758	1844	1841-1850	2
98	L878	1855	1851-1860	1
99	E030	1991	1991-2000	1
100	R004	2002	2001-2010	1
101	S662	1851	1851-1860	1
102	E070	1975	1971-1980	1
103	R239	1983	1981-1990	1
104	R256	2007	2001-2010	1
105	L622	1884	1881-1890	1
106	R075	2007	2001-2010	1
107	E084	2011	2011-2020	1
108	E170	2012	2011-2020	1
109	R565	1558	1551-1560	1
110	M223	1873	1871-1880	1
111	M234	1878	1871-1880	1
112	R107	1881	1881-1890	1
113	E092	2010	2001-2010	1
114	R260	1994	1991-2000	1
115	R782	1843	1841-1850	2
116	M922	1863	1861-1870	1
117	R893	1890	1881-1890	1
118	R602	1887	1881-1890	1
119	K396	1938	1931-1940	1
120	E098	1984	1981-1990	1
121	L443	1859	1851-1860	1
122	P689	1845	1841-1850	1
123	S289	1978	1971-1980	1
124	S306	1956	1951-1960	1
125	L275	1948	1941-1950	1
126	R785	1852	1851-1860	1
127	R298	2008	2001-2010	1
128	R031	2001	2001-2010	1
129	S332	1835	1831-1840	1
130	K542	1924	1921-1930	1
131	R467	1844	1841-1850	1
132	R571	1898	1891-1900	3
133	S978	1881	1881-1890	2
134	M955	1855	1851-1860	1
135	E051	1910	1901-1910	3
136	E029	1995	1991-2000	1
137	L594	1925	1921-1930	1
138	R559	1981	1981-1990	1
139	Q991	1986	1981-1990	1
140	K279	1922	1921-1930	1
141	S388	1938	1931-1940	1
142	K885	1951	1951-1960	1
143	R111	1897	1891-1900	1
144	K524	1949	1941-1950	1
145	L996	1874	1871-1880	1
146	S731	2002	2001-2010	1
147	R669	1989	1981-1990	1
148	S165	2006	2001-2010	1
149	P669	1893	1891-1900	1
150	R795	1975	1971-1980	1
151	S230	1952	1951-1960	1
152	K884	1951	1951-1960	1
153	M975	1848	1841-1850	1
154	S995	1960	1951-1960	1
155	L263	1923	1921-1930	1
156	S310	1978	1971-1980	1
157	R832	1984	1981-1990	1
158	K774	1942	1941-1950	1
159	S380	1515	1511-1520	4
160	R700	2008	2001-2010	1
161	0232	1404	1401-1410	1
162	M653	1834	1831-1840	1
163	R489	1842	1841-1850	1
164	R515	1964	1961-1970	1
165	E195	2000	1991-2000	1
166	R435	1964	1961-1970	1
167	E056	2011	2011-2020	3
168	L282	1939	1931-1940	1
169	S205	1959	1951-1960	1
170	R462	1964	1961-1970	1
171	L485	1884	1881-1890	1
172	E052	1914	1911-1920	1
173	E268	1998	1991-2000	1
174	R102	1558	1551-1560	1
175	S990	1884	1881-1890	1
176	R040	2001	2001-2010	1
177	R553	1965	1961-1970	1
178	M226	1879	1871-1880	1
179	L532	1859	1851-1860	1
180	M962	1855	1851-1860	1
181	E082	1879	1871-1880	1
182	E123	2002	2001-2010	1
183	R015	1948	1941-1950	1
184	R923	1984	1981-1990	1
185	R104	1874	1871-1880	1
186	R727	1987	1981-1990	1
187	R556	1965	1961-1970	1
188	R521	1952	1951-1960	1
189	E270	2002	2001-2010	1
190	R707	1842	1841-1850	1
191	E039	2003	2001-2010	1
192	S394	1967	1961-1970	1
