# Supplementary material for: Frequency patterns of semantic change: corpus-based evidence of a near-critical dynamics in language change
Source: R Soc Open Sci. 2017 Nov 8;4(11):170830. doi: 10.1098/rsos.170830 (PMC5717648; doi:10.1098/rsos.170830)
Supplement: full_data.zip [file rsos170830supp2.gz › a_lheure_dite.csv]

	Decade	Occurrences	Nombre de mots	Frequence	Average frequency	Normalized average frequency
0	1321-1330	0	247971	0.0	0.0	0.0
1	1331-1340	0	187017	0.0	0.0	0.0
2	1341-1350	0	589308	0.0	0.0	0.0
3	1351-1360	0	318194	0.0	0.0	0.0
4	1361-1370	0	662712	0.0	0.0	0.0
5	1371-1380	0	971929	0.0	0.0	0.0
6	1381-1390	0	241822	0.0	0.0	0.0
7	1391-1400	0	1263737	0.0	0.0	0.0
8	1401-1410	1	765291	0.1306692486910208	0.02613384973820416	0.0058174288999936095
9	1411-1420	0	324443	0.0	0.02613384973820416	0.0058174288999936095
10	1421-1430	0	298510	0.0	0.02613384973820416	0.0058174288999936095
11	1431-1440	0	213190	0.0	0.02613384973820416	0.0058174288999936095
12	1441-1450	0	386463	0.0	0.02613384973820416	0.0058174288999936095
13	1451-1460	0	694796	0.0	0.0	0.0
14	1461-1470	0	537606	0.0	0.0	0.0
15	1471-1480	0	183566	0.0	0.0	0.0
16	1481-1490	0	457731	0.0	0.0	0.0
17	1491-1500	0	626697	0.0	0.0	0.0
18	1501-1510	0	162065	0.0	0.0	0.0
19	1511-1520	4	216624	1.8465174680552476	0.3693034936110495	0.08220743740868987
20	1521-1530	0	252956	0.0	0.3693034936110495	0.08220743740868987
21	1531-1540	0	194542	0.0	0.3693034936110495	0.08220743740868987
22	1541-1550	0	957168	0.0	0.3693034936110495	0.08220743740868987
23	1551-1560	2	1949051	0.10261404139758272	0.38982630189056605	0.08677584119115118
24	1561-1570	0	480126	0.0	0.020522808279516545	0.00456840378246132
25	1571-1580	0	945849	0.0	0.020522808279516545	0.00456840378246132
26	1581-1590	0	842175	0.0	0.020522808279516545	0.00456840378246132
27	1591-1600	0	676127	0.0	0.020522808279516545	0.00456840378246132
28	1601-1610	0	2099839	0.0	0.0	0.0
29	1611-1620	0	794187	0.0	0.0	0.0
30	1621-1630	0	2095458	0.0	0.0	0.0
31	1631-1640	0	2094158	0.0	0.0	0.0
32	1641-1650	0	1247594	0.0	0.0	0.0
33	1651-1660	0	2303221	0.0	0.0	0.0
34	1661-1670	1	2481229	0.04030260810267815	0.00806052162053563	0.0017942825834717428
35	1671-1680	0	2015147	0.0	0.00806052162053563	0.0017942825834717428
36	1681-1690	0	1684489	0.0	0.00806052162053563	0.0017942825834717428
37	1691-1700	0	1871214	0.0	0.00806052162053563	0.0017942825834717428
38	1701-1710	0	809750	0.0	0.00806052162053563	0.0017942825834717428
39	1711-1720	0	1714151	0.0	0.0	0.0
40	1721-1730	0	1125965	0.0	0.0	0.0
41	1731-1740	0	2909061	0.0	0.0	0.0
42	1741-1750	0	2136771	0.0	0.0	0.0
43	1751-1760	0	2483475	0.0	0.0	0.0
44	1761-1770	0	3287236	0.0	0.0	0.0
45	1771-1780	1	3011727	0.033203540692765314	0.006640708138553063	0.0014782302580230576
46	1781-1790	0	2767020	0.0	0.006640708138553063	0.0014782302580230576
47	1791-1800	0	2497443	0.0	0.006640708138553063	0.0014782302580230576
48	1801-1810	0	1436685	0.0	0.006640708138553063	0.0014782302580230576
49	1811-1820	1	1624933	0.06154099892118629	0.01894890792279032	0.004218051518533497
50	1821-1830	1	3062877	0.03264904206078142	0.01883800819639354	0.004193365095377138
51	1831-1840	9	7375086	0.12203247528232214	0.04324450325285797	0.009626282599355407
52	1841-1850	18	11919516	0.15101284313893282	0.07344707188064453	0.01634941360949795
53	1851-1860	9	5771056	0.155950661369427	0.10463720415452993	0.023292377570122324
54	1861-1870	9	6858196	0.13122984528292864	0.1185749734268784	0.026394943115521936
55	1871-1880	11	5715634	0.1924545903394094	0.15053608308260397	0.033509527642855315
56	1881-1890	14	7679389	0.18230617045184191	0.16259082211650797	0.036192928211092185
57	1891-1900	6	4613910	0.13004154827467376	0.15839656314365613	0.035259280715329
58	1901-1910	6	4804354	0.12488671734014604	0.15218377433779995	0.033876305856638006
59	1911-1920	4	5036866	0.07941446129398717	0.14182069754001164	0.03156947149965553
60	1921-1930	11	11280218	0.09751584588170192	0.12283294864847016	0.027342773931023013
61	1931-1940	9	10897083	0.08259090987927688	0.10288989653395715	0.022903424624003577
62	1941-1950	15	12300750	0.12194378391561492	0.10127034366214538	0.022542910050914397
63	1951-1960	11	9976887	0.11025483199318585	0.09834396659275335	0.021891494713859292
64	1961-1970	8	13891857	0.057587693279595384	0.09397861298987499	0.020919761331197665
65	1971-1980	17	10280590	0.16536015929046874	0.10754747567162837	0.02394020779031552
66	1981-1990	16	15628128	0.10237950444224671	0.11150519458422233	0.02482120116139616
67	1991-2000	24	10606407	0.22627832403565126	0.13237210260822957	0.029466201993971926
68	2001-2010	21	11205157	0.18741370602839388	0.14780387741527118	0.032901335112130205
69	2011-2020	5	2099905	0.23810600955757522	0.18390754067086718	0.04093805745203504
