# Supplementary material for: Frequency patterns of semantic change: corpus-based evidence of a near-critical dynamics in language change
Source: R Soc Open Sci. 2017 Nov 8;4(11):170830. doi: 10.1098/rsos.170830 (PMC5717648; doi:10.1098/rsos.170830)
Supplement: full_data.zip [file rsos170830supp2.gz › a_lheure_ou_complet.csv]

	Cote	Date	Decade	Occurrences
0	K946	1936	1931-1940	2
1	M744	1847	1841-1850	1
2	P634	1931	1931-1940	1
3	M762	1835	1831-1840	1
4	P486	1904	1901-1910	1
5	P353	1936	1931-1940	1
6	S872	1937	1931-1940	1
7	K547	1939	1931-1940	2
8	L298	1922	1921-1930	2
9	R732	1886	1881-1890	2
10	L964	1839	1831-1840	1
11	R025	1988	1981-1990	2
12	S670	1976	1971-1980	1
13	R926	1891	1891-1900	1
14	M483	1805	1801-1810	1
15	P972	1859	1851-1860	1
16	L236	1928	1921-1930	1
17	R585	1924	1921-1930	2
18	L699	1948	1941-1950	1
19	R238	1980	1971-1980	1
20	R836	1877	1871-1880	1
21	L286	1946	1941-1950	3
22	K279	1922	1921-1930	3
23	S805	1885	1881-1890	4
24	S389	1930	1921-1930	1
25	K259	1944	1941-1950	1
26	L863	1851	1851-1860	1
27	L782	1907	1901-1910	2
28	R008	1970	1961-1970	1
29	S187	1984	1981-1990	7
30	N536	1770	1761-1770	1
31	N453	1776	1771-1780	1
32	S814	1890	1881-1890	1
33	R783	1844	1841-1850	1
34	S788	1869	1861-1870	2
35	P645	1921	1921-1930	2
36	M233	1877	1871-1880	1
37	L835	1833	1831-1840	1
38	S190	1987	1981-1990	7
39	L277	1963	1961-1970	2
40	P996	1880	1871-1880	1
41	S403	1861	1861-1870	1
42	L359	1907	1901-1910	2
43	K823	1848	1841-1850	1
44	M885	1837	1831-1840	2
45	K858	1890	1881-1890	3
46	L435	1894	1891-1900	3
47	L484	1922	1921-1930	2
48	M277	1859	1851-1860	7
49	S161	1952	1951-1960	1
50	E019	1885	1881-1890	1
51	L878	1855	1851-1860	1
52	N236	1838	1831-1840	4
53	R458	1968	1961-1970	1
54	L269	1927	1921-1930	1
55	Z139	1857	1851-1860	1
56	R791	2009	2001-2010	1
57	R494	1847	1841-1850	1
58	M734	1857	1851-1860	2
59	K482	1939	1931-1940	1
60	R526	1947	1941-1950	1
61	R004	2002	2001-2010	2
62	L978	1839	1831-1840	2
63	M377	1833	1831-1840	1
64	S738	1876	1871-1880	4
65	K457	1908	1901-1910	1
66	M746	1848	1841-1850	2
67	M729	1852	1851-1860	2
68	R248	1957	1951-1960	1
69	R964	1979	1971-1980	1
70	M296	1854	1851-1860	1
71	S206	1935	1931-1940	1
72	S880	1715	1711-1720	3
73	R858	1960	1951-1960	1
74	S795	1891	1891-1900	7
75	R848	1885	1881-1890	3
76	K426	1944	1941-1950	2
77	M655	1834	1831-1840	2
78	S696	1972	1971-1980	2
79	S346	1939	1931-1940	1
80	S797	1881	1881-1890	10
81	S698	1992	1991-2000	1
82	N222	1848	1841-1850	1
83	R699	1949	1941-1950	1
84	S329	1996	1991-2000	2
85	S114	1844	1841-1850	1
86	S702	1993	1991-2000	3
87	K985	1859	1851-1860	1
88	Z147	1868	1861-1870	1
89	E117	1985	1981-1990	1
90	L834	1848	1841-1850	8
91	L454	1951	1951-1960	1
92	S053	1851	1851-1860	2
93	R457	1966	1961-1970	4
94	S802	1840	1831-1840	4
95	S384	1922	1921-1930	2
96	M832	1863	1861-1870	2
97	R813	1985	1981-1990	1
98	R216	2004	2001-2010	1
99	R674	1985	1981-1990	1
100	R897	1896	1891-1900	1
101	K934	1898	1891-1900	1
102	K944	1925	1921-1930	1
103	K567	1900	1891-1900	1
104	K922	1933	1931-1940	1
105	R082	1976	1971-1980	1
106	K835	1848	1841-1850	1
107	R295	1997	1991-2000	1
108	M633	1845	1841-1850	3
109	R557	1982	1981-1990	2
110	M829	1833	1831-1840	1
111	L634	1932	1931-1940	1
112	R024	1977	1971-1980	1
113	S647	1950	1941-1950	1
114	S995	1960	1951-1960	1
115	K398	1937	1931-1940	3
116	K545	1913	1911-1920	1
117	P669	1893	1891-1900	1
118	N243	1835	1831-1840	1
119	L468	1913	1911-1920	1
120	L955	1946	1941-1950	1
121	R801	1986	1981-1990	2
122	R412	2008	2001-2010	1
123	R936	1938	1931-1940	2
124	K937	1934	1931-1940	1
125	R721	1985	1981-1990	1
126	R495	1848	1841-1850	1
127	R488	1841	1841-1850	1
128	K854	1878	1871-1880	1
129	R940	1944	1941-1950	2
130	K958	1900	1891-1900	1
131	R434	1962	1961-1970	1
132	E186	2012	2011-2020	5
133	M242	1875	1871-1880	3
134	S516	1955	1951-1960	1
135	K759	1866	1861-1870	2
136	R938	1928	1921-1930	1
137	K322	1913	1911-1920	1
138	S392	1812	1811-1820	1
139	L839	1879	1871-1880	1
140	R760	1990	1981-1990	1
141	R461	1965	1961-1970	1
142	E267	2006	2001-2010	1
143	L262	1921	1921-1930	1
144	K673	1937	1931-1940	1
145	R439	1968	1961-1970	3
146	L932	1836	1831-1840	3
147	K388	1922	1921-1930	1
148	S668	1886	1881-1890	1
149	K236	1922	1921-1930	1
150	L455	1880	1871-1880	1
151	R308	1682	1681-1690	1
152	M434	1807	1801-1810	1
153	K323	1913	1911-1920	1
154	N332	1786	1781-1790	1
155	R666	1971	1971-1980	1
156	M338	1842	1841-1850	1
157	K428	1913	1911-1920	1
158	K689	1923	1921-1930	1
159	R895	1895	1891-1900	3
160	K434	1918	1911-1920	1
161	S969	1867	1861-1870	3
162	M297	1854	1851-1860	2
163	L959	1847	1841-1850	1
164	E079	1861	1861-1870	1
165	P348	1935	1931-1940	1
166	K987	1859	1851-1860	1
167	Q484	1788	1781-1790	1
168	K453	1905	1901-1910	1
169	K367	1936	1931-1940	1
170	E099	1999	1991-2000	1
171	R486	1839	1831-1840	1
172	K767	1926	1921-1930	1
173	S671	1924	1921-1930	1
174	K383	1939	1931-1940	1
175	S697	1935	1931-1940	3
176	M585	1859	1851-1860	1
177	L432	1956	1951-1960	2
178	L276	1919	1911-1920	2
179	M949	1810	1801-1810	2
180	N249	1820	1811-1820	1
181	L997	1874	1871-1880	1
182	K642	1923	1921-1930	1
183	R011	1794	1791-1800	2
184	S139	1845	1841-1850	1
185	R297	1978	1971-1980	1
186	L822	1939	1931-1940	1
187	P597	1936	1931-1940	6
188	M764	1847	1841-1850	3
189	S552	1976	1971-1980	1
190	S319	1844	1841-1850	1
191	S191	1989	1981-1990	1
192	P697	1952	1951-1960	1
193	M875	1859	1851-1860	1
194	L369	1902	1901-1910	1
195	L692	1958	1951-1960	3
196	Q454	1784	1781-1790	1
197	S312	1995	1991-2000	1
198	M848	1832	1831-1840	1
199	L929	1861	1861-1870	3
200	E282	2006	2001-2010	3
201	L525	1899	1891-1900	1
202	K646	1927	1921-1930	1
203	R875	1961	1961-1970	1
204	R118	1994	1991-2000	1
205	Q322	1763	1761-1770	1
206	K526	1922	1921-1930	1
207	R045	2004	2001-2010	1
208	K857	1878	1871-1880	1
209	E270	2002	2001-2010	8
210	S669	1948	1941-1950	3
211	S227	1962	1961-1970	1
212	K474	1940	1931-1940	1
213	L726	1919	1911-1920	1
214	R560	1922	1921-1930	1
215	M969	1869	1861-1870	1
216	E163	2012	2011-2020	2
217	R857	1947	1941-1950	2
218	S075	1982	1981-1990	1
219	S573	1948	1941-1950	2
220	R898	1903	1901-1910	2
221	R820	1986	1981-1990	1
222	L862	1848	1841-1850	1
223	R687	1842	1841-1850	1
224	K576	1925	1921-1930	1
225	K888	1933	1931-1940	1
226	M283	1857	1851-1860	1
227	E291	1934	1931-1940	1
228	E007	1948	1941-1950	1
229	K663	1951	1951-1960	1
230	E278	1961	1961-1970	1
231	Z166	1886	1881-1890	1
232	R921	1929	1921-1930	10
233	R292	1761	1761-1770	1
234	R165	2005	2001-2010	1
235	E074	1887	1881-1890	5
236	S209	1936	1931-1940	5
237	M226	1879	1871-1880	1
238	M256	1868	1861-1870	1
239	P294	1963	1961-1970	1
240	K968	1956	1951-1960	1
241	S681	1929	1921-1930	3
242	L355	1835	1831-1840	1
243	L954	1946	1941-1950	4
244	K932	1941	1941-1950	1
245	P335	1949	1941-1950	1
246	R913	1930	1921-1930	2
247	K226	1907	1901-1910	1
248	K429	1913	1911-1920	1
249	S734	1947	1941-1950	3
250	P858	1961	1961-1970	1
251	L783	1907	1901-1910	1
252	K729	1896	1891-1900	5
253	R036	2001	2001-2010	1
254	S002	1951	1951-1960	1
255	R173	1969	1961-1970	4
256	K786	1926	1921-1930	3
257	K952	1936	1931-1940	1
258	K384	1945	1941-1950	2
259	S601	1956	1951-1960	1
260	R814	1961	1961-1970	1
261	S115	1846	1841-1850	1
262	S796	1886	1881-1890	1
263	M777	1866	1861-1870	4
264	R527	1982	1981-1990	7
265	M959	1855	1851-1860	2
266	R806	2008	2001-2010	1
267	K385	1896	1891-1900	3
268	K999	1899	1891-1900	2
269	E170	2012	2011-2020	1
270	S396	1927	1921-1930	1
271	L676	1935	1931-1940	1
272	S633	1944	1941-1950	1
273	N433	1778	1771-1780	1
274	K824	1848	1841-1850	1
275	R685	1845	1841-1850	1
276	L956	1840	1831-1840	1
277	L575	1914	1911-1920	1
278	K983	1916	1911-1920	1
279	E197	1961	1961-1970	1
280	M266	1864	1861-1870	1
281	K867	1896	1891-1900	1
282	E190	1968	1961-1970	1
283	M858	1795	1791-1800	1
284	M342	1803	1801-1810	1
285	R003	2000	1991-2000	1
286	K639	1890	1881-1890	3
287	K477	1947	1941-1950	1
288	N238	1836	1831-1840	1
289	Z107	1882	1881-1890	1
290	E118	2000	1991-2000	4
291	S998	2008	2001-2010	2
292	R837	1864	1861-1870	1
293	K859	1890	1881-1890	2
294	E126	2012	2011-2020	1
295	L299	1925	1921-1930	2
296	R725	1986	1981-1990	1
297	N492	1770	1761-1770	1
298	K732	1901	1901-1910	1
299	R203	1890	1881-1890	1
300	N527	1774	1771-1780	2
301	S038	1984	1981-1990	1
302	P753	1958	1951-1960	1
303	E031	1992	1991-2000	2
304	E147	1950	1941-1950	1
305	R683	1842	1841-1850	3
306	L268	1922	1921-1930	2
307	L224	1946	1941-1950	1
308	S406	1845	1841-1850	2
309	K794	1848	1841-1850	2
310	K853	1878	1871-1880	1
311	S793	1883	1881-1890	1
312	R480	1833	1831-1840	3
313	M978	1829	1821-1830	2
314	M253	1869	1861-1870	1
315	R116	1989	1981-1990	2
316	R939	1954	1951-1960	3
317	R584	1948	1941-1950	1
318	S801	1840	1831-1840	9
319	M539	1860	1851-1860	1
320	K978	1934	1931-1940	1
321	M588	1877	1871-1880	1
322	R112	1892	1891-1900	3
323	S189	1986	1981-1990	2
324	R822	1959	1951-1960	1
325	R595	1935	1931-1940	1
326	M357	1839	1831-1840	6
327	K232	1912	1911-1920	2
328	S676	1926	1921-1930	1
329	S348	1897	1891-1900	1
330	K637	1883	1881-1890	1
331	L449	1920	1911-1920	1
332	S730	1853	1851-1860	7
333	Z108	1882	1881-1890	2
334	E123	2002	2001-2010	1
335	S328	1996	1991-2000	5
336	M692	1886	1881-1890	2
337	L443	1859	1851-1860	5
338	K523	1947	1941-1950	1
339	S397	1843	1841-1850	1
340	E228	1946	1941-1950	1
341	S790	1852	1851-1860	2
342	L297	1954	1951-1960	1
343	R644	1881	1881-1890	2
344	K893	1936	1931-1940	1
345	K535	1926	1921-1930	1
346	L363	1906	1901-1910	1
347	S688	1947	1941-1950	2
348	S667	1881	1881-1890	2
349	E137	1849	1841-1850	6
350	R044	1997	1991-2000	1
351	R924	1887	1881-1890	1
352	S333	1837	1831-1840	2
353	L256	1908	1901-1910	1
354	K584	1938	1931-1940	1
355	R020	1972	1971-1980	1
356	S246	1993	1991-2000	1
357	M295	1851	1851-1860	1
358	R923	1984	1981-1990	1
359	S739	1862	1861-1870	11
360	P347	1935	1931-1940	3
361	K785	1928	1921-1930	1
362	Q449	1764	1761-1770	1
363	M962	1855	1851-1860	2
364	L442	1859	1851-1860	4
365	L362	1907	1901-1910	1
366	K473	1936	1931-1940	1
367	S575	1961	1961-1970	1
368	K246	1932	1931-1940	2
369	R782	1843	1841-1850	2
370	L733	1866	1861-1870	1
371	S166	1923	1921-1930	1
372	M892	1864	1861-1870	1
373	K349	1936	1931-1940	1
374	R214	2008	2001-2010	1
375	M348	1837	1831-1840	1
376	R541	1924	1921-1930	2
377	N242	1835	1831-1840	1
378	S355	1870	1861-1870	2
379	S597	1991	1991-2000	1
380	P774	1898	1891-1900	1
381	R997	1930	1921-1930	1
382	M769	1878	1871-1880	2
383	N358	1784	1781-1790	1
384	L643	1932	1931-1940	2
385	L322	1930	1921-1930	1
386	E096	1998	1991-2000	1
387	S385	1937	1931-1940	4
388	R031	2001	2001-2010	1
389	R642	1911	1911-1920	1
390	R166	2006	2001-2010	1
391	E124	1897	1891-1900	1
392	N937	1782	1781-1790	1
393	M682	1814	1811-1820	1
394	S800	1840	1831-1840	4
395	S772	1872	1871-1880	3
396	R533	1879	1871-1880	6
397	R641	1914	1911-1920	1
398	R649	1922	1921-1930	1
399	L829	1859	1851-1860	2
400	K699	1928	1921-1930	1
401	S343	1951	1951-1960	4
402	K424	1937	1931-1940	4
403	M294	1853	1851-1860	1
404	R893	1890	1881-1890	1
405	R759	1985	1981-1990	2
406	M594	1874	1871-1880	3
407	R007	1970	1961-1970	2
408	Z116	1886	1881-1890	1
409	S195	1850	1841-1850	1
410	R147	2008	2001-2010	2
411	R149	2009	2001-2010	1
412	M758	1844	1841-1850	5
413	R598	1887	1881-1890	1
414	K863	1890	1881-1890	1
415	R751	1977	1971-1980	1
416	E110	1989	1981-1990	1
417	L939	1859	1851-1860	2
418	L942	1869	1861-1870	3
419	R635	1881	1881-1890	2
420	R779	1858	1851-1860	2
421	R646	1893	1891-1900	1
422	E194	1953	1951-1960	1
423	Q839	1679	1671-1680	1
424	K766	1926	1921-1930	2
425	R124	2008	2001-2010	1
426	L244	1929	1921-1930	3
427	N498	1757	1751-1760	1
428	L552	1883	1881-1890	2
429	R799	1881	1881-1890	2
430	S551	1976	1971-1980	2
431	S226	1978	1971-1980	1
432	S128	1981	1981-1990	1
433	S680	1928	1921-1930	1
434	K529	1922	1921-1930	1
435	E080	1851	1851-1860	1
436	M352	1838	1831-1840	2
437	M623	1898	1891-1900	1
438	L264	1914	1911-1920	1
439	K352	1936	1931-1940	1
440	K723	1908	1901-1910	1
441	K353	1937	1931-1940	1
442	M289	1874	1871-1880	2
443	K862	1890	1881-1890	1
444	K866	1896	1891-1900	1
445	Q326	1783	1781-1790	1
446	S703	1983	1981-1990	1
447	K284	1942	1941-1950	2
448	P728	1960	1951-1960	2
449	E191	2013	2011-2020	1
450	S504	1952	1951-1960	1
451	R737	1876	1871-1880	1
452	M859	1795	1791-1800	1
453	K393	1907	1901-1910	6
454	N279	1783	1781-1790	1
455	R920	1949	1941-1950	2
456	R736	1981	1981-1990	1
457	R539	1982	1981-1990	1
458	S256	1990	1981-1990	10
459	N685	1751	1751-1760	1
460	R491	1844	1841-1850	1
461	S530	1874	1871-1880	1
462	L458	1882	1881-1890	2
463	L597	1920	1911-1920	1
464	L533	1859	1851-1860	5
465	R713	1843	1841-1850	1
466	S729	1864	1861-1870	2
467	K938	1939	1931-1940	2
468	S216	1978	1971-1980	2
469	K754	1925	1921-1930	1
470	L339	1936	1931-1940	4
471	R474	1827	1821-1830	1
472	S693	1942	1941-1950	1
473	K797	1848	1841-1850	2
474	R298	2008	2001-2010	3
475	L489	1885	1881-1890	1
476	K988	1859	1851-1860	3
477	N385	1776	1771-1780	1
478	R602	1887	1881-1890	2
479	S155	1869	1861-1870	2
480	R731	1885	1881-1890	1
481	R904	1909	1901-1910	4
482	L377	1894	1891-1900	1
483	S517	1966	1961-1970	3
484	K897	1933	1931-1940	1
485	R180	1975	1971-1980	1
486	R284	2009	2001-2010	2
487	K599	1957	1951-1960	1
488	E034	1978	1971-1980	5
489	P642	1912	1911-1920	15
490	S412	1989	1981-1990	1
491	K566	1922	1921-1930	2
492	L977	1839	1831-1840	1
493	M857	1795	1791-1800	1
494	L638	1931	1931-1940	3
495	R243	2006	2001-2010	1
496	M677	1812	1811-1820	1
497	K283	1939	1931-1940	1
498	E087	1984	1981-1990	1
499	M827	1833	1831-1840	1
500	L945	1833	1831-1840	1
501	L284	1912	1911-1920	1
502	L698	1948	1941-1950	1
503	R239	1983	1981-1990	1
504	E065	1947	1941-1950	2
505	E085	1976	1971-1980	1
506	L853	1892	1891-1900	2
507	S650	1868	1861-1870	4
508	K849	1863	1861-1870	1
509	M657	1849	1841-1850	1
510	L592	1891	1891-1900	1
511	L572	1915	1911-1920	4
512	S307	1995	1991-2000	1
513	S130	1844	1841-1850	2
514	R449	1950	1941-1950	2
515	M694	1829	1821-1830	2
516	R538	1951	1951-1960	1
517	M245	1872	1871-1880	1
518	K522	1946	1941-1950	3
519	R544	1981	1981-1990	1
520	E106	2011	2011-2020	1
521	K989	1859	1851-1860	3
522	L928	1870	1861-1870	2
523	L279	1928	1921-1930	2
524	P644	1921	1921-1930	5
525	L249	1946	1941-1950	1
526	Q555	1771	1771-1780	3
527	K288	1944	1941-1950	1
528	R296	2010	2001-2010	1
529	M658	1849	1841-1850	3
530	R005	1970	1961-1970	2
531	S675	1925	1921-1930	1
532	S986	1933	1931-1940	1
533	M329	1846	1841-1850	1
534	E193	2010	2001-2010	2
535	M589	1883	1881-1890	2
536	N394	1779	1771-1780	1
537	M736	1839	1831-1840	1
538	S768	1874	1871-1880	1
539	K282	1929	1921-1930	1
540	K943	1950	1941-1950	3
541	L764	1927	1921-1930	7
542	Z168	1893	1891-1900	1
543	P698	1952	1951-1960	2
544	S724	1859	1851-1860	11
545	R769	1984	1981-1990	1
546	M753	1840	1831-1840	3
547	M452	1810	1801-1810	1
548	S625	1849	1841-1850	1
549	L448	1922	1921-1930	3
550	L744	1930	1921-1930	1
551	S674	1925	1921-1930	1
552	L447	1926	1921-1930	1
553	N387	1776	1771-1780	1
554	R015	1948	1941-1950	1
555	L935	1833	1831-1840	2
556	L889	1869	1861-1870	1
557	L566	1911	1911-1920	1
558	P643	1914	1911-1920	12
559	K229	1911	1911-1920	1
560	Q245	1941	1941-1950	1
561	K495	1911	1911-1920	1
562	S356	1953	1951-1960	8
563	L238	1947	1941-1950	2
564	R515	1964	1961-1970	1
565	R610	1934	1931-1940	1
566	M799	1839	1831-1840	3
567	K464	1912	1911-1920	1
568	R800	1871	1871-1880	1
569	L372	1902	1901-1910	2
570	L979	1876	1871-1880	2
571	E045	2000	1991-2000	2
572	K452	1904	1901-1910	1
573	L725	1915	1911-1920	2
574	K488	1944	1941-1950	1
575	K632	1931	1931-1940	1
576	L234	1948	1941-1950	1
577	P583	1942	1941-1950	1
578	R490	1843	1841-1850	2
579	L536	1898	1891-1900	1
580	K687	1913	1911-1920	3
581	S186	1965	1961-1970	3
582	K233	1914	1911-1920	3
583	M966	1860	1851-1860	1
584	K539	1913	1911-1920	1
585	L229	1902	1901-1910	3
586	R294	2004	2001-2010	1
587	S690	1840	1831-1840	1
588	E180	2013	2011-2020	1
589	R455	1986	1981-1990	1
590	R697	1959	1951-1960	1
591	R356	1896	1891-1900	3
592	E229	1946	1941-1950	1
593	L832	1859	1851-1860	2
594	M754	1843	1841-1850	5
595	M975	1848	1841-1850	2
596	L226	1924	1921-1930	1
597	M356	1834	1831-1840	2
598	R833	1865	1861-1870	1
599	L526	1899	1891-1900	1
600	R450	1992	1991-2000	1
601	L437	1897	1891-1900	1
602	M246	1867	1861-1870	2
603	K787	1926	1921-1930	1
604	R937	1950	1941-1950	4
605	L622	1884	1881-1890	1
606	N656	1758	1751-1760	1
607	K939	1943	1941-1950	1
608	E029	1995	1991-2000	1
609	E135	1954	1951-1960	1
610	S855	1994	1991-2000	2
611	R796	1874	1871-1880	1
612	K447	1922	1921-1930	2
613	L263	1923	1921-1930	1
614	R648	1926	1921-1930	1
615	M653	1834	1831-1840	2
616	K345	1924	1921-1930	4
617	K423	1934	1931-1940	1
618	K776	1816	1811-1820	1
619	K636	1882	1881-1890	1
620	M669	1835	1831-1840	1
621	M327	1846	1841-1850	1
622	K635	1889	1881-1890	1
623	E071	1976	1971-1980	1
624	M893	1869	1861-1870	1
625	L466	1885	1881-1890	1
626	S429	1927	1921-1930	1
627	P646	1911	1911-1920	2
628	S635	1930	1921-1930	3
629	L693	1958	1951-1960	1
630	K688	1928	1921-1930	1
631	K982	1939	1931-1940	3
632	Q452	1764	1761-1770	1
633	L944	1846	1841-1850	2
634	Z167	1884	1881-1890	1
635	R874	1954	1951-1960	2
636	M532	1827	1821-1830	2
637	L273	1929	1921-1930	2
638	L899	1842	1841-1850	3
639	R106	1879	1871-1880	1
640	M244	1872	1871-1880	1
641	L243	1929	1921-1930	2
642	L922	1859	1851-1860	1
643	R870	1985	1981-1990	1
644	R104	1874	1871-1880	1
645	L397	1899	1891-1900	1
646	P559	1962	1961-1970	2
647	L395	1939	1931-1940	1
648	S156	1935	1931-1940	1
649	S574	1956	1951-1960	1
650	R826	1966	1961-1970	1
651	L347	1888	1881-1890	1
652	K555	1938	1931-1940	1
653	S124	1975	1971-1980	3
654	M797	1833	1831-1840	3
655	R620	1778	1771-1780	1
656	E121	1988	1981-1990	1
657	S335	1845	1841-1850	1
658	L393	1891	1891-1900	2
659	R212	1997	1991-2000	3
660	R867	1958	1951-1960	5
661	N245	1838	1831-1840	1
662	E064	2006	2001-2010	1
663	L242	1906	1901-1910	2
664	K764	1913	1911-1920	1
665	M339	1840	1831-1840	1
666	R063	1964	1961-1970	3
667	S012	1974	1971-1980	1
668	M349	1837	1831-1840	2
669	R466	1844	1841-1850	1
670	S662	1851	1851-1860	4
671	R643	1867	1861-1870	6
672	K366	1929	1921-1930	1
673	L736	1939	1931-1940	3
674	S381	1948	1941-1950	1
675	K344	1957	1951-1960	1
676	K525	1922	1921-1930	2
677	R144	1981	1981-1990	2
678	K432	1913	1911-1920	1
679	R902	1902	1901-1910	4
680	L923	1874	1871-1880	3
681	L546	1910	1901-1910	1
682	R766	1947	1941-1950	1
683	P837	1962	1961-1970	1
684	E033	1977	1971-1980	4
685	R154	2002	2001-2010	1
686	L596	1932	1931-1940	1
687	N347	1783	1781-1790	2
688	L728	1916	1911-1920	1
689	M693	1829	1821-1830	1
690	L542	1871	1871-1880	1
691	E176	2005	2001-2010	1
692	M524	1800	1791-1800	1
693	K624	1939	1931-1940	1
694	S529	1955	1951-1960	1
695	K537	1929	1921-1930	1
696	L456	1880	1871-1880	1
697	S997	1963	1961-1970	4
698	R120	1990	1981-1990	1
699	S804	1841	1841-1850	1
700	M823	1873	1871-1880	1
701	R910	1945	1941-1950	1
702	S767	1875	1871-1880	13
703	K298	1955	1951-1960	1
704	K444	1922	1921-1930	1
705	S142	1845	1841-1850	1
706	L765	1927	1921-1930	2
707	R752	1984	1981-1990	1
708	R095	2005	2001-2010	3
709	L968	1828	1821-1830	1
710	M943	1791	1791-1800	1
711	K959	1904	1901-1910	1
712	E120	2008	2001-2010	1
713	S437	1932	1931-1940	2
714	S253	1842	1841-1850	1
715	M722	1877	1871-1880	1
716	E262	1995	1991-2000	1
717	S993	1865	1861-1870	2
718	M547	1840	1831-1840	1
719	R705	1845	1841-1850	1
720	R446	1850	1841-1850	1
721	L848	1860	1851-1860	1
722	K986	1859	1851-1860	1
723	K472	1936	1931-1940	1
724	L937	1869	1861-1870	2
725	S352	1865	1861-1870	2
726	R064	1981	1981-1990	1
727	S026	1836	1831-1840	1
728	N232	1838	1831-1840	2
729	S794	1885	1881-1890	2
730	N237	1838	1831-1840	2
731	K458	1908	1901-1910	1
732	R075	2007	2001-2010	1
733	E081	1884	1881-1890	3
734	E264	2001	2001-2010	1
735	M743	1863	1861-1870	1
736	M833	1850	1841-1850	2
737	N668	1738	1731-1740	1
738	R175	2007	2001-2010	5
739	M972	1851	1851-1860	3
740	M529	1827	1821-1830	4
741	L855	1892	1891-1900	1
742	S785	1885	1881-1890	3
743	M985	1845	1841-1850	1
744	M749	1843	1841-1850	1
745	L523	1897	1891-1900	2
746	N239	1835	1831-1840	1
747	S374	1958	1951-1960	1
748	S205	1959	1951-1960	2
749	R090	1974	1971-1980	1
750	R205	1975	1971-1980	1
751	M953	1810	1801-1810	1
752	S595	1961	1961-1970	1
753	L983	1871	1871-1880	2
754	S306	1956	1951-1960	1
755	M679	1813	1811-1820	1
756	S773	1877	1871-1880	2
757	S984	1936	1931-1940	1
758	L563	1915	1911-1920	3
759	K578	1946	1941-1950	1
760	S315	1955	1951-1960	1
761	M732	1874	1871-1880	1
762	S360	1778	1771-1780	2
763	K538	1913	1911-1920	4
764	L573	1922	1921-1930	1
765	S873	1861	1861-1870	4
766	S885	1993	1991-2000	1
767	S766	1829	1821-1830	1
768	R163	2006	2001-2010	7
769	M668	1833	1831-1840	3
770	M355	1836	1831-1840	2
771	S301	1987	1981-1990	1
772	E293	1940	1931-1940	1
773	R958	1933	1931-1940	3
774	L672	1938	1931-1940	4
775	L278	1963	1961-1970	2
776	S677	1926	1921-1930	1
777	M334	1864	1861-1870	4
778	L963	1838	1831-1840	5
779	K889	1930	1921-1930	1
780	R537	1957	1951-1960	1
781	S188	1985	1981-1990	10
782	M593	1879	1871-1880	2
783	K865	1890	1881-1890	1
784	L439	1944	1941-1950	2
785	K757	1866	1861-1870	1
786	E030	1991	1991-2000	2
787	M698	1866	1861-1870	2
788	K438	1920	1911-1920	2
789	E040	1979	1971-1980	1
790	L543	1871	1871-1880	1
791	S705	1839	1831-1840	1
792	M236	1873	1871-1880	2
793	L225	1924	1921-1930	1
794	K694	1925	1921-1930	1
795	S232	1979	1971-1980	1
796	L595	1928	1921-1930	1
797	E125	1876	1871-1880	2
798	L373	1964	1961-1970	1
799	R927	1893	1891-1900	2
800	P722	1949	1941-1950	1
801	M659	1849	1841-1850	1
802	R471	1824	1821-1830	1
803	S076	1982	1981-1990	2
804	E104	2002	2001-2010	4
805	L292	1911	1911-1920	1
806	L627	1899	1891-1900	1
807	K347	1929	1921-1930	1
808	R443	1935	1931-1940	1
809	L532	1859	1851-1860	4
810	K342	1947	1941-1950	1
811	S317	1987	1981-1990	1
812	S844	1854	1851-1860	1
813	E037	1985	1981-1990	1
814	M662	1833	1831-1840	1
815	M872	1859	1851-1860	1
816	R834	1866	1861-1870	1
817	N946	1738	1731-1740	1
818	E136	1849	1841-1850	1
819	M727	1845	1841-1850	1
820	L833	1853	1851-1860	1
821	M269	1857	1851-1860	1
822	R688	1842	1841-1850	2
823	S655	1937	1931-1940	4
824	R103	1880	1871-1880	3
825	L374	1883	1881-1890	1
826	R033	1999	1991-2000	1
827	L422	1929	1921-1930	1
828	M568	1791	1791-1800	1
829	R717	1843	1841-1850	1
830	R453	1959	1951-1960	2
831	R006	1970	1961-1970	1
832	K235	1920	1911-1920	1
833	R559	1981	1981-1990	1
834	R444	1865	1861-1870	1
835	P239	1769	1761-1770	1
836	R623	1924	1921-1930	1
837	S201	1954	1951-1960	1
838	E255	2013	2011-2020	1
839	R785	1852	1851-1860	1
840	R432	1849	1841-1850	1
841	K798	1848	1841-1850	1
842	L585	1887	1881-1890	1
843	S017	1566	1561-1570	1
844	R636	1897	1891-1900	4
845	M932	1835	1831-1840	1
846	R659	1911	1911-1920	1
847	L734	1946	1941-1950	4
848	L694	1945	1941-1950	1
849	S559	1976	1971-1980	1
850	K532	1922	1921-1930	1
851	K992	1948	1941-1950	1
852	L496	1883	1881-1890	1
853	N448	1776	1771-1780	1
854	K784	1942	1941-1950	1
855	R068	1999	1991-2000	1
856	R335	1945	1941-1950	1
857	R786	1857	1851-1860	6
858	R482	1835	1831-1840	1
859	S769	1875	1871-1880	6
860	K792	1848	1841-1850	1
861	M265	1827	1821-1830	2
862	L999	1876	1871-1880	1
863	K299	1928	1921-1930	1
864	R871	1946	1941-1950	3
865	K227	1908	1901-1910	1
866	M292	1854	1851-1860	1
867	M957	1855	1851-1860	2
868	L354	1832	1831-1840	1
869	K382	1901	1901-1910	1
870	R765	1987	1981-1990	2
871	R901	1904	1901-1910	5
872	E182	2007	2001-2010	1
873	K995	1948	1941-1950	1
874	R517	1936	1931-1940	1
875	M984	1845	1841-1850	2
876	M264	1863	1861-1870	1
877	M867	1842	1841-1850	1
878	K675	1943	1941-1950	1
879	R043	2006	2001-2010	1
880	S287	1956	1951-1960	1
881	P322	1967	1961-1970	1
882	S648	1930	1921-1930	1
883	N925	1782	1781-1790	1
884	R340	1971	1971-1980	1
885	S288	1966	1961-1970	1
886	S528	1967	1961-1970	1
887	K427	1947	1941-1950	1
888	R110	1894	1891-1900	1
889	S289	1978	1971-1980	2
890	R720	1990	1981-1990	1
891	M726	1836	1831-1840	1
892	E004	1871	1871-1880	1
893	R905	1921	1921-1930	1
894	R072	2003	2001-2010	4
895	M553	1796	1791-1800	2
896	N247	1863	1861-1870	1
897	K966	1954	1951-1960	2
898	M836	1835	1831-1840	1
899	R483	1836	1831-1840	1
900	M724	1869	1861-1870	1
901	S811	1885	1881-1890	1
902	K386	1924	1921-1930	1
903	L943	1875	1871-1880	3
904	M672	1794	1791-1800	1
905	S290	1980	1971-1980	1
906	K255	1929	1921-1930	2
907	K892	1936	1931-1940	1
908	K258	1931	1931-1940	1
909	M587	1877	1871-1880	6
910	S081	1924	1921-1930	1
911	R174	1974	1971-1980	3
912	R123	2005	2001-2010	1
913	R157	2006	2001-2010	1
914	L953	1945	1941-1950	1
915	N449	1776	1771-1780	1
916	R715	1843	1841-1850	1
917	L254	1910	1901-1910	1
918	N226	1830	1821-1830	10
919	K924	1934	1931-1940	2
920	L574	1914	1911-1920	2
921	R825	1973	1971-1980	4
922	K899	1939	1931-1940	1
923	M876	1842	1841-1850	3
924	M262	1863	1861-1870	1
925	L534	1883	1881-1890	1
926	L327	1926	1921-1930	2
927	S548	1976	1971-1980	3
928	P696	1952	1951-1960	3
929	S121	1977	1971-1980	1
930	K793	1848	1841-1850	1
931	L488	1885	1881-1890	1
932	R780	1843	1841-1850	1
933	R484	1837	1831-1840	1
934	S978	1881	1881-1890	1
935	K325	1893	1891-1900	3
936	Z169	1895	1891-1900	1
937	R206	2009	2001-2010	3
938	R196	1990	1981-1990	2
939	L946	1825	1821-1830	2
940	L334	1933	1931-1940	2
941	L396	1899	1891-1900	5
942	R804	2008	2001-2010	2
943	R350	1872	1871-1880	1
944	R571	1898	1891-1900	2
945	S410	1936	1931-1940	1
946	E232	1946	1941-1950	1
947	R477	1830	1821-1830	2
948	P965	1921	1921-1930	1
949	R261	1976	1971-1980	1
950	L972	1835	1831-1840	1
951	K942	1946	1941-1950	1
952	R091	2006	2001-2010	2
953	S854	1837	1831-1840	5
954	L497	1904	1901-1910	4
955	R061	1980	1971-1980	1
956	S387	1995	1991-2000	2
957	N526	1762	1761-1770	1
958	K979	1939	1931-1940	6
959	R084	2000	1991-2000	3
960	S322	1993	1991-2000	1
961	R551	1982	1981-1990	2
962	S618	1856	1851-1860	17
963	E258	1995	1991-2000	1
964	M278	1859	1851-1860	4
965	L483	1921	1921-1930	2
966	R209	2006	2001-2010	1
967	M595	1832	1831-1840	1
968	M586	1877	1871-1880	6
969	E119	2004	2001-2010	2
970	M634	1847	1841-1850	1
971	L737	1920	1911-1920	2
972	E172	2012	2011-2020	1
973	R606	1938	1931-1940	1
974	R583	1973	1971-1980	2
975	L429	1928	1921-1930	2
976	R894	1892	1891-1900	1
977	S365	1879	1871-1880	2
978	M255	1869	1861-1870	2
979	R829	1836	1831-1840	2
980	R601	1917	1911-1920	1
981	L568	1912	1911-1920	3
982	S159	1959	1951-1960	1
983	M685	1848	1841-1850	1
984	R136	2008	2001-2010	1
985	L392	1906	1901-1910	3
986	L529	1900	1891-1900	1
987	R710	1842	1841-1850	1
988	L599	1884	1881-1890	1
989	K295	1893	1891-1900	2
990	K346	1926	1921-1930	1
991	M273	1859	1851-1860	2
992	S812	1883	1881-1890	1
993	M333	1846	1841-1850	1
994	E127	1995	1991-2000	1
995	E069	1996	1991-2000	1
996	R563	1870	1861-1870	1
997	P639	1909	1901-1910	3
