# Supplementary material for: Frequency patterns of semantic change: corpus-based evidence of a near-critical dynamics in language change
Source: R Soc Open Sci. 2017 Nov 8;4(11):170830. doi: 10.1098/rsos.170830 (PMC5717648; doi:10.1098/rsos.170830)
Supplement: full_data.zip [file rsos170830supp2.gz › a_lheure_ou.csv]

	Decade	Occurrences	Nombre de mots	Frequence	Average frequency	Normalized average frequency
0	1321-1330	0	247971	0.0	0.0	0.0
1	1331-1340	0	187017	0.0	0.0	0.0
2	1341-1350	0	589308	0.0	0.0	0.0
3	1351-1360	0	318194	0.0	0.0	0.0
4	1361-1370	0	662712	0.0	0.0	0.0
5	1371-1380	0	971929	0.0	0.0	0.0
6	1381-1390	0	241822	0.0	0.0	0.0
7	1391-1400	0	1263737	0.0	0.0	0.0
8	1401-1410	0	765291	0.0	0.0	0.0
9	1411-1420	0	324443	0.0	0.0	0.0
10	1421-1430	0	298510	0.0	0.0	0.0
11	1431-1440	0	213190	0.0	0.0	0.0
12	1441-1450	0	386463	0.0	0.0	0.0
13	1451-1460	0	694796	0.0	0.0	0.0
14	1461-1470	0	537606	0.0	0.0	0.0
15	1471-1480	0	183566	0.0	0.0	0.0
16	1481-1490	0	457731	0.0	0.0	0.0
17	1491-1500	0	626697	0.0	0.0	0.0
18	1501-1510	0	162065	0.0	0.0	0.0
19	1511-1520	0	216624	0.0	0.0	0.0
20	1521-1530	0	252956	0.0	0.0	0.0
21	1531-1540	0	194542	0.0	0.0	0.0
22	1541-1550	0	957168	0.0	0.0	0.0
23	1551-1560	0	1949051	0.0	0.0	0.0
24	1561-1570	1	480126	0.20827866018503477	0.041655732037006954	0.0017220733341562927
25	1571-1580	0	945849	0.0	0.041655732037006954	0.0017220733341562927
26	1581-1590	0	842175	0.0	0.041655732037006954	0.0017220733341562927
27	1591-1600	0	676127	0.0	0.041655732037006954	0.0017220733341562927
28	1601-1610	0	2099839	0.0	0.041655732037006954	0.0017220733341562927
29	1611-1620	0	794187	0.0	0.0	0.0
30	1621-1630	0	2095458	0.0	0.0	0.0
31	1631-1640	0	2094158	0.0	0.0	0.0
32	1641-1650	0	1247594	0.0	0.0	0.0
33	1651-1660	0	2303221	0.0	0.0	0.0
34	1661-1670	0	2481229	0.0	0.0	0.0
35	1671-1680	1	2015147	0.049624171338368855	0.00992483426767377	0.0004102986936611195
36	1681-1690	1	1684489	0.05936518433780214	0.0217978711352342	0.0009011372694162144
37	1691-1700	0	1871214	0.0	0.0217978711352342	0.0009011372694162144
38	1701-1710	0	809750	0.0	0.0217978711352342	0.0009011372694162144
39	1711-1720	3	1714151	0.1750137531641028	0.05680062176805476	0.002348172300113844
40	1721-1730	0	1125965	0.0	0.04687578750038099	0.0019378736064527243
41	1731-1740	2	2909061	0.06875070684320474	0.04875289200146151	0.0020154742498374994
42	1741-1750	0	2136771	0.0	0.04875289200146151	0.0020154742498374994
43	1751-1760	3	2483475	0.12079847793917797	0.07291258758929711	0.003014250780668441
44	1761-1770	8	3287236	0.2433655508761768	0.08658294713171191	0.0035793917705184666
45	1771-1780	15	3011727	0.4980531103914797	0.18619356921000785	0.007697355558247853
46	1781-1790	10	2767020	0.36139962848118196	0.2447233535376033	0.010117012491774477
47	1791-1800	11	2497443	0.440450492763999	0.3328134520904031	0.013758710820019152
48	1801-1810	7	1436685	0.48723276153088535	0.4061003088087446	0.016788434114442786
49	1811-1820	6	1624933	0.36924599352711773	0.4312763973389327	0.01782922894857698
50	1821-1830	31	3062877	1.012120303884224	0.5340898360374815	0.02207959912616479
51	1831-1840	116	7375086	1.5728630147499298	0.7763825132912311	0.03209612597988418
52	1841-1850	116	11919516	0.9731938780064561	0.8829311903397226	0.036500913185924154
53	1851-1860	133	5771056	2.304604218014866	1.2464054816365189	0.05152716177369339
54	1861-1870	91	6858196	1.3268795467496117	1.4379321922810175	0.05944499264716224
55	1871-1880	106	5715634	1.854562415997945	1.6064206147037616	0.06641040665334272
56	1881-1890	93	7679389	1.21103384657295	1.5340547810683658	0.06341875901414641
57	1891-1900	80	4613910	1.7338873103289834	1.6861934675328711	0.0697082649774874
58	1901-1910	60	4804354	1.2488671734014605	1.4750460586101901	0.06097930248658912
59	1911-1920	89	5036866	1.7669717637912146	1.5630645020185105	0.06461803854751717
60	1921-1930	145	11280218	1.285436150258798	1.4492392488706813	0.05991243325350083
61	1931-1940	124	10897083	1.137919202781148	1.4346163201123212	0.059307912472071095
62	1941-1950	97	12300750	0.7885698026543096	1.245552818577386	0.05149191216348733
63	1951-1960	72	9976887	0.7216679912281255	1.1401129821427192	0.04713296510379745
64	1961-1970	56	13891857	0.4031138529571677	0.8673413999759096	0.03585642175682723
65	1971-1980	57	10280590	0.5544428870327481	0.7211427473306997	0.029812480409542146
66	1981-1990	95	15628128	0.6078783076258397	0.6151345682996381	0.0254300377207502
67	1991-2000	51	10606407	0.480841438575759	0.5535888954839281	0.022885702120202266
68	2001-2010	85	11205157	0.7585792863054038	0.5609711544993837	0.023190889204300486
69	2011-2020	14	2099905	0.6666968267612106	0.6136877492601923	0.02537022534042843
