# Supplementary material for: Frequency patterns of semantic change: corpus-based evidence of a near-critical dynamics in language change
Source: R Soc Open Sci. 2017 Nov 8;4(11):170830. doi: 10.1098/rsos.170830 (PMC5717648; doi:10.1098/rsos.170830)
Supplement: full_data.zip [file rsos170830supp2.gz › a_linstant_complet.csv]

	Cote	Date	Decade	Occurrences
0	S621	1831	1831-1840	1
1	M744	1847	1841-1850	1
2	S872	1937	1931-1940	1
3	R555	1977	1971-1980	1
4	S357	1775	1771-1780	4
5	S988	1938	1931-1940	1
6	R694	1842	1841-1850	1
7	M388	1823	1821-1830	3
8	L896	1833	1831-1840	4
9	M483	1805	1801-1810	5
10	S514	1839	1831-1840	4
11	S881	1715	1711-1720	7
12	K237	1923	1921-1930	1
13	L699	1948	1941-1950	1
14	M567	1789	1781-1790	1
15	M288	1794	1791-1800	1
16	M993	1822	1821-1830	5
17	K259	1944	1941-1950	1
18	L248	1946	1941-1950	1
19	L353	1914	1911-1920	1
20	L782	1907	1901-1910	1
21	M654	1834	1831-1840	1
22	S187	1984	1981-1990	1
23	R135	1993	1991-2000	2
24	R784	2003	2001-2010	2
25	M257	1868	1861-1870	3
26	E101	2009	2001-2010	1
27	N453	1776	1771-1780	2
28	R540	1983	1981-1990	2
29	N677	1747	1741-1750	1
30	R788	1583	1581-1590	1
31	K839	1860	1851-1860	1
32	L835	1833	1831-1840	2
33	M252	1872	1871-1880	2
34	R553	1965	1961-1970	1
35	S013	1814	1811-1820	5
36	S007	1693	1691-1700	1
37	M563	1797	1791-1800	1
38	S190	1987	1981-1990	2
39	S403	1861	1861-1870	1
40	K563	1944	1941-1950	2
41	S694	1988	1981-1990	1
42	N629	1762	1761-1770	4
43	L272	1928	1921-1930	1
44	Q453	1767	1761-1770	5
45	E042	1999	1991-2000	1
46	N236	1838	1831-1840	2
47	S249	1989	1981-1990	2
48	L269	1927	1921-1930	1
49	Z139	1857	1851-1860	1
50	N299	1786	1781-1790	7
51	L994	1828	1821-1830	1
52	S280	1637	1631-1640	1
53	R494	1847	1841-1850	1
54	R791	2009	2001-2010	1
55	M734	1857	1851-1860	1
56	S164	1846	1841-1850	3
57	K482	1939	1931-1940	1
58	K923	1934	1931-1940	1
59	R207	1977	1971-1980	1
60	R004	2002	2001-2010	1
61	Q294	1762	1761-1770	1
62	M666	1831	1831-1840	1
63	K836	1860	1851-1860	2
64	R244	2000	1991-2000	2
65	L462	1883	1881-1890	2
66	M377	1833	1831-1840	2
67	K633	1930	1921-1930	1
68	N924	1782	1781-1790	1
69	R248	1957	1951-1960	2
70	N266	1836	1831-1840	1
71	M296	1854	1851-1860	1
72	S880	1715	1711-1720	3
73	R858	1960	1951-1960	5
74	Q969	1698	1691-1700	3
75	Q392	1683	1681-1690	2
76	R672	1613	1611-1620	1
77	Q366	1704	1701-1710	1
78	M482	1805	1801-1810	5
79	N327	1786	1781-1790	2
80	S657	1836	1831-1840	2
81	N957	1762	1761-1770	1
82	M573	1794	1791-1800	2
83	N846	1720	1711-1720	1
84	R693	1842	1841-1850	1
85	L457	1882	1881-1890	2
86	K486	1903	1901-1910	1
87	M997	1836	1831-1840	1
88	S329	1996	1991-2000	3
89	Q456	1784	1781-1790	1
90	K985	1859	1851-1860	1
91	R319	1682	1681-1690	1
92	S816	1816	1811-1820	2
93	Z147	1868	1861-1870	1
94	Q875	1633	1631-1640	1
95	K774	1942	1941-1950	1
96	Q382	1671	1671-1680	1
97	M853	1869	1861-1870	1
98	N647	1760	1751-1760	1
99	N646	1760	1751-1760	2
100	S384	1922	1921-1930	1
101	S520	1950	1941-1950	3
102	E178	2011	2011-2020	1
103	Q476	1719	1711-1720	1
104	R300	1682	1681-1690	1
105	Q489	1738	1731-1740	2
106	Q768	1641	1641-1650	1
107	M336	1840	1831-1840	1
108	Q989	1697	1691-1700	1
109	K934	1898	1891-1900	1
110	K567	1900	1891-1900	1
111	S046	1585	1581-1590	1
112	R454	1865	1861-1870	2
113	P227	1745	1741-1750	5
114	K835	1848	1841-1850	1
115	L398	1937	1931-1940	1
116	R295	1997	1991-2000	2
117	M782	1821	1821-1830	1
118	M829	1833	1831-1840	1
119	L634	1932	1931-1940	1
120	R366	1673	1671-1680	1
121	S995	1960	1951-1960	1
122	M254	1869	1861-1870	1
123	S101	1708	1701-1710	1
124	S094	1604	1601-1610	1
125	Q844	1660	1651-1660	1
126	N794	1736	1731-1740	2
127	S347	1967	1961-1970	7
128	R801	1986	1981-1990	1
129	K772	1942	1941-1950	1
130	M992	1839	1831-1840	4
131	L495	1889	1881-1890	2
132	R146	2001	2001-2010	1
133	N568	1761	1761-1770	3
134	K334	1896	1891-1900	1
135	R412	2008	2001-2010	1
136	S236	1655	1651-1660	1
137	R495	1848	1841-1850	1
138	N934	1763	1761-1770	1
139	K854	1878	1871-1880	1
140	E103	2009	2001-2010	1
141	N625	1734	1731-1740	1
142	N686	1751	1751-1760	3
143	E114	1994	1991-2000	2
144	R081	1999	1991-2000	1
145	N633	1764	1761-1770	2
146	S123	1970	1961-1970	1
147	N575	1764	1761-1770	3
148	Q997	1704	1701-1710	1
149	Q788	1667	1661-1670	2
150	S392	1812	1811-1820	1
151	M424	1823	1821-1830	4
152	S871	1935	1931-1940	2
153	M379	1828	1821-1830	1
154	N454	1771	1771-1780	1
155	S668	1886	1881-1890	2
156	Q558	1740	1731-1740	1
157	R369	1663	1661-1670	1
158	E146	1950	1941-1950	1
159	Q992	2000	1991-2000	1
160	L798	1939	1931-1940	1
161	K788	1848	1841-1850	1
162	R678	1791	1791-1800	5
163	M434	1807	1801-1810	3
164	N292	1788	1781-1790	1
165	N332	1786	1781-1790	1
166	M397	1823	1821-1830	5
167	M534	1801	1801-1810	2
168	N422	1772	1771-1780	2
169	M738	1824	1821-1830	2
170	M564	1797	1791-1800	2
171	Q959	1656	1651-1660	1
172	M297	1854	1851-1860	1
173	L959	1847	1841-1850	1
174	L387	1920	1911-1920	1
175	K559	1929	1921-1930	2
176	P945	1822	1821-1830	2
177	L849	1836	1831-1840	1
178	Q296	1762	1761-1770	3
179	K987	1859	1851-1860	1
180	N757	1745	1741-1750	1
181	N228	1835	1831-1840	4
182	N475	1775	1771-1780	4
183	E099	1999	1991-2000	1
184	N998	1766	1761-1770	2
185	R719	1844	1841-1850	1
186	M526	1803	1801-1810	2
187	L287	1913	1911-1920	1
188	N383	1780	1771-1780	2
189	K383	1939	1931-1940	1
190	L679	1936	1931-1940	1
191	N564	1757	1751-1760	1
192	N693	1751	1751-1760	3
193	Q643	1667	1661-1670	1
194	S273	1723	1721-1730	1
195	N663	1768	1761-1770	1
196	S139	1845	1841-1850	3
197	M484	1805	1801-1810	7
198	S652	1849	1841-1850	1
199	L788	1949	1941-1950	1
200	R419	1578	1571-1580	1
201	N832	1729	1721-1730	1
202	L948	1865	1861-1870	2
203	L485	1884	1881-1890	2
204	L696	1956	1951-1960	1
205	N478	1775	1771-1780	2
206	S319	1844	1841-1850	1
207	L537	1903	1901-1910	1
208	N257	1829	1821-1830	1
209	N229	1835	1831-1840	3
210	P697	1952	1951-1960	1
211	K775	1816	1811-1820	1
212	Q644	1667	1661-1670	1
213	L369	1902	1901-1910	2
214	E107	1995	1991-2000	1
215	E209	1670	1661-1670	1
216	L525	1899	1891-1900	1
217	S344	1859	1851-1860	3
218	K956	1894	1891-1900	2
219	R378	1667	1661-1670	2
220	S983	1932	1931-1940	1
221	Q769	1654	1651-1660	16
222	E270	2002	2001-2010	1
223	R739	1924	1921-1930	1
224	M923	1863	1861-1870	3
225	R220	1995	1991-2000	1
226	K474	1940	1931-1940	1
227	M947	1803	1801-1810	2
228	Q267	1770	1761-1770	1
229	L989	1879	1871-1880	1
230	R898	1903	1901-1910	1
231	R890	1887	1881-1890	1
232	R820	1986	1981-1990	1
233	S382	1947	1941-1950	2
234	M283	1857	1851-1860	1
235	N722	1755	1751-1760	3
236	E074	1887	1881-1890	3
237	L333	1923	1921-1930	1
238	M226	1879	1871-1880	1
239	Q488	1778	1771-1780	1
240	N376	1780	1771-1780	1
241	L355	1835	1831-1840	4
242	K558	1919	1911-1920	1
243	N669	1760	1751-1760	1
244	L954	1946	1941-1950	2
245	N296	1788	1781-1790	2
246	S260	1763	1761-1770	2
247	N477	1775	1771-1780	3
248	P755	1932	1931-1940	1
249	N695	1751	1751-1760	3
250	Q979	1648	1641-1650	1
251	K729	1896	1891-1900	1
252	N952	1744	1741-1750	2
253	R677	1789	1781-1790	1
254	L888	1858	1851-1860	1
255	R199	1999	1991-2000	1
256	R806	2008	2001-2010	2
257	Z132	1850	1841-1850	1
258	S116	1820	1811-1820	1
259	K625	1939	1931-1940	1
260	S396	1927	1921-1930	2
261	Q974	1650	1641-1650	1
262	K328	1901	1901-1910	1
263	S745	1626	1621-1630	1
264	N689	1751	1751-1760	2
265	N433	1778	1771-1780	2
266	K824	1848	1841-1850	1
267	K695	1925	1921-1930	1
268	N457	1771	1771-1780	1
269	S245	1593	1591-1600	3
270	M742	1824	1821-1830	1
271	L582	1886	1881-1890	1
272	K983	1916	1911-1920	1
273	N479	1770	1761-1770	1
274	R286	1731	1731-1740	2
275	M858	1795	1791-1800	1
276	L682	1936	1931-1940	4
277	Z141	1860	1851-1860	2
278	N748	1757	1751-1760	2
279	S345	1833	1831-1840	1
280	M868	1848	1841-1850	1
281	R309	1682	1681-1690	2
282	R278	1821	1821-1830	2
283	E143	1990	1981-1990	1
284	K859	1890	1881-1890	1
285	K962	1904	1901-1910	1
286	R981	1637	1631-1640	2
287	N947	1739	1731-1740	1
288	M365	1831	1831-1840	1
289	S810	1589	1581-1590	1
290	Q334	1713	1711-1720	1
291	N492	1770	1761-1770	1
292	M462	1814	1811-1820	1
293	L735	1858	1851-1860	1
294	N527	1774	1771-1780	1
295	R514	1929	1921-1930	1
296	S038	1984	1981-1990	1
297	R725	1986	1981-1990	1
298	R107	1881	1881-1890	1
299	R683	1842	1841-1850	1
300	S406	1845	1841-1850	20
301	K794	1848	1841-1850	1
302	R375	1669	1661-1670	1
303	E244	1634	1631-1640	1
304	Q677	1621	1621-1630	1
305	M326	1846	1841-1850	1
306	Q277	1777	1771-1780	2
307	M987	1840	1831-1840	1
308	Q429	1650	1641-1650	1
309	N565	1761	1761-1770	4
310	S886	1587	1581-1590	1
311	Z131	1850	1841-1850	1
312	M773	1869	1861-1870	1
313	M263	1863	1861-1870	1
314	M225	1859	1851-1860	1
315	Z108	1882	1881-1890	1
316	M324	1846	1841-1850	1
317	Q836	1679	1671-1680	1
318	S397	1843	1841-1850	12
319	M272	1859	1851-1860	3
320	R108	1883	1881-1890	1
321	M895	1829	1821-1830	1
322	N588	1769	1761-1770	1
323	K834	1848	1841-1850	1
324	Q955	1654	1651-1660	1
325	M527	1802	1801-1810	2
326	L884	1867	1861-1870	1
327	L745	1912	1911-1920	1
328	L673	1929	1921-1930	1
329	N847	1749	1741-1750	2
330	R229	1680	1671-1680	1
331	M423	1823	1821-1830	3
332	K893	1936	1931-1940	1
333	E261	1977	1971-1980	1
334	K443	1921	1921-1930	1
335	R044	1997	1991-2000	3
336	M477	1840	1831-1840	1
337	Q832	1644	1641-1650	1
338	E113	2002	2001-2010	1
339	K668	1948	1941-1950	1
340	S361	1997	1991-2000	2
341	M295	1851	1851-1860	1
342	R092	2006	2001-2010	1
343	K396	1938	1931-1940	1
344	E126	2012	2011-2020	1
345	S568	1976	1971-1980	1
346	N223	1828	1821-1830	4
347	L442	1859	1851-1860	1
348	N673	1757	1751-1760	1
349	R730	1850	1841-1850	1
350	K246	1932	1931-1940	2
351	M235	1878	1871-1880	1
352	M438	1797	1791-1800	3
353	S543	1966	1961-1970	1
354	R088	1998	1991-2000	2
355	M892	1864	1861-1870	1
356	R608	1902	1901-1910	2
357	K349	1936	1931-1940	1
358	N287	1788	1781-1790	1
359	S521	1950	1941-1950	1
360	S597	1991	1991-2000	1
361	Q692	1627	1621-1630	1
362	K348	1934	1931-1940	2
363	N358	1784	1781-1790	4
364	L749	1949	1941-1950	2
365	M627	1794	1791-1800	1
366	Q496	1783	1781-1790	1
367	M629	1792	1791-1800	2
368	Z144	1865	1861-1870	1
369	R533	1879	1871-1880	1
370	K936	1901	1901-1910	1
371	L829	1859	1851-1860	1
372	N628	1760	1751-1760	1
373	M396	1823	1821-1830	1
374	S091	1639	1631-1640	2
375	R459	1966	1961-1970	1
376	M363	1825	1821-1830	3
377	M542	1860	1851-1860	1
378	R416	1648	1641-1650	2
379	E089	1987	1981-1990	1
380	M758	1844	1841-1850	1
381	E070	1975	1971-1980	1
382	R059	2004	2001-2010	1
383	M562	1797	1791-1800	1
384	P245	1735	1731-1740	1
385	K354	1939	1931-1940	1
386	P329	1949	1941-1950	1
387	Q883	1610	1601-1610	1
388	R779	1858	1851-1860	2
389	Q899	1634	1631-1640	1
390	N298	1787	1781-1790	1
391	L936	1860	1851-1860	1
392	L463	1884	1881-1890	1
393	N576	1765	1761-1770	7
394	K256	1942	1941-1950	1
395	E010	1829	1821-1830	2
396	K766	1926	1921-1930	1
397	K822	1848	1841-1850	1
398	R556	1965	1961-1970	1
399	L445	1945	1941-1950	1
400	S551	1976	1971-1980	1
401	K799	1848	1841-1850	1
402	M323	1853	1851-1860	1
403	M368	1862	1861-1870	1
404	P946	1920	1911-1920	1
405	K352	1936	1931-1940	1
406	K773	1942	1941-1950	1
407	K353	1937	1931-1940	2
408	S117	1822	1821-1830	4
409	E092	2010	2001-2010	11
410	R707	1842	1841-1850	1
411	N655	1761	1761-1770	1
412	M279	1831	1831-1840	2
413	R802	2009	2001-2010	2
414	N289	1788	1781-1790	1
415	S034	1857	1851-1860	1
416	M989	1839	1831-1840	3
417	L594	1925	1921-1930	2
418	R259	2007	2001-2010	2
419	N552	1768	1761-1770	1
420	K795	1848	1841-1850	1
421	M859	1795	1791-1800	1
422	K336	1920	1911-1920	1
423	N525	1762	1761-1770	1
424	N462	1770	1761-1770	3
425	L885	1832	1831-1840	2
426	K698	1927	1921-1930	1
427	R856	1969	1961-1970	2
428	S538	1955	1951-1960	2
429	L345	1919	1911-1920	1
430	S256	1990	1981-1990	2
431	N685	1751	1751-1760	2
432	Q763	1659	1651-1660	1
433	L597	1920	1911-1920	1
434	L533	1859	1851-1860	1
435	R637	1836	1831-1840	1
436	K754	1925	1921-1930	1
437	L865	1831	1831-1840	2
438	R521	1952	1951-1960	4
439	Q991	1986	1981-1990	3
440	Q764	1637	1631-1640	1
441	E052	1914	1911-1920	2
442	R645	1860	1851-1860	1
443	K988	1859	1851-1860	2
444	M723	1869	1861-1870	1
445	S517	1966	1961-1970	1
446	Q556	1740	1731-1740	2
447	R489	1842	1841-1850	1
448	S135	1850	1841-1850	1
449	S388	1938	1931-1940	1
450	M874	1859	1851-1860	1
451	M857	1795	1791-1800	2
452	Q655	1656	1651-1660	8
453	R479	1832	1831-1840	1
454	E144	1985	1981-1990	1
455	E087	1984	1981-1990	1
456	M827	1833	1831-1840	1
457	R625	1925	1921-1930	1
458	L356	1839	1831-1840	1
459	L698	1948	1941-1950	1
460	Q249	1772	1771-1780	2
461	L958	1847	1841-1850	1
462	S651	1988	1981-1990	4
463	E085	1976	1971-1980	2
464	Q968	1701	1701-1710	2
465	M293	1854	1851-1860	1
466	L853	1892	1891-1900	1
467	N723	1755	1751-1760	2
468	Z146	1865	1861-1870	1
469	N353	1781	1781-1790	1
470	L976	1824	1821-1830	1
471	L592	1891	1891-1900	2
472	R795	1975	1971-1980	1
473	R524	1886	1881-1890	5
474	S130	1844	1841-1850	1
475	S307	1995	1991-2000	12
476	M694	1829	1821-1830	1
477	P482	1911	1911-1920	1
478	R544	1981	1981-1990	3
479	E008	2000	1991-2000	2
480	N784	1757	1751-1760	1
481	M665	1839	1831-1840	1
482	P234	1781	1781-1790	1
483	K855	1878	1871-1880	1
484	M549	1832	1831-1840	1
485	S375	1870	1861-1870	2
486	M575	1792	1791-1800	2
487	L399	1937	1931-1940	1
488	L459	1883	1881-1890	1
489	R022	1991	1991-2000	1
490	M558	1793	1791-1800	1
491	R296	2010	2001-2010	1
492	S145	1847	1841-1850	1
493	M658	1849	1841-1850	1
494	N349	1781	1781-1790	1
495	M362	1825	1821-1830	1
496	N569	1761	1761-1770	7
497	K877	1897	1891-1900	1
498	S120	1846	1841-1850	1
499	N282	1783	1781-1790	1
500	S986	1933	1931-1940	2
501	N863	1723	1721-1730	1
502	R021	1967	1961-1970	1
503	E193	2010	2001-2010	1
504	R945	1637	1631-1640	2
505	S027	1831	1831-1840	3
506	R271	1994	1991-2000	2
507	N688	1751	1751-1760	3
508	N787	1742	1741-1750	2
509	K973	1959	1951-1960	1
510	M944	1791	1791-1800	1
511	M374	1830	1821-1830	1
512	R002	1997	1991-2000	1
513	M996	1836	1831-1840	1
514	N387	1776	1771-1780	1
515	N694	1751	1751-1760	1
516	M866	1842	1841-1850	2
517	R349	1967	1961-1970	1
518	R210	2006	2001-2010	1
519	N567	1761	1761-1770	2
520	N386	1776	1771-1780	2
521	N635	1762	1761-1770	1
522	N463	1770	1761-1770	1
523	P676	1850	1841-1850	1
524	S820	1582	1581-1590	1
525	M572	1794	1791-1800	4
526	L826	1952	1951-1960	2
527	S656	1815	1811-1820	2
528	M955	1855	1851-1860	2
529	S687	1918	1911-1920	1
530	K972	1959	1951-1960	1
531	S009	1993	1991-2000	1
532	N272	1787	1781-1790	5
533	R299	1977	1971-1980	2
534	L372	1902	1901-1910	1
535	N989	1732	1731-1740	1
536	E058	1947	1941-1950	1
537	L234	1948	1941-1950	1
538	S186	1965	1961-1970	1
539	L637	1931	1931-1940	1
540	K769	1926	1921-1930	1
541	N297	1788	1781-1790	3
542	S005	1678	1671-1680	2
543	R455	1986	1981-1990	1
544	R288	1824	1821-1830	1
545	N823	1732	1731-1740	2
546	L875	1945	1941-1950	1
547	L897	1837	1831-1840	4
548	L832	1859	1851-1860	1
549	L368	1908	1901-1910	1
550	M754	1843	1841-1850	3
551	R718	1844	1841-1850	1
552	Q773	1636	1631-1640	1
553	R937	1950	1941-1950	2
554	N284	1787	1781-1790	1
555	S070	1608	1601-1610	1
556	L785	1908	1901-1910	1
557	N656	1758	1751-1760	1
558	N285	1788	1781-1790	1
559	Q468	1744	1741-1750	1
560	K939	1943	1941-1950	1
561	P772	1959	1951-1960	1
562	Q623	1619	1611-1620	1
563	M584	1836	1831-1840	2
564	L378	1890	1881-1890	1
565	E135	1954	1951-1960	1
566	Q998	1704	1701-1710	2
567	S855	1994	1991-2000	2
568	Q684	1646	1641-1650	1
569	S044	1585	1581-1590	1
570	L494	1889	1881-1890	1
571	M653	1834	1831-1840	1
572	R172	1989	1981-1990	1
573	M669	1835	1831-1840	3
574	M428	1817	1811-1820	1
575	N566	1761	1761-1770	2
576	M327	1846	1841-1850	1
577	S004	1668	1661-1670	1
578	M945	1803	1801-1810	3
579	K445	1922	1921-1930	1
580	R793	1951	1951-1960	2
581	S314	1996	1991-2000	1
582	Q452	1764	1761-1770	4
583	Q325	1783	1781-1790	1
584	R874	1954	1951-1960	1
585	Q689	1627	1621-1630	1
586	M532	1827	1821-1830	2
587	R651	1929	1921-1930	1
588	N253	1826	1821-1830	2
589	N585	1764	1761-1770	3
590	N384	1780	1771-1780	1
591	S324	1960	1951-1960	5
592	S700	1997	1991-2000	2
593	Q829	1654	1651-1660	1
594	S523	1892	1891-1900	1
595	K984	1916	1911-1920	1
596	R561	1894	1891-1900	1
597	L685	1942	1941-1950	1
598	E084	2011	2011-2020	2
599	Q293	1762	1761-1770	2
600	R706	1842	1841-1850	2
601	E064	2006	2001-2010	1
602	K355	1911	1911-1920	1
603	N728	1751	1751-1760	1
604	Q656	1656	1651-1660	9
605	N599	1768	1761-1770	2
606	R063	1964	1961-1970	6
607	S662	1851	1851-1860	3
608	S230	1952	1951-1960	2
609	Q665	1609	1601-1610	3
610	L898	1840	1831-1840	1
611	K344	1957	1951-1960	3
612	N644	1764	1761-1770	1
613	L836	1876	1871-1880	3
614	L686	1945	1941-1950	1
615	N364	1784	1781-1790	1
616	E033	1977	1971-1980	2
617	L596	1932	1931-1940	1
618	S585	1794	1791-1800	3
619	E072	1986	1981-1990	2
620	L576	1921	1921-1930	1
621	Z159	1877	1871-1880	1
622	L446	1945	1941-1950	1
623	M524	1800	1791-1800	1
624	R079	1994	1991-2000	1
625	Q295	1762	1761-1770	3
626	R448	1994	1991-2000	3
627	L837	1876	1871-1880	2
628	Q559	1740	1731-1740	5
629	E249	2012	2011-2020	1
630	M823	1873	1871-1880	3
631	K726	1932	1931-1940	1
632	E082	1879	1871-1880	1
633	K298	1955	1951-1960	1
634	P522	1954	1951-1960	1
635	K562	1929	1921-1930	3
636	N658	1755	1751-1760	1
637	E248	1603	1601-1610	2
638	M943	1791	1791-1800	1
639	N996	1766	1761-1770	2
640	E120	2008	2001-2010	2
641	S253	1842	1841-1850	1
642	M258	1868	1861-1870	3
643	E262	1995	1991-2000	1
644	L895	1853	1851-1860	1
645	M466	1805	1801-1810	1
646	M952	1810	1801-1810	1
647	S835	1732	1731-1740	1
648	L825	1952	1951-1960	1
649	K929	1939	1931-1940	1
650	K986	1859	1851-1860	1
651	Q999	1704	1701-1710	1
652	L869	1870	1861-1870	1
653	R064	1981	1981-1990	1
654	S817	1579	1571-1580	1
655	M486	1804	1801-1810	1
656	S026	1836	1831-1840	3
657	N897	1785	1781-1790	2
658	Q434	1710	1701-1710	1
659	M479	1805	1801-1810	2
660	R746	1963	1961-1970	1
661	N237	1838	1831-1840	1
662	Q368	1704	1701-1710	3
663	S998	2008	2001-2010	1
664	K368	1936	1931-1940	2
665	E277	1961	1961-1970	1
666	M465	1803	1801-1810	2
667	L855	1892	1891-1900	1
668	M529	1827	1821-1830	3
669	R116	1989	1981-1990	1
670	S818	1576	1571-1580	1
671	Q726	1656	1651-1660	2
672	R225	1680	1671-1680	1
673	M749	1843	1841-1850	2
674	M985	1845	1841-1850	1
675	M768	1851	1851-1860	1
676	L523	1897	1891-1900	1
677	L974	1816	1811-1820	1
678	M953	1810	1801-1810	1
679	S016	1566	1561-1570	1
680	S306	1956	1951-1960	1
681	N482	1770	1761-1770	6
682	R312	1682	1681-1690	1
683	L563	1915	1911-1920	1
684	M333	1846	1841-1850	2
685	R472	1825	1821-1830	1
686	K377	1927	1921-1930	1
687	S315	1955	1951-1960	6
688	N572	1761	1761-1770	4
689	M378	1833	1831-1840	1
690	S360	1778	1771-1780	4
691	L239	1899	1891-1900	2
692	S885	1993	1991-2000	2
693	N535	1771	1771-1780	2
694	S200	1660	1651-1660	2
695	M686	1830	1821-1830	7
696	N997	1766	1761-1770	2
697	N826	1755	1751-1760	1
698	S628	1826	1821-1830	1
699	L278	1963	1961-1970	1
700	E098	1984	1981-1990	1
701	S677	1926	1921-1930	1
702	M334	1864	1861-1870	1
703	S731	2002	2001-2010	1
704	R179	2001	2001-2010	1
705	S188	1985	1981-1990	2
706	S271	1709	1701-1710	1
707	Q698	1698	1691-1700	1
708	Q495	1735	1731-1740	1
709	S407	1967	1961-1970	1
710	R230	1983	1981-1990	2
711	M973	1822	1821-1830	2
712	K438	1920	1911-1920	1
713	S704	1865	1861-1870	1
714	S536	1951	1951-1960	1
715	R812	1965	1961-1970	1
716	L984	1875	1871-1880	3
717	R942	1928	1921-1930	2
718	L595	1928	1921-1930	1
719	R315	1682	1681-1690	1
720	L373	1964	1961-1970	1
721	E090	1992	1991-2000	2
722	E036	1983	1981-1990	2
723	N529	1738	1731-1740	1
724	R016	1962	1961-1970	1
725	E162	2008	2001-2010	5
726	E115	1991	1991-2000	1
727	S031	1857	1851-1860	1
728	R670	1980	1971-1980	6
729	N776	1732	1731-1740	1
730	R443	1935	1931-1940	4
731	M882	1783	1781-1790	1
732	L532	1859	1851-1860	1
733	M422	1823	1821-1830	1
734	K342	1947	1941-1950	1
735	S317	1987	1981-1990	1
736	L587	1888	1881-1890	1
737	M546	1808	1801-1810	2
738	R576	1793	1791-1800	1
739	R597	1557	1551-1560	1
740	M662	1833	1831-1840	1
741	S331	1992	1991-2000	1
742	M774	1854	1851-1860	1
743	M444	1824	1821-1830	1
744	M872	1859	1851-1860	1
745	L838	1875	1871-1880	1
746	N329	1788	1781-1790	1
747	R647	1900	1891-1900	1
748	L833	1853	1851-1860	1
749	M727	1845	1841-1850	2
750	S655	1937	1931-1940	1
751	K739	1926	1921-1930	4
752	Q494	1735	1731-1740	1
753	M533	1801	1801-1810	1
754	M687	1830	1821-1830	6
755	M568	1791	1791-1800	3
756	N783	1741	1741-1750	1
757	R712	1842	1841-1850	1
758	R717	1843	1841-1850	1
759	M223	1873	1871-1880	1
760	S368	1942	1941-1950	2
761	R006	1970	1961-1970	1
762	N992	1774	1771-1780	4
763	N224	1840	1831-1840	1
764	R559	1981	1981-1990	1
765	K276	1904	1901-1910	1
766	R819	1985	1981-1990	1
767	K468	1923	1921-1930	1
768	R950	1633	1631-1640	1
769	Q724	1709	1701-1710	1
770	S017	1566	1561-1570	1
771	S199	1794	1791-1800	2
772	R256	2007	2001-2010	1
773	L694	1945	1941-1950	1
774	L593	1891	1891-1900	2
775	M888	1867	1861-1870	3
776	L496	1883	1881-1890	3
777	R832	1984	1981-1990	1
778	L894	1869	1861-1870	1
779	L329	1932	1931-1940	1
780	L639	1936	1931-1940	1
781	E094	2004	2001-2010	2
782	K838	1860	1851-1860	1
783	S769	1875	1871-1880	1
784	S321	1985	1981-1990	2
785	K299	1928	1921-1930	1
786	M265	1827	1821-1830	1
787	N792	1736	1731-1740	4
788	L354	1832	1831-1840	1
789	K573	1951	1951-1960	1
790	R224	1675	1671-1680	1
791	N373	1780	1771-1780	1
792	P268	1909	1901-1910	1
793	S090	1642	1641-1650	3
794	M988	1839	1831-1840	4
795	L738	1943	1941-1950	1
796	Q779	1631	1631-1640	1
797	M867	1842	1841-1850	2
798	M264	1863	1861-1870	1
799	L793	1957	1951-1960	2
800	S291	1969	1961-1970	4
801	R043	2006	2001-2010	1
802	E091	2011	2011-2020	1
803	P322	1967	1961-1970	1
804	K379	1897	1891-1900	1
805	R447	1951	1951-1960	1
806	S648	1930	1921-1930	1
807	R285	1630	1621-1630	1
808	S393	1847	1841-1850	4
809	N294	1788	1781-1790	6
810	M652	1834	1831-1840	1
811	Z148	1868	1861-1870	1
812	S528	1967	1961-1970	1
813	R223	1675	1671-1680	1
814	M922	1863	1861-1870	1
815	K696	1927	1921-1930	2
816	M449	1810	1801-1810	2
817	M398	1823	1821-1830	2
818	K553	1929	1921-1930	1
819	M553	1796	1791-1800	1
820	N692	1751	1751-1760	3
821	L859	1848	1841-1850	1
822	S386	1981	1981-1990	1
823	N993	1774	1771-1780	7
824	K337	1906	1901-1910	1
825	E165	1955	1951-1960	1
826	K255	1929	1921-1930	2
827	N845	1748	1741-1750	8
828	Q324	1743	1741-1750	1
829	Q873	1631	1631-1640	1
830	Q983	1648	1641-1650	1
831	S010	1957	1951-1960	1
832	N328	1788	1781-1790	5
833	S749	1967	1961-1970	1
834	Z152	1871	1871-1880	1
835	S787	1797	1791-1800	3
836	Q276	1777	1771-1780	1
837	M435	1807	1801-1810	2
838	N945	1731	1731-1740	1
839	R715	1843	1841-1850	3
840	N766	1735	1731-1740	1
841	S189	1986	1981-1990	3
842	S525	1936	1931-1940	1
843	S746	1580	1571-1580	1
844	N555	1763	1761-1770	1
845	L952	1907	1901-1910	1
846	M259	1858	1851-1860	1
847	S215	1963	1961-1970	1
848	N563	1741	1741-1750	1
849	K376	1926	1921-1930	1
850	S826	1869	1861-1870	1
851	R206	2009	2001-2010	1
852	N584	1764	1761-1770	2
853	Q985	1663	1661-1670	1
854	N954	1751	1751-1760	1
855	N227	1835	1831-1840	5
856	M347	1839	1831-1840	1
857	P499	1954	1951-1960	3
858	R196	1990	1981-1990	1
859	Q729	1629	1621-1630	3
860	R277	1821	1821-1830	1
861	R571	1898	1891-1900	1
862	Q697	1697	1691-1700	2
863	P782	1869	1861-1870	1
864	N522	1773	1771-1780	1
865	S141	1850	1841-1850	1
866	R091	2006	2001-2010	1
867	N256	1829	1821-1830	1
868	L856	1890	1881-1890	1
869	P295	1910	1901-1910	3
870	R859	1568	1561-1570	1
871	M447	1809	1801-1810	3
872	L285	1938	1931-1940	2
873	Q945	1674	1671-1680	1
874	S134	1850	1841-1850	1
875	S322	1993	1991-2000	2
876	R551	1982	1981-1990	1
877	M695	1842	1841-1850	9
878	R159	1978	1971-1980	1
879	E119	2004	2001-2010	1
880	M865	1840	1831-1840	2
881	M443	1824	1821-1830	1
882	M284	1856	1851-1860	1
883	L586	1887	1881-1890	1
884	S213	1954	1951-1960	2
885	K395	1942	1941-1950	1
886	R583	1973	1971-1980	1
887	N267	1836	1831-1840	2
888	S365	1879	1871-1880	3
889	S165	2006	2001-2010	18
890	Q748	1657	1651-1660	5
891	K554	1936	1931-1940	1
892	S661	1949	1941-1950	1
893	N969	1736	1731-1740	1
894	P379	1820	1811-1820	1
895	R136	2008	2001-2010	1
896	K346	1926	1921-1930	4
897	N367	1784	1781-1790	1
898	L522	1897	1891-1900	1
899	R563	1870	1861-1870	2
900	Z156	1876	1871-1880	1
