# Supplementary material for: Frequency patterns of semantic change: corpus-based evidence of a near-critical dynamics in language change
Source: R Soc Open Sci. 2017 Nov 8;4(11):170830. doi: 10.1098/rsos.170830 (PMC5717648; doi:10.1098/rsos.170830)
Supplement: full_data.zip [file rsos170830supp2.gz › a_linstant.csv]

	Decade	Occurrences	Nombre de mots	Frequence	Average frequency	Normalized average frequency
0	1321-1330	0	247971	0.0	0.0	0.0
1	1331-1340	0	187017	0.0	0.0	0.0
2	1341-1350	0	589308	0.0	0.0	0.0
3	1351-1360	0	318194	0.0	0.0	0.0
4	1361-1370	0	662712	0.0	0.0	0.0
5	1371-1380	0	971929	0.0	0.0	0.0
6	1381-1390	0	241822	0.0	0.0	0.0
7	1391-1400	0	1263737	0.0	0.0	0.0
8	1401-1410	0	765291	0.0	0.0	0.0
9	1411-1420	0	324443	0.0	0.0	0.0
10	1421-1430	0	298510	0.0	0.0	0.0
11	1431-1440	0	213190	0.0	0.0	0.0
12	1441-1450	0	386463	0.0	0.0	0.0
13	1451-1460	0	694796	0.0	0.0	0.0
14	1461-1470	0	537606	0.0	0.0	0.0
15	1471-1480	0	183566	0.0	0.0	0.0
16	1481-1490	0	457731	0.0	0.0	0.0
17	1491-1500	0	626697	0.0	0.0	0.0
18	1501-1510	0	162065	0.0	0.0	0.0
19	1511-1520	0	216624	0.0	0.0	0.0
20	1521-1530	0	252956	0.0	0.0	0.0
21	1531-1540	0	194542	0.0	0.0	0.0
22	1541-1550	0	957168	0.0	0.0	0.0
23	1551-1560	1	1949051	0.05130702069879136	0.010261404139758273	0.0002541980541338008
24	1561-1570	3	480126	0.6248359805551044	0.13522860025077915	0.003349916500588723
25	1571-1580	4	945849	0.42290048411532916	0.21980869707384496	0.005445155684042058
26	1581-1590	6	842175	0.7124410009796064	0.3622968972697662	0.008974908799065932
27	1591-1600	3	676127	0.44370362372749494	0.45103762201526526	0.01117321609166424
28	1601-1610	8	2099839	0.38098158954091244	0.5169725357836894	0.01280657216566136
29	1611-1620	2	794187	0.2518298587108577	0.4423713114148401	0.010958532091195752
30	1621-1630	8	2095458	0.38177811246992305	0.4341468370857589	0.010754793368672825
31	1631-1640	15	2094158	0.7162783323894377	0.4349143033677252	0.01077380523418675
32	1641-1650	12	1247594	0.9618513715199015	0.5385438529262065	0.013340942196121941
33	1651-1660	48	2303221	2.084037962488185	0.879155127515661	0.021778649359530933
34	1661-1670	11	2481229	0.44332868912945966	0.9174548935993814	0.02272742068552714
35	1671-1680	10	2015147	0.49624171338368867	0.9403476137821345	0.023294524840575315
36	1681-1690	8	1684489	0.47492147470241713	0.8920762422447304	0.02209873442553501
37	1691-1700	8	1871214	0.4275299351116441	0.7852119549630789	0.019451465736629127
38	1701-1710	14	809750	1.72892868169188	0.7141900988038179	0.017692094661212136
39	1711-1720	13	1714151	0.7583929303777789	0.7772029470534818	0.01925306460181038
40	1721-1730	3	1125965	0.26643812196649097	0.7312422287700423	0.018114514263560342
41	1731-1740	32	2909061	1.1000113094912758	0.856260195727814	0.02121149041805161
42	1741-1750	25	2136771	1.1699896713311815	1.0047521429717214	0.024889969847361904
43	1751-1760	40	2483475	1.610646372522373	0.9810956811378201	0.0243039460942803
44	1761-1770	94	3287236	2.8595452227950777	1.4013261396212797	0.03471399947287833
45	1771-1780	54	3011727	1.7929911974093269	1.7066367547098469	0.0422772299240801
46	1781-1790	57	2767020	2.059977882342737	1.8986300692801392	0.04703333603838588
47	1791-1800	45	2497443	1.8018429249436325	2.0250007200026294	0.050163821211347395
48	1801-1810	49	1436685	3.4106293307161972	2.3849973116413943	0.05908174626751132
49	1811-1820	16	1624933	0.9846559827389807	2.010019463630175	0.0497927018044426
50	1821-1830	83	3062877	2.7098704910448577	2.1933953223572806	0.05433533416047054
51	1831-1840	96	7375086	1.3016797363447694	2.0417356931576878	0.050578384126330436
52	1841-1850	112	11919516	0.9396354684200264	1.8692942018529664	0.04630662063815897
53	1851-1860	53	5771056	0.9183761169532925	1.3708435591003854	0.03395887741084338
54	1861-1870	41	6858196	0.5978248507333416	1.2934773326992575	0.03204234201870892
55	1871-1880	29	5715634	0.5073802836220793	0.8529792912147018	0.021130215035884317
56	1881-1890	34	7679389	0.44274355681161615	0.6811920553080711	0.016874658925069407
57	1891-1900	23	4613910	0.49849260171958276	0.5929634819679824	0.014689038774396713
58	1901-1910	21	4804354	0.4371035106905112	0.49670896071542614	0.012304597846943216
59	1911-1920	18	5036866	0.3573650758229423	0.4486170057333464	0.011113251983410838
60	1921-1930	50	11280218	0.44325384491682696	0.4357917179922959	0.010795540767374675
61	1931-1940	51	10897083	0.46801515598256893	0.44084603782648646	0.010920747634711974
62	1941-1950	41	12300750	0.3333130093693474	0.4078101193564394	0.010102373650290902
63	1951-1960	57	9976887	0.5713204930555994	0.43465351582945705	0.010767344940462109
64	1961-1970	40	13891857	0.2879384663979769	0.42076819394446385	0.01042337429510851
65	1971-1980	21	10280590	0.2042684320646967	0.3729711113740379	0.009239333084257116
66	1981-1990	53	15628128	0.3391321084649422	0.34719450187051254	0.00860078850607648
67	1991-2000	63	10606407	0.5939806005935846	0.39932802011535995	0.009892252979407455
68	2001-2010	69	11205157	0.6157878912361513	0.4082214997514703	0.010112564467697701
69	2011-2020	6	2099905	0.2857272114690903	0.40777924876569305	0.01010160891634311
