# Supplementary material for: Frequency patterns of semantic change: corpus-based evidence of a near-critical dynamics in language change
Source: R Soc Open Sci. 2017 Nov 8;4(11):170830. doi: 10.1098/rsos.170830 (PMC5717648; doi:10.1098/rsos.170830)
Supplement: full_data.zip [file rsos170830supp2.gz › a_linstar_de_complet.csv]

	Cote	Date	Decade	Occurrences
0	P634	1931	1931-1940	1
1	Q242	1968	1961-1970	2
2	R555	1977	1971-1980	10
3	S318	1985	1981-1990	2
4	K733	1919	1911-1920	1
5	R694	1842	1841-1850	1
6	S670	1976	1971-1980	5
7	S514	1839	1831-1840	1
8	P874	1957	1951-1960	1
9	R238	1980	1971-1980	1
10	L353	1914	1911-1920	2
11	R253	1984	1981-1990	1
12	L835	1833	1831-1840	1
13	E055	2009	2001-2010	1
14	M563	1797	1791-1800	1
15	S190	1987	1981-1990	2
16	R609	1892	1891-1900	1
17	P366	1939	1931-1940	1
18	K823	1848	1841-1850	2
19	K858	1890	1881-1890	2
20	R221	1870	1861-1870	1
21	R207	1977	1971-1980	1
22	M666	1831	1831-1840	1
23	P447	1950	1941-1950	1
24	M746	1848	1841-1850	2
25	N266	1836	1831-1840	1
26	R858	1960	1951-1960	1
27	P788	1904	1901-1910	1
28	N277	1782	1781-1790	1
29	K543	1949	1941-1950	1
30	R693	1842	1841-1850	1
31	S346	1939	1931-1940	1
32	R121	1991	1991-2000	1
33	R457	1966	1961-1970	1
34	E266	1998	1991-2000	2
35	E161	2012	2011-2020	1
36	M633	1845	1841-1850	1
37	R024	1977	1971-1980	1
38	P587	1936	1931-1940	5
39	S647	1950	1941-1950	2
40	S995	1960	1951-1960	1
41	R801	1986	1981-1990	2
42	L495	1889	1881-1890	1
43	L762	1942	1941-1950	1
44	K854	1878	1871-1880	1
45	E186	2012	2011-2020	2
46	R855	1949	1941-1950	1
47	Q722	1623	1621-1630	3
48	R461	1965	1961-1970	2
49	P758	1920	1911-1920	2
50	E267	2006	2001-2010	8
51	P744	1955	1951-1960	1
52	P576	1962	1961-1970	4
53	N454	1771	1771-1780	1
54	S003	1968	1961-1970	2
55	S668	1886	1881-1890	1
56	R678	1791	1791-1800	1
57	L794	1957	1951-1960	1
58	R122	2008	2001-2010	1
59	M338	1842	1841-1850	3
60	K428	1913	1911-1920	1
61	K689	1923	1921-1930	1
62	R187	2009	2001-2010	1
63	S969	1867	1861-1870	1
64	R633	1843	1841-1850	1
65	M459	1814	1811-1820	1
66	Q527	1686	1681-1690	1
67	S671	1924	1921-1930	1
68	R283	2009	2001-2010	4
69	S223	1953	1951-1960	1
70	P675	1868	1861-1870	1
71	N278	1783	1781-1790	1
72	E018	1976	1971-1980	1
73	K775	1816	1811-1820	1
74	L369	1902	1901-1910	1
75	K692	1923	1921-1930	2
76	E107	1995	1991-2000	1
77	P362	1957	1951-1960	1
78	R451	1987	1981-1990	3
79	K956	1894	1891-1900	1
80	S706	1961	1961-1970	1
81	R118	1994	1991-2000	1
82	P767	1831	1831-1840	1
83	S669	1948	1941-1950	1
84	E163	2012	2011-2020	1
85	R857	1947	1941-1950	1
86	L989	1879	1871-1880	11
87	R687	1842	1841-1850	1
88	K888	1933	1931-1940	4
89	M283	1857	1851-1860	1
90	E051	1910	1901-1910	1
91	R921	1929	1921-1930	2
92	P343	1963	1961-1970	1
93	Q222	1942	1941-1950	2
94	P294	1963	1961-1970	2
95	N676	1757	1751-1760	1
96	N276	1782	1781-1790	1
97	P335	1949	1941-1950	2
98	S683	1987	1981-1990	13
99	P858	1961	1961-1970	1
100	M446	1833	1831-1840	1
101	S326	1995	1991-2000	6
102	R161	1952	1951-1960	1
103	S002	1951	1951-1960	1
104	M894	1829	1821-1830	1
105	P523	1951	1951-1960	1
106	R527	1982	1981-1990	1
107	K625	1939	1931-1940	1
108	E170	2012	2011-2020	1
109	S299	1985	1981-1990	2
110	P739	1960	1951-1960	1
111	K824	1848	1841-1850	2
112	R685	1845	1841-1850	1
113	P575	1895	1891-1900	1
114	L768	1938	1931-1940	1
115	K867	1896	1891-1900	3
116	S414	1996	1991-2000	1
117	P494	1950	1941-1950	1
118	P473	1951	1951-1960	1
119	P779	1962	1961-1970	1
120	P442	1964	1961-1970	1
121	R219	2009	2001-2010	1
122	K859	1890	1881-1890	3
123	Q523	1601	1601-1610	1
124	R767	1946	1941-1950	1
125	L777	1952	1951-1960	1
126	E031	1992	1991-2000	1
127	E147	1950	1941-1950	1
128	K794	1848	1841-1850	1
129	R595	1935	1931-1940	1
130	S251	1962	1961-1970	1
131	M263	1863	1861-1870	1
132	S328	1996	1991-2000	1
133	R215	1999	1991-2000	4
134	S397	1843	1841-1850	1
135	M527	1802	1801-1810	2
136	M565	1797	1791-1800	1
137	K864	1890	1881-1890	3
138	E261	1977	1971-1980	10
139	R020	1972	1971-1980	1
140	R092	2006	2001-2010	1
141	K737	1946	1941-1950	1
142	P632	1962	1961-1970	2
143	R727	1987	1981-1990	2
144	R608	1902	1901-1910	2
145	R997	1930	1921-1930	1
146	R031	2001	2001-2010	1
147	E044	1983	1981-1990	1
148	R062	1996	1991-2000	1
149	S343	1951	1951-1960	1
150	P973	1954	1951-1960	1
151	N275	1782	1781-1790	2
152	M542	1860	1851-1860	1
153	P557	1872	1871-1880	2
154	K863	1890	1881-1890	3
155	E108	2001	2001-2010	1
156	E110	1989	1981-1990	1
157	P763	1966	1961-1970	1
158	K822	1848	1841-1850	4
159	K799	1848	1841-1850	1
160	L776	1942	1941-1950	1
161	S302	1987	1981-1990	4
162	Z160	1878	1871-1880	1
163	K352	1936	1931-1940	1
164	K773	1942	1941-1950	1
165	K862	1890	1881-1890	6
166	E092	2010	2001-2010	3
167	K866	1896	1891-1900	2
168	P363	1957	1951-1960	1
169	S703	1983	1981-1990	30
170	E191	2013	2011-2020	1
171	M982	1838	1831-1840	1
172	R259	2007	2001-2010	1
173	P625	1948	1941-1950	1
174	K795	1848	1841-1850	2
175	L345	1919	1911-1920	1
176	R539	1982	1981-1990	3
177	L597	1920	1911-1920	4
178	Q991	1986	1981-1990	2
179	P328	1942	1941-1950	1
180	K797	1848	1841-1850	1
181	R298	2008	2001-2010	1
182	E052	1914	1911-1920	1
183	N559	1857	1851-1860	1
184	P944	1956	1951-1960	1
185	M723	1869	1861-1870	2
186	P839	1967	1961-1970	1
187	S517	1966	1961-1970	7
188	P699	1949	1941-1950	2
189	S135	1850	1841-1850	1
190	P325	1967	1961-1970	1
191	E032	1993	1991-2000	1
192	P339	1968	1961-1970	1
193	R023	1974	1971-1980	2
194	L356	1839	1831-1840	2
195	P849	1846	1841-1850	2
196	R866	1988	1981-1990	1
197	Q528	1686	1681-1690	1
198	M967	1864	1861-1870	1
199	K845	1863	1861-1870	1
200	S307	1995	1991-2000	7
201	R524	1886	1881-1890	2
202	R538	1951	1951-1960	1
203	R449	1950	1941-1950	2
204	R038	1992	1991-2000	1
205	R676	1842	1841-1850	1
206	R128	2008	2001-2010	1
207	K855	1878	1871-1880	1
208	P346	1935	1931-1940	2
209	P342	1963	1961-1970	2
210	N928	1750	1741-1750	1
211	R689	1842	1841-1850	1
212	R210	2006	2001-2010	1
213	E020	1966	1961-1970	1
214	P327	1942	1941-1950	1
215	S137	1850	1841-1850	1
216	R610	1934	1931-1940	1
217	S001	1949	1941-1950	1
218	P853	1963	1961-1970	2
219	P583	1942	1941-1950	1
220	E268	1998	1991-2000	3
221	K769	1926	1921-1930	1
222	L775	1942	1941-1950	1
223	R294	2004	2001-2010	1
224	L352	1907	1901-1910	1
225	R356	1896	1891-1900	4
226	M754	1843	1841-1850	1
227	P762	1966	1961-1970	1
228	L784	1908	1901-1910	1
229	R450	1992	1991-2000	5
230	P628	1953	1951-1960	1
231	Q684	1646	1641-1650	1
232	L263	1923	1921-1930	1
233	R172	1989	1981-1990	2
234	P437	1945	1941-1950	1
235	R355	1990	1981-1990	2
236	M945	1803	1801-1810	1
237	R793	1951	1951-1960	3
238	S429	1927	1921-1930	1
239	K496	1914	1911-1920	1
240	S700	1997	1991-2000	1
241	R212	1997	1991-2000	1
242	E064	2006	2001-2010	1
243	R873	1974	1971-1980	1
244	M349	1837	1831-1840	1
245	S662	1851	1851-1860	1
246	L736	1939	1931-1940	1
247	P654	1961	1961-1970	1
248	P562	1964	1961-1970	2
249	Q428	1615	1611-1620	1
250	R902	1902	1901-1910	1
251	K586	1957	1951-1960	1
252	M822	1833	1831-1840	1
253	R176	1999	1991-2000	1
254	K869	1896	1891-1900	5
255	M693	1829	1821-1830	1
256	R448	1994	1991-2000	3
257	S529	1955	1951-1960	2
258	E249	2012	2011-2020	1
259	K882	1888	1881-1890	1
260	K846	1863	1861-1870	1
261	E041	1986	1981-1990	1
262	N996	1766	1761-1770	1
263	K456	1908	1901-1910	1
264	E081	1884	1881-1890	1
265	R134	1989	1981-1990	2
266	S205	1959	1951-1960	1
267	L523	1897	1891-1900	2
268	M749	1843	1841-1850	1
269	R097	2003	2001-2010	1
270	R117	1989	1981-1990	1
271	K789	1848	1841-1850	3
272	N254	1828	1821-1830	2
273	K693	1925	1921-1930	1
274	S885	1993	1991-2000	2
275	M355	1836	1831-1840	1
276	S301	1987	1981-1990	1
277	R958	1933	1931-1940	1
278	P286	1967	1961-1970	2
279	S731	2002	2001-2010	2
280	R179	2001	2001-2010	7
281	K889	1930	1921-1930	1
282	S188	1985	1981-1990	4
283	R835	1866	1861-1870	1
284	K865	1890	1881-1890	3
285	S682	1902	1901-1910	1
286	R588	1924	1921-1930	1
287	E040	1979	1971-1980	3
288	N255	1828	1821-1830	1
289	R764	1982	1981-1990	1
290	K957	1900	1891-1900	1
291	R130	2004	2001-2010	1
292	K658	1910	1901-1910	1
293	E104	2002	2001-2010	1
294	R178	1996	1991-2000	3
295	E037	1985	1981-1990	1
296	R576	1793	1791-1800	1
297	R647	1900	1891-1900	1
298	L833	1853	1851-1860	1
299	P588	1936	1931-1940	4
300	P679	1961	1961-1970	1
301	R757	1981	1981-1990	1
302	R033	1999	1991-2000	1
303	N263	1790	1781-1790	2
304	R712	1842	1841-1850	1
305	R717	1843	1841-1850	2
306	P982	1945	1941-1950	2
307	K442	1921	1921-1930	2
308	L496	1883	1881-1890	1
309	R832	1984	1981-1990	1
310	R068	1999	1991-2000	2
311	E094	2004	2001-2010	1
312	K792	1848	1841-1850	1
313	M282	1857	1851-1860	1
314	K847	1863	1861-1870	1
315	K382	1901	1901-1910	1
316	M343	1840	1831-1840	1
317	P344	1963	1961-1970	1
318	N828	1755	1751-1760	1
319	K856	1878	1871-1880	3
320	M988	1839	1831-1840	1
321	R716	1843	1841-1850	1
322	K722	1928	1921-1930	1
323	S291	1969	1961-1970	48
324	K878	1893	1891-1900	1
325	P653	1961	1961-1970	2
326	S289	1978	1971-1980	5
327	R720	1990	1981-1990	2
328	M398	1823	1821-1830	1
329	K568	1900	1891-1900	1
330	P399	1959	1951-1960	1
331	R217	2008	2001-2010	3
332	K868	1896	1891-1900	1
333	K386	1924	1921-1930	1
334	P752	1958	1951-1960	1
335	P848	1846	1841-1850	2
336	M335	1840	1831-1840	1
337	L254	1910	1901-1910	1
338	S189	1986	1981-1990	1
339	R438	1967	1961-1970	1
340	M876	1842	1841-1850	1
341	M262	1863	1861-1870	1
342	S267	1950	1941-1950	1
343	P499	1954	1951-1960	1
344	M347	1839	1831-1840	1
345	R804	2008	2001-2010	3
346	S542	1844	1841-1850	1
347	N887	1734	1731-1740	1
348	S141	1850	1841-1850	1
349	R091	2006	2001-2010	1
350	K544	1949	1941-1950	1
351	R551	1982	1981-1990	3
352	M865	1840	1831-1840	1
353	P333	1949	1941-1950	1
354	P573	1853	1851-1860	2
355	L545	1868	1861-1870	1
356	N267	1836	1831-1840	2
357	M285	1851	1851-1860	2
358	L599	1884	1881-1890	1
359	M273	1859	1851-1860	2
