# Supplementary material for: Frequency patterns of semantic change: corpus-based evidence of a near-critical dynamics in language change
Source: R Soc Open Sci. 2017 Nov 8;4(11):170830. doi: 10.1098/rsos.170830 (PMC5717648; doi:10.1098/rsos.170830)
Supplement: full_data.zip [file rsos170830supp2.gz › a_linstar_de.csv]

	Decade	Occurrences	Nombre de mots	Frequence	Average frequency	Normalized average frequency
0	1321-1330	0	247971	0.0	0.0	0.0
1	1331-1340	0	187017	0.0	0.0	0.0
2	1341-1350	0	589308	0.0	0.0	0.0
3	1351-1360	0	318194	0.0	0.0	0.0
4	1361-1370	0	662712	0.0	0.0	0.0
5	1371-1380	0	971929	0.0	0.0	0.0
6	1381-1390	0	241822	0.0	0.0	0.0
7	1391-1400	0	1263737	0.0	0.0	0.0
8	1401-1410	0	765291	0.0	0.0	0.0
9	1411-1420	0	324443	0.0	0.0	0.0
10	1421-1430	0	298510	0.0	0.0	0.0
11	1431-1440	0	213190	0.0	0.0	0.0
12	1441-1450	0	386463	0.0	0.0	0.0
13	1451-1460	0	694796	0.0	0.0	0.0
14	1461-1470	0	537606	0.0	0.0	0.0
15	1471-1480	0	183566	0.0	0.0	0.0
16	1481-1490	0	457731	0.0	0.0	0.0
17	1491-1500	0	626697	0.0	0.0	0.0
18	1501-1510	0	162065	0.0	0.0	0.0
19	1511-1520	0	216624	0.0	0.0	0.0
20	1521-1530	0	252956	0.0	0.0	0.0
21	1531-1540	0	194542	0.0	0.0	0.0
22	1541-1550	0	957168	0.0	0.0	0.0
23	1551-1560	0	1949051	0.0	0.0	0.0
24	1561-1570	0	480126	0.0	0.0	0.0
25	1571-1580	0	945849	0.0	0.0	0.0
26	1581-1590	0	842175	0.0	0.0	0.0
27	1591-1600	0	676127	0.0	0.0	0.0
28	1601-1610	1	2099839	0.047622698692614054	0.009524539738522811	0.0012694696100797119
29	1611-1620	1	794187	0.12591492935542886	0.03470752560960858	0.004625960961058979
30	1621-1630	3	2095458	0.14316679217622114	0.0633408840448528	0.008442332078819637
31	1631-1640	0	2094158	0.0	0.0633408840448528	0.008442332078819637
32	1641-1650	1	1247594	0.08015428095999179	0.07937174023685116	0.010578990155533834
33	1651-1660	0	2303221	0.0	0.06984720049832835	0.009309520545454123
34	1661-1670	0	2481229	0.0	0.044664214627242585	0.005953029194474856
35	1671-1680	0	2015147	0.0	0.016030856191998358	0.0021366580767141967
36	1681-1690	2	1684489	0.11873036867560428	0.03977692992711922	0.005301631901488561
37	1691-1700	0	1871214	0.0	0.023746073735120856	0.0031649738247743636
38	1701-1710	0	809750	0.0	0.023746073735120856	0.0031649738247743636
39	1711-1720	0	1714151	0.0	0.023746073735120856	0.0031649738247743636
40	1721-1730	0	1125965	0.0	0.023746073735120856	0.0031649738247743636
41	1731-1740	1	2909061	0.03437535342160237	0.006875070684320474	0.0009163375386628785
42	1741-1750	1	2136771	0.04679958685324726	0.016234988054969927	0.0021638656062752584
43	1751-1760	2	2483475	0.08053231862611863	0.03234145178019365	0.004310600964239539
44	1761-1770	1	3287236	0.0304206938595221	0.03842559055209807	0.005121519862840118
45	1771-1780	1	3011727	0.033203540692765314	0.04506629869065114	0.006006620602900612
46	1781-1790	7	2767020	0.2529797399368273	0.08878717599369612	0.011833917940719002
47	1791-1800	4	2497443	0.1601638155505451	0.1114600217331557	0.014855847548913713
48	1801-1810	3	1436685	0.2088140406560937	0.1371163661391507	0.018275430061380677
49	1811-1820	2	1624933	0.12308199784237259	0.15564862693572082	0.02074548557410681
50	1821-1830	6	3062877	0.19589425236468846	0.18818676927010544	0.02508230225983946
51	1831-1840	19	7375086	0.2576241144849023	0.18911564417972043	0.02520610650673157
52	1841-1850	46	11919516	0.38592171024393945	0.23426722311839931	0.031224093609870864
53	1851-1860	12	5771056	0.20793421515923602	0.23409125801902775	0.03120064026175963
54	1861-1870	13	6858196	0.18955422096423025	0.2473857026433993	0.032972578213287855
55	1871-1880	19	5715634	0.3324215651317072	0.27469116519680303	0.03661196193705104
56	1881-1890	28	7679389	0.36461234090368383	0.29608881048055935	0.03946392761315908
57	1891-1900	24	4613910	0.520166193098695	0.3229377070515104	0.04304245835550464
58	1901-1910	13	4804354	0.27058788757031643	0.3354684415337265	0.04471260589584325
59	1911-1920	13	5036866	0.2580969992054583	0.34917699718197215	0.04653973825827628
60	1921-1930	17	11280218	0.15070630727172116	0.31283394560997496	0.041695787707930254
61	1931-1940	25	10897083	0.22941919410910241	0.28579531625105864	0.038091968603630226
62	1941-1950	34	12300750	0.2764059102087271	0.23704325967306508	0.03159409511538877
63	1951-1960	29	9976887	0.2906718298002172	0.24106004811904524	0.0321294691074429
64	1961-1970	96	13891857	0.6910523193551446	0.32765111214898246	0.043670680263911896
65	1971-1980	41	10280590	0.3988097959358363	0.37727180988180553	0.050284329797861946
66	1981-1990	93	15628128	0.595080869570559	0.45040414497409687	0.06003170651763493
67	1991-2000	50	10606407	0.4714131750742735	0.48940559794720606	0.06522997967912567
68	2001-2010	48	11205157	0.42837418520775744	0.5169460690287141	0.06890068630065906
69	2011-2020	7	2099905	0.3333484133806053	0.4454052878338063	0.05936543839351106
