# Supplementary material for: Frequency patterns of semantic change: corpus-based evidence of a near-critical dynamics in language change
Source: R Soc Open Sci. 2017 Nov 8;4(11):170830. doi: 10.1098/rsos.170830 (PMC5717648; doi:10.1098/rsos.170830)
Supplement: full_data.zip [file rsos170830supp2.gz › a_linsu_complet.csv]

	Cote	Date	Decade	Occurrences
0	M247	1874	1871-1880	1
1	L223	1946	1941-1950	1
2	N756	1758	1751-1760	2
3	Q557	1740	1731-1740	1
4	S621	1831	1831-1840	1
5	M744	1847	1841-1850	4
6	P634	1931	1931-1940	2
7	P353	1936	1931-1940	1
8	R555	1977	1971-1980	1
9	S318	1985	1981-1990	10
10	R732	1886	1881-1890	1
11	R694	1842	1841-1850	2
12	N859	1745	1741-1750	1
13	R531	1930	1921-1930	3
14	L293	1945	1941-1950	1
15	S126	1983	1981-1990	1
16	R025	1988	1981-1990	2
17	N268	1802	1801-1810	1
18	L386	1920	1911-1920	6
19	K237	1923	1921-1930	4
20	S881	1715	1711-1720	1
21	L236	1928	1921-1930	1
22	L699	1948	1941-1950	1
23	R238	1980	1971-1980	3
24	R836	1877	1871-1880	10
25	E195	2000	1991-2000	1
26	L286	1946	1941-1950	1
27	S598	1994	1991-2000	7
28	L428	1893	1891-1900	3
29	N374	1780	1771-1780	2
30	M993	1822	1821-1830	1
31	S805	1885	1881-1890	2
32	K279	1922	1921-1930	1
33	N539	1746	1741-1750	1
34	N252	1834	1831-1840	1
35	S389	1930	1921-1930	1
36	N455	1771	1771-1780	3
37	K259	1944	1941-1950	1
38	L248	1946	1941-1950	3
39	L773	1935	1931-1940	1
40	K364	1922	1921-1930	1
41	M654	1834	1831-1840	1
42	S187	1984	1981-1990	1
43	R135	1993	1991-2000	1
44	R253	1984	1981-1990	3
45	R252	1948	1941-1950	2
46	M257	1868	1861-1870	1
47	N453	1776	1771-1780	5
48	R783	1844	1841-1850	7
49	S788	1869	1861-1870	6
50	P645	1921	1921-1930	3
51	R078	2007	2001-2010	1
52	Q285	1726	1721-1730	1
53	S539	1983	1981-1990	2
54	R093	1997	1991-2000	2
55	S007	1693	1691-1700	1
56	R150	1986	1981-1990	1
57	Q472	1776	1771-1780	1
58	M563	1797	1791-1800	1
59	E280	1975	1971-1980	1
60	R609	1892	1891-1900	1
61	S190	1987	1981-1990	2
62	L426	1893	1891-1900	5
63	R138	2005	2001-2010	2
64	S403	1861	1861-1870	2
65	K823	1848	1841-1850	2
66	M287	1851	1851-1860	2
67	M885	1837	1831-1840	1
68	K858	1890	1881-1890	1
69	L435	1894	1891-1900	2
70	L484	1922	1921-1930	1
71	K422	1923	1921-1930	1
72	L274	1948	1941-1950	6
73	N236	1838	1831-1840	3
74	P652	1958	1951-1960	1
75	R550	1961	1961-1970	2
76	L994	1828	1821-1830	3
77	S850	1961	1961-1970	3
78	M798	1833	1831-1840	3
79	S164	1846	1841-1850	1
80	R207	1977	1971-1980	1
81	R526	1947	1941-1950	3
82	R004	2002	2001-2010	1
83	K459	1909	1901-1910	2
84	Q294	1762	1761-1770	1
85	M666	1831	1831-1840	2
86	L978	1839	1831-1840	4
87	K724	1908	1901-1910	1
88	S649	1956	1951-1960	2
89	M377	1833	1831-1840	1
90	S738	1876	1871-1880	1
91	K457	1908	1901-1910	2
92	M746	1848	1841-1850	1
93	M729	1852	1851-1860	1
94	N266	1836	1831-1840	1
95	S206	1935	1931-1940	1
96	S880	1715	1711-1720	1
97	M728	1845	1841-1850	2
98	R858	1960	1951-1960	1
99	S795	1891	1891-1900	1
100	R848	1885	1881-1890	1
101	N277	1782	1781-1790	2
102	E131	1999	1991-2000	1
103	N672	1757	1751-1760	1
104	N264	1790	1781-1790	1
105	N388	1776	1771-1780	2
106	S136	1846	1841-1850	4
107	K426	1944	1941-1950	2
108	M655	1834	1831-1840	1
109	Q439	1676	1671-1680	1
110	K543	1949	1941-1950	1
111	S372	1993	1991-2000	1
112	K486	1903	1901-1910	1
113	M997	1836	1831-1840	3
114	S797	1881	1881-1890	1
115	S313	1982	1981-1990	2
116	R513	1988	1981-1990	2
117	S329	1996	1991-2000	4
118	R497	1850	1841-1850	2
119	Q456	1784	1781-1790	1
120	K228	1909	1901-1910	1
121	R592	1933	1931-1940	2
122	S391	1943	1941-1950	3
123	S816	1816	1811-1820	2
124	R121	1991	1991-2000	1
125	S336	1847	1841-1850	2
126	R457	1966	1961-1970	9
127	K627	1939	1931-1940	1
128	L988	1879	1871-1880	1
129	K887	1905	1901-1910	2
130	P938	1836	1831-1840	1
131	K997	1893	1891-1900	1
132	S321	1985	1981-1990	3
133	M336	1840	1831-1840	2
134	R674	1985	1981-1990	1
135	R071	2005	2001-2010	1
136	R897	1896	1891-1900	1
137	R035	1977	1971-1980	1
138	M525	1800	1791-1800	3
139	K439	1920	1911-1920	4
140	K272	1932	1931-1940	1
141	R821	1963	1961-1970	1
142	R082	1976	1971-1980	2
143	M998	1796	1791-1800	1
144	S310	1978	1971-1980	2
145	S415	1957	1951-1960	3
146	R032	2001	2001-2010	4
147	K463	1911	1911-1920	4
148	R295	1997	1991-2000	1
149	M782	1821	1821-1830	1
150	R024	1977	1971-1980	2
151	L634	1932	1931-1940	1
152	K387	1927	1921-1930	5
153	S647	1950	1941-1950	1
154	S995	1960	1951-1960	3
155	M385	1813	1811-1820	1
156	K524	1949	1941-1950	1
157	K398	1937	1931-1940	3
158	K545	1913	1911-1920	1
159	S383	1955	1951-1960	4
160	S229	1995	1991-2000	3
161	P669	1893	1891-1900	2
162	N243	1835	1831-1840	2
163	L955	1946	1941-1950	1
164	R801	1986	1981-1990	1
165	M965	1846	1841-1850	5
166	N568	1761	1761-1770	1
167	K937	1934	1931-1940	1
168	L762	1942	1941-1950	4
169	N853	1745	1741-1750	1
170	R495	1848	1841-1850	5
171	R488	1841	1841-1850	1
172	R940	1944	1941-1950	2
173	E047	2002	2001-2010	2
174	Q457	1784	1781-1790	1
175	N244	1835	1831-1840	2
176	K958	1900	1891-1900	1
177	P844	1943	1941-1950	1
178	R434	1962	1961-1970	4
179	R081	1999	1991-2000	2
180	E103	2009	2001-2010	1
181	K222	1898	1891-1900	3
182	K655	1910	1901-1910	1
183	R855	1949	1941-1950	1
184	S123	1970	1961-1970	1
185	K759	1866	1861-1870	1
186	R060	1996	1991-2000	1
187	P479	1911	1911-1920	2
188	M543	1808	1801-1810	2
189	S392	1812	1811-1820	1
190	M424	1823	1821-1830	5
191	R463	1966	1961-1970	1
192	M664	1824	1821-1830	1
193	L992	1878	1871-1880	1
194	R461	1965	1961-1970	4
195	M379	1828	1821-1830	2
196	R439	1968	1961-1970	3
197	S003	1968	1961-1970	3
198	L739	1956	1951-1960	1
199	S668	1886	1881-1890	2
200	Q558	1740	1731-1740	1
201	K236	1922	1921-1930	5
202	Q992	2000	1991-2000	2
203	M299	1854	1851-1860	1
204	N399	1772	1771-1780	1
205	S713	1728	1721-1730	3
206	N986	1732	1731-1740	2
207	K788	1848	1841-1850	1
208	M434	1807	1801-1810	1
209	L798	1939	1931-1940	1
210	K323	1913	1911-1920	2
211	L257	1944	1941-1950	1
212	R865	1948	1941-1950	1
213	K653	1951	1951-1960	2
214	M397	1823	1821-1830	1
215	L794	1957	1951-1960	1
216	R666	1971	1971-1980	2
217	N499	1771	1771-1780	2
218	M338	1842	1841-1850	2
219	K428	1913	1911-1920	1
220	M738	1824	1821-1830	2
221	R726	1856	1851-1860	2
222	Q993	1693	1691-1700	1
223	R518	1940	1931-1940	2
224	N345	1784	1781-1790	1
225	M427	1817	1811-1820	4
226	K594	1918	1911-1920	3
227	K434	1918	1911-1920	4
228	R762	1980	1971-1980	1
229	R187	2009	2001-2010	4
230	K293	1928	1921-1930	1
231	K883	1948	1941-1950	1
232	M297	1854	1851-1860	1
233	L387	1920	1911-1920	1
234	E079	1861	1861-1870	1
235	K559	1929	1921-1930	1
236	P348	1935	1931-1940	1
237	L849	1836	1831-1840	3
238	R052	2006	2001-2010	3
239	K987	1859	1851-1860	1
240	K453	1905	1901-1910	4
241	N228	1835	1831-1840	8
242	K367	1936	1931-1940	2
243	L222	1939	1931-1940	2
244	R883	1960	1951-1960	2
245	N875	1770	1761-1770	1
246	S248	1984	1981-1990	1
247	L287	1913	1911-1920	2
248	M954	1855	1851-1860	2
249	S671	1924	1921-1930	1
250	K528	1922	1921-1930	5
251	R650	1928	1921-1930	3
252	R621	1790	1781-1790	1
253	L629	1932	1931-1940	2
254	S163	1846	1841-1850	1
255	K266	1889	1881-1890	3
256	M585	1859	1851-1860	1
257	S697	1935	1931-1940	1
258	Q327	1713	1711-1720	1
259	R182	1993	1991-2000	1
260	S151	1846	1841-1850	1
261	N249	1820	1811-1820	2
262	L997	1874	1871-1880	1
263	M354	1831	1831-1840	1
264	S139	1845	1841-1850	3
265	M484	1805	1801-1810	1
266	P675	1868	1861-1870	1
267	N278	1783	1781-1790	4
268	L427	1893	1891-1900	13
269	R049	2004	2001-2010	1
270	M764	1847	1841-1850	2
271	N832	1729	1721-1730	1
272	Z133	1852	1851-1860	2
273	P759	1920	1911-1920	1
274	R114	1997	1991-2000	1
275	S319	1844	1841-1850	2
276	L385	1921	1921-1930	2
277	M456	1832	1831-1840	1
278	N758	1745	1741-1750	1
279	N876	1770	1761-1770	1
280	N229	1835	1831-1840	7
281	S627	1843	1841-1850	2
282	K775	1816	1811-1820	3
283	M875	1859	1851-1860	1
284	S191	1989	1981-1990	1
285	L369	1902	1901-1910	1
286	Q454	1784	1781-1790	3
287	N595	1761	1761-1770	1
288	S312	1995	1991-2000	1
289	E107	1995	1991-2000	2
290	E282	2006	2001-2010	1
291	L525	1899	1891-1900	1
292	R451	1987	1981-1990	9
293	S689	1985	1981-1990	2
294	K956	1894	1891-1900	6
295	M464	1801	1801-1810	6
296	M392	1824	1821-1830	1
297	K526	1922	1921-1930	2
298	L792	1926	1921-1930	1
299	R797	1994	1991-2000	1
300	R045	2004	2001-2010	3
301	E270	2002	2001-2010	7
302	P767	1831	1831-1840	1
303	R739	1924	1921-1930	1
304	M399	1823	1821-1830	1
305	M923	1863	1861-1870	1
306	R220	1995	1991-2000	1
307	K474	1940	1931-1940	1
308	L249	1946	1941-1950	3
309	M969	1869	1861-1870	2
310	Q977	1678	1671-1680	1
311	E163	2012	2011-2020	3
312	N852	1745	1741-1750	1
313	K842	1860	1851-1860	5
314	L746	1912	1911-1920	1
315	K779	1931	1931-1940	1
316	S823	1852	1851-1860	1
317	Q267	1770	1761-1770	1
318	L989	1879	1871-1880	4
319	R898	1903	1901-1910	1
320	M298	1854	1851-1860	1
321	L862	1848	1841-1850	2
322	K888	1933	1931-1940	2
323	E007	1948	1941-1950	2
324	N726	1751	1751-1760	1
325	M283	1857	1851-1860	1
326	R820	1986	1981-1990	1
327	E278	1961	1961-1970	3
328	E051	1910	1901-1910	2
329	K592	1912	1911-1920	1
330	P992	1931	1931-1940	1
331	R499	1852	1851-1860	1
332	R231	1980	1971-1980	2
333	P343	1963	1961-1970	1
334	M678	1813	1811-1820	3
335	K623	1959	1951-1960	1
336	R165	2005	2001-2010	3
337	E074	1887	1881-1890	1
338	S209	1936	1931-1940	3
339	Q488	1778	1771-1780	3
340	P294	1963	1961-1970	1
341	N376	1780	1771-1780	2
342	K968	1956	1951-1960	1
343	R185	1988	1981-1990	1
344	N375	1780	1771-1780	1
345	N276	1782	1781-1790	2
346	N296	1788	1781-1790	2
347	M454	1810	1801-1810	1
348	K548	1939	1931-1940	1
349	K429	1913	1911-1920	5
350	M958	1855	1851-1860	4
351	P949	1965	1961-1970	1
352	M446	1833	1831-1840	2
353	S326	1995	1991-2000	1
354	N359	1784	1781-1790	1
355	K729	1896	1891-1900	1
356	K876	1911	1911-1920	1
357	M248	1874	1871-1880	1
358	K644	1927	1921-1930	1
359	S002	1951	1951-1960	2
360	K384	1945	1941-1950	2
361	S011	1825	1821-1830	1
362	M894	1829	1821-1830	2
363	M777	1866	1861-1870	2
364	R527	1982	1981-1990	5
365	M959	1855	1851-1860	8
366	R141	2000	1991-2000	3
367	R806	2008	2001-2010	3
368	K625	1939	1931-1940	3
369	L864	1833	1831-1840	1
370	M977	1848	1841-1850	7
371	L724	1913	1911-1920	1
372	S594	1929	1921-1930	1
373	K898	1938	1931-1940	2
374	K969	1956	1951-1960	1
375	R534	1975	1971-1980	2
376	S299	1985	1981-1990	4
377	K672	1936	1931-1940	4
378	K824	1848	1841-1850	1
379	L797	1949	1941-1950	2
380	L956	1840	1831-1840	1
381	N457	1771	1771-1780	1
382	L582	1886	1881-1890	1
383	R241	2009	2001-2010	1
384	S414	1996	1991-2000	1
385	S673	1925	1921-1930	1
386	M858	1795	1791-1800	1
387	L973	1816	1811-1820	1
388	K639	1890	1881-1890	1
389	K477	1947	1941-1950	1
390	N238	1836	1831-1840	4
391	M868	1848	1841-1850	1
392	E118	2000	1991-2000	2
393	S998	2008	2001-2010	3
394	R219	2009	2001-2010	1
395	R837	1864	1861-1870	6
396	E126	2012	2011-2020	1
397	K962	1904	1901-1910	1
398	M365	1831	1831-1840	1
399	R514	1929	1921-1930	10
400	R767	1946	1941-1950	5
401	L777	1952	1951-1960	1
402	M462	1814	1811-1820	1
403	L823	1948	1941-1950	1
404	R745	1963	1961-1970	2
405	M956	1855	1851-1860	3
406	S038	1984	1981-1990	1
407	E031	1992	1991-2000	2
408	K433	1918	1911-1920	2
409	P834	1963	1961-1970	1
410	E083	1988	1981-1990	4
411	L384	1921	1921-1930	3
412	M739	1824	1821-1830	1
413	M346	1839	1831-1840	1
414	R683	1842	1841-1850	6
415	L268	1922	1921-1930	1
416	S406	1845	1841-1850	30
417	L224	1946	1941-1950	1
418	K782	1931	1931-1940	1
419	S793	1883	1881-1890	1
420	S838	1865	1861-1870	1
421	E196	2013	2011-2020	2
422	Q277	1777	1771-1780	1
423	R939	1954	1951-1960	1
424	N565	1761	1761-1770	2
425	L769	1962	1961-1970	1
426	M942	1852	1851-1860	2
427	K967	1956	1951-1960	1
428	K896	1950	1941-1950	1
429	K662	1910	1901-1910	1
430	K978	1934	1931-1940	1
431	Q246	1961	1961-1970	1
432	N538	1758	1751-1760	1
433	M442	1824	1821-1830	1
434	R604	1890	1881-1890	1
435	S676	1926	1921-1930	1
436	K232	1912	1911-1920	4
437	R595	1935	1931-1940	1
438	K372	1940	1931-1940	1
439	S251	1962	1961-1970	1
440	P232	1773	1771-1780	4
441	N424	1779	1771-1780	3
442	S730	1853	1851-1860	1
443	S328	1996	1991-2000	3
444	L443	1859	1851-1860	1
445	M324	1846	1841-1850	1
446	R215	1999	1991-2000	5
447	S397	1843	1841-1850	18
448	M272	1859	1851-1860	1
449	S790	1852	1851-1860	1
450	R108	1883	1881-1890	2
451	M895	1829	1821-1830	1
452	M899	1863	1861-1870	1
453	K834	1848	1841-1850	2
454	R574	1864	1861-1870	2
455	R338	1938	1931-1940	1
456	S632	1986	1981-1990	3
457	E250	2013	2011-2020	1
458	E261	1977	1971-1980	1
459	N737	1738	1731-1740	1
460	M423	1823	1821-1830	3
461	S408	1983	1981-1990	1
462	L346	1910	1901-1910	1
463	K443	1921	1921-1930	1
464	K454	1907	1901-1910	1
465	E137	1849	1841-1850	1
466	E192	1973	1971-1980	1
467	R714	1843	1841-1850	2
468	L499	1901	1901-1910	3
469	L246	1946	1941-1950	6
470	S333	1837	1831-1840	1
471	K668	1948	1941-1950	14
472	S246	1993	1991-2000	2
473	M295	1851	1851-1860	4
474	R188	1985	1981-1990	1
475	M455	1846	1841-1850	4
476	S739	1862	1861-1870	22
477	P347	1935	1931-1940	2
478	K785	1928	1921-1930	2
479	M962	1855	1851-1860	8
480	K473	1936	1931-1940	3
481	K246	1932	1931-1940	6
482	R782	1843	1841-1850	11
483	S543	1966	1961-1970	1
484	S546	1874	1871-1880	1
485	P879	1895	1891-1900	2
486	L847	1860	1851-1860	2
487	E035	1981	1981-1990	1
488	R608	1902	1901-1910	3
489	K349	1936	1931-1940	2
490	M348	1837	1831-1840	2
491	E011	1879	1871-1880	1
492	N242	1835	1831-1840	2
493	L486	1884	1881-1890	2
494	R869	1980	1971-1980	1
495	R214	2008	2001-2010	1
496	S597	1991	1991-2000	1
497	P774	1898	1891-1900	2
498	R204	1976	1971-1980	3
499	S204	1939	1931-1940	1
500	N358	1784	1781-1790	2
501	R031	2001	2001-2010	4
502	S385	1937	1931-1940	9
503	S686	1979	1971-1980	1
504	M344	1840	1831-1840	1
505	R778	1858	1851-1860	1
506	E167	1965	1961-1970	1
507	E044	1983	1981-1990	2
508	L749	1949	1941-1950	1
509	M387	1815	1811-1820	3
510	M286	1851	1851-1860	1
511	N937	1782	1781-1790	2
512	L975	1824	1821-1830	2
513	K756	1866	1861-1870	1
514	S772	1872	1871-1880	2
515	E166	1955	1951-1960	3
516	K936	1901	1901-1910	1
517	N275	1782	1781-1790	2
518	M294	1853	1851-1860	1
519	M396	1823	1821-1830	1
520	N546	1774	1771-1780	1
521	M554	1796	1791-1800	6
522	K424	1937	1931-1940	8
523	N437	1776	1771-1780	1
524	R459	1966	1961-1970	2
525	L535	1894	1891-1900	1
526	P368	1939	1931-1940	1
527	S284	1992	1991-2000	1
528	R147	2008	2001-2010	1
529	E089	1987	1981-1990	1
530	M758	1844	1841-1850	5
531	R896	1959	1951-1960	2
532	R598	1887	1881-1890	1
533	L579	1926	1921-1930	5
534	K277	1928	1921-1930	2
535	Q328	1713	1711-1720	1
536	E070	1975	1971-1980	2
537	E108	2001	2001-2010	2
538	E110	1989	1981-1990	2
539	L844	1841	1841-1850	1
540	K462	1910	1901-1910	1
541	N892	1770	1761-1770	12
542	R779	1858	1851-1860	4
543	R911	1926	1921-1930	1
544	L463	1884	1881-1890	2
545	L936	1860	1851-1860	1
546	Q839	1679	1671-1680	1
547	L294	1945	1941-1950	3
548	S791	1866	1861-1870	1
549	R741	1922	1921-1930	1
550	L335	1933	1931-1940	1
551	E010	1829	1821-1830	2
552	K766	1926	1921-1930	1
553	K822	1848	1841-1850	1
554	L796	1949	1941-1950	1
555	S083	1926	1921-1930	1
556	S587	1961	1961-1970	1
557	R529	1962	1961-1970	2
558	S680	1928	1921-1930	1
559	K529	1922	1921-1930	1
560	E269	1992	1991-2000	1
561	M323	1853	1851-1860	2
562	M676	1811	1811-1820	4
563	L264	1914	1911-1920	2
564	M368	1862	1861-1870	3
565	K352	1936	1931-1940	1
566	K723	1908	1901-1910	2
567	K534	1922	1921-1930	3
568	K773	1942	1941-1950	1
569	R086	2007	2001-2010	2
570	M439	1824	1821-1830	2
571	M289	1874	1871-1880	1
572	E056	2011	2011-2020	1
573	K862	1890	1881-1890	1
574	E092	2010	2001-2010	9
575	R707	1842	1841-1850	8
576	N274	1782	1781-1790	3
577	M383	1832	1831-1840	2
578	R704	1845	1841-1850	1
579	K832	1848	1841-1850	2
580	S703	1983	1981-1990	1
581	R802	2009	2001-2010	1
582	N289	1788	1781-1790	1
583	R367	1661	1661-1670	1
584	K284	1942	1941-1950	2
585	K667	1935	1931-1940	8
586	L624	1920	1911-1920	1
587	S194	1846	1841-1850	3
588	M982	1838	1831-1840	1
589	P846	1965	1961-1970	1
590	E191	2013	2011-2020	1
591	N446	1775	1771-1780	2
592	S149	1845	1841-1850	1
593	P352	1936	1931-1940	1
594	Z117	1886	1881-1890	1
595	P625	1948	1941-1950	1
596	R080	1980	1971-1980	1
597	M859	1795	1791-1800	1
598	N525	1762	1761-1770	2
599	R054	2006	2001-2010	1
600	E175	2011	2011-2020	3
601	N873	1770	1761-1770	1
602	P934	1775	1771-1780	1
603	L867	1818	1811-1820	1
604	L345	1919	1911-1920	1
605	M883	1821	1821-1830	1
606	K292	1928	1921-1930	2
607	R736	1981	1981-1990	2
608	R491	1844	1841-1850	3
609	S530	1874	1871-1880	1
610	R539	1982	1981-1990	1
611	R079	1994	1991-2000	4
612	L533	1859	1851-1860	6
613	R713	1843	1841-1850	2
614	S729	1864	1861-1870	6
615	K938	1939	1931-1940	1
616	N537	1767	1761-1770	3
617	L799	1939	1931-1940	2
618	K734	1929	1921-1930	1
619	S216	1978	1971-1980	1
620	L865	1831	1831-1840	1
621	L562	1929	1921-1930	1
622	L339	1936	1931-1940	2
623	Q991	1986	1981-1990	7
624	K797	1848	1841-1850	2
625	L489	1885	1881-1890	3
626	K886	1904	1901-1910	2
627	E052	1914	1911-1920	1
628	N559	1857	1851-1860	2
629	K988	1859	1851-1860	1
630	N385	1776	1771-1780	3
631	R602	1887	1881-1890	5
632	S155	1869	1861-1870	3
633	R731	1885	1881-1890	2
634	R077	2005	2001-2010	4
635	R154	2002	2001-2010	1
636	S517	1966	1961-1970	3
637	R180	1975	1971-1980	1
638	S512	1989	1981-1990	2
639	R489	1842	1841-1850	1
640	E046	2011	2011-2020	1
641	R485	1838	1831-1840	1
642	P585	1957	1951-1960	1
643	S135	1850	1841-1850	1
644	P642	1912	1911-1920	3
645	S388	1938	1931-1940	1
646	K566	1922	1921-1930	1
647	L977	1839	1831-1840	1
648	M874	1859	1851-1860	1
649	M857	1795	1791-1800	1
650	L638	1931	1931-1940	2
651	R479	1832	1831-1840	1
652	S379	1934	1931-1940	3
653	M677	1812	1811-1820	1
654	E087	1984	1981-1990	2
655	R037	1991	1991-2000	1
656	R675	1992	1991-2000	1
657	P324	1957	1951-1960	1
658	R023	1974	1971-1980	8
659	L356	1839	1831-1840	3
660	L698	1948	1941-1950	1
661	R907	1934	1931-1940	5
662	R239	1983	1981-1990	1
663	S991	1888	1881-1890	2
664	E065	1947	1941-1950	5
665	E085	1976	1971-1980	2
666	P849	1846	1841-1850	1
667	E088	2010	2001-2010	1
668	N246	1835	1831-1840	1
669	S650	1868	1861-1870	2
670	M657	1849	1841-1850	1
671	L976	1824	1821-1830	1
672	R177	1978	1971-1980	1
673	R441	1966	1961-1970	2
674	R795	1975	1971-1980	1
675	R524	1886	1881-1890	3
676	S130	1844	1841-1850	3
677	S307	1995	1991-2000	11
678	P963	1934	1931-1940	1
679	R038	1992	1991-2000	2
680	R242	2009	2001-2010	1
681	E106	2011	2011-2020	1
682	R456	1963	1961-1970	3
683	K989	1859	1851-1860	4
684	R498	1851	1851-1860	6
685	M575	1792	1791-1800	2
686	R600	1893	1891-1900	3
687	N233	1788	1781-1790	2
688	Q555	1771	1771-1780	4
689	L459	1883	1881-1890	1
690	P644	1921	1921-1930	3
691	Q283	1725	1721-1730	1
692	S203	1929	1921-1930	3
693	M432	1817	1811-1820	3
694	R296	2010	2001-2010	2
695	M658	1849	1841-1850	6
696	S675	1925	1921-1930	1
697	K674	1943	1941-1950	13
698	R536	1960	1951-1960	1
699	S768	1874	1871-1880	2
700	R702	1842	1841-1850	1
701	K943	1950	1941-1950	3
702	Q464	1744	1741-1750	1
703	L764	1927	1921-1930	2
704	K597	1953	1951-1960	1
705	R691	1842	1841-1850	2
706	L786	1943	1941-1950	2
707	N975	1756	1751-1760	1
708	N773	1746	1741-1750	1
709	S724	1859	1851-1860	1
710	R131	1995	1991-2000	2
711	M753	1840	1831-1840	1
712	M452	1810	1801-1810	6
713	Q981	2002	2001-2010	1
714	S252	1845	1841-1850	5
715	L448	1922	1921-1930	1
716	L744	1930	1921-1930	2
717	M996	1836	1831-1840	3
718	S674	1925	1921-1930	1
719	L447	1926	1921-1930	1
720	N387	1776	1771-1780	1
721	R160	1925	1921-1930	3
722	S317	1987	1981-1990	3
723	N727	1751	1751-1760	1
724	K976	1934	1931-1940	6
725	R276	1696	1691-1700	1
726	P643	1914	1911-1920	3
727	K229	1911	1911-1920	1
728	K269	1932	1931-1940	3
729	R210	2006	2001-2010	1
730	K495	1911	1911-1920	1
731	N386	1776	1771-1780	4
732	S356	1953	1951-1960	1
733	R530	1977	1971-1980	1
734	N262	1792	1791-1800	1
735	K935	1896	1891-1900	7
736	L755	1927	1921-1930	2
737	M572	1794	1791-1800	1
738	R610	1934	1931-1940	4
739	S656	1815	1811-1820	1
740	N755	1758	1751-1760	1
741	M955	1855	1851-1860	4
742	S687	1918	1911-1920	1
743	M799	1839	1831-1840	1
744	L826	1952	1951-1960	1
745	S550	1976	1971-1980	1
746	S009	1993	1991-2000	1
747	M275	1864	1861-1870	1
748	K464	1912	1911-1920	2
749	R299	1977	1971-1980	3
750	L372	1902	1901-1910	1
751	R337	1981	1981-1990	4
752	N989	1732	1731-1740	1
753	N893	1770	1761-1770	4
754	R807	1969	1961-1970	1
755	L234	1948	1941-1950	1
756	R684	1842	1841-1850	1
757	R703	1842	1841-1850	1
758	R490	1843	1841-1850	2
759	R734	1921	1921-1930	4
760	K233	1914	1911-1920	3
761	M966	1860	1851-1860	2
762	K539	1913	1911-1920	1
763	R282	1989	1981-1990	1
764	S690	1840	1831-1840	1
765	N297	1788	1781-1790	2
766	R448	1994	1991-2000	4
767	S327	1995	1991-2000	1
768	S122	1967	1961-1970	1
769	R697	1959	1951-1960	1
770	R288	1824	1821-1830	1
771	R356	1896	1891-1900	1
772	L365	1900	1891-1900	1
773	S524	1974	1971-1980	1
774	N532	1774	1771-1780	2
775	K425	1940	1931-1940	5
776	R183	1950	1941-1950	2
777	M837	1835	1831-1840	1
778	M754	1843	1841-1850	12
779	R718	1844	1841-1850	3
780	R728	1856	1851-1860	1
781	M975	1848	1841-1850	2
782	L226	1924	1921-1930	1
783	R833	1865	1861-1870	4
784	L526	1899	1891-1900	1
785	K239	1933	1931-1940	1
786	R450	1992	1991-2000	2
787	M548	1832	1831-1840	1
788	M487	1804	1801-1810	1
789	P835	1966	1961-1970	1
790	L578	1926	1921-1930	1
791	N234	1793	1791-1800	5
792	K939	1943	1941-1950	3
793	P628	1953	1951-1960	1
794	E122	1996	1991-2000	1
795	R763	1985	1981-1990	1
796	R761	1974	1971-1980	2
797	S855	1994	1991-2000	3
798	L633	1942	1941-1950	1
799	K447	1922	1921-1930	1
800	M322	1853	1851-1860	2
801	M445	1846	1841-1850	8
802	L565	1938	1931-1940	1
803	K649	1949	1941-1950	1
804	M337	1842	1841-1850	2
805	K776	1816	1811-1820	1
806	K423	1934	1931-1940	12
807	M669	1835	1831-1840	6
808	M428	1817	1811-1820	2
809	L598	1935	1931-1940	1
810	R549	1961	1961-1970	3
811	N566	1761	1761-1770	1
812	K635	1889	1881-1890	4
813	S004	1668	1661-1670	1
814	R355	1990	1981-1990	2
815	S143	1845	1841-1850	1
816	K445	1922	1921-1930	2
817	M893	1869	1861-1870	1
818	S429	1927	1921-1930	2
819	N436	1776	1771-1780	2
820	R793	1951	1951-1960	6
821	S635	1930	1921-1930	1
822	L693	1958	1951-1960	2
823	N363	1784	1781-1790	1
824	L842	1874	1871-1880	2
825	L857	1890	1881-1890	1
826	S399	1983	1981-1990	1
827	L397	1899	1891-1900	5
828	R722	1982	1981-1990	1
829	P843	1844	1841-1850	1
830	N384	1780	1771-1780	1
831	N369	1782	1781-1790	1
832	R735	1923	1921-1930	5
833	S700	1997	1991-2000	2
834	K555	1938	1931-1940	2
835	Q990	2003	2001-2010	5
836	R437	1964	1961-1970	2
837	R912	1927	1921-1930	1
838	M797	1833	1831-1840	1
839	R561	1894	1891-1900	2
840	P426	1936	1931-1940	1
841	R212	1997	1991-2000	3
842	S335	1845	1841-1850	1
843	L393	1891	1891-1900	1
844	E084	2011	2011-2020	2
845	S364	1958	1951-1960	5
846	S332	1835	1831-1840	2
847	L242	1906	1901-1910	1
848	K527	1922	1921-1930	3
849	R615	1947	1941-1950	1
850	P478	1964	1961-1970	1
851	R643	1867	1861-1870	6
852	R269	1817	1811-1820	1
853	M393	1824	1821-1830	1
854	S662	1851	1851-1860	3
855	L736	1939	1931-1940	2
856	S230	1952	1951-1960	4
857	P654	1961	1961-1970	2
858	L898	1840	1831-1840	1
859	S381	1948	1941-1950	2
860	K525	1922	1921-1930	4
861	L569	1925	1921-1930	1
862	K432	1913	1911-1920	2
863	L644	1945	1941-1950	1
864	Q297	1735	1731-1740	2
865	R065	1979	1971-1980	2
866	M822	1833	1831-1840	1
867	L686	1945	1941-1950	1
868	N364	1784	1781-1790	2
869	E033	1977	1971-1980	2
870	R176	1999	1991-2000	1
871	R336	1950	1941-1950	1
872	N259	1790	1781-1790	1
873	S585	1794	1791-1800	5
874	K869	1896	1891-1900	1
875	E072	1986	1981-1990	3
876	L674	1929	1921-1930	2
877	L542	1871	1871-1880	3
878	E169	2003	2001-2010	1
879	L446	1945	1941-1950	1
880	M524	1800	1791-1800	2
881	L947	1878	1871-1880	3
882	K624	1939	1931-1940	1
883	L247	1946	1941-1950	3
884	P785	1954	1951-1960	1
885	K537	1929	1921-1930	10
886	Q477	1719	1711-1720	1
887	Q559	1740	1731-1740	1
888	N524	1762	1761-1770	1
889	M535	1801	1801-1810	1
890	K882	1888	1881-1890	1
891	M823	1873	1871-1880	1
892	S529	1955	1951-1960	1
893	E249	2012	2011-2020	5
894	S767	1875	1871-1880	3
895	E111	1976	1971-1980	1
896	K298	1955	1951-1960	2
897	K444	1922	1921-1930	2
898	S142	1845	1841-1850	2
899	L765	1927	1921-1930	3
900	P522	1954	1951-1960	5
901	R095	2005	2001-2010	2
902	L968	1828	1821-1830	2
903	K959	1904	1901-1910	4
904	K435	1918	1911-1920	2
905	R348	1980	1971-1980	1
906	N996	1766	1761-1770	2
907	E041	1986	1981-1990	1
908	E038	1992	1991-2000	1
909	S253	1842	1841-1850	3
910	M258	1868	1861-1870	1
911	N895	1770	1761-1770	1
912	L825	1952	1951-1960	2
913	R191	1980	1971-1980	5
914	E262	1995	1991-2000	3
915	S835	1732	1731-1740	1
916	R705	1845	1841-1850	5
917	R446	1850	1841-1850	1
918	L848	1860	1851-1860	1
919	Z163	1880	1871-1880	1
920	K986	1859	1851-1860	4
921	K472	1936	1931-1940	3
922	S352	1865	1861-1870	1
923	R064	1981	1981-1990	1
924	K884	1951	1951-1960	1
925	M486	1804	1801-1810	4
926	M395	1823	1821-1830	3
927	N232	1838	1831-1840	1
928	R029	1759	1751-1760	3
929	S794	1885	1881-1890	4
930	K436	1918	1911-1920	5
931	K458	1908	1901-1910	4
932	K242	1933	1931-1940	9
933	R838	1845	1841-1850	3
934	E081	1884	1881-1890	1
935	E264	2001	2001-2010	1
936	M743	1863	1861-1870	3
937	L767	1955	1951-1960	2
938	K368	1936	1931-1940	1
939	R134	1989	1981-1990	1
940	N554	1749	1741-1750	1
941	M465	1803	1801-1810	1
942	S980	1887	1881-1890	1
943	S366	1696	1691-1700	5
944	M972	1851	1851-1860	7
945	M529	1827	1821-1830	2
946	L855	1892	1891-1900	1
947	K643	1927	1921-1930	3
948	L523	1897	1891-1900	1
949	M749	1843	1841-1850	3
950	S146	1846	1841-1850	1
951	L852	1836	1831-1840	2
952	N239	1835	1831-1840	1
953	M768	1851	1851-1860	1
954	S374	1958	1951-1960	1
955	S205	1959	1951-1960	2
956	S716	1923	1921-1930	1
957	S663	1835	1831-1840	9
958	R096	2003	2001-2010	1
959	K446	1922	1921-1930	2
960	R000	1989	1981-1990	1
961	R680	1799	1791-1800	1
962	M679	1813	1811-1820	3
963	N269	1802	1801-1810	1
964	L563	1915	1911-1920	2
965	S735	1965	1961-1970	1
966	R472	1825	1821-1830	1
967	K377	1927	1921-1930	10
968	S315	1955	1951-1960	4
969	R506	1998	1991-2000	2
970	S360	1778	1771-1780	6
971	K538	1913	1911-1920	1
972	L573	1922	1921-1930	1
973	S873	1861	1861-1870	1
974	S885	1993	1991-2000	1
975	M668	1833	1831-1840	7
976	S150	1846	1841-1850	1
977	L325	1921	1921-1930	1
978	S301	1987	1981-1990	3
979	M686	1830	1821-1830	2
980	E293	1940	1931-1940	1
981	S021	1903	1901-1910	1
982	R958	1933	1931-1940	1
983	L695	1945	1941-1950	5
984	S677	1926	1921-1930	1
985	M488	1804	1801-1810	2
986	R179	2001	2001-2010	2
987	N767	1745	1741-1750	1
988	M224	1859	1851-1860	1
989	R835	1866	1861-1870	1
990	S188	1985	1981-1990	2
991	M593	1879	1871-1880	1
992	K757	1866	1861-1870	3
993	M973	1822	1821-1830	4
994	M698	1866	1861-1870	1
995	K438	1920	1911-1920	1
996	S682	1902	1901-1910	1
997	E040	1979	1971-1980	3
998	L687	1923	1921-1930	3
999	M236	1873	1871-1880	1
1000	R942	1928	1921-1930	1
1001	E125	1876	1871-1880	2
1002	K957	1900	1891-1900	4
1003	L969	1828	1821-1830	1
1004	M267	1856	1851-1860	2
1005	L373	1964	1961-1970	1
1006	M659	1849	1841-1850	3
1007	E036	1983	1981-1990	3
1008	L366	1900	1891-1900	1
1009	N529	1738	1731-1740	1
1010	E090	1992	1991-2000	1
1011	R178	1996	1991-2000	10
1012	E162	2008	2001-2010	1
1013	N452	1776	1771-1780	4
1014	L532	1859	1851-1860	2
1015	M422	1823	1821-1830	2
1016	K342	1947	1941-1950	1
1017	Q455	1784	1781-1790	4
1018	L677	1935	1931-1940	1
1019	L587	1888	1881-1890	2
1020	P693	1959	1951-1960	1
1021	M546	1808	1801-1810	2
1022	E037	1985	1981-1990	4
1023	N938	1782	1781-1790	1
1024	M662	1833	1831-1840	7
1025	M872	1859	1851-1860	2
1026	M444	1824	1821-1830	1
1027	K656	1910	1901-1910	1
1028	R834	1866	1861-1870	1
1029	L838	1875	1871-1880	1
1030	R662	1946	1941-1950	1
1031	R647	1900	1891-1900	1
1032	L528	1899	1891-1900	2
1033	K234	1918	1911-1920	1
1034	E136	1849	1841-1850	4
1035	M373	1824	1821-1830	1
1036	N423	1772	1771-1780	1
1037	M727	1845	1841-1850	1
1038	R688	1842	1841-1850	2
1039	L252	1921	1921-1930	1
1040	L374	1883	1881-1890	1
1041	M687	1830	1821-1830	5
1042	N263	1790	1781-1790	5
1043	L376	1888	1881-1890	1
1044	R712	1842	1841-1850	4
1045	R717	1843	1841-1850	4
1046	S368	1942	1941-1950	1
1047	M223	1873	1871-1880	2
1048	N265	1836	1831-1840	2
1049	K235	1920	1911-1920	3
1050	N992	1774	1771-1780	1
1051	R444	1865	1861-1870	2
1052	R453	1959	1951-1960	1
1053	R819	1985	1981-1990	2
1054	E255	2013	2011-2020	1
1055	K468	1923	1921-1930	3
1056	S822	1852	1851-1860	1
1057	R785	1852	1851-1860	5
1058	R432	1849	1841-1850	1
1059	R636	1897	1891-1900	1
1060	K442	1921	1921-1930	3
1061	S515	1978	1971-1980	2
1062	E061	1971	1971-1980	2
1063	L694	1945	1941-1950	8
1064	N754	1758	1751-1760	4
1065	K532	1922	1921-1930	3
1066	R256	2007	2001-2010	1
1067	R607	1938	1931-1940	1
1068	R361	1673	1671-1680	1
1069	M946	1803	1801-1810	1
1070	L496	1883	1881-1890	1
1071	R832	1984	1981-1990	7
1072	P732	1960	1951-1960	1
1073	K784	1942	1941-1950	1
1074	K363	1922	1921-1930	4
1075	K465	1929	1921-1930	1
1076	R068	1999	1991-2000	1
1077	S532	1713	1711-1720	1
1078	P689	1845	1841-1850	1
1079	Q256	1733	1731-1740	1
1080	L772	1962	1961-1970	1
1081	K225	1906	1901-1910	1
1082	R786	1857	1851-1860	6
1083	S769	1875	1871-1880	1
1084	L688	1924	1921-1930	2
1085	K792	1848	1841-1850	1
1086	M265	1827	1821-1830	1
1087	K847	1863	1861-1870	2
1088	K299	1928	1921-1930	2
1089	R413	1656	1651-1660	1
1090	K227	1908	1901-1910	3
1091	P784	1954	1951-1960	1
1092	R442	1966	1961-1970	2
1093	M957	1855	1851-1860	2
1094	S513	1981	1981-1990	1
1095	R690	1842	1841-1850	1
1096	S692	1745	1741-1750	2
1097	S167	1887	1881-1890	1
1098	M343	1840	1831-1840	3
1099	R074	2003	2001-2010	3
1100	N373	1780	1771-1780	2
1101	M988	1839	1831-1840	3
1102	R716	1843	1841-1850	1
1103	L642	1936	1931-1940	1
1104	M867	1842	1841-1850	1
1105	K675	1943	1941-1950	6
1106	S291	1969	1961-1970	8
1107	R043	2006	2001-2010	2
1108	E091	2011	2011-2020	2
1109	R603	1863	1861-1870	1
1110	K878	1893	1891-1900	1
1111	R098	1975	1971-1980	1
1112	P393	1934	1931-1940	1
1113	P653	1961	1961-1970	2
1114	M652	1834	1831-1840	2
1115	S528	1967	1961-1970	4
1116	R720	1990	1981-1990	3
1117	N867	1754	1751-1760	1
1118	R069	2005	2001-2010	1
1119	M922	1863	1861-1870	1
1120	K542	1924	1921-1930	1
1121	P422	1955	1951-1960	1
1122	M449	1810	1801-1810	3
1123	L995	1846	1841-1850	1
1124	M398	1823	1821-1830	2
1125	M864	1840	1831-1840	1
1126	M726	1836	1831-1840	2
1127	R975	1832	1831-1840	3
1128	L993	1878	1871-1880	2
1129	M553	1796	1791-1800	1
1130	L487	1938	1931-1940	2
1131	R436	1967	1961-1970	1
1132	S112	1645	1641-1650	1
1133	L544	1867	1861-1870	1
1134	R943	1926	1921-1930	1
1135	R483	1836	1831-1840	1
1136	M699	1866	1861-1870	3
1137	S811	1885	1881-1890	1
1138	K386	1924	1921-1930	2
1139	E289	1932	1931-1940	1
1140	Q948	1685	1681-1690	1
1141	L943	1875	1871-1880	2
1142	S386	1981	1981-1990	4
1143	P848	1846	1841-1850	2
1144	S148	1846	1841-1850	7
1145	E165	1955	1951-1960	5
1146	S707	1829	1821-1830	1
1147	Q324	1743	1741-1750	1
1148	M995	1825	1821-1830	2
1149	K258	1931	1931-1940	1
1150	S749	1967	1961-1970	2
1151	M335	1840	1831-1840	3
1152	R157	2006	2001-2010	1
1153	N325	1787	1781-1790	1
1154	M435	1807	1801-1810	2
1155	R715	1843	1841-1850	5
1156	R507	1877	1871-1880	3
1157	N226	1830	1821-1830	4
1158	S976	1950	1941-1950	1
1159	L574	1914	1911-1920	1
1160	S525	1936	1931-1940	1
1161	R438	1967	1961-1970	1
1162	M876	1842	1841-1850	5
1163	M433	1807	1801-1810	1
1164	M262	1863	1861-1870	2
1165	N555	1763	1761-1770	1
1166	K634	1889	1881-1890	2
1167	L952	1907	1901-1910	1
1168	L327	1926	1921-1930	1
1169	S548	1976	1971-1980	1
1170	K793	1848	1841-1850	1
1171	N438	1776	1771-1780	1
1172	K873	1896	1891-1900	1
1173	R780	1843	1841-1850	4
1174	S826	1869	1861-1870	1
1175	K963	1907	1901-1910	1
1176	R274	1696	1691-1700	1
1177	R206	2009	2001-2010	3
1178	M835	1834	1831-1840	1
1179	S217	1931	1931-1940	3
1180	L375	1883	1881-1890	1
1181	N227	1835	1831-1840	4
1182	Q469	1776	1771-1780	3
1183	M347	1839	1831-1840	2
1184	L946	1825	1821-1830	2
1185	L334	1933	1931-1940	1
1186	P499	1954	1951-1960	3
1187	L396	1899	1891-1900	1
1188	R640	1925	1921-1930	2
1189	P964	1948	1941-1950	1
1190	R089	2007	2001-2010	1
1191	R804	2008	2001-2010	1
1192	N623	1761	1761-1770	2
1193	S542	1844	1841-1850	2
1194	R571	1898	1891-1900	2
1195	R477	1830	1821-1830	1
1196	P965	1921	1921-1930	4
1197	K585	1938	1931-1940	1
1198	K365	1928	1921-1930	1
1199	R261	1976	1971-1980	2
1200	L972	1835	1831-1840	1
1201	S141	1850	1841-1850	1
1202	R686	1845	1841-1850	3
1203	K669	1936	1931-1940	10
1204	K942	1946	1941-1950	2
1205	R091	2006	2001-2010	2
1206	S854	1837	1831-1840	1
1207	K589	1881	1881-1890	3
1208	L856	1890	1881-1890	1
1209	R061	1980	1971-1980	2
1210	P295	1910	1901-1910	1
1211	M447	1809	1801-1810	3
1212	K544	1949	1941-1950	2
1213	S387	1995	1991-2000	4
1214	N526	1762	1761-1770	2
1215	R084	2000	1991-2000	1
1216	M467	1805	1801-1810	1
1217	S665	1840	1831-1840	9
1218	S079	1922	1921-1930	1
1219	S134	1850	1841-1850	1
1220	R046	2002	2001-2010	2
1221	R781	1843	1841-1850	3
1222	S322	1993	1991-2000	1
1223	R551	1982	1981-1990	1
1224	R132	2002	2001-2010	3
1225	S618	1856	1851-1860	2
1226	N362	1784	1781-1790	1
1227	K595	1922	1921-1930	1
1228	M695	1842	1841-1850	3
1229	M278	1859	1851-1860	1
1230	E148	1926	1921-1930	2
1231	K378	1929	1921-1930	17
1232	E073	1988	1981-1990	1
1233	L483	1921	1921-1930	2
1234	M595	1832	1831-1840	2
1235	M634	1847	1841-1850	1
1236	K977	1934	1931-1940	4
1237	M448	1810	1801-1810	1
1238	E172	2012	2011-2020	1
1239	E066	1952	1951-1960	3
1240	P573	1853	1851-1860	1
1241	M284	1856	1851-1860	2
1242	R606	1938	1931-1940	1
1243	L545	1868	1861-1870	12
1244	R583	1973	1971-1980	1
1245	L429	1928	1921-1930	4
1246	L577	1921	1921-1930	1
1247	N267	1836	1831-1840	2
1248	K469	1928	1921-1930	2
1249	L787	1949	1941-1950	1
1250	S165	2006	2001-2010	15
1251	Q479	1774	1771-1780	2
1252	M285	1851	1851-1860	3
1253	E149	1871	1871-1880	1
1254	M359	1829	1821-1830	1
1255	R601	1917	1911-1920	2
1256	L275	1948	1941-1950	3
1257	K536	1927	1921-1930	5
1258	K763	1913	1911-1920	1
1259	M384	1832	1831-1840	3
1260	M685	1848	1841-1850	1
1261	R136	2008	2001-2010	2
1262	S409	1956	1951-1960	3
1263	R710	1842	1841-1850	2
1264	M333	1846	1841-1850	1
1265	L522	1897	1891-1900	3
1266	E069	1996	1991-2000	2
1267	R563	1870	1861-1870	3
1268	P639	1909	1901-1910	1
