# Supplementary material for: Frequency patterns of semantic change: corpus-based evidence of a near-critical dynamics in language change
Source: R Soc Open Sci. 2017 Nov 8;4(11):170830. doi: 10.1098/rsos.170830 (PMC5717648; doi:10.1098/rsos.170830)
Supplement: full_data.zip [file rsos170830supp2.gz › a_linsu.csv]

	Decade	Occurrences	Nombre de mots	Frequence	Average frequency	Normalized average frequency
0	1321-1330	0	247971	0.0	0.0	0.0
1	1331-1340	0	187017	0.0	0.0	0.0
2	1341-1350	0	589308	0.0	0.0	0.0
3	1351-1360	0	318194	0.0	0.0	0.0
4	1361-1370	0	662712	0.0	0.0	0.0
5	1371-1380	0	971929	0.0	0.0	0.0
6	1381-1390	0	241822	0.0	0.0	0.0
7	1391-1400	0	1263737	0.0	0.0	0.0
8	1401-1410	0	765291	0.0	0.0	0.0
9	1411-1420	0	324443	0.0	0.0	0.0
10	1421-1430	0	298510	0.0	0.0	0.0
11	1431-1440	0	213190	0.0	0.0	0.0
12	1441-1450	0	386463	0.0	0.0	0.0
13	1451-1460	0	694796	0.0	0.0	0.0
14	1461-1470	0	537606	0.0	0.0	0.0
15	1471-1480	0	183566	0.0	0.0	0.0
16	1481-1490	0	457731	0.0	0.0	0.0
17	1491-1500	0	626697	0.0	0.0	0.0
18	1501-1510	0	162065	0.0	0.0	0.0
19	1511-1520	0	216624	0.0	0.0	0.0
20	1521-1530	0	252956	0.0	0.0	0.0
21	1531-1540	0	194542	0.0	0.0	0.0
22	1541-1550	0	957168	0.0	0.0	0.0
23	1551-1560	0	1949051	0.0	0.0	0.0
24	1561-1570	0	480126	0.0	0.0	0.0
25	1571-1580	0	945849	0.0	0.0	0.0
26	1581-1590	0	842175	0.0	0.0	0.0
27	1591-1600	0	676127	0.0	0.0	0.0
28	1601-1610	0	2099839	0.0	0.0	0.0
29	1611-1620	0	794187	0.0	0.0	0.0
30	1621-1630	0	2095458	0.0	0.0	0.0
31	1631-1640	0	2094158	0.0	0.0	0.0
32	1641-1650	1	1247594	0.08015428095999179	0.016030856191998358	0.0003707508033456328
33	1651-1660	1	2303221	0.04341745755183719	0.024714347702365795	0.000571576723979906
34	1661-1670	2	2481229	0.0806052162053563	0.04083539094343706	0.0009444133124199021
35	1671-1680	4	2015147	0.19849668535347542	0.08053472801413214	0.0018625527389712977
36	1681-1690	1	1684489	0.05936518433780214	0.09240776488169257	0.002137144308135116
37	1691-1700	9	1871214	0.4809711770005996	0.1725711440898141	0.003991108742994585
38	1701-1710	0	809750	0.0	0.16388765257944668	0.003790282822360312
39	1711-1720	6	1714151	0.3500275063282056	0.21777211060401655	0.005036486135594759
40	1721-1730	6	1125965	0.5328762439329819	0.28464802231991787	0.0065831470061175614
41	1731-1740	12	2909061	0.4125042410592284	0.3552758336642031	0.008216579274539238
42	1741-1750	12	2136771	0.5615950422389671	0.3714006067118766	0.008589502123424561
43	1751-1760	16	2483475	0.6442585490089491	0.5002523165136664	0.011569497349463503
44	1761-1770	40	3287236	1.216827754380884	0.673612366124202	0.01557885136595242
45	1771-1780	73	3011727	2.4238584705718678	1.0518088114519792	0.02432552305013382
46	1781-1790	50	2767020	1.8069981424059096	1.3307075917213154	0.030775705473240173
47	1791-1800	32	2497443	1.2813105244043608	1.4746506881543944	0.03410472408581182
48	1801-1810	42	1436685	2.923396569185312	1.930478292189667	0.04464679672118024
49	1811-1820	38	1624933	2.3385579590050787	2.154824333114506	0.049835320272518246
50	1821-1830	76	3062877	2.4813271966193877	2.16631807832401	0.050101139840658386
51	1831-1840	168	7375086	2.2779395386033463	2.2605063575634974	0.0522794626810325
52	1841-1850	308	11919516	2.5839975381550726	2.5210437603136393	0.05830499557923253
53	1851-1860	144	5771056	2.495210581910832	2.4354065628587436	0.056324436376878825
54	1861-1870	117	6858196	1.7059879886780722	2.3088925687933424	0.053398506259832154
55	1871-1880	57	5715634	0.9972646953951215	2.012080068548489	0.04653402743282276
56	1881-1890	67	7679389	0.8724652443052435	1.7309852096888683	0.04003305558887658
57	1891-1900	87	4613910	1.8856024499827695	1.5913061920544078	0.036802653707762235
58	1901-1910	55	4804354	1.1447949089513387	1.3212230574625092	0.030556353577515058
59	1911-1920	87	5036866	1.7272645331442211	1.3254783663557388	0.030654767484529964
60	1921-1930	236	11280218	2.092158148007423	1.544457056878199	0.035719158584694675
61	1931-1940	191	10897083	1.7527626429935423	1.7205165366158588	0.03979094319604516
62	1941-1950	161	12300750	1.3088632806942666	1.6051687027581587	0.037123256482701254
63	1951-1960	98	9976887	0.9822703213938376	1.572663785246658	0.036371504727477626
64	1961-1970	93	13891857	0.6694569343752963	1.3611022654928733	0.03147865293800867
65	1971-1980	77	10280590	0.7489842509038878	1.0924674860721661	0.025265849386909713
66	1981-1990	138	15628128	0.8830232258143779	0.9185196026363333	0.021242900347151143
67	1991-2000	122	10606407	1.1502481471812274	0.8867965759337254	0.020509231633909403
68	2001-2010	124	11205157	1.1066333117867069	0.9116691740122993	0.021084468265595187
69	2011-2020	25	2099905	1.1905300477878762	1.015883796694815	0.023494673598183118
