# Supplementary material for: Frequency patterns of semantic change: corpus-based evidence of a near-critical dynamics in language change
Source: R Soc Open Sci. 2017 Nov 8;4(11):170830. doi: 10.1098/rsos.170830 (PMC5717648; doi:10.1098/rsos.170830)
Supplement: full_data.zip [file rsos170830supp2.gz › a_linverse_complet.csv]

	Cote	Date	Decade	Occurrences
0	P634	1931	1931-1940	1
1	Q242	1968	1961-1970	1
2	P353	1936	1931-1940	2
3	S318	1985	1981-1990	5
4	S670	1976	1971-1980	10
5	P874	1957	1951-1960	1
6	K279	1922	1921-1930	1
7	L248	1946	1941-1950	11
8	L877	1855	1851-1860	1
9	S187	1984	1981-1990	2
10	R008	1970	1961-1970	1
11	E263	2003	2001-2010	1
12	R252	1948	1941-1950	1
13	R078	2007	2001-2010	1
14	R093	1997	1991-2000	5
15	E055	2009	2001-2010	1
16	S190	1987	1981-1990	10
17	P493	1952	1951-1960	1
18	L277	1963	1961-1970	1
19	L426	1893	1891-1900	2
20	P366	1939	1931-1940	1
21	K796	1848	1841-1850	1
22	R791	2009	2001-2010	1
23	P652	1958	1951-1960	4
24	R004	2002	2001-2010	1
25	L978	1839	1831-1840	1
26	P899	1889	1881-1890	2
27	P995	1905	1901-1910	1
28	E292	1937	1931-1940	1
29	S346	1939	1931-1940	2
30	R513	1988	1981-1990	1
31	S329	1996	1991-2000	2
32	L754	1955	1951-1960	1
33	P525	1954	1951-1960	1
34	R457	1966	1961-1970	1
35	K887	1905	1901-1910	1
36	R257	1990	1981-1990	1
37	R216	2004	2001-2010	1
38	R249	2004	2001-2010	1
39	P338	1968	1961-1970	2
40	E266	1998	1991-2000	1
41	R035	1977	1971-1980	1
42	R821	1963	1961-1970	2
43	R032	2001	2001-2010	2
44	L756	1964	1961-1970	2
45	R295	1997	1991-2000	2
46	E161	2012	2011-2020	1
47	K398	1937	1931-1940	1
48	S347	1967	1961-1970	2
49	M965	1846	1841-1850	1
50	R412	2008	2001-2010	1
51	R146	2001	2001-2010	4
52	P927	1961	1961-1970	2
53	P373	1964	1961-1970	1
54	L762	1942	1941-1950	3
55	R611	1939	1931-1940	1
56	R868	1976	1971-1980	1
57	E047	2002	2001-2010	1
58	R081	1999	1991-2000	3
59	S516	1955	1951-1960	1
60	S123	1970	1961-1970	3
61	P479	1911	1911-1920	1
62	P672	1949	1941-1950	1
63	P827	1965	1961-1970	1
64	P727	1960	1951-1960	1
65	E267	2006	2001-2010	1
66	S003	1968	1961-1970	1
67	E283	2008	2001-2010	2
68	Q992	2000	1991-2000	2
69	R666	1971	1971-1980	1
70	L794	1957	1951-1960	2
71	R122	2008	2001-2010	2
72	K689	1923	1921-1930	1
73	P292	1967	1961-1970	13
74	P596	1964	1961-1970	2
75	L758	1964	1961-1970	1
76	P454	1967	1961-1970	3
77	S300	1986	1981-1990	1
78	R283	2009	2001-2010	5
79	L679	1936	1931-1940	1
80	K587	1957	1951-1960	1
81	P737	1960	1951-1960	1
82	L276	1919	1911-1920	3
83	R049	2004	2001-2010	2
84	P994	1941	1941-1950	3
85	L822	1939	1931-1940	2
86	P759	1920	1911-1920	2
87	S191	1989	1981-1990	9
88	L753	1955	1951-1960	2
89	E107	1995	1991-2000	1
90	P362	1957	1951-1960	1
91	E282	2006	2001-2010	1
92	R451	1987	1981-1990	1
93	S689	1985	1981-1990	1
94	S706	1961	1961-1970	3
95	R875	1961	1961-1970	2
96	S669	1948	1941-1950	4
97	R220	1995	1991-2000	1
98	P457	1949	1941-1950	1
99	P832	1969	1961-1970	2
100	S522	1991	1991-2000	7
101	P284	1908	1901-1910	1
102	P536	1951	1951-1960	1
103	R687	1842	1841-1850	1
104	P992	1931	1931-1940	1
105	R921	1929	1921-1930	2
106	R165	2005	2001-2010	1
107	P294	1963	1961-1970	1
108	S683	1987	1981-1990	3
109	K226	1907	1901-1910	1
110	P858	1961	1961-1970	2
111	S326	1995	1991-2000	1
112	L757	1964	1961-1970	2
113	M248	1874	1871-1880	1
114	R199	1999	1991-2000	1
115	P523	1951	1951-1960	1
116	R527	1982	1981-1990	6
117	R141	2000	1991-2000	1
118	E170	2012	2011-2020	3
119	K898	1938	1931-1940	1
120	K648	1939	1931-1940	1
121	P739	1960	1951-1960	6
122	R034	2005	2001-2010	1
123	K695	1925	1921-1930	1
124	P469	1963	1961-1970	2
125	E168	2012	2011-2020	1
126	L768	1938	1931-1940	1
127	L824	1950	1941-1950	1
128	E197	1961	1961-1970	1
129	S414	1996	1991-2000	1
130	P872	1933	1931-1940	1
131	K477	1947	1941-1950	1
132	P442	1964	1961-1970	1
133	S998	2008	2001-2010	1
134	R767	1946	1941-1950	1
135	P966	1956	1951-1960	1
136	E083	1988	1981-1990	2
137	L224	1946	1941-1950	1
138	K782	1931	1931-1940	1
139	P833	1969	1961-1970	1
140	K978	1934	1931-1940	1
141	S975	1950	1941-1950	1
142	S251	1962	1961-1970	4
143	S644	1970	1961-1970	1
144	S328	1996	1991-2000	1
145	E228	1946	1941-1950	1
146	S790	1852	1851-1860	1
147	R644	1881	1881-1890	1
148	S408	1983	1981-1990	1
149	P674	1962	1961-1970	2
150	L246	1946	1941-1950	11
151	R020	1972	1971-1980	1
152	S361	1997	1991-2000	1
153	K396	1938	1931-1940	2
154	P748	1955	1951-1960	1
155	S739	1862	1861-1870	1
156	P374	1964	1961-1970	1
157	S543	1966	1961-1970	2
158	P632	1962	1961-1970	1
159	S691	1997	1991-2000	1
160	K349	1936	1931-1940	1
161	R869	1980	1971-1980	5
162	S355	1870	1861-1870	1
163	P948	1965	1961-1970	2
164	R204	1976	1971-1980	5
165	K348	1934	1931-1940	2
166	M344	1840	1831-1840	1
167	P358	1961	1961-1970	1
168	E044	1983	1981-1990	1
169	Q247	1929	1921-1930	1
170	M286	1851	1851-1860	1
171	R062	1996	1991-2000	1
172	E166	1955	1951-1960	7
173	R147	2008	2001-2010	1
174	P557	1872	1871-1880	1
175	P329	1949	1941-1950	1
176	E110	1989	1981-1990	1
177	S732	1969	1961-1970	1
178	R186	1990	1981-1990	1
179	R039	1993	1991-2000	1
180	P763	1966	1961-1970	3
181	L445	1945	1941-1950	1
182	S128	1981	1981-1990	1
183	S226	1978	1971-1980	2
184	S083	1926	1921-1930	1
185	S302	1987	1981-1990	2
186	E056	2011	2011-2020	6
187	K352	1936	1931-1940	1
188	E254	2004	2001-2010	5
189	P592	1964	1961-1970	1
190	M289	1874	1871-1880	1
191	P547	1959	1951-1960	1
192	P552	1953	1951-1960	2
193	P363	1957	1951-1960	1
194	S703	1983	1981-1990	1
195	P728	1960	1951-1960	1
196	P625	1948	1941-1950	1
197	K698	1927	1921-1930	1
198	L345	1919	1911-1920	1
199	R736	1981	1981-1990	1
200	R539	1982	1981-1990	1
201	S256	1990	1981-1990	7
202	S729	1864	1861-1870	1
203	Q991	1986	1981-1990	3
204	L865	1831	1831-1840	1
205	R298	2008	2001-2010	1
206	P839	1967	1961-1970	2
207	P699	1949	1941-1950	1
208	S517	1966	1961-1970	13
209	S606	1951	1951-1960	1
210	K897	1933	1931-1940	1
211	E046	2011	2011-2020	1
212	P585	1957	1951-1960	1
213	R167	2007	2001-2010	1
214	R037	1991	1991-2000	2
215	R675	1992	1991-2000	5
216	L638	1931	1931-1940	1
217	P325	1967	1961-1970	2
218	P339	1968	1961-1970	3
219	R907	1934	1931-1940	1
220	P733	1960	1951-1960	1
221	E065	1947	1941-1950	2
222	P993	1957	1951-1960	3
223	R823	1985	1981-1990	1
224	P466	1934	1931-1940	1
225	S269	1994	1991-2000	5
226	R795	1975	1971-1980	1
227	R449	1950	1941-1950	3
228	R038	1992	1991-2000	1
229	P482	1911	1911-1920	1
230	R128	2008	2001-2010	2
231	S375	1870	1861-1870	1
232	P346	1935	1931-1940	1
233	L249	1946	1941-1950	14
234	R296	2010	2001-2010	12
235	P726	1963	1961-1970	1
236	L786	1943	1941-1950	1
237	R002	1997	1991-2000	1
238	L744	1930	1921-1930	1
239	P756	1920	1911-1920	2
240	R210	2006	2001-2010	5
241	Q245	1941	1941-1950	1
242	P327	1942	1941-1950	1
243	R515	1964	1961-1970	1
244	L826	1952	1951-1960	1
245	P889	1922	1921-1930	1
246	E268	1998	1991-2000	4
247	R282	1989	1981-1990	2
248	R294	2004	2001-2010	1
249	P428	1965	1961-1970	1
250	P375	1964	1961-1970	1
251	R697	1959	1951-1960	2
252	P452	1916	1911-1920	2
253	P835	1966	1961-1970	1
254	R012	1975	1971-1980	1
255	P772	1959	1951-1960	5
256	L633	1942	1941-1950	1
257	R172	1989	1981-1990	3
258	M428	1817	1811-1820	1
259	R870	1985	1981-1990	3
260	P959	1949	1941-1950	2
261	L397	1899	1891-1900	2
262	S124	1975	1971-1980	3
263	Q990	2003	2001-2010	1
264	E084	2011	2011-2020	1
265	P426	1936	1931-1940	1
266	E121	1988	1981-1990	1
267	R212	1997	1991-2000	3
268	E064	2006	2001-2010	1
269	R143	1997	1991-2000	1
270	P478	1964	1961-1970	1
271	R873	1974	1971-1980	2
272	R643	1867	1861-1870	1
273	R679	1971	1971-1980	1
274	P654	1961	1961-1970	2
275	R144	1981	1981-1990	1
276	P336	1968	1961-1970	1
277	K586	1957	1951-1960	2
278	P539	1964	1961-1970	2
279	L674	1929	1921-1930	1
280	L453	1951	1951-1960	1
281	P785	1954	1951-1960	1
282	R448	1994	1991-2000	4
283	L247	1946	1941-1950	1
284	S529	1955	1951-1960	6
285	L766	1955	1951-1960	3
286	L259	1941	1941-1950	6
287	P876	1943	1941-1950	1
288	L765	1927	1921-1930	3
289	R095	2005	2001-2010	2
290	P439	1931	1931-1940	6
291	R191	1980	1971-1980	2
292	E262	1995	1991-2000	2
293	P626	1948	1941-1950	1
294	R064	1981	1981-1990	1
295	P667	1954	1951-1960	1
296	E264	2001	2001-2010	1
297	L767	1955	1951-1960	3
298	P956	1945	1941-1950	1
299	L795	1949	1941-1950	1
300	R134	1989	1981-1990	1
301	R000	1989	1981-1990	1
302	R698	1950	1941-1950	1
303	S735	1965	1961-1970	1
304	P526	1956	1951-1960	2
305	R548	1979	1971-1980	1
306	P286	1967	1961-1970	6
307	S731	2002	2001-2010	1
308	R179	2001	2001-2010	5
309	R572	1974	1971-1980	1
310	S188	1985	1981-1990	1
311	P738	1960	1951-1960	2
312	R230	1983	1981-1990	4
313	P798	1954	1951-1960	2
314	K757	1866	1861-1870	1
315	K694	1925	1921-1930	1
316	P293	1967	1961-1970	6
317	S639	1961	1961-1970	1
318	E104	2002	2001-2010	3
319	R178	1996	1991-2000	6
320	P289	1967	1961-1970	10
321	L498	1896	1891-1900	1
322	R443	1935	1931-1940	2
323	P736	1960	1951-1960	2
324	P459	1948	1941-1950	3
325	P769	1963	1961-1970	1
326	P892	1892	1891-1900	1
327	L376	1888	1881-1890	1
328	S368	1942	1941-1950	1
329	N265	1836	1831-1840	1
330	R832	1984	1981-1990	1
331	L772	1962	1961-1970	2
332	K299	1928	1921-1930	1
333	R619	1970	1961-1970	2
334	P896	1956	1951-1960	1
335	M343	1840	1831-1840	1
336	R074	2003	2001-2010	1
337	L793	1957	1951-1960	2
338	S320	1989	1981-1990	1
339	P828	1967	1961-1970	5
340	M652	1834	1831-1840	1
341	S528	1967	1961-1970	2
342	R184	2000	1991-2000	1
343	R720	1990	1981-1990	1
344	R069	2005	2001-2010	1
345	K542	1924	1921-1930	1
346	K696	1927	1921-1930	1
347	P656	1943	1941-1950	3
348	P399	1959	1951-1960	1
349	K553	1929	1921-1930	1
350	R217	2008	2001-2010	1
351	K575	1907	1901-1910	2
352	E289	1932	1931-1940	1
353	M699	1866	1861-1870	1
354	S386	1981	1981-1990	5
355	K697	1927	1921-1930	2
356	P848	1846	1841-1850	1
357	E165	1955	1951-1960	1
358	S631	1953	1951-1960	1
359	S749	1967	1961-1970	1
360	P337	1968	1961-1970	1
361	R157	2006	2001-2010	2
362	L953	1945	1941-1950	3
363	S976	1950	1941-1950	1
364	R438	1967	1961-1970	2
365	P537	1926	1921-1930	1
366	P364	1957	1951-1960	1
367	S121	1977	1971-1980	1
368	L488	1885	1881-1890	1
369	P436	1966	1961-1970	4
370	R804	2008	2001-2010	1
371	R622	1927	1921-1930	1
372	R139	2004	2001-2010	1
373	R261	1976	1971-1980	1
374	P965	1921	1921-1930	1
375	R001	1993	1991-2000	2
376	R061	1980	1971-1980	2
377	S387	1995	1991-2000	4
378	S323	1956	1951-1960	1
379	Z136	1853	1851-1860	2
380	S129	1989	1981-1990	1
381	S599	1973	1971-1980	1
382	M285	1851	1851-1860	1
383	P444	1945	1941-1950	1
384	P484	1957	1951-1960	5
385	P688	1954	1951-1960	1
386	K346	1926	1921-1930	2
387	R086	2007	2001-2010	3
388	R563	1870	1861-1870	1
389	Z156	1876	1871-1880	2
