# Supplementary material for: Frequency patterns of semantic change: corpus-based evidence of a near-critical dynamics in language change
Source: R Soc Open Sci. 2017 Nov 8;4(11):170830. doi: 10.1098/rsos.170830 (PMC5717648; doi:10.1098/rsos.170830)
Supplement: full_data.zip [file rsos170830supp2.gz › a_loccasion_de_complet.csv]

	Cote	Date	Decade	Occurrences
0	M247	1874	1871-1880	1
1	P353	1936	1931-1940	1
2	E231	1955	1951-1960	2
3	R555	1977	1971-1980	4
4	S318	1985	1981-1990	5
5	P836	1959	1951-1960	1
6	N684	1751	1751-1760	6
7	L845	1862	1861-1870	1
8	R732	1886	1881-1890	1
9	L298	1922	1921-1930	1
10	L964	1839	1831-1840	1
11	L282	1939	1931-1940	3
12	R025	1988	1981-1990	1
13	S670	1976	1971-1980	1
14	N268	1802	1801-1810	3
15	P972	1859	1851-1860	2
16	S881	1715	1711-1720	5
17	R238	1980	1971-1980	1
18	P435	1968	1961-1970	1
19	S598	1994	1991-2000	4
20	S805	1885	1881-1890	2
21	L248	1946	1941-1950	1
22	K399	1937	1931-1940	1
23	N882	1734	1731-1740	2
24	R233	1696	1691-1700	1
25	M654	1834	1831-1840	1
26	P544	1959	1951-1960	1
27	R008	1970	1961-1970	9
28	Q536	1684	1681-1690	2
29	P649	1965	1961-1970	1
30	S187	1984	1981-1990	13
31	R253	1984	1981-1990	1
32	R784	2003	2001-2010	1
33	R540	1983	1981-1990	1
34	Q285	1726	1721-1730	1
35	R150	1986	1981-1990	1
36	E055	2009	2001-2010	3
37	S190	1987	1981-1990	11
38	P493	1952	1951-1960	1
39	P366	1939	1931-1940	2
40	P996	1880	1871-1880	1
41	K796	1848	1841-1850	1
42	L359	1907	1901-1910	1
43	9001	1509	1501-1510	1
44	K823	1848	1841-1850	1
45	Q364	1681	1681-1690	1
46	S161	1952	1951-1960	1
47	S249	1989	1981-1990	1
48	P652	1958	1951-1960	2
49	Z139	1857	1851-1860	1
50	L994	1828	1821-1830	1
51	N557	1752	1751-1760	1
52	P677	1959	1951-1960	1
53	Q226	1812	1811-1820	1
54	S164	1846	1841-1850	1
55	R207	1977	1971-1980	2
56	R542	1982	1981-1990	1
57	R004	2002	2001-2010	9
58	R244	2000	1991-2000	3
59	K836	1860	1851-1860	1
60	L462	1883	1881-1890	1
61	P447	1950	1941-1950	1
62	S738	1876	1871-1880	1
63	K457	1908	1901-1910	1
64	R235	1696	1691-1700	1
65	K552	1924	1921-1930	1
66	P524	1959	1951-1960	1
67	R858	1960	1951-1960	1
68	P788	1904	1901-1910	1
69	Q366	1704	1701-1710	1
70	N683	1751	1751-1760	1
71	R127	2008	2001-2010	1
72	N672	1757	1751-1760	4
73	N957	1762	1761-1770	1
74	P553	1959	1951-1960	7
75	K486	1903	1901-1910	1
76	E246	1693	1691-1700	6
77	S346	1939	1931-1940	2
78	Q369	1687	1681-1690	1
79	S313	1982	1981-1990	1
80	R513	1988	1981-1990	1
81	S698	1992	1991-2000	1
82	R699	1949	1941-1950	1
83	M476	1809	1801-1810	1
84	R977	1546	1541-1550	1
85	K228	1909	1901-1910	1
86	S329	1996	1991-2000	1
87	Z147	1868	1861-1870	1
88	K774	1942	1941-1950	1
89	R853	1976	1971-1980	1
90	N736	1738	1731-1740	1
91	P938	1836	1831-1840	3
92	K997	1893	1891-1900	1
93	Q489	1738	1731-1740	2
94	E266	1998	1991-2000	2
95	R897	1896	1891-1900	1
96	R071	2005	2001-2010	2
97	M525	1800	1791-1800	2
98	Q868	1674	1671-1680	2
99	N872	1730	1721-1730	7
100	R821	1963	1961-1970	1
101	M998	1796	1791-1800	2
102	K835	1848	1841-1850	2
103	S415	1957	1951-1960	2
104	S310	1978	1971-1980	1
105	L756	1964	1961-1970	2
106	R295	1997	1991-2000	12
107	E161	2012	2011-2020	4
108	P355	1936	1931-1940	1
109	R557	1982	1981-1990	1
110	L634	1932	1931-1940	1
111	P587	1936	1931-1940	1
112	S647	1950	1941-1950	2
113	S995	1960	1951-1960	2
114	P647	1926	1921-1930	2
115	K398	1937	1931-1940	1
116	N794	1736	1731-1740	2
117	R801	1986	1981-1990	2
118	Q533	1623	1621-1630	2
119	M992	1839	1831-1840	2
120	6302	1411	1411-1420	6
121	S285	1979	1971-1980	2
122	L762	1942	1941-1950	1
123	P566	1963	1961-1970	1
124	Q286	1729	1721-1730	1
125	P855	1960	1951-1960	1
126	Q287	1729	1721-1730	2
127	P247	1735	1731-1740	2
128	N435	1776	1771-1780	1
129	K958	1900	1891-1900	1
130	N686	1751	1751-1760	2
131	K222	1898	1891-1900	1
132	S123	1970	1961-1970	1
133	E260	2013	2011-2020	1
134	P743	1920	1911-1920	1
135	S400	1979	1971-1980	2
136	Q855	1640	1631-1640	1
137	Q379	1699	1691-1700	1
138	R060	1996	1991-2000	1
139	P222	1750	1741-1750	1
140	Q997	1704	1701-1710	1
141	M424	1823	1821-1830	1
142	L839	1879	1871-1880	1
143	M664	1824	1821-1830	2
144	P224	1732	1731-1740	1
145	P727	1960	1951-1960	2
146	P827	1965	1961-1970	1
147	R461	1965	1961-1970	1
148	P824	1966	1961-1970	1
149	R115	2006	2001-2010	1
150	E267	2006	2001-2010	1
151	P576	1962	1961-1970	5
152	P988	1963	1961-1970	1
153	S003	1968	1961-1970	3
154	R700	2008	2001-2010	1
155	P565	1964	1961-1970	1
156	Q423	1690	1681-1690	5
157	P492	1903	1901-1910	4
158	S713	1728	1721-1730	1
159	0114	1429	1421-1430	1
160	N292	1788	1781-1790	1
161	R865	1948	1941-1950	1
162	M397	1823	1821-1830	1
163	R433	1967	1961-1970	1
164	N499	1771	1771-1780	1
165	M338	1842	1841-1850	1
166	K689	1923	1921-1930	1
167	L759	1964	1961-1970	1
168	L758	1964	1961-1970	4
169	P367	1939	1931-1940	3
170	P292	1967	1961-1970	9
171	R187	2009	2001-2010	1
172	N345	1784	1781-1790	2
173	R762	1980	1971-1980	1
174	K434	1918	1911-1920	1
175	L959	1847	1841-1850	1
176	N324	1787	1781-1790	1
177	L849	1836	1831-1840	1
178	R052	2006	2001-2010	2
179	P454	1967	1961-1970	1
180	Q484	1788	1781-1790	1
181	N757	1745	1741-1750	3
182	M222	1876	1871-1880	1
183	R883	1960	1951-1960	1
184	P243	1731	1731-1740	1
185	K767	1926	1921-1930	1
186	R567	1547	1541-1550	2
187	K974	1959	1951-1960	4
188	S300	1986	1981-1990	2
189	R621	1790	1781-1790	1
190	N564	1757	1751-1760	1
191	N799	1755	1751-1760	2
192	K587	1957	1951-1960	1
193	N693	1751	1751-1760	3
194	S404	1592	1591-1600	1
195	L276	1919	1911-1920	1
196	P737	1960	1951-1960	2
197	L267	1936	1931-1940	1
198	P725	1963	1961-1970	1
199	P947	1965	1961-1970	19
200	P675	1868	1861-1870	1
201	P994	1941	1941-1950	3
202	P497	1950	1941-1950	1
203	P597	1936	1931-1940	9
204	E018	1976	1971-1980	3
205	S191	1989	1981-1990	10
206	Q424	1671	1671-1680	1
207	Q234	1946	1941-1950	1
208	P697	1952	1951-1960	1
209	M875	1859	1851-1860	5
210	L369	1902	1901-1910	2
211	L692	1958	1951-1960	2
212	N293	1788	1781-1790	1
213	P362	1957	1951-1960	1
214	R451	1987	1981-1990	2
215	S344	1859	1851-1860	1
216	P244	1731	1731-1740	2
217	M472	1807	1801-1810	1
218	K956	1894	1891-1900	3
219	P334	1949	1941-1950	2
220	M464	1801	1801-1810	5
221	S983	1932	1931-1940	4
222	Q322	1763	1761-1770	1
223	M392	1824	1821-1830	1
224	K526	1922	1921-1930	1
225	S706	1961	1961-1970	1
226	R875	1961	1961-1970	1
227	R797	1994	1991-2000	1
228	R118	1994	1991-2000	2
229	R045	2004	2001-2010	1
230	Q787	1615	1611-1620	1
231	E270	2002	2001-2010	5
232	P767	1831	1831-1840	1
233	S669	1948	1941-1950	4
234	M923	1863	1861-1870	1
235	P495	1949	1941-1950	2
236	S522	1991	1991-2000	1
237	R220	1995	1991-2000	1
238	S224	1946	1941-1950	1
239	E163	2012	2011-2020	2
240	N852	1745	1741-1750	4
241	M469	1807	1801-1810	1
242	Q929	1691	1691-1700	1
243	K842	1860	1851-1860	1
244	K779	1931	1931-1940	1
245	S075	1982	1981-1990	2
246	Q267	1770	1761-1770	1
247	R687	1842	1841-1850	1
248	R041	1999	1991-2000	1
249	R519	1952	1951-1960	1
250	E051	1910	1901-1910	2
251	M552	1832	1831-1840	1
252	R921	1929	1921-1930	1
253	R231	1980	1971-1980	3
254	P343	1963	1961-1970	1
255	L265	1942	1941-1950	1
256	N722	1755	1751-1760	2
257	R292	1761	1761-1770	1
258	P236	1765	1761-1770	1
259	E074	1887	1881-1890	3
260	P288	1916	1911-1920	1
261	L668	1929	1921-1930	1
262	M226	1879	1871-1880	1
263	Q465	1761	1761-1770	1
264	M256	1868	1861-1870	1
265	P294	1963	1961-1970	4
266	K968	1956	1951-1960	4
267	R009	1970	1961-1970	5
268	L355	1835	1831-1840	1
269	N342	1784	1781-1790	1
270	N276	1782	1781-1790	1
271	M559	1797	1791-1800	1
272	K226	1907	1901-1910	1
273	P335	1949	1941-1950	2
274	Q939	1684	1681-1690	1
275	P755	1932	1931-1940	1
276	S734	1947	1941-1950	2
277	N695	1751	1751-1760	1
278	P858	1961	1961-1970	1
279	P949	1965	1961-1970	10
280	S683	1987	1981-1990	1
281	S367	1992	1991-2000	2
282	N359	1784	1781-1790	1
283	N323	1787	1781-1790	1
284	M367	1826	1821-1830	2
285	P766	1954	1951-1960	2
286	L757	1964	1961-1970	3
287	Q938	1684	1681-1690	2
288	M248	1874	1871-1880	1
289	M227	1876	1871-1880	1
290	K952	1936	1931-1940	1
291	M894	1829	1821-1830	1
292	M777	1866	1861-1870	3
293	R527	1982	1981-1990	4
294	P955	1923	1921-1930	1
295	E170	2012	2011-2020	1
296	M977	1848	1841-1850	1
297	Z100	1899	1891-1900	1
298	S672	1925	1921-1930	1
299	K969	1956	1951-1960	6
300	S299	1985	1981-1990	1
301	Q658	1691	1691-1700	1
302	Q627	1696	1691-1700	2
303	N689	1751	1751-1760	10
304	P739	1960	1951-1960	5
305	K824	1848	1841-1850	1
306	L797	1949	1941-1950	3
307	L956	1840	1831-1840	1
308	P469	1963	1961-1970	1
309	E168	2012	2011-2020	1
310	N837	1733	1731-1740	1
311	Q752	1610	1601-1610	1
312	L768	1938	1931-1940	2
313	L987	1879	1871-1880	1
314	L824	1950	1941-1950	1
315	0301	1489	1481-1490	1
316	Q534	1610	1601-1610	1
317	P494	1950	1941-1950	1
318	R286	1731	1731-1740	1
319	P779	1962	1961-1970	4
320	S659	1992	1991-2000	1
321	E247	1661	1661-1670	10
322	K639	1890	1881-1890	1
323	K477	1947	1941-1950	1
324	R003	2000	1991-2000	4
325	M868	1848	1841-1850	1
326	E118	2000	1991-2000	3
327	S998	2008	2001-2010	4
328	R219	2009	2001-2010	1
329	P242	1731	1731-1740	4
330	E126	2012	2011-2020	3
331	Q523	1601	1601-1610	1
332	M365	1831	1831-1840	1
333	N696	1755	1751-1760	1
334	Q334	1713	1711-1720	1
335	M462	1814	1811-1820	1
336	R514	1929	1921-1930	3
337	L777	1952	1951-1960	1
338	N527	1774	1771-1780	1
339	R745	1963	1961-1970	4
340	P248	1735	1731-1740	5
341	P753	1958	1951-1960	1
342	E083	1988	1981-1990	1
343	E031	1992	1991-2000	1
344	R107	1881	1881-1890	1
345	M346	1839	1831-1840	1
346	L224	1946	1941-1950	1
347	K782	1931	1931-1940	1
348	Q996	1704	1701-1710	1
349	E244	1634	1631-1640	3
350	R480	1833	1831-1840	1
351	K533	1922	1921-1930	2
352	M326	1846	1841-1850	2
353	M987	1840	1831-1840	1
354	P542	1920	1911-1920	1
355	L769	1962	1961-1970	1
356	K967	1956	1951-1960	2
357	K978	1934	1931-1940	1
358	R112	1892	1891-1900	1
359	E225	1703	1701-1710	1
360	Q332	1713	1711-1720	1
361	Z131	1850	1841-1850	1
362	R604	1890	1881-1890	1
363	E116	1975	1971-1980	1
364	P658	1956	1951-1960	1
365	N682	1751	1751-1760	3
366	M773	1869	1861-1870	2
367	S251	1962	1961-1970	2
368	S644	1970	1961-1970	1
369	S328	1996	1991-2000	2
370	R215	1999	1991-2000	1
371	P969	1953	1951-1960	5
372	M272	1859	1851-1860	1
373	N667	1755	1751-1760	2
374	E228	1946	1941-1950	1
375	M895	1829	1821-1830	2
376	K834	1848	1841-1850	1
377	K893	1936	1931-1940	1
378	Q554	1736	1731-1740	2
379	E250	2013	2011-2020	1
380	E261	1977	1971-1980	4
381	M423	1823	1821-1830	1
382	N737	1738	1731-1740	2
383	N759	1745	1741-1750	4
384	P674	1962	1961-1970	4
385	N752	1769	1761-1770	1
386	S354	1857	1851-1860	2
387	M477	1840	1831-1840	1
388	Z143	1861	1861-1870	1
389	R440	1967	1961-1970	1
390	L246	1946	1941-1950	1
391	E192	1973	1971-1980	1
392	Q727	1644	1641-1650	1
393	M999	1796	1791-1800	2
394	S246	1993	1991-2000	1
395	R188	1985	1981-1990	2
396	L283	1924	1921-1930	2
397	E252	2012	2011-2020	2
398	P748	1955	1951-1960	1
399	S739	1862	1861-1870	1
400	N927	1735	1731-1740	1
401	Q449	1764	1761-1770	1
402	P742	1938	1931-1940	1
403	E134	1968	1961-1970	2
404	E239	1673	1671-1680	1
405	N673	1757	1751-1760	4
406	M688	1881	1881-1890	1
407	S166	1923	1921-1930	2
408	R240	1983	1981-1990	2
409	S543	1966	1961-1970	2
410	S691	1997	1991-2000	1
411	E035	1981	1981-1990	6
412	K349	1936	1931-1940	1
413	R214	2008	2001-2010	1
414	M348	1837	1831-1840	2
415	N287	1788	1781-1790	1
416	N242	1835	1831-1840	1
417	S355	1870	1861-1870	1
418	P359	1961	1961-1970	1
419	P948	1965	1961-1970	3
420	S597	1991	1991-2000	2
421	R166	2006	2001-2010	1
422	E167	1965	1961-1970	1
423	R778	1858	1851-1860	1
424	P358	1961	1961-1970	1
425	E044	1983	1981-1990	1
426	M286	1851	1851-1860	1
427	L975	1824	1821-1830	2
428	M629	1792	1791-1800	1
429	E166	1955	1951-1960	10
430	N339	1784	1781-1790	1
431	Q546	1684	1681-1690	3
432	P655	1943	1941-1950	1
433	R893	1890	1881-1890	1
434	R007	1970	1961-1970	5
435	R459	1966	1961-1970	1
436	S195	1850	1841-1850	1
437	R147	2008	2001-2010	1
438	R149	2009	2001-2010	1
439	Q742	1649	1641-1650	1
440	M458	1814	1811-1820	1
441	P557	1872	1871-1880	1
442	R598	1887	1881-1890	3
443	Q328	1713	1711-1720	1
444	E070	1975	1971-1980	6
445	R059	2004	2001-2010	1
446	P662	1941	1941-1950	1
447	E110	1989	1981-1990	1
448	N892	1770	1761-1770	1
449	R653	1558	1551-1560	1
450	P763	1966	1961-1970	3
451	N798	1755	1751-1760	3
452	E010	1829	1821-1830	2
453	R124	2008	2001-2010	5
454	K822	1848	1841-1850	1
455	P747	1939	1931-1940	1
456	S128	1981	1981-1990	4
457	P859	1961	1961-1970	1
458	N884	1734	1731-1740	6
459	S083	1926	1921-1930	1
460	E214	1695	1691-1700	1
461	L776	1942	1941-1950	1
462	P569	1954	1951-1960	2
463	Q544	1684	1681-1690	2
464	N465	1775	1771-1780	1
465	P323	1957	1951-1960	1
466	S302	1987	1981-1990	3
467	K773	1942	1941-1950	1
468	M873	1859	1851-1860	2
469	Z155	1874	1871-1880	1
470	P592	1964	1961-1970	1
471	R137	2007	2001-2010	2
472	N687	1751	1751-1760	4
473	R802	2009	2001-2010	8
474	N868	1754	1751-1760	2
475	K284	1942	1941-1950	1
476	E191	2013	2011-2020	1
477	M982	1838	1831-1840	1
478	P846	1965	1961-1970	1
479	N446	1775	1771-1780	1
480	M989	1839	1831-1840	1
481	S149	1845	1841-1850	1
482	P625	1948	1941-1950	3
483	N883	1734	1731-1740	9
484	K795	1848	1841-1850	1
485	R543	1920	1911-1920	1
486	N525	1762	1761-1770	1
487	6501	1470	1461-1470	6
488	R054	2006	2001-2010	1
489	E175	2011	2011-2020	1
490	Q856	1641	1641-1650	1
491	N344	1784	1781-1790	2
492	K224	1904	1901-1910	1
493	Z151	1872	1871-1880	1
494	R856	1969	1961-1970	1
495	N742	1738	1731-1740	1
496	P934	1775	1771-1780	1
497	R539	1982	1981-1990	1
498	S256	1990	1981-1990	17
499	N685	1751	1751-1760	3
500	R491	1844	1841-1850	2
501	5601	1461	1461-1470	1
502	S729	1864	1861-1870	1
503	R267	1749	1741-1750	1
504	K777	1931	1931-1940	4
505	P976	1957	1951-1960	1
506	S819	1579	1571-1580	1
507	L339	1936	1931-1940	1
508	R521	1952	1951-1960	1
509	Q991	1986	1981-1990	1
510	P328	1942	1941-1950	1
511	K797	1848	1841-1850	1
512	Q426	1662	1661-1670	3
513	L489	1885	1881-1890	9
514	R298	2008	2001-2010	2
515	E052	1914	1911-1920	3
516	N559	1857	1851-1860	1
517	P372	1964	1961-1970	1
518	K925	1935	1931-1940	1
519	P944	1956	1951-1960	3
520	R522	1960	1951-1960	1
521	Q556	1740	1731-1740	1
522	K897	1933	1931-1940	1
523	R180	1975	1971-1980	2
524	S512	1989	1981-1990	1
525	N885	1734	1731-1740	2
526	E034	1978	1971-1980	17
527	E237	1668	1661-1670	1
528	S388	1938	1931-1940	1
529	R167	2007	2001-2010	4
530	R111	1897	1891-1900	1
531	M874	1859	1851-1860	5
532	P325	1967	1961-1970	2
533	S379	1934	1931-1940	2
534	E087	1984	1981-1990	1
535	E032	1993	1991-2000	4
536	P433	1960	1951-1960	3
537	P692	1963	1961-1970	4
538	P324	1957	1951-1960	3
539	P339	1968	1961-1970	1
540	R023	1974	1971-1980	2
541	Q766	1655	1651-1660	1
542	R907	1934	1931-1940	1
543	P733	1960	1951-1960	3
544	5701	1456	1451-1460	6
545	Q336	1710	1701-1710	1
546	E085	1976	1971-1980	1
547	P849	1846	1841-1850	1
548	P745	1959	1951-1960	1
549	R239	1983	1981-1990	6
550	P993	1957	1951-1960	2
551	N723	1755	1751-1760	2
552	L348	1889	1881-1890	1
553	P838	1969	1961-1970	1
554	L592	1891	1891-1900	1
555	R177	1978	1971-1980	1
556	R795	1975	1971-1980	2
557	R524	1886	1881-1890	1
558	R538	1951	1951-1960	1
559	R449	1950	1941-1950	2
560	S231	1974	1971-1980	2
561	S307	1995	1991-2000	3
562	R242	2009	2001-2010	1
563	Q526	1710	1701-1710	1
564	M665	1839	1831-1840	2
565	R128	2008	2001-2010	3
566	S571	1961	1961-1970	6
567	P234	1781	1781-1790	1
568	R022	1991	1991-2000	2
569	M549	1832	1831-1840	2
570	S375	1870	1861-1870	1
571	P657	1946	1941-1950	1
572	R600	1893	1891-1900	4
573	K288	1944	1941-1950	1
574	M432	1817	1811-1820	1
575	N972	1756	1751-1760	1
576	R296	2010	2001-2010	1
577	R005	1970	1961-1970	2
578	Q539	1684	1681-1690	1
579	N774	1746	1741-1750	2
580	K487	1903	1901-1910	2
581	R271	1994	1991-2000	5
582	N688	1751	1751-1760	5
583	R638	1879	1871-1880	1
584	Q464	1744	1741-1750	1
585	P698	1952	1951-1960	2
586	L786	1943	1941-1950	2
587	K973	1959	1951-1960	6
588	N773	1746	1741-1750	3
589	0601	1456	1451-1460	1
590	M492	1805	1801-1810	1
591	P332	1949	1941-1950	2
592	L742	1902	1901-1910	5
593	R142	1997	1991-2000	1
594	R002	1997	1991-2000	1
595	L744	1930	1921-1930	1
596	M996	1836	1831-1840	4
597	S674	1925	1921-1930	1
598	N387	1776	1771-1780	3
599	N694	1751	1751-1760	1
600	M866	1842	1841-1850	1
601	Q278	1783	1781-1790	1
602	R210	2006	2001-2010	4
603	K495	1911	1911-1920	1
604	P327	1942	1941-1950	1
605	R048	1987	1981-1990	1
606	R268	1766	1761-1770	1
607	S820	1582	1581-1590	2
608	K972	1959	1951-1960	3
609	N295	1788	1781-1790	1
610	Z121	1889	1881-1890	1
611	N558	1857	1851-1860	2
612	K833	1848	1841-1850	2
613	R299	1977	1971-1980	1
614	L372	1902	1901-1910	4
615	K484	1895	1891-1900	1
616	N989	1732	1731-1740	1
617	P326	1967	1961-1970	1
618	E058	1947	1941-1950	1
619	R490	1843	1841-1850	2
620	R734	1921	1921-1930	2
621	S186	1965	1961-1970	1
622	Q463	1744	1741-1750	2
623	L229	1902	1901-1910	1
624	R294	2004	2001-2010	3
625	R976	1537	1531-1540	2
626	R455	1986	1981-1990	1
627	S250	1990	1981-1990	3
628	M268	1856	1851-1860	1
629	P599	1954	1951-1960	1
630	Q532	1623	1621-1630	1
631	R697	1959	1951-1960	1
632	R288	1824	1821-1830	1
633	N532	1774	1771-1780	1
634	L875	1945	1941-1950	1
635	Q323	1741	1741-1750	1
636	P762	1966	1961-1970	5
637	M975	1848	1841-1850	3
638	L526	1899	1891-1900	1
639	S972	1515	1511-1520	3
640	N284	1787	1781-1790	1
641	R462	1964	1961-1970	1
642	R012	1975	1971-1980	2
643	P629	1924	1921-1930	2
644	N285	1788	1781-1790	1
645	N234	1793	1791-1800	2
646	K287	1944	1941-1950	1
647	E122	1996	1991-2000	1
648	P687	1954	1951-1960	1
649	R763	1985	1981-1990	1
650	E029	1995	1991-2000	4
651	E135	1954	1951-1960	1
652	Q998	1704	1701-1710	3
653	S855	1994	1991-2000	1
654	L633	1942	1941-1950	1
655	L494	1889	1881-1890	1
656	N645	1763	1761-1770	1
657	P434	1960	1951-1960	1
658	S325	1990	1981-1990	1
659	M445	1846	1841-1850	3
660	N528	1774	1771-1780	2
661	K776	1816	1811-1820	1
662	K636	1882	1881-1890	1
663	P437	1945	1941-1950	1
664	M428	1817	1811-1820	1
665	7002	1360	1351-1360	2
666	S545	1947	1941-1950	1
667	N566	1761	1761-1770	1
668	P356	1961	1961-1970	4
669	R355	1990	1981-1990	1
670	Q492	1738	1731-1740	2
671	R793	1951	1951-1960	1
672	Q337	1715	1711-1720	1
673	E071	1976	1971-1980	6
674	Q728	1669	1661-1670	10
675	L693	1958	1951-1960	2
676	R197	1976	1971-1980	3
677	N664	1755	1751-1760	1
678	S566	1976	1971-1980	1
679	R870	1985	1981-1990	1
680	Q928	1691	1691-1700	1
681	S380	1515	1511-1520	1
682	6304	1421	1421-1430	7
683	P795	1928	1921-1930	1
684	0704	1494	1491-1500	1
685	K758	1866	1861-1870	2
686	Q744	1676	1671-1680	1
687	R735	1923	1921-1930	1
688	P489	1950	1941-1950	2
689	K555	1938	1931-1940	2
690	R826	1966	1961-1970	1
691	S124	1975	1971-1980	1
692	Q293	1762	1761-1770	1
693	R165	2005	2001-2010	5
694	Q268	1768	1761-1770	1
695	L338	1933	1931-1940	1
696	P478	1964	1961-1970	1
697	S662	1851	1851-1860	3
698	P724	1934	1931-1940	2
699	L736	1939	1931-1940	2
700	S999	1972	1971-1980	1
701	P654	1961	1961-1970	4
702	M429	1817	1811-1820	1
703	K344	1957	1951-1960	1
704	L644	1945	1941-1950	1
705	P336	1968	1961-1970	2
706	S970	1561	1561-1570	1
707	R627	1933	1931-1940	7
708	K586	1957	1951-1960	2
709	6402	1460	1451-1460	2
710	M822	1833	1831-1840	2
711	E033	1977	1971-1980	3
712	R154	2002	2001-2010	2
713	N697	1755	1751-1760	3
714	S585	1794	1791-1800	3
715	E072	1986	1981-1990	7
716	R140	2001	2001-2010	1
717	L542	1871	1871-1880	1
718	K624	1939	1931-1940	1
719	R079	1994	1991-2000	1
720	Q295	1762	1761-1770	2
721	S529	1955	1951-1960	3
722	Q559	1740	1731-1740	1
723	S997	1963	1961-1970	1
724	M382	1828	1821-1830	1
725	Q537	1684	1681-1690	1
726	N948	1739	1731-1740	1
727	M823	1873	1871-1880	1
728	S767	1875	1871-1880	2
729	K475	1938	1931-1940	2
730	P563	1951	1951-1960	2
731	N473	1778	1771-1780	1
732	K444	1922	1921-1930	1
733	E050	1993	1991-2000	2
734	L968	1828	1821-1830	4
735	E248	1603	1601-1610	5
736	K959	1904	1901-1910	7
737	E041	1986	1981-1990	1
738	R040	2001	2001-2010	1
739	Q447	1741	1741-1750	3
740	N833	1716	1711-1720	1
741	M722	1877	1871-1880	2
742	E262	1995	1991-2000	1
743	S835	1732	1731-1740	3
744	P626	1948	1941-1950	1
745	Z163	1880	1871-1880	1
746	E005	1981	1981-1990	1
747	S817	1579	1571-1580	1
748	N897	1785	1781-1790	1
749	R746	1963	1961-1970	1
750	Q368	1704	1701-1710	2
751	Q288	1729	1721-1730	1
752	R075	2007	2001-2010	1
753	R852	1560	1551-1560	1
754	P593	1951	1951-1960	3
755	E264	2001	2001-2010	1
756	L795	1949	1941-1950	2
757	R134	1989	1981-1990	1
758	R175	2007	2001-2010	1
759	Q357	1707	1701-1710	1
760	R116	1989	1981-1990	2
761	S818	1576	1571-1580	1
762	S785	1885	1881-1890	3
763	R281	1825	1821-1830	1
764	L523	1897	1891-1900	1
765	L852	1836	1831-1840	1
766	R205	1975	1971-1980	1
767	R424	1553	1551-1560	3
768	Q459	1735	1731-1740	1
769	E243	1661	1661-1670	1
770	R097	2003	2001-2010	8
771	R096	2003	2001-2010	3
772	E049	1605	1601-1610	2
773	R000	1989	1981-1990	2
774	M679	1813	1811-1820	2
775	E187	1982	1981-1990	1
776	N269	1802	1801-1810	2
777	R117	1989	1981-1990	3
778	L563	1915	1911-1920	1
779	N474	1751	1751-1760	1
780	K789	1848	1841-1850	1
781	P438	1966	1961-1970	1
782	S360	1778	1771-1780	2
783	K538	1913	1911-1920	1
784	P792	1960	1951-1960	1
785	S885	1993	1991-2000	1
786	R805	1998	1991-2000	1
787	S301	1987	1981-1990	2
788	Q797	1700	1691-1700	1
789	M686	1830	1821-1830	3
790	Q628	1696	1691-1700	5
791	R133	1986	1981-1990	1
792	P578	1947	1941-1950	1
793	P286	1967	1961-1970	3
794	P987	1949	1941-1950	5
795	E098	1984	1981-1990	1
796	M488	1804	1801-1810	1
797	S731	2002	2001-2010	5
798	P935	1911	1911-1920	1
799	R179	2001	2001-2010	5
800	K889	1930	1921-1930	1
801	S188	1985	1981-1990	5
802	7104	1494	1491-1500	2
803	K865	1890	1881-1890	1
804	P798	1954	1951-1960	3
805	K757	1866	1861-1870	2
806	P738	1960	1951-1960	1
807	M973	1822	1821-1830	1
808	K339	1942	1941-1950	1
809	P485	1968	1961-1970	5
810	R230	1983	1981-1990	11
811	E030	1991	1991-2000	5
812	R588	1924	1921-1930	3
813	M463	1814	1811-1820	3
814	S536	1951	1951-1960	2
815	R942	1928	1921-1930	1
816	P942	1819	1811-1820	1
817	N255	1828	1821-1830	1
818	E125	1876	1871-1880	2
819	L969	1828	1821-1830	1
820	L373	1964	1961-1970	1
821	K223	1902	1901-1910	1
822	R844	1854	1851-1860	1
823	P293	1967	1961-1970	5
824	E036	1983	1981-1990	6
825	E104	2002	2001-2010	1
826	S076	1982	1981-1990	1
827	P757	1920	1911-1920	1
828	P289	1967	1961-1970	7
829	R443	1935	1931-1940	2
830	K342	1947	1941-1950	2
831	P693	1959	1951-1960	2
832	S445	1937	1931-1940	1
833	Z103	1880	1871-1880	1
834	E037	1985	1981-1990	6
835	R597	1557	1551-1560	2
836	N938	1782	1781-1790	1
837	S750	1978	1971-1980	1
838	M444	1824	1821-1830	1
839	Q493	1738	1731-1740	2
840	P842	1966	1961-1970	1
841	R532	1983	1981-1990	1
842	P736	1960	1951-1960	2
843	M727	1845	1841-1850	1
844	K739	1926	1921-1930	1
845	P246	1735	1731-1740	3
846	R568	1550	1541-1550	2
847	P679	1961	1961-1970	1
848	N466	1775	1771-1780	1
849	R033	1999	1991-2000	1
850	N263	1790	1781-1790	1
851	P845	1960	1951-1960	1
852	S714	1728	1721-1730	5
853	R006	1970	1961-1970	1
854	P982	1945	1941-1950	3
855	N992	1774	1771-1780	3
856	N666	1755	1751-1760	2
857	R636	1897	1891-1900	1
858	L585	1887	1881-1890	1
859	L694	1945	1941-1950	1
860	K992	1948	1941-1950	2
861	L496	1883	1881-1890	1
862	6301	1400	1391-1400	7
863	R832	1984	1981-1990	1
864	R192	1982	1981-1990	5
865	N448	1776	1771-1780	1
866	P732	1960	1951-1960	3
867	Q942	1684	1681-1690	1
868	N732	1721	1721-1730	1
869	Q545	1684	1681-1690	1
870	R794	1789	1781-1790	1
871	L772	1962	1961-1970	1
872	R786	1857	1851-1860	1
873	S769	1875	1871-1880	4
874	S321	1985	1981-1990	1
875	R619	1970	1961-1970	7
876	N962	1754	1751-1760	3
877	M292	1854	1851-1860	1
878	S513	1981	1981-1990	4
879	S591	1615	1611-1620	1
880	N739	1738	1731-1740	1
881	S692	1745	1741-1750	4
882	E259	2012	2011-2020	5
883	Q529	1623	1621-1630	2
884	6403	1502	1501-1510	1
885	N828	1755	1751-1760	1
886	N487	1769	1761-1770	3
887	P729	1960	1951-1960	1
888	P344	1963	1961-1970	1
889	R074	2003	2001-2010	2
890	K856	1878	1871-1880	3
891	M988	1839	1831-1840	2
892	M264	1863	1861-1870	1
893	N848	1749	1741-1750	3
894	M867	1842	1841-1850	1
895	E053	1542	1541-1550	2
896	L642	1936	1931-1940	1
897	R043	2006	2001-2010	1
898	N926	1734	1731-1740	2
899	S320	1989	1981-1990	1
900	N562	1857	1851-1860	2
901	P623	1952	1951-1960	1
902	P579	1945	1941-1950	4
903	N698	1755	1751-1760	2
904	6502	1470	1461-1470	10
905	N294	1788	1781-1790	1
906	S288	1966	1961-1970	1
907	S289	1978	1971-1980	13
908	N867	1754	1751-1760	3
909	R720	1990	1981-1990	1
910	R069	2005	2001-2010	1
911	V000	1609	1601-1610	1
912	S581	1637	1631-1640	1
913	R818	1987	1981-1990	2
914	M864	1840	1831-1840	1
915	K553	1929	1921-1930	1
916	M553	1796	1791-1800	1
917	N692	1751	1751-1760	4
918	M369	1821	1821-1830	1
919	R573	1975	1971-1980	1
920	P572	1954	1951-1960	3
921	K868	1896	1891-1900	1
922	Q553	1736	1731-1740	1
923	R258	1796	1791-1800	1
924	M724	1869	1861-1870	1
925	S811	1885	1881-1890	1
926	N993	1774	1771-1780	1
927	S386	1981	1981-1990	1
928	P848	1846	1841-1850	1
929	S148	1846	1841-1850	1
930	E165	1955	1951-1960	8
931	S749	1967	1961-1970	1
932	R123	2005	2001-2010	1
933	S787	1797	1791-1800	1
934	S051	1579	1571-1580	1
935	N945	1731	1731-1740	1
936	S976	1950	1941-1950	1
937	S189	1986	1981-1990	16
938	L534	1883	1881-1890	8
939	E240	1664	1661-1670	5
940	K634	1889	1881-1890	1
941	N555	1763	1761-1770	11
942	P537	1926	1921-1930	2
943	S267	1950	1941-1950	2
944	P364	1957	1951-1960	1
945	P696	1952	1951-1960	1
946	R596	1562	1561-1570	1
947	S548	1976	1971-1980	2
948	S121	1977	1971-1980	1
949	K793	1848	1841-1850	1
950	K376	1926	1921-1930	1
951	N753	1769	1761-1770	2
952	P734	1960	1951-1960	7
953	K963	1907	1901-1910	1
954	S978	1881	1881-1890	1
955	R206	2009	2001-2010	1
956	N699	1755	1751-1760	3
957	N978	1756	1751-1760	2
958	M347	1839	1831-1840	1
959	L396	1899	1891-1900	2
960	Z157	1876	1871-1880	1
961	R804	2008	2001-2010	6
962	N623	1761	1761-1770	1
963	N348	1781	1781-1790	2
964	R545	1961	1961-1970	1
965	S679	1927	1921-1930	2
966	N887	1734	1731-1740	3
967	E232	1946	1941-1950	1
968	P376	1964	1961-1970	2
969	P782	1869	1861-1870	1
970	S583	1543	1541-1550	2
971	S141	1850	1841-1850	1
972	R001	1993	1991-2000	7
973	K669	1936	1931-1940	2
974	R061	1980	1971-1980	1
975	R859	1568	1561-1570	2
976	K544	1949	1941-1950	1
977	N886	1734	1731-1740	6
978	N526	1762	1761-1770	2
979	R816	1953	1951-1960	1
980	P235	1781	1781-1790	1
981	R132	2002	2001-2010	1
982	R551	1982	1981-1990	1
983	S323	1956	1951-1960	1
984	M828	1834	1831-1840	1
985	E073	1988	1981-1990	6
986	Z136	1853	1851-1860	1
987	R159	1978	1971-1980	1
988	S129	1989	1981-1990	7
989	Q894	1627	1621-1630	1
990	M865	1840	1831-1840	2
991	R629	1793	1791-1800	1
992	N898	1753	1751-1760	1
993	M443	1824	1821-1830	1
994	E100	1996	1991-2000	1
995	L429	1928	1921-1930	1
996	N488	1769	1761-1770	1
997	N267	1836	1831-1840	2
998	Q445	1761	1761-1770	1
999	S165	2006	2001-2010	1
1000	Q479	1774	1771-1780	1
1001	K554	1936	1931-1940	1
1002	P484	1957	1951-1960	1
1003	M599	1794	1791-1800	1
1004	N765	1757	1751-1760	1
1005	L683	1934	1931-1940	2
1006	M273	1859	1851-1860	1
1007	S794	1885	1881-1890	6
