# Supplementary material for: Frequency patterns of semantic change: corpus-based evidence of a near-critical dynamics in language change
Source: R Soc Open Sci. 2017 Nov 8;4(11):170830. doi: 10.1098/rsos.170830 (PMC5717648; doi:10.1098/rsos.170830)
Supplement: full_data.zip [file rsos170830supp2.gz › a_loccasion_de.csv]

	Decade	Occurrences	Nombre de mots	Frequence	Average frequency	Normalized average frequency
0	1321-1330	0	247971	0.0	0.0	0.0
1	1331-1340	0	187017	0.0	0.0	0.0
2	1341-1350	0	589308	0.0	0.0	0.0
3	1351-1360	2	318194	0.6285473641866284	0.12570947283732567	0.0023193337712516045
4	1361-1370	0	662712	0.0	0.12570947283732567	0.0023193337712516045
5	1371-1380	0	971929	0.0	0.12570947283732567	0.0023193337712516045
6	1381-1390	0	241822	0.0	0.12570947283732567	0.0023193337712516045
7	1391-1400	7	1263737	0.5539127207638932	0.2364920169901043	0.0043632664210305665
8	1401-1410	0	765291	0.0	0.11078254415277863	0.0020439326497789616
9	1411-1420	6	324443	1.8493233017818231	0.4806472045091432	0.00886791797240543
10	1421-1430	8	298510	2.6799772201936283	1.0166426485478688	0.018757008321266543
11	1431-1440	0	213190	0.0	1.0166426485478688	0.018757008321266543
12	1441-1450	0	386463	0.0	0.9058601043950902	0.016713075671487585
13	1451-1460	9	694796	1.295344244929447	1.1649289533809797	0.021492883564802095
14	1461-1470	17	537606	3.162167088908978	1.4274977108064106	0.026337264601706364
15	1471-1480	0	183566	0.0	0.8915022667676851	0.016448174252845248
16	1481-1490	1	457731	0.21846892607230012	0.9351960519821452	0.017254322503684315
17	1491-1500	3	626697	0.4787002331270135	1.030936098607548	0.01902072179235883
18	1501-1510	2	162065	1.2340727485885292	1.0186817993393642	0.018794630556000676
19	1511-1520	4	216624	1.8465174680552476	0.7555518751686181	0.013939896019440921
20	1521-1530	0	252956	0.0	0.7555518751686181	0.013939896019440921
21	1531-1540	2	194542	1.0280556383711486	0.9174692176283876	0.01692726325630956
22	1541-1550	9	957168	0.9402738077328118	1.0097839325495475	0.018630465338599553
23	1551-1560	7	1949051	0.35914914489153954	0.8347992118101495	0.015402005596435935
24	1561-1570	4	480126	0.8331146407401391	0.6321186463471278	0.011662558841591375
25	1571-1580	4	945849	0.42290048411532916	0.7166987431701937	0.013223057589297685
26	1581-1590	2	842175	0.2374803336598688	0.5585836822279375	0.010305842264869141
27	1591-1600	1	676127	0.14790120790916497	0.40010916226320836	0.007381994938640053
28	1601-1610	11	2099839	0.5238496856187547	0.4330492704086513	0.007989738361041243
29	1611-1620	2	794187	0.2518298587108577	0.3167923140027951	0.005844803066594868
30	1621-1630	6	2095458	0.28633358435244227	0.2894789340502177	0.005340872510677129
31	1631-1640	5	2094158	0.23875944412981254	0.2897347561442064	0.005345592416095778
32	1641-1650	3	1247594	0.24046284287997538	0.30824708313836846	0.005687143965178912
33	1651-1660	1	2303221	0.04341745755183719	0.212160637524985	0.003914353631716625
34	1661-1670	30	2481229	1.2090782430803444	0.40361031439888234	0.007446591028364066
35	1671-1680	5	2015147	0.24812085669184433	0.39596776886676277	0.007305586428226169
36	1681-1690	21	1684489	1.246668871093845	0.5975496542595693	0.011024762588236968
37	1691-1700	21	1871214	1.1222660796680657	0.7739103016171873	0.01427860811080658
38	1701-1710	12	809750	1.4819388700216116	1.0616145841111422	0.019586738385009846
39	1711-1720	10	1714151	0.583379177213676	0.9364747709378086	0.017277914807357783
40	1721-1730	19	1125965	1.6874414391211094	1.2243388874236616	0.022588994011079534
41	1731-1740	76	2909061	2.61252686004178	1.4975104852132486	0.027628996946419408
42	1741-1750	32	2136771	1.4975867793039124	1.5725746251404178	0.029013926743781074
43	1751-1760	91	2483475	3.6642204974883983	2.0090309506337753	0.037066525108449086
44	1761-1770	38	3287236	1.15598636666184	2.123552388523408	0.03917944016914174
45	1771-1780	22	3011727	0.7304778952408368	1.9321596797473535	0.035648253831179276
46	1781-1790	28	2767020	1.0119189597473093	1.6120380996884591	0.02974202596482103
47	1791-1800	18	2497443	0.720737169977453	1.4566681778231674	0.02687545832528275
48	1801-1810	15	1436685	1.0440702032804685	0.9326381189815816	0.0172071287619646
49	1811-1820	13	1624933	0.8000329859754218	0.8614474428442979	0.01589366418656936
50	1821-1830	32	3062877	1.0447693459450054	0.9243057329851316	0.017053396638199526
51	1831-1840	42	7375086	0.5694848846508366	0.835818917965837	0.015420819126317646
52	1841-1850	41	11919516	0.34397369826090257	0.760466223622527	0.014030565513756586
53	1851-1860	37	5771056	0.6411304967409778	0.6798782823146288	0.012543721844680653
54	1861-1870	22	6858196	0.3207840662471589	0.5840284983689762	0.010775297907687463
55	1871-1880	31	5715634	0.5423720273201539	0.4835490346440059	0.008921456599831956
56	1881-1890	52	7679389	0.6771372045354129	0.5050794986209212	0.009318692632131573
57	1891-1900	22	4613910	0.4768190103404704	0.5316485610368348	0.009808890565038846
58	1901-1910	36	4804354	0.7493203040408762	0.5532865224968144	0.010208109920768023
59	1911-1920	14	5036866	0.2779506145289551	0.5447198321531737	0.010050054892985251
60	1921-1930	43	11280218	0.38119830662847115	0.5124850880148372	0.009455325402834213
61	1931-1940	78	10897083	0.7157878856203995	0.5202152242318345	0.009597946046925671
62	1941-1950	90	12300750	0.7316627034936893	0.5711839628624784	0.010538316840916056
63	1951-1960	168	9976887	1.6838919795322929	0.7580982979607616	0.013986877398364893
64	1961-1970	210	13891857	1.5116769485893786	1.0048435647728464	0.01853931578902079
65	1971-1980	99	10280590	0.9629797511621414	1.1211998536795804	0.020686083763365257
66	1981-1990	216	15628128	1.3821233099703305	1.2544669385495664	0.02314485511574529
67	1991-2000	90	10606407	0.8485437151336923	1.277843140877567	0.02357614493248887
68	2001-2010	120	11205157	1.0709354630193937	1.1552518375749874	0.02131434124026149
69	2011-2020	22	2099905	1.047666442053331	1.0624497362677778	0.019602146902421458
