# Supplementary material for: Frequency patterns of semantic change: corpus-based evidence of a near-critical dynamics in language change
Source: R Soc Open Sci. 2017 Nov 8;4(11):170830. doi: 10.1098/rsos.170830 (PMC5717648; doi:10.1098/rsos.170830)
Supplement: full_data.zip [file rsos170830supp2.gz › a_loree_de_complet.csv]

	Cote	Date	Decade	Occurrences
0	S512	1989	1981-1990	7
1	S037	1993	1991-2000	2
2	E034	1978	1971-1980	1
3	P486	1904	1901-1910	1
4	R555	1977	1971-1980	1
5	R996	1925	1921-1930	2
6	E291	1934	1931-1940	2
7	E177	2009	2001-2010	1
8	S735	1965	1961-1970	1
9	E087	1984	1981-1990	2
10	K789	1848	1841-1850	1
11	R625	1925	1921-1930	1
12	R025	1988	1981-1990	1
13	R023	1974	1971-1980	2
14	Q766	1655	1651-1660	1
15	R238	1980	1971-1980	2
16	L698	1948	1941-1950	1
17	R163	2006	2001-2010	1
18	S598	1994	1991-2000	1
19	S734	1947	1941-1950	2
20	E097	1989	1981-1990	3
21	L695	1945	1941-1950	1
22	K876	1911	1911-1920	1
23	R795	1975	1971-1980	1
24	S307	1995	1991-2000	1
25	R038	1992	1991-2000	1
26	S002	1951	1951-1960	2
27	R173	1969	1961-1970	1
28	K786	1926	1921-1930	1
29	E284	1938	1931-1940	1
30	R552	1936	1931-1940	1
31	E040	1979	1971-1980	2
32	K625	1939	1931-1940	1
33	S594	1929	1921-1930	1
34	S232	1979	1971-1980	2
35	R296	2010	2001-2010	1
36	K823	1848	1841-1850	2
37	K223	1902	1901-1910	1
38	K658	1910	1901-1910	1
39	R589	1930	1921-1930	1
40	E036	1983	1981-1990	1
41	R903	1912	1911-1920	1
42	E162	2008	2001-2010	2
43	E042	1999	1991-2000	1
44	S249	1989	1981-1990	3
45	E075	2009	2001-2010	1
46	R542	1982	1981-1990	1
47	P857	1948	1941-1950	1
48	8208	1398	1391-1400	3
49	S649	1956	1951-1960	1
50	R750	1972	1971-1980	1
51	L838	1875	1871-1880	1
52	R590	1931	1931-1940	1
53	S684	1970	1961-1970	1
54	E143	1990	1981-1990	2
55	R564	1978	1971-1980	1
56	R002	1997	1991-2000	1
57	R669	1989	1981-1990	1
58	R914	1929	1921-1930	1
59	R435	1964	1961-1970	4
60	K229	1911	1911-1920	1
61	R530	1977	1971-1980	1
62	K794	1848	1841-1850	1
63	S346	1939	1931-1940	1
64	E105	2006	2001-2010	1
65	R819	1985	1981-1990	2
66	K468	1923	1921-1930	1
67	R939	1954	1951-1960	1
68	R624	1929	1921-1930	3
69	S179	1979	1971-1980	1
70	R592	1933	1931-1940	1
71	R613	1946	1941-1950	1
72	R299	1977	1971-1980	1
73	E095	2004	2001-2010	1
74	R337	1981	1981-1990	1
75	E045	2000	1991-2000	1
76	K232	1912	1911-1920	1
77	S001	1949	1941-1950	1
78	S509	1966	1961-1970	1
79	R068	1999	1991-2000	1
80	K233	1914	1911-1920	2
81	K539	1913	1911-1920	1
82	R294	2004	2001-2010	2
83	R215	1999	1991-2000	2
84	P338	1968	1961-1970	1
85	K792	1848	1841-1850	1
86	K944	1925	1921-1930	2
87	R821	1963	1961-1970	1
88	E261	1977	1971-1980	1
89	R808	1972	1971-1980	1
90	S310	1978	1971-1980	2
91	S502	1952	1951-1960	1
92	K463	1911	1911-1920	1
93	R557	1982	1981-1990	1
94	R024	1977	1971-1980	2
95	K387	1927	1921-1930	1
96	S995	1960	1951-1960	1
97	S361	1997	1991-2000	1
98	R937	1950	1941-1950	1
99	R188	1985	1981-1990	1
100	S229	1995	1991-2000	4
101	S383	1955	1951-1960	1
102	E122	1996	1991-2000	1
103	R089	2007	2001-2010	1
104	K473	1936	1931-1940	1
105	R936	1938	1931-1940	2
106	R412	2008	2001-2010	1
107	R145	2004	2001-2010	1
108	S285	1979	1971-1980	1
109	R340	1971	1971-1980	1
110	R721	1985	1981-1990	3
111	R611	1939	1931-1940	2
112	S289	1978	1971-1980	1
113	E103	2009	2001-2010	1
114	K345	1924	1921-1930	1
115	K649	1949	1941-1950	1
116	E186	2012	2011-2020	3
117	R214	2008	2001-2010	1
118	P437	1945	1941-1950	1
119	P656	1943	1941-1950	2
120	R094	2003	2001-2010	1
121	R436	1967	1961-1970	1
122	K868	1896	1891-1900	1
123	E289	1932	1931-1940	1
124	R463	1966	1961-1970	1
125	L839	1879	1871-1880	1
126	S686	1979	1971-1980	1
127	K386	1924	1921-1930	1
128	R031	2001	2001-2010	1
129	E267	2006	2001-2010	1
130	L262	1921	1921-1930	3
131	E165	1955	1951-1960	3
132	S003	1968	1961-1970	3
133	E283	2008	2001-2010	7
134	R722	1982	1981-1990	1
135	S749	1967	1961-1970	1
136	K788	1848	1841-1850	1
137	S156	1935	1931-1940	1
138	L953	1945	1941-1950	1
139	S124	1975	1971-1980	2
140	L254	1910	1901-1910	1
141	R147	2008	2001-2010	1
142	S525	1936	1931-1940	1
143	E121	1988	1981-1990	2
144	E064	2006	2001-2010	3
145	R122	2008	2001-2010	1
146	S548	1976	1971-1980	1
147	P364	1957	1951-1960	1
148	R063	1964	1961-1970	2
149	E110	1989	1981-1990	1
150	R187	2009	2001-2010	1
151	E086	2001	2001-2010	2
152	R957	1988	1981-1990	1
153	S999	1972	1971-1980	1
154	K883	1948	1941-1950	1
155	R144	1981	1981-1990	3
156	K525	1922	1921-1930	1
157	R196	1990	1981-1990	2
158	R052	2006	2001-2010	1
159	K822	1848	1841-1850	1
160	R627	1933	1931-1940	2
161	K453	1905	1901-1910	1
162	S544	1945	1941-1950	1
163	R065	1979	1971-1980	1
164	R799	1881	1881-1890	1
165	L546	1910	1901-1910	1
166	S128	1981	1981-1990	1
167	S222	1980	1971-1980	1
168	E033	1977	1971-1980	1
169	R520	1993	1991-2000	1
170	R176	1999	1991-2000	1
171	R154	2002	2001-2010	1
172	S542	1844	1841-1850	1
173	S410	1936	1931-1940	1
174	E072	1986	1981-1990	1
175	R139	2004	2001-2010	1
176	E188	1978	1971-1980	1
177	R261	1976	1971-1980	1
178	S302	1987	1981-1990	2
179	E169	2003	2001-2010	1
180	R283	2009	2001-2010	1
181	E056	2011	2011-2020	3
182	P785	1954	1951-1960	1
183	R079	1994	1991-2000	1
184	R422	1542	1541-1550	1
185	S697	1935	1931-1940	1
186	S529	1955	1951-1960	2
187	L766	1955	1951-1960	1
188	P989	1966	1961-1970	2
189	S997	1963	1961-1970	3
190	K589	1881	1881-1890	2
191	S223	1953	1951-1960	2
192	E092	2010	2001-2010	3
193	K642	1923	1921-1930	1
194	S387	1995	1991-2000	1
195	P627	1965	1961-1970	1
196	R095	2005	2001-2010	2
197	S552	1976	1971-1980	1
198	E050	1993	1991-2000	1
199	E038	1992	1991-2000	1
200	P957	1960	1951-1960	1
201	R543	1920	1911-1920	1
202	E262	1995	1991-2000	1
203	E073	1988	1981-1990	1
204	S129	1989	1981-1990	1
205	E175	2011	2011-2020	3
206	L564	1916	1911-1920	1
207	R920	1949	1941-1950	1
208	R064	1981	1981-1990	2
209	R539	1982	1981-1990	1
210	E100	1996	1991-2000	1
211	R451	1987	1981-1990	1
212	R118	1994	1991-2000	1
213	S216	1978	1971-1980	2
214	S402	1927	1921-1930	1
215	L795	1949	1941-1950	1
216	E163	2012	2011-2020	1
217	S409	1956	1951-1960	1
218	E127	1995	1991-2000	1
219	R904	1909	1901-1910	2
220	S374	1958	1951-1960	1
221	R857	1947	1941-1950	1
222	R658	1931	1931-1940	2
223	S517	1966	1961-1970	1
