# Supplementary material for: Frequency patterns of semantic change: corpus-based evidence of a near-critical dynamics in language change
Source: R Soc Open Sci. 2017 Nov 8;4(11):170830. doi: 10.1098/rsos.170830 (PMC5717648; doi:10.1098/rsos.170830)
Supplement: full_data.zip [file rsos170830supp2.gz › a_loree_de.csv]

	Decade	Occurrences	Nombre de mots	Frequence	Average frequency	Normalized average frequency
0	1321-1330	0	247971	0.0	0.0	0.0
1	1331-1340	0	187017	0.0	0.0	0.0
2	1341-1350	0	589308	0.0	0.0	0.0
3	1351-1360	0	318194	0.0	0.0	0.0
4	1361-1370	0	662712	0.0	0.0	0.0
5	1371-1380	0	971929	0.0	0.0	0.0
6	1381-1390	0	241822	0.0	0.0	0.0
7	1391-1400	3	1263737	0.2373911660416685	0.0474782332083337	0.016607746660396897
8	1401-1410	0	765291	0.0	0.0474782332083337	0.016607746660396897
9	1411-1420	0	324443	0.0	0.0474782332083337	0.016607746660396897
10	1421-1430	0	298510	0.0	0.0474782332083337	0.016607746660396897
11	1431-1440	0	213190	0.0	0.0474782332083337	0.016607746660396897
12	1441-1450	0	386463	0.0	0.0	0.0
13	1451-1460	0	694796	0.0	0.0	0.0
14	1461-1470	0	537606	0.0	0.0	0.0
15	1471-1480	0	183566	0.0	0.0	0.0
16	1481-1490	0	457731	0.0	0.0	0.0
17	1491-1500	0	626697	0.0	0.0	0.0
18	1501-1510	0	162065	0.0	0.0	0.0
19	1511-1520	0	216624	0.0	0.0	0.0
20	1521-1530	0	252956	0.0	0.0	0.0
21	1531-1540	0	194542	0.0	0.0	0.0
22	1541-1550	1	957168	0.10447486752586799	0.020894973505173598	0.0073090004197695685
23	1551-1560	0	1949051	0.0	0.020894973505173598	0.0073090004197695685
24	1561-1570	0	480126	0.0	0.020894973505173598	0.0073090004197695685
25	1571-1580	0	945849	0.0	0.020894973505173598	0.0073090004197695685
26	1581-1590	0	842175	0.0	0.020894973505173598	0.0073090004197695685
27	1591-1600	0	676127	0.0	0.0	0.0
28	1601-1610	0	2099839	0.0	0.0	0.0
29	1611-1620	0	794187	0.0	0.0	0.0
30	1621-1630	0	2095458	0.0	0.0	0.0
31	1631-1640	0	2094158	0.0	0.0	0.0
32	1641-1650	0	1247594	0.0	0.0	0.0
33	1651-1660	1	2303221	0.04341745755183719	0.008683491510367437	0.003037459850266213
34	1661-1670	0	2481229	0.0	0.008683491510367437	0.003037459850266213
35	1671-1680	0	2015147	0.0	0.008683491510367437	0.003037459850266213
36	1681-1690	0	1684489	0.0	0.008683491510367437	0.003037459850266213
37	1691-1700	0	1871214	0.0	0.008683491510367437	0.003037459850266213
38	1701-1710	0	809750	0.0	0.0	0.0
39	1711-1720	0	1714151	0.0	0.0	0.0
40	1721-1730	0	1125965	0.0	0.0	0.0
41	1731-1740	0	2909061	0.0	0.0	0.0
42	1741-1750	0	2136771	0.0	0.0	0.0
43	1751-1760	0	2483475	0.0	0.0	0.0
44	1761-1770	0	3287236	0.0	0.0	0.0
45	1771-1780	0	3011727	0.0	0.0	0.0
46	1781-1790	0	2767020	0.0	0.0	0.0
47	1791-1800	0	2497443	0.0	0.0	0.0
48	1801-1810	0	1436685	0.0	0.0	0.0
49	1811-1820	0	1624933	0.0	0.0	0.0
50	1821-1830	0	3062877	0.0	0.0	0.0
51	1831-1840	0	7375086	0.0	0.0	0.0
52	1841-1850	8	11919516	0.06711681917285904	0.013423363834571808	0.004695453281015772
53	1851-1860	0	5771056	0.0	0.013423363834571808	0.004695453281015772
54	1861-1870	0	6858196	0.0	0.013423363834571808	0.004695453281015772
55	1871-1880	2	5715634	0.034991743698074444	0.020421712574186696	0.0071434551348048695
56	1881-1890	3	7679389	0.03906560795396613	0.028234834164979922	0.009876462141139618
57	1891-1900	1	4613910	0.021673591379112293	0.019146188606230574	0.00669728059359719
58	1901-1910	8	4804354	0.16651562312019472	0.05244931323026951	0.01834661586537774
59	1911-1920	10	5036866	0.19853615323496793	0.0921565438772631	0.03223608863235228
60	1921-1930	22	11280218	0.19503169176340385	0.124164533490329	0.04343238947762272
61	1931-1940	22	10897083	0.20188889081601014	0.15672919006273778	0.0548234107918376
62	1941-1950	18	12300750	0.14633254069873788	0.1816609799266629	0.06354447772862583
63	1951-1960	20	9976887	0.20046333089670154	0.18845052148196426	0.06591943944204716
64	1961-1970	25	13891857	0.17996154149873556	0.1847355991347178	0.064619970505716
65	1971-1980	38	10280590	0.3696285913551654	0.2196549790530701	0.07683466713685248
66	1981-1990	49	15628128	0.3135372323543805	0.24198464736074418	0.0846455195886967
67	1991-2000	27	10606407	0.2545631145401077	0.26363076212901815	0.09221726701821709
68	2001-2010	43	11205157	0.3837518742486161	0.3002884707994011	0.10504002594601757
69	2011-2020	10	2099905	0.47621201911515043	0.35953856632268405	0.12576553550188452
