# Supplementary material for: Frequency patterns of semantic change: corpus-based evidence of a near-critical dynamics in language change
Source: R Soc Open Sci. 2017 Nov 8;4(11):170830. doi: 10.1098/rsos.170830 (PMC5717648; doi:10.1098/rsos.170830)
Supplement: full_data.zip [file rsos170830supp2.gz › alors_que_complet.csv]

	Cote	Date	Decade	Occurrences
0	Q676	1646	1641-1650	1
1	R777	1874	1871-1880	1
2	K946	1936	1931-1940	16
3	P634	1931	1931-1940	3
4	Q242	1968	1961-1970	3
5	P486	1904	1901-1910	6
6	S872	1937	1931-1940	7
7	Q823	1648	1641-1650	1
8	N684	1751	1751-1760	1
9	P354	1936	1931-1940	9
10	R694	1842	1841-1850	2
11	R531	1930	1921-1930	2
12	S600	1968	1961-1970	4
13	L293	1945	1941-1950	13
14	S126	1983	1981-1990	6
15	K783	1923	1921-1930	1
16	S670	1976	1971-1980	52
17	L386	1920	1911-1920	2
18	K738	1935	1931-1940	9
19	L286	1946	1941-1950	8
20	L428	1893	1891-1900	9
21	Q765	1655	1651-1660	3
22	N374	1780	1771-1780	5
23	R190	1899	1891-1900	2
24	K259	1944	1941-1950	7
25	N882	1734	1731-1740	1
26	L877	1855	1851-1860	1
27	R784	2003	2001-2010	24
28	R135	1993	1991-2000	17
29	Q536	1684	1681-1690	3
30	R252	1948	1941-1950	13
31	M257	1868	1861-1870	4
32	E101	2009	2001-2010	1
33	K392	1942	1941-1950	1
34	P783	1965	1961-1970	4
35	S814	1890	1881-1890	2
36	P786	1965	1961-1970	2
37	P645	1921	1921-1930	10
38	M252	1872	1871-1880	1
39	R553	1965	1961-1970	3
40	R093	1997	1991-2000	10
41	S007	1693	1691-1700	1
42	S190	1987	1981-1990	105
43	P493	1952	1951-1960	8
44	L277	1963	1961-1970	2
45	S237	1656	1651-1660	3
46	L426	1893	1891-1900	8
47	K796	1848	1841-1850	4
48	N393	1778	1771-1780	2
49	M287	1851	1851-1860	3
50	P873	1957	1951-1960	3
51	M885	1837	1831-1840	1
52	N326	1787	1781-1790	1
53	N744	1758	1751-1760	1
54	E019	1885	1881-1890	2
55	L752	1949	1941-1950	1
56	S547	1993	1991-2000	3
57	N735	1764	1761-1770	2
58	M798	1833	1831-1840	5
59	N935	1763	1761-1770	4
60	K482	1939	1931-1940	4
61	R526	1947	1941-1950	5
62	Q294	1762	1761-1770	1
63	R244	2000	1991-2000	4
64	S050	1556	1551-1560	1
65	K598	1955	1951-1960	2
66	R858	1960	1951-1960	24
67	S541	1986	1981-1990	1
68	P899	1889	1881-1890	2
69	M482	1805	1801-1810	3
70	P546	1950	1941-1950	19
71	R754	1727	1721-1730	5
72	M573	1794	1791-1800	4
73	P533	1951	1951-1960	1
74	S305	1996	1991-2000	4
75	N846	1720	1711-1720	2
76	K486	1903	1901-1910	27
77	R513	1988	1981-1990	21
78	R699	1949	1941-1950	6
79	M437	1797	1791-1800	4
80	R624	1929	1921-1930	4
81	R952	1637	1631-1640	1
82	M476	1809	1801-1810	5
83	Q338	1675	1671-1680	1
84	S114	1844	1841-1850	3
85	S747	1560	1551-1560	3
86	R319	1682	1681-1690	2
87	Z147	1868	1861-1870	3
88	Q875	1633	1631-1640	23
89	N995	1739	1731-1740	2
90	P525	1954	1951-1960	11
91	S336	1847	1841-1850	2
92	L988	1879	1871-1880	1
93	S384	1922	1921-1930	6
94	S254	1964	1961-1970	13
95	Q476	1719	1711-1720	4
96	P938	1836	1831-1840	2
97	Q768	1641	1641-1650	2
98	M336	1840	1831-1840	2
99	M525	1800	1791-1800	2
100	R454	1865	1861-1870	5
101	K835	1848	1841-1850	1
102	Q893	1627	1621-1630	6
103	L625	1938	1931-1940	18
104	R295	1997	1991-2000	113
105	E281	1947	1941-1950	2
106	K476	1883	1881-1890	8
107	R366	1673	1671-1680	1
108	S033	1857	1851-1860	1
109	M385	1813	1811-1820	1
110	K524	1949	1941-1950	2
111	S799	1985	1981-1990	13
112	S101	1708	1701-1710	1
113	S229	1995	1991-2000	15
114	L468	1913	1911-1920	1
115	E039	2003	2001-2010	15
116	P534	1951	1951-1960	2
117	M992	1839	1831-1840	1
118	R936	1938	1931-1940	7
119	R412	2008	2001-2010	3
120	N568	1761	1761-1770	4
121	K334	1896	1891-1900	1
122	S727	1923	1921-1930	1
123	N853	1745	1741-1750	1
124	R940	1944	1941-1950	2
125	S178	1925	1921-1930	3
126	K958	1900	1891-1900	5
127	R434	1962	1961-1970	9
128	E076	1946	1941-1950	4
129	R119	1989	1981-1990	2
130	P487	1956	1951-1960	10
131	Q997	1704	1701-1710	4
132	S392	1812	1811-1820	6
133	M424	1823	1821-1830	3
134	P672	1949	1941-1950	1
135	M664	1824	1821-1830	3
136	P824	1966	1961-1970	11
137	P727	1960	1951-1960	7
138	S871	1935	1931-1940	3
139	P867	1926	1921-1930	13
140	R918	1960	1951-1960	2
141	E283	2008	2001-2010	33
142	Q992	2000	1991-2000	19
143	P925	1821	1821-1830	2
144	Q423	1690	1681-1690	2
145	L798	1939	1931-1940	5
146	S713	1728	1721-1730	1
147	P665	1954	1951-1960	3
148	Q629	1633	1631-1640	3
149	K323	1913	1911-1920	1
150	S268	1965	1961-1970	13
151	R666	1971	1971-1980	1
152	M534	1801	1801-1810	13
153	S534	1662	1661-1670	1
154	R122	2008	2001-2010	6
155	S493	1950	1941-1950	1
156	M738	1824	1821-1830	7
157	R518	1940	1931-1940	10
158	K594	1918	1911-1920	9
159	R864	1961	1961-1970	3
160	K559	1929	1921-1930	12
161	L959	1847	1841-1850	5
162	P348	1935	1931-1940	9
163	Q257	1777	1771-1780	1
164	L849	1836	1831-1840	1
165	K264	1944	1941-1950	1
166	P454	1967	1961-1970	24
167	K285	1943	1941-1950	2
168	R999	1938	1931-1940	1
169	R314	1682	1681-1690	5
170	R719	1844	1841-1850	3
171	Q885	1610	1601-1610	1
172	R847	1999	1991-2000	3
173	L629	1932	1931-1940	7
174	K974	1959	1951-1960	4
175	S176	1747	1741-1750	1
176	M949	1810	1801-1810	1
177	L997	1874	1871-1880	7
178	S133	1573	1571-1580	1
179	R011	1794	1791-1800	8
180	L689	1950	1941-1950	33
181	R297	1978	1971-1980	30
182	R419	1578	1571-1580	8
183	N976	1756	1751-1760	5
184	E018	1976	1971-1980	6
185	M673	1794	1791-1800	1
186	L485	1884	1881-1890	4
187	L696	1956	1951-1960	4
188	R114	1997	1991-2000	4
189	N257	1829	1821-1830	2
190	R313	1682	1681-1690	5
191	M875	1859	1851-1860	2
192	L369	1902	1901-1910	3
193	L436	1894	1891-1900	2
194	R994	1608	1601-1610	2
195	L929	1861	1861-1870	2
196	S344	1859	1851-1860	12
197	R875	1961	1961-1970	3
198	L792	1926	1921-1930	2
199	R045	2004	2001-2010	16
200	Q895	1627	1621-1630	3
201	R478	1831	1831-1840	2
202	P832	1969	1961-1970	6
203	R318	1682	1681-1690	3
204	M684	1848	1841-1850	1
205	R304	1682	1681-1690	1
206	P462	1966	1961-1970	3
207	E163	2012	2011-2020	56
208	L746	1912	1911-1920	2
209	P296	1968	1961-1970	16
210	L996	1874	1871-1880	1
211	S125	1959	1951-1960	3
212	R820	1986	1981-1990	19
213	R255	1653	1651-1660	6
214	K888	1933	1931-1940	4
215	S074	1530	1521-1530	1
216	Q356	1676	1671-1680	3
217	S382	1947	1941-1950	46
218	R519	1952	1951-1960	1
219	L967	1864	1861-1870	1
220	P992	1931	1931-1940	3
221	M574	1791	1791-1800	1
222	R921	1929	1921-1930	24
223	S308	1987	1981-1990	9
224	L452	1927	1921-1930	7
225	M495	1805	1801-1810	2
226	L265	1942	1941-1950	8
227	L333	1923	1921-1930	11
228	Q222	1942	1941-1950	1
229	Q465	1761	1761-1770	3
230	5501	1390	1381-1390	1
231	N376	1780	1771-1780	3
232	K968	1956	1951-1960	13
233	K932	1941	1941-1950	4
234	P335	1949	1941-1950	9
235	K548	1939	1931-1940	15
236	P949	1965	1961-1970	14
237	K429	1913	1911-1920	6
238	K729	1896	1891-1900	1
239	N952	1744	1741-1750	1
240	N323	1787	1781-1790	3
241	P766	1954	1951-1960	1
242	R036	2001	2001-2010	51
243	L888	1858	1851-1860	2
244	K644	1927	1921-1930	3
245	K243	1944	1941-1950	1
246	R173	1969	1961-1970	11
247	K786	1926	1921-1930	1
248	0702	1495	1491-1500	3
249	R814	1961	1961-1970	4
250	R806	2008	2001-2010	19
251	P464	1893	1891-1900	1
252	R141	2000	1991-2000	2
253	K385	1896	1891-1900	6
254	S586	1575	1571-1580	2
255	S116	1820	1811-1820	3
256	M977	1848	1841-1850	5
257	K898	1938	1931-1940	11
258	S594	1929	1921-1930	26
259	S672	1925	1921-1930	3
260	P825	1962	1961-1970	2
261	L676	1935	1931-1940	4
262	E170	2012	2011-2020	48
263	N365	1781	1781-1790	2
264	S633	1944	1941-1950	3
265	P739	1960	1951-1960	33
266	K824	1848	1841-1850	4
267	L797	1949	1941-1950	13
268	N457	1771	1771-1780	13
269	M742	1824	1821-1830	2
270	L582	1886	1881-1890	1
271	P575	1895	1891-1900	2
272	L987	1879	1871-1880	24
273	E197	1961	1961-1970	10
274	R465	1963	1961-1970	3
275	Q534	1610	1601-1610	3
276	S673	1925	1921-1930	1
277	S414	1996	1991-2000	10
278	P473	1951	1951-1960	7
279	R003	2000	1991-2000	11
280	K639	1890	1881-1890	3
281	L682	1936	1931-1940	5
282	S684	1970	1961-1970	1
283	R219	2009	2001-2010	11
284	R309	1682	1681-1690	1
285	S207	1982	1981-1990	3
286	K962	1904	1901-1910	6
287	R981	1637	1631-1640	2
288	Q523	1601	1601-1610	1
289	R514	1929	1921-1930	58
290	N696	1755	1751-1760	2
291	P369	1939	1931-1940	9
292	K433	1918	1911-1920	12
293	E083	1988	1981-1990	14
294	N439	1769	1761-1770	7
295	R107	1881	1881-1890	3
296	M739	1824	1821-1830	2
297	K794	1848	1841-1850	5
298	Q677	1621	1621-1630	2
299	S261	1775	1771-1780	1
300	Q277	1777	1771-1780	6
301	P542	1920	1911-1920	6
302	P768	1942	1941-1950	3
303	L769	1962	1961-1970	6
304	Q758	1623	1621-1630	4
305	R584	1948	1941-1950	2
306	K275	1948	1941-1950	1
307	R112	1892	1891-1900	5
308	Q246	1961	1961-1970	5
309	E093	2000	1991-2000	5
310	K232	1912	1911-1920	10
311	S348	1897	1891-1900	2
312	N469	1778	1771-1780	1
313	M773	1869	1861-1870	1
314	P232	1773	1771-1780	3
315	P847	1884	1881-1890	1
316	P666	1944	1941-1950	7
317	L443	1859	1851-1860	7
318	M324	1846	1841-1850	3
319	P589	1930	1921-1930	16
320	K523	1947	1941-1950	4
321	R215	1999	1991-2000	34
322	R860	1956	1951-1960	9
323	M895	1829	1821-1830	2
324	R644	1881	1881-1890	3
325	R338	1938	1931-1940	1
326	M527	1802	1801-1810	5
327	Q554	1736	1731-1740	1
328	R574	1864	1861-1870	6
329	E250	2013	2011-2020	11
330	N737	1738	1731-1740	1
331	R229	1680	1671-1680	2
332	K479	1891	1891-1900	29
333	E137	1849	1841-1850	3
334	R714	1843	1841-1850	3
335	L499	1901	1901-1910	2
336	L722	1910	1901-1910	2
337	L246	1946	1941-1950	6
338	K596	1953	1951-1960	1
339	E113	2002	2001-2010	5
340	M999	1796	1791-1800	7
341	S246	1993	1991-2000	8
342	S265	1625	1621-1630	3
343	M455	1846	1841-1850	1
344	E078	1987	1981-1990	1
345	L362	1907	1901-1910	12
346	P977	1952	1951-1960	4
347	K737	1946	1941-1950	5
348	M438	1797	1791-1800	3
349	R240	1983	1981-1990	8
350	E035	1981	1981-1990	157
351	S067	1637	1631-1640	9
352	S395	1930	1921-1930	5
353	S309	1947	1941-1950	1
354	R862	1637	1631-1640	1
355	P359	1961	1961-1970	4
356	R204	1976	1971-1980	15
357	K348	1934	1931-1940	12
358	L322	1930	1921-1930	12
359	R166	2006	2001-2010	64
360	R642	1911	1911-1920	1
361	P358	1961	1961-1970	16
362	N937	1782	1781-1790	4
363	L975	1824	1821-1830	4
364	K756	1866	1861-1870	2
365	E166	1955	1951-1960	29
366	R759	1985	1981-1990	4
367	S643	1968	1961-1970	1
368	R317	1682	1681-1690	6
369	N275	1782	1781-1790	1
370	K424	1937	1931-1940	6
371	N628	1760	1751-1760	1
372	Q467	1744	1741-1750	2
373	N546	1774	1771-1780	1
374	M396	1823	1821-1830	8
375	M328	1846	1841-1850	3
376	R007	1970	1961-1970	29
377	R459	1966	1961-1970	7
378	P368	1939	1931-1940	6
379	M544	1808	1801-1810	5
380	M249	1873	1871-1880	3
381	S195	1850	1841-1850	4
382	Z116	1886	1881-1890	2
383	P345	1935	1931-1940	10
384	R149	2009	2001-2010	10
385	M458	1814	1811-1820	7
386	R598	1887	1881-1890	5
387	L579	1926	1921-1930	1
388	R751	1977	1971-1980	6
389	S593	1981	1981-1990	3
390	R059	2004	2001-2010	7
391	P245	1735	1731-1740	1
392	R164	1974	1971-1980	28
393	P662	1941	1941-1950	2
394	K462	1910	1901-1910	2
395	L294	1945	1941-1950	9
396	R653	1558	1551-1560	2
397	L258	1914	1911-1920	1
398	R911	1926	1921-1930	7
399	E194	1953	1951-1960	22
400	N338	1784	1781-1790	3
401	R039	1993	1991-2000	23
402	K766	1926	1921-1930	10
403	R124	2008	2001-2010	5
404	P747	1939	1931-1940	4
405	L244	1929	1921-1930	8
406	N884	1734	1731-1740	2
407	K577	1947	1941-1950	3
408	Q994	1649	1641-1650	8
409	K799	1848	1841-1850	2
410	E269	1992	1991-2000	36
411	M323	1853	1851-1860	1
412	P595	1857	1851-1860	2
413	E215	1701	1701-1710	1
414	S302	1987	1981-1990	9
415	E273	2001	2001-2010	6
416	P668	1896	1891-1900	5
417	K534	1922	1921-1930	5
418	E254	2004	2001-2010	7
419	R137	2007	2001-2010	44
420	K953	1936	1931-1940	11
421	P547	1959	1951-1960	18
422	K478	1891	1891-1900	34
423	P552	1953	1951-1960	1
424	K832	1848	1841-1850	3
425	N868	1754	1751-1760	2
426	L624	1920	1911-1920	3
427	S149	1845	1841-1850	4
428	R509	1894	1891-1900	1
429	P352	1936	1931-1940	1
430	P625	1948	1941-1950	15
431	K795	1848	1841-1850	6
432	Q826	1606	1601-1610	4
433	R543	1920	1911-1920	16
434	S504	1952	1951-1960	2
435	K336	1920	1911-1920	2
436	E060	1970	1961-1970	2
437	S304	1954	1951-1960	2
438	R327	1682	1681-1690	1
439	N344	1784	1781-1790	6
440	P229	1768	1761-1770	3
441	S281	1636	1631-1640	3
442	R736	1981	1981-1990	19
443	R917	1918	1911-1920	3
444	R539	1982	1981-1990	49
445	N685	1751	1751-1760	8
446	Q763	1659	1651-1660	2
447	Z101	1900	1891-1900	1
448	S216	1978	1971-1980	1
449	K734	1929	1921-1930	6
450	L339	1936	1931-1940	16
451	P488	1907	1901-1910	16
452	R966	1587	1581-1590	3
453	L489	1885	1881-1890	4
454	E052	1914	1911-1920	15
455	P252	1719	1711-1720	3
456	Z111	1884	1881-1890	7
457	K988	1859	1851-1860	6
458	R602	1887	1881-1890	5
459	R522	1960	1951-1960	22
460	S719	1550	1541-1550	1
461	P699	1949	1941-1950	11
462	S517	1966	1961-1970	77
463	R180	1975	1971-1980	50
464	S890	1634	1631-1640	1
465	R489	1842	1841-1850	1
466	R284	2009	2001-2010	23
467	P277	1933	1931-1940	1
468	5240	1381	1381-1390	1
469	R996	1925	1921-1930	1
470	R111	1897	1891-1900	9
471	R037	1991	1991-2000	6
472	M857	1795	1791-1800	3
473	L289	1934	1931-1940	7
474	R675	1992	1991-2000	6
475	P324	1957	1951-1960	18
476	R023	1974	1971-1980	5
477	S465	1942	1941-1950	1
478	M583	1863	1861-1870	1
479	Q249	1772	1771-1780	6
480	P432	1965	1961-1970	8
481	S108	1629	1621-1630	13
482	R264	1847	1841-1850	2
483	S991	1888	1881-1890	2
484	Q968	1701	1701-1710	1
485	E065	1947	1941-1950	9
486	N353	1781	1781-1790	4
487	P685	1961	1961-1970	14
488	K845	1863	1861-1870	2
489	L976	1824	1821-1830	6
490	R524	1886	1881-1890	6
491	P963	1934	1931-1940	6
492	R392	1673	1671-1680	1
493	K522	1946	1941-1950	8
494	Q927	1654	1651-1660	1
495	R544	1981	1981-1990	20
496	R128	2008	2001-2010	30
497	S045	1566	1561-1570	4
498	K855	1878	1871-1880	1
499	P644	1921	1921-1930	10
500	M575	1792	1791-1800	1
501	R600	1893	1891-1900	4
502	S203	1929	1921-1930	3
503	P346	1935	1931-1940	8
504	R270	2005	2001-2010	10
505	M432	1817	1811-1820	4
506	M658	1849	1841-1850	3
507	R005	1970	1961-1970	25
508	Q539	1684	1681-1690	1
509	N282	1783	1781-1790	3
510	S675	1925	1921-1930	5
511	N863	1723	1721-1730	4
512	K674	1943	1941-1950	9
513	R536	1960	1951-1960	10
514	R945	1637	1631-1640	2
515	S027	1831	1831-1840	3
516	R271	1994	1991-2000	26
517	Q784	1635	1631-1640	1
518	Q934	1654	1651-1660	1
519	R702	1842	1841-1850	2
520	P877	1928	1921-1930	4
521	K389	1934	1931-1940	3
522	Q464	1744	1741-1750	2
523	L764	1927	1921-1930	24
524	P857	1948	1941-1950	2
525	K597	1953	1951-1960	3
526	M944	1791	1791-1800	6
527	S724	1859	1851-1860	7
528	P342	1963	1961-1970	16
529	P332	1949	1941-1950	14
530	S625	1849	1841-1850	5
531	L742	1902	1901-1910	10
532	L448	1922	1921-1930	5
533	R828	1984	1981-1990	3
534	R142	1997	1991-2000	4
535	L566	1911	1911-1920	1
536	Q278	1783	1781-1790	1
537	P643	1914	1911-1920	14
538	N567	1761	1761-1770	2
539	K495	1911	1911-1920	3
540	R530	1977	1971-1980	7
541	L882	1869	1861-1870	1
542	K483	1933	1931-1940	5
543	S179	1979	1971-1980	13
544	Q474	1743	1741-1750	3
545	N977	1756	1751-1760	1
546	N272	1787	1781-1790	2
547	K464	1912	1911-1920	5
548	R299	1977	1971-1980	34
549	L372	1902	1901-1910	8
550	K484	1895	1891-1900	37
551	P326	1967	1961-1970	21
552	K257	1938	1931-1940	1
553	L697	1954	1951-1960	4
554	P853	1963	1961-1970	2
555	P477	1964	1961-1970	7
556	K233	1914	1911-1920	5
557	K749	1915	1911-1920	1
558	Q463	1744	1741-1750	2
559	L775	1942	1941-1950	3
560	E128	1987	1981-1990	9
561	S533	1614	1611-1620	2
562	K244	1944	1941-1950	2
563	N297	1788	1781-1790	5
564	N372	1783	1781-1790	1
565	S250	1990	1981-1990	8
566	S122	1967	1961-1970	23
567	R287	1635	1631-1640	3
568	R356	1896	1891-1900	24
569	K998	1893	1891-1900	3
570	L832	1859	1851-1860	2
571	R718	1844	1841-1850	4
572	P762	1966	1961-1970	5
573	M325	1846	1841-1850	11
574	L784	1908	1901-1910	12
575	R450	1992	1991-2000	31
576	Q753	1610	1601-1610	2
577	R833	1865	1861-1870	2
578	L526	1899	1891-1900	2
579	L669	1938	1931-1940	4
580	S070	1608	1601-1610	2
581	P629	1924	1921-1930	8
582	K939	1943	1941-1950	41
583	K287	1944	1941-1950	18
584	E122	1996	1991-2000	9
585	P687	1954	1951-1960	4
586	S294	1945	1941-1950	1
587	S630	1863	1861-1870	2
588	E029	1995	1991-2000	11
589	R145	2004	2001-2010	1
590	S044	1585	1581-1590	1
591	N645	1763	1761-1770	2
592	K447	1922	1921-1930	6
593	R648	1926	1921-1930	2
594	P673	1952	1951-1960	3
595	R172	1989	1981-1990	50
596	S325	1990	1981-1990	58
597	K776	1816	1811-1820	1
598	E145	1918	1911-1920	4
599	Q223	1929	1921-1930	2
600	S545	1947	1941-1950	13
601	K852	1878	1871-1880	1
602	K445	1922	1921-1930	4
603	L635	1938	1931-1940	6
604	S314	1996	1991-2000	6
605	E257	1994	1991-2000	1
606	S450	1938	1931-1940	1
607	S617	1827	1821-1830	1
608	S635	1930	1921-1930	1
609	R197	1976	1971-1980	19
610	L842	1874	1871-1880	4
611	L857	1890	1881-1890	3
612	R651	1929	1921-1930	6
613	S069	1637	1631-1640	3
614	Q928	1691	1691-1700	2
615	N253	1826	1821-1830	1
616	L922	1859	1851-1860	2
617	L778	1912	1911-1920	4
618	S380	1515	1511-1520	4
619	N879	1733	1731-1740	2
620	L397	1899	1891-1900	4
621	K758	1866	1861-1870	1
622	S324	1960	1951-1960	1
623	S700	1997	1991-2000	18
624	R735	1923	1921-1930	1
625	Q829	1654	1651-1660	1
626	R316	1682	1681-1690	2
627	P237	1740	1731-1740	1
628	E242	1671	1671-1680	5
629	K647	1928	1921-1930	2
630	K555	1938	1931-1940	6
631	P686	1945	1941-1950	9
632	E084	2011	2011-2020	69
633	Z149	1870	1861-1870	2
634	R956	1980	1971-1980	8
635	E121	1988	1981-1990	43
636	R212	1997	1991-2000	8
637	N728	1751	1751-1760	1
638	S012	1974	1971-1980	4
639	Q926	1654	1651-1660	1
640	R516	1548	1541-1550	2
641	S999	1972	1971-1980	52
642	Q665	1609	1601-1610	4
643	L898	1840	1831-1840	4
644	S014	1747	1741-1750	6
645	S047	1585	1581-1590	1
646	R840	1833	1831-1840	1
647	R227	1680	1671-1680	1
648	L569	1925	1921-1930	4
649	K843	1935	1931-1940	4
650	N982	1776	1771-1780	2
651	K344	1957	1951-1960	10
652	R144	1981	1981-1990	15
653	P336	1968	1961-1970	8
654	Q428	1615	1611-1620	1
655	R902	1902	1901-1910	1
656	L836	1876	1871-1880	1
657	S544	1945	1941-1950	7
658	M667	1831	1831-1840	1
659	N697	1755	1751-1760	2
660	L728	1916	1911-1920	2
661	K869	1896	1891-1900	4
662	E169	2003	2001-2010	9
663	L965	1856	1851-1860	1
664	L542	1871	1871-1880	1
665	K624	1939	1931-1940	9
666	Q295	1762	1761-1770	12
667	L247	1946	1941-1950	7
668	P257	1785	1781-1790	1
669	L766	1955	1951-1960	19
670	M372	1823	1821-1830	2
671	K882	1888	1881-1890	2
672	K726	1932	1931-1940	1
673	R910	1945	1941-1950	2
674	Z104	1880	1871-1880	1
675	P876	1943	1941-1950	7
676	P522	1954	1951-1960	22
677	K562	1929	1921-1930	13
678	R752	1984	1981-1990	3
679	R758	1981	1981-1990	3
680	K959	1904	1901-1910	11
681	N996	1766	1761-1770	3
682	N849	1745	1741-1750	1
683	S437	1932	1931-1940	2
684	N396	1779	1771-1780	2
685	R193	1997	1991-2000	3
686	L848	1860	1851-1860	1
687	L564	1916	1911-1920	1
688	P626	1948	1941-1950	11
689	Q944	1660	1651-1660	12
690	E005	1981	1981-1990	14
691	K472	1936	1931-1940	2
692	K827	1949	1941-1950	2
693	S026	1836	1831-1840	3
694	K436	1918	1911-1920	4
695	R332	1682	1681-1690	5
696	K628	1929	1921-1930	1
697	N346	1783	1781-1790	8
698	P593	1951	1951-1960	7
699	L767	1955	1951-1960	17
700	S131	1573	1571-1580	9
701	R134	1989	1981-1990	5
702	L938	1833	1831-1840	5
703	E025	1862	1861-1870	1
704	M972	1851	1851-1860	5
705	M529	1827	1821-1830	2
706	N827	1755	1751-1760	5
707	L852	1836	1831-1840	1
708	N239	1835	1831-1840	5
709	S721	1550	1541-1550	4
710	E243	1661	1661-1670	3
711	S716	1923	1921-1930	3
712	L983	1871	1871-1880	5
713	P683	1961	1961-1970	12
714	S306	1956	1951-1960	4
715	R000	1989	1981-1990	26
716	K645	1918	1911-1920	3
717	L584	1887	1881-1890	1
718	R312	1682	1681-1690	2
719	P663	1963	1961-1970	5
720	E187	1982	1981-1990	18
721	Q535	1684	1681-1690	3
722	L563	1915	1911-1920	3
723	S735	1965	1961-1970	3
724	N844	1736	1731-1740	6
725	P526	1956	1951-1960	12
726	N474	1751	1751-1760	1
727	N254	1828	1821-1830	3
728	S315	1955	1951-1960	19
729	N572	1761	1761-1770	5
730	R506	1998	1991-2000	17
731	N589	1765	1761-1770	1
732	Q822	1713	1711-1720	1
733	M898	1854	1851-1860	1
734	M493	1805	1801-1810	2
735	P664	1945	1941-1950	6
736	L695	1945	1941-1950	11
737	L874	1870	1861-1870	8
738	P443	1941	1941-1950	2
739	S847	1824	1821-1830	1
740	R572	1974	1971-1980	5
741	R537	1957	1951-1960	15
742	R835	1866	1861-1870	3
743	P738	1960	1951-1960	15
744	K865	1890	1881-1890	2
745	S407	1967	1961-1970	9
746	S654	1967	1961-1970	9
747	M973	1822	1821-1830	11
748	S682	1902	1901-1910	1
749	E040	1979	1971-1980	12
750	L543	1871	1871-1880	2
751	P999	1885	1881-1890	1
752	L687	1923	1921-1930	10
753	S536	1951	1951-1960	2
754	M948	1803	1801-1810	2
755	R815	1986	1981-1990	2
756	0808	1349	1341-1350	1
757	R827	1988	1981-1990	2
758	R315	1682	1681-1690	4
759	R130	2004	2001-2010	10
760	R844	1854	1851-1860	1
761	S640	1964	1961-1970	1
762	E036	1983	1981-1990	149
763	E162	2008	2001-2010	12
764	R178	1996	1991-2000	30
765	R443	1935	1931-1940	11
766	M882	1783	1781-1790	2
767	L532	1859	1851-1860	4
768	K342	1947	1941-1950	16
769	R597	1557	1551-1560	4
770	K622	1956	1951-1960	7
771	S750	1978	1971-1980	2
772	K656	1910	1901-1910	1
773	Q694	1627	1621-1630	9
774	K234	1918	1911-1920	4
775	L528	1899	1891-1900	5
776	M373	1824	1821-1830	1
777	P453	1962	1961-1970	7
778	R353	1585	1581-1590	3
779	S775	1666	1661-1670	1
780	K369	1936	1931-1940	5
781	R757	1981	1981-1990	1
782	Q494	1735	1731-1740	6
783	R033	1999	1991-2000	30
784	P528	1957	1951-1960	2
785	R717	1843	1841-1850	1
786	P982	1945	1941-1950	1
787	N992	1774	1771-1780	4
788	N224	1840	1831-1840	1
789	R623	1924	1921-1930	10
790	S201	1954	1951-1960	1
791	Q487	1782	1781-1790	1
792	S515	1978	1971-1980	27
793	K798	1848	1841-1850	2
794	L585	1887	1881-1890	5
795	R681	1842	1841-1850	1
796	K532	1922	1921-1930	8
797	R361	1673	1671-1680	1
798	N442	1769	1761-1770	6
799	K286	1943	1941-1950	2
800	N343	1784	1781-1790	4
801	K363	1922	1921-1930	1
802	K948	1936	1931-1940	5
803	Q932	1654	1651-1660	1
804	E057	1958	1951-1960	1
805	R068	1999	1991-2000	13
806	L772	1962	1961-1970	2
807	L688	1924	1921-1930	10
808	M696	1797	1791-1800	3
809	6703	1465	1461-1470	5
810	R871	1946	1941-1950	1
811	N962	1754	1751-1760	1
812	N836	1733	1731-1740	3
813	M957	1855	1851-1860	3
814	R431	1840	1831-1840	1
815	S692	1745	1741-1750	4
816	6403	1502	1501-1510	3
817	E321	1553	1551-1560	5
818	R224	1675	1671-1680	1
819	K856	1878	1871-1880	2
820	S090	1642	1641-1650	1
821	M988	1839	1831-1840	1
822	Q779	1631	1631-1640	3
823	M264	1863	1861-1870	3
824	K722	1928	1921-1930	8
825	R043	2006	2001-2010	34
826	S320	1989	1981-1990	24
827	K268	1907	1901-1910	14
828	R447	1951	1951-1960	1
829	R586	1924	1921-1930	1
830	N294	1788	1781-1790	3
831	S528	1967	1961-1970	16
832	R069	2005	2001-2010	8
833	K542	1924	1921-1930	4
834	P886	1960	1951-1960	4
835	R427	1645	1641-1650	5
836	L995	1846	1841-1850	2
837	M864	1840	1831-1840	5
838	B020	1551	1551-1560	5
839	R975	1832	1831-1840	3
840	P656	1943	1941-1950	13
841	N878	1732	1731-1740	3
842	R436	1967	1961-1970	3
843	R839	1653	1651-1660	3
844	M453	1810	1801-1810	3
845	P365	1939	1931-1940	11
846	P572	1954	1951-1960	6
847	S085	1625	1621-1630	2
848	M836	1835	1831-1840	1
849	R483	1836	1831-1840	2
850	K386	1924	1921-1930	9
851	S811	1885	1881-1890	6
852	R943	1926	1921-1930	3
853	S290	1980	1971-1980	1
854	K654	1910	1901-1910	2
855	K892	1936	1931-1940	8
856	P349	1731	1731-1740	3
857	S010	1957	1951-1960	6
858	N325	1787	1781-1790	4
859	Q276	1777	1771-1780	2
860	S107	1631	1631-1640	3
861	S976	1950	1941-1950	3
862	Q827	1620	1611-1620	18
863	S701	1998	1991-2000	21
864	M876	1842	1841-1850	1
865	L327	1926	1921-1930	20
866	S267	1950	1941-1950	20
867	S548	1976	1971-1980	49
868	Q872	1632	1631-1640	12
869	K793	1848	1841-1850	3
870	N563	1741	1741-1750	7
871	K376	1926	1921-1930	9
872	P624	1948	1941-1950	13
873	R274	1696	1691-1700	4
874	S978	1881	1881-1890	16
875	N699	1755	1751-1760	3
876	Q486	1735	1731-1740	1
877	P499	1954	1951-1960	21
878	Q469	1776	1771-1780	4
879	P436	1966	1961-1970	4
880	Q485	1788	1781-1790	3
881	P964	1948	1941-1950	6
882	M276	1864	1861-1870	7
883	S410	1936	1931-1940	7
884	S679	1927	1921-1930	10
885	E188	1978	1971-1980	3
886	K585	1938	1931-1940	3
887	N965	1759	1751-1760	7
888	P782	1869	1861-1870	2
889	R091	2006	2001-2010	17
890	K589	1881	1881-1890	6
891	L856	1890	1881-1890	5
892	M582	1863	1861-1870	1
893	K297	1895	1891-1900	4
894	M447	1809	1801-1810	1
895	S387	1995	1991-2000	34
896	N526	1762	1761-1770	2
897	L285	1938	1931-1940	1
898	Q358	1706	1701-1710	2
899	K263	1928	1921-1930	3
900	S134	1850	1841-1850	3
901	S322	1993	1991-2000	8
902	R551	1982	1981-1990	16
903	N362	1784	1781-1790	2
904	E073	1988	1981-1990	171
905	L483	1921	1921-1930	17
906	R209	2006	2001-2010	8
907	M595	1832	1831-1840	9
908	M586	1877	1871-1880	2
909	M448	1810	1801-1810	3
910	K965	1954	1951-1960	7
911	E172	2012	2011-2020	5
912	P573	1853	1851-1860	1
913	M284	1856	1851-1860	6
914	R105	1881	1881-1890	13
915	S599	1973	1971-1980	3
916	R492	1845	1841-1850	1
917	L577	1921	1921-1930	1
918	K469	1928	1921-1930	2
919	E256	1995	1991-2000	7
920	R916	1956	1951-1960	5
921	L275	1948	1941-1950	9
922	P688	1954	1951-1960	6
923	K536	1927	1921-1930	2
924	P379	1820	1811-1820	6
925	M384	1832	1831-1840	8
926	K346	1926	1921-1930	16
927	E077	1997	1991-2000	6
928	M333	1846	1841-1850	2
929	E069	1996	1991-2000	55
930	Q398	1698	1691-1700	2
931	Z156	1876	1871-1880	1
932	N756	1758	1751-1760	5
933	Q557	1740	1731-1740	8
934	M744	1847	1841-1850	1
935	P353	1936	1931-1940	12
936	L729	1945	1941-1950	1
937	L845	1862	1861-1870	1
938	N859	1745	1741-1750	7
939	L896	1833	1831-1840	1
940	R025	1988	1981-1990	6
941	S883	1995	1991-2000	3
942	5241	1382	1381-1390	1
943	E195	2000	1991-2000	39
944	S881	1715	1711-1720	4
945	R585	1924	1921-1930	3
946	P594	1857	1851-1860	2
947	R238	1980	1971-1980	18
948	S369	1981	1981-1990	10
949	M288	1794	1791-1800	3
950	P435	1968	1961-1970	7
951	S598	1994	1991-2000	62
952	L323	1931	1931-1940	16
953	L248	1946	1941-1950	14
954	N252	1834	1831-1840	1
955	N455	1771	1771-1780	10
956	L353	1914	1911-1920	1
957	K364	1922	1921-1930	1
958	M654	1834	1831-1840	5
959	E263	2003	2001-2010	9
960	S168	1891	1891-1900	2
961	R798	1791	1791-1800	5
962	Q775	1635	1631-1640	1
963	S553	1976	1971-1980	4
964	R992	1655	1651-1660	1
965	E055	2009	2001-2010	34
966	Q472	1776	1771-1780	3
967	R708	1844	1841-1850	1
968	R414	1658	1651-1660	3
969	R609	1892	1891-1900	4
970	R138	2005	2001-2010	3
971	K823	1848	1841-1850	1
972	K858	1890	1881-1890	1
973	N629	1762	1761-1770	1
974	S072	1589	1581-1590	2
975	L484	1922	1921-1930	20
976	N236	1838	1831-1840	1
977	P652	1958	1951-1960	8
978	L828	1864	1861-1870	5
979	L994	1828	1821-1830	1
980	P677	1959	1951-1960	5
981	S049	1562	1561-1570	1
982	M394	1810	1801-1810	1
983	S164	1846	1841-1850	6
984	R207	1977	1971-1980	9
985	K923	1934	1931-1940	6
986	R542	1982	1981-1990	1
987	K724	1908	1901-1910	6
988	Q473	1729	1721-1730	1
989	P878	1929	1921-1930	7
990	Z135	1852	1851-1860	1
991	0233	1405	1401-1410	1
992	P968	1853	1851-1860	1
993	N593	1761	1761-1770	2
994	N266	1836	1831-1840	3
995	S206	1935	1931-1940	2
996	P524	1959	1951-1960	3
997	N277	1782	1781-1790	1
998	Q366	1704	1701-1710	2
999	R151	2007	2001-2010	3
1000	S279	1983	1981-1990	1
1001	N672	1757	1751-1760	1
1002	Q654	1630	1621-1630	5
1003	N327	1786	1781-1790	1
1004	N264	1790	1781-1790	7
1005	K543	1949	1941-1950	6
1006	R693	1842	1841-1850	3
1007	S696	1972	1971-1980	10
1008	S797	1881	1881-1890	2
1009	P882	1896	1891-1900	85
1010	P446	1937	1931-1940	16
1011	S698	1992	1991-2000	14
1012	S329	1996	1991-2000	208
1013	K228	1909	1901-1910	3
1014	M345	1840	1831-1840	3
1015	L754	1955	1951-1960	2
1016	Q382	1671	1671-1680	2
1017	S053	1851	1851-1860	10
1018	P256	1719	1711-1720	7
1019	K887	1905	1901-1910	1
1020	R257	1990	1981-1990	12
1021	S520	1950	1941-1950	16
1022	E178	2011	2011-2020	42
1023	Q725	1658	1651-1660	3
1024	P338	1968	1961-1970	12
1025	K944	1925	1921-1930	1
1026	K467	1913	1911-1920	3
1027	K439	1920	1911-1920	7
1028	K272	1932	1931-1940	16
1029	S046	1585	1581-1590	5
1030	K922	1933	1931-1940	4
1031	R821	1963	1961-1970	12
1032	R082	1976	1971-1980	5
1033	S310	1978	1971-1980	18
1034	K463	1911	1911-1920	1
1035	L425	1939	1931-1940	1
1036	L756	1964	1961-1970	4
1037	R066	1978	1971-1980	7
1038	P355	1936	1931-1940	8
1039	N856	1755	1751-1760	2
1040	R024	1977	1971-1980	1
1041	L634	1932	1931-1940	3
1042	R565	1558	1551-1560	1
1043	L872	1870	1861-1870	16
1044	S995	1960	1951-1960	36
1045	P647	1926	1921-1930	2
1046	N542	1770	1761-1770	1
1047	E241	1660	1651-1660	4
1048	K398	1937	1931-1940	3
1049	S347	1967	1961-1970	17
1050	R801	1986	1981-1990	71
1051	R146	2001	2001-2010	7
1052	Q236	1946	1941-1950	6
1053	P927	1961	1961-1970	11
1054	R399	1630	1621-1630	3
1055	S285	1979	1971-1980	6
1056	Q675	1601	1601-1610	7
1057	S236	1655	1651-1660	1
1058	E054	1999	1991-2000	18
1059	S570	1975	1971-1980	3
1060	R617	1983	1981-1990	3
1061	P463	1962	1961-1970	1
1062	R081	1999	1991-2000	11
1063	N973	1756	1751-1760	2
1064	M242	1875	1871-1880	2
1065	R855	1949	1941-1950	8
1066	S516	1955	1951-1960	1
1067	S908	1637	1631-1640	1
1068	N642	1755	1751-1760	1
1069	R060	1996	1991-2000	12
1070	R452	1976	1971-1980	2
1071	Q796	1686	1681-1690	1
1072	L854	1892	1891-1900	1
1073	R463	1966	1961-1970	10
1074	K728	1911	1911-1920	6
1075	S979	1882	1881-1890	4
1076	R115	2006	2001-2010	9
1077	E267	2006	2001-2010	45
1078	L262	1921	1921-1930	3
1079	K673	1937	1931-1940	6
1080	P744	1955	1951-1960	5
1081	N454	1771	1771-1780	1
1082	Q739	1649	1641-1650	2
1083	R397	1630	1621-1630	6
1084	K388	1922	1921-1930	2
1085	P468	1953	1951-1960	8
1086	S003	1968	1961-1970	2
1087	R700	2008	2001-2010	12
1088	P492	1903	1901-1910	2
1089	K653	1951	1951-1960	7
1090	M338	1842	1841-1850	3
1091	5413	1361	1361-1370	1
1092	N398	1772	1771-1780	7
1093	N422	1772	1771-1780	1
1094	P367	1939	1931-1940	9
1095	Q993	1693	1691-1700	2
1096	L758	1964	1961-1970	4
1097	N345	1784	1781-1790	6
1098	L759	1964	1961-1970	2
1099	Q482	1774	1771-1780	2
1100	K434	1918	1911-1920	6
1101	S969	1867	1861-1870	3
1102	R762	1980	1971-1980	24
1103	E086	2001	2001-2010	9
1104	R153	2001	2001-2010	5
1105	R254	1667	1661-1670	11
1106	R322	1682	1681-1690	4
1107	M459	1814	1811-1820	3
1108	R428	1623	1621-1630	3
1109	R360	1673	1671-1680	1
1110	Q296	1762	1761-1770	7
1111	S211	1959	1951-1960	3
1112	P496	1951	1951-1960	5
1113	L222	1939	1931-1940	6
1114	M983	1850	1841-1850	1
1115	K829	1899	1891-1900	1
1116	K767	1926	1921-1930	11
1117	R650	1928	1921-1930	2
1118	K557	1944	1941-1950	1
1119	S300	1986	1981-1990	8
1120	M579	1856	1851-1860	2
1121	L679	1936	1931-1940	2
1122	R422	1542	1541-1550	10
1123	R302	1682	1681-1690	6
1124	P283	1728	1721-1730	1
1125	Q732	1628	1621-1630	13
1126	N799	1755	1751-1760	1
1127	L276	1919	1911-1920	12
1128	L626	1938	1931-1940	3
1129	M232	1877	1871-1880	1
1130	L267	1936	1931-1940	1
1131	K642	1923	1921-1930	3
1132	P638	1800	1791-1800	6
1133	M354	1831	1831-1840	2
1134	P627	1965	1961-1970	2
1135	R049	2004	2001-2010	8
1136	E279	1961	1961-1970	4
1137	L788	1949	1941-1950	6
1138	P759	1920	1911-1920	2
1139	S191	1989	1981-1990	112
1140	M456	1832	1831-1840	1
1141	N758	1745	1741-1750	7
1142	S627	1843	1841-1850	1
1143	Q424	1671	1671-1680	2
1144	N229	1835	1831-1840	2
1145	K775	1816	1811-1820	4
1146	K455	1907	1901-1910	1
1147	R846	1963	1961-1970	9
1148	K549	1937	1931-1940	1
1149	L288	1921	1921-1930	1
1150	K692	1923	1921-1930	8
1151	N293	1788	1781-1790	2
1152	L962	1908	1901-1910	1
1153	E282	2006	2001-2010	24
1154	M536	1799	1791-1800	3
1155	M472	1807	1801-1810	1
1156	K956	1894	1891-1900	9
1157	Q348	1670	1661-1670	1
1158	R378	1667	1661-1670	2
1159	K646	1927	1921-1930	5
1160	Q322	1763	1761-1770	1
1161	S706	1961	1961-1970	43
1162	R127	2008	2001-2010	8
1163	M923	1863	1861-1870	2
1164	P549	1942	1941-1950	2
1165	M969	1869	1861-1870	2
1166	N852	1745	1741-1750	2
1167	R991	1653	1651-1660	8
1168	N894	1770	1761-1770	3
1169	M947	1803	1801-1810	7
1170	R658	1931	1931-1940	4
1171	S411	1977	1971-1980	1
1172	Q267	1770	1761-1770	1
1173	K885	1951	1951-1960	2
1174	Q886	1631	1631-1640	4
1175	K274	1912	1911-1920	2
1176	M298	1854	1851-1860	2
1177	L862	1848	1841-1850	11
1178	R687	1842	1841-1850	2
1179	P924	1938	1931-1940	2
1180	E291	1934	1931-1940	6
1181	M283	1857	1851-1860	2
1182	K326	1901	1901-1910	12
1183	R292	1761	1761-1770	5
1184	K623	1959	1951-1960	2
1185	P288	1916	1911-1920	7
1186	L332	1923	1921-1930	18
1187	M256	1868	1861-1870	3
1188	P294	1963	1961-1970	15
1189	S221	1963	1961-1970	5
1190	L355	1835	1831-1840	1
1191	K558	1919	1911-1920	3
1192	N669	1760	1751-1760	1
1193	L954	1946	1941-1950	8
1194	R185	1988	1981-1990	10
1195	M454	1810	1801-1810	3
1196	Q939	1684	1681-1690	3
1197	S734	1947	1941-1950	18
1198	R677	1789	1781-1790	1
1199	S019	1550	1541-1550	1
1200	M367	1826	1821-1830	3
1201	R161	1952	1951-1960	4
1202	L757	1964	1961-1970	2
1203	P467	1922	1921-1930	3
1204	E251	1980	1971-1980	2
1205	K952	1936	1931-1940	8
1206	M894	1829	1821-1830	4
1207	5217	1355	1351-1360	1
1208	N729	1721	1721-1730	1
1209	Z100	1899	1891-1900	1
1210	Q264	1747	1741-1750	3
1211	K969	1956	1951-1960	9
1212	Q974	1650	1641-1650	4
1213	Q627	1696	1691-1700	1
1214	N433	1778	1771-1780	4
1215	R034	2005	2001-2010	6
1216	R226	1680	1671-1680	1
1217	S867	1662	1661-1670	1
1218	R685	1845	1841-1850	4
1219	L779	1912	1911-1920	7
1220	K765	1952	1951-1960	3
1221	P469	1963	1961-1970	2
1222	E168	2012	2011-2020	8
1223	Q752	1610	1601-1610	2
1224	L768	1938	1931-1940	10
1225	L824	1950	1941-1950	5
1226	M266	1864	1861-1870	1
1227	M737	1824	1821-1830	1
1228	E190	1968	1961-1970	18
1229	P494	1950	1941-1950	7
1230	R241	2009	2001-2010	13
1231	K477	1947	1941-1950	13
1232	N238	1836	1831-1840	3
1233	M868	1848	1841-1850	8
1234	S998	2008	2001-2010	24
1235	P242	1731	1731-1740	1
1236	E126	2012	2011-2020	22
1237	R359	1678	1671-1680	1
1238	R275	1696	1691-1700	4
1239	N947	1739	1731-1740	3
1240	L299	1925	1921-1930	14
1241	R070	1999	1991-2000	1
1242	R884	1962	1961-1970	4
1243	R725	1986	1981-1990	10
1244	E031	1992	1991-2000	43
1245	M956	1855	1851-1860	4
1246	M683	1791	1791-1800	10
1247	K778	1931	1931-1940	11
1248	N985	1756	1751-1760	3
1249	P865	1918	1911-1920	2
1250	P834	1963	1961-1970	3
1251	L384	1921	1921-1930	1
1252	E147	1950	1941-1950	2
1253	M346	1839	1831-1840	11
1254	L224	1946	1941-1950	13
1255	K533	1922	1921-1930	9
1256	M942	1852	1851-1860	3
1257	K896	1950	1941-1950	3
1258	K978	1934	1931-1940	4
1259	M588	1877	1871-1880	2
1260	R604	1890	1881-1890	4
1261	N838	1733	1731-1740	2
1262	N682	1751	1751-1760	3
1263	S039	1958	1951-1960	7
1264	L449	1920	1911-1920	10
1265	S096	1604	1601-1610	5
1266	N834	1733	1731-1740	2
1267	S328	1996	1991-2000	28
1268	M692	1886	1881-1890	1
1269	L957	1840	1831-1840	1
1270	K535	1926	1921-1930	6
1271	L745	1912	1911-1920	6
1272	M423	1823	1821-1830	6
1273	S408	1983	1981-1990	2
1274	L346	1910	1901-1910	15
1275	K454	1907	1901-1910	3
1276	S354	1857	1851-1860	6
1277	R440	1967	1961-1970	13
1278	M849	1832	1831-1840	1
1279	K668	1948	1941-1950	19
1280	P254	1727	1721-1730	5
1281	S055	1663	1661-1670	2
1282	6701	1350	1341-1350	3
1283	P386	1816	1811-1820	1
1284	S361	1997	1991-2000	2
1285	E252	2012	2011-2020	9
1286	P374	1964	1961-1970	34
1287	P347	1935	1931-1940	14
1288	S568	1976	1971-1980	7
1289	M962	1855	1851-1860	6
1290	P742	1938	1931-1940	4
1291	E134	1968	1961-1970	23
1292	K246	1932	1931-1940	8
1293	R554	1900	1891-1900	12
1294	M235	1878	1871-1880	1
1295	M892	1864	1861-1870	1
1296	P632	1962	1961-1970	5
1297	S691	1997	1991-2000	10
1298	Q632	1655	1651-1660	2
1299	S932	1682	1681-1690	1
1300	L486	1884	1881-1890	30
1301	N287	1788	1781-1790	4
1302	R869	1980	1971-1980	21
1303	R214	2008	2001-2010	48
1304	R997	1930	1921-1930	1
1305	S204	1939	1931-1940	1
1306	E096	1998	1991-2000	1
1307	S084	1624	1621-1630	2
1308	R050	2005	2001-2010	6
1309	R324	1682	1681-1690	3
1310	E124	1897	1891-1900	8
1311	M286	1851	1851-1860	4
1312	Q496	1783	1781-1790	1
1313	Z144	1865	1861-1870	1
1314	N339	1784	1781-1790	4
1315	K699	1928	1921-1930	11
1316	K497	1910	1901-1910	6
1317	Q667	1619	1611-1620	1
1318	M294	1853	1851-1860	2
1319	R893	1890	1881-1890	1
1320	S092	1601	1601-1610	5
1321	M554	1796	1791-1800	14
1322	M594	1874	1871-1880	7
1323	P273	1935	1931-1940	4
1324	R148	2001	2001-2010	5
1325	R333	1682	1681-1690	3
1326	M542	1860	1851-1860	1
1327	M237	1873	1871-1880	2
1328	R416	1648	1641-1650	1
1329	R147	2008	2001-2010	32
1330	Q254	1771	1771-1780	1
1331	E108	2001	2001-2010	10
1332	K448	1950	1941-1950	2
1333	L939	1859	1851-1860	8
1334	R635	1881	1881-1890	2
1335	N892	1770	1761-1770	8
1336	L936	1860	1851-1860	2
1337	N768	1747	1741-1750	1
1338	N769	1749	1741-1750	1
1339	K256	1942	1941-1950	1
1340	R186	1990	1981-1990	37
1341	K822	1848	1841-1850	2
1342	R556	1965	1961-1970	4
1343	L445	1945	1941-1950	18
1344	L552	1883	1881-1890	20
1345	S128	1981	1981-1990	17
1346	S680	1928	1921-1930	3
1347	L776	1942	1941-1950	2
1348	Q544	1684	1681-1690	1
1349	P323	1957	1951-1960	11
1350	N627	1768	1761-1770	1
1351	M368	1862	1861-1870	9
1352	P946	1920	1911-1920	17
1353	K353	1937	1931-1940	17
1354	K862	1890	1881-1890	1
1355	R460	1965	1961-1970	3
1356	E092	2010	2001-2010	23
1357	K866	1896	1891-1900	4
1358	R704	1845	1841-1850	2
1359	P363	1957	1951-1960	4
1360	N687	1751	1751-1760	2
1361	K284	1942	1941-1950	5
1362	E191	2013	2011-2020	16
1363	N888	1722	1721-1730	1
1364	R259	2007	2001-2010	22
1365	Q785	1627	1621-1630	7
1366	N552	1768	1761-1770	3
1367	R737	1876	1871-1880	1
1368	R080	1980	1971-1980	7
1369	N489	1767	1761-1770	1
1370	N525	1762	1761-1770	2
1371	M234	1878	1871-1880	3
1372	K698	1927	1921-1930	8
1373	R920	1949	1941-1950	1
1374	K684	1886	1881-1890	2
1375	R491	1844	1841-1850	1
1376	K938	1939	1931-1940	25
1377	L799	1939	1931-1940	7
1378	R861	1637	1631-1640	3
1379	S098	1638	1631-1640	7
1380	P839	1967	1961-1970	15
1381	L377	1894	1891-1900	2
1382	R626	1926	1921-1930	13
1383	R960	1583	1581-1590	3
1384	S512	1989	1981-1990	7
1385	S172	1868	1861-1870	1
1386	E233	2011	2011-2020	11
1387	N885	1734	1731-1740	3
1388	E034	1978	1971-1980	94
1389	R485	1838	1831-1840	1
1390	P548	1863	1861-1870	1
1391	N772	1746	1741-1750	3
1392	K566	1922	1921-1930	2
1393	S412	1989	1981-1990	3
1394	R167	2007	2001-2010	43
1395	R464	1965	1961-1970	7
1396	L638	1931	1931-1940	5
1397	K283	1939	1931-1940	4
1398	S196	1603	1601-1610	6
1399	R625	1925	1921-1930	4
1400	L698	1948	1941-1950	7
1401	S651	1988	1981-1990	5
1402	R907	1934	1931-1940	29
1403	Q547	1657	1651-1660	3
1404	M293	1854	1851-1860	1
1405	S650	1868	1861-1870	1
1406	P993	1957	1951-1960	4
1407	P838	1969	1961-1970	3
1408	M657	1849	1841-1850	1
1409	Z123	1890	1881-1890	1
1410	N634	1763	1761-1770	2
1411	P466	1934	1931-1940	9
1412	E179	2012	2011-2020	4
1413	S269	1994	1991-2000	30
1414	R441	1966	1961-1970	9
1415	S307	1995	1991-2000	37
1416	S231	1974	1971-1980	2
1417	S130	1844	1841-1850	4
1418	R449	1950	1941-1950	12
1419	M694	1829	1821-1830	4
1420	E008	2000	1991-2000	2
1421	R242	2009	2001-2010	9
1422	R456	1963	1961-1970	6
1423	L336	1933	1931-1940	2
1424	K989	1859	1851-1860	5
1425	L279	1928	1921-1930	1
1426	L295	1954	1951-1960	3
1427	S571	1961	1961-1970	28
1428	S293	1945	1941-1950	6
1429	R498	1851	1851-1860	3
1430	R018	1564	1561-1570	15
1431	L249	1946	1941-1950	10
1432	K288	1944	1941-1950	25
1433	N972	1756	1751-1760	3
1434	R296	2010	2001-2010	38
1435	S752	1841	1841-1850	1
1436	M362	1825	1821-1830	2
1437	S986	1933	1931-1940	8
1438	M329	1846	1841-1850	5
1439	E193	2010	2001-2010	3
1440	L684	1945	1941-1950	3
1441	E075	2009	2001-2010	10
1442	M364	1831	1831-1840	3
1443	L678	1935	1931-1940	5
1444	M994	1823	1821-1830	1
1445	R750	1972	1971-1980	35
1446	L786	1943	1941-1950	8
1447	L774	1935	1931-1940	2
1448	M492	1805	1801-1810	1
1449	R630	1793	1791-1800	1
1450	M374	1830	1821-1830	1
1451	R689	1842	1841-1850	1
1452	R809	1974	1971-1980	3
1453	R790	1534	1531-1540	3
1454	R404	1697	1691-1700	1
1455	M556	1799	1791-1800	1
1456	R349	1967	1961-1970	2
1457	L935	1833	1831-1840	1
1458	L889	1869	1861-1870	2
1459	R331	1682	1681-1690	1
1460	P926	1821	1821-1830	1
1461	K229	1911	1911-1920	5
1462	K269	1932	1931-1940	18
1463	P536	1951	1951-1960	7
1464	N635	1762	1761-1770	5
1465	L238	1947	1941-1950	2
1466	K935	1896	1891-1900	6
1467	N678	1764	1761-1770	1
1468	P676	1850	1841-1850	1
1469	R053	1998	1991-2000	5
1470	L755	1927	1921-1930	4
1471	K267	1907	1901-1910	16
1472	S255	1968	1961-1970	19
1473	L826	1952	1951-1960	6
1474	S656	1815	1811-1820	22
1475	R417	1649	1641-1650	1
1476	M955	1855	1851-1860	4
1477	S009	1993	1991-2000	12
1478	S550	1976	1971-1980	26
1479	R973	1558	1551-1560	1
1480	M896	1842	1841-1850	1
1481	L979	1876	1871-1880	3
1482	N989	1732	1731-1740	2
1483	R337	1981	1981-1990	3
1484	P869	1899	1891-1900	1
1485	K488	1944	1941-1950	28
1486	E058	1947	1941-1950	5
1487	S001	1949	1941-1950	1
1488	R684	1842	1841-1850	1
1489	R490	1843	1841-1850	2
1490	R734	1921	1921-1930	6
1491	R998	1934	1931-1940	4
1492	S186	1965	1961-1970	20
1493	E268	1998	1991-2000	37
1494	K769	1926	1921-1930	6
1495	R282	1989	1981-1990	38
1496	L229	1902	1901-1910	6
1497	E180	2013	2011-2020	6
1498	P428	1965	1961-1970	3
1499	Q438	1691	1691-1700	1
1500	S025	1906	1901-1910	1
1501	S563	1971	1971-1980	2
1502	R288	1824	1821-1830	11
1503	S524	1974	1971-1980	23
1504	Q446	1730	1721-1730	3
1505	N532	1774	1771-1780	4
1506	S987	1937	1931-1940	11
1507	P275	1963	1961-1970	8
1508	R808	1972	1971-1980	6
1509	R389	1671	1671-1680	1
1510	L875	1945	1941-1950	3
1511	Q879	1612	1611-1620	2
1512	L897	1837	1831-1840	2
1513	P452	1916	1911-1920	2
1514	S036	1584	1581-1590	1
1515	L368	1908	1901-1910	8
1516	S901	1682	1681-1690	1
1517	M975	1848	1841-1850	2
1518	R882	1985	1981-1990	2
1519	R937	1950	1941-1950	5
1520	M548	1832	1831-1840	1
1521	L785	1908	1901-1910	10
1522	L622	1884	1881-1890	1
1523	R546	1955	1951-1960	5
1524	N285	1788	1781-1790	2
1525	P835	1966	1961-1970	2
1526	P628	1953	1951-1960	8
1527	S855	1994	1991-2000	23
1528	L892	1843	1841-1850	4
1529	P543	1931	1931-1940	2
1530	R796	1874	1871-1880	1
1531	Z161	1880	1871-1880	1
1532	S157	1939	1931-1940	2
1533	P434	1960	1951-1960	7
1534	M445	1846	1841-1850	5
1535	P398	1907	1901-1910	3
1536	L565	1938	1931-1940	1
1537	N355	1781	1781-1790	4
1538	K423	1934	1931-1940	7
1539	S330	1963	1961-1970	14
1540	K636	1882	1881-1890	6
1541	P394	1963	1961-1970	4
1542	M428	1817	1811-1820	5
1543	K635	1889	1881-1890	1
1544	M945	1803	1801-1810	3
1545	E071	1976	1971-1980	143
1546	M893	1869	1861-1870	4
1547	S429	1927	1921-1930	9
1548	R793	1951	1951-1960	24
1549	Q689	1627	1621-1630	7
1550	R523	1977	1971-1980	6
1551	P922	1930	1921-1930	2
1552	M244	1872	1871-1880	3
1553	R171	1854	1851-1860	2
1554	S082	1926	1921-1930	1
1555	R104	1874	1871-1880	5
1556	P559	1962	1961-1970	9
1557	R722	1982	1981-1990	11
1558	P843	1844	1841-1850	1
1559	L395	1939	1931-1940	5
1560	N485	1773	1771-1780	4
1561	S523	1892	1891-1900	9
1562	Q963	1671	1671-1680	2
1563	K984	1916	1911-1920	2
1564	P489	1950	1941-1950	11
1565	R437	1964	1961-1970	28
1566	Q990	2003	2001-2010	16
1567	M797	1833	1831-1840	14
1568	L685	1942	1941-1950	2
1569	R620	1778	1771-1780	3
1570	K262	1943	1941-1950	8
1571	R418	1584	1581-1590	4
1572	S537	1963	1961-1970	6
1573	S588	1979	1971-1980	1
1574	S364	1958	1951-1960	12
1575	Q767	1630	1621-1630	11
1576	R873	1974	1971-1980	9
1577	R679	1971	1971-1980	8
1578	P724	1934	1931-1940	1
1579	L736	1939	1931-1940	6
1580	P654	1961	1961-1970	9
1581	S381	1948	1941-1950	20
1582	L644	1945	1941-1950	1
1583	Q339	1662	1661-1670	1
1584	R154	2002	2001-2010	4
1585	R307	1682	1681-1690	3
1586	R657	1537	1531-1540	2
1587	N364	1784	1781-1790	1
1588	R176	1999	1991-2000	19
1589	L596	1932	1931-1940	2
1590	E072	1986	1981-1990	151
1591	R140	2001	2001-2010	3
1592	M693	1829	1821-1830	1
1593	L576	1921	1921-1930	3
1594	E176	2005	2001-2010	1
1595	M524	1800	1791-1800	1
1596	P785	1954	1951-1960	7
1597	S806	1655	1651-1660	1
1598	N458	1771	1771-1780	5
1599	L743	1930	1921-1930	10
1600	K537	1929	1921-1930	3
1601	Q559	1740	1731-1740	2
1602	M535	1801	1801-1810	4
1603	N948	1739	1731-1740	1
1604	S767	1875	1871-1880	3
1605	Q435	1636	1631-1640	3
1606	Q946	1641	1641-1650	5
1607	K489	1902	1901-1910	6
1608	L765	1927	1921-1930	23
1609	R095	2005	2001-2010	49
1610	R396	1630	1621-1630	2
1611	M674	1794	1791-1800	4
1612	E050	1993	1991-2000	18
1613	M943	1791	1791-1800	4
1614	S110	1639	1631-1640	2
1615	L763	1949	1941-1950	3
1616	P852	1846	1841-1850	4
1617	E120	2008	2001-2010	60
1618	M332	1846	1841-1850	5
1619	R953	1634	1631-1640	7
1620	R191	1980	1971-1980	16
1621	L825	1952	1951-1960	3
1622	M466	1805	1801-1810	1
1623	S993	1865	1861-1870	3
1624	P974	1954	1951-1960	1
1625	K986	1859	1851-1860	6
1626	Q777	1655	1651-1660	3
1627	S352	1865	1861-1870	7
1628	K947	1936	1931-1940	8
1629	K884	1951	1951-1960	2
1630	R974	1558	1551-1560	1
1631	Q936	1654	1651-1660	4
1632	R075	2007	2001-2010	37
1633	L636	1934	1931-1940	12
1634	N762	1759	1751-1760	1
1635	N869	1734	1731-1740	1
1636	L723	1910	1901-1910	1
1637	K368	1936	1931-1940	3
1638	R175	2007	2001-2010	41
1639	N548	1773	1771-1780	2
1640	S980	1887	1881-1890	23
1641	L855	1892	1891-1900	1
1642	S447	1937	1931-1940	2
1643	K643	1927	1921-1930	9
1644	Q726	1656	1651-1660	20
1645	S723	1552	1551-1560	2
1646	R225	1680	1671-1680	1
1647	R281	1825	1821-1830	1
1648	S977	1878	1871-1880	6
1649	S374	1958	1951-1960	12
1650	R400	1697	1691-1700	1
1651	L974	1816	1811-1820	2
1652	M953	1810	1801-1810	2
1653	R096	2003	2001-2010	30
1654	S398	1928	1921-1930	4
1655	R854	1948	1941-1950	3
1656	R680	1799	1791-1800	1
1657	S773	1877	1871-1880	3
1658	R932	1942	1941-1950	1
1659	E177	2009	2001-2010	8
1660	Q678	1646	1641-1650	2
1661	R472	1825	1821-1830	8
1662	M732	1874	1871-1880	1
1663	K693	1925	1921-1930	6
1664	S360	1778	1771-1780	14
1665	N535	1771	1771-1780	1
1666	M686	1830	1821-1830	4
1667	R133	1986	1981-1990	9
1668	L675	1929	1921-1930	3
1669	N826	1755	1751-1760	2
1670	S628	1826	1821-1830	1
1671	K945	1936	1931-1940	2
1672	P578	1947	1941-1950	15
1673	P987	1949	1941-1950	3
1674	P935	1911	1911-1920	6
1675	Q887	1631	1631-1640	4
1676	K954	1936	1931-1940	10
1677	R179	2001	2001-2010	43
1678	S188	1985	1981-1990	82
1679	M593	1879	1871-1880	3
1680	Q495	1735	1731-1740	2
1681	E030	1991	1991-2000	150
1682	K339	1942	1941-1950	15
1683	Q432	1687	1681-1690	1
1684	K438	1920	1911-1920	12
1685	R311	1682	1681-1690	4
1686	R812	1965	1961-1970	6
1687	M236	1873	1871-1880	2
1688	L225	1924	1921-1930	10
1689	S232	1979	1971-1980	4
1690	L969	1828	1821-1830	1
1691	K223	1902	1901-1910	3
1692	S076	1982	1981-1990	7
1693	E115	1991	1991-2000	2
1694	S031	1857	1851-1860	1
1695	P289	1967	1961-1970	12
1696	S317	1987	1981-1990	12
1697	M422	1823	1821-1830	1
1698	Q455	1784	1781-1790	4
1699	Z103	1880	1871-1880	4
1700	L587	1888	1881-1890	6
1701	E037	1985	1981-1990	163
1702	R222	1675	1671-1680	3
1703	M774	1854	1851-1860	8
1704	R662	1946	1941-1950	1
1705	R834	1866	1861-1870	1
1706	R481	1834	1831-1840	6
1707	P842	1966	1961-1970	6
1708	R647	1900	1891-1900	1
1709	R195	2003	2001-2010	4
1710	N423	1772	1771-1780	4
1711	M269	1857	1851-1860	1
1712	K739	1926	1921-1930	6
1713	Q458	1734	1731-1740	4
1714	R435	1964	1961-1970	1
1715	M533	1801	1801-1810	5
1716	P892	1892	1891-1900	1
1717	L422	1929	1921-1930	1
1718	M568	1791	1791-1800	3
1719	Q666	1613	1611-1620	1
1720	P845	1960	1951-1960	5
1721	Q995	1649	1641-1650	17
1722	S994	1964	1961-1970	5
1723	N596	1769	1761-1770	2
1724	R819	1985	1981-1990	11
1725	K468	1923	1921-1930	4
1726	P866	1963	1961-1970	17
1727	R432	1849	1841-1850	3
1728	M555	1796	1791-1800	5
1729	K442	1921	1921-1930	8
1730	K826	1940	1931-1940	2
1731	R659	1911	1911-1920	3
1732	Q674	1623	1621-1630	2
1733	S199	1794	1791-1800	1
1734	R256	2007	2001-2010	16
1735	L496	1883	1881-1890	9
1736	N429	1778	1771-1780	3
1737	R192	1982	1981-1990	19
1738	N448	1776	1771-1780	2
1739	N866	1751	1751-1760	2
1740	Q942	1684	1681-1690	1
1741	Q545	1684	1681-1690	1
1742	P868	1962	1961-1970	13
1743	R786	1857	1851-1860	7
1744	K792	1848	1841-1850	4
1745	Q783	1625	1621-1630	4
1746	N476	1775	1771-1780	5
1747	P285	1908	1901-1910	6
1748	R733	2010	2001-2010	2
1749	L354	1832	1831-1840	5
1750	K573	1951	1951-1960	4
1751	P896	1956	1951-1960	7
1752	E182	2007	2001-2010	8
1753	S646	1972	1971-1980	1
1754	N828	1755	1751-1760	4
1755	R517	1936	1931-1940	2
1756	P799	1960	1951-1960	3
1757	L738	1943	1941-1950	7
1758	L793	1957	1951-1960	2
1759	P937	1844	1841-1850	4
1760	K675	1943	1941-1950	7
1761	E053	1542	1541-1550	2
1762	E062	1947	1941-1950	1
1763	N926	1734	1731-1740	2
1764	S073	1589	1581-1590	7
1765	P623	1952	1951-1960	4
1766	P579	1945	1941-1950	16
1767	S394	1967	1961-1970	3
1768	S720	1550	1541-1550	2
1769	R285	1630	1621-1630	3
1770	S393	1847	1841-1850	4
1771	R184	2000	1991-2000	10
1772	K427	1947	1941-1950	4
1773	N395	1779	1771-1780	4
1774	P422	1955	1951-1960	21
1775	R818	1987	1981-1990	5
1776	M398	1823	1821-1830	2
1777	N468	1778	1771-1780	1
1778	M726	1836	1831-1840	2
1779	P399	1959	1951-1960	8
1780	L846	1857	1851-1860	2
1781	N692	1751	1751-1760	6
1782	N247	1863	1861-1870	4
1783	S112	1645	1641-1650	13
1784	M724	1869	1861-1870	1
1785	E236	1668	1661-1670	1
1786	P848	1846	1841-1850	7
1787	K337	1906	1901-1910	2
1788	Q324	1743	1741-1750	5
1789	L827	1864	1861-1870	12
1790	Q873	1631	1631-1640	4
1791	Q983	1648	1641-1650	2
1792	S631	1953	1951-1960	5
1793	M375	1841	1841-1850	1
1794	R326	1682	1681-1690	9
1795	M335	1840	1831-1840	2
1796	M494	1805	1801-1810	3
1797	L953	1945	1941-1950	5
1798	S152	1846	1841-1850	1
1799	K676	1948	1941-1950	7
1800	P997	1963	1961-1970	4
1801	R157	2006	2001-2010	18
1802	R507	1877	1871-1880	7
1803	K924	1934	1931-1940	6
1804	E240	1664	1661-1670	3
1805	M433	1807	1801-1810	6
1806	L952	1907	1901-1910	5
1807	P364	1957	1951-1960	7
1808	L488	1885	1881-1890	3
1809	R906	1936	1931-1940	13
1810	K963	1907	1901-1910	4
1811	K652	1951	1951-1960	6
1812	R484	1837	1831-1840	4
1813	N978	1756	1751-1760	15
1814	K325	1893	1891-1900	3
1815	S217	1931	1931-1940	1
1816	S296	1945	1941-1950	1
1817	L946	1825	1821-1830	5
1818	L334	1933	1931-1940	2
1819	R089	2007	2001-2010	17
1820	R330	1682	1681-1690	8
1821	R804	2008	2001-2010	23
1822	R477	1830	1821-1830	3
1823	P965	1921	1921-1930	28
1824	P376	1964	1961-1970	19
1825	K365	1928	1921-1930	1
1826	S141	1850	1841-1850	4
1827	K942	1946	1941-1950	38
1828	P875	1876	1871-1880	2
1829	S340	1977	1971-1980	3
1830	L998	1874	1871-1880	3
1831	R061	1980	1971-1980	21
1832	L255	1909	1901-1910	2
1833	M467	1805	1801-1810	1
1834	N674	1755	1751-1760	1
1835	P235	1781	1781-1790	1
1836	R781	1843	1841-1850	7
1837	K378	1929	1921-1930	5
1838	M278	1859	1851-1860	1
1839	L789	1949	1941-1950	7
1840	R159	1978	1971-1980	11
1841	S129	1989	1981-1990	4
1842	Q894	1627	1621-1630	4
1843	M634	1847	1841-1850	7
1844	R629	1793	1791-1800	3
1845	P333	1949	1941-1950	12
1846	Q425	1660	1651-1660	1
1847	L586	1887	1881-1890	1
1848	R606	1938	1931-1940	6
1849	L589	1893	1891-1900	3
1850	S165	2006	2001-2010	59
1851	Q748	1657	1651-1660	14
1852	P475	1745	1741-1750	10
1853	Q479	1774	1771-1780	3
1854	M285	1851	1851-1860	1
1855	M359	1829	1821-1830	1
1856	R829	1836	1831-1840	1
1857	K554	1936	1931-1940	5
1858	R616	1975	1971-1980	26
1859	S931	1651	1651-1660	1
1860	R136	2008	2001-2010	20
1861	L599	1884	1881-1890	1
1862	L683	1934	1931-1940	3
1863	K295	1893	1891-1900	6
1864	E127	1995	1991-2000	9
1865	S812	1883	1881-1890	11
1866	L747	1939	1931-1940	9
1867	R947	1637	1631-1640	3
1868	L522	1897	1891-1900	1
1869	P527	1955	1951-1960	14
1870	S037	1993	1991-2000	13
1871	E231	1955	1951-1960	34
1872	R555	1977	1971-1980	50
1873	Z106	1881	1881-1890	1
1874	S988	1938	1931-1940	17
1875	P836	1959	1951-1960	1
1876	L298	1922	1921-1930	13
1877	R026	1639	1631-1640	3
1878	K485	1895	1891-1900	23
1879	K733	1919	1911-1920	2
1880	S549	1976	1971-1980	7
1881	M388	1823	1821-1830	2
1882	R158	2004	2001-2010	3
1883	S514	1839	1831-1840	4
1884	P972	1859	1851-1860	1
1885	L236	1928	1921-1930	11
1886	Q972	1656	1651-1660	10
1887	L699	1948	1941-1950	7
1888	M993	1822	1821-1830	3
1889	K279	1922	1921-1930	15
1890	S389	1930	1921-1930	3
1891	S557	1971	1971-1980	1
1892	R234	1696	1691-1700	2
1893	K399	1937	1931-1940	3
1894	S608	1961	1961-1970	2
1895	L863	1851	1851-1860	1
1896	P773	1942	1941-1950	2
1897	R810	1960	1951-1960	1
1898	R008	1970	1961-1970	27
1899	P649	1965	1961-1970	1
1900	S292	1922	1921-1930	1
1901	N453	1776	1771-1780	4
1902	R783	1844	1841-1850	5
1903	R078	2007	2001-2010	5
1904	R788	1583	1581-1590	6
1905	L835	1833	1831-1840	5
1906	R552	1936	1931-1940	8
1907	S539	1983	1981-1990	8
1908	E280	1975	1971-1980	3
1909	Q898	1628	1621-1630	6
1910	N445	1776	1771-1780	1
1911	M725	1836	1831-1840	3
1912	P366	1939	1931-1940	12
1913	L227	1916	1911-1920	2
1914	L359	1907	1901-1910	3
1915	S694	1988	1981-1990	9
1916	E059	1965	1961-1970	1
1917	L435	1894	1891-1900	3
1918	Q364	1681	1681-1690	4
1919	S161	1952	1951-1960	25
1920	K927	1937	1931-1940	3
1921	L274	1948	1941-1950	15
1922	L878	1855	1851-1860	2
1923	S377	1977	1971-1980	1
1924	R791	2009	2001-2010	21
1925	L269	1927	1921-1930	5
1926	R550	1961	1961-1970	24
1927	S280	1637	1631-1640	1
1928	R494	1847	1841-1850	1
1929	S850	1961	1961-1970	10
1930	S649	1956	1951-1960	32
1931	M746	1848	1841-1850	5
1932	M296	1854	1851-1860	3
1933	S880	1715	1711-1720	6
1934	P995	1905	1901-1910	1
1935	N957	1762	1761-1770	1
1936	S136	1846	1841-1850	5
1937	M655	1834	1831-1840	4
1938	P928	1957	1951-1960	8
1939	E292	1937	1931-1940	10
1940	M997	1836	1831-1840	3
1941	Q369	1687	1681-1690	1
1942	S313	1982	1981-1990	25
1943	E105	2006	2001-2010	15
1944	0109	1425	1421-1430	1
1945	R030	1550	1541-1550	7
1946	R497	1850	1841-1850	4
1947	Q456	1784	1781-1790	4
1948	K926	1937	1931-1940	4
1949	K985	1859	1851-1860	1
1950	P287	1916	1911-1920	4
1951	S816	1816	1811-1820	5
1952	R121	1991	1991-2000	9
1953	L454	1951	1951-1960	8
1954	M853	1869	1861-1870	2
1955	N647	1760	1751-1760	3
1956	N646	1760	1751-1760	2
1957	P567	1967	1961-1970	7
1958	R853	1976	1971-1980	7
1959	S802	1840	1831-1840	3
1960	M832	1863	1861-1870	1
1961	K933	1945	1941-1950	7
1962	R300	1682	1681-1690	2
1963	R216	2004	2001-2010	30
1964	K997	1893	1891-1900	8
1965	S105	1646	1641-1650	1
1966	P978	1928	1921-1930	1
1967	Q489	1738	1731-1740	4
1968	R674	1985	1981-1990	9
1969	E266	1998	1991-2000	20
1970	R035	1977	1971-1980	2
1971	R071	2005	2001-2010	27
1972	5234	1375	1371-1380	1
1973	M998	1796	1791-1800	14
1974	P558	1962	1961-1970	1
1975	M633	1845	1841-1850	2
1976	Q683	1646	1641-1650	3
1977	E017	1981	1981-1990	3
1978	6255	1480	1471-1480	3
1979	S094	1604	1601-1610	8
1980	N594	1761	1761-1770	2
1981	P669	1893	1891-1900	10
1982	N243	1835	1831-1840	2
1983	L955	1946	1941-1950	16
1984	S383	1955	1951-1960	7
1985	K772	1942	1941-1950	4
1986	L495	1889	1881-1890	2
1987	L379	1890	1881-1890	5
1988	K937	1934	1931-1940	36
1989	L762	1942	1941-1950	28
1990	S860	1662	1661-1670	1
1991	R495	1848	1841-1850	4
1992	R611	1939	1931-1940	1
1993	P855	1960	1951-1960	3
1994	R868	1976	1971-1980	2
1995	Q957	1655	1651-1660	3
1996	R488	1841	1841-1850	1
1997	K854	1878	1871-1880	2
1998	K828	1899	1891-1900	1
[truncated: 1,681 more rows]
