# Supplementary material for: Frequency patterns of semantic change: corpus-based evidence of a near-critical dynamics in language change
Source: R Soc Open Sci. 2017 Nov 8;4(11):170830. doi: 10.1098/rsos.170830 (PMC5717648; doi:10.1098/rsos.170830)
Supplement: full_data.zip [file rsos170830supp2.gz › alors_que.csv]

	Decade	Occurrences	Nombre de mots	Frequence	Average frequency	Normalized average frequency
0	1321-1330	0	247971	0.0	0.0	0.0
1	1331-1340	0	187017	0.0	0.0	0.0
2	1341-1350	5	589308	0.8484527615440483	0.16969055230880964	0.000414588547407943
3	1351-1360	2	318194	0.6285473641866284	0.29540002514613534	0.0007217223685307551
4	1361-1370	6	662712	0.9053706587476913	0.4764741568956736	0.001164123316808523
5	1371-1380	2	971929	0.2057763478608005	0.5176294264678336	0.0012646740145224012
6	1381-1390	4	241822	1.6541092208318515	0.848451270634204	0.0020729390944436
7	1391-1400	9	1263737	0.7121734981250055	0.8211954179503953	0.0020063475003990416
8	1401-1410	2	765291	0.2613384973820416	0.7477536445894781	0.0018269143043696285
9	1411-1420	0	324443	0.0	0.5666795128399398	0.0013845133560918604
10	1421-1430	1	298510	0.33499715252420353	0.5925236737726205	0.0014476558999416687
11	1431-1440	1	213190	0.46906515314977254	0.35551486023620466	0.0008685951426396175
12	1441-1450	0	386463	0.0	0.21308016061120352	0.0005205981892762322
13	1451-1460	16	694796	2.302834213207906	0.6213793037763764	0.001518156075496682
14	1461-1470	5	537606	0.9300491437967583	0.8073891325357281	0.0019726159358700412
15	1471-1480	3	183566	1.6342895743220422	1.0672476168952958	0.0026075030883745813
16	1481-1490	0	457731	0.0	0.9734345862653413	0.002378298765755434
17	1491-1500	4	626697	0.6382669775026847	1.1010879817658783	0.002690181985487943
18	1501-1510	5	162065	3.085181871471323	1.2575575134185617	0.003072468889259894
19	1511-1520	4	216624	1.8465174680552476	1.4408511782702595	0.0035202926085300835
20	1521-1530	4	252956	1.5813026771454326	1.4302537988349375	0.003494401054247053
21	1531-1540	6	194542	3.0841669151134457	2.0470871818576266	0.0050014505203523464
22	1541-1550	35	957168	3.6566203634053793	2.6507578590381655	0.006476340817777914
23	1551-1560	35	1949051	1.7957457244576978	2.3928706296354405	0.005846269842237904
24	1561-1570	29	480126	6.040081145366008	3.2315833650975927	0.007895415713688661
25	1571-1580	42	945849	4.440455083210956	3.803413846310697	0.009292513933619542
26	1581-1590	43	842175	5.105827173687179	4.207745898025444	0.010280379408214899
27	1591-1600	1	676127	0.14790120790916497	3.506002066926201	0.008565876440138837
28	1601-1610	83	2099839	3.9526839914869663	3.9373897203320554	0.009619844254857119
29	1611-1620	62	794187	7.80672562003659	4.2907186152661705	0.01048309863947016
30	1621-1630	221	2095458	10.546620356981625	5.511951670020305	0.013466819485022478
31	1631-1640	201	2094158	9.598129654018464	6.410412166086561	0.015661941292921686
32	1641-1650	105	1247594	8.416199500799138	8.064071824664557	0.019702168320465948
33	1651-1660	195	2303221	8.466404222608253	8.966815870888814	0.02190775571300491
34	1661-1670	60	2481229	2.418156486160689	7.889102044113635	0.019274681544261218
35	1671-1680	53	2015147	2.6300810809335498	6.305794188904019	0.015406338287316903
36	1681-1690	167	1684489	9.913985784412958	6.3689654149829185	0.01556067844651662
37	1691-1700	73	1871214	3.901210657893752	5.4659676464018405	0.013354471158633292
38	1701-1710	30	809750	3.704847175054029	4.513656236890995	0.011027780611768857
39	1711-1720	65	1714151	3.791964651888894	4.788417870036637	0.011699079189205168
40	1721-1730	47	1125965	4.174197244141692	5.097241102678265	0.01245359718496085
41	1731-1740	154	2909061	5.293804426926764	4.173204831181026	0.01019598855360275
42	1741-1750	119	2136771	5.569150835536424	4.506792866709561	0.011011012001877922
43	1751-1760	181	2483475	7.288174835663737	5.223458398831502	0.012761971721774778
44	1761-1770	229	3287236	6.966338893830562	5.858333247219835	0.014313100158790844
45	1771-1780	252	3011727	8.367292254576858	6.69695224930687	0.01636201702053361
46	1781-1790	253	2767020	9.143410600573903	7.466873484036297	0.018243091258208957
47	1791-1800	231	2497443	9.24946034804398	8.202935386537808	0.02004144025765756
48	1801-1810	151	1436685	10.510306713023384	8.847361762009736	0.021615905018854534
49	1811-1820	128	1624933	7.877247861911846	9.029543555625995	0.022061012210456366
50	1821-1830	215	3062877	7.019544043068005	8.759993913324223	0.021402447587171677
51	1831-1840	407	7375086	5.518579715545012	8.035027736318444	0.019631207702833626
52	1841-1850	530	11919516	4.446489270201911	7.0744335207500315	0.017284280575410368
53	1851-1860	316	5771056	5.475600999193215	6.0674923779839975	0.014824118474311527
54	1861-1870	283	6858196	4.126449579452089	5.317332721492046	0.012991325793296172
55	1871-1880	278	5715634	4.863852374032348	4.886194387684915	0.011937967117088364
56	1881-1890	445	7679389	5.794731846504976	4.941424813876909	0.012072906286394559
57	1891-1900	540	4613910	11.703739344720638	6.392874828780654	0.015619094009439293
58	1901-1910	473	4804354	9.845236216981514	7.266801872338313	0.017754275600867692
59	1911-1920	492	5036866	9.767978739160423	8.39510770427998	0.020510956332540464
60	1921-1930	1510	11280218	13.386266116488175	10.099590452771144	0.02467535451007037
61	1931-1940	1776	10897083	16.297939549510637	12.200231993372277	0.029807649225911153
62	1941-1950	2045	12300750	16.625002540495498	13.18448463252725	0.032212378696100455
63	1951-1960	1857	9976887	18.61302027375874	14.938041443882693	0.03649667479464886
64	1961-1970	2489	13891857	17.916971071614114	16.56783991037343	0.040478604074721154
65	1971-1980	2174	10280590	21.146646252792884	18.119915937634374	0.0442706416210295
66	1981-1990	3506	15628128	22.43390891090731	19.34710980991371	0.04726892595668491
67	1991-2000	2442	10606407	23.02381947062752	20.626873195940114	0.05039564831110918
68	2001-2010	2462	11205157	21.972025916281225	21.29867432444461	0.05203699516409622
69	2011-2020	452	2099905	21.5247832640048	22.020236762922746	0.053799919022628866
