# Supplementary material for: Frequency patterns of semantic change: corpus-based evidence of a near-critical dynamics in language change
Source: R Soc Open Sci. 2017 Nov 8;4(11):170830. doi: 10.1098/rsos.170830 (PMC5717648; doi:10.1098/rsos.170830)
Supplement: full_data.zip [file rsos170830supp2.gz › a_mesure_de_complet.csv]

	Cote	Date	Decade	Occurrences
0	P527	1955	1951-1960	1
1	P353	1936	1931-1940	1
2	E231	1955	1951-1960	1
3	S318	1985	1981-1990	5
4	M499	1805	1801-1810	8
5	R158	2004	2001-2010	1
6	P594	1857	1851-1860	1
7	P435	1968	1961-1970	3
8	S598	1994	1991-2000	4
9	M993	1822	1821-1830	1
10	S805	1885	1881-1890	2
11	L353	1914	1911-1920	1
12	S187	1984	1981-1990	3
13	R008	1970	1961-1970	15
14	P649	1965	1961-1970	1
15	N445	1776	1771-1780	1
16	P366	1939	1931-1940	2
17	P873	1957	1951-1960	1
18	M885	1837	1831-1840	1
19	S161	1952	1951-1960	1
20	L274	1948	1941-1950	1
21	S249	1989	1981-1990	1
22	P677	1959	1951-1960	2
23	L462	1883	1881-1890	1
24	P447	1950	1941-1950	1
25	R858	1960	1951-1960	1
26	M655	1834	1831-1840	1
27	S372	1993	1991-2000	1
28	P446	1937	1931-1940	1
29	S747	1560	1551-1560	1
30	K926	1937	1931-1940	1
31	E117	1985	1981-1990	1
32	S336	1847	1841-1850	1
33	R257	1990	1981-1990	1
34	P338	1968	1961-1970	3
35	E266	1998	1991-2000	1
36	R129	2008	2001-2010	1
37	R821	1963	1961-1970	1
38	K922	1933	1931-1940	1
39	P823	1964	1961-1970	5
40	P558	1962	1961-1970	1
41	L756	1964	1961-1970	1
42	R295	1997	1991-2000	1
43	E161	2012	2011-2020	1
44	P647	1926	1921-1930	2
45	P927	1961	1961-1970	2
46	L762	1942	1941-1950	1
47	N244	1835	1831-1840	1
48	P463	1962	1961-1970	1
49	S123	1970	1961-1970	1
50	S400	1979	1971-1980	1
51	E076	1946	1941-1950	1
52	P487	1956	1951-1960	1
53	L992	1878	1871-1880	1
54	P867	1926	1921-1930	1
55	E267	2006	2001-2010	1
56	E283	2008	2001-2010	2
57	K996	1923	1921-1930	1
58	P565	1964	1961-1970	1
59	M299	1854	1851-1860	1
60	R678	1791	1791-1800	1
61	R433	1967	1961-1970	1
62	R122	2008	2001-2010	2
63	K689	1923	1921-1930	1
64	P292	1967	1961-1970	2
65	P367	1939	1931-1940	1
66	R518	1940	1931-1940	1
67	R762	1980	1971-1980	1
68	P348	1935	1931-1940	1
69	P496	1951	1951-1960	2
70	R883	1960	1951-1960	2
71	R493	1846	1841-1850	1
72	M954	1855	1851-1860	1
73	K974	1959	1951-1960	7
74	R283	2009	2001-2010	1
75	P737	1960	1951-1960	3
76	R297	1978	1971-1980	1
77	P449	1923	1921-1930	1
78	P759	1920	1911-1920	1
79	L485	1884	1881-1890	1
80	S191	1989	1981-1990	1
81	S312	1995	1991-2000	4
82	P362	1957	1951-1960	1
83	M399	1823	1821-1830	1
84	P457	1949	1941-1950	9
85	S522	1991	1991-2000	1
86	P462	1966	1961-1970	3
87	M469	1807	1801-1810	2
88	K779	1931	1931-1940	3
89	L996	1874	1871-1880	2
90	L862	1848	1841-1850	1
91	K888	1933	1931-1940	2
92	P429	1966	1961-1970	1
93	P343	1963	1961-1970	1
94	N676	1757	1751-1760	1
95	R009	1970	1961-1970	9
96	K968	1956	1951-1960	4
97	P949	1965	1961-1970	1
98	S683	1987	1981-1990	2
99	S734	1947	1941-1950	1
100	E251	1980	1971-1980	1
101	P523	1951	1951-1960	3
102	M777	1866	1861-1870	3
103	N729	1721	1721-1730	1
104	K969	1956	1951-1960	19
105	L575	1914	1911-1920	1
106	P469	1963	1961-1970	1
107	P575	1895	1891-1900	1
108	E190	1968	1961-1970	2
109	P494	1950	1941-1950	1
110	E126	2012	2011-2020	1
111	R745	1963	1961-1970	1
112	L777	1952	1951-1960	2
113	S619	1969	1961-1970	1
114	E083	1988	1981-1990	3
115	R107	1881	1881-1890	1
116	S406	1845	1841-1850	1
117	K782	1931	1931-1940	3
118	S590	1603	1601-1610	24
119	L769	1962	1961-1970	2
120	M942	1852	1851-1860	1
121	K967	1956	1951-1960	4
122	S328	1996	1991-2000	1
123	R215	1999	1991-2000	1
124	P589	1930	1921-1930	3
125	P674	1962	1961-1970	1
126	S361	1997	1991-2000	2
127	R188	1985	1981-1990	1
128	P748	1955	1951-1960	2
129	P374	1964	1961-1970	1
130	K737	1946	1941-1950	1
131	S543	1966	1961-1970	1
132	N443	1775	1771-1780	1
133	E035	1981	1981-1990	7
134	R214	2008	2001-2010	1
135	L486	1884	1881-1890	1
136	R869	1980	1971-1980	2
137	P797	1927	1921-1930	1
138	S597	1991	1991-2000	3
139	P774	1898	1891-1900	1
140	R031	2001	2001-2010	1
141	S385	1937	1931-1940	1
142	P358	1961	1961-1970	1
143	M286	1851	1851-1860	1
144	S343	1951	1951-1960	1
145	E166	1955	1951-1960	5
146	M594	1874	1871-1880	1
147	K964	1954	1951-1960	4
148	R007	1970	1961-1970	12
149	P368	1939	1931-1940	4
150	P345	1935	1931-1940	2
151	R147	2008	2001-2010	1
152	R124	2008	2001-2010	1
153	L244	1929	1921-1930	5
154	S128	1981	1981-1990	3
155	L796	1949	1941-1950	3
156	L776	1942	1941-1950	1
157	P595	1857	1851-1860	1
158	P323	1957	1951-1960	1
159	P547	1959	1951-1960	1
160	Q326	1783	1781-1790	1
161	S703	1983	1981-1990	2
162	R802	2009	2001-2010	2
163	L594	1925	1921-1930	2
164	N829	1748	1741-1750	1
165	K777	1931	1931-1940	3
166	P328	1942	1941-1950	1
167	P488	1907	1901-1910	1
168	R298	2008	2001-2010	1
169	E052	1914	1911-1920	1
170	P372	1964	1961-1970	1
171	P458	1944	1941-1950	3
172	R522	1960	1951-1960	1
173	P839	1967	1961-1970	1
174	P357	1961	1961-1970	1
175	P699	1949	1941-1950	1
176	S512	1989	1981-1990	1
177	E034	1978	1971-1980	1
178	R485	1838	1831-1840	1
179	P585	1957	1951-1960	1
180	R464	1965	1961-1970	1
181	9998	1330	1321-1330	1
182	S379	1934	1931-1940	2
183	S196	1603	1601-1610	16
184	E032	1993	1991-2000	1
185	S527	1946	1941-1950	1
186	S651	1988	1981-1990	1
187	P849	1846	1841-1850	1
188	P466	1934	1931-1940	2
189	P685	1961	1961-1970	1
190	S269	1994	1991-2000	2
191	R177	1978	1971-1980	1
192	R795	1975	1971-1980	1
193	R524	1886	1881-1890	1
194	S231	1974	1971-1980	2
195	S307	1995	1991-2000	1
196	R038	1992	1991-2000	1
197	P482	1911	1911-1920	2
198	Q526	1710	1701-1710	4
199	S571	1961	1961-1970	3
200	L459	1883	1881-1890	1
201	R296	2010	2001-2010	2
202	R005	1970	1961-1970	24
203	R536	1960	1951-1960	1
204	R955	1926	1921-1930	1
205	P877	1928	1921-1930	2
206	R750	1972	1971-1980	1
207	P698	1952	1951-1960	1
208	K973	1959	1951-1960	2
209	P332	1949	1941-1950	1
210	S625	1849	1841-1850	1
211	R828	1984	1981-1990	1
212	R142	1997	1991-2000	2
213	R349	1967	1961-1970	1
214	K269	1932	1931-1940	1
215	E020	1966	1961-1970	1
216	K267	1907	1901-1910	4
217	K972	1959	1951-1960	2
218	R337	1981	1981-1990	1
219	L697	1954	1951-1960	1
220	S509	1966	1961-1970	1
221	E268	1998	1991-2000	4
222	P477	1964	1961-1970	3
223	S186	1965	1961-1970	2
224	M966	1860	1851-1860	1
225	K769	1926	1921-1930	1
226	E128	1987	1981-1990	1
227	S250	1990	1981-1990	1
228	S122	1967	1961-1970	1
229	P599	1954	1951-1960	1
230	R288	1824	1821-1830	1
231	P474	1924	1921-1930	1
232	R183	1950	1941-1950	1
233	P762	1966	1961-1970	1
234	L784	1908	1901-1910	2
235	R450	1992	1991-2000	5
236	R012	1975	1971-1980	1
237	R546	1955	1951-1960	1
238	L578	1926	1921-1930	1
239	P772	1959	1951-1960	2
240	L263	1923	1921-1930	2
241	P437	1945	1941-1950	1
242	R355	1990	1981-1990	1
243	E071	1976	1971-1980	1
244	P885	1956	1951-1960	1
245	R870	1985	1981-1990	1
246	L243	1929	1921-1930	6
247	S700	1997	1991-2000	1
248	P489	1950	1941-1950	1
249	Q990	2003	2001-2010	1
250	R437	1964	1961-1970	1
251	E084	2011	2011-2020	4
252	E064	2006	2001-2010	3
253	S364	1958	1951-1960	2
254	R873	1974	1971-1980	2
255	R679	1971	1971-1980	3
256	P654	1961	1961-1970	1
257	P562	1964	1961-1970	1
258	R144	1981	1981-1990	2
259	K525	1922	1921-1930	1
260	L546	1910	1901-1910	1
261	E033	1977	1971-1980	3
262	E072	1986	1981-1990	1
263	E050	1993	1991-2000	1
264	R348	1980	1971-1980	1
265	L763	1949	1941-1950	1
266	P439	1931	1931-1940	10
267	R191	1980	1971-1980	1
268	R064	1981	1981-1990	3
269	R746	1963	1961-1970	7
270	N237	1838	1831-1840	1
271	P956	1945	1941-1950	1
272	R090	1974	1971-1980	1
273	M985	1845	1841-1850	2
274	R096	2003	2001-2010	1
275	P683	1961	1961-1970	6
276	N482	1770	1761-1770	2
277	L873	1870	1861-1870	1
278	M378	1833	1831-1840	1
279	S225	1950	1941-1950	1
280	K538	1913	1911-1920	1
281	S885	1993	1991-2000	3
282	R805	1998	1991-2000	2
283	P483	1875	1871-1880	1
284	P578	1947	1941-1950	6
285	M488	1804	1801-1810	1
286	P935	1911	1911-1920	1
287	R179	2001	2001-2010	1
288	M474	1809	1801-1810	1
289	S188	1985	1981-1990	7
290	P485	1968	1961-1970	3
291	E040	1979	1971-1980	1
292	K725	1928	1921-1930	1
293	S232	1979	1971-1980	2
294	L595	1928	1921-1930	2
295	E125	1876	1871-1880	1
296	R130	2004	2001-2010	1
297	P722	1949	1941-1950	3
298	P293	1967	1961-1970	2
299	E036	1983	1981-1990	1
300	E104	2002	2001-2010	1
301	P298	1966	1961-1970	1
302	R178	1996	1991-2000	1
303	Q843	1679	1671-1680	1
304	E037	1985	1981-1990	1
305	P459	1948	1941-1950	1
306	P679	1961	1961-1970	1
307	P769	1963	1961-1970	2
308	S259	1969	1961-1970	1
309	P564	1957	1951-1960	2
310	S368	1942	1941-1950	2
311	R006	1970	1961-1970	13
312	S515	1978	1971-1980	1
313	K442	1921	1921-1930	1
314	L585	1887	1881-1890	1
315	R256	2007	2001-2010	1
316	K532	1922	1921-1930	1
317	P998	1871	1871-1880	1
318	L593	1891	1891-1900	1
319	K992	1948	1941-1950	1
320	N429	1778	1771-1780	1
321	R832	1984	1981-1990	1
322	R192	1982	1981-1990	1
323	N732	1721	1721-1730	1
324	R335	1945	1941-1950	1
325	L772	1962	1961-1970	9
326	K792	1848	1841-1850	1
327	K847	1863	1861-1870	1
328	P584	1947	1941-1950	5
329	R619	1970	1961-1970	7
330	P784	1954	1951-1960	1
331	S591	1615	1611-1620	1
332	R043	2006	2001-2010	1
333	K268	1907	1901-1910	5
334	N562	1857	1851-1860	1
335	E021	1978	1971-1980	1
336	P322	1967	1961-1970	1
337	R098	1975	1971-1980	1
338	P623	1952	1951-1960	4
339	P979	1966	1961-1970	1
340	S288	1966	1961-1970	1
341	R213	1986	1981-1990	1
342	R184	2000	1991-2000	1
343	S289	1978	1971-1980	3
344	R720	1990	1981-1990	4
345	L993	1878	1871-1880	1
346	R217	2008	2001-2010	1
347	K966	1954	1951-1960	2
348	M699	1866	1861-1870	1
349	P848	1846	1841-1850	1
350	E165	1955	1951-1960	7
351	M995	1825	1821-1830	1
352	P997	1963	1961-1970	1
353	S341	1977	1971-1980	1
354	S189	1986	1981-1990	1
355	S701	1998	1991-2000	1
356	K899	1939	1931-1940	1
357	P537	1926	1921-1930	1
358	P735	1960	1951-1960	1
359	K376	1926	1921-1930	2
360	R906	1936	1931-1940	1
361	R484	1837	1831-1840	2
362	P532	1944	1941-1950	2
363	P436	1966	1961-1970	1
364	R520	1993	1991-2000	1
365	R804	2008	2001-2010	1
366	N623	1761	1761-1770	1
367	R139	2004	2001-2010	1
368	S679	1927	1921-1930	1
369	R261	1976	1971-1980	1
370	R001	1993	1991-2000	2
371	R132	2002	2001-2010	5
372	R756	1727	1721-1730	1
373	L789	1949	1941-1950	1
374	E073	1988	1981-1990	1
375	S129	1989	1981-1990	1
376	P333	1949	1941-1950	2
377	K965	1954	1951-1960	1
378	R105	1881	1881-1890	1
379	P455	1957	1951-1960	2
380	L787	1949	1941-1950	2
381	R916	1956	1951-1960	1
382	P484	1957	1951-1960	1
383	R601	1917	1911-1920	2
384	L275	1948	1941-1950	1
385	P895	1956	1951-1960	1
386	Q224	1969	1961-1970	1
387	E069	1996	1991-2000	1
