# Supplementary material for: Frequency patterns of semantic change: corpus-based evidence of a near-critical dynamics in language change
Source: R Soc Open Sci. 2017 Nov 8;4(11):170830. doi: 10.1098/rsos.170830 (PMC5717648; doi:10.1098/rsos.170830)
Supplement: full_data.zip [file rsos170830supp2.gz › a_mesure_de.csv]

	Decade	Occurrences	Nombre de mots	Frequence	Average frequency	Normalized average frequency
0	1321-1330	1	247971	0.4032729633707167	0.08065459267414335	0.007611636656761141
1	1331-1340	0	187017	0.0	0.08065459267414335	0.007611636656761141
2	1341-1350	0	589308	0.0	0.08065459267414335	0.007611636656761141
3	1351-1360	0	318194	0.0	0.08065459267414335	0.007611636656761141
4	1361-1370	0	662712	0.0	0.08065459267414335	0.007611636656761141
5	1371-1380	0	971929	0.0	0.0	0.0
6	1381-1390	0	241822	0.0	0.0	0.0
7	1391-1400	0	1263737	0.0	0.0	0.0
8	1401-1410	0	765291	0.0	0.0	0.0
9	1411-1420	0	324443	0.0	0.0	0.0
10	1421-1430	0	298510	0.0	0.0	0.0
11	1431-1440	0	213190	0.0	0.0	0.0
12	1441-1450	0	386463	0.0	0.0	0.0
13	1451-1460	0	694796	0.0	0.0	0.0
14	1461-1470	0	537606	0.0	0.0	0.0
15	1471-1480	0	183566	0.0	0.0	0.0
16	1481-1490	0	457731	0.0	0.0	0.0
17	1491-1500	0	626697	0.0	0.0	0.0
18	1501-1510	0	162065	0.0	0.0	0.0
19	1511-1520	0	216624	0.0	0.0	0.0
20	1521-1530	0	252956	0.0	0.0	0.0
21	1531-1540	0	194542	0.0	0.0	0.0
22	1541-1550	0	957168	0.0	0.0	0.0
23	1551-1560	1	1949051	0.05130702069879136	0.010261404139758273	0.0009684021369444499
24	1561-1570	0	480126	0.0	0.010261404139758273	0.0009684021369444499
25	1571-1580	0	945849	0.0	0.010261404139758273	0.0009684021369444499
26	1581-1590	0	842175	0.0	0.010261404139758273	0.0009684021369444499
27	1591-1600	0	676127	0.0	0.010261404139758273	0.0009684021369444499
28	1601-1610	40	2099839	1.904907947704562	0.38098158954091244	0.035954473717532
29	1611-1620	1	794187	0.12591492935542886	0.4061645754119982	0.038331074132061216
30	1621-1630	0	2095458	0.0	0.4061645754119982	0.038331074132061216
31	1631-1640	0	2094158	0.0	0.4061645754119982	0.038331074132061216
32	1641-1650	0	1247594	0.0	0.4061645754119982	0.038331074132061216
33	1651-1660	0	2303221	0.0	0.02518298587108577	0.0023766004145292182
34	1661-1670	0	2481229	0.0	0.0	0.0
35	1671-1680	1	2015147	0.049624171338368855	0.00992483426767377	0.0009366389416820293
36	1681-1690	0	1684489	0.0	0.00992483426767377	0.0009366389416820293
37	1691-1700	0	1871214	0.0	0.00992483426767377	0.0009366389416820293
38	1701-1710	4	809750	0.4939796233405372	0.10872075893578122	0.010260332197199
39	1711-1720	0	1714151	0.0	0.10872075893578122	0.010260332197199
40	1721-1730	3	1125965	0.26643812196649097	0.15208354906140564	0.014352619963044426
41	1731-1740	0	2909061	0.0	0.15208354906140564	0.014352619963044426
42	1741-1750	1	2136771	0.04679958685324726	0.1614434664320551	0.015235945856841055
43	1751-1760	1	2483475	0.04026615931305932	0.07070077362655951	0.00667226232697613
44	1761-1770	3	3287236	0.0912620815785663	0.08895318994227278	0.008394802315051568
45	1771-1780	3	3011727	0.09961062207829594	0.05558768996463377	0.00524599138835058
46	1781-1790	1	2767020	0.03613996284811819	0.06281568253425741	0.005928120593565475
47	1791-1800	1	2497443	0.040040953887636274	0.061463955941135205	0.005800553751492434
48	1801-1810	12	1436685	0.8352561626243749	0.22046195660339835	0.02080571303711607
49	1811-1820	0	1624933	0.0	0.20220954028768504	0.019083173049040628
50	1821-1830	4	3062877	0.13059616824312567	0.208406649520651	0.019668014435496713
51	1831-1840	8	7375086	0.1084733113620641	0.22287331922344017	0.02103328118299474
52	1841-1850	10	11919516	0.08389602396607379	0.23164433323912767	0.021861030348730413
53	1851-1860	8	5771056	0.13862281010615735	0.09231766273548417	0.00871231857289132
54	1861-1870	6	6858196	0.08748656352195242	0.10981497543987466	0.010363596973287328
55	1871-1880	8	5715634	0.13996697479229778	0.11168913674970908	0.010540467681496761
56	1881-1890	10	7679389	0.1302186931798871	0.1160382131132737	0.010950904185784935
57	1891-1900	3	4613910	0.06502077413733688	0.11226316314752631	0.010594640422647742
58	1901-1910	13	4804354	0.27058788757031643	0.13865617864035812	0.013085435274459163
59	1911-1920	10	5036866	0.19853615323496793	0.16086609658296122	0.015181457583301234
60	1921-1930	41	11280218	0.3634681528317981	0.20556633219086126	0.01939996443626595
61	1931-1940	44	10897083	0.40377778163202027	0.26027814988128795	0.024563296904796174
62	1941-1950	60	12300750	0.48777513566245967	0.34482902218631245	0.03254263816311951
63	1951-1960	108	9976887	1.0825019868421883	0.5072118420406868	0.04786723386252894
64	1961-1970	179	13891857	1.2885246371309467	0.7252095388198827	0.06844038667228804
65	1971-1980	36	10280590	0.35017445496805144	0.7225507992471334	0.06818947275750971
66	1981-1990	63	15628128	0.40311929874134633	0.7224191026689987	0.06817704412240706
67	1991-2000	49	10606407	0.46198491157278804	0.7172610578510643	0.06769026262972719
68	2001-2010	35	11205157	0.3123561767139898	0.5632318958254244	0.053154028833081665
69	2011-2020	6	2099905	0.2857272114690903	0.36267241069305317	0.0342265768643843
