# Supplementary material for: Frequency patterns of semantic change: corpus-based evidence of a near-critical dynamics in language change
Source: R Soc Open Sci. 2017 Nov 8;4(11):170830. doi: 10.1098/rsos.170830 (PMC5717648; doi:10.1098/rsos.170830)
Supplement: full_data.zip [file rsos170830supp2.gz › a_mesure_que_complet.csv]

	Cote	Date	Decade	Occurrences
0	M247	1874	1871-1880	5
1	R777	1874	1871-1880	3
2	K946	1936	1931-1940	6
3	P634	1931	1931-1940	1
4	P486	1904	1901-1910	1
5	P354	1936	1931-1940	5
6	S126	1983	1981-1990	1
7	L293	1945	1941-1950	3
8	S670	1976	1971-1980	6
9	L386	1920	1911-1920	1
10	M483	1805	1801-1810	1
11	K738	1935	1931-1940	4
12	L286	1946	1941-1950	1
13	L428	1893	1891-1900	5
14	Q765	1655	1651-1660	5
15	N374	1780	1771-1780	2
16	R190	1899	1891-1900	6
17	R784	2003	2001-2010	2
18	R135	1993	1991-2000	6
19	Q536	1684	1681-1690	3
20	R252	1948	1941-1950	9
21	6251	1455	1451-1460	1
22	S814	1890	1881-1890	1
23	P786	1965	1961-1970	2
24	P645	1921	1921-1930	4
25	L985	1875	1871-1880	1
26	R093	1997	1991-2000	5
27	S190	1987	1981-1990	15
28	L277	1963	1961-1970	3
29	L426	1893	1891-1900	6
30	K796	1848	1841-1850	4
31	M287	1851	1851-1860	13
32	P873	1957	1951-1960	2
33	M885	1837	1831-1840	1
34	Q453	1767	1761-1770	1
35	E019	1885	1881-1890	1
36	L752	1949	1941-1950	1
37	N735	1764	1761-1770	2
38	M798	1833	1831-1840	10
39	N935	1763	1761-1770	8
40	K482	1939	1931-1940	2
41	R526	1947	1941-1950	4
42	Q294	1762	1761-1770	4
43	R244	2000	1991-2000	1
44	S738	1876	1871-1880	2
45	R858	1960	1951-1960	3
46	S541	1986	1981-1990	6
47	M482	1805	1801-1810	1
48	P546	1950	1941-1950	11
49	P533	1951	1951-1960	1
50	S305	1996	1991-2000	3
51	K486	1903	1901-1910	4
52	R513	1988	1981-1990	4
53	M437	1797	1791-1800	7
54	M476	1809	1801-1810	4
55	Q338	1675	1671-1680	2
56	S114	1844	1841-1850	1
57	M622	1789	1781-1790	2
58	Z147	1868	1861-1870	3
59	K593	1932	1931-1940	1
60	N995	1739	1731-1740	5
61	S336	1847	1841-1850	2
62	L988	1879	1871-1880	1
63	S384	1922	1921-1930	4
64	S254	1964	1961-1970	21
65	P938	1836	1831-1840	1
66	M336	1840	1831-1840	6
67	P545	1899	1891-1900	1
68	M525	1800	1791-1800	13
69	R454	1865	1861-1870	3
70	K835	1848	1841-1850	1
71	L625	1938	1931-1940	1
72	R295	1997	1991-2000	4
73	K476	1883	1881-1890	1
74	P456	1945	1941-1950	3
75	M385	1813	1811-1820	4
76	S229	1995	1991-2000	1
77	N794	1736	1731-1740	3
78	E039	2003	2001-2010	2
79	P534	1951	1951-1960	1
80	M992	1839	1831-1840	4
81	R936	1938	1931-1940	5
82	R412	2008	2001-2010	1
83	N568	1761	1761-1770	8
84	N853	1745	1741-1750	1
85	R940	1944	1941-1950	4
86	N244	1835	1831-1840	5
87	K958	1900	1891-1900	1
88	K747	1923	1921-1930	1
89	P487	1956	1951-1960	5
90	Q997	1704	1701-1710	2
91	S392	1812	1811-1820	10
92	M424	1823	1821-1830	2
93	P672	1949	1941-1950	1
94	M664	1824	1821-1830	2
95	P827	1965	1961-1970	2
96	P727	1960	1951-1960	2
97	S871	1935	1931-1940	4
98	P824	1966	1961-1970	3
99	R918	1960	1951-1960	1
100	E283	2008	2001-2010	5
101	Q992	2000	1991-2000	1
102	P925	1821	1821-1830	1
103	Q423	1690	1681-1690	1
104	M299	1854	1851-1860	6
105	L798	1939	1931-1940	10
106	S713	1728	1721-1730	1
107	S268	1965	1961-1970	1
108	K323	1913	1911-1920	2
109	M534	1801	1801-1810	3
110	S534	1662	1661-1670	9
111	R122	2008	2001-2010	5
112	K594	1918	1911-1920	4
113	R864	1961	1961-1970	3
114	Q959	1656	1651-1660	1
115	N337	1785	1781-1790	1
116	E234	1653	1651-1660	4
117	Q647	1657	1651-1660	3
118	L959	1847	1841-1850	1
119	E079	1861	1861-1870	8
120	P348	1935	1931-1940	1
121	L849	1836	1831-1840	3
122	K264	1944	1941-1950	1
123	K453	1905	1901-1910	2
124	R999	1938	1931-1940	1
125	N998	1766	1761-1770	3
126	L629	1932	1931-1940	1
127	K974	1959	1951-1960	8
128	N486	1769	1761-1770	2
129	M949	1810	1801-1810	1
130	L997	1874	1871-1880	5
131	L689	1950	1941-1950	3
132	R297	1978	1971-1980	1
133	L485	1884	1881-1890	1
134	L696	1956	1951-1960	2
135	M875	1859	1851-1860	1
136	N357	1784	1781-1790	1
137	L369	1902	1901-1910	3
138	M928	1835	1831-1840	1
139	K753	1954	1951-1960	1
140	S344	1859	1851-1860	4
141	R875	1961	1961-1970	3
142	R045	2004	2001-2010	2
143	R478	1831	1831-1840	2
144	M684	1848	1841-1850	5
145	P462	1966	1961-1970	2
146	E163	2012	2011-2020	1
147	L746	1912	1911-1920	3
148	P296	1968	1961-1970	1
149	L996	1874	1871-1880	6
150	R820	1986	1981-1990	9
151	K888	1933	1931-1940	5
152	S382	1947	1941-1950	18
153	Q356	1676	1671-1680	1
154	P992	1931	1931-1940	1
155	R921	1929	1921-1930	5
156	S308	1987	1981-1990	1
157	L265	1942	1941-1950	1
158	M495	1805	1801-1810	2
159	L333	1923	1921-1930	5
160	Q465	1761	1761-1770	1
161	N376	1780	1771-1780	1
162	K968	1956	1951-1960	7
163	P395	1847	1841-1850	7
164	K932	1941	1941-1950	2
165	K548	1939	1931-1940	2
166	K429	1913	1911-1920	2
167	K729	1896	1891-1900	2
168	N323	1787	1781-1790	3
169	M248	1874	1871-1880	2
170	E216	1716	1711-1720	1
171	K644	1927	1921-1930	1
172	M227	1876	1871-1880	4
173	K243	1944	1941-1950	1
174	K786	1926	1921-1930	5
175	R814	1961	1961-1970	5
176	S796	1886	1881-1890	3
177	R806	2008	2001-2010	2
178	P464	1893	1891-1900	2
179	P962	1903	1901-1910	4
180	L864	1833	1831-1840	2
181	M977	1848	1841-1850	6
182	K898	1938	1931-1940	2
183	S594	1929	1921-1930	1
184	S672	1925	1921-1930	1
185	E170	2012	2011-2020	4
186	L676	1935	1931-1940	1
187	S633	1944	1941-1950	2
188	P739	1960	1951-1960	8
189	K824	1848	1841-1850	9
190	L797	1949	1941-1950	2
191	N457	1771	1771-1780	4
192	L582	1886	1881-1890	6
193	P575	1895	1891-1900	1
194	L987	1879	1871-1880	12
195	E197	1961	1961-1970	2
196	R465	1963	1961-1970	2
197	S414	1996	1991-2000	3
198	S673	1925	1921-1930	1
199	P473	1951	1951-1960	5
200	R003	2000	1991-2000	7
201	K639	1890	1881-1890	4
202	Z141	1860	1851-1860	4
203	S345	1833	1831-1840	5
204	R219	2009	2001-2010	3
205	S207	1982	1981-1990	2
206	P936	1826	1821-1830	1
207	Q523	1601	1601-1610	2
208	R514	1929	1921-1930	25
209	N696	1755	1751-1760	2
210	P369	1939	1931-1940	4
211	K433	1918	1911-1920	2
212	N439	1769	1761-1770	2
213	R107	1881	1881-1890	11
214	K794	1848	1841-1850	4
215	K853	1878	1871-1880	5
216	E244	1634	1631-1640	17
217	Q677	1621	1621-1630	1
218	S261	1775	1771-1780	1
219	P542	1920	1911-1920	1
220	L769	1962	1961-1970	3
221	R112	1892	1891-1900	5
222	Q246	1961	1961-1970	4
223	K232	1912	1911-1920	7
224	M773	1869	1861-1870	2
225	M263	1863	1861-1870	1
226	P232	1773	1771-1780	2
227	P666	1944	1941-1950	7
228	L443	1859	1851-1860	6
229	M324	1846	1841-1850	8
230	R215	1999	1991-2000	6
231	N667	1755	1751-1760	2
232	R644	1881	1881-1890	1
233	S334	1840	1831-1840	2
234	M527	1802	1801-1810	2
235	Q554	1736	1731-1740	5
236	M565	1797	1791-1800	6
237	R574	1864	1861-1870	5
238	E250	2013	2011-2020	1
239	N737	1738	1731-1740	4
240	K479	1891	1891-1900	2
241	L246	1946	1941-1950	10
242	L499	1901	1901-1910	9
243	R924	1887	1881-1890	6
244	L722	1910	1901-1910	2
245	K584	1938	1931-1940	1
246	M999	1796	1791-1800	1
247	S246	1993	1991-2000	3
248	M455	1846	1841-1850	2
249	L583	1886	1881-1890	8
250	L362	1907	1901-1910	5
251	R240	1983	1981-1990	1
252	M438	1797	1791-1800	5
253	L245	1911	1911-1920	5
254	R194	1887	1881-1890	1
255	E035	1981	1981-1990	5
256	S395	1930	1921-1930	6
257	S309	1947	1941-1950	1
258	P359	1961	1961-1970	2
259	R204	1976	1971-1980	1
260	K348	1934	1931-1940	1
261	R166	2006	2001-2010	3
262	R642	1911	1911-1920	1
263	P358	1961	1961-1970	3
264	S740	1862	1861-1870	1
265	N937	1782	1781-1790	3
266	L975	1824	1821-1830	5
267	E166	1955	1951-1960	7
268	N275	1782	1781-1790	3
269	K424	1937	1931-1940	4
270	M396	1823	1821-1830	6
271	N546	1774	1771-1780	1
272	R007	1970	1961-1970	22
273	M328	1846	1841-1850	3
274	R459	1966	1961-1970	3
275	P368	1939	1931-1940	8
276	M938	1835	1831-1840	1
277	M544	1808	1801-1810	12
278	Z116	1886	1881-1890	1
279	S195	1850	1841-1850	1
280	P345	1935	1931-1940	2
281	Q383	1671	1671-1680	1
282	M458	1814	1811-1820	4
283	R598	1887	1881-1890	3
284	L579	1926	1921-1930	3
285	R751	1977	1971-1980	2
286	P245	1735	1731-1740	4
287	R164	1974	1971-1980	2
288	M522	1805	1801-1810	10
289	K462	1910	1901-1910	8
290	L294	1945	1941-1950	8
291	E194	1953	1951-1960	3
292	N338	1784	1781-1790	6
293	K766	1926	1921-1930	7
294	R124	2008	2001-2010	2
295	P747	1939	1931-1940	2
296	L244	1929	1921-1930	2
297	N884	1734	1731-1740	1
298	K799	1848	1841-1850	3
299	M323	1853	1851-1860	1
300	P595	1857	1851-1860	7
301	M676	1811	1811-1820	3
302	S302	1987	1981-1990	5
303	M632	1839	1831-1840	2
304	P668	1896	1891-1900	1
305	K534	1922	1921-1930	2
306	R343	1977	1971-1980	1
307	R137	2007	2001-2010	1
308	P547	1959	1951-1960	4
309	K478	1891	1891-1900	3
310	K832	1848	1841-1850	3
311	N868	1754	1751-1760	7
312	Q376	1686	1681-1690	3
313	L624	1920	1911-1920	5
314	S149	1845	1841-1850	2
315	P625	1948	1941-1950	1
316	K795	1848	1841-1850	2
317	R543	1920	1911-1920	1
318	E060	1970	1961-1970	7
319	S304	1954	1951-1960	1
320	N344	1784	1781-1790	4
321	Q653	1651	1651-1660	2
322	R736	1981	1981-1990	3
323	R539	1982	1981-1990	8
324	N685	1751	1751-1760	3
325	S216	1978	1971-1980	1
326	L339	1936	1931-1940	3
327	P488	1907	1901-1910	1
328	L489	1885	1881-1890	5
329	E052	1914	1911-1920	4
330	P252	1719	1711-1720	5
331	N559	1857	1851-1860	1
332	Z111	1884	1881-1890	3
333	K988	1859	1851-1860	5
334	R602	1887	1881-1890	5
335	R522	1960	1951-1960	12
336	P699	1949	1941-1950	3
337	S606	1951	1951-1960	4
338	S517	1966	1961-1970	10
339	R180	1975	1971-1980	1
340	R489	1842	1841-1850	4
341	R284	2009	2001-2010	3
342	E237	1668	1661-1670	4
343	R111	1897	1891-1900	3
344	R037	1991	1991-2000	2
345	M857	1795	1791-1800	2
346	L289	1934	1931-1940	10
347	R675	1992	1991-2000	3
348	P324	1957	1951-1960	4
349	R023	1974	1971-1980	1
350	P225	1746	1741-1750	1
351	M583	1863	1861-1870	8
352	Q249	1772	1771-1780	4
353	S991	1888	1881-1890	4
354	R264	1847	1841-1850	2
355	E065	1947	1941-1950	2
356	Q859	1627	1621-1630	6
357	K845	1863	1861-1870	3
358	L976	1824	1821-1830	12
359	R524	1886	1881-1890	2
360	P963	1934	1931-1940	1
361	K855	1878	1871-1880	5
362	M549	1832	1831-1840	15
363	P644	1921	1921-1930	9
364	L966	1858	1851-1860	1
365	R600	1893	1891-1900	4
366	S203	1929	1921-1930	3
367	P346	1935	1931-1940	4
368	R270	2005	2001-2010	1
369	M658	1849	1841-1850	5
370	R005	1970	1961-1970	38
371	Q539	1684	1681-1690	4
372	N484	1773	1771-1780	2
373	N282	1783	1781-1790	2
374	S675	1925	1921-1930	1
375	N863	1723	1721-1730	1
376	K674	1943	1941-1950	2
377	M589	1883	1881-1890	2
378	S027	1831	1831-1840	1
379	R271	1994	1991-2000	1
380	Q784	1635	1631-1640	1
381	K837	1860	1851-1860	1
382	P877	1928	1921-1930	5
383	Q464	1744	1741-1750	5
384	L764	1927	1921-1930	8
385	P857	1948	1941-1950	1
386	M944	1791	1791-1800	4
387	P342	1963	1961-1970	10
388	P332	1949	1941-1950	5
389	S625	1849	1841-1850	10
390	L742	1902	1901-1910	7
391	N835	1733	1731-1740	2
392	L448	1922	1921-1930	1
393	R828	1984	1981-1990	1
394	R142	1997	1991-2000	3
395	P756	1920	1911-1920	3
396	Q278	1783	1781-1790	6
397	P643	1914	1911-1920	5
398	N567	1761	1761-1770	1
399	K495	1911	1911-1920	1
400	R530	1977	1971-1980	2
401	L882	1869	1861-1870	1
402	K483	1933	1931-1940	2
403	S179	1979	1971-1980	1
404	Q474	1743	1741-1750	1
405	N272	1787	1781-1790	2
406	K464	1912	1911-1920	7
407	R299	1977	1971-1980	1
408	L372	1902	1901-1910	3
409	N738	1738	1731-1740	5
410	K484	1895	1891-1900	3
411	K452	1904	1901-1910	2
412	P326	1967	1961-1970	1
413	N472	1778	1771-1780	2
414	L697	1954	1951-1960	1
415	P853	1963	1961-1970	2
416	K233	1914	1911-1920	1
417	L775	1942	1941-1950	1
418	N297	1788	1781-1790	1
419	S250	1990	1981-1990	5
420	S122	1967	1961-1970	10
421	K998	1893	1891-1900	68
422	L832	1859	1851-1860	4
423	P762	1966	1961-1970	1
424	M325	1846	1841-1850	7
425	L784	1908	1901-1910	3
426	R450	1992	1991-2000	8
427	N994	1739	1731-1740	4
428	R833	1865	1861-1870	3
429	L526	1899	1891-1900	1
430	L669	1938	1931-1940	4
431	M487	1804	1801-1810	1
432	P629	1924	1921-1930	1
433	K939	1943	1941-1950	3
434	K287	1944	1941-1950	2
435	P687	1954	1951-1960	3
436	K447	1922	1921-1930	1
437	S325	1990	1981-1990	1
438	R172	1989	1981-1990	6
439	K776	1816	1811-1820	2
440	E145	1918	1911-1920	3
441	Q223	1929	1921-1930	1
442	S545	1947	1941-1950	2
443	K852	1878	1871-1880	4
444	K445	1922	1921-1930	4
445	Q492	1738	1731-1740	2
446	L635	1938	1931-1940	3
447	N664	1755	1751-1760	2
448	L842	1874	1871-1880	1
449	L857	1890	1881-1890	7
450	R651	1929	1921-1930	8
451	Q928	1691	1691-1700	2
452	L922	1859	1851-1860	1
453	S324	1960	1951-1960	2
454	Q744	1676	1671-1680	1
455	R735	1923	1921-1930	2
456	P686	1945	1941-1950	3
457	P237	1740	1731-1740	3
458	E242	1671	1671-1680	8
459	K647	1928	1921-1930	4
460	E084	2011	2011-2020	12
461	Z149	1870	1861-1870	1
462	R956	1980	1971-1980	1
463	R212	1997	1991-2000	2
464	N728	1751	1751-1760	1
465	S012	1974	1971-1980	1
466	L338	1933	1931-1940	2
467	M339	1840	1831-1840	2
468	R269	1817	1811-1820	2
469	S999	1972	1971-1980	4
470	S014	1747	1741-1750	3
471	R144	1981	1981-1990	9
472	R840	1833	1831-1840	1
473	L569	1925	1921-1930	1
474	K344	1957	1951-1960	8
475	N982	1776	1771-1780	1
476	P336	1968	1961-1970	3
477	R902	1902	1901-1910	13
478	L836	1876	1871-1880	3
479	S518	1940	1931-1940	2
480	M667	1831	1831-1840	1
481	L728	1916	1911-1920	1
482	L542	1871	1871-1880	6
483	K624	1939	1931-1940	4
484	Q295	1762	1761-1770	8
485	L247	1946	1941-1950	4
486	L766	1955	1951-1960	14
487	N524	1762	1761-1770	6
488	P876	1943	1941-1950	3
489	P522	1954	1951-1960	1
490	L968	1828	1821-1830	2
491	K959	1904	1901-1910	1
492	M722	1877	1871-1880	1
493	L524	1927	1921-1930	3
494	P626	1948	1941-1950	1
495	E005	1981	1981-1990	1
496	K472	1936	1931-1940	1
497	K436	1918	1911-1920	3
498	K628	1929	1921-1930	2
499	N346	1783	1781-1790	3
500	Q288	1729	1721-1730	1
501	P593	1951	1951-1960	5
502	L767	1955	1951-1960	4
503	Q864	1637	1631-1640	1
504	Q682	1646	1641-1650	2
505	N827	1755	1751-1760	6
506	N239	1835	1831-1840	15
507	L852	1836	1831-1840	5
508	E243	1661	1661-1670	2
509	M576	1874	1871-1880	6
510	S716	1923	1921-1930	1
511	L983	1871	1871-1880	1
512	P683	1961	1961-1970	2
513	R000	1989	1981-1990	11
514	L584	1887	1881-1890	9
515	L563	1915	1911-1920	3
516	N844	1736	1731-1740	2
517	P526	1956	1951-1960	1
518	N474	1751	1751-1760	3
519	N254	1828	1821-1830	1
520	S315	1955	1951-1960	1
521	R701	1842	1841-1850	2
522	N572	1761	1761-1770	1
523	N589	1765	1761-1770	5
524	Q822	1713	1711-1720	1
525	M898	1854	1851-1860	1
526	M493	1805	1801-1810	1
527	N997	1766	1761-1770	1
528	E293	1940	1931-1940	6
529	L695	1945	1941-1950	11
530	L874	1870	1861-1870	3
531	P443	1941	1941-1950	2
532	R537	1957	1951-1960	12
533	R835	1866	1861-1870	1
534	P738	1960	1951-1960	7
535	K865	1890	1881-1890	3
536	S407	1967	1961-1970	7
537	S654	1967	1961-1970	4
538	M973	1822	1821-1830	1
539	S682	1902	1901-1910	2
540	E040	1979	1971-1980	1
541	L543	1871	1871-1880	4
542	L687	1923	1921-1930	4
543	M948	1803	1801-1810	2
544	E036	1983	1981-1990	7
545	E162	2008	2001-2010	1
546	R178	1996	1991-2000	5
547	R443	1935	1931-1940	9
548	M882	1783	1781-1790	1
549	L532	1859	1851-1860	1
550	K342	1947	1941-1950	2
551	R280	1825	1821-1830	2
552	R597	1557	1551-1560	1
553	K656	1910	1901-1910	1
554	Q493	1738	1731-1740	4
555	Q259	1727	1721-1730	1
556	L528	1899	1891-1900	4
557	K234	1918	1911-1920	3
558	P453	1962	1961-1970	3
559	S376	1936	1931-1940	3
560	Q878	1612	1611-1620	1
561	S775	1666	1661-1670	1
562	R201	1893	1891-1900	2
563	Q494	1735	1731-1740	7
564	P528	1957	1951-1960	3
565	R717	1843	1841-1850	2
566	N992	1774	1771-1780	1
567	N224	1840	1831-1840	1
568	Q487	1782	1781-1790	2
569	5606	1466	1461-1470	1
570	R636	1897	1891-1900	8
571	K798	1848	1841-1850	4
572	L585	1887	1881-1890	6
573	S515	1978	1971-1980	4
574	K532	1922	1921-1930	6
575	N442	1769	1761-1770	1
576	K289	1922	1921-1930	1
577	N343	1784	1781-1790	6
578	K363	1922	1921-1930	2
579	K948	1936	1931-1940	6
580	Q932	1654	1651-1660	1
581	N732	1721	1721-1730	5
582	E057	1958	1951-1960	1
583	L772	1962	1961-1970	3
584	N743	1738	1731-1740	1
585	R871	1946	1941-1950	1
586	N962	1754	1751-1760	6
587	N836	1733	1731-1740	3
588	M957	1855	1851-1860	1
589	R431	1840	1831-1840	4
590	N739	1738	1731-1740	3
591	S692	1745	1741-1750	2
592	R224	1675	1671-1680	2
593	K856	1878	1871-1880	2
594	M988	1839	1831-1840	2
595	M264	1863	1861-1870	1
596	K722	1928	1921-1930	6
597	R043	2006	2001-2010	7
598	S320	1989	1981-1990	4
599	K268	1907	1901-1910	15
600	K379	1897	1891-1900	2
601	R586	1924	1921-1930	1
602	R888	1899	1891-1900	4
603	N294	1788	1781-1790	1
604	S528	1967	1961-1970	2
605	R069	2005	2001-2010	2
606	K542	1924	1921-1930	1
607	P886	1960	1951-1960	1
608	S581	1637	1631-1640	3
609	L995	1846	1841-1850	2
610	M864	1840	1831-1840	1
611	R975	1832	1831-1840	2
612	P656	1943	1941-1950	3
613	R436	1967	1961-1970	2
614	P572	1954	1951-1960	2
615	P365	1939	1931-1940	3
616	S085	1625	1621-1630	1
617	E289	1932	1931-1940	2
618	R943	1926	1921-1930	5
619	R483	1836	1831-1840	5
620	K386	1924	1921-1930	6
621	S811	1885	1881-1890	2
622	K654	1910	1901-1910	1
623	P349	1731	1731-1740	1
624	S010	1957	1951-1960	7
625	N325	1787	1781-1790	4
626	Q276	1777	1771-1780	1
627	L254	1910	1901-1910	2
628	S976	1950	1941-1950	2
629	S701	1998	1991-2000	1
630	M876	1842	1841-1850	6
631	L327	1926	1921-1930	3
632	S267	1950	1941-1950	7
633	S548	1976	1971-1980	2
634	K793	1848	1841-1850	1
635	K376	1926	1921-1930	6
636	P624	1948	1941-1950	3
637	S978	1881	1881-1890	9
638	P499	1954	1951-1960	1
639	Q469	1776	1771-1780	1
640	Q485	1788	1781-1790	4
641	P964	1948	1941-1950	2
642	M276	1864	1861-1870	9
643	Q729	1629	1621-1630	1
644	R277	1821	1821-1830	3
645	S410	1936	1931-1940	1
646	N965	1759	1751-1760	1
647	P782	1869	1861-1870	5
648	L972	1835	1831-1840	7
649	S971	1583	1581-1590	1
650	K589	1881	1881-1890	4
651	L856	1890	1881-1890	5
652	M582	1863	1861-1870	8
653	K297	1895	1891-1900	1
654	M447	1809	1801-1810	1
655	S387	1995	1991-2000	11
656	N526	1762	1761-1770	3
657	Q833	1665	1661-1670	1
658	S134	1850	1841-1850	2
659	R551	1982	1981-1990	2
660	P389	1816	1811-1820	1
661	Q384	1675	1671-1680	2
662	L483	1921	1921-1930	9
663	E073	1988	1981-1990	9
664	M595	1832	1831-1840	13
665	M586	1877	1871-1880	1
666	R209	2006	2001-2010	1
667	K965	1954	1951-1960	6
668	E172	2012	2011-2020	1
669	M284	1856	1851-1860	8
670	R105	1881	1881-1890	18
671	S213	1954	1951-1960	1
672	L577	1921	1921-1930	3
673	K469	1928	1921-1930	1
674	E256	1995	1991-2000	1
675	R916	1956	1951-1960	1
676	P688	1954	1951-1960	4
677	K536	1927	1921-1930	1
678	P379	1820	1811-1820	6
679	M384	1832	1831-1840	5
680	M685	1848	1841-1850	11
681	K346	1926	1921-1930	8
682	M333	1846	1841-1850	7
683	E069	1996	1991-2000	2
684	Z156	1876	1871-1880	1
685	Q557	1740	1731-1740	2
686	P353	1936	1931-1940	1
687	L845	1862	1861-1870	1
688	N859	1745	1741-1750	1
689	R025	1988	1981-1990	3
690	R926	1891	1891-1900	2
691	E195	2000	1991-2000	1
692	S881	1715	1711-1720	26
693	P594	1857	1851-1860	10
694	R238	1980	1971-1980	1
695	S369	1981	1981-1990	1
696	S598	1994	1991-2000	3
697	L248	1946	1941-1950	5
698	N665	1755	1751-1760	1
699	N252	1834	1831-1840	4
700	N455	1771	1771-1780	1
701	L353	1914	1911-1920	2
702	L773	1935	1931-1940	1
703	K364	1922	1921-1930	1
704	M654	1834	1831-1840	3
705	M366	1825	1821-1830	1
706	R798	1791	1791-1800	4
707	N677	1747	1741-1750	7
708	E055	2009	2001-2010	2
709	Q472	1776	1771-1780	2
710	R189	1886	1881-1890	3
711	K823	1848	1841-1850	10
712	K858	1890	1881-1890	1
713	L484	1922	1921-1930	5
714	N236	1838	1831-1840	3
715	P652	1958	1951-1960	1
716	L994	1828	1821-1830	3
717	P677	1959	1951-1960	1
718	5605	1466	1461-1470	1
719	S164	1846	1841-1850	1
720	M734	1857	1851-1860	3
721	K923	1934	1931-1940	1
722	R207	1977	1971-1980	3
723	P878	1929	1921-1930	10
724	Z135	1852	1851-1860	2
725	M377	1833	1831-1840	1
726	N593	1761	1761-1770	1
727	N266	1836	1831-1840	5
728	S206	1935	1931-1940	1
729	N683	1751	1751-1760	1
730	R151	2007	2001-2010	1
731	N672	1757	1751-1760	2
732	N264	1790	1781-1790	3
733	K543	1949	1941-1950	2
734	S696	1972	1971-1980	27
735	S797	1881	1881-1890	2
736	P446	1937	1931-1940	4
737	S329	1996	1991-2000	3
738	K228	1909	1901-1910	2
739	Q825	1648	1641-1650	1
740	M345	1840	1831-1840	4
741	P396	1897	1891-1900	1
742	L754	1955	1951-1960	2
743	Q382	1671	1671-1680	6
744	S053	1851	1851-1860	12
745	P256	1719	1711-1720	6
746	E178	2011	2011-2020	2
747	P338	1968	1961-1970	2
748	P498	1950	1941-1950	1
749	K934	1898	1891-1900	1
750	K467	1913	1911-1920	3
751	K439	1920	1911-1920	1
752	K944	1925	1921-1930	4
753	K272	1932	1931-1940	3
754	R082	1976	1971-1980	3
755	S310	1978	1971-1980	3
756	K463	1911	1911-1920	7
757	L756	1964	1961-1970	1
758	P355	1936	1931-1940	7
759	L634	1932	1931-1940	1
760	R565	1558	1551-1560	3
761	L872	1870	1861-1870	3
762	S995	1960	1951-1960	6
763	P647	1926	1921-1930	4
764	R202	1890	1881-1890	1
765	K398	1937	1931-1940	2
766	S347	1967	1961-1970	12
767	R801	1986	1981-1990	4
768	M965	1846	1841-1850	4
769	P927	1961	1961-1970	2
770	K727	1931	1931-1940	1
771	S285	1979	1971-1980	1
772	P463	1962	1961-1970	1
773	R081	1999	1991-2000	12
774	M242	1875	1871-1880	8
775	R855	1949	1941-1950	1
776	N642	1755	1751-1760	1
777	R452	1976	1971-1980	4
778	L854	1892	1891-1900	5
779	R463	1966	1961-1970	3
780	K728	1911	1911-1920	3
781	E267	2006	2001-2010	1
782	L262	1921	1921-1930	2
783	K673	1937	1931-1940	2
784	N454	1771	1771-1780	3
785	Q739	1649	1641-1650	1
786	K388	1922	1921-1930	1
787	P468	1953	1951-1960	1
788	R246	1766	1761-1770	8
789	R700	2008	2001-2010	1
790	P492	1903	1901-1910	4
791	N986	1732	1731-1740	4
792	K788	1848	1841-1850	3
793	R723	1607	1601-1610	2
794	N499	1771	1771-1780	2
795	M338	1842	1841-1850	9
796	K848	1863	1861-1870	7
797	N398	1772	1771-1780	2
798	P367	1939	1931-1940	5
799	L759	1964	1961-1970	2
800	R762	1980	1971-1980	1
801	Q482	1774	1771-1780	1
802	R895	1895	1891-1900	10
803	S969	1867	1861-1870	11
804	K434	1918	1911-1920	5
805	Q296	1762	1761-1770	4
806	P496	1951	1951-1960	3
807	S744	1594	1591-1600	1
808	K767	1926	1921-1930	8
809	R650	1928	1921-1930	2
810	S300	1986	1981-1990	1
811	M579	1856	1851-1860	4
812	L679	1936	1931-1940	1
813	N799	1755	1751-1760	9
814	L276	1919	1911-1920	14
815	L626	1938	1931-1940	7
816	M232	1877	1871-1880	3
817	S223	1953	1951-1960	2
818	K642	1923	1921-1930	1
819	P638	1800	1791-1800	14
820	M354	1831	1831-1840	10
821	P994	1941	1941-1950	2
822	L788	1949	1941-1950	9
823	P759	1920	1911-1920	1
824	S191	1989	1981-1990	7
825	M456	1832	1831-1840	2
826	N758	1745	1741-1750	1
827	Q424	1671	1671-1680	4
828	N229	1835	1831-1840	3
829	K775	1816	1811-1820	8
830	K455	1907	1901-1910	3
831	R846	1963	1961-1970	1
832	K549	1937	1931-1940	3
833	K692	1923	1921-1930	4
834	N293	1788	1781-1790	1
835	E282	2006	2001-2010	2
836	M536	1799	1791-1800	2
837	L253	1921	1921-1930	4
838	M472	1807	1801-1810	4
839	K646	1927	1921-1930	1
840	S706	1961	1961-1970	23
841	R127	2008	2001-2010	1
842	Q322	1763	1761-1770	2
843	M923	1863	1861-1870	3
844	M969	1869	1861-1870	1
845	N852	1745	1741-1750	1
846	N894	1770	1761-1770	3
847	M947	1803	1801-1810	6
848	R658	1931	1931-1940	5
849	K885	1951	1951-1960	4
850	Q886	1631	1631-1640	1
851	M298	1854	1851-1860	6
852	R929	1894	1891-1900	3
853	E291	1934	1931-1940	11
854	M283	1857	1851-1860	3
855	K326	1901	1901-1910	2
856	R292	1761	1761-1770	12
857	P288	1916	1911-1920	1
858	L332	1923	1921-1930	8
859	M256	1868	1861-1870	3
860	P294	1963	1961-1970	3
861	S221	1963	1961-1970	2
862	L355	1835	1831-1840	3
863	R185	1988	1981-1990	1
864	L954	1946	1941-1950	2
865	Q939	1684	1681-1690	2
866	S734	1947	1941-1950	3
867	R677	1789	1781-1790	4
868	M367	1826	1821-1830	4
869	L757	1964	1961-1970	2
870	P467	1922	1921-1930	1
871	K952	1936	1931-1940	3
872	E284	1938	1931-1940	5
873	M777	1866	1861-1870	2
874	N729	1721	1721-1730	4
875	Q264	1747	1741-1750	3
876	K969	1956	1951-1960	11
877	Q627	1696	1691-1700	12
878	N433	1778	1771-1780	5
879	K564	1934	1931-1940	1
880	R226	1680	1671-1680	1
881	R685	1845	1841-1850	1
882	K765	1952	1951-1960	1
883	P469	1963	1961-1970	3
884	E168	2012	2011-2020	1
885	Q782	1625	1621-1630	4
886	L768	1938	1931-1940	2
887	L824	1950	1941-1950	4
888	M266	1864	1861-1870	1
889	M737	1824	1821-1830	2
890	E190	1968	1961-1970	6
891	P494	1950	1941-1950	1
892	R241	2009	2001-2010	3
893	E217	1716	1711-1720	1
894	K477	1947	1941-1950	5
895	N238	1836	1831-1840	2
896	M228	1876	1871-1880	3
897	M868	1848	1841-1850	2
898	S998	2008	2001-2010	8
899	N636	1763	1761-1770	3
900	P242	1731	1731-1740	4
901	E126	2012	2011-2020	2
902	R359	1678	1671-1680	2
903	R275	1696	1691-1700	2
904	N947	1739	1731-1740	7
905	R884	1962	1961-1970	2
906	R725	1986	1981-1990	3
907	E031	1992	1991-2000	5
908	M956	1855	1851-1860	7
909	N775	1750	1741-1750	3
910	M683	1791	1791-1800	5
911	P865	1918	1911-1920	3
912	K778	1931	1931-1940	4
913	L384	1921	1921-1930	1
914	M346	1839	1831-1840	6
915	L224	1946	1941-1950	5
916	Q996	1704	1701-1710	2
917	K533	1922	1921-1930	3
918	M987	1840	1831-1840	2
919	S590	1603	1601-1610	33
920	M942	1852	1851-1860	5
921	K896	1950	1941-1950	1
922	K978	1934	1931-1940	1
923	N538	1758	1751-1760	2
924	R604	1890	1881-1890	4
925	S039	1958	1951-1960	3
926	N834	1733	1731-1740	1
927	S328	1996	1991-2000	1
928	Q373	1699	1691-1700	10
929	L957	1840	1831-1840	3
930	K535	1926	1921-1930	3
931	L745	1912	1911-1920	4
932	M423	1823	1821-1830	6
933	K454	1907	1901-1910	6
934	S354	1857	1851-1860	5
935	K668	1948	1941-1950	3
936	P254	1727	1721-1730	1
937	S361	1997	1991-2000	1
938	P386	1816	1811-1820	1
939	E252	2012	2011-2020	1
940	P374	1964	1961-1970	6
941	P347	1935	1931-1940	7
942	S568	1976	1971-1980	1
943	M962	1855	1851-1860	3
944	P742	1938	1931-1940	1
945	K246	1932	1931-1940	9
946	M235	1878	1871-1880	6
947	L588	1893	1891-1900	1
948	M892	1864	1861-1870	4
949	P632	1962	1961-1970	1
950	Q632	1655	1651-1660	1
951	L486	1884	1881-1890	4
952	R869	1980	1971-1980	11
953	N287	1788	1781-1790	2
954	R214	2008	2001-2010	5
955	S204	1939	1931-1940	1
956	S888	1581	1581-1590	2
957	R050	2005	2001-2010	1
958	E124	1897	1891-1900	1
959	M286	1851	1851-1860	6
960	Z144	1865	1861-1870	2
961	N339	1784	1781-1790	7
962	K699	1928	1921-1930	3
963	M294	1853	1851-1860	1
964	R893	1890	1881-1890	5
965	M554	1796	1791-1800	18
966	M594	1874	1871-1880	3
967	M542	1860	1851-1860	3
968	M237	1873	1871-1880	1
969	R147	2008	2001-2010	3
970	Q254	1771	1771-1780	1
971	M562	1797	1791-1800	3
972	R635	1881	1881-1890	3
973	N892	1770	1761-1770	2
974	L463	1884	1881-1890	5
975	L936	1860	1851-1860	5
976	N769	1749	1741-1750	3
977	R186	1990	1981-1990	1
978	N798	1755	1751-1760	7
979	K822	1848	1841-1850	5
980	R556	1965	1961-1970	1
981	P465	1833	1831-1840	1
982	L445	1945	1941-1950	6
983	L552	1883	1881-1890	6
984	S128	1981	1981-1990	17
985	S680	1928	1921-1930	1
986	E080	1851	1851-1860	2
987	L776	1942	1941-1950	2
988	Q544	1684	1681-1690	1
989	P323	1957	1951-1960	7
990	P946	1920	1911-1920	2
991	K353	1937	1931-1940	4
992	R460	1965	1961-1970	1
993	E092	2010	2001-2010	1
994	R707	1842	1841-1850	1
995	R704	1845	1841-1850	1
996	P363	1957	1951-1960	6
997	R891	1887	1881-1890	1
998	R259	2007	2001-2010	3
999	Q978	1692	1691-1700	1
1000	N552	1768	1761-1770	3
1001	R737	1876	1871-1880	11
1002	Q799	1713	1711-1720	1
1003	N525	1762	1761-1770	2
1004	M234	1878	1871-1880	3
1005	K698	1927	1921-1930	2
1006	K684	1886	1881-1890	8
1007	R491	1844	1841-1850	1
1008	R279	1821	1821-1830	1
1009	K938	1939	1931-1940	2
1010	P893	1811	1811-1820	6
1011	L799	1939	1931-1940	11
1012	Q764	1637	1631-1640	1
1013	M723	1869	1861-1870	3
1014	P839	1967	1961-1970	2
1015	L377	1894	1891-1900	1
1016	S512	1989	1981-1990	1
1017	E034	1978	1971-1980	10
1018	R485	1838	1831-1840	1
1019	P548	1863	1861-1870	1
1020	N772	1746	1741-1750	1
1021	K566	1922	1921-1930	1
1022	R167	2007	2001-2010	1
1023	L638	1931	1931-1940	1
1024	K283	1939	1931-1940	4
1025	S196	1603	1601-1610	50
1026	M497	1805	1801-1810	19
1027	R625	1925	1921-1930	1
1028	R907	1934	1931-1940	3
1029	Q547	1657	1651-1660	2
1030	Q723	1709	1701-1710	1
1031	M293	1854	1851-1860	1
1032	P993	1957	1951-1960	1
1033	P838	1969	1961-1970	3
1034	M657	1849	1841-1850	3
1035	Z123	1890	1881-1890	1
1036	N634	1763	1761-1770	2
1037	P466	1934	1931-1940	5
1038	E179	2012	2011-2020	1
1039	S269	1994	1991-2000	1
1040	R441	1966	1961-1970	10
1041	S307	1995	1991-2000	19
1042	S231	1974	1971-1980	9
1043	S130	1844	1841-1850	1
1044	R449	1950	1941-1950	9
1045	M694	1829	1821-1830	9
1046	R242	2009	2001-2010	3
1047	R456	1963	1961-1970	9
1048	L336	1933	1931-1940	6
1049	K989	1859	1851-1860	3
1050	L279	1928	1921-1930	4
1051	S571	1961	1961-1970	2
1052	R498	1851	1851-1860	3
1053	R018	1564	1561-1570	3
1054	L249	1946	1941-1950	9
1055	N972	1756	1751-1760	1
1056	R296	2010	2001-2010	5
1057	M362	1825	1821-1830	4
1058	S986	1933	1931-1940	1
1059	M329	1846	1841-1850	1
1060	E193	2010	2001-2010	1
1061	M364	1831	1831-1840	4
1062	L678	1935	1931-1940	14
1063	R750	1972	1971-1980	2
1064	L786	1943	1941-1950	1
1065	L774	1935	1931-1940	5
1066	M492	1805	1801-1810	7
1067	R630	1793	1791-1800	1
1068	R689	1842	1841-1850	2
1069	R914	1929	1921-1930	2
1070	R809	1974	1971-1980	1
1071	M556	1799	1791-1800	2
1072	L935	1833	1831-1840	1
1073	L889	1869	1861-1870	2
1074	N648	1732	1731-1740	2
1075	K229	1911	1911-1920	7
1076	K269	1932	1931-1940	15
1077	N635	1762	1761-1770	10
1078	K935	1896	1891-1900	7
1079	R268	1766	1761-1770	1
1080	P676	1850	1841-1850	4
1081	P887	1869	1861-1870	1
1082	L755	1927	1921-1930	1
1083	K267	1907	1901-1910	13
1084	S255	1968	1961-1970	15
1085	L826	1952	1951-1960	2
1086	S656	1815	1811-1820	10
1087	M955	1855	1851-1860	3
1088	M896	1842	1841-1850	1
1089	L979	1876	1871-1880	3
1090	N989	1732	1731-1740	4
1091	Q395	1698	1691-1700	2
1092	E058	1947	1941-1950	8
1093	S001	1949	1941-1950	1
1094	R490	1843	1841-1850	1
1095	R734	1921	1921-1930	5
1096	S186	1965	1961-1970	9
1097	K769	1926	1921-1930	4
1098	L229	1902	1901-1910	1
1099	L352	1907	1901-1910	1
1100	Q438	1691	1691-1700	1
1101	S821	1859	1851-1860	1
1102	R288	1824	1821-1830	5
1103	Q446	1730	1721-1730	2
1104	L365	1900	1891-1900	1
1105	N532	1774	1771-1780	3
1106	P275	1963	1961-1970	1
1107	R808	1972	1971-1980	9
1108	L875	1945	1941-1950	3
1109	P452	1916	1911-1920	2
1110	L368	1908	1901-1910	2
1111	M975	1848	1841-1850	4
1112	R882	1985	1981-1990	2
1113	R937	1950	1941-1950	11
1114	M548	1832	1831-1840	4
1115	L785	1908	1901-1910	5
1116	P835	1966	1961-1970	3
1117	R546	1955	1951-1960	2
1118	N285	1788	1781-1790	2
1119	P628	1953	1951-1960	1
1120	P543	1931	1931-1940	3
1121	R796	1874	1871-1880	10
1122	P434	1960	1951-1960	3
1123	P398	1907	1901-1910	4
1124	S330	1963	1961-1970	9
1125	N355	1781	1781-1790	1
1126	K423	1934	1931-1940	5
1127	M428	1817	1811-1820	1
1128	K635	1889	1881-1890	6
1129	M945	1803	1801-1810	4
1130	E071	1976	1971-1980	6
1131	M893	1869	1861-1870	9
1132	S429	1927	1921-1930	4
1133	R793	1951	1951-1960	6
1134	R523	1977	1971-1980	1
1135	P922	1930	1921-1930	2
1136	M244	1872	1871-1880	7
1137	R171	1854	1851-1860	1
1138	R104	1874	1871-1880	11
1139	P843	1844	1841-1850	8
1140	L395	1939	1931-1940	1
1141	N485	1773	1771-1780	1
1142	S523	1892	1891-1900	2
1143	K984	1916	1911-1920	10
1144	R437	1964	1961-1970	1
1145	M797	1833	1831-1840	4
1146	R620	1778	1771-1780	4
1147	S839	1869	1861-1870	1
1148	S364	1958	1951-1960	5
1149	R873	1974	1971-1980	4
1150	R679	1971	1971-1980	4
1151	L736	1939	1931-1940	1
1152	P654	1961	1961-1970	2
1153	S381	1948	1941-1950	4
1154	L644	1945	1941-1950	6
1155	Q339	1662	1661-1670	1
1156	N364	1784	1781-1790	3
1157	R176	1999	1991-2000	3
1158	L596	1932	1931-1940	6
1159	E072	1986	1981-1990	9
1160	M693	1829	1821-1830	5
1161	L576	1921	1921-1930	2
1162	P785	1954	1951-1960	2
1163	N458	1771	1771-1780	2
1164	L743	1930	1921-1930	2
1165	K537	1929	1921-1930	4
1166	Q559	1740	1731-1740	3
1167	M535	1801	1801-1810	3
1168	N948	1739	1731-1740	3
1169	S767	1875	1871-1880	8
1170	K489	1902	1901-1910	3
1171	L765	1927	1921-1930	7
1172	R095	2005	2001-2010	20
1173	E248	1603	1601-1610	2
1174	M943	1791	1791-1800	1
1175	L763	1949	1941-1950	4
1176	P852	1846	1841-1850	2
1177	E120	2008	2001-2010	5
1178	M332	1846	1841-1850	4
1179	N797	1755	1751-1760	10
1180	R191	1980	1971-1980	1
1181	L825	1952	1951-1960	2
1182	M466	1805	1801-1810	4
1183	S993	1865	1861-1870	9
1184	K986	1859	1851-1860	4
1185	Q777	1655	1651-1660	1
1186	S352	1865	1861-1870	6
1187	K947	1936	1931-1940	4
1188	K884	1951	1951-1960	8
1189	Q368	1704	1701-1710	4
1190	N762	1759	1751-1760	2
1191	N668	1738	1731-1740	3
1192	N554	1749	1741-1750	1
1193	N548	1773	1771-1780	4
1194	S980	1887	1881-1890	5
1195	L855	1892	1891-1900	12
1196	S447	1937	1931-1940	1
1197	P765	1900	1891-1900	1
1198	Q726	1656	1651-1660	1
1199	M985	1845	1841-1850	2
1200	K643	1927	1921-1930	2
1201	S374	1958	1951-1960	3
1202	L974	1816	1811-1820	6
1203	M953	1810	1801-1810	2
1204	R096	2003	2001-2010	3
1205	R854	1948	1941-1950	1
1206	P582	1913	1911-1920	1
1207	N482	1770	1761-1770	2
1208	R680	1799	1791-1800	4
1209	R472	1825	1821-1830	3
1210	K693	1925	1921-1930	1
1211	S360	1778	1771-1780	14
1212	R163	2006	2001-2010	1
1213	M243	1875	1871-1880	2
1214	M686	1830	1821-1830	4
1215	R133	1986	1981-1990	2
1216	N826	1755	1751-1760	6
1217	P578	1947	1941-1950	8
1218	P987	1949	1941-1950	1
1219	R879	1619	1611-1620	10
1220	P935	1911	1911-1920	4
1221	S188	1985	1981-1990	10
1222	Q495	1735	1731-1740	7
1223	E030	1991	1991-2000	10
1224	Q432	1687	1681-1690	10
1225	K438	1920	1911-1920	3
1226	R812	1965	1961-1970	7
1227	E235	1641	1641-1650	1
1228	M236	1873	1871-1880	3
1229	L225	1924	1921-1930	3
1230	S232	1979	1971-1980	4
1231	L969	1828	1821-1830	2
1232	K223	1902	1901-1910	4
1233	P289	1967	1961-1970	3
1234	M422	1823	1821-1830	4
1235	Z103	1880	1871-1880	1
1236	L587	1888	1881-1890	7
1237	E037	1985	1981-1990	12
1238	M774	1854	1851-1860	3
1239	R834	1866	1861-1870	1
1240	R481	1834	1831-1840	4
1241	L838	1875	1871-1880	6
1242	R647	1900	1891-1900	2
1243	N334	1788	1781-1790	2
1244	K739	1926	1921-1930	2
1245	N466	1775	1771-1780	1
1246	R435	1964	1961-1970	5
1247	M533	1801	1801-1810	5
1248	P892	1892	1891-1900	1
1249	P845	1960	1951-1960	1
1250	Q995	1649	1641-1650	1
1251	R819	1985	1981-1990	1
1252	E015	1881	1881-1890	1
1253	P866	1963	1961-1970	8
1254	R432	1849	1841-1850	5
1255	M555	1796	1791-1800	6
1256	K442	1921	1921-1930	7
1257	R256	2007	2001-2010	3
1258	N429	1778	1771-1780	29
1259	P385	1816	1811-1820	2
1260	Q942	1684	1681-1690	5
1261	P868	1962	1961-1970	1
1262	R786	1857	1851-1860	6
1263	K792	1848	1841-1850	2
1264	K847	1863	1861-1870	4
1265	Q783	1625	1621-1630	1
1266	N476	1775	1771-1780	2
1267	P285	1908	1901-1910	10
1268	L354	1832	1831-1840	2
1269	K573	1951	1951-1960	1
1270	P896	1956	1951-1960	1
1271	N828	1755	1751-1760	3
1272	N487	1769	1761-1770	2
1273	Q838	1679	1671-1680	1
1274	R517	1936	1931-1940	1
1275	L738	1943	1941-1950	1
1276	L793	1957	1951-1960	2
1277	N747	1758	1751-1760	4
1278	P937	1844	1841-1850	2
1279	N926	1734	1731-1740	1
1280	N562	1857	1851-1860	1
1281	P623	1952	1951-1960	2
1282	Z102	1893	1891-1900	2
1283	P579	1945	1941-1950	1
1284	S394	1967	1961-1970	1
1285	S393	1847	1841-1850	2
1286	P422	1955	1951-1960	3
1287	M398	1823	1821-1830	4
1288	M726	1836	1831-1840	1
1289	P399	1959	1951-1960	1
1290	L846	1857	1851-1860	1
1291	N692	1751	1751-1760	1
1292	L487	1938	1931-1940	1
1293	R258	1796	1791-1800	29
1294	M724	1869	1861-1870	2
1295	E236	1668	1661-1670	19
1296	P848	1846	1841-1850	12
1297	K324	1921	1921-1930	1
1298	Q324	1743	1741-1750	1
1299	L827	1864	1861-1870	4
1300	S631	1953	1951-1960	1
1301	M335	1840	1831-1840	7
1302	M494	1805	1801-1810	8
1303	L953	1945	1941-1950	3
1304	R157	2006	2001-2010	1
1305	K676	1948	1941-1950	1
1306	R507	1877	1871-1880	5
1307	Q736	1686	1681-1690	1
1308	S746	1580	1571-1580	2
1309	E240	1664	1661-1670	2
1310	N555	1763	1761-1770	6
1311	N544	1754	1751-1760	3
1312	P537	1926	1921-1930	1
1313	P364	1957	1951-1960	1
1314	M259	1858	1851-1860	1
1315	L488	1885	1881-1890	3
1316	R906	1936	1931-1940	2
1317	K963	1907	1901-1910	1
1318	R484	1837	1831-1840	1
1319	N978	1756	1751-1760	1
1320	S217	1931	1931-1940	5
1321	S861	1662	1661-1670	1
1322	L946	1825	1821-1830	3
1323	L334	1933	1931-1940	3
1324	R089	2007	2001-2010	4
1325	R804	2008	2001-2010	6
1326	N335	1784	1781-1790	2
1327	S542	1844	1841-1850	4
1328	Q746	1643	1641-1650	3
1329	P376	1964	1961-1970	1
1330	P965	1921	1921-1930	1
1331	Q848	1634	1631-1640	1
1332	K365	1928	1921-1930	2
1333	S141	1850	1841-1850	1
1334	K942	1946	1941-1950	3
1335	P875	1876	1871-1880	1
1336	S340	1977	1971-1980	1
1337	L998	1874	1871-1880	2
1338	P295	1910	1901-1910	3
1339	L255	1909	1901-1910	1
1340	M467	1805	1801-1810	9
1341	N674	1755	1751-1760	7
1342	P235	1781	1781-1790	8
1343	R781	1843	1841-1850	8
1344	K378	1929	1921-1930	1
1345	L789	1949	1941-1950	6
1346	R159	1978	1971-1980	1
1347	S129	1989	1981-1990	12
1348	Q229	1846	1841-1850	1
1349	M634	1847	1841-1850	9
1350	R629	1793	1791-1800	1
1351	N898	1753	1751-1760	1
1352	L586	1887	1881-1890	2
1353	R606	1938	1931-1940	3
1354	N488	1769	1761-1770	1
1355	L589	1893	1891-1900	6
1356	S165	2006	2001-2010	3
1357	P475	1745	1741-1750	3
1358	Q479	1774	1771-1780	1
1359	M285	1851	1851-1860	13
1360	M255	1869	1861-1870	5
1361	K554	1936	1931-1940	1
1362	R829	1836	1831-1840	1
1363	L683	1934	1931-1940	8
1364	K295	1893	1891-1900	1
1365	E127	1995	1991-2000	1
1366	S812	1883	1881-1890	5
1367	L747	1939	1931-1940	9
1368	L522	1897	1891-1900	1
1369	K247	1928	1921-1930	2
1370	S621	1831	1831-1840	2
1371	P622	1930	1921-1930	2
1372	P527	1955	1951-1960	1
1373	S037	1993	1991-2000	3
1374	R555	1977	1971-1980	4
1375	Z106	1881	1881-1890	1
1376	S988	1938	1931-1940	1
1377	P836	1959	1951-1960	1
1378	K733	1919	1911-1920	1
1379	K485	1895	1891-1900	2
1380	M388	1823	1821-1830	1
1381	S514	1839	1831-1840	7
1382	L236	1928	1921-1930	1
1383	K498	1911	1911-1920	3
1384	L699	1948	1941-1950	5
1385	M993	1822	1821-1830	2
1386	K279	1922	1921-1930	9
1387	S389	1930	1921-1930	1
1388	R234	1696	1691-1700	1
1389	K399	1937	1931-1940	1
1390	P773	1942	1941-1950	1
1391	R810	1960	1951-1960	9
1392	R008	1970	1961-1970	20
1393	N453	1776	1771-1780	7
1394	R783	1844	1841-1850	11
1395	R078	2007	2001-2010	1
1396	K466	1928	1921-1930	2
1397	L835	1833	1831-1840	1
1398	R552	1936	1931-1940	3
1399	S539	1983	1981-1990	2
1400	N445	1776	1771-1780	5
1401	M725	1836	1831-1840	2
1402	P366	1939	1931-1940	5
1403	P996	1880	1871-1880	13
1404	L227	1916	1911-1920	3
1405	L359	1907	1901-1910	5
1406	S694	1988	1981-1990	3
1407	E059	1965	1961-1970	1
1408	Q364	1681	1681-1690	1
1409	S161	1952	1951-1960	3
1410	K927	1937	1931-1940	1
1411	L274	1948	1941-1950	2
1412	L878	1855	1851-1860	3
1413	S377	1977	1971-1980	1
1414	R791	2009	2001-2010	1
1415	Z139	1857	1851-1860	1
1416	R550	1961	1961-1970	2
1417	S280	1637	1631-1640	1
1418	S850	1961	1961-1970	3
1419	S649	1956	1951-1960	2
1420	L462	1883	1881-1890	11
1421	M296	1854	1851-1860	3
1422	S880	1715	1711-1720	8
1423	N957	1762	1761-1770	10
1424	S136	1846	1841-1850	1
1425	M655	1834	1831-1840	3
1426	P928	1957	1951-1960	1
1427	E292	1937	1931-1940	25
1428	Q369	1687	1681-1690	5
1429	S313	1982	1981-1990	5
1430	R497	1850	1841-1850	4
1431	K926	1937	1931-1940	1
1432	K985	1859	1851-1860	2
1433	S816	1816	1811-1820	3
1434	M853	1869	1861-1870	3
1435	N647	1760	1751-1760	3
1436	N646	1760	1751-1760	5
1437	R853	1976	1971-1980	1
1438	R216	2004	2001-2010	1
1439	K997	1893	1891-1900	40
1440	S105	1646	1641-1650	1
1441	E266	1998	1991-2000	1
1442	R897	1896	1891-1900	2
1443	R035	1977	1971-1980	2
1444	R511	1529	1521-1530	1
1445	M998	1796	1791-1800	4
1446	P558	1962	1961-1970	1
1447	M633	1845	1841-1850	2
1448	M782	1821	1821-1830	10
1449	6255	1480	1471-1480	1
1450	N594	1761	1761-1770	4
1451	S383	1955	1951-1960	3
1452	P669	1893	1891-1900	4
1453	N243	1835	1831-1840	10
1454	Z158	1878	1871-1880	1
1455	L955	1946	1941-1950	3
1456	L379	1890	1881-1890	2
1457	K546	1938	1931-1940	1
1458	K937	1934	1931-1940	3
1459	L762	1942	1941-1950	3
1460	S860	1662	1661-1670	1
1461	R495	1848	1841-1850	5
1462	R488	1841	1841-1850	3
1463	K854	1878	1871-1880	3
1464	E047	2002	2001-2010	1
1465	R887	1975	1971-1980	7
1466	N625	1734	1731-1740	3
1467	E186	2012	2011-2020	10
1468	S123	1970	1961-1970	10
1469	L934	1833	1831-1840	1
1470	R938	1928	1921-1930	6
1471	Q379	1699	1691-1700	3
1472	N874	1770	1761-1770	8
1473	K322	1913	1911-1920	1
1474	L444	1945	1941-1950	9
1475	Q788	1667	1661-1670	1
1476	L839	1879	1871-1880	2
1477	R461	1965	1961-1970	4
1478	R877	1907	1901-1910	2
1479	P758	1920	1911-1920	1
1480	R744	1921	1921-1930	1
1481	P576	1962	1961-1970	1
1482	R439	1968	1961-1970	6
1483	L932	1836	1831-1840	2
1484	Q363	1681	1681-1690	2
1485	Q558	1740	1731-1740	1
1486	L455	1880	1871-1880	2
1487	N399	1772	1771-1780	2
1488	N292	1788	1781-1790	1
1489	N959	1742	1741-1750	4
1490	N332	1786	1781-1790	2
1491	R865	1948	1941-1950	3
1492	L794	1957	1951-1960	2
1493	K248	1931	1931-1940	2
1494	K689	1923	1921-1930	9
1495	P292	1967	1961-1970	2
1496	R187	2009	2001-2010	4
1497	S405	1592	1591-1600	9
1498	R633	1843	1841-1850	6
1499	L387	1920	1911-1920	1
1500	R052	2006	2001-2010	1
1501	K987	1859	1851-1860	1
1502	Q484	1788	1781-1790	7
1503	N757	1745	1741-1750	2
1504	N228	1835	1831-1840	4
1505	Q444	1761	1761-1770	1
1506	N475	1775	1771-1780	3
1507	R883	1960	1951-1960	1
1508	R493	1846	1841-1850	4
1509	L237	1913	1911-1920	2
1510	M954	1855	1851-1860	1
1511	K528	1922	1921-1930	3
1512	P862	1961	1961-1970	2
1513	R283	2009	2001-2010	4
1514	S697	1935	1931-1940	5
1515	N592	1765	1761-1770	1
1516	N564	1757	1751-1760	7
1517	N693	1751	1751-1760	1
1518	S404	1592	1591-1600	14
1519	P725	1963	1961-1970	1
1520	P947	1965	1961-1970	1
1521	E012	1891	1891-1900	4
1522	S139	1845	1841-1850	4
1523	M484	1805	1801-1810	1
1524	P675	1868	1861-1870	1
1525	Q354	1714	1711-1720	2
1526	N278	1783	1781-1790	2
1527	L427	1893	1891-1900	20
1528	P449	1923	1921-1930	7
1529	P597	1936	1931-1940	1
1530	L822	1939	1931-1940	4
1531	S552	1976	1971-1980	1
1532	N478	1775	1771-1780	2
1533	S319	1844	1841-1850	11
1534	P697	1952	1951-1960	3
1535	Q454	1784	1781-1790	1
1536	Z115	1885	1881-1890	3
1537	P362	1957	1951-1960	2
1538	L525	1899	1891-1900	3
1539	P244	1731	1731-1740	2
1540	P746	1909	1901-1910	2
1541	M464	1801	1801-1810	7
1542	S983	1932	1931-1940	14
1543	M924	1837	1831-1840	1
1544	K526	1922	1921-1930	1
1545	Z142	1860	1851-1860	1
1546	E270	2002	2001-2010	27
1547	P767	1831	1831-1840	1
1548	Z134	1852	1851-1860	3
1549	S227	1962	1961-1970	11
1550	S522	1991	1991-2000	2
1551	S224	1946	1941-1950	1
1552	P284	1908	1901-1910	11
1553	Q929	1691	1691-1700	6
1554	Q633	1662	1661-1670	2
1555	Q378	1699	1691-1700	3
1556	K576	1925	1921-1930	1
1557	K592	1912	1911-1920	3
1558	R792	1949	1941-1950	2
1559	P343	1963	1961-1970	6
1560	E074	1887	1881-1890	2
1561	S209	1936	1931-1940	1
1562	Q488	1778	1771-1780	1
1563	R009	1970	1961-1970	13
1564	K359	1937	1931-1940	3
1565	N276	1782	1781-1790	1
1566	N296	1788	1781-1790	1
1567	P858	1961	1961-1970	7
1568	N695	1751	1751-1760	2
1569	M939	1852	1851-1860	13
1570	P523	1951	1951-1960	2
1571	M959	1855	1851-1860	8
1572	P955	1923	1921-1930	1
1573	K999	1899	1891-1900	3
1574	S396	1927	1921-1930	5
1575	R534	1975	1971-1980	8
1576	Q658	1691	1691-1700	1
1577	N689	1751	1751-1760	3
1578	S212	1963	1961-1970	1
1579	K695	1925	1921-1930	3
1580	Q863	1634	1631-1640	6
1581	L956	1840	1831-1840	1
1582	N837	1733	1731-1740	3
1583	N479	1770	1761-1770	2
1584	N549	1773	1771-1780	2
1585	R286	1731	1731-1740	1
1586	M858	1795	1791-1800	1
1587	N724	1751	1751-1760	1
1588	E247	1661	1661-1670	3
1589	L893	1879	1871-1880	1
1590	E118	2000	1991-2000	9
1591	E143	1990	1981-1990	1
1592	R837	1864	1861-1870	5
1593	M365	1831	1831-1840	2
1594	S619	1969	1961-1970	5
1595	Q334	1713	1711-1720	2
1596	N492	1770	1761-1770	2
1597	L823	1948	1941-1950	3
1598	N527	1774	1771-1780	1
1599	P248	1735	1731-1740	1
1600	P966	1956	1951-1960	2
1601	P753	1958	1951-1960	1
1602	S406	1845	1841-1850	46
1603	K782	1931	1931-1940	8
1604	S793	1883	1881-1890	6
1605	P833	1969	1961-1970	1
1606	R480	1833	1831-1840	2
1607	M326	1846	1841-1850	10
1608	R939	1954	1951-1960	3
1609	N565	1761	1761-1770	2
1610	R931	1942	1941-1950	4
1611	K967	1956	1951-1960	5
1612	S801	1840	1831-1840	2
1613	M539	1860	1851-1860	4
1614	Z131	1850	1841-1850	3
1615	N984	1768	1761-1770	2
1616	E116	1975	1971-1980	7
1617	M357	1839	1831-1840	2
1618	S251	1962	1961-1970	6
1619	R076	2006	2001-2010	1
1620	S864	1662	1661-1670	1
1621	M225	1859	1851-1860	5
1622	S730	1853	1851-1860	2
1623	K356	1914	1911-1920	1
1624	S390	1943	1941-1950	4
1625	P969	1953	1951-1960	2
1626	E228	1946	1941-1950	1
1627	S790	1852	1851-1860	2
1628	P397	1961	1961-1970	3
1629	L673	1929	1921-1930	1
1630	E265	2007	2001-2010	5
1631	K278	1933	1931-1940	2
1632	M477	1840	1831-1840	2
1633	S274	1737	1731-1740	1
1634	P952	1948	1941-1950	3
1635	R923	1984	1981-1990	1
1636	L283	1924	1921-1930	2
1637	P748	1955	1951-1960	7
1638	Q449	1764	1761-1770	2
1639	N223	1828	1821-1830	2
1640	R782	1843	1841-1850	8
1641	M688	1881	1881-1890	2
1642	R886	1961	1961-1970	10
1643	S543	1966	1961-1970	13
1644	R088	1998	1991-2000	1
1645	P879	1895	1891-1900	1
1646	L847	1860	1851-1860	2
1647	R727	1987	1981-1990	2
1648	Q646	1657	1651-1660	2
1649	M348	1837	1831-1840	3
1650	N242	1835	1831-1840	9
1651	P948	1965	1961-1970	2
1652	Q692	1627	1621-1630	1
1653	P774	1898	1891-1900	6
1654	S511	1935	1931-1940	1
1655	R031	2001	2001-2010	7
1656	S385	1937	1931-1940	3
1657	K844	1863	1861-1870	2
1658	E167	1965	1961-1970	2
1659	Q466	1784	1781-1790	13
1660	R778	1858	1851-1860	5
1661	L749	1949	1941-1950	1
1662	S772	1872	1871-1880	1
1663	S343	1951	1951-1960	2
1664	R533	1879	1871-1880	4
1665	P723	1876	1871-1880	1
1666	K936	1901	1901-1910	6
1667	S303	1979	1971-1980	1
1668	R251	1771	1771-1780	1
1669	S526	1883	1881-1890	1
1670	S284	1992	1991-2000	1
1671	Q742	1649	1641-1650	2
1672	P557	1872	1871-1880	1
1673	K863	1890	1881-1890	1
1674	K277	1928	1921-1930	4
1675	R896	1959	1951-1960	5
1676	P329	1949	1941-1950	3
1677	R779	1858	1851-1860	6
1678	Q899	1634	1631-1640	3
1679	N298	1787	1781-1790	6
1680	Q743	1636	1631-1640	1
1681	R799	1881	1881-1890	2
1682	S083	1926	1921-1930	2
1683	N553	1768	1761-1770	3
1684	K529	1922	1921-1930	3
1685	L264	1914	1911-1920	2
1686	R510	1973	1971-1980	3
1687	M439	1824	1821-1830	1
1688	M289	1874	1871-1880	13
1689	S703	1983	1981-1990	18
1690	R802	2009	2001-2010	4
1691	P728	1960	1951-1960	1
1692	Q279	1783	1781-1790	2
1693	N446	1775	1771-1780	10
1694	M989	1839	1831-1840	2
1695	L594	1925	1921-1930	8
1696	Z117	1886	1881-1890	4
1697	K393	1907	1901-1910	2
1698	Q543	1684	1681-1690	3
1699	N873	1770	1761-1770	4
1700	N279	1783	1781-1790	2
1701	K224	1904	1901-1910	3
1702	N742	1738	1731-1740	1
1703	M883	1821	1821-1830	6
1704	N829	1748	1741-1750	5
1705	L458	1882	1881-1890	3
1706	L597	1920	1911-1920	3
1707	P223	1732	1731-1740	2
1708	K777	1931	1931-1940	1
1709	K754	1925	1921-1930	4
1710	R521	1952	1951-1960	2
1711	N955	1734	1731-1740	2
1712	R298	2008	2001-2010	3
1713	S155	1869	1861-1870	3
1714	K685	1920	1911-1920	3
1715	P357	1961	1961-1970	2
1716	Q437	1691	1691-1700	2
1717	K897	1933	1931-1940	2
1718	E046	2011	2011-2020	1
1719	Q265	1746	1741-1750	1
1720	R512	1955	1951-1960	1
1721	S135	1850	1841-1850	2
1722	R243	2006	2001-2010	2
1723	P325	1967	1961-1970	2
1724	S379	1934	1931-1940	31
1725	M677	1812	1811-1820	5
1726	P692	1963	1961-1970	6
1727	Q766	1655	1651-1660	13
1728	S602	1948	1941-1950	2
1729	L284	1912	1911-1920	4
1730	S527	1946	1941-1950	7
1731	L958	1847	1841-1850	1
1732	P733	1960	1951-1960	2
1733	R239	1983	1981-1990	3
1734	N822	1755	1751-1760	2
1735	P849	1846	1841-1850	3
1736	E085	1976	1971-1980	1
1737	L853	1892	1891-1900	6
1738	E088	2010	2001-2010	1
1739	K849	1863	1861-1870	8
1740	K736	1936	1931-1940	1
1741	R177	1978	1971-1980	2
1742	R795	1975	1971-1980	28
1743	S173	1869	1861-1870	2
1744	P234	1781	1781-1790	8
1745	Z120	1889	1881-1890	2
1746	S540	1985	1981-1990	1
1747	Q555	1771	1771-1780	6
1748	N349	1781	1781-1790	2
1749	N569	1761	1761-1770	3
1750	R562	1980	1971-1980	1
1751	M889	1867	1861-1870	2
1752	K487	1903	1901-1910	2
1753	E204	1632	1631-1640	2
1754	K943	1950	1941-1950	2
1755	K973	1959	1951-1960	5
1756	N773	1746	1741-1750	5
1757	S252	1845	1841-1850	3
1758	M783	1821	1821-1830	3
1759	M996	1836	1831-1840	1
1760	R787	1573	1571-1580	1
1761	M473	1809	1801-1810	23
1762	N387	1776	1771-1780	1
1763	N694	1751	1751-1760	1
1764	R015	1948	1941-1950	1
1765	R210	2006	2001-2010	3
1766	P327	1942	1941-1950	7
1767	K949	1936	1931-1940	2
1768	L383	1921	1921-1930	2
1769	N657	1755	1751-1760	3
1770	K972	1959	1951-1960	7
1771	N295	1788	1781-1790	1
1772	P787	1902	1901-1910	1
1773	M275	1864	1861-1870	10
1774	L234	1948	1941-1950	1
1775	M966	1860	1851-1860	2
1776	K449	1904	1901-1910	2
1777	R294	2004	2001-2010	4
1778	R900	1902	1901-1910	1
1779	R455	1986	1981-1990	5
1780	M268	1856	1851-1860	11
1781	P599	1954	1951-1960	1
1782	Q532	1623	1621-1630	1
1783	E229	1946	1941-1950	1
1784	R183	1950	1941-1950	4
1785	R728	1856	1851-1860	1
1786	M356	1834	1831-1840	4
1787	K787	1926	1921-1930	10
1788	N284	1787	1781-1790	2
1789	Q642	1685	1681-1690	1
1790	M436	1810	1801-1810	3
1791	L378	1890	1881-1890	1
1792	K343	1956	1951-1960	1
1793	L324	1926	1921-1930	10
1794	L263	1923	1921-1930	12
1795	M653	1834	1831-1840	1
1796	M337	1842	1841-1850	4
1797	L598	1935	1931-1940	3
1798	M669	1835	1831-1840	2
1799	N566	1761	1761-1770	4
1800	S143	1845	1841-1850	1
1801	Q337	1715	1711-1720	1
1802	L693	1958	1951-1960	1
1803	N587	1769	1761-1770	3
1804	K496	1914	1911-1920	1
1805	K982	1939	1931-1940	1
1806	Q325	1783	1781-1790	1
1807	N363	1784	1781-1790	2
1808	R874	1954	1951-1960	1
1809	S566	1976	1971-1980	1
1810	N585	1764	1761-1770	9
1811	R102	1558	1551-1560	3
1812	S378	1641	1641-1650	1
1813	M697	1797	1791-1800	2
1814	Q922	1634	1631-1640	1
1815	S685	1972	1971-1980	1
1816	L347	1888	1881-1890	1
1817	S353	1899	1891-1900	7
1818	R561	1894	1891-1900	2
1819	P426	1936	1931-1940	1
1820	R181	1991	1991-2000	1
1821	Q745	1643	1641-1650	3
1822	S335	1845	1841-1850	2
1823	R867	1958	1951-1960	2
1824	L868	1822	1821-1830	1
1825	S662	1851	1851-1860	13
1826	K366	1929	1921-1930	1
1827	M429	1817	1811-1820	1
1828	P562	1964	1961-1970	1
1829	R627	1933	1931-1940	2
1830	R934	1942	1941-1950	1
1831	R065	1979	1971-1980	1
1832	R496	1849	1841-1850	2
1833	S222	1980	1971-1980	7
1834	E033	1977	1971-1980	6
1835	K565	1929	1921-1930	3
1836	N347	1783	1781-1790	5
1837	S989	1993	1991-2000	1
1838	Q427	1662	1661-1670	1
1839	L453	1951	1951-1960	4
1840	L456	1880	1871-1880	2
1841	S804	1841	1841-1850	1
1842	M382	1828	1821-1830	2
1843	Q537	1684	1681-1690	5
1844	E082	1879	1871-1880	6
1845	K298	1955	1951-1960	1
1846	K444	1922	1921-1930	5
1847	S142	1845	1841-1850	3
1848	S715	1734	1731-1740	1
1849	R348	1980	1971-1980	1
1850	E041	1986	1981-1990	2
1851	P957	1960	1951-1960	2
1852	K894	1936	1931-1940	1
1853	N833	1716	1711-1720	6
1854	S253	1842	1841-1850	4
1855	M258	1868	1861-1870	2
1856	R930	1942	1941-1950	2
1857	R876	1970	1961-1970	5
1858	K456	1908	1901-1910	1
1859	L937	1869	1861-1870	1
1860	P695	1827	1821-1830	2
1861	Q988	1695	1691-1700	1
1862	R029	1759	1751-1760	7
1863	P555	1946	1941-1950	1
1864	K458	1908	1901-1910	6
1865	Q433	1710	1701-1710	10
1866	K242	1933	1931-1940	4
1867	P667	1954	1951-1960	5
1868	P956	1945	1941-1950	6
1869	L795	1949	1941-1950	5
1870	M465	1803	1801-1810	6
1871	S366	1696	1691-1700	6
1872	Q374	1697	1691-1700	3
1873	M749	1843	1841-1850	1
1874	M768	1851	1851-1860	5
1875	P975	1948	1941-1950	3
1876	R205	1975	1971-1980	6
1877	K446	1922	1921-1930	1
1878	P635	1936	1931-1940	2
1879	S984	1936	1931-1940	11
1880	N269	1802	1801-1810	8
1881	K789	1848	1841-1850	4
1882	L239	1899	1891-1900	1
1883	S225	1950	1941-1950	1
1884	S535	1662	1661-1670	7
1885	K538	1913	1911-1920	6
1886	R845	1792	1791-1800	3
1887	S766	1829	1821-1830	3
1888	M355	1836	1831-1840	12
1889	L325	1921	1921-1930	2
1890	R548	1979	1971-1980	19
1891	S301	1987	1981-1990	3
1892	Q628	1696	1691-1700	7
1893	L672	1938	1931-1940	2
1894	L278	1963	1961-1970	1
1895	S731	2002	2001-2010	6
1896	L963	1838	1831-1840	1
1897	P228	1768	1761-1770	1
1898	M224	1859	1851-1860	2
1899	R230	1983	1981-1990	5
1900	P253	1719	1711-1720	7
1901	K757	1866	1861-1870	1
1902	Q747	1643	1641-1650	1
1903	P267	1899	1891-1900	2
1904	S705	1839	1831-1840	6
1905	R764	1982	1981-1990	2
1906	L373	1964	1961-1970	1
1907	P722	1949	1941-1950	1
1908	K658	1910	1901-1910	1
1909	P293	1967	1961-1970	2
1910	P298	1966	1961-1970	1
1911	L627	1899	1891-1900	1
1912	M557	1802	1801-1810	1
1913	N776	1732	1731-1740	1
1914	K347	1929	1921-1930	6
1915	R670	1980	1971-1980	3
1916	S632	1986	1981-1990	2
1917	M546	1808	1801-1810	9
1918	M662	1833	1831-1840	3
1919	M444	1824	1821-1830	4
1920	R262	1817	1811-1820	4
1921	P736	1960	1951-1960	20
1922	E136	1849	1841-1850	1
1923	M727	1845	1841-1850	1
1924	S655	1937	1931-1940	8
1925	P679	1961	1961-1970	2
1926	R103	1880	1871-1880	6
1927	N263	1790	1781-1790	5
1928	R453	1959	1951-1960	3
1929	R006	1970	1961-1970	27
1930	N265	1836	1831-1840	3
1931	K235	1920	1911-1920	3
1932	N428	1779	1771-1780	4
1933	R228	1680	1671-1680	1
1934	P894	1811	1811-1820	4
1935	E061	1971	1971-1980	4
1936	R607	1938	1931-1940	3
1937	K629	1929	1921-1930	2
1938	L894	1869	1861-1870	3
1939	Q359	1694	1691-1700	1
1940	S532	1713	1711-1720	12
1941	L329	1932	1931-1940	1
1942	P689	1845	1841-1850	1
1943	L639	1936	1931-1940	1
1944	S321	1985	1981-1990	1
1945	M282	1857	1851-1860	3
1946	L999	1876	1871-1880	5
1947	L623	1920	1911-1920	5
1948	R442	1966	1961-1970	3
1949	S513	1981	1981-1990	1
1950	Q935	1654	1651-1660	1
1951	R273	1859	1851-1860	1
1952	E259	2012	2011-2020	2
1953	R765	1987	1981-1990	1
1954	M343	1840	1831-1840	8
1955	Q529	1623	1621-1630	1
1956	P694	1958	1951-1960	3
1957	S596	1983	1981-1990	1
1958	R716	1843	1841-1850	2
1959	S262	1779	1771-1780	1
1960	R603	1863	1861-1870	4
1961	Q897	1628	1621-1630	1
1962	P322	1967	1961-1970	5
1963	N925	1782	1781-1790	3
1964	P828	1967	1961-1970	1
1965	R928	1895	1891-1900	13
1966	Z148	1868	1861-1870	1
1967	S289	1978	1971-1980	9
1968	N867	1754	1751-1760	4
1969	R720	1990	1981-1990	1
1970	M922	1863	1861-1870	5
1971	L993	1878	1871-1880	11
1972	K553	1929	1921-1930	1
1973	R072	2003	2001-2010	1
1974	M553	1796	1791-1800	1
1975	R217	2008	2001-2010	1
1976	K575	1907	1901-1910	2
1977	Q876	1633	1631-1640	5
1978	M699	1866	1861-1870	6
1979	S386	1981	1981-1990	3
1980	K697	1927	1921-1930	5
1981	R109	1886	1881-1890	9
1982	S148	1846	1841-1850	1
1983	E165	1955	1951-1960	6
1984	N845	1748	1741-1750	3
1985	S749	1967	1961-1970	12
1986	M435	1807	1801-1810	1
1987	N945	1731	1731-1740	7
1988	N283	1783	1781-1790	1
1989	N226	1830	1821-1830	3
1990	R715	1843	1841-1850	3
1991	R825	1973	1971-1980	2
1992	R776	1577	1571-1580	3
1993	K899	1939	1931-1940	6
1994	S121	1977	1971-1980	7
1995	R780	1843	1841-1850	3
1996	R206	2009	2001-2010	3
1997	N584	1764	1761-1770	6
1998	N954	1751	1751-1760	1
[truncated: 682 more rows]
