# Supplementary material for: Frequency patterns of semantic change: corpus-based evidence of a near-critical dynamics in language change
Source: R Soc Open Sci. 2017 Nov 8;4(11):170830. doi: 10.1098/rsos.170830 (PMC5717648; doi:10.1098/rsos.170830)
Supplement: full_data.zip [file rsos170830supp2.gz › a_mesure_que.csv]

	Decade	Occurrences	Nombre de mots	Frequence	Average frequency	Normalized average frequency
0	1321-1330	0	247971	0.0	0.0	0.0
1	1331-1340	0	187017	0.0	0.0	0.0
2	1341-1350	0	589308	0.0	0.0	0.0
3	1351-1360	0	318194	0.0	0.0	0.0
4	1361-1370	0	662712	0.0	0.0	0.0
5	1371-1380	0	971929	0.0	0.0	0.0
6	1381-1390	0	241822	0.0	0.0	0.0
7	1391-1400	0	1263737	0.0	0.0	0.0
8	1401-1410	0	765291	0.0	0.0	0.0
9	1411-1420	0	324443	0.0	0.0	0.0
10	1421-1430	0	298510	0.0	0.0	0.0
11	1431-1440	0	213190	0.0	0.0	0.0
12	1441-1450	1	386463	0.2587569832040842	0.051751396640816835	0.00023963410985157065
13	1451-1460	1	694796	0.14392713832549411	0.08053682430591566	0.00037292462533462984
14	1461-1470	2	537606	0.3720196575187033	0.15494075580965633	0.0007174509773305806
15	1471-1480	1	183566	0.5447631914406807	0.26389339409779244	0.0012219546272198168
16	1481-1490	0	457731	0.0	0.26389339409779244	0.0012219546272198168
17	1491-1500	0	626697	0.0	0.21214199745697565	0.0009823205173682464
18	1501-1510	0	162065	0.0	0.1833565697918768	0.0008490300018851872
19	1511-1520	0	216624	0.0	0.10895263828813614	0.0005045036498892364
20	1521-1530	1	252956	0.39532566928635815	0.07906513385727162	0.0003661099835369296
21	1531-1540	0	194542	0.0	0.07906513385727162	0.0003661099835369296
22	1541-1550	0	957168	0.0	0.07906513385727162	0.0003661099835369296
23	1551-1560	7	1949051	0.35914914489153954	0.15089496283557952	0.0006987169902129852
24	1561-1570	3	480126	0.6248359805551044	0.2758621589466004	0.001277375823491547
25	1571-1580	6	945849	0.6343507261729938	0.3236671703239275	0.0014987362522227545
26	1581-1590	4	842175	0.4749606673197376	0.418659303787875	0.0019385959820678227
27	1591-1600	25	676127	3.6975301977291246	1.1581653433337	0.005362868234010415
28	1601-1610	90	2099839	4.2860428823352645	1.943544090822445	0.008999553410973716
29	1611-1620	20	794187	2.518298587108578	2.32223661213314	0.010753083772319785
30	1621-1630	24	2095458	1.145334337409769	2.424433334380495	0.011226304248579892
31	1631-1640	57	2094158	2.721857663079863	2.87381273353252	0.013307149197535255
32	1641-1650	19	1247594	1.522931338239844	2.4388929616346635	0.01129325934797339
33	1651-1660	39	2303221	1.6932808445216503	1.920340554071941	0.008892109762385693
34	1661-1670	61	2481229	2.4584590942633673	1.9083726555028988	0.00883669257741016
35	1671-1680	40	2015147	1.9849668535347547	2.076299158727896	0.009614273874396272
36	1681-1690	71	1684489	4.214928087983952	2.374913243708714	0.01099700216944447
37	1691-1700	76	1871214	4.061534383560619	2.8826338527728685	0.013347995265356896
38	1701-1710	33	809750	4.075331892559432	3.3590440623804256	0.015554005999634642
39	1711-1720	82	1714151	4.783709253152144	3.8240940941581805	0.01770741359122052
40	1721-1730	32	1125965	2.8420066343092367	3.995502050313076	0.018501115706735197
41	1731-1740	174	2909061	5.981311495358812	4.348778731788049	0.020136958381361723
42	1741-1750	112	2136771	5.2415537275636925	4.584782600588663	0.02122977095633592
43	1751-1760	171	2483475	6.885513242533144	5.146818870583405	0.02383227195160879
44	1761-1770	292	3287236	8.882842606980454	5.966645541349068	0.027628467749860112
45	1771-1780	190	3011727	6.30867273162541	6.659978760812303	0.030838937411765906
46	1781-1790	224	2767020	8.095351677978474	7.082786797336235	0.03279674404206255
47	1791-1800	190	2497443	7.607781238650892	7.556032299553675	0.03498810064355167
48	1801-1810	323	1436685	22.482311710639426	10.675391993174932	0.04943225156523392
49	1811-1820	113	1624933	6.95413287809405	10.28965004739765	0.04764607894364624
50	1821-1830	187	3062877	6.105370865366125	10.248989674145793	0.04745780166065681
51	1831-1840	511	7375086	6.928732763251845	10.015665891200467	0.04637739918531171
52	1841-1850	489	11919516	4.102515571941009	9.31461275785849	0.04313118257142889
53	1851-1860	383	5771056	6.636567033832283	6.145463822497062	0.028456483270397587
54	1861-1870	331	6858196	4.826342087627708	5.719905664403794	0.02648594224108896
55	1871-1880	335	5715634	5.861117069427468	5.671054905216062	0.026259739491919235
56	1881-1890	356	7679389	4.635785477203981	5.21246544800649	0.024136247499452763
57	1891-1900	373	4613910	8.084249584408886	6.008812250500066	0.027823720099915527
58	1901-1910	287	4804354	5.973747979436986	5.876248439621006	0.02720988524944734
59	1911-1920	282	5036866	5.598719521226096	6.030723926340682	0.027925181804840434
60	1921-1930	600	11280218	5.319046139001923	5.922309740255574	0.0274231714502581
61	1931-1940	609	10897083	5.588651568497735	6.112882958514325	0.02830561804075197
62	1941-1950	510	12300750	4.146088653130907	5.3252507722587294	0.02465849834746543
63	1951-1960	488	9976887	4.891305273879518	5.108762231147235	0.02365605122120949
64	1961-1970	694	13891857	4.995732392004899	4.988164805302996	0.02309762654731804
65	1971-1980	357	10280590	3.4725633450998434	4.61886824652258	0.021387604057513478
66	1981-1990	368	15628128	2.354728602171674	3.9720836532573687	0.01839267715054425
67	1991-2000	208	10606407	1.9610788083089778	3.535081684292982	0.01636914571692937
68	2001-2010	281	11205157	2.5077738759037467	3.058375404697828	0.014161764034763514
69	2011-2020	50	2099905	2.3810600955757524	2.535440945411999	0.011740323420678975
