# Supplementary material for: Frequency patterns of semantic change: corpus-based evidence of a near-critical dynamics in language change
Source: R Soc Open Sci. 2017 Nov 8;4(11):170830. doi: 10.1098/rsos.170830 (PMC5717648; doi:10.1098/rsos.170830)
Supplement: full_data.zip [file rsos170830supp2.gz › a_moins_que_complet.csv]

	Cote	Date	Decade	Occurrences
0	P486	1904	1901-1910	5
1	Q823	1648	1641-1650	1
2	N684	1751	1751-1760	8
3	R531	1930	1921-1930	1
4	S600	1968	1961-1970	2
5	S126	1983	1981-1990	1
6	L293	1945	1941-1950	1
7	S670	1976	1971-1980	12
8	L386	1920	1911-1920	3
9	M483	1805	1801-1810	2
10	K738	1935	1931-1940	3
11	L286	1946	1941-1950	1
12	Q765	1655	1651-1660	3
13	N374	1780	1771-1780	6
14	N882	1734	1731-1740	6
15	R784	2003	2001-2010	2
16	R135	1993	1991-2000	1
17	Q536	1684	1681-1690	6
18	R252	1948	1941-1950	8
19	M257	1868	1861-1870	2
20	K392	1942	1941-1950	1
21	M252	1872	1871-1880	2
22	R553	1965	1961-1970	1
23	S190	1987	1981-1990	3
24	P493	1952	1951-1960	3
25	L277	1963	1961-1970	2
26	S237	1656	1651-1660	1
27	L426	1893	1891-1900	1
28	K796	1848	1841-1850	1
29	M287	1851	1851-1860	3
30	Q284	1740	1731-1740	1
31	M885	1837	1831-1840	1
32	Q735	1672	1671-1680	5
33	N735	1764	1761-1770	1
34	N935	1763	1761-1770	2
35	R526	1947	1941-1950	1
36	Q294	1762	1761-1770	2
37	R244	2000	1991-2000	3
38	S738	1876	1871-1880	1
39	R858	1960	1951-1960	3
40	S541	1986	1981-1990	1
41	R754	1727	1721-1730	1
42	M573	1794	1791-1800	1
43	R513	1988	1981-1990	1
44	R411	1697	1691-1700	2
45	M437	1797	1791-1800	2
46	R699	1949	1941-1950	3
47	R952	1637	1631-1640	2
48	Q338	1675	1671-1680	1
49	M622	1789	1781-1790	1
50	R319	1682	1681-1690	3
51	S336	1847	1841-1850	8
52	L988	1879	1871-1880	1
53	S254	1964	1961-1970	1
54	Q476	1719	1711-1720	3
55	P938	1836	1831-1840	3
56	M525	1800	1791-1800	1
57	Q868	1674	1671-1680	1
58	R454	1865	1861-1870	2
59	K835	1848	1841-1850	1
60	L625	1938	1931-1940	3
61	K476	1883	1881-1890	3
62	R366	1673	1671-1680	1
63	P456	1945	1941-1950	2
64	M385	1813	1811-1820	2
65	K524	1949	1941-1950	1
66	S799	1985	1981-1990	1
67	N794	1736	1731-1740	3
68	R265	1753	1751-1760	1
69	E039	2003	2001-2010	2
70	P534	1951	1951-1960	1
71	M992	1839	1831-1840	1
72	R412	2008	2001-2010	3
73	N568	1761	1761-1770	5
74	K334	1896	1891-1900	1
75	P566	1963	1961-1970	1
76	N853	1745	1741-1750	1
77	S178	1925	1921-1930	2
78	K958	1900	1891-1900	4
79	E076	1946	1941-1950	3
80	R119	1989	1981-1990	2
81	S392	1812	1811-1820	4
82	M424	1823	1821-1830	3
83	P672	1949	1941-1950	2
84	M664	1824	1821-1830	6
85	P727	1960	1951-1960	3
86	E283	2008	2001-2010	9
87	Q992	2000	1991-2000	2
88	Q423	1690	1681-1690	4
89	S713	1728	1721-1730	2
90	P665	1954	1951-1960	1
91	S268	1965	1961-1970	5
92	Q499	1743	1741-1750	1
93	K323	1913	1911-1920	2
94	M534	1801	1801-1810	2
95	S534	1662	1661-1670	1
96	R122	2008	2001-2010	1
97	M738	1824	1821-1830	1
98	R518	1940	1931-1940	2
99	R864	1961	1961-1970	2
100	R374	1664	1661-1670	1
101	E234	1653	1651-1660	4
102	Q647	1657	1651-1660	2
103	L959	1847	1841-1850	3
104	K559	1929	1921-1930	2
105	K453	1905	1901-1910	1
106	R999	1938	1931-1940	2
107	R314	1682	1681-1690	4
108	N998	1766	1761-1770	1
109	R719	1844	1841-1850	3
110	R847	1999	1991-2000	1
111	L629	1932	1931-1940	2
112	K974	1959	1951-1960	5
113	L997	1874	1871-1880	4
114	L689	1950	1941-1950	1
115	R297	1978	1971-1980	2
116	Q652	1660	1651-1660	1
117	N976	1756	1751-1760	1
118	L485	1884	1881-1890	2
119	R114	1997	1991-2000	1
120	N257	1829	1821-1830	1
121	S344	1859	1851-1860	1
122	R045	2004	2001-2010	5
123	R478	1831	1831-1840	6
124	R318	1682	1681-1690	1
125	R304	1682	1681-1690	4
126	P462	1966	1961-1970	1
127	E163	2012	2011-2020	4
128	R820	1986	1981-1990	7
129	S382	1947	1941-1950	4
130	R921	1929	1921-1930	7
131	S308	1987	1981-1990	3
132	L452	1927	1921-1930	1
133	M495	1805	1801-1810	2
134	L333	1923	1921-1930	3
135	N376	1780	1771-1780	4
136	K968	1956	1951-1960	1
137	Q657	1691	1691-1700	4
138	K932	1941	1941-1950	1
139	P335	1949	1941-1950	2
140	K729	1896	1891-1900	1
141	R383	1668	1661-1670	2
142	N952	1744	1741-1750	2
143	P766	1954	1951-1960	1
144	Z153	1872	1871-1880	1
145	K644	1927	1921-1930	1
146	K243	1944	1941-1950	1
147	M227	1876	1871-1880	1
148	R173	1969	1961-1970	2
149	K786	1926	1921-1930	4
150	P568	1919	1911-1920	1
151	R806	2008	2001-2010	3
152	R141	2000	1991-2000	1
153	E170	2012	2011-2020	1
154	M977	1848	1841-1850	4
155	K898	1938	1931-1940	3
156	S594	1929	1921-1930	4
157	S672	1925	1921-1930	1
158	P739	1960	1951-1960	2
159	K824	1848	1841-1850	2
160	L797	1949	1941-1950	1
161	L582	1886	1881-1890	1
162	L987	1879	1871-1880	3
163	L682	1936	1931-1940	1
164	Z141	1860	1851-1860	1
165	R309	1682	1681-1690	1
166	S207	1982	1981-1990	3
167	K962	1904	1901-1910	3
168	R514	1929	1921-1930	12
169	K433	1918	1911-1920	1
170	E083	1988	1981-1990	1
171	R107	1881	1881-1890	1
172	M739	1824	1821-1830	1
173	K794	1848	1841-1850	1
174	E244	1634	1631-1640	1
175	Q277	1777	1771-1780	4
176	P768	1942	1941-1950	1
177	R112	1892	1891-1900	2
178	K232	1912	1911-1920	1
179	S348	1897	1891-1900	2
180	N469	1778	1771-1780	1
181	M263	1863	1861-1870	2
182	P232	1773	1771-1780	1
183	P666	1944	1941-1950	4
184	L443	1859	1851-1860	2
185	M324	1846	1841-1850	6
186	K523	1947	1941-1950	2
187	Q836	1679	1671-1680	2
188	N667	1755	1751-1760	3
189	M895	1829	1821-1830	1
190	R644	1881	1881-1890	2
191	S334	1840	1831-1840	4
192	M527	1802	1801-1810	1
193	Q554	1736	1731-1740	1
194	M565	1797	1791-1800	3
195	R574	1864	1861-1870	4
196	E250	2013	2011-2020	1
197	N737	1738	1731-1740	1
198	R229	1680	1671-1680	1
199	K479	1891	1891-1900	2
200	L246	1946	1941-1950	2
201	E113	2002	2001-2010	2
202	K584	1938	1931-1940	1
203	M999	1796	1791-1800	2
204	S246	1993	1991-2000	1
205	L583	1886	1881-1890	3
206	P977	1952	1951-1960	2
207	R240	1983	1981-1990	2
208	E035	1981	1981-1990	4
209	S309	1947	1941-1950	1
210	R862	1637	1631-1640	2
211	P359	1961	1961-1970	1
212	K348	1934	1931-1940	5
213	L322	1930	1921-1930	1
214	R166	2006	2001-2010	2
215	L975	1824	1821-1830	1
216	E166	1955	1951-1960	4
217	R759	1985	1981-1990	1
218	Q546	1684	1681-1690	2
219	R317	1682	1681-1690	3
220	K424	1937	1931-1940	2
221	M396	1823	1821-1830	2
222	N546	1774	1771-1780	1
223	R007	1970	1961-1970	9
224	M328	1846	1841-1850	3
225	R459	1966	1961-1970	3
226	L535	1894	1891-1900	3
227	P368	1939	1931-1940	1
228	M249	1873	1871-1880	4
229	S195	1850	1841-1850	2
230	Z116	1886	1881-1890	2
231	P345	1935	1931-1940	1
232	Q383	1671	1671-1680	6
233	M458	1814	1811-1820	1
234	R598	1887	1881-1890	4
235	L579	1926	1921-1930	1
236	R751	1977	1971-1980	1
237	R059	2004	2001-2010	2
238	P245	1735	1731-1740	1
239	R164	1974	1971-1980	1
240	M522	1805	1801-1810	4
241	K462	1910	1901-1910	1
242	E194	1953	1951-1960	3
243	R039	1993	1991-2000	2
244	R124	2008	2001-2010	3
245	P747	1939	1931-1940	2
246	L244	1929	1921-1930	1
247	S587	1961	1961-1970	3
248	N884	1734	1731-1740	1
249	K799	1848	1841-1850	1
250	E269	1992	1991-2000	2
251	M323	1853	1851-1860	2
252	P595	1857	1851-1860	2
253	S302	1987	1981-1990	13
254	E273	2001	2001-2010	5
255	M632	1839	1831-1840	2
256	K534	1922	1921-1930	1
257	E254	2004	2001-2010	1
258	K478	1891	1891-1900	2
259	K832	1848	1841-1850	1
260	S241	1711	1711-1720	1
261	S149	1845	1841-1850	2
262	K795	1848	1841-1850	1
263	K336	1920	1911-1920	1
264	R327	1682	1681-1690	6
265	P229	1768	1761-1770	1
266	R917	1918	1911-1920	1
267	N685	1751	1751-1760	8
268	Q763	1659	1651-1660	1
269	P488	1907	1901-1910	4
270	L489	1885	1881-1890	1
271	P252	1719	1711-1720	4
272	N559	1857	1851-1860	2
273	Z111	1884	1881-1890	1
274	K988	1859	1851-1860	1
275	R602	1887	1881-1890	2
276	R522	1960	1951-1960	22
277	S517	1966	1961-1970	3
278	Q556	1740	1731-1740	1
279	S606	1951	1951-1960	1
280	R180	1975	1971-1980	8
281	R489	1842	1841-1850	9
282	R284	2009	2001-2010	2
283	R111	1897	1891-1900	3
284	R023	1974	1971-1980	3
285	Q249	1772	1771-1780	1
286	S991	1888	1881-1890	1
287	R264	1847	1841-1850	1
288	E065	1947	1941-1950	1
289	Q528	1686	1681-1690	4
290	N353	1781	1781-1790	1
291	L976	1824	1821-1830	3
292	R524	1886	1881-1890	1
293	R392	1673	1671-1680	1
294	K522	1946	1941-1950	1
295	Q927	1654	1651-1660	3
296	M549	1832	1831-1840	7
297	P346	1935	1931-1940	1
298	R600	1893	1891-1900	4
299	R270	2005	2001-2010	1
300	M432	1817	1811-1820	3
301	S733	1969	1961-1970	1
302	Q539	1684	1681-1690	1
303	R005	1970	1961-1970	5
304	N484	1773	1771-1780	1
305	S675	1925	1921-1930	1
306	K674	1943	1941-1950	1
307	M589	1883	1881-1890	1
308	S027	1831	1831-1840	1
309	R536	1960	1951-1960	3
310	R271	1994	1991-2000	6
311	Q934	1654	1651-1660	1
312	P877	1928	1921-1930	1
313	K389	1934	1931-1940	1
314	Q464	1744	1741-1750	1
315	L764	1927	1921-1930	1
316	S724	1859	1851-1860	2
317	P332	1949	1941-1950	1
318	R828	1984	1981-1990	1
319	R142	1997	1991-2000	3
320	N835	1733	1731-1740	4
321	P756	1920	1911-1920	3
322	Q278	1783	1781-1790	2
323	N567	1761	1761-1770	1
324	R530	1977	1971-1980	1
325	L882	1869	1861-1870	3
326	K483	1933	1931-1940	2
327	S179	1979	1971-1980	2
328	Q474	1743	1741-1750	1
329	N977	1756	1751-1760	2
330	N272	1787	1781-1790	2
331	R299	1977	1971-1980	3
332	L372	1902	1901-1910	6
333	N738	1738	1731-1740	1
334	K484	1895	1891-1900	2
335	K452	1904	1901-1910	1
336	P326	1967	1961-1970	3
337	N472	1778	1771-1780	1
338	K233	1914	1911-1920	1
339	L637	1931	1931-1940	2
340	L775	1942	1941-1950	2
341	E128	1987	1981-1990	4
342	N297	1788	1781-1790	1
343	S250	1990	1981-1990	1
344	S122	1967	1961-1970	1
345	R356	1896	1891-1900	6
346	K998	1893	1891-1900	2
347	L832	1859	1851-1860	2
348	R718	1844	1841-1850	2
349	M325	1846	1841-1850	2
350	L784	1908	1901-1910	3
351	R450	1992	1991-2000	1
352	R833	1865	1861-1870	6
353	K239	1933	1931-1940	1
354	Q773	1636	1631-1640	1
355	M487	1804	1801-1810	32
356	K939	1943	1941-1950	2
357	K287	1944	1941-1950	1
358	E122	1996	1991-2000	5
359	E029	1995	1991-2000	12
360	R145	2004	2001-2010	1
361	K447	1922	1921-1930	1
362	P673	1952	1951-1960	1
363	S325	1990	1981-1990	14
364	E221	1745	1741-1750	1
365	R172	1989	1981-1990	7
366	K776	1816	1811-1820	2
367	E145	1918	1911-1920	6
368	Q223	1929	1921-1930	1
369	K445	1922	1921-1930	7
370	Q492	1738	1731-1740	3
371	L635	1938	1931-1940	1
372	S617	1827	1821-1830	1
373	S635	1930	1921-1930	1
374	N664	1755	1751-1760	1
375	R651	1929	1921-1930	4
376	L922	1859	1851-1860	3
377	L778	1912	1911-1920	1
378	K746	1918	1911-1920	1
379	L397	1899	1891-1900	1
380	K758	1866	1861-1870	1
381	S324	1960	1951-1960	2
382	S700	1997	1991-2000	2
383	Q744	1676	1671-1680	3
384	R735	1923	1921-1930	3
385	P237	1740	1731-1740	7
386	K647	1928	1921-1930	3
387	E084	2011	2011-2020	3
388	Z149	1870	1861-1870	1
389	R706	1842	1841-1850	1
390	E121	1988	1981-1990	1
391	R212	1997	1991-2000	3
392	N728	1751	1751-1760	2
393	Q268	1768	1761-1770	1
394	S012	1974	1971-1980	4
395	L338	1933	1931-1940	1
396	M339	1840	1831-1840	5
397	S999	1972	1971-1980	1
398	L898	1840	1831-1840	2
399	S014	1747	1741-1750	2
400	R144	1981	1981-1990	3
401	R227	1680	1671-1680	7
402	L569	1925	1921-1930	1
403	N982	1776	1771-1780	4
404	P336	1968	1961-1970	1
405	N644	1764	1761-1770	1
406	R902	1902	1901-1910	2
407	L836	1876	1871-1880	2
408	S518	1940	1931-1940	2
409	S544	1945	1941-1950	3
410	N697	1755	1751-1760	2
411	S863	1662	1661-1670	1
412	L542	1871	1871-1880	1
413	K624	1939	1931-1940	1
414	L247	1946	1941-1950	3
415	L766	1955	1951-1960	1
416	N524	1762	1761-1770	2
417	N473	1778	1771-1780	2
418	R752	1984	1981-1990	4
419	R758	1981	1981-1990	1
420	L968	1828	1821-1830	1
421	K959	1904	1901-1910	1
422	N996	1766	1761-1770	1
423	N849	1745	1741-1750	7
424	M722	1877	1871-1880	1
425	L524	1927	1921-1930	1
426	R193	1997	1991-2000	1
427	Q944	1660	1651-1660	2
428	E005	1981	1981-1990	1
429	S026	1836	1831-1840	3
430	K436	1918	1911-1920	2
431	R332	1682	1681-1690	5
432	N346	1783	1781-1790	1
433	Q288	1729	1721-1730	4
434	L767	1955	1951-1960	5
435	R134	1989	1981-1990	2
436	R301	1682	1681-1690	1
437	N827	1755	1751-1760	6
438	E243	1661	1661-1670	5
439	M576	1874	1871-1880	2
440	S716	1923	1921-1930	2
441	L983	1871	1871-1880	1
442	S306	1956	1951-1960	2
443	R000	1989	1981-1990	2
444	L584	1887	1881-1890	2
445	E187	1982	1981-1990	1
446	L563	1915	1911-1920	1
447	N844	1736	1731-1740	3
448	N474	1751	1751-1760	1
449	N254	1828	1821-1830	1
450	S315	1955	1951-1960	7
451	R506	1998	1991-2000	4
452	N589	1765	1761-1770	3
453	Q822	1713	1711-1720	1
454	M493	1805	1801-1810	4
455	Q797	1700	1691-1700	1
456	N997	1766	1761-1770	2
457	P443	1941	1941-1950	2
458	M488	1804	1801-1810	43
459	R537	1957	1951-1960	5
460	P738	1960	1951-1960	1
461	M973	1822	1821-1830	3
462	S682	1902	1901-1910	2
463	E040	1979	1971-1980	3
464	L687	1923	1921-1930	1
465	P942	1819	1811-1820	1
466	R315	1682	1681-1690	3
467	E036	1983	1981-1990	3
468	E162	2008	2001-2010	3
469	R178	1996	1991-2000	1
470	R443	1935	1931-1940	10
471	L532	1859	1851-1860	1
472	K622	1956	1951-1960	2
473	L528	1899	1891-1900	1
474	M826	1834	1831-1840	1
475	R201	1893	1891-1900	2
476	Q494	1735	1731-1740	19
477	R033	1999	1991-2000	2
478	R717	1843	1841-1850	1
479	N992	1774	1771-1780	3
480	N224	1840	1831-1840	1
481	Q487	1782	1781-1790	1
482	S515	1978	1971-1980	10
483	R636	1897	1891-1900	2
484	K798	1848	1841-1850	1
485	K532	1922	1921-1930	3
486	N343	1784	1781-1790	3
487	N732	1721	1721-1730	4
488	R335	1945	1941-1950	1
489	L772	1962	1961-1970	1
490	L933	1832	1831-1840	1
491	M696	1797	1791-1800	1
492	N962	1754	1751-1760	1
493	N836	1733	1731-1740	4
494	M957	1855	1851-1860	3
495	N739	1738	1731-1740	1
496	R394	1669	1661-1670	1
497	S692	1745	1741-1750	21
498	R224	1675	1671-1680	4
499	Q779	1631	1631-1640	1
500	M264	1863	1861-1870	1
501	R043	2006	2001-2010	1
502	K268	1907	1901-1910	1
503	R447	1951	1951-1960	2
504	N294	1788	1781-1790	2
505	S528	1967	1961-1970	5
506	R069	2005	2001-2010	1
507	K542	1924	1921-1930	1
508	S581	1637	1631-1640	2
509	L995	1846	1841-1850	3
510	P572	1954	1951-1960	15
511	P365	1939	1931-1940	1
512	E289	1932	1931-1940	1
513	R943	1926	1921-1930	4
514	R483	1836	1831-1840	6
515	K386	1924	1921-1930	1
516	S811	1885	1881-1890	1
517	K654	1910	1901-1910	1
518	K892	1936	1931-1940	1
519	P349	1731	1731-1740	2
520	S010	1957	1951-1960	4
521	Q276	1777	1771-1780	1
522	N449	1776	1771-1780	1
523	L254	1910	1901-1910	1
524	S701	1998	1991-2000	4
525	M876	1842	1841-1850	4
526	S548	1976	1971-1980	1
527	K793	1848	1841-1850	1
528	N563	1741	1741-1750	2
529	K376	1926	1921-1930	2
530	P624	1948	1941-1950	2
531	R274	1696	1691-1700	3
532	Q486	1735	1731-1740	4
533	Q485	1788	1781-1790	1
534	M276	1864	1861-1870	3
535	S410	1936	1931-1940	2
536	S679	1927	1921-1930	1
537	R091	2006	2001-2010	1
538	L856	1890	1881-1890	1
539	L497	1904	1901-1910	1
540	R403	1697	1691-1700	1
541	S387	1995	1991-2000	4
542	N526	1762	1761-1770	4
543	K263	1928	1921-1930	2
544	S134	1850	1841-1850	3
545	S322	1993	1991-2000	2
546	R551	1982	1981-1990	2
547	N362	1784	1781-1790	4
548	Q384	1675	1671-1680	14
549	L483	1921	1921-1930	1
550	E073	1988	1981-1990	3
551	M595	1832	1831-1840	6
552	R209	2006	2001-2010	1
553	M448	1810	1801-1810	1
554	K965	1954	1951-1960	3
555	S584	1601	1601-1610	1
556	R105	1881	1881-1890	3
557	S599	1973	1971-1980	1
558	R682	1842	1841-1850	2
559	R492	1845	1841-1850	6
560	E256	1995	1991-2000	4
561	R916	1956	1951-1960	1
562	P688	1954	1951-1960	3
563	K536	1927	1921-1930	1
564	P379	1820	1811-1820	1
565	M384	1832	1831-1840	3
566	E069	1996	1991-2000	1
567	Q398	1698	1691-1700	1
568	Z156	1876	1871-1880	3
569	N756	1758	1751-1760	1
570	Q557	1740	1731-1740	4
571	M744	1847	1841-1850	1
572	P353	1936	1931-1940	1
573	N859	1745	1741-1750	1
574	L896	1833	1831-1840	1
575	R025	1988	1981-1990	3
576	S883	1995	1991-2000	1
577	E195	2000	1991-2000	1
578	S881	1715	1711-1720	14
579	P594	1857	1851-1860	2
580	R238	1980	1971-1980	1
581	M288	1794	1791-1800	1
582	P435	1968	1961-1970	6
583	S598	1994	1991-2000	2
584	S805	1885	1881-1890	4
585	L248	1946	1941-1950	2
586	N665	1755	1751-1760	1
587	N455	1771	1771-1780	1
588	L353	1914	1911-1920	2
589	L773	1935	1931-1940	1
590	M366	1825	1821-1830	1
591	R798	1791	1791-1800	3
592	N677	1747	1741-1750	1
593	Q775	1635	1631-1640	1
594	Q472	1776	1771-1780	1
595	R414	1658	1651-1660	2
596	K823	1848	1841-1850	1
597	L484	1922	1921-1930	3
598	N236	1838	1831-1840	1
599	P652	1958	1951-1960	1
600	P677	1959	1951-1960	1
601	0814	1377	1371-1380	1
602	Q243	1921	1921-1930	1
603	R207	1977	1971-1980	1
604	K923	1934	1931-1940	1
605	K724	1908	1901-1910	1
606	P878	1929	1921-1930	4
607	M377	1833	1831-1840	6
608	P968	1853	1851-1860	2
609	N593	1761	1761-1770	1
610	N266	1836	1831-1840	2
611	N277	1782	1781-1790	1
612	N683	1751	1751-1760	4
613	S279	1983	1981-1990	1
614	N672	1757	1751-1760	2
615	N327	1786	1781-1790	1
616	S696	1972	1971-1980	1
617	S797	1881	1881-1890	2
618	P882	1896	1891-1900	1
619	S698	1992	1991-2000	1
620	S329	1996	1991-2000	14
621	Q825	1648	1641-1650	2
622	L754	1955	1951-1960	6
623	Q382	1671	1671-1680	5
624	S053	1851	1851-1860	10
625	K887	1905	1901-1910	1
626	S520	1950	1941-1950	1
627	E178	2011	2011-2020	2
628	K944	1925	1921-1930	4
629	K467	1913	1911-1920	1
630	K272	1932	1931-1940	1
631	K922	1933	1931-1940	1
632	R821	1963	1961-1970	10
633	R066	1978	1971-1980	1
634	P355	1936	1931-1940	2
635	R024	1977	1971-1980	4
636	L634	1932	1931-1940	5
637	Q776	1639	1631-1640	1
638	Q475	1770	1761-1770	1
639	L872	1870	1861-1870	3
640	R202	1890	1881-1890	1
641	E241	1660	1651-1660	3
642	M254	1869	1861-1870	1
643	S995	1960	1951-1960	2
644	S347	1967	1961-1970	2
645	R146	2001	2001-2010	4
646	P927	1961	1961-1970	1
647	S236	1655	1651-1660	1
648	E054	1999	1991-2000	1
649	Q287	1729	1721-1730	2
650	S570	1975	1971-1980	1
651	R081	1999	1991-2000	1
652	K655	1910	1901-1910	1
653	M242	1875	1871-1880	2
654	R855	1949	1941-1950	2
655	N642	1755	1751-1760	3
656	R060	1996	1991-2000	8
657	R452	1976	1971-1980	1
658	R463	1966	1961-1970	1
659	K728	1911	1911-1920	1
660	R115	2006	2001-2010	2
661	E267	2006	2001-2010	1
662	L262	1921	1921-1930	2
663	K673	1937	1931-1940	2
664	N454	1771	1771-1780	4
665	R246	1766	1761-1770	4
666	R700	2008	2001-2010	3
667	K653	1951	1951-1960	1
668	N499	1771	1771-1780	1
669	P367	1939	1931-1940	1
670	Q993	1693	1691-1700	1
671	N345	1784	1781-1790	1
672	R473	1826	1821-1830	3
673	K434	1918	1911-1920	2
674	R762	1980	1971-1980	9
675	S969	1867	1861-1870	1
676	R254	1667	1661-1670	1
677	M459	1814	1811-1820	1
678	Q296	1762	1761-1770	4
679	K767	1926	1921-1930	1
680	R650	1928	1921-1930	2
681	R368	1662	1661-1670	1
682	L679	1936	1931-1940	1
683	P283	1728	1721-1730	1
684	N799	1755	1751-1760	8
685	L276	1919	1911-1920	3
686	P638	1800	1791-1800	23
687	M354	1831	1831-1840	9
688	R049	2004	2001-2010	1
689	P994	1941	1941-1950	1
690	L788	1949	1941-1950	1
691	P759	1920	1911-1920	3
692	S424	1922	1921-1930	1
693	S191	1989	1981-1990	2
694	N758	1745	1741-1750	1
695	N229	1835	1831-1840	2
696	K775	1816	1811-1820	4
697	R846	1963	1961-1970	5
698	K549	1937	1931-1940	2
699	K692	1923	1921-1930	2
700	N293	1788	1781-1790	1
701	E282	2006	2001-2010	10
702	M536	1799	1791-1800	1
703	M472	1807	1801-1810	1
704	K646	1927	1921-1930	1
705	S706	1961	1961-1970	4
706	Q322	1763	1761-1770	1
707	M969	1869	1861-1870	1
708	N852	1745	1741-1750	13
709	N894	1770	1761-1770	8
710	M947	1803	1801-1810	2
711	R658	1931	1931-1940	3
712	L862	1848	1841-1850	1
713	E291	1934	1931-1940	1
714	K326	1901	1901-1910	1
715	R292	1761	1761-1770	15
716	E226	1706	1701-1710	2
717	P288	1916	1911-1920	1
718	L332	1923	1921-1930	3
719	M256	1868	1861-1870	1
720	P294	1963	1961-1970	1
721	S221	1963	1961-1970	10
722	L355	1835	1831-1840	8
723	L954	1946	1941-1950	1
724	M454	1810	1801-1810	1
725	S734	1947	1941-1950	4
726	R677	1789	1781-1790	2
727	M367	1826	1821-1830	2
728	R161	1952	1951-1960	5
729	L757	1964	1961-1970	1
730	K952	1936	1931-1940	1
731	M894	1829	1821-1830	1
732	E284	1938	1931-1940	1
733	M777	1866	1861-1870	6
734	N729	1721	1721-1730	1
735	K969	1956	1951-1960	1
736	Q627	1696	1691-1700	6
737	N433	1778	1771-1780	2
738	R034	2005	2001-2010	1
739	R226	1680	1671-1680	4
740	R685	1845	1841-1850	1
741	L779	1912	1911-1920	2
742	K765	1952	1951-1960	1
743	L824	1950	1941-1950	4
744	R241	2009	2001-2010	1
745	M737	1824	1821-1830	1
746	E190	1968	1961-1970	1
747	S998	2008	2001-2010	4
748	N636	1763	1761-1770	2
749	P242	1731	1731-1740	1
750	E126	2012	2011-2020	2
751	R359	1678	1671-1680	2
752	R275	1696	1691-1700	6
753	N947	1739	1731-1740	1
754	L299	1925	1921-1930	1
755	R884	1962	1961-1970	2
756	Q648	1660	1651-1660	1
757	R725	1986	1981-1990	1
758	E031	1992	1991-2000	2
759	M956	1855	1851-1860	4
760	N775	1750	1741-1750	1
761	Z140	1857	1851-1860	1
762	N985	1756	1751-1760	2
763	E147	1950	1941-1950	1
764	M346	1839	1831-1840	2
765	L224	1946	1941-1950	1
766	K533	1922	1921-1930	1
767	E056	2011	2011-2020	1
768	M942	1852	1851-1860	3
769	R604	1890	1881-1890	3
770	P658	1956	1951-1960	2
771	N838	1733	1731-1740	1
772	N682	1751	1751-1760	3
773	S039	1958	1951-1960	1
774	L449	1920	1911-1920	1
775	N834	1733	1731-1740	5
776	S328	1996	1991-2000	3
777	Q373	1699	1691-1700	2
778	L884	1867	1861-1870	1
779	M423	1823	1821-1830	2
780	S408	1983	1981-1990	1
781	K454	1907	1901-1910	1
782	S354	1857	1851-1860	1
783	K668	1948	1941-1950	4
784	P254	1727	1721-1730	1
785	S055	1663	1661-1670	1
786	P386	1816	1811-1820	1
787	S361	1997	1991-2000	1
788	Q734	1692	1691-1700	3
789	P374	1964	1961-1970	1
790	M962	1855	1851-1860	3
791	P742	1938	1931-1940	3
792	E134	1968	1961-1970	1
793	K246	1932	1931-1940	6
794	P233	1742	1741-1750	1
795	M892	1864	1861-1870	2
796	P632	1962	1961-1970	1
797	S691	1997	1991-2000	1
798	B016	1754	1751-1760	3
799	S932	1682	1681-1690	2
800	R214	2008	2001-2010	3
801	M842	1845	1841-1850	1
802	N287	1788	1781-1790	3
803	R324	1682	1681-1690	7
804	E124	1897	1891-1900	2
805	N339	1784	1781-1790	3
806	K699	1928	1921-1930	1
807	M294	1853	1851-1860	2
808	M554	1796	1791-1800	3
809	M594	1874	1871-1880	2
810	P273	1935	1931-1940	1
811	R333	1682	1681-1690	4
812	M542	1860	1851-1860	1
813	M237	1873	1871-1880	2
814	R147	2008	2001-2010	7
815	E108	2001	2001-2010	1
816	K448	1950	1941-1950	1
817	L939	1859	1851-1860	1
818	N892	1770	1761-1770	2
819	L463	1884	1881-1890	1
820	L936	1860	1851-1860	2
821	R186	1990	1981-1990	9
822	N798	1755	1751-1760	3
823	K822	1848	1841-1850	2
824	R556	1965	1961-1970	2
825	P465	1833	1831-1840	1
826	L445	1945	1941-1950	1
827	L552	1883	1881-1890	4
828	S128	1981	1981-1990	9
829	S680	1928	1921-1930	1
830	E080	1851	1851-1860	1
831	L776	1942	1941-1950	2
832	Q544	1684	1681-1690	1
833	N627	1768	1761-1770	4
834	P946	1920	1911-1920	1
835	M368	1862	1861-1870	1
836	K353	1937	1931-1940	3
837	R460	1965	1961-1970	2
838	E092	2010	2001-2010	6
839	R707	1842	1841-1850	2
840	P363	1957	1951-1960	2
841	N687	1751	1751-1760	4
842	K284	1942	1941-1950	1
843	E191	2013	2011-2020	1
844	Q978	1692	1691-1700	4
845	N552	1768	1761-1770	3
846	Q799	1713	1711-1720	1
847	N525	1762	1761-1770	3
848	R920	1949	1941-1950	1
849	S936	1651	1651-1660	1
850	R491	1844	1841-1850	9
851	K938	1939	1931-1940	2
852	P893	1811	1811-1820	3
853	R474	1827	1821-1830	1
854	R645	1860	1851-1860	2
855	R711	1845	1841-1850	1
856	P839	1967	1961-1970	1
857	N885	1734	1731-1740	4
858	E034	1978	1971-1980	4
859	R485	1838	1831-1840	4
860	N772	1746	1741-1750	1
861	K566	1922	1921-1930	1
862	R167	2007	2001-2010	1
863	R464	1965	1961-1970	1
864	K283	1939	1931-1940	1
865	M497	1805	1801-1810	1
866	L698	1948	1941-1950	1
867	S651	1988	1981-1990	6
868	M624	1898	1891-1900	1
869	Q547	1657	1651-1660	3
870	M293	1854	1851-1860	1
871	S650	1868	1861-1870	9
872	P993	1957	1951-1960	1
873	N634	1763	1761-1770	1
874	S269	1994	1991-2000	11
875	R441	1966	1961-1970	4
876	S307	1995	1991-2000	4
877	M694	1829	1821-1830	1
878	R456	1963	1961-1970	4
879	L336	1933	1931-1940	1
880	K989	1859	1851-1860	2
881	L279	1928	1921-1930	4
882	L295	1954	1951-1960	3
883	R498	1851	1851-1860	10
884	L249	1946	1941-1950	4
885	R296	2010	2001-2010	1
886	S986	1933	1931-1940	4
887	M329	1846	1841-1850	1
888	L684	1945	1941-1950	2
889	M364	1831	1831-1840	1
890	R750	1972	1971-1980	9
891	L774	1935	1931-1940	1
892	M492	1805	1801-1810	2
893	R630	1793	1791-1800	1
894	R914	1929	1921-1930	1
895	R349	1967	1961-1970	1
896	L889	1869	1861-1870	1
897	R331	1682	1681-1690	1
898	P926	1821	1821-1830	1
899	K269	1932	1931-1940	2
900	N635	1762	1761-1770	4
901	K935	1896	1891-1900	2
902	R053	1998	1991-2000	3
903	P887	1869	1861-1870	1
904	L755	1927	1921-1930	2
905	K267	1907	1901-1910	1
906	L826	1952	1951-1960	1
907	S656	1815	1811-1820	4
908	M955	1855	1851-1860	1
909	S009	1993	1991-2000	2
910	S550	1976	1971-1980	1
911	Z121	1889	1881-1890	1
912	N558	1857	1851-1860	3
913	N989	1732	1731-1740	1
914	K488	1944	1941-1950	1
915	E058	1947	1941-1950	1
916	R490	1843	1841-1850	5
917	E268	1998	1991-2000	6
918	S186	1965	1961-1970	9
919	K769	1926	1921-1930	4
920	L229	1902	1901-1910	2
921	L352	1907	1901-1910	1
922	Q438	1691	1691-1700	11
923	S025	1906	1901-1910	1
924	L365	1900	1891-1900	1
925	R808	1972	1971-1980	1
926	R389	1671	1671-1680	1
927	L875	1945	1941-1950	5
928	P452	1916	1911-1920	1
929	L897	1837	1831-1840	1
930	L368	1908	1901-1910	2
931	M975	1848	1841-1850	2
932	R937	1950	1941-1950	8
933	M548	1832	1831-1840	2
934	S855	1994	1991-2000	1
935	R796	1874	1871-1880	1
936	Z161	1880	1871-1880	5
937	M445	1846	1841-1850	3
938	S330	1963	1961-1970	1
939	N355	1781	1781-1790	2
940	K635	1889	1881-1890	2
941	S004	1668	1661-1670	4
942	E071	1976	1971-1980	3
943	M893	1869	1861-1870	1
944	S429	1927	1921-1930	2
945	R793	1951	1951-1960	8
946	Q733	1681	1681-1690	3
947	M244	1872	1871-1880	1
948	R171	1854	1851-1860	4
949	R104	1874	1871-1880	1
950	L395	1939	1931-1940	1
951	S523	1892	1891-1900	9
952	P489	1950	1941-1950	1
953	Q990	2003	2001-2010	7
954	R437	1964	1961-1970	10
955	R620	1778	1771-1780	3
956	S364	1958	1951-1960	4
957	Q767	1630	1621-1630	1
958	Q857	1642	1641-1650	1
959	R679	1971	1971-1980	2
960	P724	1934	1931-1940	2
961	R307	1682	1681-1690	1
962	N364	1784	1781-1790	2
963	L596	1932	1931-1940	1
964	E072	1986	1981-1990	5
965	R401	1697	1691-1700	1
966	E176	2005	2001-2010	2
967	P785	1954	1951-1960	4
968	K537	1929	1921-1930	1
969	Q559	1740	1731-1740	7
970	M535	1801	1801-1810	2
971	S767	1875	1871-1880	1
972	K489	1902	1901-1910	1
973	L765	1927	1921-1930	1
974	R095	2005	2001-2010	4
975	E050	1993	1991-2000	1
976	L763	1949	1941-1950	1
977	P852	1846	1841-1850	2
978	E120	2008	2001-2010	2
979	N797	1755	1751-1760	3
980	R191	1980	1971-1980	1
981	K986	1859	1851-1860	3
982	Q777	1655	1651-1660	3
983	Q349	1685	1681-1690	1
984	S352	1865	1861-1870	4
985	K947	1936	1931-1940	1
986	K884	1951	1951-1960	1
987	Q936	1654	1651-1660	4
988	Q368	1704	1701-1710	2
989	R075	2007	2001-2010	2
990	L636	1934	1931-1940	3
991	N762	1759	1751-1760	2
992	N668	1738	1731-1740	1
993	N554	1749	1741-1750	3
994	R175	2007	2001-2010	2
995	L855	1892	1891-1900	1
996	S447	1937	1931-1940	1
997	M985	1845	1841-1850	4
998	R225	1680	1671-1680	8
999	L974	1816	1811-1820	1
1000	Q459	1735	1731-1740	1
1001	R096	2003	2001-2010	1
1002	R854	1948	1941-1950	1
1003	N482	1770	1761-1770	1
1004	R680	1799	1791-1800	3
1005	S773	1877	1871-1880	1
1006	R472	1825	1821-1830	2
1007	S360	1778	1771-1780	5
1008	R163	2006	2001-2010	1
1009	M243	1875	1871-1880	1
1010	N826	1755	1751-1760	3
1011	P578	1947	1941-1950	7
1012	R179	2001	2001-2010	1
1013	S188	1985	1981-1990	2
1014	M593	1879	1871-1880	4
1015	Q495	1735	1731-1740	6
1016	E030	1991	1991-2000	1
1017	M926	1835	1831-1840	3
1018	R985	1896	1891-1900	1
1019	Q228	1797	1791-1800	4
1020	R692	1842	1841-1850	1
1021	R812	1965	1961-1970	1
1022	E235	1641	1641-1650	2
1023	M236	1873	1871-1880	1
1024	R471	1824	1821-1830	1
1025	S076	1982	1981-1990	1
1026	P289	1967	1961-1970	1
1027	S317	1987	1981-1990	13
1028	M422	1823	1821-1830	1
1029	E037	1985	1981-1990	5
1030	R222	1675	1671-1680	3
1031	R662	1946	1941-1950	2
1032	R834	1866	1861-1870	1
1033	R481	1834	1831-1840	3
1034	R195	2003	2001-2010	1
1035	K739	1926	1921-1930	2
1036	N466	1775	1771-1780	1
1037	M533	1801	1801-1810	3
1038	P892	1892	1891-1900	1
1039	M568	1791	1791-1800	1
1040	Q995	1649	1641-1650	2
1041	R819	1985	1981-1990	3
1042	K468	1923	1921-1930	1
1043	R432	1849	1841-1850	7
1044	M555	1796	1791-1800	1
1045	K442	1921	1921-1930	1
1046	L496	1883	1881-1890	2
1047	N429	1778	1771-1780	4
1048	N448	1776	1771-1780	1
1049	R377	1666	1661-1670	1
1050	K847	1863	1861-1870	1
1051	N476	1775	1771-1780	1
1052	L354	1832	1831-1840	6
1053	P896	1956	1951-1960	1
1054	N828	1755	1751-1760	3
1055	Q838	1679	1671-1680	3
1056	L738	1943	1941-1950	5
1057	L793	1957	1951-1960	2
1058	N747	1758	1751-1760	6
1059	P937	1844	1841-1850	2
1060	N926	1734	1731-1740	2
1061	N562	1857	1851-1860	1
1062	P623	1952	1951-1960	3
1063	P579	1945	1941-1950	1
1064	S394	1967	1961-1970	2
1065	S393	1847	1841-1850	3
1066	R085	1966	1961-1970	1
1067	M398	1823	1821-1830	2
1068	P399	1959	1951-1960	1
1069	N692	1751	1751-1760	3
1070	L487	1938	1931-1940	1
1071	S112	1645	1641-1650	1
1072	R258	1796	1791-1800	3
1073	M724	1869	1861-1870	1
1074	E236	1668	1661-1670	2
1075	P848	1846	1841-1850	2
1076	L827	1864	1861-1870	1
1077	R326	1682	1681-1690	3
1078	M335	1840	1831-1840	2
1079	M494	1805	1801-1810	3
1080	L953	1945	1941-1950	1
1081	Z152	1871	1871-1880	1
1082	R157	2006	2001-2010	1
1083	R507	1877	1871-1880	10
1084	Q736	1686	1681-1690	1
1085	E240	1664	1661-1670	7
1086	M433	1807	1801-1810	1
1087	N555	1763	1761-1770	2
1088	L952	1907	1901-1910	1
1089	L488	1885	1881-1890	4
1090	R906	1936	1931-1940	2
1091	K963	1907	1901-1910	1
1092	R484	1837	1831-1840	5
1093	N978	1756	1751-1760	2
1094	K325	1893	1891-1900	1
1095	L946	1825	1821-1830	5
1096	L334	1933	1931-1940	2
1097	R330	1682	1681-1690	3
1098	R804	2008	2001-2010	2
1099	S542	1844	1841-1850	3
1100	Q746	1643	1641-1650	5
1101	R477	1830	1821-1830	5
1102	S141	1850	1841-1850	3
1103	K942	1946	1941-1950	2
1104	L998	1874	1871-1880	2
1105	R061	1980	1971-1980	1
1106	P295	1910	1901-1910	1
1107	N674	1755	1751-1760	4
1108	P235	1781	1781-1790	3
1109	R781	1843	1841-1850	5
1110	M278	1859	1851-1860	1
1111	L789	1949	1941-1950	1
1112	S129	1989	1981-1990	3
1113	M634	1847	1841-1850	3
1114	R629	1793	1791-1800	1
1115	N898	1753	1751-1760	1
1116	P333	1949	1941-1950	2
1117	L589	1893	1891-1900	2
1118	R390	1671	1671-1680	2
1119	Q479	1774	1771-1780	3
1120	M285	1851	1851-1860	1
1121	M255	1869	1861-1870	1
1122	S165	2006	2001-2010	7
1123	R829	1836	1831-1840	10
1124	E127	1995	1991-2000	2
1125	S812	1883	1881-1890	1
1126	L522	1897	1891-1900	5
1127	P622	1930	1921-1930	1
1128	P527	1955	1951-1960	3
1129	S988	1938	1931-1940	1
1130	L298	1922	1921-1930	2
1131	S006	1679	1671-1680	1
1132	K485	1895	1891-1900	1
1133	K733	1919	1911-1920	1
1134	M388	1823	1821-1830	3
1135	R158	2004	2001-2010	1
1136	S514	1839	1831-1840	1
1137	P972	1859	1851-1860	1
1138	L236	1928	1921-1930	1
1139	Q972	1656	1651-1660	7
1140	L699	1948	1941-1950	4
1141	M993	1822	1821-1830	3
1142	K279	1922	1921-1930	2
1143	S389	1930	1921-1930	1
1144	R234	1696	1691-1700	2
1145	L863	1851	1851-1860	2
1146	R008	1970	1961-1970	9
1147	N453	1776	1771-1780	5
1148	R783	1844	1841-1850	3
1149	K466	1928	1921-1930	2
1150	Q898	1628	1621-1630	1
1151	N445	1776	1771-1780	2
1152	M725	1836	1831-1840	1
1153	P996	1880	1871-1880	2
1154	Q687	1624	1621-1630	2
1155	L359	1907	1901-1910	4
1156	L227	1916	1911-1920	1
1157	E059	1965	1961-1970	1
1158	L435	1894	1891-1900	1
1159	Q364	1681	1681-1690	1
1160	S161	1952	1951-1960	8
1161	K927	1937	1931-1940	1
1162	L274	1948	1941-1950	1
1163	L878	1855	1851-1860	1
1164	S377	1977	1971-1980	2
1165	L269	1927	1921-1930	3
1166	Z139	1857	1851-1860	6
1167	N299	1786	1781-1790	1
1168	R550	1961	1961-1970	3
1169	R494	1847	1841-1850	2
1170	S649	1956	1951-1960	6
1171	L462	1883	1881-1890	1
1172	M746	1848	1841-1850	3
1173	M296	1854	1851-1860	3
1174	S880	1715	1711-1720	8
1175	S136	1846	1841-1850	1
1176	P928	1957	1951-1960	2
1177	E292	1937	1931-1940	7
1178	Q369	1687	1681-1690	5
1179	S313	1982	1981-1990	2
1180	Q869	1672	1671-1680	1
1181	R497	1850	1841-1850	15
1182	K926	1937	1931-1940	1
1183	K985	1859	1851-1860	3
1184	P287	1916	1911-1920	4
1185	M832	1863	1861-1870	2
1186	K933	1945	1941-1950	2
1187	R216	2004	2001-2010	3
1188	K997	1893	1891-1900	1
1189	S105	1646	1641-1650	1
1190	Q489	1738	1731-1740	1
1191	R674	1985	1981-1990	2
1192	E266	1998	1991-2000	1
1193	R035	1977	1971-1980	1
1194	R071	2005	2001-2010	3
1195	M998	1796	1791-1800	1
1196	M633	1845	1841-1850	5
1197	M782	1821	1821-1830	3
1198	N594	1761	1761-1770	1
1199	S383	1955	1951-1960	1
1200	P669	1893	1891-1900	1
1201	N243	1835	1831-1840	1
1202	Z158	1878	1871-1880	2
1203	K772	1942	1941-1950	6
1204	L495	1889	1881-1890	1
1205	K937	1934	1931-1940	2
1206	L762	1942	1941-1950	1
1207	R495	1848	1841-1850	13
1208	R488	1841	1841-1850	10
1209	P844	1943	1941-1950	3
1210	E186	2012	2011-2020	5
1211	K222	1898	1891-1900	2
1212	S123	1970	1961-1970	4
1213	P743	1920	1911-1920	1
1214	Q379	1699	1691-1700	1
1215	N874	1770	1761-1770	4
1216	Q788	1667	1661-1670	1
1217	L839	1879	1871-1880	1
1218	R760	1990	1981-1990	1
1219	P758	1920	1911-1920	2
1220	R439	1968	1961-1970	6
1221	Q558	1740	1731-1740	4
1222	R369	1663	1661-1670	1
1223	P387	1816	1811-1820	1
1224	N582	1769	1761-1770	1
1225	N292	1788	1781-1790	3
1226	N959	1742	1741-1750	1
1227	L794	1957	1951-1960	3
1228	K248	1931	1931-1940	2
1229	K428	1913	1911-1920	1
1230	K689	1923	1921-1930	1
1231	P292	1967	1961-1970	1
1232	R187	2009	2001-2010	2
1233	S405	1592	1591-1600	1
1234	R633	1843	1841-1850	3
1235	L387	1920	1911-1920	3
1236	K987	1859	1851-1860	1
1237	R329	1682	1681-1690	6
1238	N757	1745	1741-1750	4
1239	N228	1835	1831-1840	2
1240	M222	1876	1871-1880	1
1241	S370	1991	1991-2000	1
1242	R493	1846	1841-1850	9
1243	L237	1913	1911-1920	9
1244	M954	1855	1851-1860	1
1245	R346	1983	1981-1990	1
1246	R283	2009	2001-2010	1
1247	S697	1935	1931-1940	12
1248	N592	1765	1761-1770	3
1249	N564	1757	1751-1760	1
1250	S519	1940	1931-1940	1
1251	N693	1751	1751-1760	4
1252	P725	1963	1961-1970	1
1253	P947	1965	1961-1970	2
1254	S273	1723	1721-1730	1
1255	E012	1891	1891-1900	1
1256	S139	1845	1841-1850	3
1257	M484	1805	1801-1810	5
1258	P675	1868	1861-1870	1
1259	Q354	1714	1711-1720	1
1260	S319	1844	1841-1850	6
1261	M238	1874	1871-1880	4
1262	K254	1901	1901-1910	1
1263	Q234	1946	1941-1950	2
1264	L296	1954	1951-1960	4
1265	Z115	1885	1881-1890	2
1266	P362	1957	1951-1960	3
1267	P244	1731	1731-1740	4
1268	M464	1801	1801-1810	2
1269	S983	1932	1931-1940	1
1270	M924	1837	1831-1840	2
1271	K253	1890	1881-1890	2
1272	K526	1922	1921-1930	1
1273	Z142	1860	1851-1860	1
1274	E270	2002	2001-2010	7
1275	P767	1831	1831-1840	1
1276	Z134	1852	1851-1860	1
1277	S227	1962	1961-1970	2
1278	S522	1991	1991-2000	1
1279	Q929	1691	1691-1700	3
1280	S075	1982	1981-1990	1
1281	L989	1879	1871-1880	3
1282	S996	1964	1961-1970	5
1283	K576	1925	1921-1930	1
1284	S903	1682	1681-1690	1
1285	E278	1961	1961-1970	2
1286	K592	1912	1911-1920	1
1287	P343	1963	1961-1970	3
1288	R817	1988	1981-1990	2
1289	E074	1887	1881-1890	6
1290	Q488	1778	1771-1780	2
1291	R009	1970	1961-1970	16
1292	S681	1929	1921-1930	3
1293	K359	1937	1931-1940	1
1294	N276	1782	1781-1790	1
1295	N296	1788	1781-1790	1
1296	P858	1961	1961-1970	5
1297	M939	1852	1851-1860	4
1298	Q252	1771	1771-1780	1
1299	R527	1982	1981-1990	4
1300	M959	1855	1851-1860	2
1301	P955	1923	1921-1930	2
1302	K999	1899	1891-1900	6
1303	S396	1927	1921-1930	1
1304	R534	1975	1971-1980	4
1305	Q658	1691	1691-1700	7
1306	N689	1751	1751-1760	1
1307	K695	1925	1921-1930	1
1308	L956	1840	1831-1840	8
1309	N837	1733	1731-1740	4
1310	R260	1994	1991-2000	1
1311	N479	1770	1761-1770	2
1312	M858	1795	1791-1800	1
1313	N724	1751	1751-1760	1
1314	E247	1661	1661-1670	4
1315	L893	1879	1871-1880	2
1316	E068	1958	1951-1960	2
1317	E118	2000	1991-2000	15
1318	E143	1990	1981-1990	6
1319	S619	1969	1961-1970	4
1320	Q334	1713	1711-1720	5
1321	L823	1948	1941-1950	2
1322	N527	1774	1771-1780	8
1323	P248	1735	1731-1740	3
1324	P966	1956	1951-1960	1
1325	P753	1958	1951-1960	1
1326	S406	1845	1841-1850	10
1327	S793	1883	1881-1890	1
1328	R375	1669	1661-1670	1
1329	R480	1833	1831-1840	2
1330	M326	1846	1841-1850	3
1331	N565	1761	1761-1770	2
1332	K967	1956	1951-1960	2
1333	M539	1860	1851-1860	2
1334	S975	1950	1941-1950	1
1335	Q332	1713	1711-1720	7
1336	N984	1768	1761-1770	6
1337	Z131	1850	1841-1850	5
1338	E116	1975	1971-1980	4
1339	S251	1962	1961-1970	5
1340	R076	2006	2001-2010	1
1341	M225	1859	1851-1860	2
1342	S390	1943	1941-1950	3
1343	P969	1953	1951-1960	1
1344	E228	1946	1941-1950	7
1345	S790	1852	1851-1860	2
1346	P397	1961	1961-1970	2
1347	L673	1929	1921-1930	2
1348	K893	1936	1931-1940	1
1349	K864	1890	1881-1890	1
1350	K278	1933	1931-1940	1
1351	K443	1921	1921-1930	1
1352	M477	1840	1831-1840	4
1353	S316	1975	1971-1980	1
1354	Q649	1660	1651-1660	6
1355	L256	1908	1901-1910	2
1356	R782	1843	1841-1850	15
1357	M688	1881	1881-1890	8
1358	R886	1961	1961-1970	2
1359	S543	1966	1961-1970	1
1360	R088	1998	1991-2000	4
1361	P879	1895	1891-1900	2
1362	L847	1860	1851-1860	2
1363	R727	1987	1981-1990	4
1364	R608	1902	1901-1910	2
1365	M348	1837	1831-1840	3
1366	S914	1643	1641-1650	1
1367	N242	1835	1831-1840	1
1368	P948	1965	1961-1970	1
1369	P774	1898	1891-1900	1
1370	N358	1784	1781-1790	3
1371	S385	1937	1931-1940	4
1372	Q466	1784	1781-1790	3
1373	R778	1858	1851-1860	6
1374	L749	1949	1941-1950	2
1375	S800	1840	1831-1840	1
1376	S343	1951	1951-1960	1
1377	M274	1856	1851-1860	1
1378	K936	1901	1901-1910	3
1379	N999	1766	1761-1770	1
1380	S303	1979	1971-1980	5
1381	R251	1771	1771-1780	1
1382	R811	1976	1971-1980	3
1383	E089	1987	1981-1990	1
1384	P557	1872	1871-1880	6
1385	K277	1928	1921-1930	1
1386	P329	1949	1941-1950	3
1387	R779	1858	1851-1860	9
1388	Q899	1634	1631-1640	1
1389	Q743	1636	1631-1640	1
1390	P777	1910	1901-1910	1
1391	L335	1933	1931-1940	1
1392	S551	1976	1971-1980	1
1393	R799	1881	1881-1890	1
1394	Q973	1656	1651-1660	15
1395	N553	1768	1761-1770	7
1396	K529	1922	1921-1930	1
1397	M439	1824	1821-1830	1
1398	M289	1874	1871-1880	3
1399	P728	1960	1951-1960	3
1400	K667	1935	1931-1940	3
1401	Q279	1783	1781-1790	1
1402	R575	1790	1781-1790	1
1403	L594	1925	1921-1930	2
1404	Z117	1886	1881-1890	1
1405	N883	1734	1731-1740	5
1406	K393	1907	1901-1910	1
1407	Q543	1684	1681-1690	1
1408	N873	1770	1761-1770	3
1409	K224	1904	1901-1910	1
1410	R325	1682	1681-1690	2
1411	Z151	1872	1871-1880	3
1412	R429	1668	1661-1670	9
1413	L885	1832	1831-1840	1
1414	N742	1738	1731-1740	4
1415	M883	1821	1821-1830	1
1416	N829	1748	1741-1750	2
1417	L458	1882	1881-1890	1
1418	L597	1920	1911-1920	1
1419	S170	1862	1861-1870	1
1420	K754	1925	1921-1930	2
1421	R521	1952	1951-1960	2
1422	N955	1734	1731-1740	1
1423	Q426	1662	1661-1670	3
1424	K685	1920	1911-1920	1
1425	Q437	1691	1691-1700	6
1426	K599	1957	1951-1960	2
1427	R512	1955	1951-1960	3
1428	S135	1850	1841-1850	2
1429	E144	1985	1981-1990	3
1430	R479	1832	1831-1840	3
1431	P325	1967	1961-1970	1
1432	M677	1812	1811-1820	1
1433	P692	1963	1961-1970	4
1434	L356	1839	1831-1840	1
1435	Q766	1655	1651-1660	2
1436	S602	1948	1941-1950	4
1437	S527	1946	1941-1950	1
1438	L958	1847	1841-1850	2
1439	R239	1983	1981-1990	6
1440	N822	1755	1751-1760	5
1441	P849	1846	1841-1850	3
1442	E085	1976	1971-1980	6
1443	E088	2010	2001-2010	3
1444	K849	1863	1861-1870	1
1445	R177	1978	1971-1980	1
1446	R795	1975	1971-1980	19
1447	R362	1663	1661-1670	1
1448	S173	1869	1861-1870	1
1449	K437	1943	1941-1950	1
1450	P234	1781	1781-1790	1
1451	Z120	1889	1881-1890	1
1452	Q397	1698	1691-1700	1
1453	Q555	1771	1771-1780	2
1454	N349	1781	1781-1790	2
1455	N569	1761	1761-1770	2
1456	K487	1903	1901-1910	2
1457	Q225	1830	1821-1830	1
1458	K943	1950	1941-1950	1
1459	K973	1959	1951-1960	4
1460	S252	1845	1841-1850	6
1461	M783	1821	1821-1830	3
1462	M473	1809	1801-1810	3
1463	S754	1953	1951-1960	1
1464	N387	1776	1771-1780	2
1465	N694	1751	1751-1760	4
1466	R276	1696	1691-1700	3
1467	R210	2006	2001-2010	5
1468	N377	1780	1771-1780	2
1469	K949	1936	1931-1940	1
1470	S356	1953	1951-1960	1
1471	N262	1792	1791-1800	1
1472	L383	1921	1921-1930	1
1473	K972	1959	1951-1960	2
1474	M275	1864	1861-1870	4
1475	K583	1948	1941-1950	1
1476	R386	1670	1661-1670	1
1477	K449	1904	1901-1910	2
1478	R475	1828	1821-1830	2
1479	S690	1840	1831-1840	2
1480	R152	1998	1991-2000	1
1481	R455	1986	1981-1990	4
1482	M268	1856	1851-1860	2
1483	E229	1946	1941-1950	1
1484	R728	1856	1851-1860	3
1485	M356	1834	1831-1840	2
1486	N284	1787	1781-1790	6
1487	R462	1964	1961-1970	4
1488	R915	1958	1951-1960	2
1489	Q552	1682	1681-1690	1
1490	M436	1810	1801-1810	2
1491	L378	1890	1881-1890	1
1492	K343	1956	1951-1960	2
1493	L324	1926	1921-1930	2
1494	L494	1889	1881-1890	2
1495	L263	1923	1921-1930	2
1496	M653	1834	1831-1840	1
1497	M337	1842	1841-1850	2
1498	L598	1935	1931-1940	6
1499	M669	1835	1831-1840	1
1500	Q337	1715	1711-1720	1
1501	K496	1914	1911-1920	1
1502	Q325	1783	1781-1790	1
1503	N363	1784	1781-1790	2
1504	L899	1842	1841-1850	1
1505	P795	1928	1921-1930	3
1506	S378	1641	1641-1650	2
1507	M697	1797	1791-1800	2
1508	S685	1972	1971-1980	1
1509	S353	1899	1891-1900	1
1510	R561	1894	1891-1900	3
1511	P426	1936	1931-1940	1
1512	R181	1991	1991-2000	6
1513	N923	1739	1731-1740	1
1514	S335	1845	1841-1850	2
1515	L868	1822	1821-1830	3
1516	S662	1851	1851-1860	12
1517	Q664	1702	1701-1710	1
1518	R627	1933	1931-1940	1
1519	R934	1942	1941-1950	2
1520	R496	1849	1841-1850	4
1521	S222	1980	1971-1980	1
1522	E033	1977	1971-1980	4
1523	K565	1929	1921-1930	1
1524	N347	1783	1781-1790	1
1525	N626	1768	1761-1770	1
1526	Q427	1662	1661-1670	2
1527	E249	2012	2011-2020	1
1528	Q537	1684	1681-1690	8
1529	Q824	1648	1641-1650	4
1530	S142	1845	1841-1850	2
1531	K444	1922	1921-1930	2
1532	S715	1734	1731-1740	2
1533	R348	1980	1971-1980	1
1534	E038	1992	1991-2000	1
1535	P957	1960	1951-1960	1
1536	P238	1740	1731-1740	4
1537	K894	1936	1931-1940	1
1538	N833	1716	1711-1720	1
1539	S253	1842	1841-1850	5
1540	M258	1868	1861-1870	2
1541	R930	1942	1941-1950	1
1542	Q953	1682	1681-1690	1
1543	R705	1845	1841-1850	2
1544	K929	1939	1931-1940	1
1545	Z163	1880	1871-1880	2
1546	K456	1908	1901-1910	2
1547	L937	1869	1861-1870	7
1548	P282	1723	1721-1730	1
1549	R064	1981	1981-1990	2
1550	Q988	1695	1691-1700	1
1551	R029	1759	1751-1760	6
1552	M479	1805	1801-1810	1
1553	P667	1954	1951-1960	1
1554	Q433	1710	1701-1710	1
1555	K242	1933	1931-1940	1
1556	L795	1949	1941-1950	2
1557	M465	1803	1801-1810	6
1558	S366	1696	1691-1700	3
1559	R303	1682	1681-1690	1
1560	Q374	1697	1691-1700	2
1561	M749	1843	1841-1850	2
1562	P975	1948	1941-1950	1
1563	P249	1730	1721-1730	1
1564	K446	1922	1921-1930	4
1565	S984	1936	1931-1940	1
1566	N269	1802	1801-1810	2
1567	S535	1662	1661-1670	1
1568	S884	1996	1991-2000	2
1569	R845	1792	1791-1800	1
1570	S153	1846	1841-1850	1
1571	S766	1829	1821-1830	3
1572	S208	1982	1981-1990	1
1573	L325	1921	1921-1930	4
1574	S200	1660	1651-1660	1
1575	R548	1979	1971-1980	3
1576	Q628	1696	1691-1700	2
1577	L672	1938	1931-1940	1
1578	S162	1846	1841-1850	1
1579	Z114	1885	1881-1890	1
1580	S731	2002	2001-2010	3
1581	L963	1838	1831-1840	1
1582	Q923	1670	1661-1670	3
1583	P228	1768	1761-1770	2
1584	M224	1859	1851-1860	1
1585	R230	1983	1981-1990	4
1586	P253	1719	1711-1720	3
1587	P798	1954	1951-1960	1
1588	Q747	1643	1641-1650	3
1589	M698	1866	1861-1870	2
1590	Q329	1713	1711-1720	4
1591	S705	1839	1831-1840	7
1592	R982	1639	1631-1640	1
1593	R764	1982	1981-1990	3
1594	E090	1992	1991-2000	2
1595	L373	1964	1961-1970	2
1596	P722	1949	1941-1950	1
1597	K658	1910	1901-1910	1
1598	R016	1962	1961-1970	6
1599	P757	1920	1911-1920	3
1600	L266	1905	1901-1910	2
1601	K347	1929	1921-1930	1
1602	R670	1980	1971-1980	10
1603	N776	1732	1731-1740	1
1604	S632	1986	1981-1990	3
1605	M546	1808	1801-1810	4
1606	M444	1824	1821-1830	4
1607	R262	1817	1811-1820	1
1608	P736	1960	1951-1960	4
1609	R047	2001	2001-2010	1
1610	N497	1758	1751-1760	1
1611	M727	1845	1841-1850	2
1612	P588	1936	1931-1940	4
1613	S655	1937	1931-1940	2
1614	R712	1842	1841-1850	1
1615	R006	1970	1961-1970	9
1616	R228	1680	1671-1680	5
1617	S637	1671	1671-1680	1
1618	R950	1633	1631-1640	1
1619	S933	1650	1641-1650	1
1620	P894	1811	1811-1820	1
1621	R984	1633	1631-1640	1
1622	S175	1738	1731-1740	1
1623	R607	1938	1931-1940	5
1624	L894	1869	1861-1870	1
1625	S532	1713	1711-1720	3
1626	R794	1789	1781-1790	1
1627	L329	1932	1931-1940	2
1628	L639	1936	1931-1940	1
1629	E094	2004	2001-2010	3
1630	S321	1985	1981-1990	8
1631	L623	1920	1911-1920	3
1632	R413	1656	1651-1660	4
1633	P784	1954	1951-1960	1
1634	Q542	1684	1681-1690	2
1635	S513	1981	1981-1990	10
1636	R765	1987	1981-1990	6
1637	M343	1840	1831-1840	1
1638	P694	1958	1951-1960	1
1639	K579	1944	1941-1950	1
1640	R716	1843	1841-1850	2
1641	R948	1639	1631-1640	1
1642	R603	1863	1861-1870	2
1643	Q897	1628	1621-1630	2
1644	P322	1967	1961-1970	1
1645	Z162	1880	1871-1880	2
1646	N925	1782	1781-1790	2
1647	P828	1967	1961-1970	1
1648	N983	1776	1771-1780	1
1649	Z148	1868	1861-1870	1
1650	R223	1675	1671-1680	2
1651	S289	1978	1971-1980	3
1652	R720	1990	1981-1990	2
1653	L993	1878	1871-1880	2
1654	K553	1929	1921-1930	1
1655	R072	2003	2001-2010	1
1656	M553	1796	1791-1800	3
1657	R217	2008	2001-2010	5
1658	K966	1954	1951-1960	1
1659	M699	1866	1861-1870	3
1660	S386	1981	1981-1990	5
1661	R109	1886	1881-1890	1
1662	E165	1955	1951-1960	4
1663	N845	1748	1741-1750	3
1664	Q298	1727	1721-1730	1
1665	M838	1836	1831-1840	1
1666	S749	1967	1961-1970	3
1667	N945	1731	1731-1740	3
1668	N283	1783	1781-1790	1
1669	R715	1843	1841-1850	2
1670	K899	1939	1931-1940	3
1671	M262	1863	1861-1870	3
1672	R843	1666	1661-1670	1
1673	R780	1843	1841-1850	1
1674	P734	1960	1951-1960	2
1675	M835	1834	1831-1840	3
1676	N954	1751	1751-1760	4
1677	N348	1781	1781-1790	5
1678	R139	2004	2001-2010	2
1679	N887	1734	1731-1740	4
1680	E232	1946	1941-1950	1
1681	M496	1805	1801-1810	1
1682	Q679	1646	1641-1650	1
1683	M386	1830	1821-1830	1
1684	N256	1829	1821-1830	1
1685	S169	1892	1891-1900	1
1686	E129	1985	1981-1990	2
1687	R816	1953	1951-1960	2
1688	R083	2005	2001-2010	1
1689	S665	1840	1831-1840	3
1690	Q253	1771	1771-1780	4
1691	S079	1922	1921-1930	1
1692	R046	2002	2001-2010	1
1693	S323	1956	1951-1960	1
1694	R328	1682	1681-1690	9
1695	R756	1727	1721-1730	1
1696	M865	1840	1831-1840	2
1697	M443	1824	1821-1830	2
1698	E100	1996	1991-2000	6
1699	K395	1942	1941-1950	3
1700	Q445	1761	1761-1770	3
1701	E149	1871	1871-1880	3
1702	P444	1945	1941-1950	1
1703	Q987	1695	1691-1700	7
1704	R200	1881	1881-1890	1
1705	R710	1842	1841-1850	1
1706	M273	1859	1851-1860	1
1707	R086	2007	2001-2010	1
1708	R445	1846	1841-1850	1
1709	R971	1989	1981-1990	1
1710	R563	1870	1861-1870	11
1711	L223	1946	1941-1950	1
1712	S318	1985	1981-1990	1
1713	L282	1939	1931-1940	1
1714	M499	1805	1801-1810	2
1715	N288	1788	1781-1790	2
1716	M567	1789	1781-1790	2
1717	R836	1877	1871-1880	5
1718	R233	1696	1691-1700	1
1719	L782	1907	1901-1910	7
1720	S187	1984	1981-1990	5
1721	R253	1984	1981-1990	3
1722	R540	1983	1981-1990	3
1723	S788	1869	1861-1870	12
1724	K839	1860	1851-1860	1
1725	Q285	1726	1721-1730	1
1726	R150	1986	1981-1990	2
1727	M563	1797	1791-1800	2
1728	K563	1944	1941-1950	2
1729	L272	1928	1921-1930	1
1730	M498	1805	1801-1810	1
1731	M277	1859	1851-1860	1
1732	Z138	1854	1851-1860	1
1733	E042	1999	1991-2000	5
1734	R458	1968	1961-1970	10
1735	S249	1989	1981-1990	5
1736	E272	2005	2001-2010	1
1737	S220	1954	1951-1960	2
1738	R004	2002	2001-2010	1
1739	K459	1909	1901-1910	1
1740	L978	1839	1831-1840	3
1741	N924	1782	1781-1790	3
1742	L876	1945	1941-1950	2
1743	R248	1957	1951-1960	1
1744	R964	1979	1971-1980	1
1745	M728	1845	1841-1850	1
1746	R848	1885	1881-1890	1
1747	N858	1749	1741-1750	1
1748	S657	1836	1831-1840	12
1749	N388	1776	1771-1780	2
1750	P553	1959	1951-1960	1
1751	K686	1913	1911-1920	1
1752	S346	1939	1931-1940	1
1753	P637	1800	1791-1800	20
1754	S702	1993	1991-2000	4
1755	S391	1943	1941-1950	1
1756	E117	1985	1981-1990	4
1757	L834	1848	1841-1850	1
1758	Z150	1870	1861-1870	3
1759	K774	1942	1941-1950	4
1760	R457	1966	1961-1970	8
1761	M475	1809	1801-1810	4
1762	R813	1985	1981-1990	1
1763	K874	1919	1911-1920	1
1764	R249	2004	2001-2010	4
1765	M545	1808	1801-1810	6
1766	R208	1994	1991-2000	1
1767	R775	1671	1671-1680	2
1768	R129	2008	2001-2010	2
1769	N872	1730	1721-1730	4
1770	P823	1964	1961-1970	1
1771	R032	2001	2001-2010	5
1772	S415	1957	1951-1960	6
1773	R979	1650	1641-1650	5
1774	K387	1927	1921-1930	4
1775	P587	1936	1931-1940	3
1776	P373	1964	1961-1970	1
1777	N934	1763	1761-1770	3
1778	P247	1735	1731-1740	4
1779	N435	1776	1771-1780	1
1780	N686	1751	1751-1760	7
1781	N633	1764	1761-1770	4
1782	E260	2013	2011-2020	1
1783	P222	1750	1741-1750	2
1784	M543	1808	1801-1810	1
1785	N733	1753	1751-1760	1
1786	P224	1732	1731-1740	2
1787	L992	1878	1871-1880	1
1788	S668	1886	1881-1890	1
1789	K236	1922	1921-1930	1
1790	E146	1950	1941-1950	1
1791	R232	1680	1671-1680	1
1792	R308	1682	1681-1690	1
1793	M397	1823	1821-1830	2
1794	R433	1967	1961-1970	1
1795	M564	1797	1791-1800	1
1796	M427	1817	1811-1820	4
1797	M297	1854	1851-1860	2
1798	N324	1787	1781-1790	3
1799	P598	1965	1961-1970	2
1800	K367	1936	1931-1940	1
1801	P633	1964	1961-1970	1
1802	E099	1999	1991-2000	2
1803	N875	1770	1761-1770	3
1804	R486	1839	1831-1840	16
1805	S990	1884	1881-1890	1
1806	P243	1731	1731-1740	2
1807	S248	1984	1981-1990	4
1808	Q527	1686	1681-1690	8
1809	N383	1780	1771-1780	1
1810	Q842	1679	1671-1680	4
1811	S671	1924	1921-1930	1
1812	R621	1790	1781-1790	4
1813	K266	1889	1881-1890	3
1814	Q327	1713	1711-1720	4
1815	L432	1956	1951-1960	3
1816	N922	1747	1741-1750	4
1817	M764	1847	1841-1850	5
1818	Z133	1852	1851-1860	1
1819	Q367	1715	1711-1720	3
1820	Q335	1715	1711-1720	4
1821	N876	1770	1761-1770	5
1822	L753	1955	1951-1960	2
1823	S312	1995	1991-2000	4
1824	R451	1987	1981-1990	20
1825	S689	1985	1981-1990	2
1826	M735	1857	1851-1860	2
1827	Q769	1654	1651-1660	1
1828	S669	1948	1941-1950	16
1829	N653	1749	1741-1750	1
1830	M399	1823	1821-1830	2
1831	P536	1951	1951-1960	1
1832	Q977	1678	1671-1680	1
1833	K842	1860	1851-1860	1
1834	M469	1807	1801-1810	3
1835	R857	1947	1941-1950	1
1836	K779	1931	1931-1940	1
1837	R426	1627	1621-1630	1
1838	R266	1766	1761-1770	1
1839	N726	1751	1751-1760	7
1840	P429	1966	1961-1970	2
1841	M552	1832	1831-1840	5
1842	R499	1852	1851-1860	2
1843	R231	1980	1971-1980	2
1844	M678	1813	1811-1820	1
1845	N722	1755	1751-1760	5
1846	R165	2005	2001-2010	3
1847	M226	1879	1871-1880	1
1848	N676	1757	1751-1760	1
1849	N889	1735	1731-1740	1
1850	M559	1797	1791-1800	3
1851	N477	1775	1771-1780	4
1852	M958	1855	1851-1860	2
1853	M446	1833	1831-1840	1
1854	Q289	1759	1751-1760	2
1855	L783	1907	1901-1910	4
1856	N359	1784	1781-1790	4
1857	Q938	1684	1681-1690	3
1858	R199	1999	1991-2000	2
1859	M598	1794	1791-1800	4
1860	P556	1872	1871-1880	2
1861	R017	1951	1951-1960	1
1862	M478	1840	1831-1840	4
1863	K384	1945	1941-1950	3
1864	Q798	1700	1691-1700	1
1865	P943	1801	1801-1810	1
1866	E218	1727	1721-1730	5
1867	K672	1936	1931-1940	5
1868	S245	1593	1591-1600	3
1869	K983	1916	1911-1920	1
1870	Q343	1662	1661-1670	1
1871	Q756	1707	1701-1710	2
1872	K867	1896	1891-1900	1
1873	L973	1816	1811-1820	1
1874	Z145	1863	1861-1870	3
1875	P442	1964	1961-1970	2
1876	R278	1821	1821-1830	2
1877	R564	1978	1971-1980	1
1878	L748	1955	1951-1960	1
1879	R767	1946	1941-1950	5
1880	L777	1952	1951-1960	2
1881	S247	1975	1971-1980	5
1882	R236	1696	1691-1700	3
1883	R683	1842	1841-1850	1
1884	Q362	1702	1701-1710	2
1885	K662	1910	1901-1910	2
1886	R822	1959	1951-1960	2
1887	R595	1935	1931-1940	2
1888	S676	1926	1921-1930	1
1889	K637	1883	1881-1890	1
1890	E123	2002	2001-2010	11
1891	S397	1843	1841-1850	22
1892	M272	1859	1851-1860	5
1893	L297	1954	1951-1960	3
1894	R108	1883	1881-1890	2
1895	N944	1731	1731-1740	3
1896	L986	1877	1871-1880	1
1897	N588	1769	1761-1770	1
1898	K834	1848	1841-1850	1
1899	Q962	1676	1671-1680	1
1900	N759	1745	1741-1750	2
1901	S502	1952	1951-1960	1
1902	P674	1962	1961-1970	1
1903	S667	1881	1881-1890	3
1904	P472	1965	1961-1970	1
1905	Z143	1861	1861-1870	2
1906	E192	1973	1971-1980	5
1907	R044	1997	1991-2000	2
1908	S333	1837	1831-1840	3
1909	R020	1972	1971-1980	2
1910	M295	1851	1851-1860	5
1911	R092	2006	2001-2010	1
1912	K396	1938	1931-1940	4
1913	E185	1998	1991-2000	1
1914	S739	1862	1861-1870	5
1915	N927	1735	1731-1740	3
1916	K785	1928	1921-1930	2
1917	L442	1859	1851-1860	3
1918	N673	1757	1751-1760	1
1919	P476	1745	1741-1750	1
1920	K473	1936	1931-1940	1
1921	R344	1979	1971-1980	2
1922	M784	1829	1821-1830	1
1923	S166	1923	1921-1930	2
1924	K349	1936	1931-1940	2
1925	R541	1924	1921-1930	2
1926	L438	1942	1941-1950	1
1927	R094	2003	2001-2010	1
1928	S521	1950	1941-1950	4
1929	0209	1405	1401-1410	1
1930	S686	1979	1971-1980	6
1931	M344	1840	1831-1840	1
1932	E044	1983	1981-1990	2
1933	M387	1815	1811-1820	3
1934	R649	1922	1921-1930	2
1935	M682	1814	1811-1820	1
1936	R062	1996	1991-2000	3
1937	L829	1859	1851-1860	1
1938	N953	1751	1751-1760	8
1939	N936	1782	1781-1790	1
1940	K964	1954	1951-1960	1
1941	S567	1973	1971-1980	2
1942	M363	1825	1821-1830	1
1943	M758	1844	1841-1850	1
1944	E070	1975	1971-1980	3
1945	Q328	1713	1711-1720	3
1946	K354	1939	1931-1940	4
1947	E110	1989	1981-1990	1
1948	S732	1969	1961-1970	1
1949	S791	1866	1861-1870	3
1950	P888	1901	1901-1910	1
1951	N498	1757	1751-1760	1
1952	R237	1696	1691-1700	3
1953	P569	1954	1951-1960	8
1954	Z160	1878	1871-1880	2
1955	K352	1936	1931-1940	1
1956	M873	1859	1851-1860	2
1957	M523	1805	1801-1810	1
1958	Z155	1874	1871-1880	1
1959	K723	1908	1901-1910	1
1960	K773	1942	1941-1950	10
1961	L879	1867	1861-1870	1
1962	S653	1969	1961-1970	2
1963	K768	1926	1921-1930	5
1964	N987	1732	1731-1740	1
1965	N274	1782	1781-1790	1
1966	M383	1832	1831-1840	2
1967	Q326	1783	1781-1790	2
1968	R528	1982	1981-1990	3
1969	R365	1660	1651-1660	1
1970	R293	1761	1761-1770	9
1971	N289	1788	1781-1790	1
1972	S177	1750	1741-1750	1
1973	M869	1848	1841-1850	2
1974	P934	1775	1771-1780	2
1975	L867	1818	1811-1820	1
1976	L533	1859	1851-1860	3
1977	R267	1749	1741-1750	1
1978	N537	1767	1761-1770	1
1979	L865	1831	1831-1840	3
1980	R323	1682	1681-1690	6
1981	P328	1942	1941-1950	3
1982	K797	1848	1841-1850	3
1983	K886	1904	1901-1910	1
1984	K925	1935	1931-1940	1
1985	N385	1776	1771-1780	1
1986	R731	1885	1881-1890	1
1987	R904	1909	1901-1910	1
1988	Q896	1628	1621-1630	1
1989	L977	1839	1831-1840	1
1990	N842	1730	1721-1730	2
1991	E087	1984	1981-1990	2
1992	E032	1993	1991-2000	1
1993	R476	1829	1821-1830	4
1994	P433	1960	1951-1960	1
1995	P339	1968	1961-1970	1
1996	L945	1833	1831-1840	1
1997	N746	1766	1761-1770	1
1998	N723	1755	1751-1760	3
[truncated: 259 more rows]
