# Supplementary material for: Frequency patterns of semantic change: corpus-based evidence of a near-critical dynamics in language change
Source: R Soc Open Sci. 2017 Nov 8;4(11):170830. doi: 10.1098/rsos.170830 (PMC5717648; doi:10.1098/rsos.170830)
Supplement: full_data.zip [file rsos170830supp2.gz › a_moins_que.csv]

	Decade	Occurrences	Nombre de mots	Frequence	Average frequency	Normalized average frequency
0	1321-1330	0	247971	0.0	0.0	0.0
1	1331-1340	0	187017	0.0	0.0	0.0
2	1341-1350	0	589308	0.0	0.0	0.0
3	1351-1360	0	318194	0.0	0.0	0.0
4	1361-1370	0	662712	0.0	0.0	0.0
5	1371-1380	1	971929	0.10288817393040026	0.020577634786080053	0.00015479135158681938
6	1381-1390	0	241822	0.0	0.020577634786080053	0.00015479135158681938
7	1391-1400	0	1263737	0.0	0.020577634786080053	0.00015479135158681938
8	1401-1410	1	765291	0.1306692486910208	0.04671148452428421	0.00035137827545816475
9	1411-1420	0	324443	0.0	0.04671148452428421	0.00035137827545816475
10	1421-1430	0	298510	0.0	0.02613384973820416	0.0001965869238713454
11	1431-1440	0	213190	0.0	0.02613384973820416	0.0001965869238713454
12	1441-1450	0	386463	0.0	0.02613384973820416	0.0001965869238713454
13	1451-1460	0	694796	0.0	0.0	0.0
14	1461-1470	0	537606	0.0	0.0	0.0
15	1471-1480	0	183566	0.0	0.0	0.0
16	1481-1490	0	457731	0.0	0.0	0.0
17	1491-1500	0	626697	0.0	0.0	0.0
18	1501-1510	0	162065	0.0	0.0	0.0
19	1511-1520	0	216624	0.0	0.0	0.0
20	1521-1530	0	252956	0.0	0.0	0.0
21	1531-1540	0	194542	0.0	0.0	0.0
22	1541-1550	0	957168	0.0	0.0	0.0
23	1551-1560	0	1949051	0.0	0.0	0.0
24	1561-1570	0	480126	0.0	0.0	0.0
25	1571-1580	0	945849	0.0	0.0	0.0
26	1581-1590	0	842175	0.0	0.0	0.0
27	1591-1600	4	676127	0.5916048316366599	0.11832096632733198	0.0008900470092537394
28	1601-1610	1	2099839	0.047622698692614054	0.1278455060658548	0.000961693551467893
29	1611-1620	0	794187	0.0	0.1278455060658548	0.000961693551467893
30	1621-1630	8	2095458	0.38177811246992305	0.20420112855983938	0.0015360642276882734
31	1631-1640	19	2094158	0.9072858876932878	0.38565830609849694	0.0029010414011260417
32	1641-1650	33	1247594	2.6450912716797292	0.7963555941071109	0.00599043379071684
33	1651-1660	85	2303221	3.690483891906161	1.5249278327498201	0.011470980156736933
34	1661-1670	60	2481229	2.418156486160689	2.008559129981958	0.015109004786219158
35	1671-1680	95	2015147	4.714296277145042	2.875062762916982	0.02162711388336541
36	1681-1690	140	1684489	8.3111258072923	4.3558307468367845	0.03276590995979725
37	1691-1700	92	1871214	4.916594253783908	4.810131343257619	0.03618329996004398
38	1701-1710	20	809750	2.469898116702686	4.566014188216925	0.03434697500010059
39	1711-1720	83	1714151	4.842047170873511	5.05079232515949	0.03799362651360889
40	1721-1730	36	1125965	3.1972574635978916	4.747384562450059	0.03571129921214975
41	1731-1740	171	2909061	5.878185435094005	4.2607964880104	0.03205103278738584
42	1741-1750	88	2136771	4.118363643085758	4.101150365870771	0.030850125137965204
43	1751-1760	171	2483475	6.885513242533144	4.9842733910368615	0.037493250458440416
44	1761-1770	161	3287236	4.8977317113830585	4.995410299138771	0.03757702573560487
45	1771-1780	128	3011727	4.25005320867396	5.2059694481539855	0.039160916965275405
46	1781-1790	105	2767020	3.79469609905241	4.789271580945666	0.036026386357697844
47	1791-1800	113	2497443	4.524627789302899	4.870524410189094	0.036637595342092454
48	1801-1810	175	1436685	12.180819038272134	5.929585569336892	0.044604181878485145
49	1811-1820	45	1624933	2.769344951453383	5.503908217350957	0.04140210480117333
50	1821-1830	100	3062877	3.2649042060781417	5.306878416831794	0.03991998552739394
51	1831-1840	257	7375086	3.48470512750631	5.244880222522573	0.039453615879335144
52	1841-1850	364	11919516	3.053815272365086	4.950717719135011	0.03724083428616949
53	1851-1860	198	5771056	3.4309145501273943	3.200736821506063	0.024076935168942423
54	1861-1870	158	6858196	2.3038128394114135	3.107630399097669	0.023376559780039233
55	1871-1880	158	5715634	2.7643477521478808	3.007519108311617	0.022623491598444484
56	1881-1890	122	7679389	1.5886680567946228	2.6283116941692795	0.019770975807536287
57	1891-1900	101	4613910	2.1890327292903415	2.4553551855543305	0.01846994330246162
58	1901-1910	95	4804354	1.9773730245523125	2.164646880439314	0.016283145260117756
59	1911-1920	88	5036866	1.747118148467718	2.053307942250575	0.01544561923219279
60	1921-1930	256	11280218	2.2694596859741543	1.9543303290158298	0.014701078924780606
61	1931-1940	240	10897083	2.202424263447383	2.077081570346382	0.015624451836781615
62	1941-1950	289	12300750	2.3494502367741807	2.1091650718431496	0.015865793886630897
63	1951-1960	307	9976887	3.0771121292643686	2.329112892785561	0.01752030961869561
64	1961-1970	343	13891857	2.469072349362652	2.4735037329645477	0.01860646230535817
65	1971-1980	223	10280590	2.1691362071632074	2.4534390372023585	0.018455529440211366
66	1981-1990	319	15628128	2.0411913698172937	2.42119245847634	0.018212960672860722
67	1991-2000	221	10606407	2.0836462338282886	2.3680316578871623	0.017813068641527624
68	2001-2010	224	11205157	1.9990795309695348	2.152425138228195	0.016191209524292347
69	2011-2020	26	2099905	1.2381512496993912	1.9062409182955435	0.014339335461073969
