# Supplementary material for: Frequency patterns of semantic change: corpus-based evidence of a near-critical dynamics in language change
Source: R Soc Open Sci. 2017 Nov 8;4(11):170830. doi: 10.1098/rsos.170830 (PMC5717648; doi:10.1098/rsos.170830)
Supplement: full_data.zip [file rsos170830supp2.gz › a_mon_avis_complet.csv]

	Cote	Date	Decade	Occurrences
0	S648	1930	1921-1930	3
1	R865	1948	1941-1950	1
2	S036	1584	1581-1590	2
3	K782	1931	1931-1940	6
4	S811	1885	1881-1890	1
5	R769	1984	1981-1990	2
6	A017	1322	1321-1330	1
7	N472	1778	1771-1780	1
8	0804	1349	1341-1350	1
9	5501	1390	1381-1390	1
10	N454	1771	1771-1780	5
11	K923	1934	1931-1940	2
12	Q647	1657	1651-1660	17
13	Q547	1657	1651-1660	1
14	N829	1748	1741-1750	1
15	S983	1932	1931-1940	2
16	Q234	1946	1941-1950	1
17	K553	1929	1921-1930	1
18	R817	1988	1981-1990	1
19	R754	1727	1721-1730	1
20	Q865	1637	1631-1640	5
21	S404	1592	1591-1600	25
22	R678	1791	1791-1800	7
23	E187	1982	1981-1990	3
24	Q859	1627	1621-1630	9
25	R007	1970	1961-1970	4
26	R005	1970	1961-1970	9
27	5606	1466	1461-1470	1
28	S004	1668	1661-1670	1
29	Q558	1740	1731-1740	1
30	L963	1838	1831-1840	1
31	M295	1851	1851-1860	1
32	L386	1920	1911-1920	1
33	N329	1788	1781-1790	1
34	R033	1999	1991-2000	2
35	K739	1926	1921-1930	2
36	Q532	1623	1621-1630	4
37	S318	1985	1981-1990	9
38	M725	1836	1831-1840	1
39	N635	1762	1761-1770	1
40	N242	1835	1831-1840	1
41	S355	1870	1861-1870	1
42	R510	1973	1971-1980	1
43	N565	1761	1761-1770	2
44	M389	1822	1821-1830	1
45	K993	1906	1901-1910	1
46	K532	1922	1921-1930	2
47	N694	1751	1751-1760	2
48	L994	1828	1821-1830	3
49	N732	1721	1721-1730	1
50	E031	1992	1991-2000	1
51	N339	1784	1781-1790	3
52	Q736	1686	1681-1690	5
53	P222	1750	1741-1750	1
54	S663	1835	1831-1840	2
55	K396	1938	1931-1940	1
56	E165	1955	1951-1960	2
57	M965	1846	1841-1850	1
58	R009	1970	1961-1970	1
59	P848	1846	1841-1850	1
60	R863	1634	1631-1640	1
61	Q793	1602	1601-1610	2
62	Q839	1679	1671-1680	1
63	R285	1630	1621-1630	2
64	S103	1638	1631-1640	1
65	Q424	1671	1671-1680	9
66	M399	1823	1821-1830	2
67	K974	1959	1951-1960	5
68	E083	1988	1981-1990	2
69	Z111	1884	1881-1890	1
70	R433	1967	1961-1970	5
71	E113	2002	2001-2010	1
72	K735	1930	1921-1930	1
73	E270	2002	2001-2010	1
74	Q526	1710	1701-1710	5
75	0821	1364	1361-1370	1
76	6016	1450	1441-1450	1
77	M345	1840	1831-1840	2
78	S793	1883	1881-1890	2
79	S249	1989	1981-1990	2
80	R062	1996	1991-2000	1
81	M678	1813	1811-1820	3
82	M289	1874	1871-1880	1
83	R274	1696	1691-1700	2
84	S748	1560	1551-1560	1
85	R793	1951	1951-1960	7
86	Q858	1643	1641-1650	1
87	Q437	1691	1691-1700	1
88	R230	1983	1981-1990	1
89	L242	1906	1901-1910	1
90	L995	1846	1841-1850	1
91	L236	1928	1921-1930	2
92	R921	1929	1921-1930	5
93	K968	1956	1951-1960	1
94	Q863	1634	1631-1640	8
95	R222	1675	1671-1680	1
96	E284	1938	1931-1940	1
97	P879	1895	1891-1900	1
98	K222	1898	1891-1900	1
99	N958	1762	1761-1770	2
100	P274	1963	1961-1970	3
101	R162	1963	1961-1970	1
102	N466	1775	1771-1780	3
103	Q842	1679	1671-1680	4
104	N343	1784	1781-1790	1
105	R604	1890	1881-1890	1
106	N452	1776	1771-1780	1
107	Q357	1707	1701-1710	2
108	6031	1330	1321-1330	6
109	R474	1827	1821-1830	1
110	R183	1950	1941-1950	1
111	Q733	1681	1681-1690	5
112	N376	1780	1771-1780	1
113	R814	1961	1961-1970	1
114	S189	1986	1981-1990	8
115	N435	1776	1771-1780	2
116	K995	1948	1941-1950	1
117	E066	1952	1951-1960	10
118	R164	1974	1971-1980	1
119	K758	1866	1861-1870	1
120	K226	1907	1901-1910	1
121	L452	1927	1921-1930	1
122	Q534	1610	1601-1610	2
123	R916	1956	1951-1960	1
124	P946	1920	1911-1920	1
125	L682	1936	1931-1940	1
126	L972	1835	1831-1840	4
127	0702	1495	1491-1500	2
128	K623	1959	1951-1960	2
129	E123	2002	2001-2010	3
130	S602	1948	1941-1950	1
131	R766	1947	1941-1950	1
132	Q939	1684	1681-1690	1
133	S662	1851	1851-1860	1
134	P362	1957	1951-1960	1
135	R006	1970	1961-1970	11
136	K223	1902	1901-1910	1
137	Q533	1623	1621-1630	6
138	Q662	1624	1621-1630	1
139	N342	1784	1781-1790	3
140	Q435	1636	1631-1640	3
141	K445	1922	1921-1930	1
142	K359	1937	1931-1940	2
143	S406	1845	1841-1850	1
144	P499	1954	1951-1960	2
145	Q684	1646	1641-1650	3
146	K973	1959	1951-1960	2
147	R820	1986	1981-1990	2
148	S299	1985	1981-1990	1
149	K965	1954	1951-1960	3
150	5402	1450	1441-1450	1
151	Q848	1634	1631-1640	1
152	M473	1809	1801-1810	1
153	Q725	1658	1651-1660	5
154	S329	1996	1991-2000	4
155	N645	1763	1761-1770	1
156	S988	1938	1931-1940	1
157	L699	1948	1941-1950	1
158	M985	1845	1841-1850	2
159	K946	1936	1931-1940	1
160	K472	1936	1931-1940	1
161	N656	1758	1751-1760	1
162	R853	1976	1971-1980	1
163	K529	1922	1921-1930	2
164	S870	1662	1661-1670	1
165	K966	1954	1951-1960	7
166	E116	1975	1971-1980	1
167	Q646	1657	1651-1660	7
168	R465	1963	1961-1970	1
169	L753	1955	1951-1960	1
170	5239	1380	1371-1380	1
171	K967	1956	1951-1960	1
172	R039	1993	1991-2000	2
173	M662	1833	1831-1840	3
174	L229	1902	1901-1910	1
175	R498	1851	1851-1860	1
176	R540	1983	1981-1990	1
177	K233	1914	1911-1920	1
178	L755	1927	1921-1930	1
179	M594	1874	1871-1880	1
180	M378	1833	1831-1840	3
181	M533	1801	1801-1810	1
182	5218	1356	1351-1360	1
183	Q729	1629	1621-1630	2
184	S086	1624	1621-1630	1
185	R879	1619	1611-1620	3
186	N647	1760	1751-1760	1
187	E147	1950	1941-1950	1
188	K633	1930	1921-1930	1
189	K798	1848	1841-1850	1
190	R165	2005	2001-2010	3
191	K594	1918	1911-1920	1
192	S746	1580	1571-1580	5
193	N295	1788	1781-1790	2
194	K994	1950	1941-1950	2
195	R275	1696	1691-1700	1
196	Q838	1679	1671-1680	5
197	L295	1954	1951-1960	1
198	Q492	1738	1731-1740	1
199	E278	1961	1961-1970	1
200	S799	1985	1981-1990	1
201	R181	1991	1991-2000	19
202	S311	1960	1951-1960	1
203	R496	1849	1841-1850	1
204	M924	1837	1831-1840	1
205	Q692	1627	1621-1630	3
206	Q854	1639	1631-1640	2
207	Q744	1676	1671-1680	12
208	K542	1924	1921-1930	1
209	S970	1561	1561-1570	8
210	Q658	1691	1691-1700	2
211	R836	1877	1871-1880	1
212	S706	1961	1961-1970	1
213	R553	1965	1961-1970	1
214	M933	1835	1831-1840	1
215	M332	1846	1841-1850	1
216	P834	1963	1961-1970	1
217	R978	1572	1571-1580	1
218	K544	1949	1941-1950	1
219	S191	1989	1981-1990	29
220	R188	1985	1981-1990	1
221	E010	1829	1821-1830	1
222	Q498	1779	1771-1780	1
223	R955	1926	1921-1930	1
224	P863	1934	1931-1940	1
225	N284	1787	1781-1790	1
226	S585	1794	1791-1800	1
227	R685	1845	1841-1850	1
228	S984	1936	1931-1940	2
229	M899	1863	1861-1870	2
230	M922	1863	1861-1870	1
231	5221	1362	1361-1370	1
232	S595	1961	1961-1970	2
233	R887	1975	1971-1980	3
234	R239	1983	1981-1990	1
235	Q968	1701	1701-1710	3
236	5233	1374	1371-1380	1
237	Q529	1623	1621-1630	4
238	L244	1929	1921-1930	6
239	S388	1938	1931-1940	3
240	R850	1560	1551-1560	1
241	K898	1938	1931-1940	1
242	S734	1947	1941-1950	1
243	E186	2012	2011-2020	1
244	R756	1727	1721-1730	1
245	N852	1745	1741-1750	3
246	R136	2008	2001-2010	1
247	R011	1794	1791-1800	1
248	K694	1925	1921-1930	1
249	N883	1734	1731-1740	1
250	Q942	1684	1681-1690	1
251	M676	1811	1811-1820	1
252	Q762	1646	1641-1650	1
253	M463	1814	1811-1820	2
254	R451	1987	1981-1990	1
255	R758	1981	1981-1990	1
256	R286	1731	1731-1740	1
257	L384	1921	1921-1930	1
258	N252	1834	1831-1840	1
259	L488	1885	1881-1890	2
260	E242	1671	1671-1680	19
261	R563	1870	1861-1870	3
262	N696	1755	1751-1760	2
263	K643	1927	1921-1930	1
264	K744	1918	1911-1920	2
265	5307	1485	1481-1490	3
266	P597	1936	1931-1940	3
267	R369	1663	1661-1670	1
268	M889	1867	1861-1870	1
269	5236	1377	1371-1380	1
270	K699	1928	1921-1930	2
271	R335	1945	1941-1950	1
272	E073	1988	1981-1990	1
273	Q938	1684	1681-1690	1
274	R043	2006	2001-2010	2
275	R210	2006	2001-2010	1
276	R363	1663	1661-1670	1
277	K447	1922	1921-1930	1
278	R091	2006	2001-2010	2
279	K823	1848	1841-1850	1
280	Q934	1654	1651-1660	6
281	L979	1876	1871-1880	1
282	Q738	1631	1631-1640	4
283	R791	2009	2001-2010	2
284	Q300	1549	1541-1550	4
285	0601	1456	1451-1460	1
286	Q823	1648	1641-1650	5
287	S360	1778	1771-1780	2
288	K368	1936	1931-1940	1
289	S705	1839	1831-1840	1
290	Q994	1649	1641-1650	1
291	N934	1763	1761-1770	1
292	L959	1847	1841-1850	2
293	Q923	1670	1661-1670	11
294	R568	1550	1541-1550	1
295	Q777	1655	1651-1660	1
296	N499	1771	1771-1780	1
297	R515	1964	1961-1970	1
298	R021	1967	1961-1970	2
299	S067	1637	1631-1640	1
300	L893	1879	1871-1880	2
301	R073	2005	2001-2010	1
302	S571	1961	1961-1970	1
303	M923	1863	1861-1870	1
304	L342	1954	1951-1960	2
305	S256	1990	1981-1990	34
306	Q539	1684	1681-1690	4
307	S570	1975	1971-1980	1
308	0814	1377	1371-1380	2
309	M995	1825	1821-1830	1
310	E210	1687	1681-1690	2
311	S313	1982	1981-1990	4
312	N938	1782	1781-1790	1
313	Q235	1904	1901-1910	1
314	E180	2013	2011-2020	3
315	K228	1909	1901-1910	1
316	Q753	1610	1601-1610	1
317	R427	1645	1641-1650	1
318	E034	1978	1971-1980	6
319	L956	1840	1831-1840	1
320	K372	1940	1931-1940	1
321	K778	1931	1931-1940	6
322	R040	2001	2001-2010	1
323	N569	1761	1761-1770	1
324	7007	1410	1401-1410	3
325	Q398	1698	1691-1700	1
326	S229	1995	1991-2000	1
327	L823	1948	1941-1950	1
328	Q929	1691	1691-1700	2
329	N484	1773	1771-1780	1
330	E268	1998	1991-2000	1
331	S072	1589	1581-1590	1
332	K646	1927	1921-1930	1
333	R088	1998	1991-2000	1
334	6208	1420	1411-1420	1
335	Q866	1625	1621-1630	8
336	E129	1985	1981-1990	1
337	S380	1515	1511-1520	2
338	R302	1682	1681-1690	1
339	R455	1986	1981-1990	1
340	K446	1922	1921-1930	1
341	L396	1899	1891-1900	3
342	S731	2002	2001-2010	1
343	L668	1929	1921-1930	1
344	M478	1840	1831-1840	1
345	K969	1956	1951-1960	8
346	M257	1868	1861-1870	1
347	5117	1488	1481-1490	1
348	R799	1881	1881-1890	1
349	R028	1549	1541-1550	1
350	S550	1976	1971-1980	2
351	N528	1774	1771-1780	1
352	S651	1988	1981-1990	2
353	E084	2011	2011-2020	1
354	R832	1984	1981-1990	5
355	K927	1937	1931-1940	1
356	K596	1953	1951-1960	1
357	S307	1995	1991-2000	1
358	K899	1939	1931-1940	2
359	K229	1911	1911-1920	4
360	Q694	1627	1621-1630	2
361	Q855	1640	1631-1640	2
362	R588	1924	1921-1930	1
363	S540	1985	1981-1990	1
364	S058	1573	1571-1580	1
365	R786	1857	1851-1860	1
366	N963	1755	1751-1760	1
367	P338	1968	1961-1970	1
368	B015	1545	1541-1550	8
369	M272	1859	1851-1860	2
370	Q659	1624	1621-1630	3
371	Q728	1669	1661-1670	3
372	S314	1996	1991-2000	3
373	S215	1963	1961-1970	2
374	Z115	1885	1881-1890	1
375	6703	1465	1461-1470	2
376	5909	1372	1371-1380	2
377	M894	1829	1821-1830	1
378	Q544	1684	1681-1690	1
379	E092	2010	2001-2010	3
380	S919	1644	1641-1650	1
381	L978	1839	1831-1840	2
382	K657	1910	1901-1910	1
383	M783	1821	1821-1830	2
384	E085	1976	1971-1980	1
385	R607	1938	1931-1940	1
386	S647	1950	1941-1950	1
387	R032	2001	2001-2010	1
388	5111	1480	1471-1480	1
389	M565	1797	1791-1800	1
390	P779	1962	1961-1970	2
391	S632	1986	1981-1990	1
392	Q856	1641	1641-1650	4
393	R297	1978	1971-1980	1
394	5424	1461	1461-1470	1
395	Q726	1656	1651-1660	1
396	N658	1755	1751-1760	1
397	K926	1937	1931-1940	1
398	N935	1763	1761-1770	1
399	E018	1976	1971-1980	1
400	R490	1843	1841-1850	1
401	P557	1872	1871-1880	1
402	E127	1995	1991-2000	3
403	S291	1969	1961-1970	6
404	P875	1876	1871-1880	1
405	K232	1912	1911-1920	4
406	M326	1846	1841-1850	1
407	Q784	1635	1631-1640	1
408	N683	1751	1751-1760	1
409	Q836	1679	1671-1680	5
410	M459	1814	1811-1820	1
411	Q763	1659	1651-1660	1
412	L354	1832	1831-1840	2
413	L579	1926	1921-1930	1
414	M225	1859	1851-1860	2
415	M383	1832	1831-1840	1
416	B017	1522	1521-1530	1
417	R581	1525	1521-1530	1
418	S224	1946	1941-1950	1
419	P673	1952	1951-1960	8
420	K587	1957	1951-1960	1
421	M573	1794	1791-1800	1
422	K897	1933	1931-1940	1
423	E207	1658	1651-1660	1
424	P522	1954	1951-1960	1
425	K958	1900	1891-1900	1
426	S968	1697	1691-1700	1
427	R029	1759	1751-1760	1
428	S665	1840	1831-1840	1
429	L297	1954	1951-1960	1
430	Q864	1637	1631-1640	5
431	L968	1828	1821-1830	4
432	S015	1566	1561-1570	2
433	S230	1952	1951-1960	2
434	Q867	1637	1631-1640	2
435	K627	1939	1931-1940	1
436	Q695	1624	1621-1630	3
437	K425	1940	1931-1940	1
438	E050	1993	1991-2000	2
439	Q846	1630	1621-1630	1
440	S014	1747	1741-1750	1
441	Q834	1679	1671-1680	2
442	S383	1955	1951-1960	2
443	S600	1968	1961-1970	1
444	R813	1985	1981-1990	12
445	P965	1921	1921-1930	3
446	S387	1995	1991-2000	3
447	M782	1821	1821-1830	3
448	R825	1973	1971-1980	1
449	S700	1997	1991-2000	5
450	E162	2008	2001-2010	1
451	K246	1932	1931-1940	3
452	R698	1950	1941-1950	1
453	S188	1985	1981-1990	10
454	K883	1948	1941-1950	1
455	S123	1970	1961-1970	1
456	Q643	1667	1661-1670	1
457	5303	1477	1471-1480	3
458	R135	1993	1991-2000	2
459	S097	1636	1631-1640	1
460	E128	1987	1981-1990	3
461	S165	2006	2001-2010	2
462	R115	2006	2001-2010	1
463	L526	1899	1891-1900	1
464	0301	1489	1481-1490	11
465	M355	1836	1831-1840	1
466	N552	1768	1761-1770	1
467	5305	1485	1481-1490	2
468	R252	1948	1941-1950	1
469	E074	1887	1881-1890	1
470	R096	2003	2001-2010	1
471	R750	1972	1971-1980	8
472	S368	1942	1941-1950	2
473	K443	1921	1921-1930	1
474	L754	1955	1951-1960	1
475	R053	1998	1991-2000	1
476	K779	1931	1931-1940	3
477	Q772	1640	1631-1640	1
478	S767	1875	1871-1880	9
479	M954	1855	1851-1860	1
480	R295	1997	1991-2000	3
481	P676	1850	1841-1850	2
482	S715	1734	1731-1740	1
483	S685	1972	1971-1980	1
484	E072	1986	1981-1990	1
485	S897	1682	1681-1690	1
486	R413	1656	1651-1660	3
487	S596	1983	1981-1990	1
488	E117	1985	1981-1990	1
489	L276	1919	1911-1920	1
490	L489	1885	1881-1890	1
491	S884	1996	1991-2000	2
492	Q788	1667	1661-1670	1
493	K972	1959	1951-1960	1
494	M895	1829	1821-1830	1
495	K689	1923	1921-1930	2
496	K777	1931	1931-1940	9
497	S347	1967	1961-1970	3
498	E070	1975	1971-1980	1
499	K928	1938	1931-1940	3
500	N828	1755	1751-1760	1
501	M477	1840	1831-1840	2
502	S547	1993	1991-2000	1
503	K696	1927	1921-1930	2
504	K642	1923	1921-1930	1
505	5413	1361	1361-1370	1
506	S186	1965	1961-1970	9
507	R234	1696	1691-1700	1
508	M888	1867	1861-1870	1
509	R253	1984	1981-1990	1
510	5103	1395	1391-1400	2
511	Q758	1623	1621-1630	1
512	M469	1807	1801-1810	2
513	Z110	1884	1881-1890	2
514	K722	1928	1921-1930	1
515	7006	1400	1391-1400	13
516	R811	1976	1971-1980	2
517	L849	1836	1831-1840	1
518	R514	1929	1921-1930	12
519	S785	1885	1881-1890	1
520	6502	1470	1461-1470	1
521	S166	1923	1921-1930	3
522	S598	1994	1991-2000	1
523	5422	1443	1441-1450	2
524	S322	1993	1991-2000	1
525	M297	1854	1851-1860	7
526	R851	1560	1551-1560	1
527	5235	1376	1371-1380	2
528	E125	1876	1871-1880	7
529	S590	1603	1601-1610	3
530	R061	1980	1971-1980	1
531	L397	1899	1891-1900	1
532	N872	1730	1721-1730	1
533	R653	1558	1551-1560	1
534	N474	1751	1751-1760	1
535	L383	1921	1921-1930	1
536	M328	1846	1841-1850	1
537	Q295	1762	1761-1770	1
538	R185	1988	1981-1990	2
539	M823	1873	1871-1880	1
540	K525	1922	1921-1930	1
541	S319	1844	1841-1850	2
542	K653	1951	1951-1960	1
543	S805	1885	1881-1890	2
544	K442	1921	1921-1930	1
545	N234	1793	1791-1800	2
546	S323	1956	1951-1960	1
547	S995	1960	1951-1960	3
548	0104	1416	1411-1420	1
549	Q932	1654	1651-1660	3
550	R167	2007	2001-2010	2
551	S667	1881	1881-1890	1
552	K693	1925	1921-1930	2
553	K367	1936	1931-1940	1
554	K362	1937	1931-1940	1
555	Q296	1762	1761-1770	1
556	K598	1955	1951-1960	1
557	R649	1922	1921-1930	1
558	Q789	1601	1601-1610	3
559	Q537	1684	1681-1690	2
560	Q496	1783	1781-1790	1
561	R875	1961	1961-1970	1
562	Q924	1659	1651-1660	18
563	R816	1953	1951-1960	2
564	S549	1976	1971-1980	1
565	R064	1981	1981-1990	3
566	Q727	1644	1641-1650	1
567	Q755	1704	1701-1710	1
568	S794	1885	1881-1890	4
569	K625	1939	1931-1940	1
570	L786	1943	1941-1950	1
571	E036	1983	1981-1990	1
572	M984	1845	1841-1850	1
573	R276	1696	1691-1700	1
574	Q862	1631	1631-1640	7
575	K342	1947	1941-1950	3
576	L435	1894	1891-1900	1
577	L792	1926	1921-1930	2
578	Q933	1652	1651-1660	4
579	E064	2006	2001-2010	28
580	M379	1828	1821-1830	8
581	K557	1944	1941-1950	2
582	K978	1934	1931-1940	1
583	M475	1809	1801-1810	1
584	R574	1864	1861-1870	1
585	L686	1945	1941-1950	5
586	M777	1866	1861-1870	1
587	L224	1946	1941-1950	1
588	Q783	1625	1621-1630	1
589	R030	1550	1541-1550	1
590	R536	1960	1951-1960	2
591	S218	1566	1561-1570	2
592	S672	1925	1921-1930	1
593	R438	1967	1961-1970	3
594	R966	1587	1581-1590	1
595	Q479	1774	1771-1780	1
596	R491	1844	1841-1850	1
597	R147	2008	2001-2010	3
598	E249	2012	2011-2020	1
599	R788	1583	1581-1590	1
600	Q926	1654	1651-1660	15
601	R008	1970	1961-1970	3
602	Q764	1637	1631-1640	3
603	R619	1970	1961-1970	1
604	M458	1814	1811-1820	4
605	Q542	1684	1681-1690	1
606	P852	1846	1841-1850	1
607	S855	1994	1991-2000	2
608	Q935	1654	1651-1660	8
609	S378	1641	1641-1650	6
610	R449	1950	1941-1950	1
611	M224	1859	1851-1860	4
612	E077	1997	1991-2000	2
613	5234	1375	1371-1380	1
614	R477	1830	1821-1830	2
615	S236	1655	1651-1660	1
616	K773	1942	1941-1950	2
617	E035	1981	1981-1990	3
618	Q843	1679	1671-1680	1
619	R217	2008	2001-2010	1
620	R084	2000	1991-2000	1
621	Q423	1690	1681-1690	1
622	K298	1955	1951-1960	2
623	Q379	1699	1691-1700	1
624	S325	1990	1981-1990	1
625	S187	1984	1981-1990	6
626	R271	1994	1991-2000	1
627	R371	1663	1661-1670	2
628	K964	1954	1951-1960	3
629	N383	1780	1771-1780	1
630	E231	1955	1951-1960	5
631	R492	1845	1841-1850	1
632	Q685	1624	1621-1630	1
633	R157	2006	2001-2010	2
634	Q857	1642	1641-1650	1
635	Q536	1684	1681-1690	8
636	S692	1745	1741-1750	5
637	N746	1766	1761-1770	3
638	N925	1782	1781-1790	1
639	R180	1975	1971-1980	3
640	R699	1949	1941-1950	1
641	N566	1761	1761-1770	3
642	S883	1995	1991-2000	2
643	S686	1979	1971-1980	1
644	N387	1776	1771-1780	1
645	P999	1885	1881-1890	1
646	R045	2004	2001-2010	1
647	S098	1638	1631-1640	3
648	R175	2007	2001-2010	3
649	S181	1559	1551-1560	1
650	R767	1946	1941-1950	1
651	L296	1954	1951-1960	2
652	R852	1560	1551-1560	1
653	Q287	1729	1721-1730	1
654	Q937	1654	1651-1660	1
655	M438	1797	1791-1800	1
656	S999	1972	1971-1980	2
657	R547	1972	1971-1980	2
658	L369	1902	1901-1910	1
659	L934	1833	1831-1840	1
660	R238	1980	1971-1980	3
661	R137	2007	2001-2010	1
662	S009	1993	1991-2000	1
663	S375	1870	1861-1870	4
664	E258	1995	1991-2000	1
665	R967	1550	1541-1550	2
666	5605	1466	1461-1470	1
667	P693	1959	1951-1960	2
668	N465	1775	1771-1780	1
669	N398	1772	1771-1780	1
670	Q693	1627	1621-1630	4
671	R240	1983	1981-1990	2
672	Q787	1615	1611-1620	5
673	K767	1926	1921-1930	1
674	M446	1833	1831-1840	1
675	R177	1978	1971-1980	1
676	R172	1989	1981-1990	1
677	Q773	1636	1631-1640	1
678	Q835	1679	1671-1680	5
679	5614	1460	1451-1460	1
680	K728	1911	1911-1920	1
681	R098	1975	1971-1980	1
682	R670	1980	1971-1980	2
683	Q743	1636	1631-1640	4
684	K766	1926	1921-1930	4
685	0701	1496	1491-1500	1
686	Q792	1601	1601-1610	1
687	K234	1918	1911-1920	1
688	E280	1975	1971-1980	2
689	R907	1934	1931-1940	1
690	R597	1557	1551-1560	13
691	K444	1922	1921-1930	1
692	R077	2005	2001-2010	2
693	R964	1979	1971-1980	2
694	R458	1968	1961-1970	2
695	L372	1902	1901-1910	1
696	L355	1835	1831-1840	1
697	M329	1846	1841-1850	3
698	K243	1944	1941-1950	1
699	M377	1833	1831-1840	12
700	5401	1432	1431-1440	1
701	R606	1938	1931-1940	1
702	R139	2004	2001-2010	2
703	S269	1994	1991-2000	1
704	Q546	1684	1681-1690	1
705	K554	1936	1931-1940	1
706	R760	1990	1981-1990	2
707	R001	1993	1991-2000	1
708	R256	2007	2001-2010	1
709	R448	1994	1991-2000	1
710	K774	1942	1941-1950	1
711	R422	1542	1541-1550	2
712	P669	1893	1891-1900	2
713	L528	1899	1891-1900	1
714	R518	1940	1931-1940	1
715	S583	1543	1541-1550	2
716	Q634	1630	1621-1630	1
717	S656	1815	1811-1820	2
718	L534	1883	1881-1890	1
719	L622	1884	1881-1890	1
720	S533	1614	1611-1620	2
721	Q345	1662	1661-1670	1
722	L324	1926	1921-1930	3
723	L387	1920	1911-1920	2
724	P325	1967	1961-1970	2
725	0303	1495	1491-1500	2
726	S087	1626	1621-1630	2
727	R650	1928	1921-1930	2
728	S064	1547	1541-1550	1
729	L837	1876	1871-1880	1
730	R804	2008	2001-2010	3
731	R727	1987	1981-1990	1
732	S336	1847	1841-1850	1
733	Q962	1676	1671-1680	1
734	Q666	1613	1611-1620	1
735	N243	1835	1831-1840	2
736	R243	2006	2001-2010	1
737	R523	1977	1971-1980	1
738	R700	2008	2001-2010	1
739	Z158	1878	1871-1880	1
740	K556	1944	1941-1950	3
741	5121	1500	1491-1500	1
742	S196	1603	1601-1610	1
743	R224	1675	1671-1680	2
744	P876	1943	1941-1950	1
745	P675	1868	1861-1870	1
746	K885	1951	1951-1960	1
747	0302	1489	1481-1490	1
748	R576	1793	1791-1800	2
749	M247	1874	1871-1880	1
750	K339	1942	1941-1950	1
751	R249	2004	2001-2010	1
752	N464	1775	1771-1780	3
753	N344	1784	1781-1790	4
754	M465	1803	1801-1810	1
755	L969	1828	1821-1830	4
756	S997	1963	1961-1970	5
757	Q837	1679	1671-1680	1
758	L642	1936	1931-1940	2
759	Q849	1635	1631-1640	4
760	N422	1772	1771-1780	1
761	N585	1764	1761-1770	1
762	S272	1715	1711-1720	1
763	R633	1843	1841-1850	2
764	S405	1592	1591-1600	10
765	R776	1577	1571-1580	1
766	N283	1783	1781-1790	1
767	N345	1784	1781-1790	1
768	K692	1923	1921-1930	3
769	K765	1952	1951-1960	1
770	S190	1987	1981-1990	16
771	9002	1358	1351-1360	6
772	Q438	1691	1691-1700	1
773	S409	1956	1951-1960	1
774	R443	1935	1931-1940	3
775	R066	1978	1971-1980	1
776	6251	1455	1451-1460	1
777	R214	2008	2001-2010	3
778	K533	1922	1921-1930	2
779	S816	1816	1811-1820	1
780	R186	1990	1981-1990	20
781	L679	1936	1931-1940	1
782	S536	1951	1951-1960	1
783	E170	2012	2011-2020	5
784	N853	1745	1741-1750	2
785	P446	1937	1931-1940	2
786	L269	1927	1921-1930	1
787	Q667	1619	1611-1620	1
788	E006	1981	1981-1990	3
789	R450	1992	1991-2000	1
790	L865	1831	1831-1840	1
791	L527	1899	1891-1900	2
792	E279	1961	1961-1970	2
793	S104	1703	1701-1710	2
794	L999	1876	1871-1880	1
795	R570	1572	1571-1580	1
796	R287	1635	1631-1640	1
797	S954	1663	1661-1670	1
798	K277	1928	1921-1930	3
799	L597	1920	1911-1920	3
800	S548	1976	1971-1980	1
801	Q443	1648	1641-1650	2
802	S515	1978	1971-1980	3
803	L958	1847	1841-1850	1
804	K733	1919	1911-1920	1
805	L222	1939	1931-1940	1
806	K597	1953	1951-1960	1
807	Q775	1635	1631-1640	1
808	0201	1400	1391-1400	1
809	Q735	1672	1671-1680	4
810	5601	1461	1461-1470	1
811	M672	1794	1791-1800	1
812	S971	1583	1581-1590	1
813	K436	1918	1911-1920	1
814	M584	1836	1831-1840	6
815	S017	1566	1561-1570	1
816	S317	1987	1981-1990	3
817	P955	1923	1921-1930	5
818	K925	1935	1931-1940	1
819	R552	1936	1931-1940	1
820	M296	1854	1851-1860	1
821	R864	1961	1961-1970	1
822	S591	1615	1611-1620	1
823	K629	1929	1921-1930	1
824	R752	1984	1981-1990	1
825	M462	1814	1811-1820	2
826	R042	2004	2001-2010	3
827	S139	1845	1841-1850	1
828	Q543	1684	1681-1690	1
829	5210	1346	1341-1350	1
830	Q627	1696	1691-1700	1
831	R677	1789	1781-1790	1
832	Z147	1868	1861-1870	1
833	Q936	1654	1651-1660	17
834	P489	1950	1941-1950	3
835	R657	1537	1531-1540	3
836	M436	1810	1801-1810	1
837	R616	1975	1971-1980	1
838	S310	1978	1971-1980	1
839	S810	1589	1581-1590	1
840	R854	1948	1941-1950	1
841	R674	1985	1981-1990	2
842	S885	1993	1991-2000	2
843	5237	1378	1371-1380	3
844	Q776	1639	1631-1640	2
845	M466	1805	1801-1810	4
846	6254	1486	1481-1490	4
847	E030	1991	1991-2000	1
848	R839	1653	1651-1660	1
849	N854	1719	1711-1720	2
850	N682	1751	1751-1760	3
851	E119	2004	2001-2010	4
852	N953	1751	1751-1760	3
853	E181	2006	2001-2010	1
854	Q847	1633	1631-1640	2
855	R244	2000	1991-2000	3
856	5412	1338	1331-1340	1
857	R388	1671	1671-1680	1
858	K675	1943	1941-1950	1
859	R953	1634	1631-1640	1
860	M382	1828	1821-1830	6
861	L594	1925	1921-1930	1
862	N239	1835	1831-1840	2
863	0820	1369	1361-1370	1
864	E071	1976	1971-1980	5
865	S881	1715	1711-1720	1
866	Q824	1648	1641-1650	3
867	R050	2005	2001-2010	1
868	R385	1669	1661-1670	1
