# Supplementary material for: Frequency patterns of semantic change: corpus-based evidence of a near-critical dynamics in language change
Source: R Soc Open Sci. 2017 Nov 8;4(11):170830. doi: 10.1098/rsos.170830 (PMC5717648; doi:10.1098/rsos.170830)
Supplement: full_data.zip [file rsos170830supp2.gz › a_mon_avis.csv]

	Decade	Occurrences	Nombre de mots	Frequence	Frequence moyenne
0	1321-1330	7	247971	2.8229107435950174	0.5645821487190035
1	1331-1340	1	187017	0.53471074822075	0.6715242983631535
2	1341-1350	2	589308	0.33938110461761933	0.7394005192866774
3	1351-1360	7	318194	2.199915774653199	1.1793836742173174
4	1361-1370	4	662712	0.6035804391651275	1.3000997620503427
5	1371-1380	13	971929	1.3375462610952034	1.00302686555038
6	1381-1390	1	241822	0.4135273052079629	0.9787901769478224
7	1391-1400	16	1263737	1.2660862188888986	1.1641311998020782
8	1401-1410	3	765291	0.39200774607306244	0.8025495940860509
9	1411-1420	2	324443	0.616441100593941	0.8051217263718137
10	1421-1430	0	298510	0.0	0.537612474152773
11	1431-1440	1	213190	0.46906515314977254	0.5487200437411349
12	1441-1450	4	386463	1.0350279328163368	0.5025083865266226
13	1451-1460	3	694796	0.4317814149764823	0.5104631203073066
14	1461-1470	7	537606	1.3020688013154615	0.6475886604516106
15	1471-1480	4	183566	2.179052765762723	1.0833992136041553
16	1481-1490	22	457731	4.806316373590602	1.9508494576923212
17	1491-1500	6	626697	0.957400466254027	1.9353239643798592
18	1501-1510	0	162065	0.0	1.8489676813845626
19	1511-1520	2	216624	0.9232587340276238	1.7732056679269952
20	1521-1530	2	252956	0.7906513385727163	1.4955253824889938
21	1531-1540	3	194542	1.5420834575567228	0.8426787992822181
22	1541-1550	22	957168	2.2984470855690953	1.1108881231452317
23	1551-1560	19	1949051	0.9748333932770359	1.3058548018006388
24	1561-1570	13	480126	2.707622582405452	1.6627275714762046
25	1571-1580	9	945849	0.9515260892594907	1.6949025216135591
26	1581-1590	7	842175	0.8311811678095408	1.5527220636641228
27	1591-1600	35	676127	5.176542276820775	2.128341101914459
28	1601-1610	13	2099839	0.6190950830039826	2.0571934398598484
29	1611-1620	13	794187	1.6368940816205753	1.8430477397028728
30	1621-1630	59	2095458	2.8156135794656825	2.2158652377441115
31	1631-1640	67	2094158	3.1993765513394883	2.6895043144501005
32	1641-1650	30	1247594	2.4046284287997537	2.1351215448458967
33	1651-1660	111	2303221	4.819337788253928	2.9751700858958854
34	1661-1670	25	2481229	1.0075652025669537	2.849304310085161
35	1671-1680	73	2015147	3.622564507700927	3.01069449573221
36	1681-1690	36	1684489	2.1371466361608773	2.798248512696488
37	1691-1700	15	1871214	0.8016186283343327	2.477646552603404
38	1701-1710	13	809750	1.6054337758567458	1.8348657501239676
39	1711-1720	4	1714151	0.23335167088547043	1.6800230437876706
40	1721-1730	5	1125965	0.4440635366108183	1.0443228495696488
41	1731-1740	5	2909061	0.1718767671080118	0.6512688757590759
42	1741-1750	13	2136771	0.6083946290922144	0.6126240759106522
43	1751-1760	18	2483475	0.7247908676350677	0.4364954942663165
44	1761-1770	19	3287236	0.57799318333092	0.5054237967554065
45	1771-1780	28	3011727	0.9296991393974289	0.6025509173127286
46	1781-1790	21	2767020	0.7589392198104821	0.7199634078532227
47	1791-1800	17	2497443	0.6806962160898167	0.7344237252527431
48	1801-1810	11	1436685	0.7656514824056769	0.7425958482068649
49	1811-1820	16	1624933	0.9846559827389807	0.823928408088477
50	1821-1830	40	3062877	1.3059616824312565	0.8991809166952425
51	1831-1840	59	7375086	0.7999906712952228	0.9073912069921908
52	1841-1850	32	11919516	0.26846727669143616	0.8249454191125146
53	1851-1860	21	5771056	0.363884876528663	0.7445920979371119
54	1861-1870	20	6858196	0.29162187840650805	0.6059852770706173
55	1871-1880	29	5715634	0.5073802836220793	0.44626899730878195
56	1881-1890	24	7679389	0.31252486363172904	0.3487758357760831
57	1891-1900	14	4613910	0.3034302793075721	0.35576843629931026
58	1901-1910	10	4804354	0.2081445289002434	0.3246203667736264
59	1911-1920	24	5036866	0.47648676776392307	0.3615933446451094
60	1921-1930	102	11280218	0.9042378436303269	0.44096485664675883
61	1931-1940	81	10897083	0.7433181889134918	0.5271235217031115
62	1941-1950	50	12300750	0.40647927971871634	0.5477333217853403
63	1951-1960	104	9976887	1.042409320662848	0.7145862801378612
64	1961-1970	91	13891857	0.6550600110553975	0.7503009287961561
65	1971-1980	66	10280590	0.6419865007747609	0.6978506602250429
66	1981-1990	212	15628128	1.3565284338597687	0.8204927092142983
67	1991-2000	80	10606407	0.7542610801188376	0.8900490692943224
68	2001-2010	92	11205157	0.8210505216482018	0.8457773094913932
69	2011-2020	11	2099905	0.5238332210266655	0.8195319514856468
