# Supplementary material for: Frequency patterns of semantic change: corpus-based evidence of a near-critical dynamics in language change
Source: R Soc Open Sci. 2017 Nov 8;4(11):170830. doi: 10.1098/rsos.170830 (PMC5717648; doi:10.1098/rsos.170830)
Supplement: full_data.zip [file rsos170830supp2.gz › a_nouveau_complet.csv]

	Cote	Date	Decade	Occurrences
0	L223	1946	1941-1950	19
1	M744	1847	1841-1850	1
2	P634	1931	1931-1940	7
3	P622	1930	1921-1930	2
4	P527	1955	1951-1960	4
5	S037	1993	1991-2000	3
6	P486	1904	1901-1910	4
7	P353	1936	1931-1940	3
8	S872	1937	1931-1940	2
9	E231	1955	1951-1960	3
10	Z106	1881	1881-1890	1
11	R555	1977	1971-1980	7
12	S318	1985	1981-1990	8
13	K547	1939	1931-1940	1
14	L298	1922	1921-1930	4
15	R732	1886	1881-1890	2
16	K485	1895	1891-1900	6
17	K733	1919	1911-1920	1
18	S600	1968	1961-1970	2
19	L293	1945	1941-1950	3
20	R158	2004	2001-2010	3
21	K783	1923	1921-1930	1
22	S670	1976	1971-1980	3
23	R025	1988	1981-1990	3
24	S883	1995	1991-2000	8
25	E031	1992	1991-2000	43
26	R585	1924	1921-1930	4
27	L699	1948	1941-1950	3
28	K493	1907	1901-1910	1
29	P874	1957	1951-1960	1
30	R238	1980	1971-1980	10
31	L286	1946	1941-1950	1
32	S369	1981	1981-1990	12
33	S598	1994	1991-2000	16
34	L428	1893	1891-1900	1
35	K279	1922	1921-1930	1
36	K259	1944	1941-1950	3
37	L248	1946	1941-1950	2
38	L353	1914	1911-1920	3
39	K364	1922	1921-1930	1
40	L782	1907	1901-1910	4
41	S187	1984	1981-1990	25
42	R810	1960	1951-1960	2
43	R008	1970	1961-1970	5
44	R135	1993	1991-2000	7
45	R253	1984	1981-1990	17
46	E263	2003	2001-2010	1
47	R784	2003	2001-2010	1
48	R540	1983	1981-1990	24
49	R552	1936	1931-1940	13
50	R553	1965	1961-1970	5
51	S539	1983	1981-1990	7
52	R093	1997	1991-2000	29
53	E055	2009	2001-2010	11
54	S190	1987	1981-1990	4
55	L277	1963	1961-1970	1
56	L426	1893	1891-1900	2
57	P366	1939	1931-1940	2
58	R138	2005	2001-2010	1
59	K858	1890	1881-1890	1
60	E059	1965	1961-1970	4
61	E132	2000	1991-2000	1
62	L484	1922	1921-1930	8
63	K927	1937	1931-1940	1
64	L752	1949	1941-1950	1
65	E042	1999	1991-2000	9
66	S377	1977	1971-1980	17
67	R458	1968	1961-1970	1
68	P652	1958	1951-1960	2
69	R550	1961	1961-1970	13
70	K375	1920	1911-1920	4
71	P677	1959	1951-1960	1
72	S249	1989	1981-1990	2
73	E272	2005	2001-2010	16
74	S850	1961	1961-1970	6
75	K482	1939	1931-1940	3
76	S164	1846	1841-1850	1
77	R207	1977	1971-1980	3
78	R526	1947	1941-1950	1
79	R004	2002	2001-2010	7
80	E253	2006	2001-2010	1
81	S649	1956	1951-1960	3
82	P878	1929	1921-1930	3
83	K357	1927	1921-1930	1
84	R244	2000	1991-2000	4
85	P447	1950	1941-1950	1
86	L876	1945	1941-1950	8
87	K598	1955	1951-1960	4
88	R248	1957	1951-1960	12
89	R964	1979	1971-1980	21
90	S206	1935	1931-1940	1
91	R858	1960	1951-1960	5
92	S541	1986	1981-1990	2
93	R242	2009	2001-2010	11
94	P546	1950	1941-1950	1
95	P553	1959	1951-1960	7
96	K543	1949	1941-1950	1
97	S305	1996	1991-2000	8
98	P928	1957	1951-1960	1
99	S372	1993	1991-2000	3
100	S696	1972	1971-1980	2
101	E105	2006	2001-2010	4
102	S313	1982	1981-1990	16
103	R513	1988	1981-1990	2
104	P882	1896	1891-1900	6
105	P446	1937	1931-1940	10
106	S698	1992	1991-2000	1
107	R699	1949	1941-1950	1
108	R624	1929	1921-1930	2
109	R030	1550	1541-1550	1
110	S329	1996	1991-2000	164
111	K228	1909	1901-1910	1
112	R592	1933	1931-1940	1
113	K926	1937	1931-1940	3
114	S702	1993	1991-2000	10
115	E117	1985	1981-1990	2
116	L454	1951	1951-1960	9
117	K774	1942	1941-1950	1
118	P525	1954	1951-1960	1
119	S336	1847	1841-1850	1
120	R853	1976	1971-1980	3
121	K627	1939	1931-1940	3
122	R257	1990	1981-1990	5
123	S520	1950	1941-1950	7
124	S254	1964	1961-1970	1
125	R813	1985	1981-1990	4
126	K874	1919	1911-1920	1
127	E178	2011	2011-2020	15
128	R216	2004	2001-2010	12
129	R249	2004	2001-2010	1
130	K997	1893	1891-1900	3
131	P978	1928	1921-1930	1
132	P338	1968	1961-1970	2
133	M336	1840	1831-1840	1
134	R208	1994	1991-2000	6
135	R674	1985	1981-1990	3
136	E266	1998	1991-2000	1
137	R897	1896	1891-1900	1
138	K755	1925	1921-1930	1
139	K467	1913	1911-1920	2
140	K439	1920	1911-1920	1
141	K922	1933	1931-1940	1
142	R454	1865	1861-1870	1
143	R821	1963	1961-1970	9
144	R082	1976	1971-1980	4
145	R035	1977	1971-1980	2
146	L398	1937	1931-1940	1
147	S310	1978	1971-1980	14
148	L625	1938	1931-1940	3
149	S415	1957	1951-1960	3
150	P558	1962	1961-1970	1
151	R295	1997	1991-2000	22
152	R032	2001	2001-2010	23
153	E161	2012	2011-2020	12
154	L349	1891	1891-1900	1
155	E182	2007	2001-2010	2
156	P355	1936	1931-1940	2
157	E017	1981	1981-1990	3
158	R024	1977	1971-1980	2
159	L634	1932	1931-1940	1
160	R557	1982	1981-1990	5
161	P587	1936	1931-1940	6
162	S647	1950	1941-1950	5
163	S995	1960	1951-1960	10
164	P647	1926	1921-1930	4
165	S799	1985	1981-1990	2
166	K545	1913	1911-1920	2
167	S383	1955	1951-1960	1
168	P669	1893	1891-1900	1
169	E039	2003	2001-2010	9
170	L955	1946	1941-1950	4
171	S347	1967	1961-1970	2
172	R801	1986	1981-1990	2
173	Q685	1624	1621-1630	1
174	K772	1942	1941-1950	1
175	R412	2008	2001-2010	12
176	R146	2001	2001-2010	13
177	K937	1934	1931-1940	1
178	K727	1931	1931-1940	1
179	L762	1942	1941-1950	11
180	E054	1999	1991-2000	2
181	S570	1975	1971-1980	1
182	E047	2002	2001-2010	1
183	S178	1925	1921-1930	1
184	P463	1962	1961-1970	1
185	R434	1962	1961-1970	5
186	R887	1975	1971-1980	5
187	R725	1986	1981-1990	8
188	E114	1994	1991-2000	1
189	K222	1898	1891-1900	1
190	R081	1999	1991-2000	31
191	R855	1949	1941-1950	1
192	S123	1970	1961-1970	17
193	S400	1979	1971-1980	1
194	E076	1946	1941-1950	3
195	P479	1911	1911-1920	2
196	K322	1913	1911-1920	5
197	L444	1945	1941-1950	4
198	P487	1956	1951-1960	1
199	R452	1976	1971-1980	8
200	R463	1966	1961-1970	1
201	P672	1949	1941-1950	2
202	R060	1996	1991-2000	1
203	R067	2000	1991-2000	1
204	S979	1882	1881-1890	2
205	R877	1907	1901-1910	1
206	S871	1935	1931-1940	1
207	R744	1921	1921-1930	1
208	P727	1960	1951-1960	2
209	K673	1937	1931-1940	1
210	P576	1962	1961-1970	1
211	R461	1965	1961-1970	4
212	R439	1968	1961-1970	14
213	R115	2006	2001-2010	5
214	E267	2006	2001-2010	4
215	L739	1956	1951-1960	4
216	Q892	1627	1621-1630	2
217	S668	1886	1881-1890	1
218	K236	1922	1921-1930	3
219	E283	2008	2001-2010	17
220	R700	2008	2001-2010	6
221	L455	1880	1871-1880	2
222	P492	1903	1901-1910	1
223	L798	1939	1931-1940	11
224	L257	1944	1941-1950	2
225	S268	1965	1961-1970	1
226	K323	1913	1911-1920	5
227	L794	1957	1951-1960	1
228	R433	1967	1961-1970	6
229	R122	2008	2001-2010	4
230	K689	1923	1921-1930	4
231	P292	1967	1961-1970	3
232	P596	1964	1961-1970	2
233	S405	1592	1591-1600	1
234	K594	1918	1911-1920	1
235	R895	1895	1891-1900	1
236	K434	1918	1911-1920	1
237	R864	1961	1961-1970	2
238	E086	2001	2001-2010	2
239	R153	2001	2001-2010	3
240	R042	2004	2001-2010	1
241	K362	1937	1931-1940	4
242	K883	1948	1941-1950	14
243	P598	1965	1961-1970	8
244	P348	1935	1931-1940	2
245	K264	1944	1941-1950	3
246	R052	2006	2001-2010	12
247	P884	1924	1921-1930	1
248	P454	1967	1961-1970	1
249	S211	1959	1951-1960	4
250	P496	1951	1951-1960	1
251	E099	1999	1991-2000	2
252	S370	1991	1991-2000	1
253	S248	1984	1981-1990	1
254	R650	1928	1921-1930	3
255	S671	1924	1921-1930	1
256	R346	1983	1981-1990	1
257	K528	1922	1921-1930	3
258	L629	1932	1931-1940	1
259	K574	1954	1951-1960	1
260	K974	1959	1951-1960	6
261	S300	1986	1981-1990	14
262	K266	1889	1881-1890	5
263	S697	1935	1931-1940	34
264	R847	1999	1991-2000	1
265	R283	2009	2001-2010	8
266	R182	1993	1991-2000	3
267	L432	1956	1951-1960	4
268	P737	1960	1951-1960	1
269	L626	1938	1931-1940	4
270	S223	1953	1951-1960	1
271	L997	1874	1871-1880	1
272	P725	1963	1961-1970	1
273	L267	1936	1931-1940	1
274	P947	1965	1961-1970	4
275	K642	1923	1921-1930	1
276	R297	1978	1971-1980	4
277	P627	1965	1961-1970	5
278	P675	1868	1861-1870	1
279	R049	2004	2001-2010	4
280	P449	1923	1921-1930	3
281	P497	1950	1941-1950	1
282	L822	1939	1931-1940	2
283	L788	1949	1941-1950	1
284	M764	1847	1841-1850	2
285	P759	1920	1911-1920	1
286	R114	1997	1991-2000	3
287	S191	1989	1981-1990	8
288	P697	1952	1951-1960	2
289	L753	1955	1951-1960	2
290	L369	1902	1901-1910	2
291	K549	1937	1931-1940	2
292	L296	1954	1951-1960	5
293	L692	1958	1951-1960	5
294	S312	1995	1991-2000	1
295	K692	1923	1921-1930	7
296	E107	1995	1991-2000	11
297	P362	1957	1951-1960	3
298	E282	2006	2001-2010	22
299	L525	1899	1891-1900	1
300	R451	1987	1981-1990	18
301	S706	1961	1961-1970	23
302	R875	1961	1961-1970	3
303	S983	1932	1931-1940	14
304	R127	2008	2001-2010	2
305	E164	2009	2001-2010	11
306	K526	1922	1921-1930	6
307	E270	2002	2001-2010	1
308	S669	1948	1941-1950	6
309	S227	1962	1961-1970	3
310	P495	1949	1941-1950	4
311	P457	1949	1941-1950	2
312	S522	1991	1991-2000	5
313	R220	1995	1991-2000	5
314	R059	2004	2001-2010	1
315	S224	1946	1941-1950	4
316	R560	1922	1921-1930	3
317	E163	2012	2011-2020	14
318	S075	1982	1981-1990	2
319	E189	1944	1941-1950	2
320	P296	1968	1961-1970	3
321	S411	1977	1971-1980	2
322	R898	1903	1901-1910	12
323	K885	1951	1951-1960	11
324	L996	1874	1871-1880	1
325	S996	1964	1961-1970	1
326	E007	1948	1941-1950	2
327	K888	1933	1931-1940	2
328	S382	1947	1941-1950	6
329	K663	1951	1951-1960	1
330	R820	1986	1981-1990	18
331	E051	1910	1901-1910	4
332	R921	1929	1921-1930	19
333	S308	1987	1981-1990	20
334	P343	1963	1961-1970	2
335	R129	2008	2001-2010	7
336	K623	1959	1951-1960	3
337	R817	1988	1981-1990	2
338	L333	1923	1921-1930	7
339	L668	1929	1921-1930	3
340	L332	1923	1921-1930	4
341	P294	1963	1961-1970	2
342	K265	1939	1931-1940	4
343	K968	1956	1951-1960	2
344	S681	1929	1921-1930	2
345	L355	1835	1831-1840	3
346	S221	1963	1961-1970	8
347	L954	1946	1941-1950	3
348	K359	1937	1931-1940	1
349	P335	1949	1941-1950	2
350	K548	1939	1931-1940	7
351	P949	1965	1961-1970	1
352	S683	1987	1981-1990	2
353	S734	1947	1941-1950	16
354	R185	1988	1981-1990	13
355	S326	1995	1991-2000	1
356	L783	1907	1901-1910	6
357	R342	1975	1971-1980	1
358	K729	1896	1891-1900	1
359	R036	2001	2001-2010	6
360	R161	1952	1951-1960	15
361	P467	1922	1921-1930	1
362	K243	1944	1941-1950	3
363	R199	1999	1991-2000	2
364	S002	1951	1951-1960	1
365	R173	1969	1961-1970	4
366	E251	1980	1971-1980	2
367	S601	1956	1951-1960	1
368	R814	1961	1961-1970	1
369	R527	1982	1981-1990	10
370	R141	2000	1991-2000	3
371	R806	2008	2001-2010	11
372	K385	1896	1891-1900	1
373	K999	1899	1891-1900	1
374	P955	1923	1921-1930	2
375	P863	1934	1931-1940	1
376	S396	1927	1921-1930	4
377	S594	1929	1921-1930	2
378	K625	1939	1931-1940	2
379	K969	1956	1951-1960	1
380	L676	1935	1931-1940	1
381	E170	2012	2011-2020	5
382	S633	1944	1941-1950	5
383	R534	1975	1971-1980	2
384	S299	1985	1981-1990	18
385	S212	1963	1961-1970	1
386	P739	1960	1951-1960	1
387	K564	1934	1931-1940	1
388	L797	1949	1941-1950	3
389	R034	2005	2001-2010	1
390	L779	1912	1911-1920	4
391	K695	1925	1921-1930	8
392	E168	2012	2011-2020	3
393	R260	1994	1991-2000	1
394	K983	1916	1911-1920	8
395	L987	1879	1871-1880	4
396	E197	1961	1961-1970	5
397	E190	1968	1961-1970	5
398	S414	1996	1991-2000	1
399	R241	2009	2001-2010	2
400	P473	1951	1951-1960	1
401	P779	1962	1961-1970	1
402	R003	2000	1991-2000	4
403	K477	1947	1941-1950	10
404	E118	2000	1991-2000	4
405	S998	2008	2001-2010	8
406	E143	1990	1981-1990	15
407	S207	1982	1981-1990	1
408	R219	2009	2001-2010	3
409	E126	2012	2011-2020	2
410	K859	1890	1881-1890	1
411	L299	1925	1921-1930	5
412	R514	1929	1921-1930	12
413	R767	1946	1941-1950	10
414	L777	1952	1951-1960	1
415	R745	1963	1961-1970	6
416	S619	1969	1961-1970	4
417	K778	1931	1931-1940	13
418	S247	1975	1971-1980	1
419	P753	1958	1951-1960	2
420	P865	1918	1911-1920	4
421	P966	1956	1951-1960	1
422	S038	1984	1981-1990	1
423	E083	1988	1981-1990	1
424	R683	1842	1841-1850	1
425	L224	1946	1941-1950	24
426	S406	1845	1841-1850	1
427	K782	1931	1931-1940	5
428	K533	1922	1921-1930	3
429	L769	1962	1961-1970	5
430	K967	1956	1951-1960	4
431	R013	1945	1941-1950	3
432	S975	1950	1941-1950	1
433	Q246	1961	1961-1970	1
434	E093	2000	1991-2000	1
435	R604	1890	1881-1890	2
436	K372	1940	1931-1940	1
437	S676	1926	1921-1930	3
438	S251	1962	1961-1970	2
439	S039	1958	1951-1960	1
440	L567	1911	1911-1920	2
441	K356	1914	1911-1920	1
442	M692	1886	1881-1890	1
443	S390	1943	1941-1950	1
444	S328	1996	1991-2000	1
445	R215	1999	1991-2000	4
446	M272	1859	1851-1860	2
447	R860	1956	1951-1960	3
448	R108	1883	1881-1890	2
449	K893	1936	1931-1940	5
450	R338	1938	1931-1940	1
451	E250	2013	2011-2020	1
452	L745	1912	1911-1920	1
453	E261	1977	1971-1980	7
454	S408	1983	1981-1990	1
455	K479	1891	1891-1900	2
456	L346	1910	1901-1910	4
457	K278	1933	1931-1940	5
458	K443	1921	1921-1930	1
459	S502	1952	1951-1960	1
460	R440	1967	1961-1970	10
461	E192	1973	1971-1980	1
462	S316	1975	1971-1980	1
463	L499	1901	1901-1910	2
464	R020	1972	1971-1980	1
465	S361	1997	1991-2000	4
466	S246	1993	1991-2000	11
467	R188	1985	1981-1990	3
468	R092	2006	2001-2010	24
469	E185	1998	1991-2000	2
470	P748	1955	1951-1960	2
471	E078	1987	1981-1990	6
472	P347	1935	1931-1940	1
473	K785	1928	1921-1930	3
474	S568	1976	1971-1980	1
475	P742	1938	1931-1940	1
476	L362	1907	1901-1910	1
477	S575	1961	1961-1970	1
478	E134	1968	1961-1970	10
479	R344	1979	1971-1980	1
480	S166	1923	1921-1930	2
481	R886	1961	1961-1970	8
482	K737	1946	1941-1950	1
483	S543	1966	1961-1970	20
484	R240	1983	1981-1990	6
485	R088	1998	1991-2000	37
486	S691	1997	1991-2000	14
487	E035	1981	1981-1990	5
488	R214	2008	2001-2010	1
489	L486	1884	1881-1890	7
490	R869	1980	1971-1980	1
491	R094	2003	2001-2010	4
492	S309	1947	1941-1950	1
493	S521	1950	1941-1950	3
494	R997	1930	1921-1930	2
495	P359	1961	1961-1970	1
496	P948	1965	1961-1970	2
497	S204	1939	1931-1940	2
498	R204	1976	1971-1980	8
499	S413	1986	1981-1990	1
500	S597	1991	1991-2000	8
501	R050	2005	2001-2010	1
502	P358	1961	1961-1970	1
503	E044	1983	1981-1990	5
504	R641	1914	1911-1920	4
505	R649	1922	1921-1930	2
506	E166	1955	1951-1960	7
507	R062	1996	1991-2000	1
508	K936	1901	1901-1910	2
509	K699	1928	1921-1930	15
510	R968	1990	1981-1990	6
511	K424	1937	1931-1940	2
512	P655	1943	1941-1950	1
513	R007	1970	1961-1970	2
514	R148	2001	2001-2010	5
515	R459	1966	1961-1970	3
516	P368	1939	1931-1940	2
517	P345	1935	1931-1940	4
518	7103	1426	1421-1430	1
519	E089	1987	1981-1990	8
520	S284	1992	1991-2000	4
521	R147	2008	2001-2010	10
522	P557	1872	1871-1880	1
523	R598	1887	1881-1890	3
524	S678	1926	1921-1930	2
525	L579	1926	1921-1930	1
526	K277	1928	1921-1930	5
527	E070	1975	1971-1980	14
528	K354	1939	1931-1940	2
529	P329	1949	1941-1950	1
530	P662	1941	1941-1950	2
531	R164	1974	1971-1980	1
532	R751	1977	1971-1980	4
533	E110	1989	1981-1990	1
534	R911	1926	1921-1930	1
535	E194	1953	1951-1960	2
536	R186	1990	1981-1990	11
537	R039	1993	1991-2000	13
538	P763	1966	1961-1970	1
539	S373	1986	1981-1990	1
540	R124	2008	2001-2010	4
541	R556	1965	1961-1970	2
542	L244	1929	1921-1930	6
543	L445	1945	1941-1950	2
544	L552	1883	1881-1890	1
545	L796	1949	1941-1950	4
546	S083	1926	1921-1930	4
547	S226	1978	1971-1980	4
548	S128	1981	1981-1990	2
549	E269	1992	1991-2000	10
550	K529	1922	1921-1930	2
551	E102	2006	2001-2010	3
552	P569	1954	1951-1960	6
553	L264	1914	1911-1920	1
554	P323	1957	1951-1960	1
555	S302	1987	1981-1990	10
556	E273	2001	2001-2010	7
557	E056	2011	2011-2020	3
558	E254	2004	2001-2010	4
559	P592	1964	1961-1970	2
560	K353	1937	1931-1940	2
561	R137	2007	2001-2010	12
562	R086	2007	2001-2010	3
563	P989	1966	1961-1970	1
564	K862	1890	1881-1890	1
565	K768	1926	1921-1930	2
566	K478	1891	1891-1900	2
567	P547	1959	1951-1960	1
568	R460	1965	1961-1970	5
569	E092	2010	2001-2010	2
570	P363	1957	1951-1960	1
571	R528	1982	1981-1990	2
572	S703	1983	1981-1990	3
573	R802	2009	2001-2010	31
574	P728	1960	1951-1960	2
575	E191	2013	2011-2020	3
576	S194	1846	1841-1850	1
577	P846	1965	1961-1970	1
578	R259	2007	2001-2010	4
579	P625	1948	1941-1950	3
580	Q785	1627	1621-1630	2
581	R737	1876	1871-1880	1
582	E060	1970	1961-1970	3
583	R054	2006	2001-2010	5
584	K224	1904	1901-1910	1
585	K698	1927	1921-1930	9
586	R856	1969	1961-1970	5
587	S538	1955	1951-1960	12
588	L345	1919	1911-1920	1
589	R736	1981	1981-1990	1
590	R539	1982	1981-1990	18
591	L597	1920	1911-1920	1
592	S256	1990	1981-1990	8
593	K938	1939	1931-1940	2
594	K777	1931	1931-1940	2
595	P636	1932	1931-1940	1
596	K734	1929	1921-1930	1
597	L799	1939	1931-1940	4
598	L339	1936	1931-1940	3
599	L562	1929	1921-1930	3
600	R521	1952	1951-1960	7
601	S216	1978	1971-1980	1
602	P328	1942	1941-1950	4
603	K797	1848	1841-1850	1
604	P488	1907	1901-1910	2
605	Q991	1986	1981-1990	4
606	L489	1885	1881-1890	2
607	R298	2008	2001-2010	7
608	E052	1914	1911-1920	7
609	K925	1935	1931-1940	2
610	L342	1954	1951-1960	1
611	P458	1944	1941-1950	3
612	R602	1887	1881-1890	2
613	R904	1909	1901-1910	1
614	R731	1885	1881-1890	2
615	P357	1961	1961-1970	1
616	R626	1926	1921-1930	6
617	P839	1967	1961-1970	3
618	P699	1949	1941-1950	5
619	S517	1966	1961-1970	7
620	R180	1975	1971-1980	7
621	S512	1989	1981-1990	32
622	R154	2002	2001-2010	3
623	E046	2011	2011-2020	1
624	E227	2013	2011-2020	1
625	R512	1955	1951-1960	4
626	P277	1933	1931-1940	2
627	P642	1912	1911-1920	1
628	S412	1989	1981-1990	1
629	K566	1922	1921-1930	1
630	R996	1925	1921-1930	1
631	R167	2007	2001-2010	8
632	R464	1965	1961-1970	4
633	R055	1986	1981-1990	1
634	L289	1934	1931-1940	4
635	P325	1967	1961-1970	3
636	S379	1934	1931-1940	4
637	E144	1985	1981-1990	11
638	E087	1984	1981-1990	1
639	R037	1991	1991-2000	1
640	R675	1992	1991-2000	1
641	E032	1993	1991-2000	2
642	P433	1960	1951-1960	1
643	R243	2006	2001-2010	1
644	P692	1963	1961-1970	6
645	R625	1925	1921-1930	7
646	R023	1974	1971-1980	1
647	S527	1946	1941-1950	2
648	L698	1948	1941-1950	4
649	S651	1988	1981-1990	3
650	P733	1960	1951-1960	1
651	R239	1983	1981-1990	2
652	E065	1947	1941-1950	2
653	E085	1976	1971-1980	16
654	P745	1959	1951-1960	2
655	E088	2010	2001-2010	1
656	L348	1889	1881-1890	3
657	R823	1985	1981-1990	3
658	E179	2012	2011-2020	12
659	P466	1934	1931-1940	13
660	M967	1864	1861-1870	1
661	S269	1994	1991-2000	11
662	L592	1891	1891-1900	1
663	R441	1966	1961-1970	20
664	S307	1995	1991-2000	3
665	R524	1886	1881-1890	2
666	S130	1844	1841-1850	1
667	R449	1950	1941-1950	10
668	P963	1934	1931-1940	1
669	P482	1911	1911-1920	1
670	R538	1951	1951-1960	5
671	R872	1967	1961-1970	1
672	R009	1970	1961-1970	1
673	R456	1963	1961-1970	11
674	S231	1974	1971-1980	22
675	R544	1981	1981-1990	26
676	R038	1992	1991-2000	8
677	S571	1961	1961-1970	1
678	R128	2008	2001-2010	4
679	K855	1878	1871-1880	1
680	S293	1945	1941-1950	1
681	L399	1937	1931-1940	2
682	R018	1564	1561-1570	1
683	R600	1893	1891-1900	5
684	P346	1935	1931-1940	1
685	P657	1946	1941-1950	2
686	L249	1946	1941-1950	1
687	R296	2010	2001-2010	21
688	S733	1969	1961-1970	1
689	R005	1970	1961-1970	10
690	R562	1980	1971-1980	1
691	R903	1912	1911-1920	3
692	S675	1925	1921-1930	1
693	S986	1933	1931-1940	1
694	E075	2009	2001-2010	4
695	K487	1903	1901-1910	1
696	R271	1994	1991-2000	5
697	P877	1928	1921-1930	1
698	L678	1935	1931-1940	5
699	K597	1953	1951-1960	3
700	P698	1952	1951-1960	2
701	K973	1959	1951-1960	2
702	K626	1939	1931-1940	5
703	M944	1791	1791-1800	2
704	R769	1984	1981-1990	4
705	R131	1995	1991-2000	2
706	P342	1963	1961-1970	4
707	P332	1949	1941-1950	1
708	R142	1997	1991-2000	1
709	R002	1997	1991-2000	1
710	L448	1922	1921-1930	1
711	P574	1949	1941-1950	4
712	S674	1925	1921-1930	4
713	L447	1926	1921-1930	7
714	S754	1953	1951-1960	1
715	R349	1967	1961-1970	3
716	L566	1911	1911-1920	3
717	R210	2006	2001-2010	1
718	K269	1932	1931-1940	1
719	E020	1966	1961-1970	1
720	P327	1942	1941-1950	2
721	S815	1887	1881-1890	1
722	S356	1953	1951-1960	3
723	R515	1964	1961-1970	3
724	R530	1977	1971-1980	2
725	R048	1987	1981-1990	8
726	R053	1998	1991-2000	3
727	P676	1850	1841-1850	1
728	K267	1907	1901-1910	2
729	K483	1933	1931-1940	8
730	R610	1934	1931-1940	2
731	S656	1815	1811-1820	13
732	K972	1959	1951-1960	3
733	S179	1979	1971-1980	26
734	S009	1993	1991-2000	1
735	K583	1948	1941-1950	1
736	R299	1977	1971-1980	1
737	R800	1871	1871-1880	1
738	L372	1902	1901-1910	1
739	R337	1981	1981-1990	5
740	M896	1842	1841-1850	1
741	K484	1895	1891-1900	7
742	P326	1967	1961-1970	2
743	E045	2000	1991-2000	4
744	L697	1954	1951-1960	4
745	E058	1947	1941-1950	2
746	P967	1939	1931-1940	1
747	P583	1942	1941-1950	1
748	R734	1921	1921-1930	1
749	S001	1949	1941-1950	1
750	S509	1966	1961-1970	1
751	S186	1965	1961-1970	10
752	K539	1913	1911-1920	1
753	K769	1926	1921-1930	1
754	E128	1987	1981-1990	1
755	R282	1989	1981-1990	13
756	K244	1944	1941-1950	3
757	P375	1964	1961-1970	3
758	P274	1963	1961-1970	1
759	S250	1990	1981-1990	1
760	S122	1967	1961-1970	19
761	S327	1995	1991-2000	6
762	R356	1896	1891-1900	8
763	S524	1974	1971-1980	4
764	L365	1900	1891-1900	3
765	P474	1924	1921-1930	3
766	L875	1945	1941-1950	14
767	P452	1916	1911-1920	1
768	K998	1893	1891-1900	2
769	L228	1943	1941-1950	8
770	E229	1946	1941-1950	12
771	L368	1908	1901-1910	1
772	P762	1966	1961-1970	1
773	L784	1908	1901-1910	4
774	R450	1992	1991-2000	4
775	K239	1933	1931-1940	4
776	L669	1938	1931-1940	15
777	R937	1950	1941-1950	3
778	L785	1908	1901-1910	13
779	P835	1966	1961-1970	1
780	R546	1955	1951-1960	5
781	L578	1926	1921-1930	3
782	K287	1944	1941-1950	1
783	R012	1975	1971-1980	10
784	E122	1996	1991-2000	5
785	P687	1954	1951-1960	6
786	E029	1995	1991-2000	9
787	E230	1946	1941-1950	1
788	E135	1954	1951-1960	4
789	R761	1974	1971-1980	9
790	Q684	1646	1641-1650	1
791	L633	1942	1941-1950	1
792	K343	1956	1951-1960	4
793	S855	1994	1991-2000	3
794	L324	1926	1921-1930	3
795	K447	1922	1921-1930	3
796	L263	1923	1921-1930	1
797	R648	1926	1921-1930	1
798	S157	1939	1931-1940	1
799	L235	1945	1941-1950	1
800	P673	1952	1951-1960	1
801	K345	1924	1921-1930	1
802	S330	1963	1961-1970	2
803	R172	1989	1981-1990	20
804	S325	1990	1981-1990	6
805	L598	1935	1931-1940	1
806	E145	1918	1911-1920	2
807	S545	1947	1941-1950	1
808	P356	1961	1961-1970	1
809	R549	1961	1961-1970	19
810	M327	1846	1841-1850	1
811	K635	1889	1881-1890	2
812	K445	1922	1921-1930	1
813	E071	1976	1971-1980	1
814	R793	1951	1951-1960	48
815	P885	1956	1951-1960	1
816	L693	1958	1951-1960	8
817	K688	1928	1921-1930	3
818	K982	1939	1931-1940	3
819	K496	1914	1911-1920	3
820	R874	1954	1951-1960	1
821	R651	1929	1921-1930	1
822	S566	1976	1971-1980	4
823	L243	1929	1921-1930	4
824	L778	1912	1911-1920	5
825	P959	1949	1941-1950	4
826	S040	1949	1941-1950	6
827	S399	1983	1981-1990	2
828	L397	1899	1891-1900	1
829	P559	1962	1961-1970	1
830	P795	1928	1921-1930	1
831	K758	1866	1861-1870	1
832	S700	1997	1991-2000	10
833	Q922	1634	1631-1640	1
834	P686	1945	1941-1950	1
835	L347	1888	1881-1890	1
836	K984	1916	1911-1920	5
837	K647	1928	1921-1930	2
838	P489	1950	1941-1950	1
839	R437	1964	1961-1970	37
840	K262	1943	1941-1950	1
841	S124	1975	1971-1980	21
842	R181	1991	1991-2000	20
843	E121	1988	1981-1990	67
844	S537	1963	1961-1970	4
845	R212	1997	1991-2000	9
846	E064	2006	2001-2010	19
847	R867	1958	1951-1960	1
848	S364	1958	1951-1960	1
849	R618	1920	1911-1920	1
850	S012	1974	1971-1980	1
851	K764	1913	1911-1920	1
852	R615	1947	1941-1950	3
853	P478	1964	1961-1970	1
854	R143	1997	1991-2000	5
855	L736	1939	1931-1940	14
856	S230	1952	1951-1960	22
857	Q665	1609	1601-1610	1
858	E048	2000	1991-2000	1
859	S381	1948	1941-1950	5
860	K344	1957	1951-1960	22
861	K525	1922	1921-1930	1
862	L569	1925	1921-1930	1
863	K843	1935	1931-1940	1
864	P562	1964	1961-1970	2
865	R144	1981	1981-1990	8
866	L527	1899	1891-1900	4
867	R902	1902	1901-1910	4
868	R627	1933	1931-1940	2
869	S544	1945	1941-1950	2
870	P336	1968	1961-1970	1
871	R065	1979	1971-1980	5
872	K586	1957	1951-1960	4
873	R766	1947	1941-1950	1
874	L686	1945	1941-1950	1
875	P837	1962	1961-1970	1
876	P678	1933	1931-1940	1
877	E033	1977	1971-1980	8
878	L596	1932	1931-1940	1
879	R336	1950	1941-1950	1
880	S222	1980	1971-1980	25
881	E072	1986	1981-1990	22
882	R140	2001	2001-2010	1
883	L674	1929	1921-1930	1
884	E169	2003	2001-2010	1
885	L453	1951	1951-1960	10
886	L446	1945	1941-1950	4
887	K624	1939	1931-1940	3
888	P785	1954	1951-1960	3
889	L247	1946	1941-1950	1
890	R079	1994	1991-2000	2
891	S529	1955	1951-1960	3
892	L766	1955	1951-1960	15
893	R120	1990	1981-1990	1
894	S997	1963	1961-1970	11
895	R448	1994	1991-2000	14
896	E183	2009	2001-2010	4
897	K882	1888	1881-1890	1
898	K726	1932	1931-1940	1
899	P563	1951	1951-1960	2
900	R156	2008	2001-2010	1
901	E249	2012	2011-2020	2
902	K489	1902	1901-1910	2
903	P876	1943	1941-1950	1
904	K298	1955	1951-1960	1
905	K444	1922	1921-1930	1
906	P522	1954	1951-1960	1
907	R095	2005	2001-2010	21
908	R752	1984	1981-1990	11
909	E050	1993	1991-2000	20
910	R758	1981	1981-1990	4
911	R348	1980	1971-1980	2
912	L763	1949	1941-1950	4
913	E041	1986	1981-1990	8
914	E038	1992	1991-2000	6
915	S210	1956	1951-1960	3
916	K894	1936	1931-1940	2
917	E120	2008	2001-2010	1
918	P439	1931	1931-1940	2
919	R191	1980	1971-1980	11
920	E262	1995	1991-2000	6
921	L564	1916	1911-1920	5
922	P626	1948	1941-1950	4
923	R876	1970	1961-1970	2
924	E005	1981	1981-1990	2
925	R064	1981	1981-1990	2
926	K884	1951	1951-1960	1
927	P555	1946	1941-1950	1
928	K628	1929	1921-1930	1
929	R746	1963	1961-1970	3
930	P667	1954	1951-1960	1
931	E081	1884	1881-1890	1
932	P593	1951	1951-1960	3
933	E264	2001	2001-2010	3
934	L767	1955	1951-1960	9
935	P956	1945	1941-1950	1
936	R175	2007	2001-2010	78
937	Q864	1637	1631-1640	1
938	S980	1887	1881-1890	2
939	E106	2011	2011-2020	1
940	R116	1989	1981-1990	6
941	R090	1974	1971-1980	3
942	S205	1959	1951-1960	1
943	R205	1975	1971-1980	1
944	R097	2003	2001-2010	2
945	R096	2003	2001-2010	2
946	S398	1928	1921-1930	1
947	R854	1948	1941-1950	6
948	K446	1922	1921-1930	1
949	S306	1956	1951-1960	2
950	P683	1961	1961-1970	2
951	K645	1918	1911-1920	3
952	R000	1989	1981-1990	12
953	S984	1936	1931-1940	11
954	E187	1982	1981-1990	4
955	E177	2009	2001-2010	3
956	L563	1915	1911-1920	2
957	P526	1956	1951-1960	3
958	K377	1927	1921-1930	1
959	P438	1966	1961-1970	1
960	S315	1955	1951-1960	17
961	R506	1998	1991-2000	1
962	K693	1925	1921-1930	5
963	S225	1950	1941-1950	2
964	S884	1996	1991-2000	9
965	S885	1993	1991-2000	1
966	5602	1461	1461-1470	1
967	R805	1998	1991-2000	4
968	L325	1921	1921-1930	4
969	R548	1979	1971-1980	58
970	S301	1987	1981-1990	15
971	R133	1986	1981-1990	1
972	S021	1903	1901-1910	1
973	R958	1933	1931-1940	3
974	K945	1936	1931-1940	1
975	E097	1989	1981-1990	1
976	P578	1947	1941-1950	2
977	L278	1963	1961-1970	1
978	S677	1926	1921-1930	1
979	P286	1967	1961-1970	1
980	E098	1984	1981-1990	14
981	S731	2002	2001-2010	10
982	R179	2001	2001-2010	8
983	K889	1930	1921-1930	5
984	R537	1957	1951-1960	53
985	R572	1974	1971-1980	1
986	S188	1985	1981-1990	11
987	P738	1960	1951-1960	1
988	S407	1967	1961-1970	9
989	P798	1954	1951-1960	2
990	K757	1866	1861-1870	1
991	R230	1983	1981-1990	2
992	E030	1991	1991-2000	2
993	K339	1942	1941-1950	1
994	K438	1920	1911-1920	2
995	R985	1896	1891-1900	1
996	E040	1979	1971-1980	15
997	S536	1951	1951-1960	18
998	R812	1965	1961-1970	8
999	S992	1877	1871-1880	2
1000	K694	1925	1921-1930	11
1001	S232	1979	1971-1980	16
1002	R764	1982	1981-1990	1
1003	E125	1876	1871-1880	3
1004	E090	1992	1991-2000	11
1005	M267	1856	1851-1860	2
1006	P722	1949	1941-1950	3
1007	R130	2004	2001-2010	2
1008	P293	1967	1961-1970	2
1009	E036	1983	1981-1990	7
1010	L366	1900	1891-1900	2
1011	E104	2002	2001-2010	2
1012	S076	1982	1981-1990	3
1013	P298	1966	1961-1970	3
1014	R178	1996	1991-2000	6
1015	E162	2008	2001-2010	2
1016	P289	1967	1961-1970	2
1017	R670	1980	1971-1980	16
1018	L498	1896	1891-1900	3
1019	R443	1935	1931-1940	1
1020	K342	1947	1941-1950	6
1021	P693	1959	1951-1960	5
1022	S317	1987	1981-1990	2
1023	R073	2005	2001-2010	1
1024	L677	1935	1931-1940	1
1025	E037	1985	1981-1990	5
1026	K622	1956	1951-1960	1
1027	S331	1992	1991-2000	1
1028	R662	1946	1941-1950	1
1029	P842	1966	1961-1970	2
1030	R532	1983	1981-1990	2
1031	P529	1903	1901-1910	1
1032	R047	2001	2001-2010	8
1033	L528	1899	1891-1900	2
1034	P588	1936	1931-1940	2
1035	L252	1921	1921-1930	1
1036	S376	1936	1931-1940	5
1037	S655	1937	1931-1940	6
1038	P459	1948	1941-1950	2
1039	P453	1962	1961-1970	5
1040	P679	1961	1961-1970	3
1041	P769	1963	1961-1970	2
1042	R195	2003	2001-2010	2
1043	R435	1964	1961-1970	1
1044	R757	1981	1981-1990	2
1045	R033	1999	1991-2000	2
1046	L376	1888	1881-1890	1
1047	P845	1960	1951-1960	1
1048	R453	1959	1951-1960	2
1049	M223	1873	1871-1880	1
1050	R006	1970	1961-1970	7
1051	R547	1972	1971-1980	4
1052	R559	1981	1981-1990	5
1053	R623	1924	1921-1930	6
1054	R819	1985	1981-1990	11
1055	E255	2013	2011-2020	2
1056	K468	1923	1921-1930	2
1057	E109	2008	2001-2010	1
1058	P866	1963	1961-1970	7
1059	S515	1978	1971-1980	2
1060	R432	1849	1841-1850	1
1061	R636	1897	1891-1900	4
1062	K442	1921	1921-1930	3
1063	R824	1990	1981-1990	4
1064	R681	1842	1841-1850	1
1065	L694	1945	1941-1950	1
1066	K532	1922	1921-1930	3
1067	R832	1984	1981-1990	16
1068	P732	1960	1951-1960	2
1069	E057	1958	1951-1960	3
1070	K363	1922	1921-1930	1
1071	Q866	1625	1621-1630	1
1072	R068	1999	1991-2000	2
1073	L329	1932	1931-1940	1
1074	R335	1945	1941-1950	2
1075	L772	1962	1961-1970	5
1076	P868	1962	1961-1970	2
1077	K225	1906	1901-1910	1
1078	S321	1985	1981-1990	1
1079	L688	1924	1921-1930	1
1080	K299	1928	1921-1930	7
1081	L999	1876	1871-1880	5
1082	R442	1966	1961-1970	41
1083	R871	1946	1941-1950	1
1084	R619	1970	1961-1970	1
1085	M292	1854	1851-1860	1
1086	S513	1981	1981-1990	12
1087	E259	2012	2011-2020	1
1088	K573	1951	1951-1960	1
1089	R901	1904	1901-1910	11
1090	P896	1956	1951-1960	5
1091	K995	1948	1941-1950	2
1092	P344	1963	1961-1970	2
1093	S596	1983	1981-1990	5
1094	R765	1987	1981-1990	3
1095	P729	1960	1951-1960	1
1096	R517	1936	1931-1940	1
1097	R074	2003	2001-2010	5
1098	E084	2011	2011-2020	40
1099	K579	1944	1941-1950	1
1100	K856	1878	1871-1880	1
1101	L738	1943	1941-1950	1
1102	L793	1957	1951-1960	3
1103	P682	1966	1961-1970	4
1104	K722	1928	1921-1930	19
1105	R043	2006	2001-2010	2
1106	E091	2011	2011-2020	1
1107	S320	1989	1981-1990	6
1108	R603	1863	1861-1870	1
1109	K268	1907	1901-1910	1
1110	P659	1938	1931-1940	1
1111	K878	1893	1891-1900	2
1112	S287	1956	1951-1960	2
1113	P897	1959	1951-1960	1
1114	E021	1978	1971-1980	2
1115	P623	1952	1951-1960	1
1116	R888	1899	1891-1900	1
1117	S648	1930	1921-1930	2
1118	R671	1507	1501-1510	1
1119	K994	1950	1941-1950	2
1120	P828	1967	1961-1970	1
1121	S394	1967	1961-1970	4
1122	R340	1971	1971-1980	1
1123	S288	1966	1961-1970	1
1124	S528	1967	1961-1970	2
1125	R213	1986	1981-1990	1
1126	S289	1978	1971-1980	6
1127	R184	2000	1991-2000	3
1128	Q990	2003	2001-2010	2
1129	R069	2005	2001-2010	1
1130	K542	1924	1921-1930	1
1131	P422	1955	1951-1960	3
1132	K696	1927	1921-1930	8
1133	R905	1921	1921-1930	1
1134	R975	1832	1831-1840	1
1135	S078	1920	1911-1920	1
1136	P656	1943	1941-1950	1
1137	P399	1959	1951-1960	2
1138	R072	2003	2001-2010	2
1139	R573	1975	1971-1980	4
1140	R217	2008	2001-2010	22
1141	P572	1954	1951-1960	18
1142	P365	1939	1931-1940	2
1143	K966	1954	1951-1960	1
1144	K386	1924	1921-1930	4
1145	S386	1981	1981-1990	1
1146	K697	1927	1921-1930	13
1147	S290	1980	1971-1980	1
1148	E165	1955	1951-1960	41
1149	K255	1929	1921-1930	2
1150	K892	1936	1931-1940	2
1151	K258	1931	1931-1940	4
1152	S010	1957	1951-1960	7
1153	S631	1953	1951-1960	2
1154	R174	1974	1971-1980	27
1155	S749	1967	1961-1970	37
1156	P337	1968	1961-1970	1
1157	R123	2005	2001-2010	1
1158	R157	2006	2001-2010	12
1159	R507	1877	1871-1880	2
1160	R825	1973	1971-1980	7
1161	S189	1986	1981-1990	28
1162	S525	1936	1931-1940	4
1163	R438	1967	1961-1970	1
1164	S701	1998	1991-2000	4
1165	L534	1883	1881-1890	1
1166	K634	1889	1881-1890	2
1167	L327	1926	1921-1930	12
1168	S267	1950	1941-1950	4
1169	S548	1976	1971-1980	2
1170	P364	1957	1951-1960	4
1171	P696	1952	1951-1960	2
1172	S121	1977	1971-1980	8
1173	P735	1960	1951-1960	1
1174	K376	1926	1921-1930	2
1175	R957	1988	1981-1990	5
1176	R906	1936	1931-1940	2
1177	P624	1948	1941-1950	5
1178	P734	1960	1951-1960	1
1179	K652	1951	1951-1960	2
1180	S978	1881	1881-1890	4
1181	S311	1960	1951-1960	10
1182	R206	2009	2001-2010	6
1183	S217	1931	1931-1940	1
1184	P499	1954	1951-1960	1
1185	P532	1944	1941-1950	15
1186	R196	1990	1981-1990	1
1187	L396	1899	1891-1900	1
1188	R640	1925	1921-1930	1
1189	R089	2007	2001-2010	8
1190	R520	1993	1991-2000	5
1191	R804	2008	2001-2010	16
1192	R622	1927	1921-1930	5
1193	R545	1961	1961-1970	1
1194	R139	2004	2001-2010	14
1195	S679	1927	1921-1930	5
1196	E232	1946	1941-1950	2
1197	P376	1964	1961-1970	2
1198	P965	1921	1921-1930	1
1199	R261	1976	1971-1980	12
1200	R001	1993	1991-2000	3
1201	R791	2009	2001-2010	2
1202	R091	2006	2001-2010	5
1203	L998	1874	1871-1880	1
1204	E129	1985	1981-1990	6
1205	R061	1980	1971-1980	4
1206	E008	2000	1991-2000	6
1207	P295	1910	1901-1910	8
1208	K544	1949	1941-1950	2
1209	L255	1909	1901-1910	1
1210	R816	1953	1951-1960	2
1211	L285	1938	1931-1940	2
1212	R084	2000	1991-2000	8
1213	R083	2005	2001-2010	1
1214	K263	1928	1921-1930	2
1215	S079	1922	1921-1930	1
1216	S134	1850	1841-1850	1
1217	R132	2002	2001-2010	3
1218	S322	1993	1991-2000	5
1219	L789	1949	1941-1950	5
1220	E073	1988	1981-1990	13
1221	L483	1921	1921-1930	13
1222	R159	1978	1971-1980	22
1223	S129	1989	1981-1990	3
1224	E119	2004	2001-2010	1
1225	K977	1934	1931-1940	1
1226	E172	2012	2011-2020	1
1227	E066	1952	1951-1960	1
1228	R105	1881	1881-1890	1
1229	P455	1957	1951-1960	1
1230	E100	1996	1991-2000	6
1231	K395	1942	1941-1950	1
1232	L577	1921	1921-1930	1
1233	S165	2006	2001-2010	11
1234	S661	1949	1941-1950	6
1235	P484	1957	1951-1960	5
1236	R601	1917	1911-1920	4
1237	P688	1954	1951-1960	3
1238	S159	1959	1951-1960	1
1239	P895	1956	1951-1960	3
1240	R136	2008	2001-2010	19
1241	P297	1966	1961-1970	2
1242	K295	1893	1891-1900	1
1243	K346	1926	1921-1930	1
1244	M273	1859	1851-1860	1
1245	E127	1995	1991-2000	1
1246	S794	1885	1881-1890	2
1247	E069	1996	1991-2000	5
1248	R563	1870	1861-1870	2
