# Supplementary material for: Frequency patterns of semantic change: corpus-based evidence of a near-critical dynamics in language change
Source: R Soc Open Sci. 2017 Nov 8;4(11):170830. doi: 10.1098/rsos.170830 (PMC5717648; doi:10.1098/rsos.170830)
Supplement: full_data.zip [file rsos170830supp2.gz › a_nouveau.csv]

	Decade	Occurrences	Nombre de mots	Frequence	Average frequency	Normalized average frequency
0	1321-1330	0	247971	0.0	0.0	0.0
1	1331-1340	0	187017	0.0	0.0	0.0
2	1341-1350	0	589308	0.0	0.0	0.0
3	1351-1360	0	318194	0.0	0.0	0.0
4	1361-1370	0	662712	0.0	0.0	0.0
5	1371-1380	0	971929	0.0	0.0	0.0
6	1381-1390	0	241822	0.0	0.0	0.0
7	1391-1400	0	1263737	0.0	0.0	0.0
8	1401-1410	0	765291	0.0	0.0	0.0
9	1411-1420	0	324443	0.0	0.0	0.0
10	1421-1430	1	298510	0.33499715252420353	0.06699943050484071	0.0013259539366908219
11	1431-1440	0	213190	0.0	0.06699943050484071	0.0013259539366908219
12	1441-1450	0	386463	0.0	0.06699943050484071	0.0013259539366908219
13	1451-1460	0	694796	0.0	0.06699943050484071	0.0013259539366908219
14	1461-1470	1	537606	0.18600982875935165	0.10420139625671103	0.0020622003878866366
15	1471-1480	0	183566	0.0	0.03720196575187033	0.0007362464511958148
16	1481-1490	0	457731	0.0	0.03720196575187033	0.0007362464511958148
17	1491-1500	0	626697	0.0	0.03720196575187033	0.0007362464511958148
18	1501-1510	1	162065	0.6170363742942646	0.16060924061072326	0.003178541268963854
19	1511-1520	0	216624	0.0	0.12340727485885292	0.0024422948177680384
20	1521-1530	0	252956	0.0	0.12340727485885292	0.0024422948177680384
21	1531-1540	0	194542	0.0	0.12340727485885292	0.0024422948177680384
22	1541-1550	1	957168	0.10447486752586799	0.14430224836402653	0.0028558173233695396
23	1551-1560	0	1949051	0.0	0.020894973505173598	0.00041352250560150076
24	1561-1570	1	480126	0.20827866018503477	0.06255070554218055	0.0012379113319545357
25	1571-1580	0	945849	0.0	0.06255070554218055	0.0012379113319545357
26	1581-1590	0	842175	0.0	0.06255070554218055	0.0012379113319545357
27	1591-1600	1	676127	0.14790120790916497	0.07123597361883996	0.0014097973511443497
28	1601-1610	1	2099839	0.047622698692614054	0.08076051335736276	0.0015982929975446578
29	1611-1620	0	794187	0.0	0.03910478132035581	0.0007739041711916231
30	1621-1630	6	2095458	0.28633358435244227	0.09637149819084426	0.00190724259069202
31	1631-1640	2	2094158	0.09550377765192503	0.11547225372122927	0.0022852565797430633
32	1641-1650	1	1247594	0.08015428095999179	0.10192286833139463	0.002017107122919034
33	1651-1660	0	2303221	0.0	0.09239832859287181	0.0018286114765187253
34	1661-1670	0	2481229	0.0	0.09239832859287181	0.0018286114765187253
35	1671-1680	0	2015147	0.0	0.03513161172238336	0.0006952730570183284
36	1681-1690	0	1684489	0.0	0.016030856191998358	0.0003172590679672852
37	1691-1700	0	1871214	0.0	0.0	0.0
38	1701-1710	0	809750	0.0	0.0	0.0
39	1711-1720	0	1714151	0.0	0.0	0.0
40	1721-1730	0	1125965	0.0	0.0	0.0
41	1731-1740	0	2909061	0.0	0.0	0.0
42	1741-1750	0	2136771	0.0	0.0	0.0
43	1751-1760	0	2483475	0.0	0.0	0.0
44	1761-1770	0	3287236	0.0	0.0	0.0
45	1771-1780	0	3011727	0.0	0.0	0.0
46	1781-1790	0	2767020	0.0	0.0	0.0
47	1791-1800	2	2497443	0.08008190777527255	0.01601638155505451	0.0003169726072960041
48	1801-1810	0	1436685	0.0	0.01601638155505451	0.0003169726072960041
49	1811-1820	13	1624933	0.8000329859754218	0.1760229787501389	0.0034835872463860494
50	1821-1830	0	3062877	0.0	0.1760229787501389	0.0034835872463860494
51	1831-1840	5	7375086	0.06779581960129007	0.1895821426703969	0.0037519302254656003
52	1841-1850	16	11919516	0.13423363834571808	0.20041248878448598	0.003966268466216213
53	1851-1860	6	5771056	0.10396710757961801	0.2212059103004096	0.004377781204586707
54	1861-1870	8	6858196	0.11664875136260322	0.08452906337784588	0.0016728745827555179
55	1871-1880	27	5715634	0.4723885399240049	0.17900677136264687	0.0035426380701171272
56	1881-1890	60	7679389	0.7813121590793226	0.32171003925825337	0.006366810729781054
57	1891-1900	79	4613910	1.712213718949871	0.6373060553790839	0.012612621728862922
58	1901-1910	101	4804354	2.1022597418924587	1.036964582241652	0.020522073988866674
59	1911-1920	107	5036866	2.124336839614157	1.438502199891963	0.02846871444298839
60	1921-1930	416	11280218	3.687871989708001	2.081598889848762	0.041195935873018986
61	1931-1940	374	10897083	3.432111143872172	2.611758686807332	0.05168807684430132
62	1941-1950	437	12300750	3.552628904741581	2.979841723965674	0.05897263357070447
63	1951-1960	651	9976887	6.525081420687636	3.864406059724709	0.07647862659808181
64	1961-1970	653	13891857	4.700595463946972	4.379657784591272	0.08667572898873861
65	1971-1980	549	10280590	5.340160438262784	4.7101154743022295	0.09321566031771224
66	1981-1990	877	15628128	5.611676587240647	5.146028562975925	0.1018426094070807
67	1991-2000	777	10606407	7.325760740654211	5.900654930158451	0.11677706175625509
68	2001-2010	745	11205157	6.648724332912069	5.925383512603337	0.11726645339726628
69	2011-2020	120	2099905	5.714544229381805	6.128173265690302	0.12127976917323835
