# Supplementary material for: Frequency patterns of semantic change: corpus-based evidence of a near-critical dynamics in language change
Source: R Soc Open Sci. 2017 Nov 8;4(11):170830. doi: 10.1098/rsos.170830 (PMC5717648; doi:10.1098/rsos.170830)
Supplement: full_data.zip [file rsos170830supp2.gz › a_outrance_complet.csv]

	Cote	Date	Decade	Occurrences
0	M247	1874	1871-1880	4
1	R777	1874	1871-1880	1
2	P634	1931	1931-1940	1
3	P486	1904	1901-1910	1
4	E231	1955	1951-1960	1
5	Q823	1648	1641-1650	1
6	S988	1938	1931-1940	1
7	K547	1939	1931-1940	1
8	P836	1959	1951-1960	1
9	R694	1842	1841-1850	1
10	5401	1432	1431-1440	1
11	S881	1715	1711-1720	1
12	R836	1877	1871-1880	1
13	N374	1780	1771-1780	1
14	L863	1851	1851-1860	1
15	R008	1970	1961-1970	1
16	S788	1869	1861-1870	2
17	P645	1921	1921-1930	1
18	R788	1583	1581-1590	1
19	Q285	1726	1721-1730	1
20	S190	1987	1981-1990	1
21	Q687	1624	1621-1630	1
22	9001	1509	1501-1510	1
23	Z139	1857	1851-1860	1
24	P677	1959	1951-1960	1
25	N735	1764	1761-1770	1
26	M798	1833	1831-1840	1
27	S164	1846	1841-1850	2
28	R207	1977	1971-1980	3
29	R004	2002	2001-2010	1
30	M666	1831	1831-1840	1
31	0233	1405	1401-1410	1
32	S738	1876	1871-1880	2
33	K457	1908	1901-1910	1
34	R248	1957	1951-1960	1
35	M728	1845	1841-1850	1
36	R672	1613	1611-1620	2
37	L843	1874	1871-1880	1
38	0204	1400	1391-1400	1
39	S696	1972	1971-1980	1
40	S329	1996	1991-2000	3
41	L754	1955	1951-1960	1
42	S053	1851	1851-1860	1
43	M853	1869	1861-1870	1
44	R457	1966	1961-1970	1
45	R853	1976	1971-1980	1
46	M336	1840	1831-1840	1
47	R208	1994	1991-2000	3
48	E266	1998	1991-2000	3
49	R821	1963	1961-1970	3
50	5417	1415	1411-1420	2
51	R557	1982	1981-1990	1
52	K476	1883	1881-1890	1
53	P669	1893	1891-1900	1
54	S347	1967	1961-1970	1
55	Q533	1623	1621-1630	1
56	Q693	1627	1621-1630	1
57	K854	1878	1871-1880	1
58	K958	1900	1891-1900	2
59	S123	1970	1961-1970	3
60	Q722	1623	1621-1630	1
61	S668	1886	1881-1890	3
62	K236	1922	1921-1930	1
63	R393	1673	1671-1680	1
64	R700	2008	2001-2010	1
65	M338	1842	1841-1850	1
66	R726	1856	1851-1860	1
67	R187	2009	2001-2010	1
68	S405	1592	1591-1600	4
69	R633	1843	1841-1850	1
70	M297	1854	1851-1860	1
71	L387	1920	1911-1920	1
72	K367	1936	1931-1940	1
73	N998	1766	1761-1770	1
74	Q527	1686	1681-1690	2
75	R283	2009	2001-2010	1
76	R422	1542	1541-1550	1
77	S404	1592	1591-1600	6
78	P597	1936	1931-1940	1
79	R419	1578	1571-1580	1
80	N976	1756	1751-1760	1
81	R970	1508	1501-1510	4
82	M875	1859	1851-1860	1
83	P362	1957	1951-1960	1
84	P746	1909	1901-1910	1
85	R878	1563	1561-1570	1
86	Q787	1615	1611-1620	1
87	Z134	1852	1851-1860	1
88	L746	1912	1911-1920	1
89	Q267	1770	1761-1770	1
90	Q886	1631	1631-1640	1
91	0701	1496	1491-1500	3
92	L862	1848	1841-1850	2
93	M298	1854	1851-1860	1
94	R231	1980	1971-1980	1
95	P343	1963	1961-1970	4
96	E074	1887	1881-1890	2
97	S958	1669	1661-1670	1
98	M226	1879	1871-1880	1
99	M446	1833	1831-1840	1
100	S019	1550	1541-1550	1
101	P556	1872	1871-1880	1
102	P523	1951	1951-1960	1
103	M777	1866	1861-1870	1
104	S396	1927	1921-1930	1
105	K969	1956	1951-1960	1
106	S245	1593	1591-1600	2
107	M228	1876	1871-1880	2
108	M868	1848	1841-1850	1
109	S870	1662	1661-1670	1
110	E126	2012	2011-2020	1
111	Q523	1601	1601-1610	2
112	M365	1831	1831-1840	1
113	R514	1929	1921-1930	2
114	P369	1939	1931-1940	1
115	Q345	1662	1661-1670	1
116	R745	1963	1961-1970	2
117	E031	1992	1991-2000	1
118	K778	1931	1931-1940	1
119	Z140	1857	1851-1860	1
120	P753	1958	1951-1960	2
121	R107	1881	1881-1890	2
122	R683	1842	1841-1850	1
123	S406	1845	1841-1850	2
124	K782	1931	1931-1940	2
125	S793	1883	1881-1890	2
126	Q677	1621	1621-1630	2
127	M539	1860	1851-1860	1
128	R112	1892	1891-1900	1
129	S886	1587	1581-1590	1
130	Z131	1850	1841-1850	2
131	R604	1890	1881-1890	1
132	E116	1975	1971-1980	1
133	M773	1869	1861-1870	1
134	M263	1863	1861-1870	1
135	E123	2002	2001-2010	1
136	S397	1843	1841-1850	1
137	S015	1566	1561-1570	2
138	S790	1852	1851-1860	1
139	R644	1881	1881-1890	2
140	L673	1929	1921-1930	2
141	K864	1890	1881-1890	1
142	L745	1912	1911-1920	1
143	S667	1881	1881-1890	1
144	K454	1907	1901-1910	1
145	L499	1901	1901-1910	1
146	R924	1887	1881-1890	1
147	R188	1985	1981-1990	1
148	E185	1998	1991-2000	1
149	S739	1862	1861-1870	3
150	L442	1859	1851-1860	2
151	N673	1757	1751-1760	1
152	M784	1829	1821-1830	1
153	S166	1923	1921-1930	2
154	L588	1893	1891-1900	1
155	L847	1860	1851-1860	1
156	E035	1981	1981-1990	1
157	Q646	1657	1651-1660	1
158	R214	2008	2001-2010	1
159	S355	1870	1861-1870	1
160	S888	1581	1581-1590	2
161	S686	1979	1971-1980	1
162	R778	1858	1851-1860	1
163	M387	1815	1811-1820	1
164	Z144	1865	1861-1870	2
165	K964	1954	1951-1960	3
166	S195	1850	1841-1850	1
167	R147	2008	2001-2010	1
168	P557	1872	1871-1880	1
169	E070	1975	1971-1980	1
170	K448	1950	1941-1950	1
171	L492	1885	1881-1890	1
172	Q883	1610	1601-1610	1
173	R653	1558	1551-1560	1
174	S226	1978	1971-1980	1
175	R237	1696	1691-1700	1
176	5608	1400	1391-1400	1
177	P569	1954	1951-1960	1
178	M368	1862	1861-1870	2
179	N987	1732	1731-1740	1
180	K698	1927	1921-1930	1
181	5424	1461	1461-1470	1
182	R917	1918	1911-1920	1
183	S256	1990	1981-1990	1
184	R491	1844	1841-1850	1
185	S530	1874	1871-1880	2
186	Q754	1700	1691-1700	1
187	K938	1939	1931-1940	1
188	K777	1931	1931-1940	1
189	L865	1831	1831-1840	1
190	R298	2008	2001-2010	1
191	E052	1914	1911-1920	1
192	R645	1860	1851-1860	3
193	S512	1989	1981-1990	1
194	L977	1839	1831-1840	1
195	M874	1859	1851-1860	1
196	M677	1812	1811-1820	1
197	P225	1746	1741-1750	1
198	M583	1863	1861-1870	2
199	5701	1456	1451-1460	1
200	Z146	1865	1861-1870	1
201	R823	1985	1981-1990	1
202	M967	1864	1861-1870	1
203	K845	1863	1861-1870	1
204	R242	2009	2001-2010	1
205	R795	1975	1971-1980	3
206	R538	1951	1951-1960	1
207	M245	1872	1871-1880	1
208	Q526	1710	1701-1710	1
209	K437	1943	1941-1950	1
210	K855	1878	1871-1880	1
211	P644	1921	1921-1930	3
212	R600	1893	1891-1900	1
213	0203	1400	1391-1400	1
214	N972	1756	1751-1760	1
215	R005	1970	1961-1970	1
216	Q784	1635	1631-1640	1
217	Q934	1654	1651-1660	1
218	K943	1950	1941-1950	1
219	K973	1959	1951-1960	1
220	K626	1939	1931-1940	1
221	0601	1456	1451-1460	3
222	S625	1849	1841-1850	1
223	Q933	1652	1651-1660	1
224	M996	1836	1831-1840	1
225	R892	1889	1881-1890	1
226	M866	1842	1841-1850	4
227	5410	1456	1451-1460	1
228	E020	1966	1961-1970	1
229	P327	1942	1941-1950	1
230	L383	1921	1921-1930	1
231	P676	1850	1841-1850	1
232	S820	1582	1581-1590	1
233	S137	1850	1841-1850	1
234	Z154	1874	1871-1880	1
235	K972	1959	1951-1960	1
236	S656	1815	1811-1820	2
237	R807	1969	1961-1970	1
238	M966	1860	1851-1860	1
239	L229	1902	1901-1910	1
240	S533	1614	1611-1620	1
241	R673	1509	1501-1510	1
242	S821	1859	1851-1860	1
243	S122	1967	1961-1970	1
244	K425	1940	1931-1940	2
245	Q879	1612	1611-1620	1
246	S036	1584	1581-1590	1
247	M754	1843	1841-1850	4
248	R718	1844	1841-1850	1
249	R211	1415	1411-1420	2
250	R728	1856	1851-1860	1
251	L226	1924	1921-1930	5
252	L622	1884	1881-1890	1
253	L578	1926	1921-1930	1
254	M436	1810	1801-1810	2
255	P673	1952	1951-1960	2
256	S325	1990	1981-1990	1
257	M445	1846	1841-1850	2
258	E145	1918	1911-1920	1
259	E071	1976	1971-1980	1
260	0104	1416	1411-1420	2
261	M244	1872	1871-1880	3
262	L397	1899	1891-1900	1
263	N384	1780	1771-1780	1
264	Q744	1676	1671-1680	1
265	R935	1526	1521-1530	5
266	S124	1975	1971-1980	1
267	Z149	1870	1861-1870	2
268	M339	1840	1831-1840	1
269	P478	1964	1961-1970	1
270	Q926	1654	1651-1660	1
271	S047	1585	1581-1590	1
272	Q428	1615	1611-1620	2
273	S970	1561	1561-1570	2
274	R496	1849	1841-1850	1
275	6402	1460	1451-1460	1
276	E033	1977	1971-1980	1
277	N259	1790	1781-1790	1
278	5422	1443	1441-1450	3
279	L674	1929	1921-1930	2
280	R079	1994	1991-2000	1
281	S997	1963	1961-1970	1
282	E249	2012	2011-2020	1
283	L382	1890	1881-1890	2
284	Z104	1880	1871-1880	1
285	S142	1845	1841-1850	1
286	R095	2005	2001-2010	1
287	5908	1490	1481-1490	2
288	M722	1877	1871-1880	1
289	L848	1860	1851-1860	1
290	5126	1426	1421-1430	2
291	K986	1859	1851-1860	1
292	S817	1579	1571-1580	2
293	Q936	1654	1651-1660	2
294	0210	1402	1401-1410	1
295	M743	1863	1861-1870	1
296	S818	1576	1571-1580	1
297	S977	1878	1871-1880	1
298	P765	1900	1891-1900	1
299	N239	1835	1831-1840	1
300	S016	1566	1561-1570	1
301	R096	2003	2001-2010	1
302	E049	1605	1601-1610	3
303	L584	1887	1881-1890	2
304	S984	1936	1931-1940	1
305	S301	1987	1981-1990	1
306	Q628	1696	1691-1700	1
307	S188	1985	1981-1990	1
308	7104	1494	1491-1500	1
309	Q645	1630	1621-1630	1
310	K865	1890	1881-1890	2
311	R230	1983	1981-1990	1
312	M698	1866	1861-1870	1
313	R812	1965	1961-1970	1
314	E125	1876	1871-1880	3
315	E036	1983	1981-1990	2
316	E104	2002	2001-2010	1
317	R178	1996	1991-2000	3
318	E037	1985	1981-1990	1
319	M872	1859	1851-1860	1
320	N334	1788	1781-1790	1
321	M727	1845	1841-1850	1
322	L374	1883	1881-1890	1
323	L376	1888	1881-1890	1
324	R712	1842	1841-1850	1
325	R717	1843	1841-1850	1
326	M223	1873	1871-1880	1
327	N265	1836	1831-1840	1
328	R006	1970	1961-1970	1
329	N992	1774	1771-1780	1
330	S018	1528	1521-1530	1
331	R228	1680	1671-1680	1
332	R636	1897	1891-1900	1
333	M888	1867	1861-1870	1
334	S532	1713	1711-1720	2
335	S769	1875	1871-1880	3
336	6703	1465	1461-1470	4
337	R619	1970	1961-1970	1
338	Q783	1625	1621-1630	1
339	L999	1876	1871-1880	1
340	R289	1824	1821-1830	1
341	6403	1502	1501-1510	4
342	P344	1963	1961-1970	1
343	R098	1975	1971-1980	1
344	P623	1952	1951-1960	1
345	6502	1470	1461-1470	2
346	Q738	1631	1631-1640	1
347	R905	1921	1921-1930	1
348	L859	1848	1841-1850	1
349	P752	1958	1951-1960	1
350	S386	1981	1981-1990	2
351	N993	1774	1771-1780	1
352	K654	1910	1901-1910	1
353	M335	1840	1831-1840	1
354	R507	1877	1871-1880	1
355	S189	1986	1981-1990	1
356	K924	1934	1931-1940	1
357	S525	1936	1931-1940	3
358	L534	1883	1881-1890	1
359	M262	1863	1861-1870	1
360	5614	1460	1451-1460	2
361	M259	1858	1851-1860	2
362	S121	1977	1971-1980	2
363	L488	1885	1881-1890	1
364	K963	1907	1901-1910	1
365	Q237	1913	1911-1920	1
366	5907	1460	1451-1460	1
367	Q884	1610	1601-1610	1
368	N227	1835	1831-1840	2
369	S147	1845	1841-1850	1
370	E232	1946	1941-1950	2
371	M772	1869	1861-1870	1
372	P965	1921	1921-1930	3
373	Q679	1646	1641-1650	4
374	L972	1835	1831-1840	1
375	M582	1863	1861-1870	1
376	L255	1909	1901-1910	2
377	L866	1832	1831-1840	1
378	Z136	1853	1851-1860	4
379	R372	1673	1671-1680	1
380	Q894	1627	1621-1630	1
381	M634	1847	1841-1850	2
382	M443	1824	1821-1830	1
383	S599	1973	1971-1980	1
384	S365	1879	1871-1880	3
385	E149	1871	1871-1880	6
386	L275	1948	1941-1950	1
387	M685	1848	1841-1850	1
388	P953	1944	1941-1950	1
389	P297	1966	1961-1970	1
390	M273	1859	1851-1860	2
391	S794	1885	1881-1890	3
392	N763	1759	1751-1760	1
393	R563	1870	1861-1870	2
