# Supplementary material for: Frequency patterns of semantic change: corpus-based evidence of a near-critical dynamics in language change
Source: R Soc Open Sci. 2017 Nov 8;4(11):170830. doi: 10.1098/rsos.170830 (PMC5717648; doi:10.1098/rsos.170830)
Supplement: full_data.zip [file rsos170830supp2.gz › a_outrance.csv]

	Decade	Occurrences	Nombre de mots	Frequence	Average frequency	Normalized average frequency
0	1321-1330	0	247971	0.0	0.0	0.0
1	1331-1340	0	187017	0.0	0.0	0.0
2	1341-1350	0	589308	0.0	0.0	0.0
3	1351-1360	0	318194	0.0	0.0	0.0
4	1361-1370	0	662712	0.0	0.0	0.0
5	1371-1380	0	971929	0.0	0.0	0.0
6	1381-1390	0	241822	0.0	0.0	0.0
7	1391-1400	3	1263737	0.2373911660416685	0.0474782332083337	0.0015797765443718427
8	1401-1410	2	765291	0.2613384973820416	0.09974593268474202	0.003318916358163668
9	1411-1420	6	324443	1.8493233017818231	0.46961059304110664	0.015625682544241588
10	1421-1430	2	298510	0.6699943050484071	0.603609454050788	0.020084320604060554
11	1431-1440	1	213190	0.46906515314977254	0.6974224846807425	0.02320582735211759
12	1441-1450	3	386463	0.7762709496122526	0.8051984413948594	0.026791932330310235
13	1451-1460	9	694796	1.295344244929447	1.0119995909043404	0.033672971982958225
14	1461-1470	7	537606	1.3020688013154615	0.902548690811068	0.03003113543927261
15	1471-1480	0	183566	0.0	0.7685498298013866	0.02557249737945364
16	1481-1490	2	457731	0.43693785214460024	0.7621243696003522	0.025358698536774568
17	1491-1500	4	626697	0.6382669775026847	0.7345235751784387	0.02444031795082398
18	1501-1510	10	162065	6.170363742942646	1.7095274747810785	0.05688230635642808
19	1511-1520	0	216624	0.0	1.4491137145179862	0.048217376714035774
20	1521-1530	6	252956	2.3719540157181487	1.9235045176616161	0.0640021145408107
21	1531-1540	0	194542	0.0	1.836116947232696	0.06109440663543274
22	1541-1550	2	957168	0.20894973505173597	1.7502534987425062	0.05823741190800737
23	1551-1560	1	1949051	0.05130702069879136	0.5264421542937352	0.01751667893100636
24	1561-1570	6	480126	1.2496719611102087	0.7763765465157769	0.02583292121263593
25	1571-1580	4	945849	0.42290048411532916	0.38656584019521306	0.012862476253404469
26	1581-1590	7	842175	0.8311811678095408	0.5528020737571212	0.018393771014384025
27	1591-1600	12	676127	1.7748144949099798	0.8659750257287699	0.028814194236233395
28	1601-1610	7	2099839	0.3333588908482984	0.9223853997586715	0.030691176165207928
29	1611-1620	7	794187	0.8814045054880022	0.84873190863423	0.02824045191060216
30	1621-1630	9	2095458	0.42950037652866346	0.8500518871168969	0.028284372480199656
31	1631-1640	3	2094158	0.14325566647788754	0.7124667868505662	0.02370640696699168
32	1641-1650	5	1247594	0.400771404799959	0.4376581688285621	0.014562507128987582
33	1651-1660	6	2303221	0.26050474531102313	0.4230873397211071	0.01407768171530796
34	1661-1670	3	2481229	0.12090782430803444	0.2709880034851135	0.009016773851576145
35	1671-1680	4	2015147	0.19849668535347542	0.22478726525007592	0.007479504293205877
36	1681-1690	2	1684489	0.11873036867560428	0.21988220568961925	0.007316294807116657
37	1691-1700	3	1871214	0.16032372566686653	0.17179266986300074	0.005716177962092894
38	1701-1710	1	809750	0.1234949058351343	0.144390701967823	0.004804413070579752
39	1711-1720	3	1714151	0.1750137531641028	0.15521188773903666	0.005164473972354274
40	1721-1730	1	1125965	0.08881270732216365	0.1332750921327743	0.004434555590484713
41	1731-1740	1	2909061	0.03437535342160237	0.11640408908197393	0.003873194876350093
42	1741-1750	1	2136771	0.04679958685324726	0.09369926131925008	0.0031177212220090994
43	1751-1760	4	2483475	0.16106463725223727	0.10121320760267068	0.003367738025333076
44	1761-1770	3	3287236	0.0912620815785663	0.08446287328556337	0.0028103924065852387
45	1771-1780	4	3011727	0.13281416277106126	0.0932631643753429	0.0031032106626116226
46	1781-1790	2	2767020	0.07227992569623638	0.10084407883026972	0.003355455744862929
47	1791-1800	0	2497443	0.0	0.09148416145962025	0.0030440166511938923
48	1801-1810	2	1436685	0.13920936043739582	0.08711310609665195	0.0028985754612012534
49	1811-1820	4	1624933	0.24616399568474517	0.11809348891788773	0.003929407461665374
50	1821-1830	3	3062877	0.09794712618234423	0.11112008160014433	0.003697376390361981
51	1831-1840	16	7375086	0.2169466227241282	0.14005342100572268	0.004660095679909159
52	1841-1850	41	11919516	0.34397369826090257	0.2088481606579032	0.006949151289914589
53	1851-1860	33	5771056	0.5718190916878991	0.29537010690800386	0.00982805667503154
54	1861-1870	29	6858196	0.42285172368943674	0.3307076525089422	0.011003867607824082
55	1871-1880	44	5715634	0.7698183613576376	0.46508189954400087	0.015474996150078942
56	1881-1890	32	7679389	0.4166998181756387	0.505032538634303	0.016804301777156198
57	1891-1900	9	4613910	0.19506232241201063	0.47525026346452454	0.015813335252669234
58	1901-1910	10	4804354	0.2081445289002434	0.4025153509069934	0.013393175506810035
59	1911-1920	7	5036866	0.13897530726447754	0.3457400676220016	0.011504051696323478
60	1921-1930	26	11280218	0.23049199935675005	0.23787479522182403	0.007914974854682079
61	1931-1940	19	10897083	0.17435858752291783	0.18940654909127988	0.006302256916171363
62	1941-1950	8	12300750	0.06503668475499462	0.1634014215598767	0.0054369700735198935
63	1951-1960	21	9976887	0.2104864974415366	0.16386981526813532	0.005452555265803512
64	1961-1970	26	13891857	0.18716000315868497	0.17350675444697683	0.005773211900338926
65	1971-1980	20	10280590	0.19454136387113968	0.16631662734985472	0.0055339697598564925
66	1981-1990	17	15628128	0.10877822346988711	0.15320055453924858	0.005097549472489273
67	1991-2000	15	10606407	0.14142395252228204	0.16847800809270605	0.00560588689683231
68	2001-2010	12	11205157	0.10709354630193936	0.14779941786478662	0.004917833664745951
69	2011-2020	2	2099905	0.09524240382303009	0.12941589799765565	0.0043061459180336395
