# Supplementary material for: Frequency patterns of semantic change: corpus-based evidence of a near-critical dynamics in language change
Source: R Soc Open Sci. 2017 Nov 8;4(11):170830. doi: 10.1098/rsos.170830 (PMC5717648; doi:10.1098/rsos.170830)
Supplement: full_data.zip [file rsos170830supp2.gz › a_part_complet.csv]

	Cote	Date	Decade	Occurrences
0	M247	1874	1871-1880	3
1	P634	1931	1931-1940	4
2	S872	1937	1931-1940	2
3	Q823	1648	1641-1650	1
4	P354	1936	1931-1940	4
5	R531	1930	1921-1930	1
6	S126	1983	1981-1990	1
7	L293	1945	1941-1950	2
8	K783	1923	1921-1930	1
9	S670	1976	1971-1980	3
10	L386	1920	1911-1920	2
11	K738	1935	1931-1940	3
12	0205	1412	1411-1420	1
13	L286	1946	1941-1950	2
14	Q765	1655	1651-1660	3
15	N374	1780	1771-1780	3
16	R190	1899	1891-1900	1
17	N882	1734	1731-1740	3
18	L877	1855	1851-1860	1
19	R135	1993	1991-2000	2
20	Q536	1684	1681-1690	2
21	R252	1948	1941-1950	1
22	6251	1455	1451-1460	4
23	M257	1868	1861-1870	1
24	P783	1965	1961-1970	1
25	N659	1764	1761-1770	7
26	M252	1872	1871-1880	62
27	L985	1875	1871-1880	22
28	R553	1965	1961-1970	3
29	S007	1693	1691-1700	1
30	S190	1987	1981-1990	5
31	L277	1963	1961-1970	1
32	L426	1893	1891-1900	4
33	K796	1848	1841-1850	2
34	M287	1851	1851-1860	7
35	Q284	1740	1731-1740	13
36	N744	1758	1751-1760	10
37	N735	1764	1761-1770	2
38	K482	1939	1931-1940	2
39	N935	1763	1761-1770	2
40	R526	1947	1941-1950	5
41	R244	2000	1991-2000	6
42	R384	1669	1661-1670	5
43	S738	1876	1871-1880	2
44	S000	1610	1601-1610	3
45	K598	1955	1951-1960	2
46	R858	1960	1951-1960	4
47	S541	1986	1981-1990	1
48	P899	1889	1881-1890	1
49	R306	1682	1681-1690	1
50	S030	1857	1851-1860	2
51	R754	1727	1721-1730	1
52	M573	1794	1791-1800	4
53	S305	1996	1991-2000	1
54	K486	1903	1901-1910	7
55	R513	1988	1981-1990	9
56	R699	1949	1941-1950	1
57	R624	1929	1921-1930	1
58	M476	1809	1801-1810	1
59	Q338	1675	1671-1680	1
60	S747	1560	1551-1560	1
61	M622	1789	1781-1790	6
62	Z147	1868	1861-1870	1
63	K593	1932	1931-1940	1
64	S336	1847	1841-1850	4
65	L988	1879	1871-1880	59
66	S384	1922	1921-1930	2
67	S254	1964	1961-1970	1
68	Q275	1739	1731-1740	8
69	M336	1840	1831-1840	1
70	M525	1800	1791-1800	1
71	R454	1865	1861-1870	1
72	K835	1848	1841-1850	5
73	Q893	1627	1621-1630	5
74	L625	1938	1931-1940	1
75	R295	1997	1991-2000	8
76	E281	1947	1941-1950	1
77	K476	1883	1881-1890	2
78	S033	1857	1851-1860	13
79	M385	1813	1811-1820	3
80	S101	1708	1701-1710	9
81	S229	1995	1991-2000	8
82	N794	1736	1731-1740	1
83	R265	1753	1751-1760	4
84	E039	2003	2001-2010	4
85	M992	1839	1831-1840	1
86	R936	1938	1931-1940	2
87	R412	2008	2001-2010	2
88	N568	1761	1761-1770	2
89	S727	1923	1921-1930	1
90	P566	1963	1961-1970	1
91	N853	1745	1741-1750	3
92	S178	1925	1921-1930	2
93	K759	1866	1861-1870	1
94	E076	1946	1941-1950	1
95	P487	1956	1951-1960	3
96	Q997	1704	1701-1710	1
97	S392	1812	1811-1820	1
98	M424	1823	1821-1830	2
99	P672	1949	1941-1950	2
100	M664	1824	1821-1830	5
101	P827	1965	1961-1970	1
102	P727	1960	1951-1960	5
103	S871	1935	1931-1940	1
104	P867	1926	1921-1930	1
105	P824	1966	1961-1970	2
106	6206	1490	1481-1490	1
107	6219	1480	1471-1480	3
108	E283	2008	2001-2010	2
109	S713	1728	1721-1730	1
110	R666	1971	1971-1980	1
111	R122	2008	2001-2010	2
112	R518	1940	1931-1940	3
113	R864	1961	1961-1970	2
114	K559	1929	1921-1930	1
115	L959	1847	1841-1850	3
116	P348	1935	1931-1940	3
117	L849	1836	1831-1840	1
118	K264	1944	1941-1950	3
119	K453	1905	1901-1910	1
120	R999	1938	1931-1940	2
121	Q885	1610	1601-1610	6
122	R847	1999	1991-2000	7
123	L629	1932	1931-1940	10
124	K974	1959	1951-1960	1
125	S176	1747	1741-1750	7
126	N486	1769	1761-1770	5
127	L997	1874	1871-1880	1
128	S133	1573	1571-1580	1
129	L689	1950	1941-1950	2
130	R297	1978	1971-1980	7
131	R419	1578	1571-1580	1
132	E018	1976	1971-1980	3
133	L485	1884	1881-1890	3
134	L696	1956	1951-1960	1
135	R114	1997	1991-2000	2
136	M875	1859	1851-1860	3
137	N357	1784	1781-1790	7
138	M928	1835	1831-1840	8
139	R994	1608	1601-1610	2
140	S297	1740	1731-1740	27
141	K753	1954	1951-1960	1
142	S344	1859	1851-1860	2
143	R875	1961	1961-1970	4
144	L792	1926	1921-1930	3
145	S803	1841	1841-1850	15
146	Q895	1627	1621-1630	4
147	R478	1831	1831-1840	2
148	R318	1682	1681-1690	1
149	E163	2012	2011-2020	9
150	L746	1912	1911-1920	2
151	N643	1763	1761-1770	6
152	R255	1653	1651-1660	4
153	K888	1933	1931-1940	4
154	S382	1947	1941-1950	2
155	Q837	1679	1671-1680	1
156	R921	1929	1921-1930	2
157	L452	1927	1921-1930	11
158	M495	1805	1801-1810	1
159	N376	1780	1771-1780	3
160	K968	1956	1951-1960	3
161	P395	1847	1841-1850	1
162	K932	1941	1941-1950	2
163	K548	1939	1931-1940	1
164	S260	1763	1761-1770	22
165	P949	1965	1961-1970	2
166	K429	1913	1911-1920	3
167	N323	1787	1781-1790	1
168	R036	2001	2001-2010	2
169	M248	1874	1871-1880	6
170	L888	1858	1851-1860	11
171	M227	1876	1871-1880	1
172	R173	1969	1961-1970	6
173	K786	1926	1921-1930	1
174	P568	1919	1911-1920	1
175	R814	1961	1961-1970	3
176	R806	2008	2001-2010	2
177	P464	1893	1891-1900	1
178	P962	1903	1901-1910	3
179	S586	1575	1571-1580	2
180	S116	1820	1811-1820	9
181	M977	1848	1841-1850	4
182	K898	1938	1931-1940	5
183	S594	1929	1921-1930	1
184	E170	2012	2011-2020	19
185	L676	1935	1931-1940	3
186	P739	1960	1951-1960	4
187	K824	1848	1841-1850	9
188	L582	1886	1881-1890	5
189	P575	1895	1891-1900	1
190	L987	1879	1871-1880	3
191	E197	1961	1961-1970	3
192	Q534	1610	1601-1610	2
193	S414	1996	1991-2000	1
194	R003	2000	1991-2000	3
195	K639	1890	1881-1890	7
196	L682	1936	1931-1940	1
197	Z141	1860	1851-1860	3
198	S345	1833	1831-1840	3
199	R219	2009	2001-2010	2
200	S207	1982	1981-1990	2
201	Q523	1601	1601-1610	2
202	R514	1929	1921-1930	17
203	N696	1755	1751-1760	1
204	P369	1939	1931-1940	9
205	L735	1858	1851-1860	25
206	K433	1918	1911-1920	2
207	E083	1988	1981-1990	4
208	R107	1881	1881-1890	10
209	K794	1848	1841-1850	7
210	K853	1878	1871-1880	1
211	E244	1634	1631-1640	19
212	0302	1489	1481-1490	10
213	Q677	1621	1621-1630	3
214	S261	1775	1771-1780	13
215	P542	1920	1911-1920	2
216	P768	1942	1941-1950	1
217	L769	1962	1961-1970	1
218	K275	1948	1941-1950	1
219	R112	1892	1891-1900	1
220	E093	2000	1991-2000	1
221	K232	1912	1911-1920	1
222	M773	1869	1861-1870	5
223	M263	1863	1861-1870	1
224	P232	1773	1771-1780	2
225	P666	1944	1941-1950	4
226	L443	1859	1851-1860	1
227	M324	1846	1841-1850	2
228	P589	1930	1921-1930	3
229	Q836	1679	1671-1680	1
230	K523	1947	1941-1950	1
231	R215	1999	1991-2000	4
232	R860	1956	1951-1960	1
233	M895	1829	1821-1830	4
234	R644	1881	1881-1890	23
235	S334	1840	1831-1840	1
236	E250	2013	2011-2020	4
237	M565	1797	1791-1800	2
238	N737	1738	1731-1740	1
239	N847	1749	1741-1750	8
240	K479	1891	1891-1900	2
241	R714	1843	1841-1850	1
242	L246	1946	1941-1950	2
243	R924	1887	1881-1890	6
244	K596	1953	1951-1960	6
245	Q727	1644	1641-1650	1
246	M999	1796	1791-1800	1
247	S246	1993	1991-2000	2
248	S265	1625	1621-1630	3
249	M455	1846	1841-1850	2
250	L583	1886	1881-1890	2
251	R730	1850	1841-1850	44
252	R240	1983	1981-1990	53
253	E035	1981	1981-1990	3
254	S309	1947	1941-1950	1
255	P359	1961	1961-1970	3
256	R204	1976	1971-1980	3
257	K348	1934	1931-1940	3
258	L322	1930	1921-1930	5
259	R166	2006	2001-2010	18
260	R642	1911	1911-1920	2
261	P358	1961	1961-1970	4
262	L975	1824	1821-1830	4
263	K756	1866	1861-1870	2
264	E166	1955	1951-1960	2
265	R759	1985	1981-1990	7
266	R317	1682	1681-1690	1
267	N275	1782	1781-1790	1
268	M396	1823	1821-1830	4
269	R007	1970	1961-1970	6
270	M328	1846	1841-1850	1
271	R459	1966	1961-1970	6
272	L535	1894	1891-1900	4
273	P368	1939	1931-1940	4
274	M938	1835	1831-1840	20
275	M544	1808	1801-1810	1
276	M249	1873	1871-1880	1
277	S195	1850	1841-1850	4
278	Z116	1886	1881-1890	1
279	P345	1935	1931-1940	2
280	R149	2009	2001-2010	2
281	Q383	1671	1671-1680	2
282	M458	1814	1811-1820	3
283	R598	1887	1881-1890	5
284	R751	1977	1971-1980	3
285	R164	1974	1971-1980	3
286	P662	1941	1941-1950	2
287	K462	1910	1901-1910	1
288	L294	1945	1941-1950	5
289	L258	1914	1911-1920	3
290	0231	1404	1401-1410	1
291	E194	1953	1951-1960	4
292	0303	1495	1491-1500	8
293	N576	1765	1761-1770	4
294	R039	1993	1991-2000	4
295	K766	1926	1921-1930	7
296	R124	2008	2001-2010	2
297	P747	1939	1931-1940	3
298	N884	1734	1731-1740	2
299	K577	1947	1941-1950	1
300	K799	1848	1841-1850	2
301	E269	1992	1991-2000	2
302	M323	1853	1851-1860	2
303	P595	1857	1851-1860	10
304	M676	1811	1811-1820	2
305	S302	1987	1981-1990	3
306	M632	1839	1831-1840	1
307	E254	2004	2001-2010	1
308	R137	2007	2001-2010	11
309	K478	1891	1891-1900	4
310	L624	1920	1911-1920	1
311	S149	1845	1841-1850	1
312	P625	1948	1941-1950	3
313	K795	1848	1841-1850	2
314	R543	1920	1911-1920	1
315	S184	1550	1541-1550	1
316	6501	1470	1461-1470	1
317	R327	1682	1681-1690	1
318	N344	1784	1781-1790	1
319	P229	1768	1761-1770	1
320	R736	1981	1981-1990	2
321	R917	1918	1911-1920	2
322	Q763	1659	1651-1660	1
323	S216	1978	1971-1980	1
324	L339	1936	1931-1940	3
325	S275	1734	1731-1740	27
326	L489	1885	1881-1890	2
327	E052	1914	1911-1920	1
328	R602	1887	1881-1890	2
329	R522	1960	1951-1960	1
330	P699	1949	1941-1950	7
331	S517	1966	1961-1970	5
332	R284	2009	2001-2010	3
333	R489	1842	1841-1850	6
334	E237	1668	1661-1670	3
335	R111	1897	1891-1900	1
336	R675	1992	1991-2000	1
337	M857	1795	1791-1800	1
338	L289	1934	1931-1940	1
339	N495	1775	1771-1780	4
340	R582	1606	1601-1610	4
341	M827	1833	1831-1840	3
342	P324	1957	1951-1960	3
343	R023	1974	1971-1980	7
344	S991	1888	1881-1890	5
345	R264	1847	1841-1850	3
346	E065	1947	1941-1950	1
347	Q968	1701	1701-1710	1
348	Q528	1686	1681-1690	2
349	N353	1781	1781-1790	3
350	Q859	1627	1621-1630	14
351	P685	1961	1961-1970	1
352	L976	1824	1821-1830	9
353	P963	1934	1931-1940	1
354	R392	1673	1671-1680	2
355	Q927	1654	1651-1660	2
356	N784	1757	1751-1760	15
357	R949	1639	1631-1640	1
358	R128	2008	2001-2010	3
359	R899	1909	1901-1910	1
360	M549	1832	1831-1840	2
361	P644	1921	1921-1930	11
362	M575	1792	1791-1800	27
363	L966	1858	1851-1860	1
364	N233	1788	1781-1790	4
365	R600	1893	1891-1900	3
366	P346	1935	1931-1940	5
367	Q283	1725	1721-1730	2
368	M432	1817	1811-1820	4
369	S733	1969	1961-1970	1
370	Q539	1684	1681-1690	12
371	R005	1970	1961-1970	5
372	N484	1773	1771-1780	3
373	N282	1783	1781-1790	1
374	S675	1925	1921-1930	2
375	N863	1723	1721-1730	1
376	K674	1943	1941-1950	1
377	R536	1960	1951-1960	9
378	S027	1831	1831-1840	2
379	R271	1994	1991-2000	1
380	Q784	1635	1631-1640	2
381	Q934	1654	1651-1660	1
382	R702	1842	1841-1850	1
383	L764	1927	1921-1930	4
384	K597	1953	1951-1960	13
385	M944	1791	1791-1800	1
386	S724	1859	1851-1860	1
387	R959	1511	1511-1520	1
388	P342	1963	1961-1970	11
389	P332	1949	1941-1950	2
390	S625	1849	1841-1850	19
391	R828	1984	1981-1990	9
392	N835	1733	1731-1740	1
393	L448	1922	1921-1930	1
394	P756	1920	1911-1920	1
395	N639	1763	1761-1770	1
396	P643	1914	1911-1920	1
397	N567	1761	1761-1770	1
398	R530	1977	1971-1980	8
399	L882	1869	1861-1870	10
400	S179	1979	1971-1980	1
401	N977	1756	1751-1760	2
402	N272	1787	1781-1790	3
403	K464	1912	1911-1920	1
404	R299	1977	1971-1980	11
405	L372	1902	1901-1910	2
406	N738	1738	1731-1740	2
407	K484	1895	1891-1900	3
408	K452	1904	1901-1910	1
409	P326	1967	1961-1970	1
410	K257	1938	1931-1940	1
411	L697	1954	1951-1960	1
412	R703	1842	1841-1850	1
413	K233	1914	1911-1920	1
414	Q463	1744	1741-1750	4
415	L775	1942	1941-1950	1
416	E128	1987	1981-1990	4
417	S533	1614	1611-1620	6
418	N372	1783	1781-1790	10
419	S250	1990	1981-1990	1
420	S122	1967	1961-1970	1
421	R356	1896	1891-1900	5
422	K998	1893	1891-1900	2
423	L832	1859	1851-1860	2
424	R718	1844	1841-1850	1
425	P762	1966	1961-1970	3
426	M325	1846	1841-1850	1
427	L784	1908	1901-1910	2
428	R450	1992	1991-2000	9
429	Q753	1610	1601-1610	5
430	R833	1865	1861-1870	5
431	L526	1899	1891-1900	3
432	Q773	1636	1631-1640	1
433	K239	1933	1931-1940	1
434	L669	1938	1931-1940	1
435	K939	1943	1941-1950	4
436	M862	1806	1801-1810	10
437	Q834	1679	1671-1680	1
438	E029	1995	1991-2000	3
439	R841	1677	1671-1680	2
440	S044	1585	1581-1590	1
441	K447	1922	1921-1930	2
442	Q846	1630	1621-1630	1
443	S325	1990	1981-1990	5
444	R172	1989	1981-1990	5
445	K776	1816	1811-1820	3
446	E145	1918	1911-1920	8
447	Q492	1738	1731-1740	1
448	L635	1938	1931-1940	1
449	S314	1996	1991-2000	2
450	L842	1874	1871-1880	2
451	R651	1929	1921-1930	3
452	S069	1637	1631-1640	1
453	N253	1826	1821-1830	17
454	N425	1775	1771-1780	1
455	S380	1515	1511-1520	8
456	N879	1733	1731-1740	14
457	L397	1899	1891-1900	1
458	S180	1629	1621-1630	8
459	K758	1866	1861-1870	1
460	R423	1552	1551-1560	5
461	S324	1960	1951-1960	1
462	R735	1923	1921-1930	3
463	Q829	1654	1651-1660	2
464	P686	1945	1941-1950	2
465	K647	1928	1921-1930	1
466	E242	1671	1671-1680	6
467	K555	1938	1931-1940	1
468	S700	1997	1991-2000	7
469	E084	2011	2011-2020	15
470	Z149	1870	1861-1870	3
471	R706	1842	1841-1850	1
472	Q792	1601	1601-1610	3
473	E121	1988	1981-1990	13
474	Q268	1768	1761-1770	14
475	S012	1974	1971-1980	1
476	L338	1933	1931-1940	1
477	M339	1840	1831-1840	2
478	M393	1824	1821-1830	1
479	Q926	1654	1651-1660	1
480	R516	1548	1541-1550	4
481	S999	1972	1971-1980	6
482	Q665	1609	1601-1610	1
483	L898	1840	1831-1840	51
484	S014	1747	1741-1750	2
485	R144	1981	1981-1990	1
486	L569	1925	1921-1930	2
487	Q428	1615	1611-1620	1
488	N644	1764	1761-1770	21
489	L836	1876	1871-1880	4
490	R902	1902	1901-1910	4
491	S544	1945	1941-1950	8
492	K869	1896	1891-1900	2
493	E169	2003	2001-2010	1
494	L542	1871	1871-1880	7
495	K624	1939	1931-1940	4
496	Q295	1762	1761-1770	3
497	L247	1946	1941-1950	2
498	L766	1955	1951-1960	1
499	M372	1823	1821-1830	1
500	K726	1932	1931-1940	1
501	R910	1945	1941-1950	2
502	N473	1778	1771-1780	2
503	P876	1943	1941-1950	3
504	P522	1954	1951-1960	3
505	K562	1929	1921-1930	1
506	R758	1981	1981-1990	2
507	L968	1828	1821-1830	1
508	N849	1745	1741-1750	6
509	M722	1877	1871-1880	1
510	L895	1853	1851-1860	11
511	L848	1860	1851-1860	1
512	L564	1916	1911-1920	1
513	P626	1948	1941-1950	1
514	E005	1981	1981-1990	2
515	K472	1936	1931-1940	1
516	S298	1793	1791-1800	1
517	S026	1836	1831-1840	7
518	N795	1739	1731-1740	4
519	K436	1918	1911-1920	1
520	K628	1929	1921-1930	4
521	N346	1783	1781-1790	1
522	S171	1863	1861-1870	8
523	L767	1955	1951-1960	2
524	R134	1989	1981-1990	8
525	Q864	1637	1631-1640	7
526	R388	1671	1671-1680	1
527	R301	1682	1681-1690	1
528	E025	1862	1861-1870	1
529	M972	1851	1851-1860	1
530	Q682	1646	1641-1650	2
531	N827	1755	1751-1760	6
532	N239	1835	1831-1840	1
533	E243	1661	1661-1670	1
534	M576	1874	1871-1880	10
535	S716	1923	1921-1930	1
536	L983	1871	1871-1880	8
537	S306	1956	1951-1960	2
538	R000	1989	1981-1990	1
539	L584	1887	1881-1890	1
540	E187	1982	1981-1990	8
541	Q535	1684	1681-1690	4
542	S735	1965	1961-1970	2
543	P526	1956	1951-1960	1
544	N254	1828	1821-1830	9
545	N572	1761	1761-1770	3
546	R506	1998	1991-2000	2
547	N589	1765	1761-1770	2
548	M493	1805	1801-1810	3
549	5602	1461	1461-1470	12
550	S789	1866	1861-1870	36
551	P664	1945	1941-1950	5
552	Q797	1700	1691-1700	1
553	N997	1766	1761-1770	1
554	E293	1940	1931-1940	2
555	L695	1945	1941-1950	7
556	L874	1870	1861-1870	2
557	R537	1957	1951-1960	1
558	S407	1967	1961-1970	1
559	S654	1967	1961-1970	5
560	M973	1822	1821-1830	3
561	S682	1902	1901-1910	3
562	E040	1979	1971-1980	3
563	L543	1871	1871-1880	3
564	S536	1951	1951-1960	1
565	L687	1923	1921-1930	6
566	L984	1875	1871-1880	22
567	K725	1928	1921-1930	11
568	R827	1988	1981-1990	2
569	R130	2004	2001-2010	2
570	R844	1854	1851-1860	26
571	E036	1983	1981-1990	5
572	E162	2008	2001-2010	3
573	R178	1996	1991-2000	6
574	Q843	1679	1671-1680	1
575	R443	1935	1931-1940	6
576	L532	1859	1851-1860	2
577	K342	1947	1941-1950	1
578	R597	1557	1551-1560	3
579	K656	1910	1901-1910	4
580	Q694	1627	1621-1630	7
581	N329	1788	1781-1790	1
582	Q259	1727	1721-1730	1
583	K234	1918	1911-1920	2
584	R669	1989	1981-1990	1
585	P453	1962	1961-1970	3
586	Q878	1612	1611-1620	4
587	K369	1936	1931-1940	1
588	R757	1981	1981-1990	1
589	R201	1893	1891-1900	8
590	S243	1717	1711-1720	5
591	R033	1999	1991-2000	6
592	R717	1843	1841-1850	2
593	N992	1774	1771-1780	2
594	N224	1840	1831-1840	4
595	Q487	1782	1781-1790	1
596	S515	1978	1971-1980	4
597	R636	1897	1891-1900	2
598	L585	1887	1881-1890	3
599	K532	1922	1921-1930	2
600	M569	1794	1791-1800	5
601	R421	1542	1541-1550	1
602	6301	1400	1391-1400	3
603	N442	1769	1761-1770	1
604	N343	1784	1781-1790	2
605	K363	1922	1921-1930	1
606	E057	1958	1951-1960	1
607	Q932	1654	1651-1660	1
608	R068	1999	1991-2000	2
609	L688	1924	1921-1930	1
610	N743	1738	1731-1740	2
611	R871	1946	1941-1950	1
612	N962	1754	1751-1760	1
613	M957	1855	1851-1860	1
614	R431	1840	1831-1840	10
615	S692	1745	1741-1750	12
616	R394	1669	1661-1670	1
617	6403	1502	1501-1510	3
618	E321	1553	1551-1560	5
619	K856	1878	1871-1880	1
620	S090	1642	1641-1650	1
621	M988	1839	1831-1840	1
622	M264	1863	1861-1870	2
623	Q779	1631	1631-1640	1
624	K722	1928	1921-1930	2
625	R043	2006	2001-2010	9
626	S320	1989	1981-1990	5
627	K268	1907	1901-1910	3
628	R586	1924	1921-1930	3
629	R888	1899	1891-1900	2
630	E203	1624	1621-1630	1
631	S528	1967	1961-1970	2
632	R069	2005	2001-2010	2
633	K542	1924	1921-1930	2
634	V000	1609	1601-1610	11
635	L995	1846	1841-1850	6
636	M864	1840	1831-1840	8
637	B020	1551	1551-1560	28
638	K568	1900	1891-1900	1
639	P656	1943	1941-1950	1
640	R839	1653	1651-1660	1
641	M453	1810	1801-1810	3
642	P365	1939	1931-1940	2
643	P572	1954	1951-1960	2
644	S085	1625	1621-1630	1
645	E289	1932	1931-1940	1
646	M836	1835	1831-1840	6
647	R483	1836	1831-1840	3
648	P269	1905	1901-1910	2
649	S811	1885	1881-1890	1
650	K386	1924	1921-1930	3
651	R943	1926	1921-1930	1
652	K892	1936	1931-1940	1
653	S233	1721	1721-1730	2
654	N449	1776	1771-1780	1
655	L254	1910	1901-1910	4
656	S976	1950	1941-1950	7
657	Q827	1620	1611-1620	3
658	S701	1998	1991-2000	2
659	M876	1842	1841-1850	10
660	L327	1926	1921-1930	5
661	S267	1950	1941-1950	8
662	S548	1976	1971-1980	1
663	S215	1963	1961-1970	10
664	K793	1848	1841-1850	3
665	Q300	1549	1541-1550	2
666	R385	1669	1661-1670	9
667	P624	1948	1941-1950	1
668	R274	1696	1691-1700	2
669	S978	1881	1881-1890	3
670	P499	1954	1951-1960	2
671	P436	1966	1961-1970	4
672	Q485	1788	1781-1790	1
673	Q729	1629	1621-1630	2
674	M276	1864	1861-1870	3
675	R571	1898	1891-1900	1
676	E188	1978	1971-1980	2
677	K585	1938	1931-1940	1
678	L972	1835	1831-1840	2
679	R091	2006	2001-2010	6
680	S971	1583	1581-1590	1
681	K589	1881	1881-1890	1
682	L856	1890	1881-1890	1
683	M582	1863	1861-1870	1
684	M447	1809	1801-1810	5
685	S387	1995	1991-2000	12
686	R084	2000	1991-2000	3
687	K263	1928	1921-1930	2
688	S134	1850	1841-1850	1
689	S322	1993	1991-2000	5
690	R551	1982	1981-1990	1
691	Q384	1675	1671-1680	1
692	L483	1921	1921-1930	8
693	E073	1988	1981-1990	4
694	M595	1832	1831-1840	4
695	R831	1511	1511-1520	1
696	L737	1920	1911-1920	1
697	S584	1601	1601-1610	8
698	P573	1853	1851-1860	3
699	M284	1856	1851-1860	10
700	R105	1881	1881-1890	11
701	S213	1954	1951-1960	6
702	R492	1845	1841-1850	1
703	K469	1928	1921-1930	1
704	E256	1995	1991-2000	2
705	R916	1956	1951-1960	5
706	S058	1573	1571-1580	1
707	L275	1948	1941-1950	2
708	P688	1954	1951-1960	1
709	K536	1927	1921-1930	1
710	P379	1820	1811-1820	1
711	M685	1848	1841-1850	6
712	N765	1757	1751-1760	1
713	K346	1926	1921-1930	3
714	M333	1846	1841-1850	1
715	E069	1996	1991-2000	3
716	Z156	1876	1871-1880	3
717	Q557	1740	1731-1740	1
718	M744	1847	1841-1850	3
719	P353	1936	1931-1940	4
720	S357	1775	1771-1780	42
721	L845	1862	1861-1870	2
722	N859	1745	1741-1750	1
723	L896	1833	1831-1840	45
724	R025	1988	1981-1990	7
725	S883	1995	1991-2000	2
726	R926	1891	1891-1900	2
727	E195	2000	1991-2000	2
728	S881	1715	1711-1720	10
729	P594	1857	1851-1860	4
730	R238	1980	1971-1980	6
731	S369	1981	1981-1990	3
732	P435	1968	1961-1970	1
733	S598	1994	1991-2000	7
734	S805	1885	1881-1890	4
735	L323	1931	1931-1940	4
736	L353	1914	1911-1920	123
737	L773	1935	1931-1940	1
738	K364	1922	1921-1930	2
739	M654	1834	1831-1840	2
740	E263	2003	2001-2010	2
741	S168	1891	1891-1900	6
742	M366	1825	1821-1830	3
743	N677	1747	1741-1750	1
744	K823	1848	1841-1850	4
745	K858	1890	1881-1890	2
746	N629	1762	1761-1770	37
747	L484	1922	1921-1930	10
748	N236	1838	1831-1840	1
749	L828	1864	1861-1870	2
750	L994	1828	1821-1830	4
751	0814	1377	1371-1380	1
752	M734	1857	1851-1860	3
753	S164	1846	1841-1850	3
754	R207	1977	1971-1980	7
755	K923	1934	1931-1940	5
756	Q238	1963	1961-1970	1
757	K724	1908	1901-1910	1
758	P878	1929	1921-1930	1
759	M377	1833	1831-1840	2
760	K633	1930	1921-1930	1
761	P968	1853	1851-1860	1
762	N266	1836	1831-1840	4
763	N277	1782	1781-1790	1
764	N683	1751	1751-1760	2
765	R151	2007	2001-2010	1
766	N327	1786	1781-1790	23
767	K543	1949	1941-1950	1
768	S696	1972	1971-1980	3
769	S797	1881	1881-1890	35
770	P882	1896	1891-1900	1
771	P446	1937	1931-1940	1
772	S698	1992	1991-2000	5
773	S329	1996	1991-2000	51
774	K228	1909	1901-1910	2
775	Q825	1648	1641-1650	1
776	M345	1840	1831-1840	7
777	S053	1851	1851-1860	2
778	K887	1905	1901-1910	1
779	R257	1990	1981-1990	4
780	S520	1950	1941-1950	1
781	E178	2011	2011-2020	3
782	P338	1968	1961-1970	2
783	K934	1898	1891-1900	13
784	K272	1932	1931-1940	6
785	K439	1920	1911-1920	1
786	K922	1933	1931-1940	3
787	R821	1963	1961-1970	17
788	S310	1978	1971-1980	5
789	K463	1911	1911-1920	1
790	L756	1964	1961-1970	4
791	R066	1978	1971-1980	7
792	P355	1936	1931-1940	4
793	R024	1977	1971-1980	4
794	L634	1932	1931-1940	2
795	R565	1558	1551-1560	13
796	Q776	1639	1631-1640	1
797	L872	1870	1861-1870	1
798	P647	1926	1921-1930	2
799	R202	1890	1881-1890	9
800	S995	1960	1951-1960	3
801	M254	1869	1861-1870	19
802	K398	1937	1931-1940	6
803	M937	1835	1831-1840	2
804	S347	1967	1961-1970	2
805	R801	1986	1981-1990	5
806	Q685	1624	1621-1630	1
807	R146	2001	2001-2010	1
808	P927	1961	1961-1970	1
809	R399	1630	1621-1630	1
810	K727	1931	1931-1940	2
811	Q675	1601	1601-1610	2
812	R983	1639	1631-1640	1
813	S236	1655	1651-1660	2
814	E054	1999	1991-2000	1
815	S570	1975	1971-1980	8
816	S858	1662	1661-1670	2
817	0232	1404	1401-1410	1
818	R617	1983	1981-1990	1
819	R081	1999	1991-2000	2
820	K655	1910	1901-1910	1
821	M242	1875	1871-1880	6
822	R855	1949	1941-1950	3
823	S516	1955	1951-1960	1
824	N642	1755	1751-1760	5
825	R060	1996	1991-2000	3
826	R452	1976	1971-1980	2
827	S979	1882	1881-1890	3
828	R115	2006	2001-2010	3
829	E267	2006	2001-2010	5
830	L262	1921	1921-1930	3
831	N454	1771	1771-1780	1
832	Q739	1649	1641-1650	3
833	R397	1630	1621-1630	2
834	P468	1953	1951-1960	2
835	S003	1968	1961-1970	6
836	R700	2008	2001-2010	2
837	N986	1732	1731-1740	1
838	R723	1607	1601-1610	8
839	K653	1951	1951-1960	2
840	N499	1771	1771-1780	1
841	M338	1842	1841-1850	10
842	K848	1863	1861-1870	1
843	L759	1964	1961-1970	2
844	P367	1939	1931-1940	5
845	R762	1980	1971-1980	3
846	R895	1895	1891-1900	1
847	K434	1918	1911-1920	3
848	S969	1867	1861-1870	7
849	S887	1581	1581-1590	3
850	E086	2001	2001-2010	7
851	R153	2001	2001-2010	2
852	R322	1682	1681-1690	1
853	Q296	1762	1761-1770	3
854	L222	1939	1931-1940	4
855	K767	1926	1921-1930	12
856	M526	1803	1801-1810	25
857	R650	1928	1921-1930	5
858	K557	1944	1941-1950	1
859	S300	1986	1981-1990	2
860	M579	1856	1851-1860	5
861	L679	1936	1931-1940	4
862	R422	1542	1541-1550	1
863	P283	1728	1721-1730	9
864	Q732	1628	1621-1630	2
865	L626	1938	1931-1940	1
866	M232	1877	1871-1880	1
867	L267	1936	1931-1940	2
868	N663	1768	1761-1770	17
869	K642	1923	1921-1930	2
870	M354	1831	1831-1840	5
871	P627	1965	1961-1970	5
872	S652	1849	1841-1850	1
873	P759	1920	1911-1920	2
874	S191	1989	1981-1990	1
875	M456	1832	1831-1840	4
876	N758	1745	1741-1750	1
877	Q424	1671	1671-1680	1
878	N229	1835	1831-1840	5
879	K775	1816	1811-1820	5
880	R846	1963	1961-1970	1
881	K692	1923	1921-1930	3
882	E282	2006	2001-2010	7
883	M536	1799	1791-1800	1
884	Q662	1624	1621-1630	1
885	L253	1921	1921-1930	2
886	K646	1927	1921-1930	4
887	S706	1961	1961-1970	5
888	R127	2008	2001-2010	3
889	Q322	1763	1761-1770	4
890	M923	1863	1861-1870	4
891	P549	1942	1941-1950	1
892	N788	1723	1721-1730	2
893	M969	1869	1861-1870	1
894	N852	1745	1741-1750	3
895	N894	1770	1761-1770	1
896	M947	1803	1801-1810	2
897	R658	1931	1931-1940	3
898	Q267	1770	1761-1770	27
899	Q886	1631	1631-1640	3
900	K274	1912	1911-1920	1
901	S244	1702	1701-1710	2
902	Q699	1694	1691-1700	2
903	R687	1842	1841-1850	1
904	M298	1854	1851-1860	1
905	R929	1894	1891-1900	2
906	M283	1857	1851-1860	5
907	E291	1934	1931-1940	5
908	P288	1916	1911-1920	3
909	L332	1923	1921-1930	1
910	P294	1963	1961-1970	1
911	S221	1963	1961-1970	10
912	L355	1835	1831-1840	4
913	K558	1919	1911-1920	3
914	N669	1760	1751-1760	22
915	L954	1946	1941-1950	1
916	R185	1988	1981-1990	8
917	M454	1810	1801-1810	2
918	Q939	1684	1681-1690	1
919	S734	1947	1941-1950	13
920	R677	1789	1781-1790	7
921	M367	1826	1821-1830	1
922	R161	1952	1951-1960	1
923	L757	1964	1961-1970	2
924	E251	1980	1971-1980	2
925	K952	1936	1931-1940	2
926	N662	1706	1701-1710	1
927	M777	1866	1861-1870	7
928	N729	1721	1721-1730	1
929	M528	1798	1791-1800	10
930	N433	1778	1771-1780	2
931	R034	2005	2001-2010	1
932	R685	1845	1841-1850	4
933	L779	1912	1911-1920	3
934	E168	2012	2011-2020	1
935	Q782	1625	1621-1630	3
936	Q752	1610	1601-1610	5
937	L768	1938	1931-1940	3
938	R241	2009	2001-2010	2
939	M266	1864	1861-1870	6
940	M737	1824	1821-1830	1
941	N238	1836	1831-1840	3
942	M868	1848	1841-1850	9
943	S998	2008	2001-2010	5
944	N636	1763	1761-1770	1
945	P242	1731	1731-1740	1
946	E126	2012	2011-2020	13
947	R275	1696	1691-1700	1
948	N947	1739	1731-1740	1
949	L299	1925	1921-1930	5
950	R070	1999	1991-2000	1
951	R725	1986	1981-1990	2
952	E031	1992	1991-2000	3
953	M956	1855	1851-1860	2
954	M683	1791	1791-1800	1
955	Z140	1857	1851-1860	2
956	P834	1963	1961-1970	1
957	E147	1950	1941-1950	3
958	M346	1839	1831-1840	4
959	L224	1946	1941-1950	2
960	S838	1865	1861-1870	1
961	K533	1922	1921-1930	2
962	E056	2011	2011-2020	10
963	M987	1840	1831-1840	2
964	S590	1603	1601-1610	15
965	N538	1758	1751-1760	11
966	R604	1890	1881-1890	4
967	N838	1733	1731-1740	1
968	N682	1751	1751-1760	2
969	S039	1958	1951-1960	1
970	L449	1920	1911-1920	4
971	S096	1604	1601-1610	1
972	R770	1988	1981-1990	2
973	S328	1996	1991-2000	1
974	L957	1840	1831-1840	4
975	L884	1867	1861-1870	50
976	K535	1926	1921-1930	1
977	R028	1549	1541-1550	1
978	S408	1983	1981-1990	1
979	K454	1907	1901-1910	6
980	S354	1857	1851-1860	1
981	R440	1967	1961-1970	1
982	M849	1832	1831-1840	6
983	K668	1948	1941-1950	1
984	S055	1663	1661-1670	1
985	S361	1997	1991-2000	3
986	E252	2012	2011-2020	2
987	P347	1935	1931-1940	3
988	S568	1976	1971-1980	1
989	M962	1855	1851-1860	1
990	P742	1938	1931-1940	7
991	K246	1932	1931-1940	2
992	R554	1900	1891-1900	1
993	L733	1866	1861-1870	36
994	L588	1893	1891-1900	5
995	P233	1742	1741-1750	1
996	M892	1864	1861-1870	4
997	S691	1997	1991-2000	21
998	B016	1754	1751-1760	1
999	R214	2008	2001-2010	5
1000	L486	1884	1881-1890	5
1001	R869	1980	1971-1980	2
1002	N929	1771	1771-1780	39
1003	S204	1939	1931-1940	2
1004	R050	2005	2001-2010	1
1005	R324	1682	1681-1690	1
1006	M286	1851	1851-1860	4
1007	Q496	1783	1781-1790	2
1008	N339	1784	1781-1790	2
1009	S272	1715	1711-1720	7
1010	K497	1910	1901-1910	1
1011	Q667	1619	1611-1620	1
1012	M294	1853	1851-1860	4
1013	R893	1890	1881-1890	3
1014	S092	1601	1601-1610	2
1015	M554	1796	1791-1800	1
1016	S032	1857	1851-1860	2
1017	M594	1874	1871-1880	4
1018	M542	1860	1851-1860	2
1019	M237	1873	1871-1880	1
1020	R416	1648	1641-1650	2
1021	R147	2008	2001-2010	1
1022	Q254	1771	1771-1780	3
1023	E108	2001	2001-2010	1
1024	R635	1881	1881-1890	8
1025	N598	1767	1761-1770	1
1026	N892	1770	1761-1770	2
1027	S041	1806	1801-1810	11
1028	L463	1884	1881-1890	1
1029	L936	1860	1851-1860	2
1030	Q839	1679	1671-1680	1
1031	N768	1747	1741-1750	35
1032	R186	1990	1981-1990	4
1033	N798	1755	1751-1760	1
1034	M353	1833	1831-1840	1
1035	K822	1848	1841-1850	3
1036	R556	1965	1961-1970	4
1037	L445	1945	1941-1950	8
1038	L552	1883	1881-1890	2
1039	S128	1981	1981-1990	5
1040	P279	1723	1721-1730	8
1041	E080	1851	1851-1860	1
1042	L776	1942	1941-1950	2
1043	Q544	1684	1681-1690	6
1044	P323	1957	1951-1960	4
1045	K353	1937	1931-1940	2
1046	E092	2010	2001-2010	10
1047	N655	1761	1761-1770	16
1048	R704	1845	1841-1850	1
1049	P363	1957	1951-1960	1
1050	N687	1751	1751-1760	2
1051	E191	2013	2011-2020	2
1052	N888	1722	1721-1730	3
1053	N523	1767	1761-1770	3
1054	R259	2007	2001-2010	1
1055	N552	1768	1761-1770	2
1056	R737	1876	1871-1880	1
1057	Q799	1713	1711-1720	1
1058	S893	1682	1681-1690	2
1059	N525	1762	1761-1770	2
1060	N462	1770	1761-1770	6
1061	Q856	1641	1641-1650	1
1062	M234	1878	1871-1880	2
1063	K698	1927	1921-1930	1
1064	E023	1862	1861-1870	5
1065	R920	1949	1941-1950	4
1066	R430	1541	1541-1550	3
1067	K684	1886	1881-1890	4
1068	R491	1844	1841-1850	2
1069	L799	1939	1931-1940	3
1070	M834	1834	1831-1840	9
1071	R645	1860	1851-1860	103
1072	S062	1542	1541-1550	1
1073	R861	1637	1631-1640	1
1074	M723	1869	1861-1870	1
1075	P839	1967	1961-1970	2
1076	R626	1926	1921-1930	1
1077	S512	1989	1981-1990	4
1078	S172	1868	1861-1870	8
1079	E233	2011	2011-2020	2
1080	E034	1978	1971-1980	4
1081	R485	1838	1831-1840	2
1082	N772	1746	1741-1750	2
1083	S412	1989	1981-1990	1
1084	R167	2007	2001-2010	1
1085	R464	1965	1961-1970	1
1086	K283	1939	1931-1940	1
1087	S196	1603	1601-1610	37
1088	S651	1988	1981-1990	10
1089	R907	1934	1931-1940	3
1090	Q336	1710	1701-1710	3
1091	Q547	1657	1651-1660	1
1092	M293	1854	1851-1860	2
1093	S650	1868	1861-1870	2
1094	L233	1895	1891-1900	6
1095	P993	1957	1951-1960	2
1096	M657	1849	1841-1850	2
1097	E179	2012	2011-2020	1
1098	N634	1763	1761-1770	2
1099	S269	1994	1991-2000	5
1100	S307	1995	1991-2000	2
1101	S231	1974	1971-1980	1
1102	S130	1844	1841-1850	5
1103	R449	1950	1941-1950	6
1104	E008	2000	1991-2000	1
1105	R456	1963	1961-1970	2
1106	L336	1933	1931-1940	1
1107	K989	1859	1851-1860	1
1108	L279	1928	1921-1930	2
1109	L295	1954	1951-1960	1
1110	S293	1945	1941-1950	4
1111	R498	1851	1851-1860	6
1112	R018	1564	1561-1570	24
1113	R851	1560	1551-1560	15
1114	S052	1579	1571-1580	1
1115	S752	1841	1841-1850	29
1116	S827	1870	1861-1870	2
1117	M362	1825	1821-1830	2
1118	S986	1933	1931-1940	9
1119	M329	1846	1841-1850	4
1120	E193	2010	2001-2010	2
1121	E075	2009	2001-2010	6
1122	M364	1831	1831-1840	2
1123	L678	1935	1931-1940	2
1124	R750	1972	1971-1980	14
1125	M492	1805	1801-1810	1
1126	R689	1842	1841-1850	1
1127	R914	1929	1921-1930	2
1128	R790	1534	1531-1540	1
1129	R349	1967	1961-1970	1
1130	L935	1833	1831-1840	2
1131	L889	1869	1861-1870	18
1132	Q982	1653	1651-1660	1
1133	K269	1932	1931-1940	5
1134	N635	1762	1761-1770	3
1135	S054	2004	2001-2010	2
1136	N678	1764	1761-1770	12
1137	R053	1998	1991-2000	1
1138	P887	1869	1861-1870	2
1139	K267	1907	1901-1910	5
1140	S255	1968	1961-1970	1
1141	L826	1952	1951-1960	5
1142	S656	1815	1811-1820	6
1143	R417	1649	1641-1650	2
1144	M955	1855	1851-1860	1
1145	S687	1918	1911-1920	1
1146	S009	1993	1991-2000	8
1147	N558	1857	1851-1860	1
1148	R337	1981	1981-1990	1
1149	M896	1842	1841-1850	1
1150	N989	1732	1731-1740	1
1151	Q395	1698	1691-1700	2
1152	6303	1421	1421-1430	4
1153	P869	1899	1891-1900	1
1154	K488	1944	1941-1950	2
1155	E058	1947	1941-1950	3
1156	R684	1842	1841-1850	1
1157	R490	1843	1841-1850	1
1158	R734	1921	1921-1930	7
1159	E268	1998	1991-2000	7
1160	S186	1965	1961-1970	24
1161	K769	1926	1921-1930	4
1162	L229	1902	1901-1910	3
1163	E180	2013	2011-2020	1
1164	R976	1537	1531-1540	2
1165	S025	1906	1901-1910	1
1166	R288	1824	1821-1830	4
1167	S524	1974	1971-1980	2
1168	Q446	1730	1721-1730	5
1169	L365	1900	1891-1900	2
1170	N532	1774	1771-1780	2
1171	S987	1937	1931-1940	3
1172	P275	1963	1961-1970	1
1173	R808	1972	1971-1980	3
1174	L875	1945	1941-1950	7
1175	Q879	1612	1611-1620	6
1176	L897	1837	1831-1840	51
1177	S036	1584	1581-1590	1
1178	L368	1908	1901-1910	4
1179	M975	1848	1841-1850	2
1180	R882	1985	1981-1990	4
1181	6401	1460	1451-1460	3
1182	R937	1950	1941-1950	3
1183	L622	1884	1881-1890	3
1184	P835	1966	1961-1970	1
1185	S855	1994	1991-2000	1
1186	L892	1843	1841-1850	6
1187	P543	1931	1931-1940	2
1188	R796	1874	1871-1880	4
1189	Z161	1880	1871-1880	1
1190	P434	1960	1951-1960	1
1191	M445	1846	1841-1850	11
1192	S330	1963	1961-1970	2
1193	S613	1577	1571-1580	1
1194	N355	1781	1781-1790	2
1195	P394	1963	1961-1970	1
1196	K636	1882	1881-1890	4
1197	M428	1817	1811-1820	1
1198	K635	1889	1881-1890	1
1199	S004	1668	1661-1670	4
1200	M945	1803	1801-1810	2
1201	E071	1976	1971-1980	3
1202	M893	1869	1861-1870	1
1203	S429	1927	1921-1930	2
1204	R793	1951	1951-1960	6
1205	Q689	1627	1621-1630	10
1206	Q733	1681	1681-1690	4
1207	R523	1977	1971-1980	1
1208	M244	1872	1871-1880	1
1209	R171	1854	1851-1860	1
1210	R104	1874	1871-1880	2
1211	R722	1982	1981-1990	1
1212	P843	1844	1841-1850	1
1213	N638	1764	1761-1770	13
1214	N485	1773	1771-1780	1
1215	Q963	1671	1671-1680	1
1216	S523	1892	1891-1900	2
1217	K984	1916	1911-1920	1
1218	P489	1950	1941-1950	1
1219	R437	1964	1961-1970	15
1220	M797	1833	1831-1840	2
1221	K262	1943	1941-1950	4
1222	S839	1869	1861-1870	2
1223	R620	1778	1771-1780	2
1224	S364	1958	1951-1960	6
1225	R679	1971	1971-1980	1
1226	L736	1939	1931-1940	1
1227	P654	1961	1961-1970	2
1228	S381	1948	1941-1950	3
1229	L644	1945	1941-1950	4
1230	R307	1682	1681-1690	1
1231	R657	1537	1531-1540	6
1232	N364	1784	1781-1790	1
1233	L596	1932	1931-1940	5
1234	K374	1931	1931-1940	1
1235	E072	1986	1981-1990	3
1236	M693	1829	1821-1830	3
1237	N749	1753	1751-1760	4
1238	E176	2005	2001-2010	4
1239	M524	1800	1791-1800	18
1240	P785	1954	1951-1960	2
1241	L743	1930	1921-1930	17
1242	N948	1739	1731-1740	1
1243	S767	1875	1871-1880	2
1244	Q435	1636	1631-1640	1
1245	K489	1902	1901-1910	6
1246	L765	1927	1921-1930	6
1247	R095	2005	2001-2010	3
1248	R396	1630	1621-1630	2
1249	M674	1794	1791-1800	1
1250	N658	1755	1751-1760	1
1251	E050	1993	1991-2000	15
1252	E248	1603	1601-1610	8
1253	M943	1791	1791-1800	1
1254	L763	1949	1941-1950	7
1255	E120	2008	2001-2010	6
1256	M332	1846	1841-1850	2
1257	R191	1980	1971-1980	1
1258	L825	1952	1951-1960	1
1259	S993	1865	1861-1870	2
1260	P974	1954	1951-1960	1
1261	K986	1859	1851-1860	2
1262	S352	1865	1861-1870	1
1263	K884	1951	1951-1960	1
1264	S817	1579	1571-1580	1
1265	M929	1835	1831-1840	2
1266	Q936	1654	1651-1660	3
1267	Q368	1704	1701-1710	3
1268	R075	2007	2001-2010	6
1269	L636	1934	1931-1940	3
1270	N869	1734	1731-1740	38
1271	N668	1738	1731-1740	2
1272	R175	2007	2001-2010	39
1273	S980	1887	1881-1890	3
1274	L855	1892	1891-1900	3
1275	S818	1576	1571-1580	2
1276	Q726	1656	1651-1660	1
1277	M985	1845	1841-1850	4
1278	S977	1878	1871-1880	1
1279	P765	1900	1891-1900	1
1280	K643	1927	1921-1930	1
1281	P898	1918	1911-1920	1
1282	S016	1566	1561-1570	1
1283	R096	2003	2001-2010	5
1284	S398	1928	1921-1930	2
1285	R854	1948	1941-1950	2
1286	P582	1913	1911-1920	1
1287	N482	1770	1761-1770	1
1288	R680	1799	1791-1800	2
1289	Q678	1646	1641-1650	1
1290	R472	1825	1821-1830	2
1291	M732	1874	1871-1880	1
1292	K693	1925	1921-1930	2
1293	S360	1778	1771-1780	12
1294	R163	2006	2001-2010	2
1295	M686	1830	1821-1830	4
1296	R133	1986	1981-1990	1
1297	N826	1755	1751-1760	3
1298	P578	1947	1941-1950	3
1299	S198	1709	1701-1710	2
1300	Q887	1631	1631-1640	6
1301	K954	1936	1931-1940	2
1302	R179	2001	2001-2010	2
1303	S188	1985	1981-1990	2
1304	M593	1879	1871-1880	6
1305	Q495	1735	1731-1740	3
1306	E030	1991	1991-2000	1
1307	M926	1835	1831-1840	2
1308	K339	1942	1941-1950	1
1309	Q432	1687	1681-1690	1
1310	K438	1920	1911-1920	2
1311	R985	1896	1891-1900	94
1312	R311	1682	1681-1690	1
1313	R812	1965	1961-1970	2
1314	M236	1873	1871-1880	2
1315	L225	1924	1921-1930	1
1316	N654	1707	1701-1710	2
1317	L969	1828	1821-1830	3
1318	K223	1902	1901-1910	1
1319	N529	1738	1731-1740	21
1320	S076	1982	1981-1990	1
1321	E115	1991	1991-2000	7
1322	S031	1857	1851-1860	3
1323	S317	1987	1981-1990	6
1324	L587	1888	1881-1890	1
1325	E037	1985	1981-1990	2
1326	R222	1675	1671-1680	3
1327	M774	1854	1851-1860	4
1328	P842	1966	1961-1970	2
1329	L838	1875	1871-1880	2
1330	R481	1834	1831-1840	4
1331	R647	1900	1891-1900	11
1332	Q937	1654	1651-1660	1
1333	R195	2003	2001-2010	4
1334	M269	1857	1851-1860	2
1335	K739	1926	1921-1930	1
1336	R435	1964	1961-1970	3
1337	M568	1791	1791-1800	4
1338	P845	1960	1951-1960	1
1339	M934	1835	1831-1840	1
1340	R819	1985	1981-1990	7
1341	R432	1849	1841-1850	1
1342	K442	1921	1921-1930	2
1343	S199	1794	1791-1800	13
1344	R256	2007	2001-2010	3
1345	L496	1883	1881-1890	3
1346	N429	1778	1771-1780	1
1347	R192	1982	1981-1990	3
1348	N448	1776	1771-1780	1
1349	Q545	1684	1681-1690	1
1350	P868	1962	1961-1970	1
1351	R786	1857	1851-1860	5
1352	R377	1666	1661-1670	1
1353	K792	1848	1841-1850	2
1354	Q783	1625	1621-1630	3
1355	N792	1736	1731-1740	11
1356	N476	1775	1771-1780	2
1357	P285	1908	1901-1910	6
1358	R733	2010	2001-2010	2
1359	L354	1832	1831-1840	4
1360	K573	1951	1951-1960	2
1361	N828	1755	1751-1760	5
1362	Q838	1679	1671-1680	2
1363	L738	1943	1941-1950	4
1364	L793	1957	1951-1960	1
1365	N747	1758	1751-1760	1
1366	K752	1952	1951-1960	1
1367	P937	1844	1841-1850	2
1368	N926	1734	1731-1740	10
1369	S197	1741	1741-1750	14
1370	P623	1952	1951-1960	3
1371	Z102	1893	1891-1900	2
1372	N679	1751	1751-1760	3
1373	S720	1550	1541-1550	1
1374	R285	1630	1621-1630	2
1375	S393	1847	1841-1850	1
1376	R184	2000	1991-2000	3
1377	P422	1955	1951-1960	1
1378	R818	1987	1981-1990	3
1379	M398	1823	1821-1830	1
1380	P399	1959	1951-1960	3
1381	L846	1857	1851-1860	2
1382	N692	1751	1751-1760	1
1383	L487	1938	1931-1940	1
1384	R258	1796	1791-1800	1
1385	M724	1869	1861-1870	2
1386	E236	1668	1661-1670	1
1387	P848	1846	1841-1850	5
1388	L827	1864	1861-1870	1
1389	Q634	1630	1621-1630	5
1390	M335	1840	1831-1840	1
1391	M494	1805	1801-1810	1
1392	L953	1945	1941-1950	1
1393	Z152	1871	1871-1880	1
1394	P997	1963	1961-1970	1
1395	R157	2006	2001-2010	11
1396	R507	1877	1871-1880	3
1397	K924	1934	1931-1940	2
1398	S746	1580	1571-1580	15
1399	E240	1664	1661-1670	7
1400	N555	1763	1761-1770	3
1401	N544	1754	1751-1760	1
1402	M433	1807	1801-1810	1
1403	L952	1907	1901-1910	4
1404	P537	1926	1921-1930	3
1405	P364	1957	1951-1960	6
1406	L488	1885	1881-1890	9
1407	R906	1936	1931-1940	1
1408	K963	1907	1901-1910	1
1409	K652	1951	1951-1960	1
1410	R484	1837	1831-1840	2
1411	K325	1893	1891-1900	1
1412	S217	1931	1931-1940	1
1413	L946	1825	1821-1830	6
1414	L334	1933	1931-1940	3
1415	R089	2007	2001-2010	1
1416	R804	2008	2001-2010	15
1417	N335	1784	1781-1790	3
1418	S542	1844	1841-1850	2
1419	Q746	1643	1641-1650	1
1420	R477	1830	1821-1830	5
1421	P376	1964	1961-1970	3
1422	N793	1722	1721-1730	1
1423	K365	1928	1921-1930	2
1424	S583	1543	1541-1550	1
1425	S141	1850	1841-1850	1
1426	K942	1946	1941-1950	4
1427	L998	1874	1871-1880	1
1428	P295	1910	1901-1910	4
1429	Q853	1638	1631-1640	1
1430	S099	1644	1641-1650	2
1431	L255	1909	1901-1910	2
1432	M467	1805	1801-1810	2
1433	R781	1843	1841-1850	2
1434	L789	1949	1941-1950	2
1435	R159	1978	1971-1980	2
1436	S129	1989	1981-1990	8
1437	Q894	1627	1621-1630	8
1438	M634	1847	1841-1850	5
1439	Q425	1660	1651-1660	4
1440	L586	1887	1881-1890	1
1441	R606	1938	1931-1940	3
1442	L589	1893	1891-1900	3
1443	R390	1671	1671-1680	1
1444	Q748	1657	1651-1660	5
1445	M285	1851	1851-1860	4
1446	M255	1869	1861-1870	1
1447	K554	1936	1931-1940	2
1448	S165	2006	2001-2010	10
1449	R829	1836	1831-1840	5
1450	M599	1794	1791-1800	1
1451	R616	1975	1971-1980	6
1452	R136	2008	2001-2010	3
1453	E127	1995	1991-2000	4
1454	R947	1637	1631-1640	2
1455	S621	1831	1831-1840	34
1456	P622	1930	1921-1930	2
1457	P527	1955	1951-1960	3
1458	S037	1993	1991-2000	2
1459	E231	1955	1951-1960	1
1460	R555	1977	1971-1980	3
1461	S988	1938	1931-1940	4
1462	L298	1922	1921-1930	2
1463	S006	1679	1671-1680	2
1464	K485	1895	1891-1900	1
1465	K733	1919	1911-1920	2
1466	M388	1823	1821-1830	2
1467	S514	1839	1831-1840	1
1468	P972	1859	1851-1860	8
1469	K498	1911	1911-1920	1
1470	L236	1928	1921-1930	7
1471	L699	1948	1941-1950	2
1472	M993	1822	1821-1830	1
1473	K279	1922	1921-1930	1
1474	R415	1647	1641-1650	1
1475	R234	1696	1691-1700	2
1476	K399	1937	1931-1940	3
1477	S614	1845	1841-1850	1
1478	R810	1960	1951-1960	1
1479	R008	1970	1961-1970	2
1480	P649	1965	1961-1970	1
1481	N453	1776	1771-1780	2
1482	R783	1844	1841-1850	3
1483	L328	1911	1911-1920	10
1484	R788	1583	1581-1590	4
1485	K466	1928	1921-1930	1
1486	L835	1833	1831-1840	1
1487	R552	1936	1931-1940	2
1488	S539	1983	1981-1990	4
1489	E280	1975	1971-1980	1
1490	Q898	1628	1621-1630	3
1491	N445	1776	1771-1780	1
1492	M725	1836	1831-1840	1
1493	P366	1939	1931-1940	5
1494	P996	1880	1871-1880	1
1495	Q687	1624	1621-1630	1
1496	N652	1711	1711-1720	5
1497	L359	1907	1901-1910	1
1498	L227	1916	1911-1920	2
1499	E059	1965	1961-1970	1
1500	S161	1952	1951-1960	1
1501	K927	1937	1931-1940	7
1502	L274	1948	1941-1950	4
1503	L878	1855	1851-1860	2
1504	R791	2009	2001-2010	3
1505	Z139	1857	1851-1860	6
1506	N299	1786	1781-1790	8
1507	S280	1637	1631-1640	2
1508	E200	1594	1591-1600	2
1509	R550	1961	1961-1970	16
1510	S850	1961	1961-1970	1
1511	S649	1956	1951-1960	7
1512	L462	1883	1881-1890	2
1513	M746	1848	1841-1850	3
1514	M296	1854	1851-1860	1
1515	S880	1715	1711-1720	8
1516	S136	1846	1841-1850	4
1517	M655	1834	1831-1840	3
1518	Q975	1653	1651-1660	1
1519	E292	1937	1931-1940	7
1520	R850	1560	1551-1560	10
1521	M997	1836	1831-1840	1
1522	E105	2006	2001-2010	5
1523	S313	1982	1981-1990	4
1524	R030	1550	1541-1550	1
1525	K926	1937	1931-1940	4
1526	K985	1859	1851-1860	2
1527	P287	1916	1911-1920	3
1528	S816	1816	1811-1820	1
1529	S371	1878	1871-1880	7
1530	M853	1869	1861-1870	1
1531	N647	1760	1751-1760	2
1532	R853	1976	1971-1980	1
1533	S802	1840	1831-1840	1
1534	K933	1945	1941-1950	7
1535	R300	1682	1681-1690	2
1536	R216	2004	2001-2010	1
1537	K997	1893	1891-1900	3
1538	P978	1928	1921-1930	1
1539	Q489	1738	1731-1740	1
1540	R674	1985	1981-1990	3
1541	E266	1998	1991-2000	1
1542	R897	1896	1891-1900	2
1543	R035	1977	1971-1980	6
1544	R071	2005	2001-2010	1
1545	R511	1529	1521-1530	1
1546	P558	1962	1961-1970	2
1547	M633	1845	1841-1850	2
1548	Q683	1646	1641-1650	1
1549	M782	1821	1821-1830	3
1550	E017	1981	1981-1990	1
1551	S620	1833	1831-1840	13
1552	P669	1893	1891-1900	1
1553	N243	1835	1831-1840	3
1554	Z158	1878	1871-1880	1
1555	L955	1946	1941-1950	7
1556	K772	1942	1941-1950	2
1557	L495	1889	1881-1890	4
1558	L379	1890	1881-1890	12
1559	K937	1934	1931-1940	1
1560	6302	1411	1411-1420	1
1561	L762	1942	1941-1950	3
1562	R495	1848	1841-1850	5
1563	P855	1960	1951-1960	3
1564	R488	1841	1841-1850	2
1565	E103	2009	2001-2010	1
1566	K744	1918	1911-1920	2
1567	E114	1994	1991-2000	3
1568	E186	2012	2011-2020	7
1569	S123	1970	1961-1970	3
1570	R938	1928	1921-1930	1
1571	Q379	1699	1691-1700	1
1572	K322	1913	1911-1920	1
1573	L444	1945	1941-1950	3
1574	Q788	1667	1661-1670	1
1575	L839	1879	1871-1880	1
1576	R760	1990	1981-1990	4
1577	P758	1920	1911-1920	4
1578	P576	1962	1961-1970	3
1579	R439	1968	1961-1970	7
1580	Q892	1627	1621-1630	4
1581	Q558	1740	1731-1740	3
1582	R369	1663	1661-1670	9
1583	L455	1880	1871-1880	2
1584	L257	1944	1941-1950	2
1585	N582	1769	1761-1770	7
1586	R865	1948	1941-1950	2
1587	N959	1742	1741-1750	4
1588	L794	1957	1951-1960	2
1589	K428	1913	1911-1920	1
1590	K689	1923	1921-1930	6
1591	P292	1967	1961-1970	1
1592	P596	1964	1961-1970	1
1593	R187	2009	2001-2010	5
1594	S405	1592	1591-1600	16
1595	R633	1843	1841-1850	7
1596	N228	1835	1831-1840	1
1597	M222	1876	1871-1880	7
1598	S370	1991	1991-2000	1
1599	R567	1547	1541-1550	2
1600	R493	1846	1841-1850	3
1601	L287	1913	1911-1920	1
1602	M954	1855	1851-1860	3
1603	K528	1922	1921-1930	1
1604	P862	1961	1961-1970	2
1605	R283	2009	2001-2010	1
1606	S697	1935	1931-1940	2
1607	N592	1765	1761-1770	1
1608	R379	1667	1661-1670	4
1609	R182	1993	1991-2000	3
1610	N693	1751	1751-1760	2
1611	S404	1592	1591-1600	47
1612	P725	1963	1961-1970	8
1613	P392	1927	1921-1930	2
1614	S273	1723	1721-1730	4
1615	P947	1965	1961-1970	3
1616	S139	1845	1841-1850	3
1617	M484	1805	1801-1810	3
1618	P675	1868	1861-1870	1
1619	L427	1893	1891-1900	6
1620	P449	1923	1921-1930	1
1621	L822	1939	1931-1940	1
1622	P597	1936	1931-1940	4
1623	L948	1865	1861-1870	4
1624	R170	1957	1951-1960	1
1625	N478	1775	1771-1780	2
1626	S319	1844	1841-1850	6
1627	M238	1874	1871-1880	1
1628	K254	1901	1901-1910	1
1629	P697	1952	1951-1960	3
1630	R970	1508	1501-1510	3
1631	L296	1954	1951-1960	2
1632	P362	1957	1951-1960	3
1633	L525	1899	1891-1900	1
1634	P244	1731	1731-1740	4
1635	R878	1563	1561-1570	1
1636	S983	1932	1931-1940	5
1637	M924	1837	1831-1840	1
1638	K526	1922	1921-1930	8
1639	M656	1831	1831-1840	1
1640	E270	2002	2001-2010	21
1641	Z134	1852	1851-1860	2
1642	S227	1962	1961-1970	6
1643	S522	1991	1991-2000	2
1644	S059	1573	1571-1580	4
1645	P284	1908	1901-1910	9
1646	S351	1544	1541-1550	1
1647	Q929	1691	1691-1700	3
1648	S075	1982	1981-1990	2
1649	L989	1879	1871-1880	1
1650	Q378	1699	1691-1700	2
1651	K576	1925	1921-1930	2
1652	E278	1961	1961-1970	1
1653	R792	1949	1941-1950	3
1654	P343	1963	1961-1970	4
1655	E074	1887	1881-1890	30
1656	Q488	1778	1771-1780	1
1657	R009	1970	1961-1970	1
1658	S681	1929	1921-1930	2
1659	R771	1985	1981-1990	8
1660	K359	1937	1931-1940	1
1661	N276	1782	1781-1790	3
1662	P858	1961	1961-1970	7
1663	Q252	1771	1771-1780	1
1664	S011	1825	1821-1830	5
1665	R527	1982	1981-1990	11
1666	R631	1578	1571-1580	7
1667	M959	1855	1851-1860	5
1668	K625	1939	1931-1940	2
1669	R534	1975	1971-1980	3
1670	Q658	1691	1691-1700	7
1671	N689	1751	1751-1760	2
1672	S212	1963	1961-1970	2
1673	K648	1939	1931-1940	1
1674	K695	1925	1921-1930	3
1675	Q863	1634	1631-1640	7
1676	L956	1840	1831-1840	2
1677	R260	1994	1991-2000	2
1678	N789	1745	1741-1750	4
1679	N479	1770	1761-1770	6
1680	N549	1773	1771-1780	1
1681	R286	1731	1731-1740	3
1682	P779	1962	1961-1970	1
1683	E247	1661	1661-1670	3
1684	L893	1879	1871-1880	10
1685	E068	1958	1951-1960	2
1686	Z107	1882	1881-1890	2
1687	E118	2000	1991-2000	5
1688	R837	1864	1861-1870	1
1689	S111	1650	1641-1650	2
1690	L823	1948	1941-1950	1
1691	P753	1958	1951-1960	2
1692	S406	1845	1841-1850	4
1693	S793	1883	1881-1890	13
1694	P833	1969	1961-1970	1
1695	M326	1846	1841-1850	4
1696	N565	1761	1761-1770	2
1697	K967	1956	1951-1960	3
1698	N637	1760	1751-1760	5
1699	Q332	1713	1711-1720	2
1700	Z131	1850	1841-1850	5
1701	E116	1975	1971-1980	11
1702	K372	1940	1931-1940	1
1703	R768	1981	1981-1990	8
1704	R695	1544	1541-1550	1
1705	S251	1962	1961-1970	1
1706	R076	2006	2001-2010	4
1707	S864	1662	1661-1670	1
1708	M225	1859	1851-1860	6
1709	Z108	1882	1881-1890	1
1710	K356	1914	1911-1920	1
1711	S390	1943	1941-1950	3
1712	E228	1946	1941-1950	1
1713	S015	1566	1561-1570	3
1714	S790	1852	1851-1860	3
1715	R993	1604	1601-1610	1
1716	S088	1648	1641-1650	1
1717	P397	1961	1961-1970	2
1718	L673	1929	1921-1930	3
1719	K864	1890	1881-1890	1
1720	K443	1921	1921-1930	3
1721	M477	1840	1831-1840	1
1722	S316	1975	1971-1980	3
1723	L256	1908	1901-1910	1
1724	S274	1737	1731-1740	17
1725	R188	1985	1981-1990	7
1726	S181	1559	1551-1560	3
1727	N785	1743	1741-1750	1
1728	P748	1955	1951-1960	1
1729	N223	1828	1821-1830	5
1730	S889	1597	1591-1600	6
1731	K975	1924	1921-1930	2
1732	R782	1843	1841-1850	5
1733	M688	1881	1881-1890	2
1734	S612	1577	1571-1580	1
1735	S543	1966	1961-1970	6
1736	R088	1998	1991-2000	4
1737	N824	1729	1721-1730	36
1738	R727	1987	1981-1990	16
1739	R980	1637	1631-1640	2
1740	M348	1837	1831-1840	4
1741	E011	1879	1871-1880	1
1742	P948	1965	1961-1970	1
1743	Q692	1627	1621-1630	3
1744	P774	1898	1891-1900	8
1745	S511	1935	1931-1940	1
1746	R031	2001	2001-2010	6
1747	E167	1965	1961-1970	1
1748	R778	1858	1851-1860	5
1749	L749	1949	1941-1950	3
1750	S343	1951	1951-1960	2
1751	M274	1856	1851-1860	80
1752	R533	1879	1871-1880	1
1753	K936	1901	1901-1910	2
1754	S303	1979	1971-1980	1
1755	R656	1549	1541-1550	3
1756	S091	1639	1631-1640	1
1757	R251	1771	1771-1780	1
1758	R811	1976	1971-1980	1
1759	E089	1987	1981-1990	2
1760	K762	1913	1911-1920	1
1761	Q742	1649	1641-1650	1
1762	P557	1872	1871-1880	1
1763	K863	1890	1881-1890	1
1764	S678	1926	1921-1930	2
1765	K277	1928	1921-1930	2
1766	P329	1949	1941-1950	2
1767	L492	1885	1881-1890	1
1768	Q524	1601	1601-1610	6
1769	Q883	1610	1601-1610	6
1770	N298	1787	1781-1790	2
1771	Q743	1636	1631-1640	1
1772	R951	1637	1631-1640	1
1773	L335	1933	1931-1940	7
1774	E010	1829	1821-1830	8
1775	R799	1881	1881-1890	1
1776	Q973	1656	1651-1660	3
1777	K529	1922	1921-1930	1
1778	R510	1973	1971-1980	1
1779	S117	1822	1821-1830	41
1780	M439	1824	1821-1830	4
1781	M289	1874	1871-1880	4
1782	S703	1983	1981-1990	5
1783	R802	2009	2001-2010	1
1784	Q279	1783	1781-1790	3
1785	M982	1838	1831-1840	2
1786	Q789	1601	1601-1610	1
1787	N446	1775	1771-1780	1
1788	M989	1839	1831-1840	2
1789	L594	1925	1921-1930	2
1790	N786	1740	1731-1740	21
1791	Q543	1684	1681-1690	3
1792	N279	1783	1781-1790	1
1793	K224	1904	1901-1910	1
1794	R325	1682	1681-1690	1
1795	S093	1604	1601-1610	2
1796	Z151	1872	1871-1880	2
1797	R429	1668	1661-1670	4
1798	N742	1738	1731-1740	1
1799	L885	1832	1831-1840	6
1800	S538	1955	1951-1960	2
1801	R856	1969	1961-1970	5
1802	M883	1821	1821-1830	1
1803	S256	1990	1981-1990	4
1804	L458	1882	1881-1890	3
1805	L597	1920	1911-1920	3
1806	5601	1461	1461-1470	9
1807	P223	1732	1731-1740	2
1808	S170	1862	1861-1870	1
1809	P883	1923	1921-1930	1
1810	K754	1925	1921-1930	4
1811	R521	1952	1951-1960	3
1812	Q991	1986	1981-1990	1
1813	N955	1734	1731-1740	2
1814	N624	1734	1731-1740	1
1815	Q426	1662	1661-1670	2
1816	R803	1923	1921-1930	1
1817	R298	2008	2001-2010	1
1818	P458	1944	1941-1950	1
1819	P944	1956	1951-1960	2
1820	S155	1869	1861-1870	4
1821	K685	1920	1911-1920	2
1822	P357	1961	1961-1970	1
1823	Q437	1691	1691-1700	1
1824	K897	1933	1931-1940	3
1825	K599	1957	1951-1960	22
1826	R512	1955	1951-1960	2
1827	M897	1845	1841-1850	1
1828	S135	1850	1841-1850	4
1829	R055	1986	1981-1990	5
1830	R243	2006	2001-2010	3
1831	R479	1832	1831-1840	2
1832	S379	1934	1931-1940	3
1833	L356	1839	1831-1840	5
1834	L284	1912	1911-1920	1
1835	S527	1946	1941-1950	5
1836	S829	1824	1821-1830	1
1837	L958	1847	1841-1850	5
1838	S435	1930	1921-1930	1
1839	P733	1960	1951-1960	3
1840	R239	1983	1981-1990	36
1841	E085	1976	1971-1980	20
1842	P849	1846	1841-1850	4
1843	E088	2010	2001-2010	1
1844	R866	1988	1981-1990	2
1845	K736	1936	1931-1940	1
1846	R177	1978	1971-1980	3
1847	S218	1566	1561-1570	4
1848	R795	1975	1971-1980	8
1849	R538	1951	1951-1960	4
1850	S173	1869	1861-1870	13
1851	Z120	1889	1881-1890	1
1852	N378	1781	1781-1790	2
1853	S540	1985	1981-1990	1
1854	Q555	1771	1771-1780	1
1855	M558	1793	1791-1800	37
1856	M935	1835	1831-1840	1
1857	Q636	1664	1661-1670	12
1858	N349	1781	1781-1790	2
1859	N569	1761	1761-1770	2
1860	R562	1980	1971-1980	1
1861	M889	1867	1861-1870	2
1862	K487	1903	1901-1910	5
1863	K943	1950	1941-1950	2
1864	S840	1867	1861-1870	66
1865	P698	1952	1951-1960	1
1866	K973	1959	1951-1960	1
1867	N773	1746	1741-1750	4
1868	S725	1859	1851-1860	1
1869	S252	1845	1841-1850	1
1870	M783	1821	1821-1830	2
1871	M996	1836	1831-1840	1
1872	R787	1573	1571-1580	2
1873	S754	1953	1951-1960	2
1874	N387	1776	1771-1780	1
1875	N694	1751	1751-1760	1
1876	R276	1696	1691-1700	1
1877	S266	1636	1631-1640	1
1878	R210	2006	2001-2010	16
1879	N262	1792	1791-1800	1
1880	N463	1770	1761-1770	12
1881	Q755	1704	1701-1710	15
1882	M572	1794	1791-1800	2
1883	K972	1959	1951-1960	3
1884	S048	1562	1561-1570	1
1885	M275	1864	1861-1870	3
1886	E045	2000	1991-2000	1
1887	R155	2002	2001-2010	1
1888	Q759	1625	1621-1630	1
1889	M966	1860	1851-1860	1
1890	K449	1904	1901-1910	1
1891	R475	1828	1821-1830	3
1892	S005	1678	1671-1680	1
1893	M268	1856	1851-1860	7
1894	P599	1954	1951-1960	4
1895	Q532	1623	1621-1630	5
1896	R697	1959	1951-1960	3
1897	Q696	1695	1691-1700	20
1898	R183	1950	1941-1950	4
1899	R728	1856	1851-1860	2
1900	L437	1897	1891-1900	2
1901	K787	1926	1921-1930	1
1902	N284	1787	1781-1790	1
1903	Q642	1685	1681-1690	1
1904	R462	1964	1961-1970	4
1905	R915	1958	1951-1960	1
1906	P772	1959	1951-1960	9
1907	Q623	1619	1611-1620	1
1908	L378	1890	1881-1890	10
1909	R761	1974	1971-1980	2
1910	L633	1942	1941-1950	1
1911	L324	1926	1921-1930	4
1912	L263	1923	1921-1930	3
1913	M653	1834	1831-1840	2
1914	M337	1842	1841-1850	2
1915	L598	1935	1931-1940	1
1916	M669	1835	1831-1840	9
1917	P356	1961	1961-1970	1
1918	N566	1761	1761-1770	3
1919	Q337	1715	1711-1720	1
1920	Q659	1624	1621-1630	3
1921	L693	1958	1951-1960	7
1922	N587	1769	1761-1770	2
1923	K496	1914	1911-1920	2
1924	K982	1939	1931-1940	1
1925	Q325	1783	1781-1790	1
1926	R874	1954	1951-1960	4
1927	N585	1764	1761-1770	1
1928	R102	1558	1551-1560	11
1929	M697	1797	1791-1800	2
1930	N369	1782	1781-1790	2
1931	Q922	1634	1631-1640	8
1932	S685	1972	1971-1980	3
1933	R935	1526	1521-1530	1
1934	L347	1888	1881-1890	3
1935	S353	1899	1891-1900	1
1936	R181	1991	1991-2000	11
1937	N923	1739	1731-1740	20
1938	S335	1845	1841-1850	5
1939	N599	1768	1761-1770	43
1940	L868	1822	1821-1830	1
1941	R867	1958	1951-1960	1
1942	S662	1851	1851-1860	21
1943	N578	1766	1761-1770	1
1944	K366	1929	1921-1930	2
1945	M429	1817	1811-1820	1
1946	Q889	1631	1631-1640	6
1947	R065	1979	1971-1980	2
1948	R496	1849	1841-1850	1
1949	S222	1980	1971-1980	1
1950	Q749	1630	1621-1630	1
1951	N347	1783	1781-1790	1
1952	M426	1794	1791-1800	1
1953	Q427	1662	1661-1670	5
1954	N533	1770	1761-1770	2
1955	L456	1880	1871-1880	2
1956	E249	2012	2011-2020	1
1957	S804	1841	1841-1850	15
1958	M382	1828	1821-1830	2
1959	Q537	1684	1681-1690	8
1960	R156	2008	2001-2010	3
1961	K475	1938	1931-1940	1
1962	E082	1879	1871-1880	2
1963	Q824	1648	1641-1650	1
1964	S142	1845	1841-1850	4
1965	K444	1922	1921-1930	1
1966	S715	1734	1731-1740	6
1967	P789	1964	1961-1970	2
1968	E041	1986	1981-1990	1
1969	E038	1992	1991-2000	3
1970	P957	1960	1951-1960	2
1971	K894	1936	1931-1940	1
1972	R040	2001	2001-2010	3
1973	N833	1716	1711-1720	2
1974	S253	1842	1841-1850	1
1975	N895	1770	1761-1770	2
1976	M258	1868	1861-1870	5
1977	Q953	1682	1681-1690	1
1978	R705	1845	1841-1850	5
1979	K929	1939	1931-1940	5
1980	Z163	1880	1871-1880	3
1981	S277	1756	1751-1760	1
1982	K456	1908	1901-1910	4
1983	L937	1869	1861-1870	2
1984	P282	1723	1721-1730	8
1985	R064	1981	1981-1990	10
1986	Q988	1695	1691-1700	1
1987	K458	1908	1901-1910	4
1988	Q433	1710	1701-1710	2
1989	K242	1933	1931-1940	1
1990	P667	1954	1951-1960	1
1991	R852	1560	1551-1560	25
1992	S726	1923	1921-1930	1
1993	L795	1949	1941-1950	1
1994	M465	1803	1801-1810	7
1995	S366	1696	1691-1700	2
1996	R303	1682	1681-1690	3
1997	S785	1885	1881-1890	3
1998	S146	1846	1841-1850	1
[truncated: 913 more rows]
