# Supplementary material for: Frequency patterns of semantic change: corpus-based evidence of a near-critical dynamics in language change
Source: R Soc Open Sci. 2017 Nov 8;4(11):170830. doi: 10.1098/rsos.170830 (PMC5717648; doi:10.1098/rsos.170830)
Supplement: full_data.zip [file rsos170830supp2.gz › a_part.csv]

	Decade	Occurrences	Nombre de mots	Frequence	Average frequency	Normalized average frequency
0	1321-1330	0	247971	0.0	0.0	0.0
1	1331-1340	0	187017	0.0	0.0	0.0
2	1341-1350	0	589308	0.0	0.0	0.0
3	1351-1360	0	318194	0.0	0.0	0.0
4	1361-1370	0	662712	0.0	0.0	0.0
5	1371-1380	7	971929	0.7202172175128019	0.14404344350256038	0.00041252845169859184
6	1381-1390	0	241822	0.0	0.14404344350256038	0.00041252845169859184
7	1391-1400	3	1263737	0.2373911660416685	0.1915216767108941	0.0005485021660070146
8	1401-1410	2	765291	0.2613384973820416	0.2437893761873024	0.00069819251368651
9	1411-1420	2	324443	0.616441100593941	0.3670775963060906	0.0010512797304425773
10	1421-1430	7	298510	2.344980067669425	0.6920301663374152	0.001981916886365039
11	1431-1440	1	213190	0.46906515314977254	0.7858431969673697	0.0022505896099120834
12	1441-1450	1	386463	0.2587569832040842	0.7901163603998528	0.0022628275948685175
13	1451-1460	7	694796	1.0074899682784586	0.9393466545791362	0.0026902107558605757
14	1461-1470	27	537606	5.022265376502495	1.820511509760847	0.00521379367334938
15	1471-1480	3	183566	1.6342895743220422	1.6783734110913706	0.004806721970912201
16	1481-1490	17	457731	3.7139717432291017	2.327354729107236	0.006665350533187843
17	1491-1500	10	626697	1.5956674437567118	2.594736821217762	0.0074311106246447295
18	1501-1510	8	162065	4.936290994354117	3.3804970264328937	0.009681462553075296
19	1511-1520	10	216624	4.61629367013812	3.2993026851600185	0.009448928707191565
20	1521-1530	8	252956	3.162605354290865	3.6049658411537826	0.010324322584325385
21	1531-1540	16	194542	8.224445106969188	4.5070605139018	0.012907846759986132
22	1541-1550	44	957168	4.5968941711381905	5.107305859378096	0.014626899547031044
23	1551-1560	133	1949051	6.82383375293925	5.4848144110951225	0.0157080526669232
24	1561-1570	39	480126	8.122867747216356	6.1861292265107695	0.01771656001666285
25	1571-1580	79	945849	8.352284561277752	7.224065067908148	0.020689122010479146
26	1581-1590	23	842175	2.731023837088491	6.125380813932007	0.017542581611433884
27	1591-1600	93	676127	13.754812335552344	7.956964446814839	0.0227880849252741
28	1601-1610	153	2099839	7.2862728999699495	8.049452276220979	0.023052962382644804
29	1611-1620	67	794187	8.436300266813735	8.112138780140455	0.02323249132041169
30	1621-1630	176	2095458	8.399118474338307	8.121505562752565	0.023259317007401758
31	1631-1640	136	2094158	6.494256880330902	8.874152171401047	0.025414834347116253
32	1641-1650	35	1247594	2.805399833599713	6.684269671010521	0.019143192852570292
33	1651-1660	60	2303221	2.605047453110231	5.748024581638576	0.01646186472171265
34	1661-1670	82	2481229	3.3048138644196086	4.721727301159752	0.01352263459916369
35	1671-1680	46	2015147	2.2827118815649676	3.4984459826050847	0.01001925856159903
36	1681-1690	76	1684489	4.511754009672963	3.1019454084734965	0.008883713867812261
37	1691-1700	144	1871214	7.695538832009594	4.079973208155473	0.01168470420871462
38	1701-1710	73	809750	9.015128125964804	5.361989342726387	0.015356291878289822
39	1711-1720	57	1714151	3.3252613101179533	5.366078831866056	0.015368003835335585
40	1721-1730	198	1125965	17.584916049788404	8.426519665510742	0.024132852050007356
41	1731-1740	430	2909061	14.781401971289016	10.480449257833953	0.030015135713990667
42	1741-1750	197	2136771	9.21951861008971	10.785245213449977	0.030888046001309895
43	1751-1760	143	2483475	5.758060781767483	10.133831744610513	0.029022451961195347
44	1761-1770	424	3287236	12.898374196437372	12.048454321874397	0.03450577191092842
45	1771-1780	217	3011727	7.205168330330073	9.972504777982731	0.0285604249355848
46	1781-1790	236	2767020	8.529031232155893	8.722030630156107	0.024979170894800472
47	1791-1800	180	2497443	7.20737169977453	8.31960124809307	0.023826646587801835
48	1801-1810	117	1436685	8.143747585587656	8.796738608857105	0.025193128337316805
49	1811-1820	105	1624933	6.46180488672456	7.509424746914542	0.021506368416808096
50	1821-1830	206	3062877	6.725702664520972	7.413531613752722	0.02123173845247328
51	1831-1840	727	7375086	9.857512170027576	7.679227801327059	0.021992670253442835
52	1841-1850	551	11919516	4.622670920530666	7.162287645478285	0.020512196606550796
53	1851-1860	596	5771056	10.327399352908722	7.599017998942498	0.021762956045116758
54	1861-1870	737	6858196	10.746266219279821	8.45591026545355	0.024217024285786235
55	1871-1880	448	5715634	7.838150588368674	8.678399850223093	0.024854215966936308
56	1881-1890	446	7679389	5.807753715822964	7.8684481593821705	0.02253458163406698
57	1891-1900	283	4613910	6.133626360288779	8.170639247333792	0.02340003179686859
58	1901-1910	208	4804354	4.329406201125063	6.971040616977061	0.019964481010192086
59	1911-1920	277	5036866	5.499451444608612	5.9216776620428195	0.016959192712837638
60	1921-1930	449	11280218	3.9804195273531064	5.150131449839705	0.014749548479163047
61	1931-1940	430	10897083	3.946010138676561	4.777782734410424	0.013683172701599312
62	1941-1950	404	12300750	3.2843525801272277	4.207927978378113	0.012051156037162173
63	1951-1960	384	9976887	3.8488959532166698	4.111825928796435	0.011775927753562536
64	1961-1970	498	13891857	3.584833906654812	3.7289024212056754	0.010679266650048981
65	1971-1980	331	10280590	3.219659572067362	3.5767504301485262	0.010243515992001516
66	1981-1990	594	15628128	3.8008391024184087	3.547716222896896	0.010160364435272741
67	1991-2000	428	10606407	4.035296778635781	3.6979050625986067	0.010590492790982687
68	2001-2010	516	11205157	4.605022490983393	3.8491303701519515	0.01102358950448576
69	2011-2020	101	2099905	4.809741393063019	4.094111867433592	0.0117251961539172
