# Supplementary material for: Frequency patterns of semantic change: corpus-based evidence of a near-critical dynamics in language change
Source: R Soc Open Sci. 2017 Nov 8;4(11):170830. doi: 10.1098/rsos.170830 (PMC5717648; doi:10.1098/rsos.170830)
Supplement: full_data.zip [file rsos170830supp2.gz › a_part_entiere_complet.csv]

	Cote	Date	Decade	Occurrences
0	S512	1989	1981-1990	3
1	R096	2003	2001-2010	2
2	E187	1982	1981-1990	1
3	S318	1985	1981-1990	4
4	R055	1986	1981-1990	2
5	E087	1984	1981-1990	1
6	R025	1988	1981-1990	1
7	S670	1976	1971-1980	2
8	R165	2005	2001-2010	1
9	R238	1980	1971-1980	1
10	R185	1988	1981-1990	1
11	S598	1994	1991-2000	1
12	E085	1976	1971-1980	1
13	S683	1987	1981-1990	5
14	R665	1962	1961-1970	1
15	S731	2002	2001-2010	1
16	R008	1970	1961-1970	1
17	S269	1994	1991-2000	1
18	E263	2003	2001-2010	1
19	R795	1975	1971-1980	2
20	E008	2000	1991-2000	1
21	R199	1999	1991-2000	1
22	S539	1983	1981-1990	1
23	R022	1991	1991-2000	2
24	S190	1987	1981-1990	3
25	E170	2012	2011-2020	1
26	P726	1963	1961-1970	2
27	R130	2004	2001-2010	2
28	S733	1969	1961-1970	1
29	P293	1967	1961-1970	1
30	S249	1989	1981-1990	4
31	R670	1980	1971-1980	1
32	E075	2009	2001-2010	1
33	R260	1994	1991-2000	1
34	R271	1994	1991-2000	1
35	S414	1996	1991-2000	1
36	S331	1992	1991-2000	8
37	R003	2000	1991-2000	1
38	P842	1966	1961-1970	1
39	Q981	2002	2001-2010	1
40	R767	1946	1941-1950	1
41	S247	1975	1971-1980	1
42	R725	1986	1981-1990	1
43	R033	1999	1991-2000	1
44	R210	2006	2001-2010	4
45	S696	1972	1971-1980	3
46	P833	1969	1961-1970	1
47	S313	1982	1981-1990	1
48	R513	1988	1981-1990	7
49	K972	1959	1951-1960	1
50	S009	1993	1991-2000	2
51	K967	1956	1951-1960	1
52	R299	1977	1971-1980	1
53	E095	2004	2001-2010	1
54	R256	2007	2001-2010	1
55	E117	1985	1981-1990	1
56	E116	1975	1971-1980	1
57	R832	1984	1981-1990	4
58	R192	1982	1981-1990	2
59	E268	1998	1991-2000	1
60	S328	1996	1991-2000	1
61	R619	1970	1961-1970	2
62	E266	1998	1991-2000	1
63	S122	1967	1961-1970	1
64	R035	1977	1971-1980	1
65	R821	1963	1961-1970	4
66	S524	1974	1971-1980	1
67	S408	1983	1981-1990	1
68	R765	1987	1981-1990	1
69	S316	1975	1971-1980	1
70	R557	1982	1981-1990	1
71	R020	1972	1971-1980	2
72	E091	2011	2011-2020	1
73	S229	1995	1991-2000	1
74	R720	1990	1981-1990	1
75	R617	1983	1981-1990	1
76	R214	2008	2001-2010	1
77	R573	1975	1971-1980	1
78	R217	2008	2001-2010	1
79	R115	2006	2001-2010	1
80	S303	1979	1971-1980	1
81	R007	1970	1961-1970	4
82	R666	1971	1971-1980	1
83	R147	2008	2001-2010	1
84	R181	1991	1991-2000	1
85	E084	2011	2011-2020	1
86	E121	1988	1981-1990	3
87	P596	1964	1961-1970	1
88	P478	1964	1961-1970	1
89	S121	1977	1971-1980	2
90	S999	1972	1971-1980	1
91	R206	2009	2001-2010	1
92	S226	1978	1971-1980	1
93	R261	1976	1971-1980	2
94	E056	2011	2011-2020	2
95	R283	2009	2001-2010	1
96	S997	1963	1961-1970	2
97	P725	1963	1961-1970	1
98	R297	1978	1971-1980	1
99	S703	1983	1981-1990	2
100	R802	2009	2001-2010	1
101	E073	1988	1981-1990	2
102	S129	1989	1981-1990	1
103	R064	1981	1981-1990	2
104	K753	1954	1951-1960	1
105	E164	2009	2001-2010	1
106	R616	1975	1971-1980	1
107	E270	2002	2001-2010	7
108	E111	1976	1971-1980	1
109	R086	2007	2001-2010	1
110	E163	2012	2011-2020	2
111	S517	1966	1961-1970	1
