# Supplementary material for: Frequency patterns of semantic change: corpus-based evidence of a near-critical dynamics in language change
Source: R Soc Open Sci. 2017 Nov 8;4(11):170830. doi: 10.1098/rsos.170830 (PMC5717648; doi:10.1098/rsos.170830)
Supplement: full_data.zip [file rsos170830supp2.gz › a_partir_de_complet.csv]

	Cote	Date	Decade	Occurrences
0	K946	1936	1931-1940	2
1	R777	1874	1871-1880	1
2	P634	1931	1931-1940	1
3	Q242	1968	1961-1970	2
4	P486	1904	1901-1910	3
5	N684	1751	1751-1760	1
6	P354	1936	1931-1940	5
7	L293	1945	1941-1950	1
8	K783	1923	1921-1930	2
9	S670	1976	1971-1980	3
10	L386	1920	1911-1920	1
11	K738	1935	1931-1940	6
12	0205	1412	1411-1420	1
13	L286	1946	1941-1950	2
14	Q765	1655	1651-1660	1
15	L877	1855	1851-1860	4
16	R784	2003	2001-2010	1
17	R135	1993	1991-2000	14
18	R252	1948	1941-1950	3
19	6251	1455	1451-1460	21
20	M257	1868	1861-1870	3
21	P783	1965	1961-1970	2
22	P786	1965	1961-1970	3
23	P645	1921	1921-1930	1
24	R553	1965	1961-1970	10
25	L985	1875	1871-1880	1
26	R093	1997	1991-2000	6
27	S190	1987	1981-1990	30
28	L426	1893	1891-1900	5
29	K796	1848	1841-1850	1
30	M287	1851	1851-1860	1
31	P873	1957	1951-1960	8
32	K482	1939	1931-1940	1
33	R526	1947	1941-1950	3
34	R244	2000	1991-2000	12
35	S738	1876	1871-1880	2
36	S541	1986	1981-1990	3
37	S495	1951	1951-1960	2
38	P899	1889	1881-1890	1
39	P546	1950	1941-1950	16
40	M573	1794	1791-1800	1
41	K486	1903	1901-1910	3
42	R513	1988	1981-1990	10
43	R699	1949	1941-1950	1
44	S747	1560	1551-1560	1
45	Z147	1868	1861-1870	6
46	K593	1932	1931-1940	1
47	P525	1954	1951-1960	18
48	S336	1847	1841-1850	2
49	S384	1922	1921-1930	2
50	S254	1964	1961-1970	4
51	M525	1800	1791-1800	1
52	R454	1865	1861-1870	2
53	K835	1848	1841-1850	1
54	R295	1997	1991-2000	76
55	E281	1947	1941-1950	5
56	P456	1945	1941-1950	1
57	S229	1995	1991-2000	2
58	E039	2003	2001-2010	1
59	P534	1951	1951-1960	1
60	M992	1839	1831-1840	1
61	R412	2008	2001-2010	1
62	S727	1923	1921-1930	3
63	P566	1963	1961-1970	5
64	R940	1944	1941-1950	2
65	S178	1925	1921-1930	2
66	N244	1835	1831-1840	1
67	K958	1900	1891-1900	2
68	R434	1962	1961-1970	14
69	R119	1989	1981-1990	7
70	P487	1956	1951-1960	4
71	P672	1949	1941-1950	4
72	P827	1965	1961-1970	1
73	P824	1966	1961-1970	12
74	P727	1960	1951-1960	9
75	P867	1926	1921-1930	5
76	6206	1490	1481-1490	1
77	6219	1480	1471-1480	1
78	E283	2008	2001-2010	8
79	Q992	2000	1991-2000	2
80	L798	1939	1931-1940	5
81	S268	1965	1961-1970	2
82	R666	1971	1971-1980	1
83	R122	2008	2001-2010	6
84	S493	1950	1941-1950	2
85	R518	1940	1931-1940	4
86	R864	1961	1961-1970	2
87	P348	1935	1931-1940	4
88	K264	1944	1941-1950	1
89	P454	1967	1961-1970	24
90	K453	1905	1901-1910	2
91	S636	1948	1941-1950	1
92	R719	1844	1841-1850	1
93	Q885	1610	1601-1610	1
94	R847	1999	1991-2000	1
95	L629	1932	1931-1940	25
96	K974	1959	1951-1960	10
97	L997	1874	1871-1880	2
98	L689	1950	1941-1950	1
99	R297	1978	1971-1980	11
100	E018	1976	1971-1980	2
101	L485	1884	1881-1890	4
102	R114	1997	1991-2000	1
103	M875	1859	1851-1860	3
104	L436	1894	1891-1900	2
105	S344	1859	1851-1860	1
106	R875	1961	1961-1970	18
107	L792	1926	1921-1930	1
108	R045	2004	2001-2010	2
109	S803	1841	1841-1850	1
110	P832	1969	1961-1970	5
111	K474	1940	1931-1940	1
112	M684	1848	1841-1850	5
113	P462	1966	1961-1970	5
114	E163	2012	2011-2020	29
115	P296	1968	1961-1970	21
116	S125	1959	1951-1960	1
117	L996	1874	1871-1880	6
118	R820	1986	1981-1990	1
119	K888	1933	1931-1940	4
120	S382	1947	1941-1950	3
121	R921	1929	1921-1930	24
122	S308	1987	1981-1990	2
123	L452	1927	1921-1930	2
124	M495	1805	1801-1810	1
125	L333	1923	1921-1930	4
126	N376	1780	1771-1780	2
127	K968	1956	1951-1960	12
128	P395	1847	1841-1850	2
129	K932	1941	1941-1950	1
130	P335	1949	1941-1950	2
131	K548	1939	1931-1940	3
132	P949	1965	1961-1970	17
133	S367	1992	1991-2000	1
134	K429	1913	1911-1920	4
135	K729	1896	1891-1900	1
136	R036	2001	2001-2010	5
137	M248	1874	1871-1880	1
138	L888	1858	1851-1860	1
139	K644	1927	1921-1930	1
140	M227	1876	1871-1880	1
141	R173	1969	1961-1970	12
142	K786	1926	1921-1930	1
143	0702	1495	1491-1500	1
144	R814	1961	1961-1970	2
145	R806	2008	2001-2010	2
146	E170	2012	2011-2020	3
147	M977	1848	1841-1850	6
148	K898	1938	1931-1940	5
149	S594	1929	1921-1930	4
150	S633	1944	1941-1950	2
151	P739	1960	1951-1960	21
152	L797	1949	1941-1950	18
153	R465	1963	1961-1970	1
154	E197	1961	1961-1970	7
155	P473	1951	1951-1960	12
156	R003	2000	1991-2000	21
157	K639	1890	1881-1890	3
158	L682	1936	1931-1940	2
159	Z141	1860	1851-1860	3
160	R219	2009	2001-2010	3
161	S207	1982	1981-1990	2
162	K962	1904	1901-1910	1
163	P369	1939	1931-1940	8
164	R514	1929	1921-1930	42
165	K433	1918	1911-1920	2
166	E083	1988	1981-1990	47
167	R107	1881	1881-1890	3
168	E244	1634	1631-1640	1
169	0302	1489	1481-1490	1
170	P542	1920	1911-1920	14
171	L769	1962	1961-1970	31
172	R584	1948	1941-1950	4
173	E093	2000	1991-2000	2
174	M263	1863	1861-1870	3
175	P666	1944	1941-1950	1
176	L443	1859	1851-1860	5
177	M324	1846	1841-1850	1
178	P589	1930	1921-1930	25
179	R215	1999	1991-2000	17
180	R860	1956	1951-1960	1
181	M895	1829	1821-1830	1
182	R644	1881	1881-1890	16
183	S334	1840	1831-1840	2
184	R574	1864	1861-1870	6
185	E250	2013	2011-2020	11
186	K479	1891	1891-1900	1
187	L246	1946	1941-1950	14
188	L499	1901	1901-1910	3
189	R924	1887	1881-1890	1
190	6222	1486	1481-1490	7
191	K584	1938	1931-1940	3
192	M999	1796	1791-1800	1
193	S246	1993	1991-2000	1
194	P977	1952	1951-1960	1
195	R240	1983	1981-1990	18
196	L245	1911	1911-1920	1
197	R194	1887	1881-1890	1
198	E035	1981	1981-1990	17
199	S395	1930	1921-1930	3
200	S309	1947	1941-1950	3
201	P359	1961	1961-1970	15
202	R204	1976	1971-1980	2
203	K348	1934	1931-1940	2
204	R166	2006	2001-2010	15
205	R642	1911	1911-1920	1
206	P358	1961	1961-1970	53
207	L975	1824	1821-1830	2
208	E166	1955	1951-1960	16
209	R759	1985	1981-1990	1
210	S643	1968	1961-1970	1
211	M396	1823	1821-1830	1
212	R007	1970	1961-1970	27
213	L535	1894	1891-1900	3
214	P368	1939	1931-1940	6
215	P345	1935	1931-1940	1
216	R149	2009	2001-2010	1
217	R598	1887	1881-1890	3
218	R751	1977	1971-1980	1
219	R164	1974	1971-1980	14
220	M522	1805	1801-1810	1
221	P662	1941	1941-1950	1
222	K462	1910	1901-1910	4
223	L294	1945	1941-1950	1
224	0303	1495	1491-1500	6
225	N338	1784	1781-1790	1
226	R039	1993	1991-2000	1
227	K766	1926	1921-1930	2
228	R124	2008	2001-2010	6
229	L244	1929	1921-1930	4
230	E269	1992	1991-2000	1
231	P595	1857	1851-1860	1
232	M676	1811	1811-1820	1
233	S302	1987	1981-1990	2
234	P668	1896	1891-1900	2
235	K534	1922	1921-1930	4
236	E254	2004	2001-2010	6
237	R137	2007	2001-2010	58
238	K953	1936	1931-1940	3
239	P547	1959	1951-1960	9
240	K478	1891	1891-1900	1
241	P552	1953	1951-1960	8
242	K832	1848	1841-1850	1
243	P352	1936	1931-1940	1
244	P625	1948	1941-1950	17
245	K795	1848	1841-1850	1
246	E060	1970	1961-1970	1
247	S304	1954	1951-1960	1
248	R736	1981	1981-1990	9
249	R917	1918	1911-1920	1
250	P976	1957	1951-1960	4
251	L339	1936	1931-1940	5
252	P488	1907	1901-1910	1
253	L489	1885	1881-1890	3
254	E052	1914	1911-1920	3
255	N559	1857	1851-1860	1
256	Z111	1884	1881-1890	1
257	K988	1859	1851-1860	10
258	R602	1887	1881-1890	2
259	R522	1960	1951-1960	12
260	P699	1949	1941-1950	20
261	S517	1966	1961-1970	5
262	R180	1975	1971-1980	2
263	R284	2009	2001-2010	2
264	R489	1842	1841-1850	4
265	P277	1933	1931-1940	3
266	S497	1951	1951-1960	3
267	R037	1991	1991-2000	2
268	R675	1992	1991-2000	7
269	P324	1957	1951-1960	34
270	R023	1974	1971-1980	4
271	M583	1863	1861-1870	1
272	P432	1965	1961-1970	13
273	R264	1847	1841-1850	1
274	Z146	1865	1861-1870	1
275	P685	1961	1961-1970	17
276	L976	1824	1821-1830	2
277	R524	1886	1881-1890	3
278	P963	1934	1931-1940	3
279	R544	1981	1981-1990	2
280	R128	2008	2001-2010	6
281	K855	1878	1871-1880	1
282	M549	1832	1831-1840	2
283	P644	1921	1921-1930	3
284	P346	1935	1931-1940	9
285	M432	1817	1811-1820	1
286	S733	1969	1961-1970	1
287	R005	1970	1961-1970	25
288	R536	1960	1951-1960	6
289	R271	1994	1991-2000	13
290	Q784	1635	1631-1640	1
291	P877	1928	1921-1930	2
292	L764	1927	1921-1930	6
293	K597	1953	1951-1960	1
294	P342	1963	1961-1970	6
295	P332	1949	1941-1950	3
296	S625	1849	1841-1850	1
297	R828	1984	1981-1990	1
298	R142	1997	1991-2000	10
299	P756	1920	1911-1920	2
300	P643	1914	1911-1920	1
301	R530	1977	1971-1980	7
302	S179	1979	1971-1980	2
303	K464	1912	1911-1920	3
304	R299	1977	1971-1980	12
305	K484	1895	1891-1900	2
306	K452	1904	1901-1910	1
307	P326	1967	1961-1970	24
308	L697	1954	1951-1960	1
309	P477	1964	1961-1970	8
310	K233	1914	1911-1920	3
311	L637	1931	1931-1940	2
312	L775	1942	1941-1950	6
313	E128	1987	1981-1990	1
314	S250	1990	1981-1990	1
315	K998	1893	1891-1900	5
316	L832	1859	1851-1860	1
317	P762	1966	1961-1970	7
318	M325	1846	1841-1850	2
319	L784	1908	1901-1910	1
320	R450	1992	1991-2000	7
321	R833	1865	1861-1870	2
322	P629	1924	1921-1930	2
323	K939	1943	1941-1950	4
324	E122	1996	1991-2000	6
325	P687	1954	1951-1960	6
326	E029	1995	1991-2000	2
327	P673	1952	1951-1960	7
328	S325	1990	1981-1990	7
329	R172	1989	1981-1990	2
330	E145	1918	1911-1920	1
331	Q223	1929	1921-1930	1
332	7002	1360	1351-1360	1
333	K445	1922	1921-1930	2
334	L635	1938	1931-1940	5
335	S314	1996	1991-2000	2
336	E257	1994	1991-2000	6
337	S450	1938	1931-1940	4
338	R197	1976	1971-1980	3
339	L857	1890	1881-1890	1
340	R651	1929	1921-1930	5
341	Q928	1691	1691-1700	1
342	P984	1801	1801-1810	1
343	L778	1912	1911-1920	2
344	S324	1960	1951-1960	4
345	S700	1997	1991-2000	3
346	R735	1923	1921-1930	1
347	P686	1945	1941-1950	3
348	K647	1928	1921-1930	1
349	K555	1938	1931-1940	6
350	E084	2011	2011-2020	9
351	Z149	1870	1861-1870	2
352	S496	1951	1951-1960	1
353	Q792	1601	1601-1610	1
354	E121	1988	1981-1990	7
355	R212	1997	1991-2000	4
356	L338	1933	1931-1940	1
357	M339	1840	1831-1840	2
358	S999	1972	1971-1980	29
359	Q665	1609	1601-1610	2
360	R144	1981	1981-1990	2
361	K344	1957	1951-1960	5
362	L569	1925	1921-1930	3
363	P336	1968	1961-1970	6
364	R902	1902	1901-1910	5
365	S544	1945	1941-1950	3
366	K869	1896	1891-1900	1
367	P272	1932	1931-1940	2
368	E169	2003	2001-2010	1
369	L542	1871	1871-1880	8
370	K624	1939	1931-1940	2
371	L247	1946	1941-1950	1
372	L766	1955	1951-1960	9
373	K882	1888	1881-1890	1
374	R910	1945	1941-1950	1
375	P876	1943	1941-1950	11
376	P522	1954	1951-1960	9
377	R752	1984	1981-1990	1
378	R758	1981	1981-1990	2
379	K959	1904	1901-1910	3
380	N996	1766	1761-1770	1
381	S437	1932	1931-1940	1
382	M722	1877	1871-1880	1
383	L524	1927	1921-1930	1
384	R193	1997	1991-2000	1
385	L564	1916	1911-1920	1
386	P626	1948	1941-1950	11
387	E005	1981	1981-1990	11
388	5235	1376	1371-1380	1
389	K472	1936	1931-1940	2
390	K436	1918	1911-1920	1
391	K628	1929	1921-1930	1
392	L767	1955	1951-1960	3
393	R134	1989	1981-1990	2
394	Q682	1646	1641-1650	2
395	S087	1626	1621-1630	1
396	M576	1874	1871-1880	1
397	S716	1923	1921-1930	3
398	P683	1961	1961-1970	4
399	S306	1956	1951-1960	4
400	R000	1989	1981-1990	32
401	P663	1963	1961-1970	9
402	E187	1982	1981-1990	8
403	S735	1965	1961-1970	2
404	P526	1956	1951-1960	9
405	N254	1828	1821-1830	1
406	S315	1955	1951-1960	7
407	M493	1805	1801-1810	1
408	P664	1945	1941-1950	3
409	E293	1940	1931-1940	3
410	L695	1945	1941-1950	2
411	P443	1941	1941-1950	6
412	M488	1804	1801-1810	3
413	R572	1974	1971-1980	1
414	R537	1957	1951-1960	3
415	P738	1960	1951-1960	29
416	S654	1967	1961-1970	10
417	S682	1902	1901-1910	3
418	E040	1979	1971-1980	4
419	L543	1871	1871-1880	3
420	P999	1885	1881-1890	4
421	S536	1951	1951-1960	1
422	M948	1803	1801-1810	1
423	K725	1928	1921-1930	1
424	R815	1986	1981-1990	1
425	R130	2004	2001-2010	4
426	R844	1854	1851-1860	1
427	S640	1964	1961-1970	1
428	E036	1983	1981-1990	15
429	E162	2008	2001-2010	9
430	R178	1996	1991-2000	14
431	R443	1935	1931-1940	1
432	L532	1859	1851-1860	4
433	K342	1947	1941-1950	14
434	P577	1865	1861-1870	1
435	S750	1978	1971-1980	1
436	K656	1910	1901-1910	5
437	K234	1918	1911-1920	6
438	R669	1989	1981-1990	4
439	P453	1962	1961-1970	19
440	K369	1936	1931-1940	1
441	R201	1893	1891-1900	1
442	R033	1999	1991-2000	2
443	P528	1957	1951-1960	6
444	N224	1840	1831-1840	2
445	S515	1978	1971-1980	4
446	R636	1897	1891-1900	2
447	L585	1887	1881-1890	1
448	K532	1922	1921-1930	6
449	R421	1542	1541-1550	2
450	E057	1958	1951-1960	1
451	K363	1922	1921-1930	2
452	K948	1936	1931-1940	1
453	R068	1999	1991-2000	2
454	R335	1945	1941-1950	1
455	L772	1962	1961-1970	41
456	6703	1465	1461-1470	1
457	M957	1855	1851-1860	3
458	R431	1840	1831-1840	1
459	6403	1502	1501-1510	1
460	K722	1928	1921-1930	13
461	R043	2006	2001-2010	8
462	S320	1989	1981-1990	1
463	K268	1907	1901-1910	1
464	R447	1951	1951-1960	3
465	R888	1899	1891-1900	1
466	S528	1967	1961-1970	80
467	R069	2005	2001-2010	3
468	M864	1840	1831-1840	4
469	K568	1900	1891-1900	1
470	P656	1943	1941-1950	3
471	R436	1967	1961-1970	1
472	P572	1954	1951-1960	6
473	P365	1939	1931-1940	22
474	E289	1932	1931-1940	5
475	R943	1926	1921-1930	3
476	R483	1836	1831-1840	1
477	P269	1905	1901-1910	1
478	S811	1885	1881-1890	1
479	K386	1924	1921-1930	3
480	S290	1980	1971-1980	2
481	K654	1910	1901-1910	1
482	K892	1936	1931-1940	1
483	P349	1731	1731-1740	1
484	S010	1957	1951-1960	7
485	5226	1367	1361-1370	1
486	S976	1950	1941-1950	3
487	Q827	1620	1611-1620	1
488	S701	1998	1991-2000	1
489	M876	1842	1841-1850	2
490	L327	1926	1921-1930	2
491	S267	1950	1941-1950	6
492	S548	1976	1971-1980	6
493	S215	1963	1961-1970	1
494	Q300	1549	1541-1550	1
495	P624	1948	1941-1950	28
496	S978	1881	1881-1890	1
497	P499	1954	1951-1960	12
498	P436	1966	1961-1970	7
499	P964	1948	1941-1950	6
500	M276	1864	1861-1870	14
501	S410	1936	1931-1940	3
502	S679	1927	1921-1930	3
503	K585	1938	1931-1940	1
504	P782	1869	1861-1870	6
505	L972	1835	1831-1840	2
506	R091	2006	2001-2010	2
507	K297	1895	1891-1900	1
508	S387	1995	1991-2000	2
509	L866	1832	1831-1840	1
510	R084	2000	1991-2000	1
511	S506	1953	1951-1960	1
512	S322	1993	1991-2000	2
513	R551	1982	1981-1990	3
514	S228	1962	1961-1970	1
515	P389	1816	1811-1820	3
516	E073	1988	1981-1990	10
517	M595	1832	1831-1840	7
518	K965	1954	1951-1960	16
519	E172	2012	2011-2020	1
520	R105	1881	1881-1890	8
521	S599	1973	1971-1980	1
522	S213	1954	1951-1960	1
523	R492	1845	1841-1850	2
524	E256	1995	1991-2000	7
525	R916	1956	1951-1960	1
526	L275	1948	1941-1950	2
527	P688	1954	1951-1960	10
528	M685	1848	1841-1850	1
529	6240	1403	1401-1410	1
530	K346	1926	1921-1930	2
531	M333	1846	1841-1850	4
532	E069	1996	1991-2000	1
533	Z156	1876	1871-1880	1
534	P353	1936	1931-1940	7
535	L845	1862	1861-1870	1
536	R025	1988	1981-1990	3
537	S883	1995	1991-2000	3
538	R926	1891	1891-1900	1
539	E195	2000	1991-2000	1
540	P594	1857	1851-1860	3
541	R238	1980	1971-1980	4
542	P435	1968	1961-1970	9
543	S598	1994	1991-2000	26
544	S477	1946	1941-1950	1
545	S805	1885	1881-1890	12
546	L248	1946	1941-1950	9
547	L353	1914	1911-1920	1
548	M654	1834	1831-1840	2
549	E263	2003	2001-2010	9
550	E055	2009	2001-2010	11
551	R609	1892	1891-1900	2
552	R189	1886	1881-1890	1
553	L484	1922	1921-1930	3
554	P652	1958	1951-1960	8
555	L828	1864	1861-1870	1
556	L994	1828	1821-1830	1
557	P677	1959	1951-1960	3
558	M734	1857	1851-1860	2
559	S164	1846	1841-1850	2
560	R207	1977	1971-1980	5
561	K923	1934	1931-1940	1
562	R542	1982	1981-1990	1
563	Q238	1963	1961-1970	1
564	P878	1929	1921-1930	7
565	K633	1930	1921-1930	2
566	P968	1853	1851-1860	1
567	N266	1836	1831-1840	1
568	P524	1959	1951-1960	6
569	P788	1904	1901-1910	1
570	S279	1983	1981-1990	2
571	K543	1949	1941-1950	2
572	S797	1881	1881-1890	1
573	P882	1896	1891-1900	6
574	P446	1937	1931-1940	8
575	S698	1992	1991-2000	3
576	S329	1996	1991-2000	17
577	K228	1909	1901-1910	4
578	M763	1844	1841-1850	1
579	M345	1840	1831-1840	2
580	L754	1955	1951-1960	26
581	S053	1851	1851-1860	1
582	R257	1990	1981-1990	7
583	S520	1950	1941-1950	1
584	E178	2011	2011-2020	3
585	P338	1968	1961-1970	23
586	P498	1950	1941-1950	1
587	B018	1637	1631-1640	1
588	K934	1898	1891-1900	1
589	K467	1913	1911-1920	3
590	K567	1900	1891-1900	1
591	K944	1925	1921-1930	3
592	K272	1932	1931-1940	4
593	K922	1933	1931-1940	1
594	R821	1963	1961-1970	3
595	R082	1976	1971-1980	1
596	S310	1978	1971-1980	2
597	K463	1911	1911-1920	5
598	L756	1964	1961-1970	10
599	R066	1978	1971-1980	4
600	P355	1936	1931-1940	5
601	R024	1977	1971-1980	8
602	L634	1932	1931-1940	1
603	S995	1960	1951-1960	21
604	P647	1926	1921-1930	2
605	K398	1937	1931-1940	4
606	S347	1967	1961-1970	64
607	R801	1986	1981-1990	4
608	R146	2001	2001-2010	3
609	P927	1961	1961-1970	2
610	R399	1630	1621-1630	2
611	S285	1979	1971-1980	1
612	Q675	1601	1601-1610	2
613	E054	1999	1991-2000	4
614	S570	1975	1971-1980	3
615	P463	1962	1961-1970	2
616	R081	1999	1991-2000	9
617	K655	1910	1901-1910	1
618	M242	1875	1871-1880	1
619	R855	1949	1941-1950	1
620	R060	1996	1991-2000	1
621	L854	1892	1891-1900	3
622	K728	1911	1911-1920	1
623	R115	2006	2001-2010	1
624	E267	2006	2001-2010	5
625	P744	1955	1951-1960	3
626	P468	1953	1951-1960	5
627	S003	1968	1961-1970	3
628	R113	1988	1981-1990	1
629	R700	2008	2001-2010	3
630	P492	1903	1901-1910	3
631	K653	1951	1951-1960	4
632	N499	1771	1771-1780	1
633	M338	1842	1841-1850	3
634	L759	1964	1961-1970	10
635	L758	1964	1961-1970	7
636	P367	1939	1931-1940	12
637	R762	1980	1971-1980	5
638	K434	1918	1911-1920	2
639	R153	2001	2001-2010	6
640	S969	1867	1861-1870	3
641	6253	1419	1411-1420	4
642	P496	1951	1951-1960	3
643	L222	1939	1931-1940	2
644	R650	1928	1921-1930	1
645	K557	1944	1941-1950	5
646	S300	1986	1981-1990	3
647	L679	1936	1931-1940	2
648	L276	1919	1911-1920	3
649	L626	1938	1931-1940	1
650	M232	1877	1871-1880	2
651	S223	1953	1951-1960	2
652	K642	1923	1921-1930	4
653	M354	1831	1831-1840	1
654	P627	1965	1961-1970	8
655	R049	2004	2001-2010	1
656	P994	1941	1941-1950	1
657	E279	1961	1961-1970	3
658	L788	1949	1941-1950	14
659	P759	1920	1911-1920	3
660	L385	1921	1921-1930	1
661	S191	1989	1981-1990	38
662	K775	1816	1811-1820	1
663	R846	1963	1961-1970	8
664	K692	1923	1921-1930	13
665	E282	2006	2001-2010	1
666	L253	1921	1921-1930	2
667	K956	1894	1891-1900	1
668	K646	1927	1921-1930	4
669	S706	1961	1961-1970	88
670	R127	2008	2001-2010	3
671	P549	1942	1941-1950	8
672	S411	1977	1971-1980	1
673	K885	1951	1951-1960	3
674	M298	1854	1851-1860	2
675	R687	1842	1841-1850	2
676	P924	1938	1931-1940	5
677	E291	1934	1931-1940	2
678	K623	1959	1951-1960	2
679	P288	1916	1911-1920	2
680	L332	1923	1921-1930	14
681	M256	1868	1861-1870	1
682	P294	1963	1961-1970	56
683	S221	1963	1961-1970	4
684	R185	1988	1981-1990	1
685	L954	1946	1941-1950	3
686	S734	1947	1941-1950	2
687	L757	1964	1961-1970	18
688	P467	1922	1921-1930	1
689	K952	1936	1931-1940	1
690	E284	1938	1931-1940	1
691	M777	1866	1861-1870	11
692	K969	1956	1951-1960	9
693	R034	2005	2001-2010	2
694	P469	1963	1961-1970	7
695	E168	2012	2011-2020	4
696	L768	1938	1931-1940	2
697	L824	1950	1941-1950	1
698	M266	1864	1861-1870	1
699	R241	2009	2001-2010	2
700	P494	1950	1941-1950	1
701	K477	1947	1941-1950	7
702	M868	1848	1841-1850	6
703	S998	2008	2001-2010	14
704	E126	2012	2011-2020	1
705	N947	1739	1731-1740	1
706	R884	1962	1961-1970	3
707	R725	1986	1981-1990	4
708	E031	1992	1991-2000	4
709	K778	1931	1931-1940	15
710	Z140	1857	1851-1860	1
711	E147	1950	1941-1950	3
712	L224	1946	1941-1950	8
713	K533	1922	1921-1930	1
714	S590	1603	1601-1610	6
715	M942	1852	1851-1860	1
716	K896	1950	1941-1950	1
717	K978	1934	1931-1940	1
718	R604	1890	1881-1890	1
719	S039	1958	1951-1960	1
720	L449	1920	1911-1920	1
721	S328	1996	1991-2000	5
722	Q373	1699	1691-1700	1
723	M423	1823	1821-1830	1
724	6252	1452	1451-1460	1
725	S408	1983	1981-1990	1
726	L346	1910	1901-1910	1
727	S354	1857	1851-1860	5
728	R440	1967	1961-1970	6
729	P254	1727	1721-1730	1
730	E252	2012	2011-2020	2
731	P374	1964	1961-1970	53
732	P347	1935	1931-1940	3
733	S568	1976	1971-1980	2
734	M962	1855	1851-1860	1
735	P742	1938	1931-1940	4
736	K246	1932	1931-1940	6
737	R554	1900	1891-1900	1
738	M235	1878	1871-1880	5
739	L588	1893	1891-1900	2
740	M892	1864	1861-1870	1
741	P632	1962	1961-1970	9
742	S691	1997	1991-2000	1
743	R214	2008	2001-2010	3
744	R869	1980	1971-1980	11
745	S204	1939	1931-1940	5
746	R050	2005	2001-2010	1
747	M286	1851	1851-1860	1
748	Z144	1865	1861-1870	1
749	K699	1928	1921-1930	14
750	M294	1853	1851-1860	4
751	P273	1935	1931-1940	2
752	M594	1874	1871-1880	2
753	R148	2001	2001-2010	5
754	M542	1860	1851-1860	1
755	M237	1873	1871-1880	1
756	R147	2008	2001-2010	5
757	L463	1884	1881-1890	3
758	R186	1990	1981-1990	5
759	R556	1965	1961-1970	3
760	L445	1945	1941-1950	15
761	L552	1883	1881-1890	3
762	S128	1981	1981-1990	18
763	S680	1928	1921-1930	4
764	L776	1942	1941-1950	5
765	P323	1957	1951-1960	27
766	M368	1862	1861-1870	3
767	P946	1920	1911-1920	9
768	R460	1965	1961-1970	3
769	E092	2010	2001-2010	1
770	R707	1842	1841-1850	1
771	P363	1957	1951-1960	14
772	K284	1942	1941-1950	1
773	E191	2013	2011-2020	6
774	R259	2007	2001-2010	10
775	R737	1876	1871-1880	4
776	R080	1980	1971-1980	2
777	Q799	1713	1711-1720	1
778	M234	1878	1871-1880	2
779	K698	1927	1921-1930	9
780	R920	1949	1941-1950	1
781	K684	1886	1881-1890	1
782	R491	1844	1841-1850	7
783	K938	1939	1931-1940	3
784	P893	1811	1811-1820	13
785	L799	1939	1931-1940	1
786	R474	1827	1821-1830	1
787	R645	1860	1851-1860	1
788	R711	1845	1841-1850	1
789	M723	1869	1861-1870	5
790	P839	1967	1961-1970	13
791	E034	1978	1971-1980	8
792	R485	1838	1831-1840	3
793	R167	2007	2001-2010	10
794	S196	1603	1601-1610	1
795	P425	1956	1951-1960	2
796	L698	1948	1941-1950	1
797	S651	1988	1981-1990	2
798	R907	1934	1931-1940	1
799	P993	1957	1951-1960	1
800	P838	1969	1961-1970	2
801	M657	1849	1841-1850	1
802	P466	1934	1931-1940	3
803	E179	2012	2011-2020	3
804	R441	1966	1961-1970	2
805	S307	1995	1991-2000	3
806	S231	1974	1971-1980	12
807	R242	2009	2001-2010	11
808	R449	1950	1941-1950	28
809	R456	1963	1961-1970	2
810	L336	1933	1931-1940	3
811	K989	1859	1851-1860	4
812	L295	1954	1951-1960	2
813	S571	1961	1961-1970	21
814	S293	1945	1941-1950	3
815	L249	1946	1941-1950	10
816	R498	1851	1851-1860	7
817	R018	1564	1561-1570	3
818	K288	1944	1941-1950	10
819	R296	2010	2001-2010	5
820	M329	1846	1841-1850	2
821	E193	2010	2001-2010	5
822	L678	1935	1931-1940	1
823	R750	1972	1971-1980	1
824	L786	1943	1941-1950	10
825	S446	1937	1931-1940	1
826	L889	1869	1861-1870	1
827	K229	1911	1911-1920	2
828	K269	1932	1931-1940	1
829	S054	2004	2001-2010	2
830	K935	1896	1891-1900	2
831	P676	1850	1841-1850	1
832	P887	1869	1861-1870	6
833	K267	1907	1901-1910	1
834	S255	1968	1961-1970	6
835	L826	1952	1951-1960	2
836	S656	1815	1811-1820	4
837	S009	1993	1991-2000	7
838	S550	1976	1971-1980	7
839	R337	1981	1981-1990	5
840	E058	1947	1941-1950	4
841	R490	1843	1841-1850	1
842	E268	1998	1991-2000	3
843	S186	1965	1961-1970	5
844	R282	1989	1981-1990	3
845	L229	1902	1901-1910	2
846	E180	2013	2011-2020	3
847	P428	1965	1961-1970	6
848	S563	1971	1971-1980	1
849	S524	1974	1971-1980	1
850	L365	1900	1891-1900	3
851	S987	1937	1931-1940	2
852	P275	1963	1961-1970	11
853	R808	1972	1971-1980	1
854	L875	1945	1941-1950	2
855	P452	1916	1911-1920	1
856	L368	1908	1901-1910	2
857	R882	1985	1981-1990	4
858	R937	1950	1941-1950	8
859	L785	1908	1901-1910	3
860	P835	1966	1961-1970	3
861	P793	1900	1891-1900	1
862	P628	1953	1951-1960	1
863	S855	1994	1991-2000	21
864	L892	1843	1841-1850	1
865	P543	1931	1931-1940	4
866	R796	1874	1871-1880	2
867	Z161	1880	1871-1880	5
868	P434	1960	1951-1960	26
869	P398	1907	1901-1910	5
870	S330	1963	1961-1970	3
871	K423	1934	1931-1940	2
872	P394	1963	1961-1970	34
873	K636	1882	1881-1890	2
874	K635	1889	1881-1890	1
875	S004	1668	1661-1670	1
876	M945	1803	1801-1810	1
877	E071	1976	1971-1980	18
878	M893	1869	1861-1870	2
879	S429	1927	1921-1930	3
880	R793	1951	1951-1960	2
881	P922	1930	1921-1930	1
882	M244	1872	1871-1880	2
883	R104	1874	1871-1880	4
884	P559	1962	1961-1970	2
885	R722	1982	1981-1990	1
886	L395	1939	1931-1940	7
887	S523	1892	1891-1900	5
888	P489	1950	1941-1950	6
889	Q963	1671	1671-1680	1
890	K984	1916	1911-1920	1
891	Q990	2003	2001-2010	3
892	R437	1964	1961-1970	8
893	K262	1943	1941-1950	1
894	S588	1979	1971-1980	2
895	S364	1958	1951-1960	6
896	R873	1974	1971-1980	5
897	R679	1971	1971-1980	2
898	P724	1934	1931-1940	23
899	L736	1939	1931-1940	1
900	P654	1961	1961-1970	14
901	S381	1948	1941-1950	1
902	L644	1945	1941-1950	4
903	R657	1537	1531-1540	1
904	R176	1999	1991-2000	6
905	K374	1931	1931-1940	1
906	E072	1986	1981-1990	15
907	R140	2001	2001-2010	1
908	E176	2005	2001-2010	1
909	L743	1930	1921-1930	10
910	S767	1875	1871-1880	2
911	K489	1902	1901-1910	1
912	L765	1927	1921-1930	3
913	R095	2005	2001-2010	1
914	E050	1993	1991-2000	2
915	L763	1949	1941-1950	4
916	E120	2008	2001-2010	7
917	M332	1846	1841-1850	1
918	R191	1980	1971-1980	5
919	L825	1952	1951-1960	2
920	S352	1865	1861-1870	4
921	K947	1936	1931-1940	3
922	K884	1951	1951-1960	2
923	R075	2007	2001-2010	4
924	K368	1936	1931-1940	1
925	R175	2007	2001-2010	7
926	L855	1892	1891-1900	1
927	S447	1937	1931-1940	2
928	K643	1927	1921-1930	1
929	P765	1900	1891-1900	1
930	Q726	1656	1651-1660	1
931	R281	1825	1821-1830	2
932	M985	1845	1841-1850	6
933	S977	1878	1871-1880	1
934	L974	1816	1811-1820	1
935	R096	2003	2001-2010	51
936	S398	1928	1921-1930	1
937	R932	1942	1941-1950	1
938	K693	1925	1921-1930	12
939	R163	2006	2001-2010	6
940	M243	1875	1871-1880	1
941	L675	1929	1921-1930	1
942	P578	1947	1941-1950	7
943	P987	1949	1941-1950	1
944	P935	1911	1911-1920	7
945	K954	1936	1931-1940	6
946	R179	2001	2001-2010	5
947	S188	1985	1981-1990	25
948	E030	1991	1991-2000	5
949	5230	1371	1371-1380	1
950	K339	1942	1941-1950	9
951	R985	1896	1891-1900	1
952	R812	1965	1961-1970	4
953	M236	1873	1871-1880	2
954	L225	1924	1921-1930	7
955	S232	1979	1971-1980	3
956	N654	1707	1701-1710	1
957	K223	1902	1901-1910	1
958	S076	1982	1981-1990	2
959	P289	1967	1961-1970	11
960	S317	1987	1981-1990	6
961	L587	1888	1881-1890	2
962	E037	1985	1981-1990	11
963	P842	1966	1961-1970	7
964	R834	1866	1861-1870	1
965	R481	1834	1831-1840	1
966	L838	1875	1871-1880	3
967	R647	1900	1891-1900	1
968	K739	1926	1921-1930	5
969	L422	1929	1921-1930	1
970	P845	1960	1951-1960	4
971	K468	1923	1921-1930	1
972	P866	1963	1961-1970	16
973	R432	1849	1841-1850	2
974	K442	1921	1921-1930	1
975	K826	1940	1931-1940	1
976	R256	2007	2001-2010	15
977	R192	1982	1981-1990	2
978	P868	1962	1961-1970	8
979	P285	1908	1901-1910	12
980	K573	1951	1951-1960	1
981	P799	1960	1951-1960	6
982	L738	1943	1941-1950	7
983	L793	1957	1951-1960	9
984	E062	1947	1941-1950	2
985	P623	1952	1951-1960	2
986	P579	1945	1941-1950	5
987	S394	1967	1961-1970	3
988	S393	1847	1841-1850	1
989	R340	1971	1971-1980	1
990	K427	1947	1941-1950	1
991	P422	1955	1951-1960	18
992	R818	1987	1981-1990	1
993	M398	1823	1821-1830	2
994	M726	1836	1831-1840	1
995	P399	1959	1951-1960	13
996	R258	1796	1791-1800	13
997	P848	1846	1841-1850	3
998	S631	1953	1951-1960	4
999	R157	2006	2001-2010	3
1000	L953	1945	1941-1950	2
1001	Z152	1871	1871-1880	3
1002	P997	1963	1961-1970	4
1003	R507	1877	1871-1880	6
1004	K924	1934	1931-1940	1
1005	P383	1848	1841-1850	1
1006	S746	1580	1571-1580	1
1007	P537	1926	1921-1930	14
1008	L952	1907	1901-1910	1
1009	P364	1957	1951-1960	12
1010	M259	1858	1851-1860	1
1011	L488	1885	1881-1890	2
1012	R906	1936	1931-1940	5
1013	K325	1893	1891-1900	1
1014	L334	1933	1931-1940	2
1015	R089	2007	2001-2010	5
1016	R804	2008	2001-2010	39
1017	P376	1964	1961-1970	43
1018	K365	1928	1921-1930	1
1019	S583	1543	1541-1550	1
1020	S141	1850	1841-1850	1
1021	K942	1946	1941-1950	3
1022	L998	1874	1871-1880	3
1023	R061	1980	1971-1980	1
1024	M467	1805	1801-1810	1
1025	R781	1843	1841-1850	4
1026	L789	1949	1941-1950	24
1027	R159	1978	1971-1980	3
1028	S129	1989	1981-1990	14
1029	M634	1847	1841-1850	2
1030	P333	1949	1941-1950	5
1031	L586	1887	1881-1890	2
1032	L589	1893	1891-1900	3
1033	S165	2006	2001-2010	5
1034	M285	1851	1851-1860	1
1035	K554	1936	1931-1940	12
1036	R829	1836	1831-1840	1
1037	R616	1975	1971-1980	3
1038	R136	2008	2001-2010	10
1039	K295	1893	1891-1900	1
1040	E127	1995	1991-2000	3
1041	L747	1939	1931-1940	9
1042	L522	1897	1891-1900	1
1043	P527	1955	1951-1960	16
1044	E231	1955	1951-1960	3
1045	Z106	1881	1881-1890	1
1046	S988	1938	1931-1940	4
1047	K733	1919	1911-1920	1
1048	R158	2004	2001-2010	4
1049	L236	1928	1921-1930	1
1050	L699	1948	1941-1950	3
1051	K279	1922	1921-1930	2
1052	K399	1937	1931-1940	4
1053	P773	1942	1941-1950	15
1054	R008	1970	1961-1970	32
1055	P649	1965	1961-1970	3
1056	R078	2007	2001-2010	1
1057	S539	1983	1981-1990	1
1058	E280	1975	1971-1980	4
1059	M725	1836	1831-1840	1
1060	P366	1939	1931-1940	8
1061	Q687	1624	1621-1630	1
1062	S694	1988	1981-1990	5
1063	S161	1952	1951-1960	2
1064	L274	1948	1941-1950	2
1065	L878	1855	1851-1860	2
1066	R791	2009	2001-2010	9
1067	L269	1927	1921-1930	2
1068	Z139	1857	1851-1860	1
1069	R550	1961	1961-1970	5
1070	R494	1847	1841-1850	1
1071	S850	1961	1961-1970	3
1072	S649	1956	1951-1960	2
1073	P995	1905	1901-1910	2
1074	M655	1834	1831-1840	4
1075	P928	1957	1951-1960	8
1076	E292	1937	1931-1940	10
1077	M997	1836	1831-1840	2
1078	E105	2006	2001-2010	1
1079	S313	1982	1981-1990	4
1080	R497	1850	1841-1850	3
1081	K926	1937	1931-1940	1
1082	K985	1859	1851-1860	2
1083	P287	1916	1911-1920	4
1084	R121	1991	1991-2000	4
1085	L454	1951	1951-1960	7
1086	M853	1869	1861-1870	1
1087	N647	1760	1751-1760	1
1088	R853	1976	1971-1980	3
1089	R216	2004	2001-2010	5
1090	K997	1893	1891-1900	5
1091	R674	1985	1981-1990	3
1092	E266	1998	1991-2000	2
1093	R035	1977	1971-1980	1
1094	R071	2005	2001-2010	2
1095	P558	1962	1961-1970	7
1096	E017	1981	1981-1990	1
1097	6255	1480	1471-1480	1
1098	S383	1955	1951-1960	1
1099	P669	1893	1891-1900	4
1100	N243	1835	1831-1840	1
1101	Z158	1878	1871-1880	4
1102	L955	1946	1941-1950	3
1103	K772	1942	1941-1950	1
1104	L495	1889	1881-1890	3
1105	K937	1934	1931-1940	2
1106	L762	1942	1941-1950	3
1107	R495	1848	1841-1850	6
1108	R868	1976	1971-1980	2
1109	R488	1841	1841-1850	9
1110	K854	1878	1871-1880	2
1111	E047	2002	2001-2010	2
1112	P844	1943	1941-1950	4
1113	R887	1975	1971-1980	4
1114	K744	1918	1911-1920	1
1115	E114	1994	1991-2000	4
1116	E186	2012	2011-2020	3
1117	S123	1970	1961-1970	10
1118	P743	1920	1911-1920	6
1119	Q379	1699	1691-1700	1
1120	R162	1963	1961-1970	1
1121	L444	1945	1941-1950	20
1122	L839	1879	1871-1880	1
1123	R760	1990	1981-1990	4
1124	R461	1965	1961-1970	1
1125	P758	1920	1911-1920	2
1126	P576	1962	1961-1970	2
1127	P988	1963	1961-1970	2
1128	R439	1968	1961-1970	4
1129	0902	1400	1391-1400	1
1130	L257	1944	1941-1950	3
1131	R865	1948	1941-1950	10
1132	S202	1573	1571-1580	1
1133	L794	1957	1951-1960	7
1134	K248	1931	1931-1940	1
1135	K428	1913	1911-1920	4
1136	K689	1923	1921-1930	16
1137	P292	1967	1961-1970	2
1138	P596	1964	1961-1970	6
1139	R726	1856	1851-1860	2
1140	P864	1924	1921-1930	1
1141	R187	2009	2001-2010	1
1142	S405	1592	1591-1600	4
1143	R633	1843	1841-1850	10
1144	L387	1920	1911-1920	1
1145	R052	2006	2001-2010	2
1146	K987	1859	1851-1860	4
1147	N228	1835	1831-1840	1
1148	M222	1876	1871-1880	1
1149	R883	1960	1951-1960	2
1150	S370	1991	1991-2000	1
1151	R493	1846	1841-1850	6
1152	L287	1913	1911-1920	1
1153	M954	1855	1851-1860	3
1154	K528	1922	1921-1930	4
1155	P862	1961	1961-1970	1
1156	R283	2009	2001-2010	4
1157	S697	1935	1931-1940	6
1158	R182	1993	1991-2000	2
1159	P947	1965	1961-1970	16
1160	S404	1592	1591-1600	4
1161	P725	1963	1961-1970	3
1162	S139	1845	1841-1850	2
1163	L427	1893	1891-1900	3
1164	P675	1868	1861-1870	4
1165	P449	1923	1921-1930	1
1166	L822	1939	1931-1940	1
1167	P597	1936	1931-1940	6
1168	S552	1976	1971-1980	3
1169	S319	1844	1841-1850	6
1170	M238	1874	1871-1880	3
1171	P697	1952	1951-1960	8
1172	Q234	1946	1941-1950	4
1173	L296	1954	1951-1960	1
1174	Z115	1885	1881-1890	2
1175	P362	1957	1951-1960	15
1176	L525	1899	1891-1900	2
1177	M464	1801	1801-1810	1
1178	S983	1932	1931-1940	19
1179	K526	1922	1921-1930	1
1180	E270	2002	2001-2010	11
1181	Z134	1852	1851-1860	1
1182	S227	1962	1961-1970	2
1183	S522	1991	1991-2000	6
1184	P284	1908	1901-1910	8
1185	S075	1982	1981-1990	6
1186	L989	1879	1871-1880	1
1187	S996	1964	1961-1970	3
1188	7005	1387	1381-1390	3
1189	R041	1999	1991-2000	1
1190	E278	1961	1961-1970	6
1191	P343	1963	1961-1970	8
1192	E074	1887	1881-1890	3
1193	R009	1970	1961-1970	24
1194	S681	1929	1921-1930	5
1195	K359	1937	1931-1940	2
1196	P858	1961	1961-1970	53
1197	S326	1995	1991-2000	3
1198	P523	1951	1951-1960	36
1199	R527	1982	1981-1990	8
1200	R631	1578	1571-1580	2
1201	M959	1855	1851-1860	2
1202	P955	1923	1921-1930	3
1203	K625	1939	1931-1940	1
1204	P863	1934	1931-1940	2
1205	S396	1927	1921-1930	6
1206	R534	1975	1971-1980	1
1207	K695	1925	1921-1930	11
1208	R260	1994	1991-2000	1
1209	P779	1962	1961-1970	9
1210	E068	1958	1951-1960	4
1211	Z107	1882	1881-1890	2
1212	E118	2000	1991-2000	10
1213	E143	1990	1981-1990	3
1214	R837	1864	1861-1870	3
1215	M365	1831	1831-1840	1
1216	S619	1969	1961-1970	41
1217	S038	1984	1981-1990	4
1218	S982	1888	1881-1890	1
1219	P966	1956	1951-1960	9
1220	P753	1958	1951-1960	17
1221	S406	1845	1841-1850	3
1222	R051	2003	2001-2010	1
1223	K782	1931	1931-1940	10
1224	S793	1883	1881-1890	7
1225	P833	1969	1961-1970	3
1226	R480	1833	1831-1840	1
1227	M326	1846	1841-1850	3
1228	K967	1956	1951-1960	6
1229	M539	1860	1851-1860	1
1230	S975	1950	1941-1950	4
1231	Z131	1850	1841-1850	3
1232	E116	1975	1971-1980	1
1233	K372	1940	1931-1940	1
1234	S251	1962	1961-1970	15
1235	S644	1970	1961-1970	3
1236	Z108	1882	1881-1890	2
1237	L567	1911	1911-1920	1
1238	P969	1953	1951-1960	4
1239	E228	1946	1941-1950	2
1240	S790	1852	1851-1860	2
1241	R993	1604	1601-1610	2
1242	K735	1930	1921-1930	1
1243	P397	1961	1961-1970	1
1244	K893	1936	1931-1940	1
1245	L673	1929	1921-1930	1
1246	K864	1890	1881-1890	2
1247	E265	2007	2001-2010	7
1248	S316	1975	1971-1980	5
1249	R188	1985	1981-1990	10
1250	L283	1924	1921-1930	3
1251	P748	1955	1951-1960	6
1252	N223	1828	1821-1830	1
1253	R782	1843	1841-1850	5
1254	M688	1881	1881-1890	1
1255	R886	1961	1961-1970	5
1256	E043	2000	1991-2000	8
1257	S543	1966	1961-1970	232
1258	R088	1998	1991-2000	11
1259	R727	1987	1981-1990	8
1260	L557	1888	1881-1890	1
1261	R608	1902	1901-1910	3
1262	M348	1837	1831-1840	2
1263	R885	1959	1951-1960	1
1264	P948	1965	1961-1970	6
1265	P774	1898	1891-1900	6
1266	S511	1935	1931-1940	2
1267	L643	1932	1931-1940	1
1268	R031	2001	2001-2010	10
1269	E167	1965	1961-1970	28
1270	R778	1858	1851-1860	2
1271	S343	1951	1951-1960	4
1272	M274	1856	1851-1860	1
1273	R533	1879	1871-1880	4
1274	K936	1901	1901-1910	3
1275	R968	1990	1981-1990	3
1276	N999	1766	1761-1770	1
1277	S303	1979	1971-1980	2
1278	R811	1976	1971-1980	4
1279	S284	1992	1991-2000	1
1280	E089	1987	1981-1990	1
1281	S678	1926	1921-1930	3
1282	K277	1928	1921-1930	8
1283	R896	1959	1951-1960	5
1284	P329	1949	1941-1950	17
1285	R779	1858	1851-1860	2
1286	P777	1910	1901-1910	4
1287	L335	1933	1931-1940	1
1288	S551	1976	1971-1980	1
1289	R799	1881	1881-1890	1
1290	K529	1922	1921-1930	4
1291	M289	1874	1871-1880	1
1292	P989	1966	1961-1970	3
1293	S703	1983	1981-1990	22
1294	K582	1943	1941-1950	1
1295	R802	2009	2001-2010	20
1296	P728	1960	1951-1960	23
1297	Q279	1783	1781-1790	1
1298	Q789	1601	1601-1610	3
1299	L594	1925	1921-1930	2
1300	M989	1839	1831-1840	1
1301	Z117	1886	1881-1890	3
1302	N873	1770	1761-1770	1
1303	Z151	1872	1871-1880	6
1304	R856	1969	1961-1970	2
1305	S565	1976	1971-1980	1
1306	S256	1990	1981-1990	35
1307	L458	1882	1881-1890	2
1308	L597	1920	1911-1920	3
1309	5601	1461	1461-1470	1
1310	K777	1931	1931-1940	23
1311	K754	1925	1921-1930	5
1312	Q991	1986	1981-1990	5
1313	R521	1952	1951-1960	2
1314	R803	1923	1921-1930	2
1315	R298	2008	2001-2010	2
1316	P372	1964	1961-1970	23
1317	P944	1956	1951-1960	4
1318	P357	1961	1961-1970	19
1319	K599	1957	1951-1960	1
1320	R512	1955	1951-1960	4
1321	P585	1957	1951-1960	1
1322	R055	1986	1981-1990	1
1323	E144	1985	1981-1990	3
1324	P325	1967	1961-1970	15
1325	M845	1873	1871-1880	1
1326	S379	1934	1931-1940	2
1327	R243	2006	2001-2010	4
1328	P692	1963	1961-1970	9
1329	Q766	1655	1651-1660	1
1330	S602	1948	1941-1950	4
1331	S435	1930	1921-1930	1
1332	P733	1960	1951-1960	16
1333	R239	1983	1981-1990	30
1334	E085	1976	1971-1980	19
1335	L853	1892	1891-1900	3
1336	R866	1988	1981-1990	3
1337	K736	1936	1931-1940	1
1338	R177	1978	1971-1980	8
1339	R795	1975	1971-1980	6
1340	E106	2011	2011-2020	1
1341	Z120	1889	1881-1890	1
1342	K487	1903	1901-1910	7
1343	K943	1950	1941-1950	3
1344	P698	1952	1951-1960	4
1345	K973	1959	1951-1960	8
1346	0601	1456	1451-1460	1
1347	S252	1845	1841-1850	1
1348	M996	1836	1831-1840	1
1349	S754	1953	1951-1960	1
1350	R015	1948	1941-1950	2
1351	S266	1636	1631-1640	1
1352	R210	2006	2001-2010	12
1353	P327	1942	1941-1950	8
1354	K949	1936	1931-1940	1
1355	K972	1959	1951-1960	3
1356	M275	1864	1861-1870	9
1357	K583	1948	1941-1950	2
1358	E045	2000	1991-2000	4
1359	S509	1966	1961-1970	4
1360	L536	1898	1891-1900	1
1361	M966	1860	1851-1860	2
1362	K449	1904	1901-1910	4
1363	R294	2004	2001-2010	1
1364	R455	1986	1981-1990	3
1365	M268	1856	1851-1860	2
1366	Q532	1623	1621-1630	1
1367	E229	1946	1941-1950	2
1368	R183	1950	1941-1950	2
1369	R462	1964	1961-1970	1
1370	R915	1958	1951-1960	7
1371	P772	1959	1951-1960	1
1372	L633	1942	1941-1950	4
1373	K343	1956	1951-1960	3
1374	L494	1889	1881-1890	3
1375	M653	1834	1831-1840	2
1376	M337	1842	1841-1850	2
1377	L598	1935	1931-1940	5
1378	P356	1961	1961-1970	50
1379	L693	1958	1951-1960	3
1380	K982	1939	1931-1940	2
1381	K496	1914	1911-1920	3
1382	S566	1976	1971-1980	3
1383	R870	1985	1981-1990	11
1384	P795	1928	1921-1930	14
1385	S685	1972	1971-1980	3
1386	5502	1392	1391-1400	3
1387	R181	1991	1991-2000	7
1388	S335	1845	1841-1850	1
1389	R867	1958	1951-1960	2
1390	R143	1997	1991-2000	2
1391	S662	1851	1851-1860	13
1392	K366	1929	1921-1930	2
1393	S695	1979	1971-1980	3
1394	P562	1964	1961-1970	3
1395	R627	1933	1931-1940	2
1396	R496	1849	1841-1850	1
1397	P837	1962	1961-1970	1
1398	S222	1980	1971-1980	1
1399	E033	1977	1971-1980	10
1400	P539	1964	1961-1970	2
1401	Q793	1602	1601-1610	1
1402	L453	1951	1951-1960	51
1403	E183	2009	2001-2010	1
1404	L456	1880	1871-1880	2
1405	E249	2012	2011-2020	1
1406	M382	1828	1821-1830	4
1407	R156	2008	2001-2010	2
1408	E082	1879	1871-1880	2
1409	K298	1955	1951-1960	1
1410	K444	1922	1921-1930	4
1411	S142	1845	1841-1850	1
1412	R348	1980	1971-1980	4
1413	E041	1986	1981-1990	2
1414	E038	1992	1991-2000	2
1415	P957	1960	1951-1960	4
1416	R040	2001	2001-2010	1
1417	R930	1942	1941-1950	1
1418	Z163	1880	1871-1880	3
1419	L937	1869	1861-1870	1
1420	R064	1981	1981-1990	13
1421	P667	1954	1951-1960	21
1422	P956	1945	1941-1950	15
1423	L795	1949	1941-1950	39
1424	S146	1846	1841-1850	1
1425	P975	1948	1941-1950	1
1426	R205	1975	1971-1980	8
1427	S500	1951	1951-1960	2
1428	S595	1961	1961-1970	1
1429	K446	1922	1921-1930	2
1430	M679	1813	1811-1820	2
1431	S984	1936	1931-1940	21
1432	K578	1946	1941-1950	8
1433	P427	1960	1951-1960	27
1434	S225	1950	1941-1950	2
1435	K538	1913	1911-1920	1
1436	S358	1554	1551-1560	1
1437	S208	1982	1981-1990	1
1438	S150	1846	1841-1850	1
1439	R548	1979	1971-1980	7
1440	S301	1987	1981-1990	1
1441	R579	1518	1511-1520	1
1442	E097	1989	1981-1990	1
1443	L672	1938	1931-1940	4
1444	E098	1984	1981-1990	1
1445	S731	2002	2001-2010	2
1446	R230	1983	1981-1990	44
1447	P798	1954	1951-1960	11
1448	K757	1866	1861-1870	1
1449	M698	1866	1861-1870	4
1450	P829	1961	1961-1970	4
1451	E090	1992	1991-2000	2
1452	P722	1949	1941-1950	9
1453	K658	1910	1901-1910	2
1454	P293	1967	1961-1970	2
1455	R016	1962	1961-1970	4
1456	P757	1920	1911-1920	3
1457	L266	1905	1901-1910	1
1458	6254	1486	1481-1490	8
1459	P298	1966	1961-1970	11
1460	K347	1929	1921-1930	2
1461	R670	1980	1971-1980	2
1462	S632	1986	1981-1990	5
1463	M662	1833	1831-1840	1
1464	P736	1960	1951-1960	25
1465	R047	2001	2001-2010	1
1466	P588	1936	1931-1940	2
1467	S655	1937	1931-1940	1
1468	P679	1961	1961-1970	2
1469	R103	1880	1871-1880	9
1470	P564	1957	1951-1960	2
1471	R006	1970	1961-1970	53
1472	K235	1920	1911-1920	2
1473	P894	1811	1811-1820	2
1474	S017	1566	1561-1570	1
1475	E061	1971	1971-1980	1
1476	R607	1938	1931-1940	2
1477	K629	1929	1921-1930	1
1478	S532	1713	1711-1720	1
1479	S321	1985	1981-1990	6
1480	L623	1920	1911-1920	2
1481	R442	1966	1961-1970	4
1482	S513	1981	1981-1990	2
1483	R273	1859	1851-1860	2
1484	E259	2012	2011-2020	2
1485	R765	1987	1981-1990	2
1486	Q529	1623	1621-1630	5
1487	P694	1958	1951-1960	8
1488	R074	2003	2001-2010	6
1489	S291	1969	1961-1970	9
1490	R603	1863	1861-1870	1
1491	P322	1967	1961-1970	16
1492	P828	1967	1961-1970	7
1493	R928	1895	1891-1900	2
1494	Z148	1868	1861-1870	4
1495	S289	1978	1971-1980	30
1496	R720	1990	1981-1990	12
1497	M922	1863	1861-1870	1
1498	R072	2003	2001-2010	4
1499	R217	2008	2001-2010	10
1500	K966	1954	1951-1960	26
1501	S386	1981	1981-1990	4
1502	K697	1927	1921-1930	10
1503	E165	1955	1951-1960	49
1504	S749	1967	1961-1970	4
1505	5211	1347	1341-1350	1
1506	N283	1783	1781-1790	1
1507	R715	1843	1841-1850	7
1508	R825	1973	1971-1980	4
1509	K899	1939	1931-1940	5
1510	M262	1863	1861-1870	1
1511	K634	1889	1881-1890	1
1512	P696	1952	1951-1960	3
1513	6209	1441	1441-1450	2
1514	S121	1977	1971-1980	7
1515	P735	1960	1951-1960	5
1516	R780	1843	1841-1850	1
1517	P734	1960	1951-1960	15
1518	R206	2009	2001-2010	9
1519	Q884	1610	1601-1610	2
1520	R520	1993	1991-2000	8
1521	R139	2004	2001-2010	3
1522	E232	1946	1941-1950	3
1523	R261	1976	1971-1980	2
1524	M496	1805	1801-1810	1
1525	R686	1845	1841-1850	1
1526	E129	1985	1981-1990	2
1527	R816	1953	1951-1960	1
1528	R083	2005	2001-2010	2
1529	S665	1840	1831-1840	1
1530	R046	2002	2001-2010	6
1531	S323	1956	1951-1960	1
1532	E258	1995	1991-2000	1
1533	K595	1922	1921-1930	1
1534	M865	1840	1831-1840	10
1535	K977	1934	1931-1940	5
1536	M443	1824	1821-1830	1
1537	E066	1952	1951-1960	10
1538	E100	1996	1991-2000	1
1539	R583	1973	1971-1980	2
1540	L545	1868	1861-1870	6
1541	K395	1942	1941-1950	2
1542	S365	1879	1871-1880	7
1543	E149	1871	1871-1880	1
1544	P444	1945	1941-1950	9
1545	P484	1957	1951-1960	6
1546	R710	1842	1841-1850	1
1547	R086	2007	2001-2010	2
1548	R563	1870	1861-1870	4
1549	L223	1946	1941-1950	2
1550	S318	1985	1981-1990	69
1551	K547	1939	1931-1940	4
1552	R732	1886	1881-1890	3
1553	L282	1939	1931-1940	2
1554	K237	1923	1921-1930	1
1555	P874	1957	1951-1960	7
1556	R836	1877	1871-1880	3
1557	M567	1789	1781-1790	1
1558	L782	1907	1901-1910	2
1559	S187	1984	1981-1990	34
1560	P544	1959	1951-1960	1
1561	R253	1984	1981-1990	4
1562	K955	1936	1931-1940	3
1563	S788	1869	1861-1870	6
1564	K839	1860	1851-1860	1
1565	M233	1877	1871-1880	1
1566	R150	1986	1981-1990	11
1567	R558	1972	1971-1980	1
1568	S403	1861	1861-1870	1
1569	L272	1928	1921-1930	2
1570	E042	1999	1991-2000	1
1571	R458	1968	1961-1970	1
1572	S249	1989	1981-1990	3
1573	R004	2002	2001-2010	16
1574	L978	1839	1831-1840	1
1575	K357	1927	1921-1930	1
1576	P447	1950	1941-1950	5
1577	K457	1908	1901-1910	2
1578	K552	1924	1921-1930	1
1579	L876	1945	1941-1950	1
1580	R248	1957	1951-1960	4
1581	R964	1979	1971-1980	1
1582	M728	1845	1841-1850	2
1583	S657	1836	1831-1840	4
1584	K426	1944	1941-1950	2
1585	P553	1959	1951-1960	2
1586	S372	1993	1991-2000	1
1587	L457	1882	1881-1890	2
1588	S346	1939	1931-1940	5
1589	R525	1977	1971-1980	1
1590	M538	1803	1801-1810	1
1591	S702	1993	1991-2000	2
1592	S391	1943	1941-1950	1
1593	E117	1985	1981-1990	4
1594	L834	1848	1841-1850	7
1595	Z150	1870	1861-1870	3
1596	K774	1942	1941-1950	3
1597	R457	1966	1961-1970	10
1598	K627	1939	1931-1940	4
1599	R813	1985	1981-1990	3
1600	R249	2004	2001-2010	1
1601	R208	1994	1991-2000	2
1602	K755	1925	1921-1930	3
1603	R129	2008	2001-2010	1
1604	L398	1937	1931-1940	4
1605	R032	2001	2001-2010	7
1606	S415	1957	1951-1960	9
1607	E161	2012	2011-2020	20
1608	R557	1982	1981-1990	1
1609	S647	1950	1941-1950	5
1610	Q533	1623	1621-1630	7
1611	P373	1964	1961-1970	36
1612	R721	1985	1981-1990	3
1613	R925	1891	1891-1900	1
1614	S400	1979	1971-1980	2
1615	P479	1911	1911-1920	1
1616	M379	1828	1821-1830	1
1617	L739	1956	1951-1960	3
1618	S668	1886	1881-1890	2
1619	K996	1923	1921-1930	1
1620	E146	1950	1941-1950	1
1621	P565	1964	1961-1970	1
1622	R433	1967	1961-1970	1
1623	R042	2004	2001-2010	3
1624	K362	1937	1931-1940	3
1625	K883	1948	1941-1950	1
1626	K928	1938	1931-1940	3
1627	M297	1854	1851-1860	2
1628	P598	1965	1961-1970	6
1629	P884	1924	1921-1930	5
1630	P633	1964	1961-1970	7
1631	S990	1884	1881-1890	1
1632	S671	1924	1921-1930	2
1633	K383	1939	1931-1940	2
1634	K266	1889	1881-1890	2
1635	K587	1957	1951-1960	1
1636	L432	1956	1951-1960	1
1637	P737	1960	1951-1960	13
1638	P497	1950	1941-1950	5
1639	E290	1934	1931-1940	4
1640	Z133	1852	1851-1860	2
1641	L753	1955	1951-1960	28
1642	L692	1958	1951-1960	2
1643	S312	1995	1991-2000	1
1644	E107	1995	1991-2000	2
1645	R451	1987	1981-1990	3
1646	S689	1985	1981-1990	32
1647	M735	1857	1851-1860	3
1648	R118	1994	1991-2000	2
1649	E164	2009	2001-2010	1
1650	Q769	1654	1651-1660	1
1651	R797	1994	1991-2000	1
1652	S669	1948	1941-1950	16
1653	P822	1961	1961-1970	1
1654	P495	1949	1941-1950	1
1655	P457	1949	1941-1950	5
1656	Q239	1968	1961-1970	9
1657	Z122	1890	1881-1890	1
1658	S080	1926	1921-1930	1
1659	P536	1951	1951-1960	5
1660	K779	1931	1931-1940	17
1661	R898	1903	1901-1910	3
1662	0701	1496	1491-1500	1
1663	E007	1948	1941-1950	4
1664	0811	1377	1371-1380	1
1665	E051	1910	1901-1910	3
1666	L464	1884	1881-1890	2
1667	P429	1966	1961-1970	18
1668	R499	1852	1851-1860	1
1669	R231	1980	1971-1980	9
1670	R165	2005	2001-2010	38
1671	Z118	1887	1881-1890	1
1672	L668	1929	1921-1930	8
1673	M226	1879	1871-1880	1
1674	M559	1797	1791-1800	3
1675	R913	1930	1921-1930	2
1676	K226	1907	1901-1910	1
1677	S683	1987	1981-1990	53
1678	M958	1855	1851-1860	3
1679	L783	1907	1901-1910	2
1680	R199	1999	1991-2000	10
1681	S002	1951	1951-1960	3
1682	P556	1872	1871-1880	2
1683	S299	1985	1981-1990	3
1684	S245	1593	1591-1600	1
1685	K983	1916	1911-1920	2
1686	0301	1489	1481-1490	4
1687	K867	1896	1891-1900	1
1688	L973	1816	1811-1820	3
1689	P442	1964	1961-1970	25
1690	R278	1821	1821-1830	2
1691	L748	1955	1951-1960	11
1692	R767	1946	1941-1950	12
1693	L777	1952	1951-1960	16
1694	R745	1963	1961-1970	6
1695	S247	1975	1971-1980	3
1696	K494	1909	1901-1910	2
1697	P923	1938	1931-1940	7
1698	R013	1945	1941-1950	3
1699	K662	1910	1901-1910	4
1700	M239	1874	1871-1880	6
1701	M229	1877	1871-1880	1
1702	R595	1935	1931-1940	7
1703	M442	1824	1821-1830	1
1704	E123	2002	2001-2010	5
1705	P954	1957	1951-1960	8
1706	S397	1843	1841-1850	1
1707	M272	1859	1851-1860	1
1708	L297	1954	1951-1960	2
1709	L986	1877	1871-1880	2
1710	K834	1848	1841-1850	1
1711	S502	1952	1951-1960	3
1712	P674	1962	1961-1970	6
1713	S667	1881	1881-1890	2
1714	P472	1965	1961-1970	24
1715	Z143	1861	1861-1870	2
1716	E192	1973	1971-1980	3
1717	R044	1997	1991-2000	3
1718	S333	1837	1831-1840	3
1719	R020	1972	1971-1980	1
1720	M295	1851	1851-1860	1
1721	R092	2006	2001-2010	2
1722	K396	1938	1931-1940	1
1723	E185	1998	1991-2000	8
1724	S739	1862	1861-1870	24
1725	K785	1928	1921-1930	3
1726	6225	1450	1441-1450	4
1727	L442	1859	1851-1860	4
1728	K473	1936	1931-1940	1
1729	R344	1979	1971-1980	1
1730	S166	1923	1921-1930	3
1731	K349	1936	1931-1940	1
1732	R541	1924	1921-1930	2
1733	L438	1942	1941-1950	1
1734	S355	1870	1861-1870	5
1735	S521	1950	1941-1950	1
1736	S597	1991	1991-2000	30
1737	P423	1941	1941-1950	1
1738	S686	1979	1971-1980	1
1739	M344	1840	1831-1840	6
1740	E044	1983	1981-1990	2
1741	M387	1815	1811-1820	1
1742	R649	1922	1921-1930	2
1743	R062	1996	1991-2000	21
1744	L829	1859	1851-1860	1
1745	P655	1943	1941-1950	9
1746	K964	1954	1951-1960	11
1747	M363	1825	1821-1830	1
1748	E070	1975	1971-1980	8
1749	K354	1939	1931-1940	2
1750	K556	1944	1941-1950	7
1751	E110	1989	1981-1990	3
1752	5202	1353	1351-1360	1
1753	P888	1901	1901-1910	1
1754	P266	1911	1911-1920	9
1755	P763	1966	1961-1970	2
1756	S373	1986	1981-1990	1
1757	L796	1949	1941-1950	19
1758	P859	1961	1961-1970	18
1759	S226	1978	1971-1980	16
1760	P569	1954	1951-1960	10
1761	Z160	1878	1871-1880	2
1762	E056	2011	2011-2020	7
1763	M873	1859	1851-1860	4
1764	Z155	1874	1871-1880	1
1765	K723	1908	1901-1910	1
1766	P592	1964	1961-1970	19
1767	L879	1867	1861-1870	2
1768	K768	1926	1921-1930	3
1769	P846	1965	1961-1970	19
1770	E175	2011	2011-2020	1
1771	R054	2006	2001-2010	4
1772	M869	1848	1841-1850	3
1773	R358	1669	1661-1670	1
1774	L345	1919	1911-1920	2
1775	S530	1874	1871-1880	2
1776	L533	1859	1851-1860	2
1777	S729	1864	1861-1870	5
1778	L562	1929	1921-1930	1
1779	P328	1942	1941-1950	3
1780	K797	1848	1841-1850	2
1781	K886	1904	1901-1910	1
1782	K925	1935	1931-1940	1
1783	R077	2005	2001-2010	2
1784	R731	1885	1881-1890	1
1785	R904	1909	1901-1910	2
1786	Q882	1612	1611-1620	1
1787	P642	1912	1911-1920	1
1788	S388	1938	1931-1940	4
1789	L977	1839	1831-1840	2
1790	6207	1404	1401-1410	1
1791	M874	1859	1851-1860	1
1792	E032	1993	1991-2000	5
1793	P433	1960	1951-1960	23
1794	P339	1968	1961-1970	20
1795	5701	1456	1451-1460	2
1796	P745	1959	1951-1960	7
1797	M967	1864	1861-1870	3
1798	L592	1891	1891-1900	1
1799	L572	1915	1911-1920	1
1800	R872	1967	1961-1970	4
1801	R038	1992	1991-2000	2
1802	P482	1911	1911-1920	3
1803	M245	1872	1871-1880	1
1804	P983	1945	1941-1950	4
1805	M665	1839	1831-1840	1
1806	R022	1991	1991-2000	3
1807	S375	1870	1861-1870	10
1808	L459	1883	1881-1890	4
1809	P726	1963	1961-1970	2
1810	R903	1912	1911-1920	2
1811	S086	1624	1621-1630	1
1812	R021	1967	1961-1970	2
1813	S768	1874	1871-1880	3
1814	K282	1929	1921-1930	3
1815	K626	1939	1931-1940	1
1816	0401	1385	1381-1390	1
1817	R769	1984	1981-1990	4
1818	R131	1995	1991-2000	1
1819	M452	1810	1801-1810	1
1820	R002	1997	1991-2000	16
1821	Q981	2002	2001-2010	1
1822	P574	1949	1941-1950	1
1823	L744	1930	1921-1930	4
1824	L447	1926	1921-1930	2
1825	M866	1842	1841-1850	1
1826	R160	1925	1921-1930	2
1827	Q245	1941	1941-1950	1
1828	E020	1966	1961-1970	9
1829	S815	1887	1881-1890	2
1830	R515	1964	1961-1970	2
1831	R048	1987	1981-1990	3
1832	S820	1582	1581-1590	1
1833	Z154	1874	1871-1880	2
1834	R610	1934	1931-1940	2
1835	M799	1839	1831-1840	1
1836	P889	1922	1921-1930	4
1837	R807	1969	1961-1970	5
1838	K632	1931	1931-1940	2
1839	P967	1939	1931-1940	1
1840	P583	1942	1941-1950	1
1841	P375	1964	1961-1970	48
1842	P274	1963	1961-1970	3
1843	S327	1995	1991-2000	1
1844	K425	1940	1931-1940	1
1845	L228	1943	1941-1950	20
1846	M837	1835	1831-1840	1
1847	0821	1364	1361-1370	1
1848	M754	1843	1841-1850	3
1849	L226	1924	1921-1930	2
1850	R012	1975	1971-1980	7
1851	R763	1985	1981-1990	4
1852	E135	1954	1951-1960	1
1853	L235	1945	1941-1950	5
1854	K345	1924	1921-1930	1
1855	R549	1961	1961-1970	1
1856	M327	1846	1841-1850	4
1857	M863	1872	1871-1880	1
1858	P554	1960	1951-1960	1
1859	P885	1956	1951-1960	7
1860	K688	1928	1921-1930	4
1861	L632	1932	1931-1940	23
1862	L273	1929	1921-1930	2
1863	R106	1879	1871-1880	1
1864	L243	1929	1921-1930	17
1865	P959	1949	1941-1950	9
1866	6304	1421	1421-1430	1
1867	S040	1949	1941-1950	1
1868	R826	1966	1961-1970	2
1869	S124	1975	1971-1980	6
1870	R912	1927	1921-1930	1
1871	K657	1910	1901-1910	1
1872	P424	1936	1931-1940	2
1873	E064	2006	2001-2010	24
1874	S332	1835	1831-1840	3
1875	K527	1922	1921-1930	4
1876	K764	1913	1911-1920	2
1877	P478	1964	1961-1970	7
1878	R063	1964	1961-1970	3
1879	M349	1837	1831-1840	1
1880	R643	1867	1861-1870	28
1881	S230	1952	1951-1960	3
1882	K432	1913	1911-1920	5
1883	K586	1957	1951-1960	9
1884	6402	1460	1451-1460	1
1885	R766	1947	1941-1950	6
1886	P678	1933	1931-1940	3
1887	Z159	1877	1871-1880	5
1888	L446	1945	1941-1950	11
1889	R079	1994	1991-2000	3
1890	R448	1994	1991-2000	10
1891	S529	1955	1951-1960	6
1892	R120	1990	1981-1990	9
1893	S997	1963	1961-1970	36
1894	L259	1941	1941-1950	1
1895	M823	1873	1871-1880	5
1896	K435	1918	1911-1920	3
1897	S210	1956	1951-1960	1
1898	P439	1931	1931-1940	21
1899	E262	1995	1991-2000	2
1900	P684	1958	1951-1960	1
1901	S835	1732	1731-1740	1
1902	R446	1850	1841-1850	1
1903	L869	1870	1861-1870	1
1904	M486	1804	1801-1810	4
1905	R339	1962	1961-1970	2
1906	M395	1823	1821-1830	3
1907	R746	1963	1961-1970	9
1908	R965	1961	1961-1970	1
1909	Q980	1965	1961-1970	2
1910	P276	1961	1961-1970	4
1911	R838	1845	1841-1850	1
1912	E081	1884	1881-1890	2
1913	E264	2001	2001-2010	2
1914	M743	1863	1861-1870	3
1915	E277	1961	1961-1970	1
1916	E111	1976	1971-1980	3
1917	R090	1974	1971-1980	3
1918	L523	1897	1891-1900	1
1919	R097	2003	2001-2010	71
1920	E112	2008	2001-2010	2
1921	S663	1835	1831-1840	9
1922	R698	1950	1941-1950	2
1923	L465	1885	1881-1890	3
1924	P438	1966	1961-1970	8
1925	L873	1870	1861-1870	3
1926	L573	1922	1921-1930	1
1927	S885	1993	1991-2000	5
1928	R805	1998	1991-2000	4
1929	P483	1875	1871-1880	5
1930	R958	1933	1931-1940	1
1931	P286	1967	1961-1970	13
1932	K889	1930	1921-1930	7
1933	7104	1494	1491-1500	1
1934	L439	1944	1941-1950	1
1935	P485	1968	1961-1970	4
1936	R588	1924	1921-1930	1
1937	R942	1928	1921-1930	27
1938	K694	1925	1921-1930	15
1939	N255	1828	1821-1830	2
1940	L595	1928	1921-1930	3
1941	E125	1876	1871-1880	2
1942	M267	1856	1851-1860	2
1943	S639	1961	1961-1970	1
1944	E104	2002	2001-2010	6
1945	P445	1968	1961-1970	5
1946	L292	1911	1911-1920	1
1947	K588	1904	1901-1910	1
1948	S981	1888	1881-1890	1
1949	L498	1896	1891-1900	3
1950	R740	1920	1911-1920	1
1951	P693	1959	1951-1960	1
1952	R073	2005	2001-2010	5
1953	S331	1992	1991-2000	16
1954	M872	1859	1851-1860	2
1955	P538	1953	1951-1960	1
1956	R532	1983	1981-1990	2
1957	L833	1853	1851-1860	2
1958	L252	1921	1921-1930	2
1959	P459	1948	1941-1950	18
1960	P769	1963	1961-1970	17
1961	R568	1550	1541-1550	5
1962	L374	1883	1881-1890	2
1963	M687	1830	1821-1830	1
1964	L376	1888	1881-1890	1
1965	P775	1893	1891-1900	1
1966	S368	1942	1941-1950	4
1967	M223	1873	1871-1880	3
1968	R547	1972	1971-1980	2
1969	R559	1981	1981-1990	1
1970	E255	2013	2011-2020	2
1971	R444	1865	1861-1870	1
1972	L982	1871	1871-1880	1
1973	R785	1852	1851-1860	1
1974	S825	1870	1861-1870	1
1975	L734	1946	1941-1950	1
1976	L593	1891	1891-1900	4
1977	K992	1948	1941-1950	2
1978	R832	1984	1981-1990	13
1979	P732	1960	1951-1960	5
1980	K465	1929	1921-1930	1
1981	K838	1860	1851-1860	1
1982	K225	1906	1901-1910	1
1983	S769	1875	1871-1880	1
1984	P584	1947	1941-1950	2
1985	R619	1970	1961-1970	29
1986	S167	1887	1881-1890	2
1987	K995	1948	1941-1950	5
1988	P344	1963	1961-1970	10
1989	P729	1960	1951-1960	13
1990	E006	1981	1981-1990	61
1991	P682	1966	1961-1970	3
1992	L642	1936	1931-1940	3
1993	N848	1749	1741-1750	1
1994	M867	1842	1841-1850	4
1995	E091	2011	2011-2020	5
1996	P897	1959	1951-1960	6
1997	P659	1938	1931-1940	2
1998	E021	1978	1971-1980	4
[truncated: 57 more rows]
