# Supplementary material for: Frequency patterns of semantic change: corpus-based evidence of a near-critical dynamics in language change
Source: R Soc Open Sci. 2017 Nov 8;4(11):170830. doi: 10.1098/rsos.170830 (PMC5717648; doi:10.1098/rsos.170830)
Supplement: full_data.zip [file rsos170830supp2.gz › a_partir_de.csv]

	Decade	Occurrences	Nombre de mots	Frequence	Average frequency	Normalized average frequency
0	1321-1330	0	247971	0.0	0.0	0.0
1	1331-1340	0	187017	0.0	0.0	0.0
2	1341-1350	1	589308	0.16969055230880967	0.033938110461761935	0.0002687287747863222
3	1351-1360	2	318194	0.6285473641866284	0.15964758329908763	0.0012641216282768218
4	1361-1370	2	662712	0.30179021958256375	0.22000562721560035	0.0017420487423528545
5	1371-1380	3	971929	0.3086645217912008	0.2817385315738405	0.0022308622775342657
6	1381-1390	4	241822	1.6541092208318515	0.6125603757402108	0.004850376082097588
7	1391-1400	14	1263737	1.1078254415277864	0.8001873535840062	0.006336044175777484
8	1401-1410	2	765291	0.2613384973820416	0.7267455802230888	0.005754517464216728
9	1411-1420	5	324443	1.5411027514848525	0.9746080866035467	0.007717142570588941
10	1421-1430	1	298510	0.33499715252420353	0.9798746127501472	0.007758843982349936
11	1431-1440	0	213190	0.0	0.6490527685837768	0.005139330177786613
12	1441-1450	6	386463	1.5525418992245053	0.7379960601231206	0.0058436010236181885
13	1451-1460	26	694796	3.7421055964628467	1.4341494799392815	0.01135588361758535
14	1461-1470	7	537606	1.3020688013154615	1.3863426899054034	0.010977339852553239
15	1471-1480	2	183566	1.0895263828813615	1.5372485359768349	0.012172242649765828
16	1481-1490	21	457731	4.587847447518302	2.4548180254804954	0.01943774215285244
17	1491-1500	9	626697	1.4361006993810406	2.4315297855118025	0.019253341191556497
18	1501-1510	1	162065	0.6170363742942646	1.8065159410780858	0.014304356043181744
19	1511-1520	1	216624	0.4616293670138119	1.6384280542177563	0.012973402396151471
20	1521-1530	0	252956	0.0	1.420522777641484	0.011247984651996475
21	1531-1540	1	194542	0.5140278191855743	0.6057588519749384	0.004796520250902123
22	1541-1550	9	957168	0.9402738077328118	0.5065934736452925	0.004011308868855005
23	1551-1560	2	1949051	0.10261404139758272	0.4037090070659561	0.003196648999102963
24	1561-1570	4	480126	0.8331146407401391	0.4780060618112216	0.003784948000440204
25	1571-1580	4	945849	0.42290048411532916	0.5625861586342874	0.004454670194201694
26	1581-1590	1	842175	0.1187401668299344	0.48352862816315945	0.0038286767899703257
27	1591-1600	9	676127	1.3311108711824848	0.561696040853094	0.004447622062838425
28	1601-1610	24	2099839	1.1429447686227372	0.7697621862981249	0.00609513159059936
29	1611-1620	2	794187	0.2518298587108577	0.6535052298922687	0.005174585660662203
30	1621-1630	18	2095458	0.8590007530573269	0.7407252836806683	0.005865211563885717
31	1631-1640	7	2094158	0.33426322178173756	0.7838298946710288	0.0062065225308628475
32	1641-1650	2	1247594	0.16030856191998358	0.5496694328185285	0.004352392964989696
33	1651-1660	4	2303221	0.17366983020734875	0.3558144451354509	0.0028174102385652
34	1661-1670	2	2481229	0.0806052162053563	0.3215695166343506	0.0025462520169218807
35	1671-1680	1	2015147	0.049624171338368855	0.159694200290559	0.001264490750977876
36	1681-1690	0	1684489	0.0	0.09284155593421148	0.0007351380862398545
37	1691-1700	3	1871214	0.16032372566686653	0.09284458868358808	0.0007351621001585177
38	1701-1710	1	809750	0.1234949058351343	0.08280960380914519	0.0006557030744904071
39	1711-1720	2	1714151	0.11667583544273522	0.09002372765662099	0.0007128259560036024
40	1721-1730	1	1125965	0.08881270732216365	0.09786143485337992	0.0007748864957172686
41	1731-1740	3	2909061	0.1031260602648071	0.11848664690634134	0.0009382010671323519
42	1741-1750	1	2136771	0.04679958685324726	0.0957818191436175	0.0007584196808561259
43	1751-1760	2	2483475	0.08053231862611863	0.08718930170181437	0.0006903824020256656
44	1761-1770	3	3287236	0.0912620815785663	0.08210655092898059	0.0006501361605837093
45	1771-1780	3	3011727	0.09961062207829594	0.08426613388020705	0.0006672361721234321
46	1781-1790	4	2767020	0.14455985139247277	0.09255289210574018	0.0007328523880706055
47	1791-1800	19	2497443	0.7607781238650893	0.2353485995081086	0.0018635374784565254
48	1801-1810	18	1436685	1.2528842439365624	0.46981898457019733	0.003720121078548359
49	1811-1820	32	1624933	1.9693119654779614	0.8454289613500763	0.006694276312420373
50	1821-1830	31	3062877	1.012120303884224	1.027930897711262	0.008139363298324615
51	1831-1840	102	7375086	1.3830347198663173	1.2756258714060307	0.010100661847244178
52	1841-1850	194	11919516	1.6275828649418316	1.448986819621379	0.011473368653128238
53	1851-1860	158	5771056	2.7378004995966077	1.7459700707533883	0.013824941681882537
54	1861-1870	234	6858196	3.4119759773561444	2.034502873129025	0.016109602360190774
55	1871-1880	182	5715634	3.184248676524774	2.4689285476571348	0.01954947210141265
56	1881-1890	168	7679389	2.1876740454221033	2.629856412768292	0.020823731258209997
57	1891-1900	109	4613910	2.3624214603232403	2.776824131844574	0.021987451174939242
58	1901-1910	139	4804354	2.893208951713383	2.807905822267929	0.022233562242176378
59	1911-1920	159	5036866	3.15672483643599	2.756855594083898	0.021829336282457326
60	1921-1930	628	11280218	5.5672682921553465	3.2334595172100125	0.025603181867182495
61	1931-1940	665	10897083	6.102550563302124	4.016434820786016	0.03180293757411835
62	1941-1950	951	12300750	7.731235900249984	5.090197708771365	0.040305207776357106
63	1951-1960	1365	9976887	13.68162233369988	7.247880385168665	0.057390172558330316
64	1961-1970	2536	13891857	18.255298769631732	10.267595171807812	0.08130088072023513
65	1971-1980	465	10280590	4.523086710003998	10.058758855377542	0.07964727282393148
66	1981-1990	1076	15628128	6.8850216737410905	10.215253077465338	0.08088642550481437
67	1991-2000	633	10606407	5.968090796440303	9.8626240567034	0.07809423809620115
68	2001-2010	790	11205157	7.050325131544342	8.536364616272293	0.0675926494801406
69	2011-2020	117	2099905	5.571680623647261	5.999640987075399	0.04750636230709203
