# Supplementary material for: Frequency patterns of semantic change: corpus-based evidence of a near-critical dynamics in language change
Source: R Soc Open Sci. 2017 Nov 8;4(11):170830. doi: 10.1098/rsos.170830 (PMC5717648; doi:10.1098/rsos.170830)
Supplement: full_data.zip [file rsos170830supp2.gz › a_peine_complet.csv]

	Cote	Date	Decade	Occurrences
0	Q676	1646	1641-1650	1
1	R777	1874	1871-1880	10
2	M247	1874	1871-1880	7
3	P634	1931	1931-1940	1
4	K946	1936	1931-1940	11
5	S872	1937	1931-1940	4
6	Q823	1648	1641-1650	6
7	N684	1751	1751-1760	2
8	P354	1936	1931-1940	5
9	R694	1842	1841-1850	6
10	R531	1930	1921-1930	6
11	K394	1936	1931-1940	1
12	L293	1945	1941-1950	18
13	S600	1968	1961-1970	7
14	K783	1923	1921-1930	8
15	S670	1976	1971-1980	41
16	L386	1920	1911-1920	24
17	7001	1394	1391-1400	5
18	M483	1805	1801-1810	16
19	K738	1935	1931-1940	6
20	0205	1412	1411-1420	5
21	L286	1946	1941-1950	11
22	5224	1365	1361-1370	1
23	Q765	1655	1651-1660	12
24	N374	1780	1771-1780	10
25	R190	1899	1891-1900	8
26	K259	1944	1941-1950	1
27	N882	1734	1731-1740	1
28	L877	1855	1851-1860	13
29	R784	2003	2001-2010	19
30	R135	1993	1991-2000	17
31	Q536	1684	1681-1690	2
32	R252	1948	1941-1950	12
33	6251	1455	1451-1460	2
34	M257	1868	1861-1870	21
35	K392	1942	1941-1950	2
36	S467	1944	1941-1950	7
37	P783	1965	1961-1970	2
38	S814	1890	1881-1890	18
39	P786	1965	1961-1970	1
40	P645	1921	1921-1930	9
41	N659	1764	1761-1770	1
42	M252	1872	1871-1880	4
43	L985	1875	1871-1880	1
44	R553	1965	1961-1970	10
45	R093	1997	1991-2000	24
46	S007	1693	1691-1700	9
47	S190	1987	1981-1990	22
48	L277	1963	1961-1970	9
49	S237	1656	1651-1660	10
50	K796	1848	1841-1850	10
51	N393	1778	1771-1780	2
52	M287	1851	1851-1860	2
53	M885	1837	1831-1840	10
54	R589	1930	1921-1930	1
55	N326	1787	1781-1790	16
56	Q453	1767	1761-1770	14
57	Q735	1672	1671-1680	4
58	N744	1758	1751-1760	1
59	E019	1885	1881-1890	10
60	L752	1949	1941-1950	2
61	S578	1979	1971-1980	1
62	S547	1993	1991-2000	1
63	E250	2013	2011-2020	12
64	N735	1764	1761-1770	9
65	Q854	1639	1631-1640	1
66	M798	1833	1831-1840	15
67	N935	1763	1761-1770	6
68	K482	1939	1931-1940	16
69	R526	1947	1941-1950	8
70	Q294	1762	1761-1770	4
71	R244	2000	1991-2000	7
72	S738	1876	1871-1880	7
73	K598	1955	1951-1960	1
74	R858	1960	1951-1960	18
75	S541	1986	1981-1990	6
76	S495	1951	1951-1960	1
77	P899	1889	1881-1890	2
78	R306	1682	1681-1690	2
79	M482	1805	1801-1810	22
80	M573	1794	1791-1800	5
81	P533	1951	1951-1960	1
82	S305	1996	1991-2000	13
83	N846	1720	1711-1720	2
84	K486	1903	1901-1910	9
85	R513	1988	1981-1990	43
86	N222	1848	1841-1850	1
87	R411	1697	1691-1700	1
88	M437	1797	1791-1800	13
89	R624	1929	1921-1930	5
90	R952	1637	1631-1640	2
91	M476	1809	1801-1810	1
92	Q338	1675	1671-1680	16
93	S114	1844	1841-1850	1
94	S747	1560	1551-1560	1
95	M622	1789	1781-1790	1
96	R319	1682	1681-1690	2
97	Z147	1868	1861-1870	3
98	K593	1932	1931-1940	1
99	Q875	1633	1631-1640	7
100	N995	1739	1731-1740	6
101	P525	1954	1951-1960	2
102	S336	1847	1841-1850	4
103	S384	1922	1921-1930	14
104	S254	1964	1961-1970	37
105	Q476	1719	1711-1720	13
106	Q275	1739	1731-1740	1
107	P938	1836	1831-1840	4
108	Q768	1641	1641-1650	2
109	M336	1840	1831-1840	5
110	P545	1899	1891-1900	3
111	M525	1800	1791-1800	3
112	Q868	1674	1671-1680	2
113	R454	1865	1861-1870	11
114	K835	1848	1841-1850	18
115	Q893	1627	1621-1630	9
116	L625	1938	1931-1940	6
117	R295	1997	1991-2000	15
118	E281	1947	1941-1950	1
119	K476	1883	1881-1890	11
120	R366	1673	1671-1680	1
121	S033	1857	1851-1860	2
122	P456	1945	1941-1950	3
123	M385	1813	1811-1820	6
124	K524	1949	1941-1950	2
125	S799	1985	1981-1990	6
126	S101	1708	1701-1710	1
127	S229	1995	1991-2000	21
128	N794	1736	1731-1740	13
129	R265	1753	1751-1760	1
130	L468	1913	1911-1920	5
131	E039	2003	2001-2010	28
132	M992	1839	1831-1840	28
133	R936	1938	1931-1940	37
134	R412	2008	2001-2010	25
135	N568	1761	1761-1770	10
136	S727	1923	1921-1930	2
137	N853	1745	1741-1750	19
138	R940	1944	1941-1950	23
139	S178	1925	1921-1930	12
140	N244	1835	1831-1840	11
141	K958	1900	1891-1900	9
142	R434	1962	1961-1970	8
143	K759	1866	1861-1870	5
144	E076	1946	1941-1950	22
145	R119	1989	1981-1990	5
146	Q997	1704	1701-1710	4
147	S392	1812	1811-1820	47
148	M424	1823	1821-1830	11
149	P672	1949	1941-1950	4
150	M664	1824	1821-1830	10
151	P827	1965	1961-1970	1
152	P727	1960	1951-1960	1
153	P867	1926	1921-1930	2
154	6206	1490	1481-1490	1
155	R918	1960	1951-1960	3
156	E283	2008	2001-2010	11
157	Q992	2000	1991-2000	5
158	P925	1821	1821-1830	9
159	Q423	1690	1681-1690	3
160	M299	1854	1851-1860	17
161	L798	1939	1931-1940	4
162	S713	1728	1721-1730	9
163	Q629	1633	1631-1640	2
164	Q499	1743	1741-1750	29
165	K323	1913	1911-1920	9
166	S268	1965	1961-1970	31
167	M534	1801	1801-1810	39
168	S534	1662	1661-1670	6
169	R122	2008	2001-2010	12
170	M738	1824	1821-1830	3
171	R518	1940	1931-1940	1
172	K594	1918	1911-1920	7
173	R864	1961	1961-1970	12
174	Q959	1656	1651-1660	2
175	N337	1785	1781-1790	10
176	E234	1653	1651-1660	2
177	Q647	1657	1651-1660	5
178	L959	1847	1841-1850	6
179	E079	1861	1861-1870	10
180	K559	1929	1921-1930	7
181	P348	1935	1931-1940	7
182	Q257	1777	1771-1780	8
183	L849	1836	1831-1840	9
184	K264	1944	1941-1950	1
185	P454	1967	1961-1970	2
186	K453	1905	1901-1910	12
187	R999	1938	1931-1940	2
188	R314	1682	1681-1690	4
189	N998	1766	1761-1770	12
190	R719	1844	1841-1850	6
191	Q885	1610	1601-1610	4
192	R847	1999	1991-2000	2
193	L629	1932	1931-1940	5
194	K974	1959	1951-1960	11
195	M852	1832	1831-1840	2
196	N486	1769	1761-1770	2
197	S151	1846	1841-1850	4
198	M949	1810	1801-1810	19
199	L997	1874	1871-1880	19
200	S133	1573	1571-1580	4
201	R011	1794	1791-1800	20
202	L689	1950	1941-1950	17
203	R297	1978	1971-1980	21
204	Q652	1660	1651-1660	1
205	R419	1578	1571-1580	3
206	N976	1756	1751-1760	8
207	E018	1976	1971-1980	1
208	M673	1794	1791-1800	2
209	L485	1884	1881-1890	31
210	L696	1956	1951-1960	8
211	R114	1997	1991-2000	15
212	N257	1829	1821-1830	7
213	R313	1682	1681-1690	7
214	M875	1859	1851-1860	8
215	N357	1784	1781-1790	6
216	L369	1902	1901-1910	11
217	L436	1894	1891-1900	5
218	R994	1608	1601-1610	5
219	L929	1861	1861-1870	9
220	S344	1859	1851-1860	40
221	R875	1961	1961-1970	23
222	L792	1926	1921-1930	5
223	R045	2004	2001-2010	1
224	S803	1841	1841-1850	3
225	Q895	1627	1621-1630	29
226	R478	1831	1831-1840	3
227	K474	1940	1931-1940	5
228	R318	1682	1681-1690	3
229	M684	1848	1841-1850	7
230	R304	1682	1681-1690	2
231	P462	1966	1961-1970	3
232	E163	2012	2011-2020	17
233	P296	1968	1961-1970	3
234	S573	1948	1941-1950	1
235	N643	1763	1761-1770	1
236	S823	1852	1851-1860	1
237	L996	1874	1871-1880	16
238	S125	1959	1951-1960	22
239	R820	1986	1981-1990	2
240	K888	1933	1931-1940	19
241	S382	1947	1941-1950	35
242	Q356	1676	1671-1680	1
243	R519	1952	1951-1960	1
244	L967	1864	1861-1870	1
245	M574	1791	1791-1800	2
246	R921	1929	1921-1930	17
247	S308	1987	1981-1990	14
248	L452	1927	1921-1930	13
249	M495	1805	1801-1810	9
250	L265	1942	1941-1950	3
251	L333	1923	1921-1930	2
252	Q222	1942	1941-1950	1
253	Q465	1761	1761-1770	2
254	5501	1390	1381-1390	2
255	N376	1780	1771-1780	5
256	K968	1956	1951-1960	5
257	Q657	1691	1691-1700	1
258	P395	1847	1841-1850	2
259	K932	1941	1941-1950	20
260	K548	1939	1931-1940	19
261	P949	1965	1961-1970	3
262	S367	1992	1991-2000	2
263	K429	1913	1911-1920	14
264	K729	1896	1891-1900	13
265	N952	1744	1741-1750	4
266	N323	1787	1781-1790	16
267	R036	2001	2001-2010	10
268	M248	1874	1871-1880	2
269	Z153	1872	1871-1880	2
270	L888	1858	1851-1860	1
271	K644	1927	1921-1930	8
272	M227	1876	1871-1880	9
273	K243	1944	1941-1950	1
274	R173	1969	1961-1970	23
275	K786	1926	1921-1930	14
276	0702	1495	1491-1500	2
277	P568	1919	1911-1920	2
278	R814	1961	1961-1970	7
279	S796	1886	1881-1890	5
280	R806	2008	2001-2010	19
281	P464	1893	1891-1900	1
282	P962	1903	1901-1910	6
283	R141	2000	1991-2000	3
284	K385	1896	1891-1900	3
285	S116	1820	1811-1820	3
286	L864	1833	1831-1840	3
287	M977	1848	1841-1850	18
288	K898	1938	1931-1940	11
289	S594	1929	1921-1930	18
290	S672	1925	1921-1930	2
291	B005	1953	1951-1960	2
292	L676	1935	1931-1940	10
293	E170	2012	2011-2020	18
294	N365	1781	1781-1790	7
295	S633	1944	1941-1950	8
296	P739	1960	1951-1960	1
297	K824	1848	1841-1850	16
298	L797	1949	1941-1950	3
299	N457	1771	1771-1780	5
300	M742	1824	1821-1830	2
301	5103	1395	1391-1400	1
302	9004	1333	1331-1340	1
303	L582	1886	1881-1890	24
304	L987	1879	1871-1880	15
305	P575	1895	1891-1900	1
306	E197	1961	1961-1970	12
307	Q534	1610	1601-1610	2
308	R465	1963	1961-1970	6
309	S414	1996	1991-2000	4
310	R003	2000	1991-2000	28
311	K639	1890	1881-1890	21
312	L682	1936	1931-1940	1
313	S684	1970	1961-1970	2
314	Z141	1860	1851-1860	5
315	S345	1833	1831-1840	4
316	R219	2009	2001-2010	13
317	R309	1682	1681-1690	2
318	S207	1982	1981-1990	14
319	P936	1826	1821-1830	7
320	K962	1904	1901-1910	6
321	Q523	1601	1601-1610	4
322	R514	1929	1921-1930	35
323	S810	1589	1581-1590	5
324	N696	1755	1751-1760	8
325	P369	1939	1931-1940	3
326	K433	1918	1911-1920	10
327	E083	1988	1981-1990	7
328	N439	1769	1761-1770	16
329	R107	1881	1881-1890	22
330	M739	1824	1821-1830	2
331	K794	1848	1841-1850	19
332	K853	1878	1871-1880	14
333	E244	1634	1631-1640	7
334	0302	1489	1481-1490	2
335	Q677	1621	1621-1630	3
336	S261	1775	1771-1780	1
337	Q277	1777	1771-1780	18
338	L769	1962	1961-1970	2
339	Q758	1623	1621-1630	1
340	R584	1948	1941-1950	1
341	R112	1892	1891-1900	9
342	Q246	1961	1961-1970	1
343	E093	2000	1991-2000	6
344	K232	1912	1911-1920	5
345	N469	1778	1771-1780	5
346	M263	1863	1861-1870	12
347	M773	1869	1861-1870	3
348	P232	1773	1771-1780	8
349	P666	1944	1941-1950	3
350	L443	1859	1851-1860	14
351	M925	1835	1831-1840	1
352	M324	1846	1841-1850	21
353	Q836	1679	1671-1680	1
354	N667	1755	1751-1760	1
355	P589	1930	1921-1930	6
356	K523	1947	1941-1950	1
357	R860	1956	1951-1960	2
358	R215	1999	1991-2000	22
359	M895	1829	1821-1830	4
360	R644	1881	1881-1890	11
361	S334	1840	1831-1840	2
362	M527	1802	1801-1810	7
363	Q554	1736	1731-1740	5
364	M565	1797	1791-1800	10
365	R574	1864	1861-1870	26
366	R338	1938	1931-1940	1
367	N737	1738	1731-1740	16
368	R229	1680	1671-1680	4
369	N847	1749	1741-1750	1
370	K479	1891	1891-1900	5
371	7101	1362	1361-1370	4
372	E137	1849	1841-1850	12
373	R714	1843	1841-1850	4
374	L499	1901	1901-1910	9
375	R924	1887	1881-1890	12
376	6222	1486	1481-1490	1
377	L246	1946	1941-1950	14
378	K596	1953	1951-1960	1
379	K584	1938	1931-1940	21
380	E113	2002	2001-2010	6
381	Q727	1644	1641-1650	1
382	M999	1796	1791-1800	4
383	S246	1993	1991-2000	39
384	S265	1625	1621-1630	3
385	M455	1846	1841-1850	4
386	E078	1987	1981-1990	3
387	L583	1886	1881-1890	16
388	Q299	1737	1731-1740	1
389	L362	1907	1901-1910	17
390	R730	1850	1841-1850	2
391	S458	1940	1931-1940	1
392	M438	1797	1791-1800	15
393	L245	1911	1911-1920	2
394	K737	1946	1941-1950	4
395	R240	1983	1981-1990	19
396	E035	1981	1981-1990	64
397	S067	1637	1631-1640	2
398	S395	1930	1921-1930	5
399	S309	1947	1941-1950	15
400	R862	1637	1631-1640	2
401	P359	1961	1961-1970	2
402	R204	1976	1971-1980	4
403	K348	1934	1931-1940	19
404	L322	1930	1921-1930	11
405	R166	2006	2001-2010	18
406	R642	1911	1911-1920	7
407	P358	1961	1961-1970	4
408	N937	1782	1781-1790	15
409	L975	1824	1821-1830	2
410	K756	1866	1861-1870	7
411	E166	1955	1951-1960	53
412	R759	1985	1981-1990	5
413	Q546	1684	1681-1690	4
414	R317	1682	1681-1690	6
415	N275	1782	1781-1790	5
416	K424	1937	1931-1940	6
417	N628	1760	1751-1760	1
418	Q467	1744	1741-1750	2
419	N546	1774	1771-1780	1
420	M396	1823	1821-1830	20
421	M328	1846	1841-1850	16
422	R007	1970	1961-1970	3
423	R459	1966	1961-1970	15
424	L535	1894	1891-1900	7
425	P368	1939	1931-1940	2
426	M938	1835	1831-1840	1
427	M544	1808	1801-1810	10
428	M249	1873	1871-1880	3
429	S195	1850	1841-1850	7
430	Z116	1886	1881-1890	10
431	P345	1935	1931-1940	2
432	R149	2009	2001-2010	8
433	Q383	1671	1671-1680	2
434	M458	1814	1811-1820	8
435	R598	1887	1881-1890	17
436	L579	1926	1921-1930	12
437	R751	1977	1971-1980	4
438	S593	1981	1981-1990	1
439	P245	1735	1731-1740	27
440	R164	1974	1971-1980	23
441	M522	1805	1801-1810	6
442	P662	1941	1941-1950	1
443	6606	1445	1441-1450	13
444	K462	1910	1901-1910	17
445	L294	1945	1941-1950	20
446	R653	1558	1551-1560	13
447	L258	1914	1911-1920	1
448	0231	1404	1401-1410	2
449	L493	1886	1881-1890	1
450	R911	1926	1921-1930	10
451	E194	1953	1951-1960	16
452	N338	1784	1781-1790	5
453	R039	1993	1991-2000	4
454	R741	1922	1921-1930	2
455	K766	1926	1921-1930	18
456	R124	2008	2001-2010	8
457	L244	1929	1921-1930	6
458	S587	1961	1961-1970	1
459	N884	1734	1731-1740	2
460	Q994	1649	1641-1650	2
461	K799	1848	1841-1850	6
462	E269	1992	1991-2000	5
463	M323	1853	1851-1860	9
464	P595	1857	1851-1860	2
465	M676	1811	1811-1820	10
466	S302	1987	1981-1990	37
467	E273	2001	2001-2010	9
468	M632	1839	1831-1840	6
469	5415	1372	1371-1380	1
470	K534	1922	1921-1930	5
471	E254	2004	2001-2010	6
472	R137	2007	2001-2010	9
473	K953	1936	1931-1940	6
474	P547	1959	1951-1960	4
475	K478	1891	1891-1900	9
476	P552	1953	1951-1960	2
477	K832	1848	1841-1850	4
478	N868	1754	1751-1760	12
479	Q376	1686	1681-1690	3
480	L624	1920	1911-1920	7
481	S149	1845	1841-1850	7
482	R509	1894	1891-1900	4
483	P352	1936	1931-1940	1
484	P625	1948	1941-1950	5
485	K795	1848	1841-1850	20
486	Q826	1606	1601-1610	4
487	R543	1920	1911-1920	3
488	S504	1952	1951-1960	3
489	E060	1970	1961-1970	22
490	S304	1954	1951-1960	3
491	R327	1682	1681-1690	3
492	N344	1784	1781-1790	3
493	P229	1768	1761-1770	8
494	S281	1636	1631-1640	3
495	R736	1981	1981-1990	11
496	R917	1918	1911-1920	4
497	R539	1982	1981-1990	53
498	N685	1751	1751-1760	8
499	Q763	1659	1651-1660	4
500	R402	1697	1691-1700	1
501	S216	1978	1971-1980	6
502	K734	1929	1921-1930	2
503	L339	1936	1931-1940	24
504	R966	1587	1581-1590	1
505	S275	1734	1731-1740	1
506	L489	1885	1881-1890	5
507	E052	1914	1911-1920	19
508	P252	1719	1711-1720	3
509	N559	1857	1851-1860	9
510	Z111	1884	1881-1890	33
511	K988	1859	1851-1860	11
512	R602	1887	1881-1890	29
513	R522	1960	1951-1960	28
514	S719	1550	1541-1550	1
515	P699	1949	1941-1950	1
516	Q556	1740	1731-1740	8
517	S517	1966	1961-1970	38
518	R180	1975	1971-1980	3
519	R489	1842	1841-1850	5
520	R284	2009	2001-2010	4
521	P277	1933	1931-1940	2
522	E237	1668	1661-1670	1
523	R996	1925	1921-1930	5
524	R111	1897	1891-1900	30
525	R037	1991	1991-2000	1
526	M857	1795	1791-1800	20
527	Q655	1656	1651-1660	27
528	L289	1934	1931-1940	13
529	R675	1992	1991-2000	28
530	R582	1606	1601-1610	5
531	M827	1833	1831-1840	3
532	R023	1974	1971-1980	22
533	P225	1746	1741-1750	4
534	S465	1942	1941-1950	1
535	M583	1863	1861-1870	11
536	Q249	1772	1771-1780	12
537	S108	1629	1621-1630	1
538	R264	1847	1841-1850	1
539	S991	1888	1881-1890	11
540	Q968	1701	1701-1710	10
541	E065	1947	1941-1950	14
542	Q528	1686	1681-1690	1
543	N353	1781	1781-1790	5
544	K845	1863	1861-1870	9
545	L976	1824	1821-1830	4
546	R524	1886	1881-1890	31
547	P963	1934	1931-1940	4
548	R392	1673	1671-1680	1
549	K522	1946	1941-1950	3
550	R544	1981	1981-1990	12
551	N784	1757	1751-1760	1
552	R949	1639	1631-1640	1
553	R128	2008	2001-2010	7
554	L928	1870	1861-1870	1
555	R899	1909	1901-1910	2
556	0809	1357	1351-1360	2
557	S045	1566	1561-1570	1
558	M549	1832	1831-1840	8
559	M575	1792	1791-1800	5
560	K855	1878	1871-1880	4
561	N233	1788	1781-1790	3
562	R889	1887	1881-1890	1
563	R600	1893	1891-1900	28
564	P644	1921	1921-1930	30
565	Q283	1725	1721-1730	1
566	S203	1929	1921-1930	2
567	M432	1817	1811-1820	10
568	P346	1935	1931-1940	4
569	R270	2005	2001-2010	5
570	M658	1849	1841-1850	22
571	S733	1969	1961-1970	1
572	Q539	1684	1681-1690	5
573	R005	1970	1961-1970	19
574	N484	1773	1771-1780	5
575	N282	1783	1781-1790	6
576	S675	1925	1921-1930	4
577	N863	1723	1721-1730	4
578	K674	1943	1941-1950	31
579	M589	1883	1881-1890	4
580	S027	1831	1831-1840	6
581	R536	1960	1951-1960	27
582	R271	1994	1991-2000	28
583	Q784	1635	1631-1640	1
584	Q934	1654	1651-1660	1
585	R702	1842	1841-1850	3
586	K837	1860	1851-1860	4
587	P877	1928	1921-1930	2
588	K389	1934	1931-1940	2
589	Q464	1744	1741-1750	10
590	L764	1927	1921-1930	11
591	P857	1948	1941-1950	2
592	K597	1953	1951-1960	7
593	M944	1791	1791-1800	23
594	S724	1859	1851-1860	14
595	R959	1511	1511-1520	3
596	P342	1963	1961-1970	2
597	P332	1949	1941-1950	1
598	S625	1849	1841-1850	8
599	L742	1902	1901-1910	2
600	N835	1733	1731-1740	3
601	L448	1922	1921-1930	5
602	R828	1984	1981-1990	19
603	R142	1997	1991-2000	6
604	P756	1920	1911-1920	3
605	R347	1982	1981-1990	2
606	N639	1763	1761-1770	3
607	L566	1911	1911-1920	2
608	Q278	1783	1781-1790	8
609	P643	1914	1911-1920	24
610	N567	1761	1761-1770	6
611	K495	1911	1911-1920	7
612	R530	1977	1971-1980	23
613	L882	1869	1861-1870	3
614	S137	1850	1841-1850	2
615	K483	1933	1931-1940	19
616	S179	1979	1971-1980	14
617	Q474	1743	1741-1750	1
618	N977	1756	1751-1760	23
619	N272	1787	1781-1790	15
620	K464	1912	1911-1920	24
621	R299	1977	1971-1980	33
622	L372	1902	1901-1910	19
623	N738	1738	1731-1740	9
624	K484	1895	1891-1900	20
625	K452	1904	1901-1910	20
626	P326	1967	1961-1970	3
627	N472	1778	1771-1780	2
628	K257	1938	1931-1940	2
629	L697	1954	1951-1960	4
630	M933	1835	1831-1840	1
631	R703	1842	1841-1850	1
632	K687	1913	1911-1920	3
633	P477	1964	1961-1970	3
634	K233	1914	1911-1920	8
635	K749	1915	1911-1920	5
636	Q463	1744	1741-1750	16
637	L637	1931	1931-1940	5
638	L775	1942	1941-1950	8
639	E128	1987	1981-1990	8
640	S533	1614	1611-1620	2
641	K244	1944	1941-1950	8
642	N297	1788	1781-1790	4
643	S485	1948	1941-1950	1
644	S250	1990	1981-1990	20
645	S122	1967	1961-1970	14
646	R287	1635	1631-1640	1
647	R356	1896	1891-1900	26
648	K998	1893	1891-1900	2
649	L832	1859	1851-1860	5
650	R718	1844	1841-1850	5
651	R211	1415	1411-1420	1
652	P762	1966	1961-1970	5
653	M325	1846	1841-1850	13
654	L784	1908	1901-1910	3
655	R450	1992	1991-2000	18
656	Q753	1610	1601-1610	4
657	Q399	1698	1691-1700	6
658	N994	1739	1731-1740	4
659	R833	1865	1861-1870	9
660	L526	1899	1891-1900	15
661	K239	1933	1931-1940	3
662	L669	1938	1931-1940	20
663	S070	1608	1601-1610	2
664	M487	1804	1801-1810	3
665	P629	1924	1921-1930	6
666	K939	1943	1941-1950	15
667	K287	1944	1941-1950	11
668	E122	1996	1991-2000	8
669	M862	1806	1801-1810	6
670	P687	1954	1951-1960	2
671	S294	1945	1941-1950	1
672	S630	1863	1861-1870	2
673	E029	1995	1991-2000	35
674	R145	2004	2001-2010	1
675	R841	1677	1671-1680	5
676	S044	1585	1581-1590	2
677	N645	1763	1761-1770	4
678	K447	1922	1921-1930	4
679	R648	1926	1921-1930	10
680	P673	1952	1951-1960	4
681	R172	1989	1981-1990	29
682	S325	1990	1981-1990	29
683	K649	1949	1941-1950	6
684	K776	1816	1811-1820	2
685	E145	1918	1911-1920	42
686	Q223	1929	1921-1930	2
687	S545	1947	1941-1950	13
688	7002	1360	1351-1360	12
689	K852	1878	1871-1880	7
690	K445	1922	1921-1930	16
691	Q492	1738	1731-1740	7
692	L635	1938	1931-1940	5
693	S314	1996	1991-2000	1
694	E257	1994	1991-2000	3
695	S450	1938	1931-1940	2
696	0104	1416	1411-1420	5
697	R410	1697	1691-1700	3
698	S617	1827	1821-1830	2
699	R909	1917	1911-1920	5
700	S635	1930	1921-1930	6
701	R197	1976	1971-1980	2
702	N664	1755	1751-1760	3
703	L842	1874	1871-1880	11
704	L857	1890	1881-1890	18
705	R651	1929	1921-1930	15
706	S069	1637	1631-1640	9
707	L922	1859	1851-1860	4
708	N425	1775	1771-1780	4
709	P984	1801	1801-1810	1
710	S380	1515	1511-1520	12
711	L778	1912	1911-1920	1
712	N879	1733	1731-1740	7
713	K746	1918	1911-1920	1
714	L397	1899	1891-1900	4
715	K758	1866	1861-1870	7
716	S324	1960	1951-1960	1
717	S851	1835	1831-1840	2
718	Q744	1676	1671-1680	2
719	R735	1923	1921-1930	13
720	R316	1682	1681-1690	1
721	P237	1740	1731-1740	8
722	E242	1671	1671-1680	3
723	N258	1829	1821-1830	7
724	K647	1928	1921-1930	18
725	K555	1938	1931-1940	21
726	S700	1997	1991-2000	27
727	Z149	1870	1861-1870	4
728	R956	1980	1971-1980	2
729	R706	1842	1841-1850	3
730	Q792	1601	1601-1610	3
731	S496	1951	1951-1960	1
732	E121	1988	1981-1990	54
733	N728	1751	1751-1760	8
734	R212	1997	1991-2000	16
735	E084	2011	2011-2020	83
736	S012	1974	1971-1980	3
737	L338	1933	1931-1940	9
738	M339	1840	1831-1840	13
739	Q926	1654	1651-1660	1
740	S999	1972	1971-1980	25
741	Q665	1609	1601-1610	5
742	L898	1840	1831-1840	4
743	S014	1747	1741-1750	7
744	S047	1585	1581-1590	1
745	R840	1833	1831-1840	2
746	L569	1925	1921-1930	3
747	K344	1957	1951-1960	24
748	K843	1935	1931-1940	3
749	N982	1776	1771-1780	4
750	R144	1981	1981-1990	40
751	P336	1968	1961-1970	3
752	N644	1764	1761-1770	1
753	R902	1902	1901-1910	33
754	L836	1876	1871-1880	10
755	S518	1940	1931-1940	3
756	S544	1945	1941-1950	22
757	M667	1831	1831-1840	10
758	N697	1755	1751-1760	5
759	L728	1916	1911-1920	1
760	K869	1896	1891-1900	1
761	E169	2003	2001-2010	11
762	L965	1856	1851-1860	2
763	L542	1871	1871-1880	24
764	K624	1939	1931-1940	8
765	Q295	1762	1761-1770	13
766	5123	1492	1491-1500	1
767	P257	1785	1781-1790	1
768	L247	1946	1941-1950	8
769	N524	1762	1761-1770	5
770	L766	1955	1951-1960	6
771	M372	1823	1821-1830	1
772	K882	1888	1881-1890	3
773	K726	1932	1931-1940	5
774	R910	1945	1941-1950	19
775	Z104	1880	1871-1880	4
776	P876	1943	1941-1950	1
777	K562	1929	1921-1930	5
778	R758	1981	1981-1990	7
779	L968	1828	1821-1830	11
780	K959	1904	1901-1910	14
781	N996	1766	1761-1770	6
782	N849	1745	1741-1750	14
783	S432	1929	1921-1930	1
784	S437	1932	1931-1940	2
785	M722	1877	1871-1880	3
786	L524	1927	1921-1930	9
787	N396	1779	1771-1780	5
788	L895	1853	1851-1860	1
789	K748	1927	1921-1930	1
790	R193	1997	1991-2000	2
791	L848	1860	1851-1860	18
792	L564	1916	1911-1920	8
793	P626	1948	1941-1950	6
794	Q944	1660	1651-1660	11
795	E005	1981	1981-1990	8
796	K472	1936	1931-1940	18
797	S298	1793	1791-1800	1
798	S026	1836	1831-1840	4
799	N795	1739	1731-1740	7
800	R332	1682	1681-1690	1
801	N649	1761	1761-1770	3
802	K436	1918	1911-1920	6
803	K628	1929	1921-1930	10
804	N346	1783	1781-1790	1
805	P593	1951	1951-1960	2
806	L767	1955	1951-1960	8
807	R134	1989	1981-1990	20
808	Q864	1637	1631-1640	5
809	R301	1682	1681-1690	4
810	L938	1833	1831-1840	23
811	M972	1851	1851-1860	11
812	M529	1827	1821-1830	16
813	Q682	1646	1641-1650	8
814	N827	1755	1751-1760	9
815	S087	1626	1621-1630	1
816	N239	1835	1831-1840	17
817	L852	1836	1831-1840	9
818	E243	1661	1661-1670	6
819	M576	1874	1871-1880	3
820	S716	1923	1921-1930	12
821	L983	1871	1871-1880	12
822	P683	1961	1961-1970	1
823	S306	1956	1951-1960	18
824	R000	1989	1981-1990	19
825	K645	1918	1911-1920	3
826	L584	1887	1881-1890	18
827	R312	1682	1681-1690	3
828	E187	1982	1981-1990	6
829	L563	1915	1911-1920	21
830	N844	1736	1731-1740	7
831	P526	1956	1951-1960	1
832	N474	1751	1751-1760	1
833	N254	1828	1821-1830	7
834	S315	1955	1951-1960	46
835	N572	1761	1761-1770	6
836	R506	1998	1991-2000	8
837	N589	1765	1761-1770	5
838	Q822	1713	1711-1720	1
839	M898	1854	1851-1860	4
840	M493	1805	1801-1810	4
841	5602	1461	1461-1470	2
842	P664	1945	1941-1950	1
843	N997	1766	1761-1770	2
844	E293	1940	1931-1940	7
845	L695	1945	1941-1950	28
846	L874	1870	1861-1870	10
847	M488	1804	1801-1810	7
848	R962	1538	1531-1540	1
849	R572	1974	1971-1980	9
850	R537	1957	1951-1960	72
851	R835	1866	1861-1870	2
852	P738	1960	1951-1960	2
853	N597	1733	1731-1740	1
854	K865	1890	1881-1890	2
855	S407	1967	1961-1970	13
856	M973	1822	1821-1830	17
857	S682	1902	1901-1910	9
858	E040	1979	1971-1980	26
859	5210	1346	1341-1350	1
860	L543	1871	1871-1880	13
861	P999	1885	1881-1890	4
862	L687	1923	1921-1930	3
863	L984	1875	1871-1880	7
864	S536	1951	1951-1960	12
865	M948	1803	1801-1810	12
866	P942	1819	1811-1820	8
867	K725	1928	1921-1930	2
868	R815	1986	1981-1990	1
869	0808	1349	1341-1350	3
870	R827	1988	1981-1990	2
871	R315	1682	1681-1690	4
872	R130	2004	2001-2010	1
873	R844	1854	1851-1860	2
874	S640	1964	1961-1970	1
875	E036	1983	1981-1990	57
876	E162	2008	2001-2010	87
877	R178	1996	1991-2000	20
878	R443	1935	1931-1940	79
879	M882	1783	1781-1790	14
880	L532	1859	1851-1860	12
881	K342	1947	1941-1950	12
882	R963	1587	1581-1590	3
883	R597	1557	1551-1560	1
884	K622	1956	1951-1960	6
885	K656	1910	1901-1910	15
886	Q493	1738	1731-1740	1
887	Q694	1627	1621-1630	5
888	N329	1788	1781-1790	22
889	Q259	1727	1721-1730	2
890	L528	1899	1891-1900	5
891	K234	1918	1911-1920	6
892	R669	1989	1981-1990	5
893	M373	1824	1821-1830	6
894	P453	1962	1961-1970	11
895	S376	1936	1931-1940	4
896	Q878	1612	1611-1620	20
897	R353	1585	1581-1590	3
898	K369	1936	1931-1940	13
899	S259	1969	1961-1970	4
900	R201	1893	1891-1900	1
901	Q494	1735	1731-1740	10
902	R757	1981	1981-1990	3
903	R033	1999	1991-2000	28
904	P528	1957	1951-1960	1
905	R717	1843	1841-1850	8
906	Q966	1671	1671-1680	4
907	N992	1774	1771-1780	3
908	N224	1840	1831-1840	12
909	5405	1500	1491-1500	1
910	Q487	1782	1781-1790	14
911	R623	1924	1921-1930	9
912	S201	1954	1951-1960	2
913	S822	1852	1851-1860	3
914	S515	1978	1971-1980	33
915	R636	1897	1891-1900	26
916	K798	1848	1841-1850	18
917	L585	1887	1881-1890	11
918	N764	1736	1731-1740	2
919	M846	1873	1871-1880	1
920	R681	1842	1841-1850	5
921	K532	1922	1921-1930	7
922	M569	1794	1791-1800	4
923	R421	1542	1541-1550	1
924	6301	1400	1391-1400	18
925	N442	1769	1761-1770	14
926	K286	1943	1941-1950	4
927	K289	1922	1921-1930	3
928	N343	1784	1781-1790	4
929	K363	1922	1921-1930	8
930	K948	1936	1931-1940	5
931	E057	1958	1951-1960	5
932	N732	1721	1721-1730	13
933	R335	1945	1941-1950	1
934	R068	1999	1991-2000	2
935	L772	1962	1961-1970	3
936	L933	1832	1831-1840	3
937	L688	1924	1921-1930	6
938	M696	1797	1791-1800	10
939	6703	1465	1461-1470	1
940	N743	1738	1731-1740	8
941	R871	1946	1941-1950	8
942	N962	1754	1751-1760	4
943	N836	1733	1731-1740	10
944	M957	1855	1851-1860	7
945	R690	1842	1841-1850	1
946	R431	1840	1831-1840	2
947	N739	1738	1731-1740	8
948	R394	1669	1661-1670	1
949	S692	1745	1741-1750	49
950	E321	1553	1551-1560	1
951	R224	1675	1671-1680	1
952	K856	1878	1871-1880	8
953	S090	1642	1641-1650	1
954	M988	1839	1831-1840	26
955	M264	1863	1861-1870	15
956	K722	1928	1921-1930	3
957	R043	2006	2001-2010	18
958	S320	1989	1981-1990	15
959	K268	1907	1901-1910	4
960	K379	1897	1891-1900	10
961	R586	1924	1921-1930	1
962	R888	1899	1891-1900	5
963	R447	1951	1951-1960	2
964	N294	1788	1781-1790	8
965	S528	1967	1961-1970	3
966	R069	2005	2001-2010	2
967	K542	1924	1921-1930	12
968	V000	1609	1601-1610	3
969	R427	1645	1641-1650	5
970	L995	1846	1841-1850	17
971	M864	1840	1831-1840	6
972	B020	1551	1551-1560	1
973	R975	1832	1831-1840	2
974	E004	1871	1871-1880	2
975	K568	1900	1891-1900	6
976	N878	1732	1731-1740	4
977	P656	1943	1941-1950	10
978	R436	1967	1961-1970	16
979	R839	1653	1651-1660	3
980	R371	1663	1661-1670	1
981	M453	1810	1801-1810	6
982	P572	1954	1951-1960	2
983	S085	1625	1621-1630	4
984	E289	1932	1931-1940	10
985	M836	1835	1831-1840	2
986	R483	1836	1831-1840	6
987	K386	1924	1921-1930	9
988	S811	1885	1881-1890	22
989	R943	1926	1921-1930	23
990	S290	1980	1971-1980	2
991	K654	1910	1901-1910	6
992	K892	1936	1931-1940	9
993	P349	1731	1731-1740	9
994	S010	1957	1951-1960	22
995	S233	1721	1721-1730	4
996	R407	1697	1691-1700	3
997	N325	1787	1781-1790	17
998	Q276	1777	1771-1780	17
999	N449	1776	1771-1780	1
1000	L254	1910	1901-1910	8
1001	S976	1950	1941-1950	2
1002	S341	1977	1971-1980	4
1003	Q827	1620	1611-1620	6
1004	S701	1998	1991-2000	5
1005	M876	1842	1841-1850	63
1006	L327	1926	1921-1930	20
1007	S267	1950	1941-1950	11
1008	S548	1976	1971-1980	42
1009	S215	1963	1961-1970	5
1010	K793	1848	1841-1850	4
1011	N563	1741	1741-1750	11
1012	K376	1926	1921-1930	38
1013	R842	1665	1661-1670	2
1014	P624	1948	1941-1950	3
1015	R274	1696	1691-1700	2
1016	S978	1881	1881-1890	22
1017	N699	1755	1751-1760	7
1018	Q486	1735	1731-1740	17
1019	P499	1954	1951-1960	2
1020	Q469	1776	1771-1780	2
1021	Q485	1788	1781-1790	4
1022	P964	1948	1941-1950	5
1023	Q729	1629	1621-1630	26
1024	M276	1864	1861-1870	6
1025	R350	1872	1871-1880	3
1026	R571	1898	1891-1900	5
1027	S679	1927	1921-1930	6
1028	S410	1936	1931-1940	18
1029	K585	1938	1931-1940	14
1030	N965	1759	1751-1760	13
1031	E188	1978	1971-1980	9
1032	P782	1869	1861-1870	5
1033	L972	1835	1831-1840	9
1034	R091	2006	2001-2010	15
1035	S971	1583	1581-1590	3
1036	K589	1881	1881-1890	5
1037	L856	1890	1881-1890	27
1038	L497	1904	1901-1910	3
1039	M582	1863	1861-1870	7
1040	K297	1895	1891-1900	5
1041	R403	1697	1691-1700	1
1042	M447	1809	1801-1810	9
1043	S387	1995	1991-2000	41
1044	N526	1762	1761-1770	3
1045	L866	1832	1831-1840	2
1046	Q358	1706	1701-1710	8
1047	K263	1928	1921-1930	2
1048	S134	1850	1841-1850	4
1049	S506	1953	1951-1960	1
1050	S322	1993	1991-2000	12
1051	R551	1982	1981-1990	10
1052	S228	1962	1961-1970	1
1053	N362	1784	1781-1790	4
1054	Q384	1675	1671-1680	2
1055	L483	1921	1921-1930	15
1056	E073	1988	1981-1990	70
1057	M595	1832	1831-1840	50
1058	M586	1877	1871-1880	2
1059	R209	2006	2001-2010	7
1060	0803	1340	1331-1340	1
1061	M448	1810	1801-1810	4
1062	L737	1920	1911-1920	1
1063	K965	1954	1951-1960	8
1064	E172	2012	2011-2020	5
1065	S584	1601	1601-1610	3
1066	P573	1853	1851-1860	3
1067	M284	1856	1851-1860	27
1068	R105	1881	1881-1890	31
1069	R682	1842	1841-1850	3
1070	S641	1965	1961-1970	1
1071	S599	1973	1971-1980	4
1072	R492	1845	1841-1850	3
1073	L577	1921	1921-1930	7
1074	K469	1928	1921-1930	12
1075	E256	1995	1991-2000	2
1076	N857	1730	1721-1730	4
1077	R916	1956	1951-1960	5
1078	S058	1573	1571-1580	7
1079	L275	1948	1941-1950	5
1080	P688	1954	1951-1960	1
1081	K536	1927	1921-1930	8
1082	P379	1820	1811-1820	1
1083	M384	1832	1831-1840	11
1084	M685	1848	1841-1850	11
1085	N765	1757	1751-1760	2
1086	L529	1900	1891-1900	3
1087	K346	1926	1921-1930	8
1088	E077	1997	1991-2000	1
1089	M333	1846	1841-1850	16
1090	E069	1996	1991-2000	33
1091	Q398	1698	1691-1700	3
1092	Z156	1876	1871-1880	2
1093	Q557	1740	1731-1740	22
1094	M744	1847	1841-1850	6
1095	P353	1936	1931-1940	15
1096	R469	1822	1821-1830	2
1097	L729	1945	1941-1950	1
1098	L845	1862	1861-1870	2
1099	N859	1745	1741-1750	7
1100	L896	1833	1831-1840	2
1101	R025	1988	1981-1990	34
1102	S883	1995	1991-2000	22
1103	R926	1891	1891-1900	8
1104	E195	2000	1991-2000	14
1105	S881	1715	1711-1720	33
1106	R585	1924	1921-1930	1
1107	P594	1857	1851-1860	2
1108	R238	1980	1971-1980	29
1109	S369	1981	1981-1990	6
1110	M288	1794	1791-1800	11
1111	P435	1968	1961-1970	2
1112	S598	1994	1991-2000	25
1113	S605	1947	1941-1950	1
1114	S805	1885	1881-1890	6
1115	L323	1931	1931-1940	24
1116	L248	1946	1941-1950	11
1117	N539	1746	1741-1750	2
1118	N252	1834	1831-1840	5
1119	L353	1914	1911-1920	7
1120	L773	1935	1931-1940	3
1121	K364	1922	1921-1930	21
1122	M654	1834	1831-1840	14
1123	E263	2003	2001-2010	2
1124	S168	1891	1891-1900	1
1125	M366	1825	1821-1830	5
1126	R798	1791	1791-1800	4
1127	N677	1747	1741-1750	21
1128	6001	1451	1451-1460	1
1129	S553	1976	1971-1980	1
1130	R992	1655	1651-1660	1
1131	E055	2009	2001-2010	13
1132	Q472	1776	1771-1780	4
1133	R609	1892	1891-1900	5
1134	R414	1658	1651-1660	7
1135	R189	1886	1881-1890	4
1136	R138	2005	2001-2010	4
1137	K823	1848	1841-1850	12
1138	K858	1890	1881-1890	4
1139	N629	1762	1761-1770	1
1140	S072	1589	1581-1590	3
1141	L484	1922	1921-1930	22
1142	N236	1838	1831-1840	20
1143	P652	1958	1951-1960	3
1144	L828	1864	1861-1870	13
1145	L994	1828	1821-1830	4
1146	0814	1377	1371-1380	1
1147	P677	1959	1951-1960	6
1148	M394	1810	1801-1810	1
1149	S164	1846	1841-1850	13
1150	M734	1857	1851-1860	6
1151	K923	1934	1931-1940	13
1152	R207	1977	1971-1980	18
1153	R542	1982	1981-1990	2
1154	S126	1983	1981-1990	21
1155	K724	1908	1901-1910	9
1156	Q473	1729	1721-1730	7
1157	P878	1929	1921-1930	2
1158	M377	1833	1831-1840	2
1159	K633	1930	1921-1930	2
1160	0233	1405	1401-1410	8
1161	L326	1913	1911-1920	2
1162	R376	1673	1671-1680	3
1163	N593	1761	1761-1770	12
1164	5225	1366	1361-1370	2
1165	N266	1836	1831-1840	18
1166	S206	1935	1931-1940	6
1167	P524	1959	1951-1960	1
1168	P788	1904	1901-1910	1
1169	N277	1782	1781-1790	2
1170	Q366	1704	1701-1710	5
1171	N683	1751	1751-1760	4
1172	S279	1983	1981-1990	3
1173	N672	1757	1751-1760	1
1174	Q654	1630	1621-1630	4
1175	N327	1786	1781-1790	8
1176	N264	1790	1781-1790	3
1177	K543	1949	1941-1950	7
1178	R693	1842	1841-1850	5
1179	0204	1400	1391-1400	2
1180	S696	1972	1971-1980	6
1181	S797	1881	1881-1890	5
1182	P882	1896	1891-1900	15
1183	P446	1937	1931-1940	2
1184	S698	1992	1991-2000	1
1185	S329	1996	1991-2000	188
1186	R977	1546	1541-1550	1
1187	K228	1909	1901-1910	5
1188	M763	1844	1841-1850	3
1189	Q825	1648	1641-1650	4
1190	M345	1840	1831-1840	5
1191	P396	1897	1891-1900	4
1192	L754	1955	1951-1960	10
1193	Q382	1671	1671-1680	3
1194	S053	1851	1851-1860	21
1195	7010	1415	1411-1420	1
1196	P256	1719	1711-1720	9
1197	K887	1905	1901-1910	6
1198	R257	1990	1981-1990	24
1199	S520	1950	1941-1950	26
1200	E178	2011	2011-2020	21
1201	Q725	1658	1651-1660	1
1202	P498	1950	1941-1950	1
1203	K934	1898	1891-1900	2
1204	K467	1913	1911-1920	7
1205	K567	1900	1891-1900	9
1206	K439	1920	1911-1920	8
1207	S046	1585	1581-1590	1
1208	K944	1925	1921-1930	24
1209	K272	1932	1931-1940	9
1210	K922	1933	1931-1940	17
1211	R821	1963	1961-1970	36
1212	R082	1976	1971-1980	22
1213	S310	1978	1971-1980	11
1214	K463	1911	1911-1920	29
1215	L756	1964	1961-1970	1
1216	R066	1978	1971-1980	4
1217	P355	1936	1931-1940	5
1218	N856	1755	1751-1760	3
1219	R024	1977	1971-1980	25
1220	L634	1932	1931-1940	25
1221	R565	1558	1551-1560	1
1222	Q776	1639	1631-1640	2
1223	Q475	1770	1761-1770	1
1224	L872	1870	1861-1870	12
1225	R202	1890	1881-1890	2
1226	E241	1660	1651-1660	5
1227	P647	1926	1921-1930	2
1228	K398	1937	1931-1940	16
1229	S995	1960	1951-1960	46
1230	S347	1967	1961-1970	21
1231	R801	1986	1981-1990	16
1232	M965	1846	1841-1850	2
1233	R146	2001	2001-2010	10
1234	S193	1846	1841-1850	3
1235	P927	1961	1961-1970	5
1236	R399	1630	1621-1630	1
1237	S285	1979	1971-1980	1
1238	R983	1639	1631-1640	1
1239	S236	1655	1651-1660	2
1240	E054	1999	1991-2000	6
1241	Q287	1729	1721-1730	1
1242	S570	1975	1971-1980	5
1243	0232	1404	1401-1410	1
1244	R617	1983	1981-1990	14
1245	P463	1962	1961-1970	1
1246	R081	1999	1991-2000	17
1247	N973	1756	1751-1760	17
1248	K655	1910	1901-1910	5
1249	M242	1875	1871-1880	25
1250	R855	1949	1941-1950	3
1251	S516	1955	1951-1960	1
1252	N642	1755	1751-1760	3
1253	R060	1996	1991-2000	7
1254	R452	1976	1971-1980	9
1255	L854	1892	1891-1900	21
1256	R463	1966	1961-1970	13
1257	K728	1911	1911-1920	15
1258	S979	1882	1881-1890	3
1259	R115	2006	2001-2010	12
1260	E267	2006	2001-2010	36
1261	L262	1921	1921-1930	31
1262	K673	1937	1931-1940	19
1263	P744	1955	1951-1960	1
1264	N454	1771	1771-1780	5
1265	Q739	1649	1641-1650	6
1266	R397	1630	1621-1630	1
1267	K388	1922	1921-1930	9
1268	P468	1953	1951-1960	6
1269	R246	1766	1761-1770	1
1270	S003	1968	1961-1970	21
1271	R393	1673	1671-1680	1
1272	S425	1922	1921-1930	2
1273	R113	1988	1981-1990	1
1274	R700	2008	2001-2010	23
1275	B021	1556	1551-1560	8
1276	N986	1732	1731-1740	6
1277	K788	1848	1841-1850	11
1278	K653	1951	1951-1960	3
1279	Q355	1684	1681-1690	1
1280	R922	1982	1981-1990	2
1281	N499	1771	1771-1780	2
1282	M338	1842	1841-1850	33
1283	N422	1772	1771-1780	14
1284	N398	1772	1771-1780	17
1285	K848	1863	1861-1870	9
1286	P367	1939	1931-1940	4
1287	Q993	1693	1691-1700	1
1288	L758	1964	1961-1970	1
1289	N345	1784	1781-1790	4
1290	L759	1964	1961-1970	2
1291	Q482	1774	1771-1780	1
1292	R895	1895	1891-1900	19
1293	S969	1867	1861-1870	31
1294	K434	1918	1911-1920	15
1295	R762	1980	1971-1980	14
1296	E086	2001	2001-2010	1
1297	R254	1667	1661-1670	5
1298	R322	1682	1681-1690	1
1299	M459	1814	1811-1820	5
1300	R428	1623	1621-1630	4
1301	Q296	1762	1761-1770	20
1302	S211	1959	1951-1960	5
1303	L222	1939	1931-1940	12
1304	M983	1850	1841-1850	6
1305	K829	1899	1891-1900	8
1306	K767	1926	1921-1930	10
1307	M526	1803	1801-1810	2
1308	R650	1928	1921-1930	15
1309	K557	1944	1941-1950	1
1310	S300	1986	1981-1990	39
1311	M579	1856	1851-1860	2
1312	L679	1936	1931-1940	1
1313	R341	1972	1971-1980	1
1314	S163	1846	1841-1850	1
1315	R302	1682	1681-1690	4
1316	P283	1728	1721-1730	1
1317	Q732	1628	1621-1630	10
1318	N799	1755	1751-1760	7
1319	L276	1919	1911-1920	42
1320	L626	1938	1931-1940	7
1321	M232	1877	1871-1880	8
1322	S223	1953	1951-1960	10
1323	L267	1936	1931-1940	15
1324	S555	1976	1971-1980	1
1325	N663	1768	1761-1770	3
1326	K642	1923	1921-1930	8
1327	M354	1831	1831-1840	3
1328	P627	1965	1961-1970	1
1329	R049	2004	2001-2010	2
1330	P994	1941	1941-1950	2
1331	S652	1849	1841-1850	3
1332	E279	1961	1961-1970	3
1333	0101	1422	1421-1430	8
1334	S424	1922	1921-1930	1
1335	L385	1921	1921-1930	9
1336	M456	1832	1831-1840	6
1337	N758	1745	1741-1750	10
1338	S627	1843	1841-1850	1
1339	Q424	1671	1671-1680	2
1340	N229	1835	1831-1840	13
1341	K775	1816	1811-1820	5
1342	K455	1907	1901-1910	12
1343	R846	1963	1961-1970	25
1344	K549	1937	1931-1940	8
1345	L288	1921	1921-1930	2
1346	K692	1923	1921-1930	4
1347	N293	1788	1781-1790	7
1348	L962	1908	1901-1910	10
1349	E282	2006	2001-2010	14
1350	M536	1799	1791-1800	8
1351	Q662	1624	1621-1630	6
1352	L253	1921	1921-1930	8
1353	M472	1807	1801-1810	1
1354	K956	1894	1891-1900	13
1355	Q348	1670	1661-1670	1
1356	R378	1667	1661-1670	1
1357	K646	1927	1921-1930	27
1358	Q322	1763	1761-1770	22
1359	S706	1961	1961-1970	27
1360	R127	2008	2001-2010	11
1361	M923	1863	1861-1870	21
1362	S479	1947	1941-1950	1
1363	R059	2004	2001-2010	3
1364	P549	1942	1941-1950	1
1365	N788	1723	1721-1730	3
1366	M969	1869	1861-1870	1
1367	N852	1745	1741-1750	16
1368	R991	1653	1651-1660	1
1369	N894	1770	1761-1770	4
1370	M947	1803	1801-1810	13
1371	R658	1931	1931-1940	33
1372	S411	1977	1971-1980	2
1373	Q267	1770	1761-1770	5
1374	K885	1951	1951-1960	21
1375	Q886	1631	1631-1640	9
1376	S244	1702	1701-1710	2
1377	Q699	1694	1691-1700	1
1378	R687	1842	1841-1850	6
1379	L862	1848	1841-1850	8
1380	M298	1854	1851-1860	21
1381	M283	1857	1851-1860	12
1382	R929	1894	1891-1900	3
1383	K326	1901	1901-1910	3
1384	E291	1934	1931-1940	33
1385	K663	1951	1951-1960	8
1386	R292	1761	1761-1770	4
1387	P236	1765	1761-1770	1
1388	K623	1959	1951-1960	3
1389	P288	1916	1911-1920	2
1390	L332	1923	1921-1930	1
1391	M256	1868	1861-1870	30
1392	P294	1963	1961-1970	13
1393	S221	1963	1961-1970	21
1394	L355	1835	1831-1840	8
1395	K558	1919	1911-1920	3
1396	N669	1760	1751-1760	3
1397	L954	1946	1941-1950	20
1398	R185	1988	1981-1990	6
1399	M454	1810	1801-1810	3
1400	S734	1947	1941-1950	54
1401	R677	1789	1781-1790	4
1402	M367	1826	1821-1830	4
1403	R161	1952	1951-1960	1
1404	L757	1964	1961-1970	1
1405	E251	1980	1971-1980	6
1406	K952	1936	1931-1940	9
1407	M894	1829	1821-1830	3
1408	E284	1938	1931-1940	15
1409	5217	1355	1351-1360	1
1410	N662	1706	1701-1710	5
1411	M777	1866	1861-1870	12
1412	N729	1721	1721-1730	4
1413	Q264	1747	1741-1750	10
1414	K969	1956	1951-1960	1
1415	Q974	1650	1641-1650	6
1416	M528	1798	1791-1800	2
1417	Q627	1696	1691-1700	14
1418	N433	1778	1771-1780	7
1419	R034	2005	2001-2010	5
1420	R226	1680	1671-1680	2
1421	S867	1662	1661-1670	1
1422	R685	1845	1841-1850	8
1423	L779	1912	1911-1920	3
1424	K765	1952	1951-1960	4
1425	E168	2012	2011-2020	4
1426	Q782	1625	1621-1630	8
1427	L768	1938	1931-1940	2
1428	L824	1950	1941-1950	9
1429	M266	1864	1861-1870	3
1430	M737	1824	1821-1830	6
1431	E190	1968	1961-1970	6
1432	R241	2009	2001-2010	10
1433	S234	1713	1711-1720	4
1434	K477	1947	1941-1950	8
1435	N238	1836	1831-1840	30
1436	M228	1876	1871-1880	14
1437	M868	1848	1841-1850	12
1438	S998	2008	2001-2010	15
1439	N636	1763	1761-1770	12
1440	P242	1731	1731-1740	15
1441	E126	2012	2011-2020	40
1442	R359	1678	1671-1680	5
1443	N947	1739	1731-1740	17
1444	L299	1925	1921-1930	17
1445	R884	1962	1961-1970	7
1446	R725	1986	1981-1990	7
1447	E031	1992	1991-2000	30
1448	M956	1855	1851-1860	11
1449	N775	1750	1741-1750	1
1450	M683	1791	1791-1800	10
1451	N985	1756	1751-1760	3
1452	Z140	1857	1851-1860	2
1453	K778	1931	1931-1940	14
1454	L384	1921	1921-1930	9
1455	E147	1950	1941-1950	10
1456	M346	1839	1831-1840	17
1457	L224	1946	1941-1950	21
1458	S838	1865	1861-1870	1
1459	Q996	1704	1701-1710	2
1460	P388	1816	1811-1820	3
1461	K533	1922	1921-1930	15
1462	7105	1500	1491-1500	4
1463	M253	1869	1861-1870	2
1464	E056	2011	2011-2020	69
1465	M987	1840	1831-1840	5
1466	S590	1603	1601-1610	4
1467	S944	1663	1661-1670	1
1468	M942	1852	1851-1860	2
1469	K896	1950	1941-1950	3
1470	K978	1934	1931-1940	17
1471	M588	1877	1871-1880	3
1472	N538	1758	1751-1760	4
1473	R604	1890	1881-1890	13
1474	N838	1733	1731-1740	3
1475	N682	1751	1751-1760	3
1476	S039	1958	1951-1960	12
1477	L449	1920	1911-1920	7
1478	S096	1604	1601-1610	6
1479	N834	1733	1731-1740	3
1480	R770	1988	1981-1990	5
1481	S328	1996	1991-2000	4
1482	M692	1886	1881-1890	4
1483	R352	1585	1581-1590	4
1484	Q373	1699	1691-1700	35
1485	L957	1840	1831-1840	6
1486	L884	1867	1861-1870	1
1487	K535	1926	1921-1930	17
1488	L745	1912	1911-1920	2
1489	R028	1549	1541-1550	1
1490	6252	1452	1451-1460	4
1491	M423	1823	1821-1830	20
1492	L346	1910	1901-1910	6
1493	S408	1983	1981-1990	6
1494	6605	1440	1431-1440	24
1495	K454	1907	1901-1910	13
1496	S354	1857	1851-1860	28
1497	R440	1967	1961-1970	12
1498	K668	1948	1941-1950	32
1499	P254	1727	1721-1730	7
1500	S055	1663	1661-1670	2
1501	6701	1350	1341-1350	6
1502	S361	1997	1991-2000	16
1503	E252	2012	2011-2020	7
1504	R250	1667	1661-1670	4
1505	P374	1964	1961-1970	4
1506	K895	1941	1941-1950	2
1507	P347	1935	1931-1940	2
1508	S568	1976	1971-1980	8
1509	M962	1855	1851-1860	5
1510	P742	1938	1931-1940	5
1511	E134	1968	1961-1970	2
1512	K246	1932	1931-1940	20
1513	R554	1900	1891-1900	3
1514	L733	1866	1861-1870	1
1515	M235	1878	1871-1880	8
1516	L588	1893	1891-1900	14
1517	P233	1742	1741-1750	5
1518	M892	1864	1861-1870	11
1519	S691	1997	1991-2000	5
1520	R214	2008	2001-2010	21
1521	L486	1884	1881-1890	18
1522	R869	1980	1971-1980	27
1523	N287	1788	1781-1790	10
1524	R997	1930	1921-1930	2
1525	N929	1771	1771-1780	1
1526	S204	1939	1931-1940	7
1527	E096	1998	1991-2000	2
1528	S888	1581	1581-1590	14
1529	S084	1624	1621-1630	3
1530	R050	2005	2001-2010	5
1531	R324	1682	1681-1690	2
1532	E124	1897	1891-1900	16
1533	M286	1851	1851-1860	2
1534	5207	1343	1341-1350	1
1535	Q496	1783	1781-1790	8
1536	Z144	1865	1861-1870	3
1537	N339	1784	1781-1790	9
1538	K699	1928	1921-1930	2
1539	K497	1910	1901-1910	1
1540	Q667	1619	1611-1620	1
1541	M294	1853	1851-1860	13
1542	R893	1890	1881-1890	28
1543	M554	1796	1791-1800	8
1544	S092	1601	1601-1610	2
1545	S113	1639	1631-1640	2
1546	S032	1857	1851-1860	1
1547	M594	1874	1871-1880	8
1548	P273	1935	1931-1940	1
1549	R148	2001	2001-2010	8
1550	R333	1682	1681-1690	2
1551	M542	1860	1851-1860	5
1552	M237	1873	1871-1880	12
1553	R416	1648	1641-1650	3
1554	R147	2008	2001-2010	38
1555	R409	1697	1691-1700	6
1556	Q254	1771	1771-1780	5
1557	M562	1797	1791-1800	7
1558	E108	2001	2001-2010	4
1559	K448	1950	1941-1950	4
1560	L939	1859	1851-1860	12
1561	R635	1881	1881-1890	12
1562	N598	1767	1761-1770	1
1563	N892	1770	1761-1770	1
1564	S041	1806	1801-1810	5
1565	L463	1884	1881-1890	27
1566	L936	1860	1851-1860	1
1567	N768	1747	1741-1750	6
1568	N769	1749	1741-1750	17
1569	R186	1990	1981-1990	15
1570	N798	1755	1751-1760	6
1571	M353	1833	1831-1840	10
1572	K822	1848	1841-1850	8
1573	R556	1965	1961-1970	9
1574	P465	1833	1831-1840	3
1575	L445	1945	1941-1950	6
1576	L552	1883	1881-1890	33
1577	S128	1981	1981-1990	50
1578	P279	1723	1721-1730	1
1579	S680	1928	1921-1930	6
1580	E080	1851	1851-1860	2
1581	M623	1898	1891-1900	1
1582	L776	1942	1941-1950	3
1583	Q544	1684	1681-1690	5
1584	S140	1846	1841-1850	2
1585	P323	1957	1951-1960	3
1586	N627	1768	1761-1770	1
1587	M368	1862	1861-1870	15
1588	P946	1920	1911-1920	5
1589	K353	1937	1931-1940	8
1590	K862	1890	1881-1890	3
1591	R460	1965	1961-1970	21
1592	E092	2010	2001-2010	83
1593	R707	1842	1841-1850	19
1594	5408	1461	1461-1470	1
1595	S973	1597	1591-1600	2
1596	R704	1845	1841-1850	1
1597	K866	1896	1891-1900	2
1598	P363	1957	1951-1960	5
1599	R891	1887	1881-1890	5
1600	N687	1751	1751-1760	7
1601	S192	1846	1841-1850	1
1602	K284	1942	1941-1950	16
1603	E191	2013	2011-2020	14
1604	N888	1722	1721-1730	1
1605	N523	1767	1761-1770	2
1606	R259	2007	2001-2010	6
1607	Q978	1692	1691-1700	6
1608	Q785	1627	1621-1630	7
1609	N552	1768	1761-1770	3
1610	R737	1876	1871-1880	9
1611	R080	1980	1971-1980	4
1612	Q799	1713	1711-1720	1
1613	N489	1767	1761-1770	10
1614	N525	1762	1761-1770	14
1615	N462	1770	1761-1770	7
1616	M234	1878	1871-1880	13
1617	K698	1927	1921-1930	3
1618	R920	1949	1941-1950	51
1619	5424	1461	1461-1470	2
1620	R430	1541	1541-1550	2
1621	K684	1886	1881-1890	15
1622	R491	1844	1841-1850	5
1623	Q984	1686	1681-1690	7
1624	K938	1939	1931-1940	13
1625	L799	1939	1931-1940	20
1626	S819	1579	1571-1580	2
1627	R474	1827	1821-1830	3
1628	Q764	1637	1631-1640	1
1629	S062	1542	1541-1550	1
1630	R861	1637	1631-1640	3
1631	S098	1638	1631-1640	2
1632	R711	1845	1841-1850	4
1633	M723	1869	1861-1870	8
1634	P839	1967	1961-1970	1
1635	L377	1894	1891-1900	3
1636	R626	1926	1921-1930	4
1637	S464	1943	1941-1950	3
1638	S512	1989	1981-1990	8
1639	S172	1868	1861-1870	2
1640	E233	2011	2011-2020	5
1641	N885	1734	1731-1740	4
1642	E034	1978	1971-1980	44
1643	R485	1838	1831-1840	8
1644	P548	1863	1861-1870	3
1645	N772	1746	1741-1750	5
1646	K566	1922	1921-1930	11
1647	S412	1989	1981-1990	8
1648	R167	2007	2001-2010	15
1649	R464	1965	1961-1970	3
1650	9998	1330	1321-1330	2
1651	L638	1931	1931-1940	11
1652	K283	1939	1931-1940	14
1653	S196	1603	1601-1610	4
1654	M497	1805	1801-1810	9
1655	R508	1890	1881-1890	2
1656	R625	1925	1921-1930	8
1657	L698	1948	1941-1950	16
1658	R907	1934	1931-1940	10
1659	Q336	1710	1701-1710	15
1660	Q547	1657	1651-1660	7
1661	Q723	1709	1701-1710	2
1662	M293	1854	1851-1860	9
1663	S650	1868	1861-1870	11
1664	L233	1895	1891-1900	1
1665	P993	1957	1951-1960	1
1666	P838	1969	1961-1970	2
1667	M657	1849	1841-1850	10
1668	Z123	1890	1881-1890	3
1669	N634	1763	1761-1770	4
1670	E179	2012	2011-2020	2
1671	S269	1994	1991-2000	27
1672	R441	1966	1961-1970	17
1673	S307	1995	1991-2000	29
1674	S231	1974	1971-1980	69
1675	S130	1844	1841-1850	13
1676	R449	1950	1941-1950	20
1677	M694	1829	1821-1830	36
1678	E008	2000	1991-2000	10
1679	R242	2009	2001-2010	8
1680	R456	1963	1961-1970	12
1681	L336	1933	1931-1940	8
1682	K989	1859	1851-1860	15
1683	L279	1928	1921-1930	10
1684	L295	1954	1951-1960	4
1685	S571	1961	1961-1970	4
1686	Q877	1623	1621-1630	1
1687	S293	1945	1941-1950	3
1688	R498	1851	1851-1860	6
1689	R018	1564	1561-1570	2
1690	L249	1946	1941-1950	3
1691	K288	1944	1941-1950	4
1692	N972	1756	1751-1760	19
1693	R296	2010	2001-2010	12
1694	S052	1579	1571-1580	2
1695	S752	1841	1841-1850	3
1696	S145	1847	1841-1850	2
1697	M362	1825	1821-1830	12
1698	5419	1415	1411-1420	1
1699	S986	1933	1931-1940	13
1700	M329	1846	1841-1850	15
1701	E193	2010	2001-2010	1
1702	L684	1945	1941-1950	3
1703	E075	2009	2001-2010	15
1704	M364	1831	1831-1840	9
1705	N336	1787	1781-1790	1
1706	L678	1935	1931-1940	20
1707	R750	1972	1971-1980	39
1708	L786	1943	1941-1950	7
1709	L774	1935	1931-1940	2
1710	R590	1931	1931-1940	8
1711	M492	1805	1801-1810	1
1712	R630	1793	1791-1800	1
1713	M374	1830	1821-1830	3
1714	R689	1842	1841-1850	7
1715	R914	1929	1921-1930	13
1716	R809	1974	1971-1980	13
1717	R404	1697	1691-1700	8
1718	M556	1799	1791-1800	3
1719	R349	1967	1961-1970	8
1720	L935	1833	1831-1840	10
1721	L889	1869	1861-1870	4
1722	Q982	1653	1651-1660	4
1723	R331	1682	1681-1690	3
1724	P926	1821	1821-1830	9
1725	N648	1732	1731-1740	4
1726	K229	1911	1911-1920	3
1727	K269	1932	1931-1940	17
1728	N635	1762	1761-1770	3
1729	L238	1947	1941-1950	1
1730	K935	1896	1891-1900	11
1731	N678	1764	1761-1770	3
1732	P676	1850	1841-1850	5
1733	P887	1869	1861-1870	1
1734	L755	1927	1921-1930	1
1735	K267	1907	1901-1910	5
1736	S255	1968	1961-1970	51
1737	L826	1952	1951-1960	4
1738	S656	1815	1811-1820	41
1739	R417	1649	1641-1650	7
1740	M955	1855	1851-1860	13
1741	S687	1918	1911-1920	4
1742	S009	1993	1991-2000	12
1743	S550	1976	1971-1980	6
1744	Z121	1889	1881-1890	5
1745	N558	1857	1851-1860	7
1746	R337	1981	1981-1990	12
1747	M896	1842	1841-1850	6
1748	L979	1876	1871-1880	3
1749	N989	1732	1731-1740	2
1750	Q395	1698	1691-1700	2
1751	6303	1421	1421-1430	3
1752	P869	1899	1891-1900	9
1753	K488	1944	1941-1950	13
1754	E058	1947	1941-1950	33
1755	S001	1949	1941-1950	2
1756	R684	1842	1841-1850	2
1757	R490	1843	1841-1850	7
1758	R734	1921	1921-1930	33
1759	R998	1934	1931-1940	2
1760	S186	1965	1961-1970	13
1761	E268	1998	1991-2000	29
1762	K769	1926	1921-1930	4
1763	R282	1989	1981-1990	9
1764	L229	1902	1901-1910	7
1765	L352	1907	1901-1910	4
1766	Q438	1691	1691-1700	12
1767	S821	1859	1851-1860	3
1768	S025	1906	1901-1910	2
1769	R288	1824	1821-1830	10
1770	S524	1974	1971-1980	4
1771	Q446	1730	1721-1730	1
1772	L365	1900	1891-1900	13
1773	N532	1774	1771-1780	10
1774	S987	1937	1931-1940	10
1775	P275	1963	1961-1970	1
1776	R808	1972	1971-1980	5
1777	R389	1671	1671-1680	3
1778	L875	1945	1941-1950	16
1779	Q879	1612	1611-1620	20
1780	L897	1837	1831-1840	5
1781	L368	1908	1901-1910	14
1782	Q925	1654	1651-1660	1
1783	M975	1848	1841-1850	22
1784	R882	1985	1981-1990	7
1785	R937	1950	1941-1950	121
1786	M548	1832	1831-1840	3
1787	L785	1908	1901-1910	6
1788	L622	1884	1881-1890	10
1789	R546	1955	1951-1960	44
1790	N285	1788	1781-1790	15
1791	P628	1953	1951-1960	3
1792	S855	1994	1991-2000	5
1793	P543	1931	1931-1940	3
1794	R796	1874	1871-1880	16
1795	Q386	1694	1691-1700	3
1796	Z161	1880	1871-1880	5
1797	P434	1960	1951-1960	1
1798	M445	1846	1841-1850	19
1799	P398	1907	1901-1910	6
1800	L565	1938	1931-1940	4
1801	5909	1372	1371-1380	14
1802	N355	1781	1781-1790	1
1803	K423	1934	1931-1940	11
1804	K636	1882	1881-1890	19
1805	R933	1942	1941-1950	2
1806	M428	1817	1811-1820	11
1807	S330	1963	1961-1970	48
1808	S577	1972	1971-1980	1
1809	K635	1889	1881-1890	14
1810	S004	1668	1661-1670	14
1811	M945	1803	1801-1810	10
1812	E071	1976	1971-1980	40
1813	M893	1869	1861-1870	9
1814	S429	1927	1921-1930	11
1815	R793	1951	1951-1960	19
1816	0819	1377	1371-1380	1
1817	Q689	1627	1621-1630	4
1818	Q733	1681	1681-1690	1
1819	M532	1827	1821-1830	8
1820	P922	1930	1921-1930	1
1821	M244	1872	1871-1880	12
1822	R171	1854	1851-1860	1
1823	R104	1874	1871-1880	23
1824	P559	1962	1961-1970	1
1825	R722	1982	1981-1990	5
1826	N855	1749	1741-1750	1
1827	P843	1844	1841-1850	4
1828	5307	1485	1481-1490	2
1829	L395	1939	1931-1940	9
1830	S156	1935	1931-1940	1
1831	S574	1956	1951-1960	1
1832	N485	1773	1771-1780	10
1833	N638	1764	1761-1770	3
1834	Q963	1671	1671-1680	3
1835	S523	1892	1891-1900	24
1836	K984	1916	1911-1920	12
1837	R437	1964	1961-1970	30
1838	Q990	2003	2001-2010	6
1839	M797	1833	1831-1840	16
1840	L685	1942	1941-1950	2
1841	R620	1778	1771-1780	10
1842	S537	1963	1961-1970	2
1843	S364	1958	1951-1960	26
1844	Q767	1630	1621-1630	1
1845	R615	1947	1941-1950	5
1846	R873	1974	1971-1980	46
1847	R679	1971	1971-1980	6
1848	P724	1934	1931-1940	6
1849	L736	1939	1931-1940	22
1850	R467	1844	1841-1850	1
1851	P654	1961	1961-1970	2
1852	R634	1843	1841-1850	4
1853	S381	1948	1941-1950	20
1854	L644	1945	1941-1950	20
1855	R154	2002	2001-2010	5
1856	R307	1682	1681-1690	2
1857	R657	1537	1531-1540	20
1858	N364	1784	1781-1790	15
1859	R176	1999	1991-2000	8
1860	L596	1932	1931-1940	17
1861	5422	1443	1441-1450	1
1862	K374	1931	1931-1940	1
1863	M693	1829	1821-1830	28
1864	L576	1921	1921-1930	5
1865	E072	1986	1981-1990	68
1866	R140	2001	2001-2010	3
1867	N749	1753	1751-1760	1
1868	R401	1697	1691-1700	1
1869	E176	2005	2001-2010	5
1870	M524	1800	1791-1800	1
1871	N458	1771	1771-1780	3
1872	L743	1930	1921-1930	3
1873	K537	1929	1921-1930	37
1874	Q559	1740	1731-1740	8
1875	M535	1801	1801-1810	29
1876	N948	1739	1731-1740	15
1877	S767	1875	1871-1880	15
1878	Q435	1636	1631-1640	2
1879	Q946	1641	1641-1650	3
1880	K489	1902	1901-1910	23
1881	L765	1927	1921-1930	3
1882	R095	2005	2001-2010	21
1883	5908	1490	1481-1490	3
1884	N658	1755	1751-1760	3
1885	M674	1794	1791-1800	4
1886	E050	1993	1991-2000	5
1887	E248	1603	1601-1610	7
1888	M943	1791	1791-1800	29
1889	S110	1639	1631-1640	7
1890	L763	1949	1941-1950	1
1891	P852	1846	1841-1850	1
1892	E120	2008	2001-2010	30
1893	M332	1846	1841-1850	16
1894	R953	1634	1631-1640	3
1895	N797	1755	1751-1760	5
1896	R191	1980	1971-1980	16
1897	L825	1952	1951-1960	1
1898	M466	1805	1801-1810	1
1899	S993	1865	1861-1870	15
1900	L434	1885	1881-1890	3
1901	P974	1954	1951-1960	1
1902	K986	1859	1851-1860	20
1903	Q777	1655	1651-1660	5
1904	Q349	1685	1681-1690	1
1905	S352	1865	1861-1870	12
1906	K947	1936	1931-1940	4
1907	K884	1951	1951-1960	17
1908	Q936	1654	1651-1660	1
1909	Q368	1704	1701-1710	4
1910	R075	2007	2001-2010	12
1911	L636	1934	1931-1940	11
1912	N762	1759	1751-1760	3
1913	N869	1734	1731-1740	3
1914	K368	1936	1931-1940	10
1915	N668	1738	1731-1740	26
1916	R175	2007	2001-2010	74
1917	N548	1773	1771-1780	3
1918	S980	1887	1881-1890	16
1919	L855	1892	1891-1900	22
1920	S447	1937	1931-1940	3
1921	S818	1576	1571-1580	2
1922	Q726	1656	1651-1660	7
1923	R225	1680	1671-1680	4
1924	M985	1845	1841-1850	2
1925	S977	1878	1871-1880	1
1926	P765	1900	1891-1900	3
1927	K643	1927	1921-1930	6
1928	S374	1958	1951-1960	18
1929	R400	1697	1691-1700	1
1930	L974	1816	1811-1820	2
1931	Q459	1735	1731-1740	7
1932	M953	1810	1801-1810	26
1933	S016	1566	1561-1570	1
1934	R096	2003	2001-2010	10
1935	S398	1928	1921-1930	8
1936	R854	1948	1941-1950	7
1937	P582	1913	1911-1920	1
1938	N482	1770	1761-1770	5
1939	R680	1799	1791-1800	9
1940	S773	1877	1871-1880	5
1941	R932	1942	1941-1950	4
1942	E177	2009	2001-2010	12
1943	Q678	1646	1641-1650	3
1944	R472	1825	1821-1830	5
1945	M732	1874	1871-1880	4
1946	K693	1925	1921-1930	2
1947	S360	1778	1771-1780	57
1948	R163	2006	2001-2010	11
1949	N535	1771	1771-1780	7
1950	M243	1875	1871-1880	13
1951	M686	1830	1821-1830	35
1952	R133	1986	1981-1990	12
1953	L675	1929	1921-1930	26
1954	N826	1755	1751-1760	12
1955	S628	1826	1821-1830	1
1956	K945	1936	1931-1940	1
1957	P987	1949	1941-1950	1
1958	N949	1752	1751-1760	1
1959	S198	1709	1701-1710	7
1960	Q887	1631	1631-1640	8
1961	P935	1911	1911-1920	3
1962	K954	1936	1931-1940	7
1963	R179	2001	2001-2010	23
1964	S188	1985	1981-1990	19
1965	M593	1879	1871-1880	10
1966	Q495	1735	1731-1740	10
1967	E030	1991	1991-2000	51
1968	K339	1942	1941-1950	7
1969	Q432	1687	1681-1690	17
1970	K438	1920	1911-1920	10
1971	R692	1842	1841-1850	1
1972	R311	1682	1681-1690	4
1973	R812	1965	1961-1970	5
1974	E235	1641	1641-1650	3
1975	M236	1873	1871-1880	9
1976	L225	1924	1921-1930	19
1977	S232	1979	1971-1980	16
1978	N654	1707	1701-1710	9
1979	N839	1742	1741-1750	14
1980	L969	1828	1821-1830	7
1981	K223	1902	1901-1910	6
1982	N529	1738	1731-1740	3
1983	S076	1982	1981-1990	18
1984	6702	1350	1341-1350	5
1985	E115	1991	1991-2000	5
1986	S031	1857	1851-1860	2
1987	P289	1967	1961-1970	1
1988	S317	1987	1981-1990	40
1989	M422	1823	1821-1830	14
1990	S445	1937	1931-1940	3
1991	Q455	1784	1781-1790	1
1992	Z103	1880	1871-1880	2
1993	L587	1888	1881-1890	26
1994	E037	1985	1981-1990	58
1995	R222	1675	1671-1680	4
1996	M774	1854	1851-1860	11
1997	P842	1966	1961-1970	1
1998	R834	1866	1861-1870	7
[truncated: 2,310 more rows]
