# Supplementary material for: Frequency patterns of semantic change: corpus-based evidence of a near-critical dynamics in language change
Source: R Soc Open Sci. 2017 Nov 8;4(11):170830. doi: 10.1098/rsos.170830 (PMC5717648; doi:10.1098/rsos.170830)
Supplement: full_data.zip [file rsos170830supp2.gz › a_peine.csv]

	Decade	Occurrences	Nombre de mots	Frequence	Average frequency	Normalized average frequency
0	1321-1330	4	247971	1.6130918534828669	0.3226183706965734	0.0003725810546786227
1	1331-1340	2	187017	1.0694214964415	0.5365026699848734	0.0006195888045348196
2	1341-1350	20	589308	3.393811046176193	1.215264879220112	0.001403468343839502
3	1351-1360	25	318194	7.856842052332853	2.786633289686683	0.0032181886227753234
4	1361-1370	19	662712	2.8670070860343557	3.360034706893553	0.0038803905436265154
5	1371-1380	29	971929	2.9837570439816075	3.6341677449933014	0.004196977526063173
6	1381-1390	9	241822	3.721745746871666	4.164632595079334	0.004809593456421571
7	1391-1400	64	1263737	5.064344875555594	4.498739360955215	0.0051954420704869355
8	1401-1410	22	765291	2.874723471202458	3.502315644729136	0.004044705990899363
9	1411-1420	23	324443	7.089072656830321	4.34672875888833	0.005019890162769692
10	1421-1430	20	298510	6.6999430504840705	5.089965960188822	0.005878229691727788
11	1431-1440	40	213190	18.7626061259909	8.098138036012667	0.00935226597256731
12	1441-1450	22	386463	5.692653630489853	8.22379978699952	0.00949738848252964
13	1451-1460	50	694796	7.196356916274705	9.088126476013969	0.010495570169098134
14	1461-1470	18	537606	3.34817691766833	8.339947328181571	0.009631523353084292
15	1471-1480	1	183566	0.5447631914406807	7.108911356372895	0.008209841507337274
16	1481-1490	13	457731	2.8400960389399015	3.924409338962694	0.0045321677353474
17	1491-1500	13	626697	2.0743676768837256	3.200752148241468	0.0036964404989766435
18	1501-1510	5	162065	3.085181871471323	2.3785171392807927	0.002746869071376879
19	1511-1520	15	216624	6.924440505207179	3.093769856788562	0.0035728902656300496
20	1521-1530	3	252956	1.1859770078590743	3.2220126200722405	0.003720993499478665
21	1531-1540	23	194542	11.82263984126821	5.018521380537902	0.005795720760881919
22	1541-1550	18	957168	1.8805476154656235	4.9797573682542815	0.0057509535129752895
23	1551-1560	61	1949051	3.129728262626273	4.988666646485272	0.005761242537349693
24	1561-1570	19	480126	3.95729454351566	4.395237454146968	0.005075911215760334
25	1571-1580	51	945849	5.391981172470447	5.236438287069243	0.006047385632576754
26	1581-1590	59	842175	7.00566984296613	4.273044287408827	0.004934794456539465
27	1591-1600	60	676127	8.8740724745499	5.671749259225682	0.006550111564671188
28	1601-1610	117	2099839	5.571855747035844	6.160174756107596	0.007114177666571338
29	1611-1620	99	794187	12.46557800618746	7.861831448641956	0.009079363479879157
30	1621-1630	369	2095458	17.6095154376752	10.305338301682905	0.011901286975601865
31	1631-1640	212	2094158	10.123400431104052	10.92888441931049	0.012621399316522921
32	1641-1650	134	1247594	10.7406736486389	11.302204654128293	0.01305253424080194
33	1651-1660	426	2303221	18.49583691708264	13.887000888137653	0.016037628068277427
34	1661-1670	123	2481229	4.957220796629412	12.385329446226041	0.014303398463186501
35	1671-1680	152	2015147	7.542874043432068	10.372001167377414	0.011978273666578988
36	1681-1690	234	1684489	13.891453135045703	11.125611708165746	0.012848593014784741
37	1691-1700	313	1871214	16.727108711243073	12.322898720686577	0.014231299327865649
38	1701-1710	104	809750	12.843470206853967	11.192425378640843	0.0129257538651071
39	1711-1720	243	1714151	14.176114006292327	13.036204020573427	0.015055071515313859
40	1721-1730	115	1125965	10.21346134204882	13.570321480296778	0.015671905721116593
41	1731-1740	845	2909061	29.047173641254	16.601465581538434	0.01917247161786048
42	1741-1750	545	2136771	25.505774835019757	18.357198806293773	0.021200108590923254
43	1751-1760	569	2483475	22.911444649130754	20.370793694749132	0.02352554128595654
44	1761-1770	692	3287236	21.051120150789295	21.745794923648525	0.025113483742369113
45	1771-1780	612	3011727	20.32056690397237	23.76721603603324	0.027447954678961474
46	1781-1790	752	2767020	27.177252061784877	23.393231720139415	0.027016052829887807
47	1791-1800	473	2497443	18.939371188851958	22.079950990905854	0.025499389292933963
48	1801-1810	630	1436685	43.85094853777968	26.267851768635637	0.030335854387240384
49	1811-1820	296	1624933	18.216135680671144	25.700854874612002	0.029681048833797446
50	1821-1830	767	3062877	25.041815260619344	26.6451045459414	0.030771530871953702
51	1831-1840	1517	7375086	20.56925166703141	25.323504466990705	0.029245259599131757
52	1841-1850	2091	11919516	17.54265861130603	25.04416195148152	0.028922656367269064
53	1851-1860	1162	5771056	20.134963167919356	20.300964877509454	0.02344489834452098
54	1861-1870	1303	6858196	18.999165378184	20.45757081701203	0.023625757252161067
55	1871-1880	1087	5715634	19.01801269990346	19.252810304868852	0.022234420046904294
56	1881-1890	1578	7679389	20.548509783786184	19.24866192821981	0.022229629226890646
57	1891-1900	1014	4613910	21.977021658419865	20.13553453764257	0.023253848435086603
58	1901-1910	952	4804354	19.81535915130317	20.071613734319335	0.023180028459284685
59	1911-1920	904	5036866	17.9476682524411	19.86131430917076	0.02293716075943551
60	1921-1930	2314	11280218	20.513787942750753	20.160469357740215	0.023282644816241663
61	1931-1940	2385	10897083	21.88659111800837	20.42808562458465	0.023591705799764613
62	1941-1950	2090	12300750	16.990833892242343	19.430848071349146	0.022440029847315326
63	1951-1960	1649	9976887	16.528201632433042	18.77341656757512	0.021680784418959185
64	1961-1970	1935	13891857	13.929023312002132	17.969687579487328	0.020752584969526183
65	1971-1980	1881	10280590	18.296615272080686	17.526253045353315	0.020240477410208176
66	1981-1990	2648	15628128	16.943807985191828	16.537696418790006	0.019098826766634297
67	1991-2000	1793	10606407	16.904876458163447	16.520504931974227	0.0190789728994305
68	2001-2010	1964	11205157	17.527643744750744	16.720393354437768	0.019309817284078254
69	2011-2020	433	2099905	20.619980427686016	18.058584777574545	0.02085524933966046
