# Supplementary material for: Frequency patterns of semantic change: corpus-based evidence of a near-critical dynamics in language change
Source: R Soc Open Sci. 2017 Nov 8;4(11):170830. doi: 10.1098/rsos.170830 (PMC5717648; doi:10.1098/rsos.170830)
Supplement: full_data.zip [file rsos170830supp2.gz › a_peu_de_chose_pres_complet.csv]

	Cote	Date	Decade	Occurrences
0	P277	1933	1931-1940	1
1	S306	1956	1951-1960	1
2	L996	1874	1871-1880	1
3	P486	1904	1901-1910	2
4	R698	1950	1941-1950	1
5	E034	1978	1971-1980	2
6	R675	1992	1991-2000	1
7	M552	1832	1831-1840	1
8	M677	1812	1811-1820	4
9	E087	1984	1981-1990	1
10	M499	1805	1801-1810	1
11	E032	1993	1991-2000	1
12	S315	1955	1951-1960	1
13	M388	1823	1821-1830	1
14	M378	1833	1831-1840	1
15	R025	1988	1981-1990	2
16	K738	1935	1931-1940	1
17	L699	1948	1941-1950	2
18	S221	1963	1961-1970	1
19	L286	1946	1941-1950	1
20	R264	1847	1841-1850	1
21	P849	1846	1841-1850	1
22	P949	1965	1961-1970	1
23	N477	1775	1771-1780	1
24	P858	1961	1961-1970	1
25	N353	1781	1781-1790	1
26	P286	1967	1961-1970	1
27	N882	1734	1731-1740	1
28	S187	1984	1981-1990	5
29	K889	1930	1921-1930	1
30	R524	1886	1881-1890	1
31	S130	1844	1841-1850	1
32	R449	1950	1941-1950	3
33	P839	1967	1961-1970	1
34	M593	1879	1871-1880	1
35	P556	1872	1871-1880	1
36	R230	1983	1981-1990	3
37	R783	1844	1841-1850	1
38	M478	1840	1831-1840	1
39	K757	1866	1861-1870	1
40	E030	1991	1991-2000	1
41	P234	1781	1781-1790	2
42	P523	1951	1951-1960	1
43	M549	1832	1831-1840	2
44	S293	1945	1941-1950	1
45	S536	1951	1951-1960	1
46	S190	1987	1981-1990	4
47	L225	1924	1921-1930	1
48	R764	1982	1981-1990	1
49	N974	1756	1751-1760	1
50	R927	1893	1891-1900	1
51	M362	1825	1821-1830	1
52	R016	1962	1961-1970	1
53	K927	1937	1931-1940	1
54	S076	1982	1981-1990	1
55	L956	1840	1831-1840	1
56	R550	1961	1961-1970	1
57	R271	1994	1991-2000	1
58	M422	1823	1821-1830	1
59	R241	2009	2001-2010	1
60	K837	1860	1851-1860	1
61	R004	2002	2001-2010	2
62	K459	1909	1901-1910	1
63	P473	1951	1951-1960	1
64	R003	2000	1991-2000	2
65	R769	1984	1981-1990	1
66	S345	1833	1831-1840	1
67	P342	1963	1961-1970	1
68	M492	1805	1801-1810	2
69	R278	1821	1821-1830	1
70	R837	1864	1861-1870	1
71	R828	1984	1981-1990	1
72	E126	2012	2011-2020	1
73	R514	1929	1921-1930	1
74	M556	1799	1791-1800	2
75	P459	1948	1941-1950	1
76	N639	1763	1761-1770	3
77	N444	1776	1771-1780	1
78	M956	1855	1851-1860	1
79	K369	1936	1931-1940	1
80	E083	1988	1981-1990	1
81	S657	1836	1831-1840	1
82	R210	2006	2001-2010	1
83	K782	1931	1931-1940	1
84	R006	1970	1961-1970	2
85	S346	1939	1931-1940	1
86	P637	1800	1791-1800	1
87	P887	1869	1861-1870	1
88	R013	1945	1941-1950	1
89	Z131	1850	1841-1850	1
90	P869	1899	1891-1900	2
91	E058	1947	1941-1950	1
92	N622	1761	1761-1770	1
93	P658	1956	1951-1960	1
94	S251	1962	1961-1970	1
95	P477	1964	1961-1970	1
96	M966	1860	1851-1860	1
97	K539	1913	1911-1920	1
98	K933	1945	1941-1950	1
99	R216	2004	2001-2010	1
100	P938	1836	1831-1840	1
101	R215	1999	1991-2000	1
102	N667	1755	1751-1760	1
103	M545	1808	1801-1810	1
104	L957	1840	1831-1840	1
105	R644	1881	1881-1890	1
106	R288	1824	1821-1830	1
107	P285	1908	1901-1910	1
108	N532	1774	1771-1780	1
109	M423	1823	1821-1830	1
110	L625	1938	1931-1940	2
111	L875	1945	1941-1950	1
112	P344	1963	1961-1970	3
113	P472	1965	1961-1970	1
114	N828	1755	1751-1760	2
115	S354	1857	1851-1860	1
116	M477	1840	1831-1840	1
117	K454	1907	1901-1910	1
118	E192	1973	1971-1980	1
119	P355	1936	1931-1940	1
120	S995	1960	1951-1960	2
121	N926	1734	1731-1740	1
122	L785	1908	1901-1910	2
123	P322	1967	1961-1970	1
124	N285	1788	1781-1790	2
125	M962	1855	1851-1860	1
126	L442	1859	1851-1860	1
127	M992	1839	1831-1840	1
128	P927	1961	1961-1970	1
129	R782	1843	1841-1850	1
130	P653	1961	1961-1970	1
131	R240	1983	1981-1990	2
132	R495	1848	1841-1850	1
133	P434	1960	1951-1960	3
134	K854	1878	1871-1880	1
135	M922	1863	1861-1870	1
136	S178	1925	1921-1930	1
137	M445	1846	1841-1850	2
138	N355	1781	1781-1790	1
139	K776	1816	1811-1820	1
140	M842	1845	1841-1850	1
141	P399	1959	1951-1960	1
142	P423	1941	1941-1950	1
143	N642	1755	1751-1760	1
144	N358	1784	1781-1790	1
145	M543	1808	1801-1810	1
146	S392	1812	1811-1820	1
147	M424	1823	1821-1830	1
148	P365	1939	1931-1940	1
149	N356	1781	1781-1790	1
150	K728	1911	1911-1920	1
151	L842	1874	1871-1880	1
152	Z144	1865	1861-1870	1
153	R651	1929	1921-1930	1
154	P468	1953	1951-1960	2
155	S003	1968	1961-1970	1
156	R893	1890	1881-1890	1
157	P925	1821	1821-1830	1
158	S024	1900	1891-1900	1
159	S010	1957	1951-1960	2
160	P492	1903	1901-1910	1
161	M494	1805	1801-1810	1
162	S268	1965	1961-1970	1
163	Q990	2003	2001-2010	1
164	R437	1964	1961-1970	2
165	S189	1986	1981-1990	2
166	Z149	1870	1861-1870	1
167	R438	1967	1961-1970	1
168	P557	1872	1871-1880	1
169	M338	1842	1841-1850	1
170	S588	1979	1971-1980	1
171	R867	1958	1951-1960	1
172	S548	1976	1971-1980	1
173	P364	1957	1951-1960	2
174	M522	1805	1801-1810	3
175	R643	1867	1861-1870	1
176	S662	1851	1851-1860	1
177	K376	1926	1921-1930	1
178	S230	1952	1951-1960	2
179	K883	1948	1941-1950	1
180	E194	1953	1951-1960	1
181	R484	1837	1831-1840	1
182	N978	1756	1751-1760	1
183	P266	1911	1911-1920	1
184	P763	1966	1961-1970	1
185	K766	1926	1921-1930	1
186	K367	1936	1931-1940	2
187	P357	1961	1961-1970	1
188	N475	1775	1771-1780	1
189	R766	1947	1941-1950	1
190	S370	1991	1991-2000	1
191	E099	1999	1991-2000	1
192	N553	1768	1761-1770	1
193	N623	1761	1761-1770	1
194	R804	2008	2001-2010	1
195	P595	1857	1851-1860	1
196	M676	1811	1811-1820	1
197	S302	1987	1981-1990	1
198	M632	1839	1831-1840	1
199	Q295	1762	1761-1770	1
200	R001	1993	1991-2000	1
201	L766	1955	1951-1960	1
202	N799	1755	1751-1760	2
203	L626	1938	1931-1940	1
204	E092	2010	2001-2010	1
205	N526	1762	1761-1770	1
206	S139	1845	1841-1850	1
207	E279	1961	1961-1970	1
208	S715	1734	1731-1740	1
209	S188	1985	1981-1990	4
210	Q279	1783	1781-1790	1
211	Z133	1852	1851-1860	1
212	M943	1791	1791-1800	2
213	P846	1965	1961-1970	1
214	P957	1960	1951-1960	1
215	S253	1842	1841-1850	1
216	S191	1989	1981-1990	4
217	N876	1770	1761-1770	1
218	Z136	1853	1851-1860	2
219	S835	1732	1731-1740	1
220	R209	2006	2001-2010	1
221	P626	1948	1941-1950	1
222	S312	1995	1991-2000	1
223	K472	1936	1931-1940	1
224	S352	1865	1861-1870	1
225	R539	1982	1981-1990	1
226	S256	1990	1981-1990	2
227	R606	1938	1931-1940	1
228	R451	1987	1981-1990	1
229	E282	2006	2001-2010	1
230	Q445	1761	1761-1770	2
231	S706	1961	1961-1970	1
232	R875	1961	1961-1970	1
233	S165	2006	2001-2010	1
234	M924	1837	1831-1840	2
235	M285	1851	1851-1860	1
236	M656	1831	1831-1840	1
237	L275	1948	1941-1950	1
238	E270	2002	2001-2010	1
239	N668	1738	1731-1740	3
240	S669	1948	1941-1950	1
241	R388	1671	1671-1680	1
242	Q357	1707	1701-1710	4
243	R175	2007	2001-2010	2
244	K474	1940	1931-1940	1
245	R710	1842	1841-1850	1
246	K988	1859	1851-1860	1
247	N827	1755	1751-1760	1
248	L747	1939	1931-1940	2
249	R857	1947	1941-1950	2
250	P296	1968	1961-1970	1
251	S517	1966	1961-1970	1
