# Supplementary material for: Frequency patterns of semantic change: corpus-based evidence of a near-critical dynamics in language change
Source: R Soc Open Sci. 2017 Nov 8;4(11):170830. doi: 10.1098/rsos.170830 (PMC5717648; doi:10.1098/rsos.170830)
Supplement: full_data.zip [file rsos170830supp2.gz › a_peu_de_chose_pres.csv]

	Decade	Occurrences	Nombre de mots	Frequence	Average frequency	Normalized average frequency
0	1321-1330	0	247971	0.0	0.0	0.0
1	1331-1340	0	187017	0.0	0.0	0.0
2	1341-1350	0	589308	0.0	0.0	0.0
3	1351-1360	0	318194	0.0	0.0	0.0
4	1361-1370	0	662712	0.0	0.0	0.0
5	1371-1380	0	971929	0.0	0.0	0.0
6	1381-1390	0	241822	0.0	0.0	0.0
7	1391-1400	0	1263737	0.0	0.0	0.0
8	1401-1410	0	765291	0.0	0.0	0.0
9	1411-1420	0	324443	0.0	0.0	0.0
10	1421-1430	0	298510	0.0	0.0	0.0
11	1431-1440	0	213190	0.0	0.0	0.0
12	1441-1450	0	386463	0.0	0.0	0.0
13	1451-1460	0	694796	0.0	0.0	0.0
14	1461-1470	0	537606	0.0	0.0	0.0
15	1471-1480	0	183566	0.0	0.0	0.0
16	1481-1490	0	457731	0.0	0.0	0.0
17	1491-1500	0	626697	0.0	0.0	0.0
18	1501-1510	0	162065	0.0	0.0	0.0
19	1511-1520	0	216624	0.0	0.0	0.0
20	1521-1530	0	252956	0.0	0.0	0.0
21	1531-1540	0	194542	0.0	0.0	0.0
22	1541-1550	0	957168	0.0	0.0	0.0
23	1551-1560	0	1949051	0.0	0.0	0.0
24	1561-1570	0	480126	0.0	0.0	0.0
25	1571-1580	0	945849	0.0	0.0	0.0
26	1581-1590	0	842175	0.0	0.0	0.0
27	1591-1600	0	676127	0.0	0.0	0.0
28	1601-1610	0	2099839	0.0	0.0	0.0
29	1611-1620	0	794187	0.0	0.0	0.0
30	1621-1630	0	2095458	0.0	0.0	0.0
31	1631-1640	0	2094158	0.0	0.0	0.0
32	1641-1650	0	1247594	0.0	0.0	0.0
33	1651-1660	0	2303221	0.0	0.0	0.0
34	1661-1670	0	2481229	0.0	0.0	0.0
35	1671-1680	1	2015147	0.049624171338368855	0.00992483426767377	0.0017014192997902
36	1681-1690	0	1684489	0.0	0.00992483426767377	0.0017014192997902
37	1691-1700	0	1871214	0.0	0.00992483426767377	0.0017014192997902
38	1701-1710	4	809750	0.4939796233405372	0.10872075893578122	0.018638054052315414
39	1711-1720	0	1714151	0.0	0.10872075893578122	0.018638054052315414
40	1721-1730	0	1125965	0.0	0.09879592466810744	0.016936634752525215
41	1731-1740	7	2909061	0.24062747395121659	0.14692141945835074	0.02518681238166405
42	1741-1750	0	2136771	0.0	0.14692141945835074	0.02518681238166405
43	1751-1760	9	2483475	0.36239543381753386	0.12060458155375009	0.020675303704266998
44	1761-1770	11	3287236	0.33462763245474314	0.18753010804469872	0.03214838016572506
45	1771-1780	4	3011727	0.13281416277106126	0.21409294059891099	0.03670205982887424
46	1781-1790	9	2767020	0.32525966563306374	0.2310193789352804	0.0396037676141628
47	1791-1800	5	2497443	0.20020476943818138	0.2710603328229167	0.0464680083550212
48	1801-1810	9	1436685	0.6264421219682812	0.32386967045306614	0.055521139503591284
49	1811-1820	7	1624933	0.43078699244830404	0.3431015424517784	0.05881806893406863
50	1821-1830	8	3062877	0.26119233648625134	0.3687771771948164	0.0632196558329507
51	1831-1840	17	7375086	0.23050578664438626	0.3498264013970809	0.059970914864722766
52	1841-1850	14	11919516	0.1174544335525033	0.3332763342199453	0.057133728575404226
53	1851-1860	13	5771056	0.22526206642250568	0.25304032311079017	0.04337882908212589
54	1861-1870	8	6858196	0.11664875136260322	0.19021267489364996	0.03260825394161762
55	1871-1880	6	5715634	0.10497523109422333	0.15896925381524435	0.02725217864800663
56	1881-1890	3	7679389	0.03906560795396613	0.12068121807716033	0.02068844154178472
57	1891-1900	4	4613910	0.08669436551644917	0.11452920446994952	0.019633798773796843
58	1901-1910	8	4804354	0.16651562312019472	0.10277991580948731	0.01761961234543223
59	1911-1920	3	5036866	0.059560845970490384	0.09136233473106474	0.015662290713672554
60	1921-1930	7	11280218	0.06205553828835577	0.08277839616989122	0.014190741835142302
61	1931-1940	18	10897083	0.16518181975855376	0.10800163853080876	0.018514774881812968
62	1941-1950	21	12300750	0.17072129748186085	0.12480702492389109	0.021395730671951683
63	1951-1960	24	9976887	0.24055599707604186	0.13961509971506053	0.023934286335746933
64	1961-1970	32	13891857	0.23035077311838154	0.17377308514463877	0.029790006853028538
65	1971-1980	5	10280590	0.04863534096778492	0.17108904568052458	0.029329880625982453
66	1981-1990	37	15628128	0.23675260402269552	0.1854032025333529	0.03178376369070536
67	1991-2000	11	10606407	0.10371089851634016	0.17200112274024879	0.02948623845226527
68	2001-2010	14	11205157	0.12494247068559593	0.14887841746215963	0.02552230152773236
69	2011-2020	1	2099905	0.047621201911515046	0.11233250322078632	0.01925721718055322
