# Supplementary material for: Frequency patterns of semantic change: corpus-based evidence of a near-critical dynamics in language change
Source: R Soc Open Sci. 2017 Nov 8;4(11):170830. doi: 10.1098/rsos.170830 (PMC5717648; doi:10.1098/rsos.170830)
Supplement: full_data.zip [file rsos170830supp2.gz › a_plus_dun_titre_complet.csv]

	Cote	Date	Decade	Occurrences
0	P322	1967	1961-1970	1
1	R096	2003	2001-2010	1
2	E033	1977	1971-1980	1
3	E034	1978	1971-1980	1
4	R804	2008	2001-2010	2
5	E072	1986	1981-1990	1
6	E144	1985	1981-1990	1
7	N444	1776	1771-1780	1
8	P855	1960	1951-1960	1
9	P966	1956	1951-1960	1
10	N327	1786	1781-1790	1
11	R182	1993	1991-2000	1
12	Q457	1784	1781-1790	2
13	N567	1761	1761-1770	1
14	K636	1882	1881-1890	1
15	L699	1948	1941-1950	1
16	L383	1921	1921-1930	1
17	N463	1770	1761-1770	1
18	R869	1980	1971-1980	1
19	P435	1968	1961-1970	1
20	S598	1994	1991-2000	2
21	E071	1976	1971-1980	3
22	R133	1986	1981-1990	1
23	M387	1815	1811-1820	1
24	S191	1989	1981-1990	1
25	R595	1935	1931-1940	1
26	L496	1883	1881-1890	1
27	R449	1950	1941-1950	1
28	P556	1872	1871-1880	1
29	M634	1847	1841-1850	1
30	E037	1985	1981-1990	1
31	M594	1874	1871-1880	1
32	S571	1961	1961-1970	2
33	L937	1869	1861-1870	1
34	K788	1848	1841-1850	2
35	N384	1780	1771-1780	1
36	M284	1856	1851-1860	1
37	R558	1972	1971-1980	1
38	S700	1997	1991-2000	1
39	Q499	1743	1741-1750	1
40	S190	1987	1981-1990	1
41	S124	1975	1971-1980	1
42	M363	1825	1821-1830	1
43	M397	1823	1821-1830	1
44	E125	1876	1871-1880	1
45	K689	1923	1921-1930	1
46	S161	1952	1951-1960	1
47	L275	1948	1941-1950	1
48	E161	2012	2011-2020	1
49	N563	1741	1741-1750	1
50	P763	1966	1961-1970	1
51	S246	1993	1991-2000	1
