# Supplementary material for: Frequency patterns of semantic change: corpus-based evidence of a near-critical dynamics in language change
Source: R Soc Open Sci. 2017 Nov 8;4(11):170830. doi: 10.1098/rsos.170830 (PMC5717648; doi:10.1098/rsos.170830)
Supplement: full_data.zip [file rsos170830supp2.gz › a_plus_dun_titre.csv]

	Decade	Occurrences	Nombre de mots	Frequence	Average frequency	Normalized average frequency
0	1321-1330	0	247971	0.0	0.0	0.0
1	1331-1340	0	187017	0.0	0.0	0.0
2	1341-1350	0	589308	0.0	0.0	0.0
3	1351-1360	0	318194	0.0	0.0	0.0
4	1361-1370	0	662712	0.0	0.0	0.0
5	1371-1380	0	971929	0.0	0.0	0.0
6	1381-1390	0	241822	0.0	0.0	0.0
7	1391-1400	0	1263737	0.0	0.0	0.0
8	1401-1410	0	765291	0.0	0.0	0.0
9	1411-1420	0	324443	0.0	0.0	0.0
10	1421-1430	0	298510	0.0	0.0	0.0
11	1431-1440	0	213190	0.0	0.0	0.0
12	1441-1450	0	386463	0.0	0.0	0.0
13	1451-1460	0	694796	0.0	0.0	0.0
14	1461-1470	0	537606	0.0	0.0	0.0
15	1471-1480	0	183566	0.0	0.0	0.0
16	1481-1490	0	457731	0.0	0.0	0.0
17	1491-1500	0	626697	0.0	0.0	0.0
18	1501-1510	0	162065	0.0	0.0	0.0
19	1511-1520	0	216624	0.0	0.0	0.0
20	1521-1530	0	252956	0.0	0.0	0.0
21	1531-1540	0	194542	0.0	0.0	0.0
22	1541-1550	0	957168	0.0	0.0	0.0
23	1551-1560	0	1949051	0.0	0.0	0.0
24	1561-1570	0	480126	0.0	0.0	0.0
25	1571-1580	0	945849	0.0	0.0	0.0
26	1581-1590	0	842175	0.0	0.0	0.0
27	1591-1600	0	676127	0.0	0.0	0.0
28	1601-1610	0	2099839	0.0	0.0	0.0
29	1611-1620	0	794187	0.0	0.0	0.0
30	1621-1630	0	2095458	0.0	0.0	0.0
31	1631-1640	0	2094158	0.0	0.0	0.0
32	1641-1650	0	1247594	0.0	0.0	0.0
33	1651-1660	0	2303221	0.0	0.0	0.0
34	1661-1670	0	2481229	0.0	0.0	0.0
35	1671-1680	0	2015147	0.0	0.0	0.0
36	1681-1690	0	1684489	0.0	0.0	0.0
37	1691-1700	0	1871214	0.0	0.0	0.0
38	1701-1710	0	809750	0.0	0.0	0.0
39	1711-1720	0	1714151	0.0	0.0	0.0
40	1721-1730	0	1125965	0.0	0.0	0.0
41	1731-1740	0	2909061	0.0	0.0	0.0
42	1741-1750	2	2136771	0.09359917370649452	0.018719834741298905	0.02161339276153289
43	1751-1760	0	2483475	0.0	0.018719834741298905	0.02161339276153289
44	1761-1770	2	3287236	0.0608413877190442	0.030888112285107745	0.035662542522746685
45	1771-1780	2	3011727	0.06640708138553063	0.044169528562213865	0.050996890843312714
46	1781-1790	3	2767020	0.10841988854435458	0.06585350627108479	0.07603259940222451
47	1791-1800	0	2497443	0.0	0.047133671529785884	0.054419206640691616
48	1801-1810	0	1436685	0.0	0.047133671529785884	0.054419206640691616
49	1811-1820	1	1624933	0.06154099892118629	0.047273593770214305	0.054580756909710884
50	1821-1830	2	3062877	0.06529808412156284	0.04705179431742075	0.054324673522556606
51	1831-1840	0	7375086	0.0	0.025367816608549826	0.029288964963644814
52	1841-1850	3	11919516	0.025168807189822135	0.030401578046514256	0.035100803824944224
53	1851-1860	1	5771056	0.017327851263269668	0.03386714829916819	0.039102053411194417
54	1861-1870	1	6858196	0.014581093920325403	0.024475167298996008	0.028258337268885627
55	1871-1880	3	5715634	0.05248761554711166	0.021913073584105776	0.025300216189450546
56	1881-1890	2	7679389	0.02604373863597742	0.02712182131130126	0.03131408928071515
57	1891-1900	0	4613910	0.0	0.02208805987333683	0.02550225041941574
58	1901-1910	0	4804354	0.0	0.018622489620682896	0.021501000833165546
59	1911-1920	0	5036866	0.0	0.015706270836617818	0.018134016945241273
60	1921-1930	2	11280218	0.01773015379667308	0.0087547784865301	0.010108020107257858
61	1931-1940	1	10897083	0.009176767764364095	0.005381384312207435	0.006213194419066782
62	1941-1950	3	12300750	0.02438875678312298	0.01025913566883203	0.011844908444364434
63	1951-1960	3	9976887	0.030069499634505233	0.016273035595733076	0.018788387537259848
64	1961-1970	5	13891857	0.03599230829974711	0.0234714972556825	0.027099528168863928
65	1971-1980	8	10280590	0.07781654554845586	0.03548877560603906	0.040974338523781635
66	1981-1990	6	15628128	0.03839231416584251	0.04133188488633474	0.047720627557251254
67	1991-2000	5	10606407	0.04714131750742735	0.04588239703119562	0.052974520426082174
68	2001-2010	3	11205157	0.02677338657548484	0.04522317441939153	0.05221340060728528
69	2011-2020	1	2099905	0.047621201911515046	0.04754895314174512	0.054898679067129
