# Supplementary material for: Frequency patterns of semantic change: corpus-based evidence of a near-critical dynamics in language change
Source: R Soc Open Sci. 2017 Nov 8;4(11):170830. doi: 10.1098/rsos.170830 (PMC5717648; doi:10.1098/rsos.170830)
Supplement: full_data.zip [file rsos170830supp2.gz › a_plusieurs_reprises_complet.csv]

	Cote	Date	Decade	Occurrences
0	P634	1931	1931-1940	1
1	P486	1904	1901-1910	4
2	R694	1842	1841-1850	1
3	S126	1983	1981-1990	1
4	L293	1945	1941-1950	1
5	S670	1976	1971-1980	5
6	L386	1920	1911-1920	1
7	K738	1935	1931-1940	1
8	L286	1946	1941-1950	1
9	R190	1899	1891-1900	1
10	N882	1734	1731-1740	1
11	L877	1855	1851-1860	2
12	R784	2003	2001-2010	4
13	R252	1948	1941-1950	4
14	L985	1875	1871-1880	1
15	R093	1997	1991-2000	1
16	S190	1987	1981-1990	23
17	P493	1952	1951-1960	1
18	K796	1848	1841-1850	1
19	M885	1837	1831-1840	4
20	L752	1949	1941-1950	1
21	M798	1833	1831-1840	1
22	K482	1939	1931-1940	2
23	R526	1947	1941-1950	5
24	R244	2000	1991-2000	5
25	K598	1955	1951-1960	1
26	R858	1960	1951-1960	3
27	S541	1986	1981-1990	1
28	P899	1889	1881-1890	1
29	S030	1857	1851-1860	1
30	P546	1950	1941-1950	4
31	P533	1951	1951-1960	1
32	K486	1903	1901-1910	3
33	R513	1988	1981-1990	8
34	R699	1949	1941-1950	5
35	M437	1797	1791-1800	5
36	R624	1929	1921-1930	1
37	Z147	1868	1861-1870	1
38	N995	1739	1731-1740	1
39	S254	1964	1961-1970	4
40	P938	1836	1831-1840	1
41	Q868	1674	1671-1680	1
42	R295	1997	1991-2000	19
43	E281	1947	1941-1950	1
44	P456	1945	1941-1950	1
45	S229	1995	1991-2000	3
46	E039	2003	2001-2010	4
47	M992	1839	1831-1840	1
48	R936	1938	1931-1940	4
49	N568	1761	1761-1770	1
50	N853	1745	1741-1750	1
51	R940	1944	1941-1950	3
52	R434	1962	1961-1970	2
53	K759	1866	1861-1870	2
54	E076	1946	1941-1950	1
55	P487	1956	1951-1960	4
56	M424	1823	1821-1830	3
57	P727	1960	1951-1960	2
58	P867	1926	1921-1930	1
59	Q992	2000	1991-2000	2
60	P925	1821	1821-1830	1
61	L798	1939	1931-1940	1
62	P665	1954	1951-1960	1
63	S268	1965	1961-1970	1
64	K323	1913	1911-1920	3
65	M534	1801	1801-1810	4
66	M738	1824	1821-1830	2
67	R518	1940	1931-1940	2
68	R864	1961	1961-1970	1
69	E234	1653	1651-1660	1
70	Q647	1657	1651-1660	5
71	L959	1847	1841-1850	1
72	L849	1836	1831-1840	2
73	K285	1943	1941-1950	1
74	R719	1844	1841-1850	1
75	K974	1959	1951-1960	5
76	S151	1846	1841-1850	2
77	L997	1874	1871-1880	5
78	L689	1950	1941-1950	4
79	E018	1976	1971-1980	1
80	L485	1884	1881-1890	3
81	R114	1997	1991-2000	4
82	M875	1859	1851-1860	2
83	L369	1902	1901-1910	4
84	S344	1859	1851-1860	1
85	R875	1961	1961-1970	2
86	L792	1926	1921-1930	1
87	P832	1969	1961-1970	1
88	K474	1940	1931-1940	1
89	M684	1848	1841-1850	1
90	E163	2012	2011-2020	3
91	P296	1968	1961-1970	9
92	L996	1874	1871-1880	3
93	R820	1986	1981-1990	1
94	S382	1947	1941-1950	2
95	Q837	1679	1671-1680	1
96	P992	1931	1931-1940	2
97	R921	1929	1921-1930	2
98	L452	1927	1921-1930	2
99	L265	1942	1941-1950	1
100	K968	1956	1951-1960	4
101	K932	1941	1941-1950	2
102	P335	1949	1941-1950	2
103	K548	1939	1931-1940	4
104	N323	1787	1781-1790	1
105	M227	1876	1871-1880	7
106	R173	1969	1961-1970	3
107	S796	1886	1881-1890	1
108	E170	2012	2011-2020	12
109	M977	1848	1841-1850	1
110	K898	1938	1931-1940	4
111	S594	1929	1921-1930	2
112	L676	1935	1931-1940	1
113	S633	1944	1941-1950	1
114	P739	1960	1951-1960	1
115	L797	1949	1941-1950	2
116	L582	1886	1881-1890	7
117	P575	1895	1891-1900	3
118	R003	2000	1991-2000	3
119	Z141	1860	1851-1860	1
120	R219	2009	2001-2010	1
121	S870	1662	1661-1670	1
122	S207	1982	1981-1990	2
123	P936	1826	1821-1830	3
124	P369	1939	1931-1940	1
125	R514	1929	1921-1930	3
126	Q345	1662	1661-1670	1
127	K433	1918	1911-1920	1
128	E083	1988	1981-1990	7
129	N439	1769	1761-1770	2
130	K794	1848	1841-1850	1
131	P542	1920	1911-1920	3
132	L769	1962	1961-1970	1
133	R112	1892	1891-1900	1
134	M263	1863	1861-1870	2
135	R215	1999	1991-2000	14
136	P589	1930	1921-1930	5
137	R860	1956	1951-1960	1
138	R644	1881	1881-1890	3
139	E250	2013	2011-2020	1
140	R574	1864	1861-1870	1
141	M565	1797	1791-1800	1
142	R229	1680	1671-1680	1
143	S246	1993	1991-2000	1
144	M455	1846	1841-1850	2
145	L583	1886	1881-1890	5
146	P977	1952	1951-1960	1
147	M438	1797	1791-1800	5
148	L245	1911	1911-1920	1
149	E035	1981	1981-1990	16
150	P359	1961	1961-1970	1
151	K348	1934	1931-1940	3
152	L322	1930	1921-1930	2
153	P358	1961	1961-1970	1
154	N937	1782	1781-1790	1
155	L975	1824	1821-1830	1
156	E166	1955	1951-1960	6
157	N275	1782	1781-1790	1
158	M396	1823	1821-1830	2
159	Q467	1744	1741-1750	2
160	R007	1970	1961-1970	6
161	M328	1846	1841-1850	5
162	P368	1939	1931-1940	3
163	S195	1850	1841-1850	1
164	R598	1887	1881-1890	4
165	L579	1926	1921-1930	4
166	R059	2004	2001-2010	2
167	R164	1974	1971-1980	2
168	P662	1941	1941-1950	2
169	L294	1945	1941-1950	3
170	K766	1926	1921-1930	1
171	L244	1929	1921-1930	1
172	K577	1947	1941-1950	1
173	E269	1992	1991-2000	4
174	P595	1857	1851-1860	1
175	S302	1987	1981-1990	15
176	E273	2001	2001-2010	2
177	P668	1896	1891-1900	1
178	K534	1922	1921-1930	1
179	E254	2004	2001-2010	1
180	R137	2007	2001-2010	1
181	P547	1959	1951-1960	1
182	N868	1754	1751-1760	5
183	R509	1894	1891-1900	1
184	P625	1948	1941-1950	1
185	R736	1981	1981-1990	2
186	R539	1982	1981-1990	4
187	L339	1936	1931-1940	1
188	L489	1885	1881-1890	6
189	E052	1914	1911-1920	3
190	P252	1719	1711-1720	2
191	K988	1859	1851-1860	1
192	R602	1887	1881-1890	4
193	R522	1960	1951-1960	1
194	P699	1949	1941-1950	2
195	S517	1966	1961-1970	3
196	R180	1975	1971-1980	4
197	R284	2009	2001-2010	1
198	R489	1842	1841-1850	1
199	R111	1897	1891-1900	2
200	R675	1992	1991-2000	1
201	M857	1795	1791-1800	1
202	L289	1934	1931-1940	1
203	R023	1974	1971-1980	4
204	P432	1965	1961-1970	1
205	E065	1947	1941-1950	1
206	K845	1863	1861-1870	1
207	L976	1824	1821-1830	1
208	R544	1981	1981-1990	4
209	R128	2008	2001-2010	2
210	S203	1929	1921-1930	1
211	R600	1893	1891-1900	3
212	R270	2005	2001-2010	2
213	R005	1970	1961-1970	9
214	R536	1960	1951-1960	1
215	R271	1994	1991-2000	2
216	R702	1842	1841-1850	1
217	P877	1928	1921-1930	1
218	K389	1934	1931-1940	1
219	L764	1927	1921-1930	1
220	M944	1791	1791-1800	1
221	S724	1859	1851-1860	1
222	P332	1949	1941-1950	1
223	S625	1849	1841-1850	1
224	R828	1984	1981-1990	1
225	R142	1997	1991-2000	3
226	P756	1920	1911-1920	4
227	K495	1911	1911-1920	2
228	R530	1977	1971-1980	1
229	L882	1869	1861-1870	1
230	K464	1912	1911-1920	1
231	R299	1977	1971-1980	5
232	L372	1902	1901-1910	4
233	K484	1895	1891-1900	1
234	P326	1967	1961-1970	1
235	N472	1778	1771-1780	1
236	R703	1842	1841-1850	1
237	P477	1964	1961-1970	1
238	K233	1914	1911-1920	3
239	N297	1788	1781-1790	2
240	S250	1990	1981-1990	1
241	L832	1859	1851-1860	2
242	R718	1844	1841-1850	1
243	P762	1966	1961-1970	3
244	L784	1908	1901-1910	1
245	R450	1992	1991-2000	2
246	N994	1739	1731-1740	1
247	R833	1865	1861-1870	3
248	L526	1899	1891-1900	1
249	L669	1938	1931-1940	1
250	Q834	1679	1671-1680	1
251	E029	1995	1991-2000	3
252	K649	1949	1941-1950	2
253	S545	1947	1941-1950	2
254	E145	1918	1911-1920	3
255	K445	1922	1921-1930	2
256	E257	1994	1991-2000	1
257	L857	1890	1881-1890	12
258	R651	1929	1921-1930	1
259	L778	1912	1911-1920	1
260	L397	1899	1891-1900	2
261	K758	1866	1861-1870	1
262	R735	1923	1921-1930	3
263	K647	1928	1921-1930	3
264	E242	1671	1671-1680	1
265	P237	1740	1731-1740	1
266	Z149	1870	1861-1870	1
267	R706	1842	1841-1850	1
268	E121	1988	1981-1990	7
269	S012	1974	1971-1980	2
270	L338	1933	1931-1940	4
271	M339	1840	1831-1840	2
272	S999	1972	1971-1980	2
273	R227	1680	1671-1680	1
274	L569	1925	1921-1930	1
275	N982	1776	1771-1780	1
276	N644	1764	1761-1770	1
277	L836	1876	1871-1880	3
278	S518	1940	1931-1940	2
279	S544	1945	1941-1950	1
280	L542	1871	1871-1880	9
281	K624	1939	1931-1940	1
282	L766	1955	1951-1960	1
283	Z104	1880	1871-1880	1
284	P876	1943	1941-1950	2
285	P522	1954	1951-1960	4
286	R752	1984	1981-1990	3
287	L968	1828	1821-1830	2
288	L524	1927	1921-1930	1
289	L848	1860	1851-1860	2
290	L564	1916	1911-1920	3
291	P626	1948	1941-1950	1
292	E005	1981	1981-1990	2
293	K472	1936	1931-1940	2
294	K436	1918	1911-1920	2
295	R134	1989	1981-1990	1
296	N239	1835	1831-1840	1
297	R000	1989	1981-1990	2
298	L584	1887	1881-1890	2
299	L563	1915	1911-1920	2
300	N254	1828	1821-1830	1
301	S315	1955	1951-1960	8
302	R506	1998	1991-2000	1
303	N589	1765	1761-1770	1
304	P664	1945	1941-1950	2
305	E293	1940	1931-1940	2
306	L695	1945	1941-1950	1
307	R572	1974	1971-1980	1
308	P738	1960	1951-1960	4
309	M973	1822	1821-1830	4
310	S682	1902	1901-1910	5
311	E040	1979	1971-1980	4
312	L543	1871	1871-1880	9
313	P999	1885	1881-1890	2
314	L687	1923	1921-1930	1
315	S536	1951	1951-1960	1
316	K725	1928	1921-1930	1
317	R130	2004	2001-2010	2
318	E036	1983	1981-1990	13
319	E162	2008	2001-2010	1
320	R178	1996	1991-2000	1
321	R443	1935	1931-1940	5
322	K342	1947	1941-1950	2
323	P577	1865	1861-1870	1
324	K234	1918	1911-1920	2
325	L528	1899	1891-1900	1
326	P453	1962	1961-1970	1
327	S376	1936	1931-1940	1
328	K369	1936	1931-1940	1
329	Q494	1735	1731-1740	7
330	R717	1843	1841-1850	1
331	S515	1978	1971-1980	7
332	L585	1887	1881-1890	2
333	R681	1842	1841-1850	1
334	K532	1922	1921-1930	1
335	E057	1958	1951-1960	4
336	R335	1945	1941-1950	1
337	L772	1962	1961-1970	1
338	L688	1924	1921-1930	3
339	N836	1733	1731-1740	1
340	R690	1842	1841-1850	1
341	R431	1840	1831-1840	1
342	S692	1745	1741-1750	1
343	M988	1839	1831-1840	2
344	M264	1863	1861-1870	6
345	K722	1928	1921-1930	1
346	K268	1907	1901-1910	1
347	N294	1788	1781-1790	2
348	S528	1967	1961-1970	4
349	K568	1900	1891-1900	1
350	R436	1967	1961-1970	2
351	P365	1939	1931-1940	1
352	R483	1836	1831-1840	1
353	S811	1885	1881-1890	1
354	K892	1936	1931-1940	1
355	S010	1957	1951-1960	2
356	N449	1776	1771-1780	1
357	S976	1950	1941-1950	3
358	S701	1998	1991-2000	3
359	M876	1842	1841-1850	1
360	S548	1976	1971-1980	4
361	K793	1848	1841-1850	1
362	P624	1948	1941-1950	2
363	S978	1881	1881-1890	2
364	P499	1954	1951-1960	5
365	P436	1966	1961-1970	1
366	Q485	1788	1781-1790	1
367	Q729	1629	1621-1630	2
368	S410	1936	1931-1940	4
369	S679	1927	1921-1930	4
370	E188	1978	1971-1980	1
371	N965	1759	1751-1760	1
372	R091	2006	2001-2010	2
373	L856	1890	1881-1890	2
374	S387	1995	1991-2000	4
375	N526	1762	1761-1770	1
376	S322	1993	1991-2000	1
377	R551	1982	1981-1990	2
378	E073	1988	1981-1990	17
379	L483	1921	1921-1930	1
380	M595	1832	1831-1840	1
381	K965	1954	1951-1960	2
382	R105	1881	1881-1890	1
383	S641	1965	1961-1970	1
384	R682	1842	1841-1850	2
385	K469	1928	1921-1930	2
386	L275	1948	1941-1950	1
387	M384	1832	1831-1840	1
388	E069	1996	1991-2000	3
389	M744	1847	1841-1850	2
390	L896	1833	1831-1840	2
391	R025	1988	1981-1990	6
392	S881	1715	1711-1720	5
393	P594	1857	1851-1860	1
394	R238	1980	1971-1980	2
395	S369	1981	1981-1990	3
396	S598	1994	1991-2000	3
397	L323	1931	1931-1940	1
398	L248	1946	1941-1950	1
399	L353	1914	1911-1920	1
400	K364	1922	1921-1930	3
401	E263	2003	2001-2010	1
402	E055	2009	2001-2010	5
403	Q472	1776	1771-1780	2
404	R189	1886	1881-1890	1
405	L484	1922	1921-1930	1
406	E024	1862	1861-1870	1
407	P652	1958	1951-1960	7
408	L994	1828	1821-1830	1
409	M734	1857	1851-1860	2
410	S164	1846	1841-1850	1
411	R207	1977	1971-1980	3
412	K923	1934	1931-1940	3
413	M377	1833	1831-1840	1
414	N266	1836	1831-1840	1
415	S206	1935	1931-1940	1
416	P788	1904	1901-1910	1
417	K543	1949	1941-1950	5
418	P882	1896	1891-1900	3
419	P446	1937	1931-1940	2
420	S698	1992	1991-2000	1
421	S329	1996	1991-2000	9
422	M763	1844	1841-1850	1
423	L754	1955	1951-1960	2
424	S053	1851	1851-1860	5
425	R257	1990	1981-1990	1
426	S520	1950	1941-1950	1
427	E178	2011	2011-2020	1
428	K944	1925	1921-1930	1
429	K467	1913	1911-1920	1
430	K439	1920	1911-1920	3
431	K922	1933	1931-1940	2
432	K463	1911	1911-1920	1
433	L756	1964	1961-1970	2
434	P355	1936	1931-1940	2
435	R024	1977	1971-1980	3
436	L634	1932	1931-1940	4
437	S995	1960	1951-1960	1
438	P647	1926	1921-1930	5
439	K398	1937	1931-1940	1
440	S347	1967	1961-1970	3
441	R801	1986	1981-1990	8
442	R146	2001	2001-2010	3
443	S193	1846	1841-1850	1
444	S570	1975	1971-1980	1
445	R617	1983	1981-1990	1
446	R081	1999	1991-2000	1
447	M242	1875	1871-1880	4
448	S516	1955	1951-1960	1
449	L854	1892	1891-1900	4
450	R463	1966	1961-1970	1
451	E267	2006	2001-2010	16
452	P744	1955	1951-1960	1
453	K388	1922	1921-1930	1
454	P468	1953	1951-1960	1
455	S003	1968	1961-1970	6
456	R700	2008	2001-2010	2
457	K653	1951	1951-1960	1
458	N422	1772	1771-1780	1
459	R762	1980	1971-1980	1
460	R895	1895	1891-1900	1
461	K434	1918	1911-1920	2
462	E086	2001	2001-2010	1
463	M459	1814	1811-1820	1
464	L222	1939	1931-1940	6
465	K767	1926	1921-1930	1
466	M526	1803	1801-1810	1
467	R650	1928	1921-1930	1
468	S300	1986	1981-1990	4
469	S163	1846	1841-1850	1
470	L276	1919	1911-1920	2
471	S223	1953	1951-1960	1
472	M232	1877	1871-1880	3
473	P759	1920	1911-1920	5
474	L385	1921	1921-1930	1
475	S191	1989	1981-1990	19
476	N229	1835	1831-1840	1
477	K692	1923	1921-1930	3
478	N293	1788	1781-1790	1
479	E282	2006	2001-2010	1
480	L253	1921	1921-1930	1
481	K646	1927	1921-1930	5
482	S706	1961	1961-1970	7
483	Q322	1763	1761-1770	1
484	M923	1863	1861-1870	1
485	M969	1869	1861-1870	1
486	N894	1770	1761-1770	2
487	S411	1977	1971-1980	2
488	M298	1854	1851-1860	1
489	L862	1848	1841-1850	1
490	K663	1951	1951-1960	2
491	R292	1761	1761-1770	1
492	P288	1916	1911-1920	3
493	M256	1868	1861-1870	1
494	P294	1963	1961-1970	2
495	S221	1963	1961-1970	1
496	R185	1988	1981-1990	1
497	S734	1947	1941-1950	4
498	L757	1964	1961-1970	1
499	P467	1922	1921-1930	1
500	E284	1938	1931-1940	1
501	M777	1866	1861-1870	2
502	K969	1956	1951-1960	1
503	Q627	1696	1691-1700	2
504	N433	1778	1771-1780	1
505	R034	2005	2001-2010	1
506	L779	1912	1911-1920	2
507	Q782	1625	1621-1630	2
508	M266	1864	1861-1870	1
509	E190	1968	1961-1970	1
510	K477	1947	1941-1950	1
511	M228	1876	1871-1880	12
512	M868	1848	1841-1850	2
513	S998	2008	2001-2010	4
514	N636	1763	1761-1770	3
515	E126	2012	2011-2020	5
516	E031	1992	1991-2000	3
517	M956	1855	1851-1860	2
518	K778	1931	1931-1940	9
519	L384	1921	1921-1930	1
520	M346	1839	1831-1840	1
521	L224	1946	1941-1950	2
522	K533	1922	1921-1930	4
523	M987	1840	1831-1840	1
524	K978	1934	1931-1940	6
525	N538	1758	1751-1760	1
526	P658	1956	1951-1960	1
527	N838	1733	1731-1740	1
528	L449	1920	1911-1920	3
529	S328	1996	1991-2000	4
530	M423	1823	1821-1830	1
531	L346	1910	1901-1910	1
532	K454	1907	1901-1910	1
533	S354	1857	1851-1860	1
534	R440	1967	1961-1970	6
535	S361	1997	1991-2000	1
536	E252	2012	2011-2020	1
537	P374	1964	1961-1970	3
538	P347	1935	1931-1940	1
539	S568	1976	1971-1980	5
540	M962	1855	1851-1860	1
541	P742	1938	1931-1940	4
542	K246	1932	1931-1940	1
543	M235	1878	1871-1880	8
544	L588	1893	1891-1900	2
545	S691	1997	1991-2000	1
546	R214	2008	2001-2010	1
547	L486	1884	1881-1890	2
548	S204	1939	1931-1940	1
549	E124	1897	1891-1900	3
550	M286	1851	1851-1860	1
551	Z144	1865	1861-1870	1
552	N339	1784	1781-1790	1
553	M294	1853	1851-1860	2
554	M554	1796	1791-1800	4
555	M237	1873	1871-1880	1
556	R147	2008	2001-2010	2
557	E108	2001	2001-2010	1
558	L463	1884	1881-1890	1
559	Q839	1679	1671-1680	2
560	N769	1749	1741-1750	1
561	R186	1990	1981-1990	3
562	R556	1965	1961-1970	2
563	L552	1883	1881-1890	3
564	S128	1981	1981-1990	6
565	S680	1928	1921-1930	2
566	P323	1957	1951-1960	1
567	S140	1846	1841-1850	1
568	M368	1862	1861-1870	1
569	P946	1920	1911-1920	7
570	E092	2010	2001-2010	2
571	R707	1842	1841-1850	4
572	P363	1957	1951-1960	1
573	E191	2013	2011-2020	1
574	M234	1878	1871-1880	2
575	K684	1886	1881-1890	1
576	R491	1844	1841-1850	2
577	K938	1939	1931-1940	2
578	M723	1869	1861-1870	1
579	P839	1967	1961-1970	5
580	N885	1734	1731-1740	2
581	E034	1978	1971-1980	22
582	R167	2007	2001-2010	9
583	R464	1965	1961-1970	1
584	L638	1931	1931-1940	3
585	L698	1948	1941-1950	2
586	S651	1988	1981-1990	1
587	R907	1934	1931-1940	1
588	M293	1854	1851-1860	1
589	P993	1957	1951-1960	1
590	M657	1849	1841-1850	1
591	P466	1934	1931-1940	5
592	S269	1994	1991-2000	6
593	R441	1966	1961-1970	2
594	S307	1995	1991-2000	7
595	S231	1974	1971-1980	12
596	S130	1844	1841-1850	2
597	R449	1950	1941-1950	11
598	L336	1933	1931-1940	3
599	K989	1859	1851-1860	1
600	S571	1961	1961-1970	4
601	L249	1946	1941-1950	1
602	S752	1841	1841-1850	1
603	M362	1825	1821-1830	1
604	S986	1933	1931-1940	2
605	E193	2010	2001-2010	1
606	L786	1943	1941-1950	2
607	L774	1935	1931-1940	1
608	R809	1974	1971-1980	1
609	R349	1967	1961-1970	4
610	R331	1682	1681-1690	1
611	K229	1911	1911-1920	4
612	P887	1869	1861-1870	3
613	L755	1927	1921-1930	1
614	S255	1968	1961-1970	19
615	S550	1976	1971-1980	2
616	R337	1981	1981-1990	2
617	N989	1732	1731-1740	2
618	P869	1899	1891-1900	1
619	E058	1947	1941-1950	1
620	E268	1998	1991-2000	22
621	S186	1965	1961-1970	1
622	K769	1926	1921-1930	1
623	R282	1989	1981-1990	20
624	L229	1902	1901-1910	1
625	L352	1907	1901-1910	1
626	R288	1824	1821-1830	1
627	S524	1974	1971-1980	2
628	N532	1774	1771-1780	1
629	R389	1671	1671-1680	1
630	R937	1950	1941-1950	1
631	M548	1832	1831-1840	1
632	L785	1908	1901-1910	1
633	R546	1955	1951-1960	1
634	N285	1788	1781-1790	1
635	P628	1953	1951-1960	5
636	R796	1874	1871-1880	1
637	Z161	1880	1871-1880	1
638	M445	1846	1841-1850	3
639	P398	1907	1901-1910	1
640	R933	1942	1941-1950	1
641	S330	1963	1961-1970	15
642	K635	1889	1881-1890	5
643	E071	1976	1971-1980	17
644	R793	1951	1951-1960	5
645	Q733	1681	1681-1690	1
646	M244	1872	1871-1880	5
647	R104	1874	1871-1880	2
648	S523	1892	1891-1900	1
649	P489	1950	1941-1950	3
650	Q963	1671	1671-1680	1
651	K984	1916	1911-1920	2
652	R437	1964	1961-1970	17
653	M797	1833	1831-1840	1
654	S364	1958	1951-1960	1
655	R873	1974	1971-1980	1
656	P724	1934	1931-1940	1
657	L736	1939	1931-1940	3
658	P654	1961	1961-1970	5
659	S381	1948	1941-1950	2
660	L644	1945	1941-1950	2
661	E072	1986	1981-1990	15
662	R140	2001	2001-2010	1
663	K537	1929	1921-1930	3
664	M535	1801	1801-1810	2
665	P563	1951	1951-1960	1
666	S767	1875	1871-1880	2
667	R095	2005	2001-2010	1
668	E050	1993	1991-2000	1
669	E120	2008	2001-2010	3
670	M466	1805	1801-1810	1
671	L434	1885	1881-1890	1
672	K986	1859	1851-1860	1
673	S352	1865	1861-1870	2
674	Q368	1704	1701-1710	2
675	R075	2007	2001-2010	3
676	N762	1759	1751-1760	1
677	K368	1936	1931-1940	3
678	R175	2007	2001-2010	1
679	L855	1892	1891-1900	5
680	M985	1845	1841-1850	1
681	S374	1958	1951-1960	1
682	R096	2003	2001-2010	2
683	S398	1928	1921-1930	2
684	K693	1925	1921-1930	2
685	M243	1875	1871-1880	7
686	R133	1986	1981-1990	1
687	N826	1755	1751-1760	2
688	P578	1947	1941-1950	2
689	R879	1619	1611-1620	1
690	R179	2001	2001-2010	9
691	S188	1985	1981-1990	23
692	Q495	1735	1731-1740	6
693	E030	1991	1991-2000	16
694	R985	1896	1891-1900	1
695	M236	1873	1871-1880	1
696	L225	1924	1921-1930	6
697	S232	1979	1971-1980	1
698	L969	1828	1821-1830	1
699	K223	1902	1901-1910	1
700	S031	1857	1851-1860	1
701	P289	1967	1961-1970	2
702	S317	1987	1981-1990	1
703	M422	1823	1821-1830	4
704	L587	1888	1881-1890	2
705	E037	1985	1981-1990	23
706	R222	1675	1671-1680	1
707	R195	2003	2001-2010	2
708	N423	1772	1771-1780	1
709	K739	1926	1921-1930	1
710	P866	1963	1961-1970	2
711	K442	1921	1921-1930	2
712	R256	2007	2001-2010	4
713	P285	1908	1901-1910	3
714	L354	1832	1831-1840	2
715	K573	1951	1951-1960	1
716	S646	1972	1971-1980	1
717	P937	1844	1841-1850	3
718	N926	1734	1731-1740	2
719	P623	1952	1951-1960	1
720	P579	1945	1941-1950	2
721	M398	1823	1821-1830	1
722	P399	1959	1951-1960	1
723	L846	1857	1851-1860	2
724	L953	1945	1941-1950	8
725	S152	1846	1841-1850	1
726	R507	1877	1871-1880	3
727	P537	1926	1921-1930	2
728	N555	1763	1761-1770	3
729	L952	1907	1901-1910	1
730	P364	1957	1951-1960	1
731	M259	1858	1851-1860	2
732	L488	1885	1881-1890	1
733	K652	1951	1951-1960	1
734	R484	1837	1831-1840	1
735	N978	1756	1751-1760	1
736	S217	1931	1931-1940	1
737	L334	1933	1931-1940	1
738	R804	2008	2001-2010	4
739	P965	1921	1921-1930	1
740	S141	1850	1841-1850	1
741	P875	1876	1871-1880	1
742	L998	1874	1871-1880	4
743	P295	1910	1901-1910	3
744	P235	1781	1781-1790	4
745	R781	1843	1841-1850	8
746	M278	1859	1851-1860	1
747	R159	1978	1971-1980	3
748	L586	1887	1881-1890	3
749	R606	1938	1931-1940	1
750	L589	1893	1891-1900	4
751	S165	2006	2001-2010	7
752	M285	1851	1851-1860	1
753	K554	1936	1931-1940	1
754	R738	1863	1861-1870	1
755	R829	1836	1831-1840	6
756	S812	1883	1881-1890	1
757	P622	1930	1921-1930	1
758	S037	1993	1991-2000	2
759	E231	1955	1951-1960	3
760	R555	1977	1971-1980	3
761	S988	1938	1931-1940	3
762	K733	1919	1911-1920	1
763	S514	1839	1831-1840	1
764	P972	1859	1851-1860	1
765	L236	1928	1921-1930	2
766	L699	1948	1941-1950	5
767	M993	1822	1821-1830	1
768	K279	1922	1921-1930	2
769	S389	1930	1921-1930	3
770	K399	1937	1931-1940	1
771	R810	1960	1951-1960	5
772	R008	1970	1961-1970	5
773	R783	1844	1841-1850	2
774	R552	1936	1931-1940	1
775	S539	1983	1981-1990	1
776	N445	1776	1771-1780	1
777	P366	1939	1931-1940	1
778	S694	1988	1981-1990	1
779	Q364	1681	1681-1690	2
780	S161	1952	1951-1960	7
781	K927	1937	1931-1940	3
782	L274	1948	1941-1950	3
783	L878	1855	1851-1860	3
784	S377	1977	1971-1980	1
785	R791	2009	2001-2010	3
786	L269	1927	1921-1930	1
787	R550	1961	1961-1970	4
788	R494	1847	1841-1850	1
789	S649	1956	1951-1960	3
790	L462	1883	1881-1890	2
791	M746	1848	1841-1850	3
792	S880	1715	1711-1720	5
793	P995	1905	1901-1910	1
794	S136	1846	1841-1850	3
795	M655	1834	1831-1840	2
796	E292	1937	1931-1940	1
797	Q369	1687	1681-1690	1
798	S313	1982	1981-1990	5
799	K926	1937	1931-1940	2
800	K985	1859	1851-1860	1
801	R121	1991	1991-2000	4
802	K933	1945	1941-1950	8
803	R216	2004	2001-2010	1
804	K997	1893	1891-1900	1
805	Q489	1738	1731-1740	2
806	E266	1998	1991-2000	1
807	R071	2005	2001-2010	1
808	E017	1981	1981-1990	2
809	S383	1955	1951-1960	1
810	L955	1946	1941-1950	3
811	K546	1938	1931-1940	1
812	R488	1841	1841-1850	3
813	P844	1943	1941-1950	3
814	R887	1975	1971-1980	5
815	K222	1898	1891-1900	1
816	S123	1970	1961-1970	1
817	R938	1928	1921-1930	2
818	Q379	1699	1691-1700	1
819	N874	1770	1761-1770	2
820	L444	1945	1941-1950	1
821	R461	1965	1961-1970	4
822	P758	1920	1911-1920	2
823	R744	1921	1921-1930	1
824	P576	1962	1961-1970	2
825	L455	1880	1871-1880	4
826	L257	1944	1941-1950	2
827	R865	1948	1941-1950	2
828	K428	1913	1911-1920	2
829	K689	1923	1921-1930	7
830	P292	1967	1961-1970	2
831	R726	1856	1851-1860	1
832	P864	1924	1921-1930	1
833	R187	2009	2001-2010	1
834	R633	1843	1841-1850	4
835	L387	1920	1911-1920	1
836	R052	2006	2001-2010	2
837	K987	1859	1851-1860	1
838	N757	1745	1741-1750	1
839	N228	1835	1831-1840	2
840	R493	1846	1841-1850	1
841	R283	2009	2001-2010	6
842	P947	1965	1961-1970	1
843	P725	1963	1961-1970	4
844	S139	1845	1841-1850	7
845	M484	1805	1801-1810	1
846	P675	1868	1861-1870	1
847	N278	1783	1781-1790	1
848	S552	1976	1971-1980	1
849	P597	1936	1931-1940	4
850	N478	1775	1771-1780	2
851	M238	1874	1871-1880	7
852	K254	1901	1901-1910	1
853	P697	1952	1951-1960	5
854	P334	1949	1941-1950	1
855	S983	1932	1931-1940	9
856	K526	1922	1921-1930	2
857	R742	1923	1921-1930	1
858	E270	2002	2001-2010	39
859	R739	1924	1921-1930	3
860	S227	1962	1961-1970	9
861	P284	1908	1901-1910	6
862	Q929	1691	1691-1700	1
863	L989	1879	1871-1880	7
864	S996	1964	1961-1970	1
865	K592	1912	1911-1920	1
866	P343	1963	1961-1970	1
867	R817	1988	1981-1990	1
868	E074	1887	1881-1890	13
869	S209	1936	1931-1940	1
870	R009	1970	1961-1970	9
871	P858	1961	1961-1970	2
872	S326	1995	1991-2000	1
873	P523	1951	1951-1960	2
874	M959	1855	1851-1860	1
875	P955	1923	1921-1930	6
876	K999	1899	1891-1900	1
877	K625	1939	1931-1940	2
878	P863	1934	1931-1940	1
879	S396	1927	1921-1930	6
880	R534	1975	1971-1980	1
881	K648	1939	1931-1940	1
882	K695	1925	1921-1930	2
883	R260	1994	1991-2000	1
884	P779	1962	1961-1970	2
885	Z107	1882	1881-1890	1
886	E118	2000	1991-2000	5
887	R837	1864	1861-1870	2
888	S619	1969	1961-1970	2
889	Q334	1713	1711-1720	1
890	L823	1948	1941-1950	1
891	P248	1735	1731-1740	1
892	P966	1956	1951-1960	2
893	P753	1958	1951-1960	11
894	S406	1845	1841-1850	6
895	K782	1931	1931-1940	16
896	S793	1883	1881-1890	3
897	M326	1846	1841-1850	1
898	R939	1954	1951-1960	2
899	R931	1942	1941-1950	1
900	K967	1956	1951-1960	2
901	K372	1940	1931-1940	3
902	S251	1962	1961-1970	5
903	R076	2006	2001-2010	1
904	S390	1943	1941-1950	4
905	E228	1946	1941-1950	5
906	P397	1961	1961-1970	1
907	L673	1929	1921-1930	5
908	E265	2007	2001-2010	3
909	K443	1921	1921-1930	2
910	N752	1769	1761-1770	1
911	S316	1975	1971-1980	3
912	R188	1985	1981-1990	8
913	L283	1924	1921-1930	1
914	P748	1955	1951-1960	1
915	S561	1971	1971-1980	1
916	R782	1843	1841-1850	5
917	M688	1881	1881-1890	1
918	R088	1998	1991-2000	18
919	P879	1895	1891-1900	6
920	L847	1860	1851-1860	1
921	E011	1879	1871-1880	1
922	N358	1784	1781-1790	2
923	R031	2001	2001-2010	9
924	E167	1965	1961-1970	1
925	R778	1858	1851-1860	3
926	L749	1949	1941-1950	1
927	R641	1914	1911-1920	1
928	M274	1856	1851-1860	1
929	K936	1901	1901-1910	1
930	R968	1990	1981-1990	1
931	S303	1979	1971-1980	1
932	R251	1771	1771-1780	1
933	E089	1987	1981-1990	2
934	P557	1872	1871-1880	2
935	K277	1928	1921-1930	2
936	R896	1959	1951-1960	2
937	R779	1858	1851-1860	3
938	L335	1933	1931-1940	2
939	E010	1829	1821-1830	4
940	S083	1926	1921-1930	1
941	M439	1824	1821-1830	1
942	R802	2009	2001-2010	10
943	P728	1960	1951-1960	3
944	K667	1935	1931-1940	1
945	N446	1775	1771-1780	2
946	N883	1734	1731-1740	2
947	K393	1907	1901-1910	1
948	N873	1770	1761-1770	1
949	K224	1904	1901-1910	1
950	Z151	1872	1871-1880	2
951	S256	1990	1981-1990	29
952	L458	1882	1881-1890	1
953	P223	1732	1731-1740	2
954	K777	1931	1931-1940	2
955	K754	1925	1921-1930	1
956	R521	1952	1951-1960	1
957	N955	1734	1731-1740	1
958	R298	2008	2001-2010	3
959	P372	1964	1961-1970	1
960	P944	1956	1951-1960	1
961	S155	1869	1861-1870	2
962	P357	1961	1961-1970	3
963	K897	1933	1931-1940	6
964	S135	1850	1841-1850	1
965	R055	1986	1981-1990	1
966	R243	2006	2001-2010	2
967	S379	1934	1931-1940	4
968	P692	1963	1961-1970	1
969	P733	1960	1951-1960	1
970	R239	1983	1981-1990	2
971	E085	1976	1971-1980	1
972	L853	1892	1891-1900	5
973	E088	2010	2001-2010	2
974	R795	1975	1971-1980	9
975	P234	1781	1781-1790	2
976	K943	1950	1941-1950	5
977	K973	1959	1951-1960	2
978	S252	1845	1841-1850	3
979	N426	1756	1751-1760	2
980	P327	1942	1941-1950	2
981	K949	1936	1931-1940	1
982	S356	1953	1951-1960	3
983	L383	1921	1921-1930	1
984	K972	1959	1951-1960	3
985	N295	1788	1781-1790	1
986	L536	1898	1891-1900	2
987	R455	1986	1981-1990	1
988	M268	1856	1851-1860	1
989	P599	1954	1951-1960	1
990	R728	1856	1851-1860	2
991	R462	1964	1961-1970	2
992	Q468	1744	1741-1750	2
993	P772	1959	1951-1960	1
994	R761	1974	1971-1980	1
995	L324	1926	1921-1930	2
996	M653	1834	1831-1840	2
997	M337	1842	1841-1850	3
998	L598	1935	1931-1940	1
999	M669	1835	1831-1840	2
1000	P356	1961	1961-1970	2
1001	S895	1632	1631-1640	1
1002	S143	1845	1841-1850	1
1003	L693	1958	1951-1960	1
1004	K982	1939	1931-1940	1
1005	R870	1985	1981-1990	1
1006	N585	1764	1761-1770	5
1007	S685	1972	1971-1980	1
1008	S353	1899	1891-1900	2
1009	R561	1894	1891-1900	1
1010	R181	1991	1991-2000	11
1011	R143	1997	1991-2000	1
1012	S662	1851	1851-1860	2
1013	K366	1929	1921-1930	4
1014	P562	1964	1961-1970	1
1015	R065	1979	1971-1980	1
1016	P837	1962	1961-1970	1
1017	E033	1977	1971-1980	14
1018	L456	1880	1871-1880	8
1019	R156	2008	2001-2010	2
1020	K298	1955	1951-1960	3
1021	K444	1922	1921-1930	1
1022	S142	1845	1841-1850	4
1023	S715	1734	1731-1740	1
1024	E041	1986	1981-1990	2
1025	E038	1992	1991-2000	1
1026	P957	1960	1951-1960	1
1027	P238	1740	1731-1740	2
1028	K894	1936	1931-1940	2
1029	R705	1845	1841-1850	2
1030	K929	1939	1931-1940	2
1031	L937	1869	1861-1870	3
1032	R064	1981	1981-1990	6
1033	P555	1946	1941-1950	1
1034	Q433	1710	1701-1710	1
1035	K242	1933	1931-1940	1
1036	P956	1945	1941-1950	1
1037	S366	1696	1691-1700	3
1038	R205	1975	1971-1980	1
1039	E049	1605	1601-1610	1
1040	P635	1936	1931-1940	2
1041	S984	1936	1931-1940	6
1042	K538	1913	1911-1920	2
1043	M355	1836	1831-1840	1
1044	S301	1987	1981-1990	6
1045	Q628	1696	1691-1700	1
1046	E097	1989	1981-1990	1
1047	S162	1846	1841-1850	1
1048	S731	2002	2001-2010	6
1049	L963	1838	1831-1840	2
1050	R230	1983	1981-1990	6
1051	P798	1954	1951-1960	1
1052	K658	1910	1901-1910	1
1053	P757	1920	1911-1920	2
1054	P298	1966	1961-1970	5
1055	L627	1899	1891-1900	2
1056	M546	1808	1801-1810	1
1057	M662	1833	1831-1840	2
1058	P736	1960	1951-1960	2
1059	R047	2001	2001-2010	1
1060	P588	1936	1931-1940	5
1061	P679	1961	1961-1970	3
1062	R103	1880	1871-1880	4
1063	N783	1741	1741-1750	1
1064	R712	1842	1841-1850	1
1065	R006	1970	1961-1970	8
1066	K235	1920	1911-1920	1
1067	R607	1938	1931-1940	3
1068	L639	1936	1931-1940	1
1069	R794	1789	1781-1790	1
1070	S321	1985	1981-1990	4
1071	K299	1928	1921-1930	5
1072	M265	1827	1821-1830	1
1073	Q542	1684	1681-1690	1
1074	S513	1981	1981-1990	4
1075	R273	1859	1851-1860	7
1076	R765	1987	1981-1990	1
1077	R603	1863	1861-1870	1
1078	Z162	1880	1871-1880	1
1079	S289	1978	1971-1980	13
1080	N867	1754	1751-1760	8
1081	R720	1990	1981-1990	1
1082	R072	2003	2001-2010	1
1083	M553	1796	1791-1800	1
1084	S386	1981	1981-1990	5
1085	K697	1927	1921-1930	1
1086	R109	1886	1881-1890	2
1087	S148	1846	1841-1850	2
1088	E165	1955	1951-1960	7
1089	N845	1748	1741-1750	3
1090	S749	1967	1961-1970	5
1091	N283	1783	1781-1790	1
1092	R715	1843	1841-1850	2
1093	K899	1939	1931-1940	6
1094	M262	1863	1861-1870	3
1095	P696	1952	1951-1960	3
1096	P735	1960	1951-1960	1
1097	R780	1843	1841-1850	7
1098	P734	1960	1951-1960	3
1099	L337	1933	1931-1940	2
1100	R520	1993	1991-2000	2
1101	R139	2004	2001-2010	1
1102	N887	1734	1731-1740	1
1103	R261	1976	1971-1980	3
1104	N854	1719	1711-1720	1
1105	K979	1939	1931-1940	1
1106	R816	1953	1951-1960	2
1107	S665	1840	1831-1840	1
1108	R046	2002	2001-2010	2
1109	S323	1956	1951-1960	4
1110	M865	1840	1831-1840	3
1111	K977	1934	1931-1940	4
1112	E066	1952	1951-1960	4
1113	E100	1996	1991-2000	2
1114	L545	1868	1861-1870	11
1115	P484	1957	1951-1960	2
1116	P749	1850	1841-1850	1
1117	R710	1842	1841-1850	1
1118	N367	1784	1781-1790	1
1119	R086	2007	2001-2010	1
1120	R971	1989	1981-1990	1
1121	R563	1870	1861-1870	4
1122	L223	1946	1941-1950	2
1123	K547	1939	1931-1940	3
1124	R732	1886	1881-1890	3
1125	K237	1923	1921-1930	2
1126	P874	1957	1951-1960	2
1127	N288	1788	1781-1790	3
1128	R836	1877	1871-1880	1
1129	S187	1984	1981-1990	29
1130	R253	1984	1981-1990	5
1131	R540	1983	1981-1990	1
1132	S788	1869	1861-1870	1
1133	M233	1877	1871-1880	3
1134	Q285	1726	1721-1730	1
1135	L272	1928	1921-1930	2
1136	E272	2005	2001-2010	1
1137	R004	2002	2001-2010	1
1138	L978	1839	1831-1840	1
1139	K357	1927	1921-1930	1
1140	R235	1696	1691-1700	1
1141	R248	1957	1951-1960	1
1142	Q835	1679	1671-1680	1
1143	P553	1959	1951-1960	1
1144	Q439	1676	1671-1680	1
1145	L843	1874	1871-1880	2
1146	L457	1882	1881-1890	2
1147	S346	1939	1931-1940	3
1148	S702	1993	1991-2000	3
1149	R592	1933	1931-1940	1
1150	S391	1943	1941-1950	4
1151	L834	1848	1841-1850	1
1152	K774	1942	1941-1950	1
1153	R457	1966	1961-1970	6
1154	K627	1939	1931-1940	1
1155	R249	2004	2001-2010	2
1156	R208	1994	1991-2000	1
1157	R129	2008	2001-2010	1
1158	L398	1937	1931-1940	1
1159	E161	2012	2011-2020	7
1160	R557	1982	1981-1990	3
1161	P587	1936	1931-1940	4
1162	M979	1847	1841-1850	1
1163	K545	1913	1911-1920	3
1164	P373	1964	1961-1970	1
1165	P247	1735	1731-1740	1
1166	S400	1979	1971-1980	2
1167	M543	1808	1801-1810	1
1168	L992	1878	1871-1880	1
1169	S668	1886	1881-1890	2
1170	K236	1922	1921-1930	2
1171	P565	1964	1961-1970	1
1172	M564	1797	1791-1800	1
1173	K883	1948	1941-1950	3
1174	N324	1787	1781-1790	1
1175	P598	1965	1961-1970	1
1176	K367	1936	1931-1940	2
1177	N875	1770	1761-1770	4
1178	S248	1984	1981-1990	1
1179	S671	1924	1921-1930	1
1180	K266	1889	1881-1890	1
1181	R605	1941	1941-1950	1
1182	M468	1803	1801-1810	1
1183	N876	1770	1761-1770	2
1184	L692	1958	1951-1960	1
1185	E107	1995	1991-2000	8
1186	R587	1934	1931-1940	2
1187	R451	1987	1981-1990	2
1188	M735	1857	1851-1860	2
1189	R118	1994	1991-2000	1
1190	E164	2009	2001-2010	5
1191	S669	1948	1941-1950	3
1192	P495	1949	1941-1950	4
1193	P457	1949	1941-1950	2
1194	R560	1922	1921-1930	5
1195	P536	1951	1951-1960	1
1196	K779	1931	1931-1940	15
1197	R696	1951	1951-1960	2
1198	P429	1966	1961-1970	1
1199	L464	1884	1881-1890	1
1200	R165	2005	2001-2010	1
1201	Z118	1887	1881-1890	1
1202	L668	1929	1921-1930	1
1203	M226	1879	1871-1880	1
1204	M559	1797	1791-1800	1
1205	K226	1907	1901-1910	1
1206	M958	1855	1851-1860	1
1207	L783	1907	1901-1910	3
1208	S002	1951	1951-1960	2
1209	P556	1872	1871-1880	1
1210	R017	1951	1951-1960	1
1211	P943	1801	1801-1810	1
1212	S299	1985	1981-1990	10
1213	K328	1901	1901-1910	1
1214	P442	1964	1961-1970	1
1215	R278	1821	1821-1830	1
1216	R767	1946	1941-1950	1
1217	R745	1963	1961-1970	5
1218	M462	1814	1811-1820	1
1219	R683	1842	1841-1850	1
1220	K494	1909	1901-1910	1
1221	R013	1945	1941-1950	2
1222	M239	1874	1871-1880	2
1223	M229	1877	1871-1880	4
1224	N958	1762	1761-1770	3
1225	S397	1843	1841-1850	5
1226	E261	1977	1971-1980	3
1227	P472	1965	1961-1970	1
1228	Z143	1861	1861-1870	1
1229	E192	1973	1971-1980	1
1230	M295	1851	1851-1860	1
1231	R092	2006	2001-2010	1
1232	S739	1862	1861-1870	4
1233	N927	1735	1731-1740	1
1234	K785	1928	1921-1930	5
1235	E239	1673	1671-1680	1
1236	R344	1979	1971-1980	2
1237	S166	1923	1921-1930	1
1238	S546	1874	1871-1880	1
1239	L438	1942	1941-1950	2
1240	S521	1950	1941-1950	1
1241	S770	1834	1831-1840	1
1242	S597	1991	1991-2000	2
1243	P423	1941	1941-1950	2
1244	S686	1979	1971-1980	1
1245	E044	1983	1981-1990	7
1246	R062	1996	1991-2000	2
1247	L829	1859	1851-1860	1
1248	P655	1943	1941-1950	1
1249	K964	1954	1951-1960	2
1250	S567	1973	1971-1980	1
1251	M758	1844	1841-1850	5
1252	E070	1975	1971-1980	15
1253	K354	1939	1931-1940	1
1254	E110	1989	1981-1990	2
1255	P763	1966	1961-1970	2
1256	P859	1961	1961-1970	1
1257	S226	1978	1971-1980	2
1258	Z160	1878	1871-1880	1
1259	E056	2011	2011-2020	3
1260	M873	1859	1851-1860	1
1261	M964	1845	1841-1850	1
1262	N274	1782	1781-1790	1
1263	N289	1788	1781-1790	2
1264	E175	2011	2011-2020	2
1265	M869	1848	1841-1850	1
1266	P934	1775	1771-1780	2
1267	L867	1818	1811-1820	1
1268	L345	1919	1911-1920	2
1269	S530	1874	1871-1880	1
1270	L865	1831	1831-1840	1
1271	P328	1942	1941-1950	2
1272	R272	1872	1871-1880	3
1273	K886	1904	1901-1910	2
1274	K925	1935	1931-1940	1
1275	R904	1909	1901-1910	1
1276	N273	1787	1781-1790	1
1277	P642	1912	1911-1920	1
1278	S388	1938	1931-1940	10
1279	M874	1859	1851-1860	1
1280	E087	1984	1981-1990	1
1281	E032	1993	1991-2000	3
1282	R476	1829	1821-1830	1
1283	P433	1960	1951-1960	3
1284	P339	1968	1961-1970	1
1285	L592	1891	1891-1900	4
1286	R872	1967	1961-1970	2
1287	R038	1992	1991-2000	2
1288	P482	1911	1911-1920	1
1289	M245	1872	1871-1880	4
1290	L459	1883	1881-1890	3
1291	P726	1963	1961-1970	4
1292	R021	1967	1961-1970	1
1293	N774	1746	1741-1750	2
1294	K626	1939	1931-1940	1
1295	Q981	2002	2001-2010	1
1296	P574	1949	1941-1950	5
1297	M866	1842	1841-1850	1
1298	K976	1934	1931-1940	4
1299	Q245	1941	1941-1950	1
1300	E020	1966	1961-1970	1
1301	R515	1964	1961-1970	3
1302	Z154	1874	1871-1880	2
1303	M799	1839	1831-1840	1
1304	R807	1969	1961-1970	1
1305	K539	1913	1911-1920	2
1306	P274	1963	1961-1970	1
1307	S327	1995	1991-2000	2
1308	L228	1943	1941-1950	1
1309	M754	1843	1841-1850	3
1310	R198	1896	1891-1900	1
1311	R012	1975	1971-1980	5
1312	L578	1926	1921-1930	3
1313	N234	1793	1791-1800	1
1314	R763	1985	1981-1990	5
1315	M327	1846	1841-1850	1
1316	L466	1885	1881-1890	10
1317	L632	1932	1931-1940	1
1318	L273	1929	1921-1930	3
1319	R106	1879	1871-1880	1
1320	L243	1929	1921-1930	4
1321	N384	1780	1771-1780	1
1322	R826	1966	1961-1970	1
1323	S124	1975	1971-1980	1
1324	K657	1910	1901-1910	1
1325	E064	2006	2001-2010	11
1326	S332	1835	1831-1840	3
1327	K527	1922	1921-1930	2
1328	K764	1913	1911-1920	5
1329	P478	1964	1961-1970	2
1330	R643	1867	1861-1870	8
1331	S230	1952	1951-1960	7
1332	L686	1945	1941-1950	3
1333	L674	1929	1921-1930	4
1334	R079	1994	1991-2000	1
1335	R448	1994	1991-2000	23
1336	S529	1955	1951-1960	2
1337	S997	1963	1961-1970	5
1338	M823	1873	1871-1880	2
1339	K435	1918	1911-1920	1
1340	E262	1995	1991-2000	5
1341	P684	1958	1951-1960	2
1342	S835	1732	1731-1740	6
1343	M395	1823	1821-1830	1
1344	N232	1838	1831-1840	1
1345	Q434	1710	1701-1710	1
1346	R746	1963	1961-1970	2
1347	Q980	1965	1961-1970	1
1348	R838	1845	1841-1850	3
1349	E081	1884	1881-1890	1
1350	E264	2001	2001-2010	1
1351	S402	1927	1921-1930	1
1352	E111	1976	1971-1980	1
1353	R116	1989	1981-1990	1
1354	R090	1974	1971-1980	1
1355	S205	1959	1951-1960	1
1356	R097	2003	2001-2010	2
1357	S663	1835	1831-1840	1
1358	R698	1950	1941-1950	1
1359	L465	1885	1881-1890	3
1360	K377	1927	1921-1930	1
1361	P438	1966	1961-1970	2
1362	M378	1833	1831-1840	1
1363	L573	1922	1921-1930	4
1364	S885	1993	1991-2000	18
1365	R805	1998	1991-2000	4
1366	M668	1833	1831-1840	2
1367	R958	1933	1931-1940	1
1368	P286	1967	1961-1970	4
1369	S677	1926	1921-1930	1
1370	L439	1944	1941-1950	1
1371	P485	1968	1961-1970	1
1372	N459	1776	1771-1780	1
1373	S555	1976	1971-1980	1
1374	S992	1877	1871-1880	3
1375	N255	1828	1821-1830	1
1376	K694	1925	1921-1930	1
1377	E125	1876	1871-1880	4
1378	M267	1856	1851-1860	2
1379	L366	1900	1891-1900	1
1380	E104	2002	2001-2010	5
1381	R740	1920	1911-1920	1
1382	P693	1959	1951-1960	1
1383	R073	2005	2001-2010	1
1384	L677	1935	1931-1940	1
1385	R576	1793	1791-1800	1
1386	S331	1992	1991-2000	1
1387	M872	1859	1851-1860	1
1388	L886	1833	1831-1840	1
1389	R532	1983	1981-1990	1
1390	P529	1903	1901-1910	1
1391	L833	1853	1851-1860	2
1392	L252	1921	1921-1930	1
1393	P459	1948	1941-1950	1
1394	P769	1963	1961-1970	2
1395	S368	1942	1941-1950	1
1396	R547	1972	1971-1980	5
1397	R559	1981	1981-1990	2
1398	E255	2013	2011-2020	1
1399	R785	1852	1851-1860	7
1400	L694	1945	1941-1950	2
1401	L593	1891	1891-1900	6
1402	K992	1948	1941-1950	3
1403	R832	1984	1981-1990	3
1404	K225	1906	1901-1910	2
1405	S769	1875	1871-1880	1
1406	R619	1970	1961-1970	8
1407	K227	1908	1901-1910	1
1408	S167	1887	1881-1890	1
1409	R901	1904	1901-1910	1
1410	R289	1824	1821-1830	2
1411	P344	1963	1961-1970	4
1412	P729	1960	1951-1960	1
1413	E006	1981	1981-1990	2
1414	M376	1824	1821-1830	1
1415	P682	1966	1961-1970	1
1416	L642	1936	1931-1940	2
1417	N848	1749	1741-1750	1
1418	M867	1842	1841-1850	1
1419	P659	1938	1931-1940	1
1420	K878	1893	1891-1900	1
1421	E021	1978	1971-1980	2
1422	R098	1975	1971-1980	1
1423	S648	1930	1921-1930	1
1424	P979	1966	1961-1970	1
1425	L232	1927	1921-1930	1
1426	K696	1927	1921-1930	2
1427	R573	1975	1971-1980	1
1428	L544	1867	1861-1870	12
1429	P752	1958	1951-1960	2
1430	S081	1924	1921-1930	1
1431	S189	1986	1981-1990	51
1432	L574	1914	1911-1920	2
1433	S525	1936	1931-1940	2
1434	P754	1950	1941-1950	1
1435	S311	1960	1951-1960	13
1436	M347	1839	1831-1840	1
1437	R640	1925	1921-1930	1
1438	Z157	1876	1871-1880	1
1439	R545	1961	1961-1970	2
1440	Q263	1747	1741-1750	1
1441	R001	1993	1991-2000	4
1442	Z119	1887	1881-1890	2
1443	K544	1949	1941-1950	2
1444	N886	1734	1731-1740	1
1445	P455	1957	1951-1960	1
1446	L429	1928	1921-1930	2
1447	S661	1949	1941-1950	1
1448	R601	1917	1911-1920	3
1449	P953	1944	1941-1950	1
1450	P895	1956	1951-1960	1
1451	S409	1956	1951-1960	3
1452	P297	1966	1961-1970	2
1453	S794	1885	1881-1890	3
