# Supplementary material for: Frequency patterns of semantic change: corpus-based evidence of a near-critical dynamics in language change
Source: R Soc Open Sci. 2017 Nov 8;4(11):170830. doi: 10.1098/rsos.170830 (PMC5717648; doi:10.1098/rsos.170830)
Supplement: full_data.zip [file rsos170830supp2.gz › a_plusieurs_reprises.csv]

	Decade	Occurrences	Nombre de mots	Frequence	Average frequency	Normalized average frequency
0	1321-1330	0	247971	0.0	0.0	0.0
1	1331-1340	0	187017	0.0	0.0	0.0
2	1341-1350	0	589308	0.0	0.0	0.0
3	1351-1360	0	318194	0.0	0.0	0.0
4	1361-1370	0	662712	0.0	0.0	0.0
5	1371-1380	0	971929	0.0	0.0	0.0
6	1381-1390	0	241822	0.0	0.0	0.0
7	1391-1400	0	1263737	0.0	0.0	0.0
8	1401-1410	0	765291	0.0	0.0	0.0
9	1411-1420	0	324443	0.0	0.0	0.0
10	1421-1430	0	298510	0.0	0.0	0.0
11	1431-1440	0	213190	0.0	0.0	0.0
12	1441-1450	0	386463	0.0	0.0	0.0
13	1451-1460	0	694796	0.0	0.0	0.0
14	1461-1470	0	537606	0.0	0.0	0.0
15	1471-1480	0	183566	0.0	0.0	0.0
16	1481-1490	0	457731	0.0	0.0	0.0
17	1491-1500	0	626697	0.0	0.0	0.0
18	1501-1510	0	162065	0.0	0.0	0.0
19	1511-1520	0	216624	0.0	0.0	0.0
20	1521-1530	0	252956	0.0	0.0	0.0
21	1531-1540	0	194542	0.0	0.0	0.0
22	1541-1550	0	957168	0.0	0.0	0.0
23	1551-1560	0	1949051	0.0	0.0	0.0
24	1561-1570	0	480126	0.0	0.0	0.0
25	1571-1580	0	945849	0.0	0.0	0.0
26	1581-1590	0	842175	0.0	0.0	0.0
27	1591-1600	0	676127	0.0	0.0	0.0
28	1601-1610	1	2099839	0.047622698692614054	0.009524539738522811	0.00020297327659029975
29	1611-1620	1	794187	0.12591492935542886	0.03470752560960858	0.000739636810672447
30	1621-1630	4	2095458	0.19088905623496152	0.07288533685660088	0.0015532273520091828
31	1631-1640	1	2094158	0.04775188882596251	0.08243571462179337	0.0017567512514198756
32	1641-1650	0	1247594	0.0	0.08243571462179337	0.0017567512514198756
33	1651-1660	6	2303221	0.26050474531102313	0.1250121239454752	0.0026640783814568993
34	1661-1670	2	2481229	0.0806052162053563	0.11595018131546068	0.0024709633083528386
35	1671-1680	14	2015147	0.6947383987371641	0.2167200498159012	0.004618425648016535
36	1681-1690	6	1684489	0.35619110602681286	0.2784078932560713	0.0059330281435259575
37	1691-1700	9	1871214	0.4809711770005996	0.3746021286561912	0.007982981178977213
38	1701-1710	4	809750	0.4939796233405372	0.421297104262094	0.008978077263326603
39	1711-1720	14	1714151	0.8167308480991464	0.5685222306408522	0.012115527168297247
40	1721-1730	1	1125965	0.08881270732216365	0.447337092357852	0.00953300399482955
41	1731-1740	46	2909061	1.5812662573937089	0.6923521226312312	0.014754411524614531
42	1741-1750	16	2136771	0.7487933896519562	0.7459165651615024	0.01589589979675944
43	1751-1760	21	2483475	0.8455893455742458	0.8162385096082442	0.017394499820740223
44	1761-1770	34	3287236	1.0343035912237515	0.8597530582331652	0.018321819224745142
45	1771-1780	19	3011727	0.630867273162541	0.9681639714012406	0.020632116506079545
46	1781-1790	32	2767020	1.1564788111397821	0.8832064821504553	0.018821624824851967
47	1791-1800	22	2497443	0.880900985527998	0.9096280013256637	0.01938468219735627
48	1801-1810	13	1436685	0.9048608428430727	0.921482300779429	0.01963730395839336
49	1811-1820	3	1624933	0.18462299676355887	0.7515461818873905	0.016015870082376444
50	1821-1830	44	3062877	1.4365578506743824	0.9126842973897589	0.01944981357833528
51	1831-1840	68	7375086	0.922023146577545	0.8657931644773115	0.018450537271914324
52	1841-1850	156	11919516	1.308777973870751	0.9513685621458621	0.020274196927619375
53	1851-1860	87	5771056	1.5075230599044611	1.0719010055581397	0.022842810807812943
54	1861-1870	89	6858196	1.2977173589089608	1.29451987798722	0.02758694366968878
55	1871-1880	170	5715634	2.9742982143363275	1.6020679507196092	0.03414096535947663
56	1881-1890	135	7679389	1.7579523579284757	1.7692537929897951	0.037703789300232396
57	1891-1900	77	4613910	1.6688665361916466	1.8412715054539741	0.03923852709047648
58	1901-1910	64	4804354	1.3321249849615577	1.8061918904653935	0.038490960846728234
59	1911-1920	105	5036866	2.0846296089671634	1.9635743404770345	0.04184486900750475
60	1921-1930	225	11280218	1.9946423021257211	1.7676431580349128	0.03766946576721577
61	1931-1940	291	10897083	2.670439419429952	1.9501405703352082	0.04155858784143232
62	1941-1950	229	12300750	1.861675101111721	1.9887022833192234	0.04238035954381111
63	1951-1960	252	9976887	2.5258379692984394	2.2274448801866	0.04746809800447965
64	1961-1970	332	13891857	2.389889271103208	2.288496812613808	0.04876914888012458
65	1971-1980	227	10280590	2.2080444799374352	2.331177248176151	0.04967869286757331
66	1981-1990	489	15628128	3.1289736045161645	2.422884085193394	0.05163301693006174
67	1991-2000	285	10606407	2.687055097923359	2.5879600845557214	0.055150878936713034
68	2001-2010	242	11205157	2.159719850422444	2.5147364607805223	0.05359044250099161
69	2011-2020	37	2099905	1.7619844707260566	2.389155500705092	0.05091424190299622
