# Supplementary material for: Frequency patterns of semantic change: corpus-based evidence of a near-critical dynamics in language change
Source: R Soc Open Sci. 2017 Nov 8;4(11):170830. doi: 10.1098/rsos.170830 (PMC5717648; doi:10.1098/rsos.170830)
Supplement: full_data.zip [file rsos170830supp2.gz › apres_ce_complet.csv]

	Cote	Date	Decade	Occurrences
0	5214	1350	1341-1350	1
1	6303	1421	1421-1430	19
2	6403	1502	1501-1510	3
3	R018	1564	1561-1570	1
4	6253	1419	1411-1420	1
5	6608	1452	1451-1460	1
6	6502	1470	1461-1470	1
7	S182	1521	1521-1530	1
8	0904	1390	1381-1390	1
9	5602	1461	1461-1470	3
10	6206	1490	1481-1490	1
11	R657	1537	1531-1540	5
12	5502	1392	1391-1400	1
13	M279	1831	1831-1840	1
14	0602	1442	1441-1450	4
15	6304	1421	1421-1430	1
16	S245	1593	1591-1600	1
17	0232	1404	1401-1410	2
18	R935	1526	1521-1530	1
19	5235	1376	1371-1380	1
20	0820	1369	1361-1370	1
21	S380	1515	1511-1520	1
22	0231	1404	1401-1410	1
23	0804	1349	1341-1350	1
24	6401	1460	1451-1460	5
25	R421	1542	1541-1550	1
26	6301	1400	1391-1400	3
27	6305	1431	1431-1440	2
28	5305	1485	1481-1490	1
29	6225	1450	1441-1450	1
30	5901	1377	1371-1380	8
31	7001	1394	1391-1400	14
32	5701	1456	1451-1460	4
33	A017	1322	1321-1330	7
34	6702	1350	1341-1350	1
