# Supplementary material for: Frequency patterns of semantic change: corpus-based evidence of a near-critical dynamics in language change
Source: R Soc Open Sci. 2017 Nov 8;4(11):170830. doi: 10.1098/rsos.170830 (PMC5717648; doi:10.1098/rsos.170830)
Supplement: full_data.zip [file rsos170830supp2.gz › apres_ce.csv]

	Decade	Occurrences	Nombre de mots	Frequence	Frequence moyenne
0	1321-1330	7	247971	2.8229107435950174	0.5645821487190035
1	1331-1340	0	187017	0.0	0.5645821487190035
2	1341-1350	3	589308	0.509071656926429	0.6663964801042892
3	1351-1360	0	318194	0.0	0.6663964801042892
4	1361-1370	1	662712	0.15089510979128187	0.6965755020625457
5	1371-1380	9	971929	0.9259935653736023	0.31719206641826264
6	1381-1390	1	241822	0.4135273052079629	0.3998975274598552
7	1391-1400	18	1263737	1.424346996250011	0.5829525953245717
8	1401-1410	3	765291	0.39200774607306244	0.6613541445391842
9	1411-1420	1	324443	0.3082205502969705	0.692819232640322
10	1421-1430	20	298510	6.6999430504840705	1.8476091296624155
11	1431-1440	2	213190	0.9381303062995451	1.9525297298807316
12	1441-1450	5	386463	1.2937849160204211	1.9264173138348137
13	1451-1460	10	694796	1.439271383254941	2.1358700412711893
14	1461-1470	4	537606	0.7440393150374066	2.223033794219277
15	1471-1480	0	183566	0.0	0.8830451841224628
16	1481-1490	2	457731	0.43693785214460024	0.7828066932914738
17	1491-1500	0	626697	0.0	0.5240497100873895
18	1501-1510	3	162065	1.8511091228827938	0.6064172580129601
19	1511-1520	1	216624	0.4616293670138119	0.5499352684082413
20	1521-1530	2	252956	0.7906513385727163	0.7080655361227844
21	1531-1540	5	194542	2.5701390959278716	1.1347057848794389
22	1541-1550	1	957168	0.10447486752586799	1.1556007583846124
23	1551-1560	0	1949051	0.0	0.7853789338080535
24	1561-1570	1	480126	0.20827866018503477	0.7347087924422981
25	1571-1580	0	945849	0.0	0.5765785247277548
26	1581-1590	0	842175	0.0	0.06255070554218055
27	1591-1600	1	676127	0.14790120790916497	0.07123597361883996
28	1601-1610	0	2099839	0.0	0.07123597361883996
29	1611-1620	0	794187	0.0	0.029580241581832995
30	1621-1630	0	2095458	0.0	0.029580241581832995
31	1631-1640	0	2094158	0.0	0.029580241581832995
32	1641-1650	0	1247594	0.0	0.0
33	1651-1660	0	2303221	0.0	0.0
34	1661-1670	0	2481229	0.0	0.0
35	1671-1680	0	2015147	0.0	0.0
36	1681-1690	0	1684489	0.0	0.0
37	1691-1700	0	1871214	0.0	0.0
38	1701-1710	0	809750	0.0	0.0
39	1711-1720	0	1714151	0.0	0.0
40	1721-1730	0	1125965	0.0	0.0
41	1731-1740	0	2909061	0.0	0.0
42	1741-1750	0	2136771	0.0	0.0
43	1751-1760	0	2483475	0.0	0.0
44	1761-1770	0	3287236	0.0	0.0
45	1771-1780	0	3011727	0.0	0.0
46	1781-1790	0	2767020	0.0	0.0
47	1791-1800	0	2497443	0.0	0.0
48	1801-1810	0	1436685	0.0	0.0
49	1811-1820	0	1624933	0.0	0.0
50	1821-1830	0	3062877	0.0	0.0
51	1831-1840	1	7375086	0.013559163920258013	0.0027118327840516027
52	1841-1850	0	11919516	0.0	0.0027118327840516027
53	1851-1860	0	5771056	0.0	0.0027118327840516027
54	1861-1870	0	6858196	0.0	0.0027118327840516027
55	1871-1880	0	5715634	0.0	0.0027118327840516027
56	1881-1890	0	7679389	0.0	0.0
57	1891-1900	0	4613910	0.0	0.0
58	1901-1910	0	4804354	0.0	0.0
59	1911-1920	0	5036866	0.0	0.0
60	1921-1930	0	11280218	0.0	0.0
61	1931-1940	0	10897083	0.0	0.0
62	1941-1950	0	12300750	0.0	0.0
63	1951-1960	0	9976887	0.0	0.0
64	1961-1970	0	13891857	0.0	0.0
65	1971-1980	0	10280590	0.0	0.0
66	1981-1990	0	15628128	0.0	0.0
67	1991-2000	0	10606407	0.0	0.0
68	2001-2010	0	11205157	0.0	0.0
69	2011-2020	0	2099905	0.0	0.0
