# Supplementary material for: Frequency patterns of semantic change: corpus-based evidence of a near-critical dynamics in language change
Source: R Soc Open Sci. 2017 Nov 8;4(11):170830. doi: 10.1098/rsos.170830 (PMC5717648; doi:10.1098/rsos.170830)
Supplement: full_data.zip [file rsos170830supp2.gz › apres_que_complet.csv]

	Cote	Date	Decade	Occurrences
0	Q676	1646	1641-1650	4
1	K946	1936	1931-1940	2
2	P634	1931	1931-1940	3
3	S872	1937	1931-1940	1
4	5112	1480	1471-1480	1
5	Q823	1648	1641-1650	2
6	P354	1936	1931-1940	1
7	R694	1842	1841-1850	2
8	L293	1945	1941-1950	1
9	5404	1451	1451-1460	2
10	L386	1920	1911-1920	1
11	7001	1394	1391-1400	4
12	M483	1805	1801-1810	1
13	K738	1935	1931-1940	2
14	S670	1976	1971-1980	4
15	L428	1893	1891-1900	8
16	Q765	1655	1651-1660	10
17	N882	1734	1731-1740	14
18	R784	2003	2001-2010	2
19	R135	1993	1991-2000	1
20	Q536	1684	1681-1690	5
21	R252	1948	1941-1950	3
22	6251	1455	1451-1460	4
23	K392	1942	1941-1950	2
24	R093	1997	1991-2000	1
25	S190	1987	1981-1990	10
26	L277	1963	1961-1970	1
27	S237	1656	1651-1660	1
28	L426	1893	1891-1900	19
29	K796	1848	1841-1850	2
30	M287	1851	1851-1860	9
31	Q284	1740	1731-1740	2
32	Q453	1767	1761-1770	1
33	Q735	1672	1671-1680	2
34	N744	1758	1751-1760	1
35	N735	1764	1761-1770	2
36	K482	1939	1931-1940	4
37	N935	1763	1761-1770	2
38	R244	2000	1991-2000	4
39	S738	1876	1871-1880	1
40	S000	1610	1601-1610	5
41	R858	1960	1951-1960	1
42	P899	1889	1881-1890	1
43	R306	1682	1681-1690	1
44	M482	1805	1801-1810	2
45	S305	1996	1991-2000	3
46	K486	1903	1901-1910	3
47	R513	1988	1981-1990	2
48	N222	1848	1841-1850	7
49	M437	1797	1791-1800	1
50	S747	1560	1551-1560	5
51	R319	1682	1681-1690	3
52	N995	1739	1731-1740	2
53	S336	1847	1841-1850	1
54	S384	1922	1921-1930	1
55	Q476	1719	1711-1720	8
56	Q275	1739	1731-1740	2
57	M336	1840	1831-1840	2
58	M525	1800	1791-1800	1
59	Q868	1674	1671-1680	1
60	K835	1848	1841-1850	3
61	Q893	1627	1621-1630	7
62	R295	1997	1991-2000	13
63	K476	1883	1881-1890	1
64	P456	1945	1941-1950	1
65	S799	1985	1981-1990	1
66	S229	1995	1991-2000	1
67	N794	1736	1731-1740	6
68	L468	1913	1911-1920	1
69	E039	2003	2001-2010	13
70	M992	1839	1831-1840	4
71	R412	2008	2001-2010	1
72	N568	1761	1761-1770	1
73	K334	1896	1891-1900	4
74	S727	1923	1921-1930	1
75	N853	1745	1741-1750	2
76	R940	1944	1941-1950	3
77	N244	1835	1831-1840	1
78	R434	1962	1961-1970	2
79	K759	1866	1861-1870	1
80	E076	1946	1941-1950	2
81	R119	1989	1981-1990	1
82	Q997	1704	1701-1710	16
83	S392	1812	1811-1820	7
84	M424	1823	1821-1830	3
85	P672	1949	1941-1950	1
86	6219	1480	1471-1480	3
87	E283	2008	2001-2010	6
88	P925	1821	1821-1830	1
89	Q423	1690	1681-1690	1
90	M299	1854	1851-1860	1
91	L798	1939	1931-1940	1
92	S713	1728	1721-1730	2
93	Q629	1633	1631-1640	1
94	Q499	1743	1741-1750	4
95	K323	1913	1911-1920	2
96	S268	1965	1961-1970	2
97	M534	1801	1801-1810	7
98	S534	1662	1661-1670	8
99	M738	1824	1821-1830	1
100	K594	1918	1911-1920	1
101	R864	1961	1961-1970	4
102	Q959	1656	1651-1660	1
103	N337	1785	1781-1790	1
104	E234	1653	1651-1660	3
105	Q647	1657	1651-1660	2
106	K559	1929	1921-1930	2
107	E079	1861	1861-1870	1
108	P348	1935	1931-1940	1
109	L849	1836	1831-1840	1
110	K453	1905	1901-1910	2
111	R314	1682	1681-1690	2
112	N998	1766	1761-1770	5
113	Q885	1610	1601-1610	8
114	R847	1999	1991-2000	1
115	L629	1932	1931-1940	1
116	K974	1959	1951-1960	2
117	S176	1747	1741-1750	1
118	M852	1832	1831-1840	2
119	N486	1769	1761-1770	2
120	M949	1810	1801-1810	2
121	L997	1874	1871-1880	3
122	L689	1950	1941-1950	1
123	R297	1978	1971-1980	2
124	Q652	1660	1651-1660	3
125	R419	1578	1571-1580	8
126	N976	1756	1751-1760	5
127	E018	1976	1971-1980	10
128	L696	1956	1951-1960	1
129	R114	1997	1991-2000	4
130	M875	1859	1851-1860	2
131	L369	1902	1901-1910	2
132	R994	1608	1601-1610	4
133	S344	1859	1851-1860	7
134	L792	1926	1921-1930	1
135	R045	2004	2001-2010	2
136	Q895	1627	1621-1630	5
137	R478	1831	1831-1840	1
138	P832	1969	1961-1970	1
139	E163	2012	2011-2020	8
140	L746	1912	1911-1920	1
141	N643	1763	1761-1770	1
142	L996	1874	1871-1880	3
143	S125	1959	1951-1960	1
144	E238	1668	1661-1670	2
145	K888	1933	1931-1940	1
146	S382	1947	1941-1950	10
147	Q837	1679	1671-1680	8
148	M574	1791	1791-1800	1
149	R921	1929	1921-1930	7
150	5239	1380	1371-1380	1
151	M495	1805	1801-1810	1
152	L265	1942	1941-1950	1
153	L333	1923	1921-1930	1
154	Q222	1942	1941-1950	1
155	K968	1956	1951-1960	1
156	P395	1847	1841-1850	4
157	K548	1939	1931-1940	12
158	K429	1913	1911-1920	4
159	K729	1896	1891-1900	1
160	N323	1787	1781-1790	2
161	R036	2001	2001-2010	1
162	L888	1858	1851-1860	2
163	K786	1926	1921-1930	1
164	R814	1961	1961-1970	1
165	R141	2000	1991-2000	1
166	S586	1575	1571-1580	2
167	E170	2012	2011-2020	2
168	K898	1938	1931-1940	4
169	S594	1929	1921-1930	1
170	S633	1944	1941-1950	1
171	K824	1848	1841-1850	2
172	N457	1771	1771-1780	1
173	P575	1895	1891-1900	1
174	L987	1879	1871-1880	3
175	E197	1961	1961-1970	3
176	Q534	1610	1601-1610	9
177	R003	2000	1991-2000	6
178	K639	1890	1881-1890	4
179	L682	1936	1931-1940	2
180	R219	2009	2001-2010	2
181	S870	1662	1661-1670	1
182	R309	1682	1681-1690	1
183	S207	1982	1981-1990	1
184	K962	1904	1901-1910	4
185	R981	1637	1631-1640	1
186	Q523	1601	1601-1610	2
187	R514	1929	1921-1930	14
188	S810	1589	1581-1590	7
189	Q345	1662	1661-1670	1
190	K433	1918	1911-1920	2
191	E083	1988	1981-1990	1
192	R107	1881	1881-1890	1
193	K794	1848	1841-1850	2
194	E244	1634	1631-1640	21
195	0302	1489	1481-1490	17
196	Q677	1621	1621-1630	1
197	Q277	1777	1771-1780	3
198	P542	1920	1911-1920	2
199	L769	1962	1961-1970	2
200	R584	1948	1941-1950	1
201	K232	1912	1911-1920	4
202	P232	1773	1771-1780	4
203	P666	1944	1941-1950	2
204	L443	1859	1851-1860	2
205	M324	1846	1841-1850	2
206	R215	1999	1991-2000	2
207	Q836	1679	1671-1680	16
208	M895	1829	1821-1830	1
209	R644	1881	1881-1890	1
210	S334	1840	1831-1840	1
211	M527	1802	1801-1810	3
212	M565	1797	1791-1800	2
213	R574	1864	1861-1870	1
214	R338	1938	1931-1940	1
215	E250	2013	2011-2020	1
216	N737	1738	1731-1740	1
217	R229	1680	1671-1680	2
218	K479	1891	1891-1900	4
219	E137	1849	1841-1850	2
220	R924	1887	1881-1890	1
221	6222	1486	1481-1490	23
222	E113	2002	2001-2010	2
223	K584	1938	1931-1940	1
224	Q727	1644	1641-1650	1
225	M999	1796	1791-1800	3
226	Q299	1737	1731-1740	2
227	L362	1907	1901-1910	1
228	P977	1952	1951-1960	1
229	K737	1946	1941-1950	10
230	M438	1797	1791-1800	1
231	R240	1983	1981-1990	3
232	E035	1981	1981-1990	10
233	S067	1637	1631-1640	1
234	P359	1961	1961-1970	1
235	K348	1934	1931-1940	2
236	R166	2006	2001-2010	4
237	R642	1911	1911-1920	1
238	N937	1782	1781-1790	1
239	L975	1824	1821-1830	2
240	E166	1955	1951-1960	4
241	R759	1985	1981-1990	3
242	Q546	1684	1681-1690	12
243	N275	1782	1781-1790	1
244	K424	1937	1931-1940	3
245	M396	1823	1821-1830	2
246	R007	1970	1961-1970	1
247	M328	1846	1841-1850	1
248	M544	1808	1801-1810	3
249	Z116	1886	1881-1890	1
250	L579	1926	1921-1930	2
251	R751	1977	1971-1980	1
252	P245	1735	1731-1740	6
253	R164	1974	1971-1980	2
254	M522	1805	1801-1810	3
255	P662	1941	1941-1950	1
256	6606	1445	1441-1450	1
257	K462	1910	1901-1910	3
258	L294	1945	1941-1950	1
259	R653	1558	1551-1560	13
260	0231	1404	1401-1410	3
261	0303	1495	1491-1500	8
262	R039	1993	1991-2000	5
263	K766	1926	1921-1930	2
264	R124	2008	2001-2010	1
265	L244	1929	1921-1930	1
266	N884	1734	1731-1740	28
267	E269	1992	1991-2000	13
268	M323	1853	1851-1860	1
269	P595	1857	1851-1860	7
270	S302	1987	1981-1990	3
271	E273	2001	2001-2010	4
272	P668	1896	1891-1900	1
273	K534	1922	1921-1930	3
274	E254	2004	2001-2010	1
275	R137	2007	2001-2010	2
276	K953	1936	1931-1940	2
277	K478	1891	1891-1900	4
278	S809	1540	1531-1540	2
279	Q376	1686	1681-1690	1
280	L624	1920	1911-1920	1
281	S504	1952	1951-1960	1
282	P625	1948	1941-1950	4
283	K795	1848	1841-1850	2
284	R543	1920	1911-1920	1
285	S184	1550	1541-1550	8
286	S304	1954	1951-1960	1
287	6501	1470	1461-1470	12
288	R327	1682	1681-1690	1
289	N344	1784	1781-1790	4
290	R539	1982	1981-1990	3
291	Q763	1659	1651-1660	1
292	P976	1957	1951-1960	1
293	K734	1929	1921-1930	8
294	L339	1936	1931-1940	1
295	P488	1907	1901-1910	4
296	R966	1587	1581-1590	1
297	P252	1719	1711-1720	1
298	N559	1857	1851-1860	2
299	Z111	1884	1881-1890	2
300	K988	1859	1851-1860	2
301	R522	1960	1951-1960	6
302	S517	1966	1961-1970	1
303	Q556	1740	1731-1740	1
304	R180	1975	1971-1980	19
305	R489	1842	1841-1850	2
306	E237	1668	1661-1670	1
307	R111	1897	1891-1900	3
308	R037	1991	1991-2000	1
309	R675	1992	1991-2000	1
310	Q655	1656	1651-1660	2
311	L289	1934	1931-1940	2
312	P324	1957	1951-1960	1
313	R023	1974	1971-1980	1
314	Q249	1772	1771-1780	1
315	S991	1888	1881-1890	1
316	E065	1947	1941-1950	1
317	Q528	1686	1681-1690	2
318	N353	1781	1781-1790	1
319	Q859	1627	1621-1630	3
320	K845	1863	1861-1870	1
321	L976	1824	1821-1830	2
322	R524	1886	1881-1890	2
323	R392	1673	1671-1680	1
324	K522	1946	1941-1950	1
325	Q927	1654	1651-1660	1
326	R544	1981	1981-1990	7
327	R128	2008	2001-2010	1
328	S045	1566	1561-1570	1
329	M549	1832	1831-1840	4
330	P644	1921	1921-1930	3
331	R600	1893	1891-1900	4
332	R270	2005	2001-2010	2
333	M658	1849	1841-1850	2
334	R005	1970	1961-1970	7
335	Q539	1684	1681-1690	6
336	N484	1773	1771-1780	2
337	N282	1783	1781-1790	1
338	N863	1723	1721-1730	1
339	R536	1960	1951-1960	6
340	R945	1637	1631-1640	1
341	Q934	1654	1651-1660	5
342	K389	1934	1931-1940	1
343	E001	1861	1861-1870	1
344	Q464	1744	1741-1750	4
345	L764	1927	1921-1930	2
346	K597	1953	1951-1960	2
347	M944	1791	1791-1800	2
348	S724	1859	1851-1860	4
349	P342	1963	1961-1970	1
350	P332	1949	1941-1950	1
351	R828	1984	1981-1990	3
352	L742	1902	1901-1910	1
353	N835	1733	1731-1740	6
354	L448	1922	1921-1930	2
355	R142	1997	1991-2000	5
356	N639	1763	1761-1770	1
357	Q278	1783	1781-1790	1
358	P643	1914	1911-1920	3
359	K495	1911	1911-1920	5
360	R530	1977	1971-1980	3
361	L882	1869	1861-1870	2
362	S179	1979	1971-1980	1
363	N977	1756	1751-1760	3
364	K464	1912	1911-1920	6
365	R299	1977	1971-1980	2
366	L372	1902	1901-1910	2
367	N738	1738	1731-1740	2
368	K484	1895	1891-1900	3
369	K687	1913	1911-1920	27
370	P477	1964	1961-1970	1
371	K233	1914	1911-1920	2
372	Q463	1744	1741-1750	3
373	E128	1987	1981-1990	2
374	S533	1614	1611-1620	5
375	N297	1788	1781-1790	2
376	S250	1990	1981-1990	1
377	S122	1967	1961-1970	4
378	R356	1896	1891-1900	3
379	K998	1893	1891-1900	1
380	L832	1859	1851-1860	2
381	R718	1844	1841-1850	1
382	P762	1966	1961-1970	1
383	M325	1846	1841-1850	2
384	R450	1992	1991-2000	3
385	R833	1865	1861-1870	1
386	L526	1899	1891-1900	2
387	S070	1608	1601-1610	2
388	M487	1804	1801-1810	7
389	P629	1924	1921-1930	1
390	K939	1943	1941-1950	1
391	K287	1944	1941-1950	2
392	E122	1996	1991-2000	1
393	Q834	1679	1671-1680	3
394	S630	1863	1861-1870	1
395	E029	1995	1991-2000	23
396	R841	1677	1671-1680	1
397	S044	1585	1581-1590	5
398	N645	1763	1761-1770	4
399	K447	1922	1921-1930	4
400	P673	1952	1951-1960	1
401	S325	1990	1981-1990	1
402	R172	1989	1981-1990	9
403	K649	1949	1941-1950	1
404	K776	1816	1811-1820	3
405	E145	1918	1911-1920	1
406	5305	1485	1481-1490	3
407	Q223	1929	1921-1930	1
408	Q492	1738	1731-1740	8
409	L635	1938	1931-1940	3
410	E257	1994	1991-2000	1
411	0104	1416	1411-1420	1
412	L857	1890	1881-1890	2
413	R651	1929	1921-1930	2
414	S069	1637	1631-1640	2
415	N425	1775	1771-1780	2
416	P984	1801	1801-1810	1
417	S380	1515	1511-1520	5
418	N879	1733	1731-1740	1
419	L397	1899	1891-1900	1
420	S180	1629	1621-1630	3
421	R423	1552	1551-1560	3
422	S700	1997	1991-2000	5
423	Q744	1676	1671-1680	5
424	R735	1923	1921-1930	2
425	R316	1682	1681-1690	3
426	P237	1740	1731-1740	16
427	K647	1928	1921-1930	13
428	P686	1945	1941-1950	1
429	E084	2011	2011-2020	2
430	Z149	1870	1861-1870	1
431	E121	1988	1981-1990	2
432	Q792	1601	1601-1610	4
433	S012	1974	1971-1980	2
434	L338	1933	1931-1940	1
435	M339	1840	1831-1840	4
436	M393	1824	1821-1830	2
437	Q926	1654	1651-1660	2
438	R516	1548	1541-1550	6
439	S999	1972	1971-1980	1
440	Q665	1609	1601-1610	2
441	S014	1747	1741-1750	2
442	S047	1585	1581-1590	2
443	K344	1957	1951-1960	2
444	R227	1680	1671-1680	4
445	L569	1925	1921-1930	3
446	R144	1981	1981-1990	2
447	N982	1776	1771-1780	7
448	R902	1902	1901-1910	2
449	S518	1940	1931-1940	1
450	N697	1755	1751-1760	1
451	L728	1916	1911-1920	1
452	K869	1896	1891-1900	5
453	L542	1871	1871-1880	1
454	K624	1939	1931-1940	5
455	Q295	1762	1761-1770	2
456	P257	1785	1781-1790	1
457	N524	1762	1761-1770	1
458	M372	1823	1821-1830	1
459	Z104	1880	1871-1880	1
460	P876	1943	1941-1950	1
461	P522	1954	1951-1960	7
462	K562	1929	1921-1930	2
463	L968	1828	1821-1830	1
464	K959	1904	1901-1910	1
465	N996	1766	1761-1770	2
466	N849	1745	1741-1750	7
467	M722	1877	1871-1880	1
468	L524	1927	1921-1930	5
469	L848	1860	1851-1860	3
470	Q944	1660	1651-1660	2
471	E005	1981	1981-1990	2
472	5235	1376	1371-1380	1
473	K436	1918	1911-1920	2
474	R332	1682	1681-1690	2
475	Q288	1729	1721-1730	2
476	7024	1440	1431-1440	1
477	P593	1951	1951-1960	1
478	S131	1573	1571-1580	2
479	R134	1989	1981-1990	3
480	Q864	1637	1631-1640	1
481	M972	1851	1851-1860	5
482	Q682	1646	1641-1650	8
483	S087	1626	1621-1630	3
484	N239	1835	1831-1840	2
485	S721	1550	1541-1550	1
486	E243	1661	1661-1670	18
487	S716	1923	1921-1930	6
488	L983	1871	1871-1880	1
489	P683	1961	1961-1970	2
490	S306	1956	1951-1960	2
491	R000	1989	1981-1990	2
492	K645	1918	1911-1920	2
493	L584	1887	1881-1890	3
494	R312	1682	1681-1690	1
495	Q535	1684	1681-1690	3
496	L563	1915	1911-1920	1
497	N844	1736	1731-1740	3
498	R506	1998	1991-2000	1
499	N589	1765	1761-1770	2
500	Q822	1713	1711-1720	14
501	M493	1805	1801-1810	1
502	5602	1461	1461-1470	16
503	S789	1866	1861-1870	1
504	Q797	1700	1691-1700	9
505	0904	1390	1381-1390	2
506	L874	1870	1861-1870	1
507	M488	1804	1801-1810	6
508	R962	1538	1531-1540	18
509	R572	1974	1971-1980	1
510	R537	1957	1951-1960	5
511	R835	1866	1861-1870	2
512	P738	1960	1951-1960	1
513	K865	1890	1881-1890	2
514	S407	1967	1961-1970	4
515	S682	1902	1901-1910	1
516	E040	1979	1971-1980	12
517	P999	1885	1881-1890	3
518	M948	1803	1801-1810	2
519	P942	1819	1811-1820	1
520	R815	1986	1981-1990	1
521	R315	1682	1681-1690	3
522	R130	2004	2001-2010	1
523	E036	1983	1981-1990	6
524	E162	2008	2001-2010	4
525	R178	1996	1991-2000	3
526	Q843	1679	1671-1680	19
527	R443	1935	1931-1940	1
528	L532	1859	1851-1860	1
529	K342	1947	1941-1950	1
530	P577	1865	1861-1870	1
531	R963	1587	1581-1590	1
532	R597	1557	1551-1560	15
533	K622	1956	1951-1960	3
534	Q493	1738	1731-1740	2
535	Q694	1627	1621-1630	4
536	K234	1918	1911-1920	3
537	L528	1899	1891-1900	1
538	R669	1989	1981-1990	2
539	Q878	1612	1611-1620	8
540	R353	1585	1581-1590	1
541	Q494	1735	1731-1740	7
542	R033	1999	1991-2000	6
543	0602	1442	1441-1450	4
544	P982	1945	1941-1950	1
545	Q966	1671	1671-1680	1
546	N992	1774	1771-1780	1
547	N224	1840	1831-1840	1
548	S515	1978	1971-1980	1
549	R636	1897	1891-1900	3
550	K798	1848	1841-1850	1
551	L585	1887	1881-1890	1
552	S929	1682	1681-1690	2
553	R421	1542	1541-1550	3
554	N442	1769	1761-1770	1
555	N343	1784	1781-1790	1
556	K363	1922	1921-1930	2
557	Q932	1654	1651-1660	1
558	M696	1797	1791-1800	1
559	N743	1738	1731-1740	2
560	R391	1673	1671-1680	1
561	N962	1754	1751-1760	2
562	M957	1855	1851-1860	2
563	N836	1733	1731-1740	7
564	R431	1840	1831-1840	2
565	N739	1738	1731-1740	2
566	S692	1745	1741-1750	18
567	6403	1502	1501-1510	30
568	R224	1675	1671-1680	2
569	K856	1878	1871-1880	3
570	M988	1839	1831-1840	4
571	Q779	1631	1631-1640	1
572	R043	2006	2001-2010	11
573	S320	1989	1981-1990	1
574	K379	1897	1891-1900	4
575	N294	1788	1781-1790	5
576	S528	1967	1961-1970	3
577	R069	2005	2001-2010	1
578	K542	1924	1921-1930	9
579	V000	1609	1601-1610	8
580	M864	1840	1831-1840	2
581	B020	1551	1551-1560	22
582	R975	1832	1831-1840	1
583	M453	1810	1801-1810	1
584	P365	1939	1931-1940	1
585	P572	1954	1951-1960	5
586	M836	1835	1831-1840	1
587	P269	1905	1901-1910	1
588	K386	1924	1921-1930	18
589	S924	1682	1681-1690	1
590	K654	1910	1901-1910	1
591	N325	1787	1781-1790	2
592	Q276	1777	1771-1780	2
593	S107	1631	1631-1640	4
594	L254	1910	1901-1910	4
595	S976	1950	1941-1950	1
596	Q827	1620	1611-1620	3
597	M876	1842	1841-1850	2
598	S267	1950	1941-1950	10
599	K793	1848	1841-1850	1
600	N563	1741	1741-1750	2
601	Q300	1549	1541-1550	3
602	S978	1881	1881-1890	3
603	N699	1755	1751-1760	1
604	Q486	1735	1731-1740	3
605	P499	1954	1951-1960	1
606	Q485	1788	1781-1790	2
607	Q729	1629	1621-1630	36
608	M276	1864	1861-1870	4
609	N965	1759	1751-1760	1
610	P782	1869	1861-1870	2
611	L972	1835	1831-1840	2
612	R091	2006	2001-2010	2
613	S971	1583	1581-1590	8
614	K589	1881	1881-1890	1
615	L856	1890	1881-1890	1
616	M447	1809	1801-1810	1
617	S387	1995	1991-2000	2
618	N526	1762	1761-1770	3
619	L285	1938	1931-1940	1
620	Q358	1706	1701-1710	3
621	R084	2000	1991-2000	2
622	Q833	1665	1661-1670	4
623	R551	1982	1981-1990	1
624	Q384	1675	1671-1680	1
625	E073	1988	1981-1990	7
626	M595	1832	1831-1840	1
627	M586	1877	1871-1880	2
628	M448	1810	1801-1810	1
629	S584	1601	1601-1610	5
630	R105	1881	1881-1890	3
631	R492	1845	1841-1850	1
632	R916	1956	1951-1960	2
633	S058	1573	1571-1580	3
634	P379	1820	1811-1820	1
635	M384	1832	1831-1840	4
636	M685	1848	1841-1850	1
637	K346	1926	1921-1930	2
638	M333	1846	1841-1850	2
639	E069	1996	1991-2000	2
640	Q557	1740	1731-1740	3
641	M744	1847	1841-1850	1
642	N859	1745	1741-1750	1
643	R025	1988	1981-1990	1
644	S883	1995	1991-2000	4
645	E195	2000	1991-2000	1
646	S881	1715	1711-1720	84
647	P594	1857	1851-1860	6
648	R238	1980	1971-1980	1
649	S369	1981	1981-1990	6
650	M288	1794	1791-1800	2
651	P435	1968	1961-1970	4
652	S598	1994	1991-2000	1
653	N252	1834	1831-1840	2
654	N455	1771	1771-1780	1
655	M654	1834	1831-1840	2
656	E263	2003	2001-2010	1
657	R798	1791	1791-1800	7
658	N677	1747	1741-1750	2
659	E055	2009	2001-2010	4
660	Q472	1776	1771-1780	2
661	R138	2005	2001-2010	1
662	K823	1848	1841-1850	1
663	K858	1890	1881-1890	4
664	N629	1762	1761-1770	2
665	L484	1922	1921-1930	1
666	P652	1958	1951-1960	2
667	L994	1828	1821-1830	2
668	P677	1959	1951-1960	3
669	S049	1562	1561-1570	3
670	M734	1857	1851-1860	1
671	S164	1846	1841-1850	2
672	R207	1977	1971-1980	2
673	Q473	1729	1721-1730	8
674	N593	1761	1761-1770	2
675	N266	1836	1831-1840	4
676	5225	1366	1361-1370	2
677	R357	1669	1661-1670	3
678	P788	1904	1901-1910	1
679	Q366	1704	1701-1710	1
680	S896	1632	1631-1640	1
681	N672	1757	1751-1760	1
682	Q654	1630	1621-1630	1
683	N264	1790	1781-1790	4
684	K543	1949	1941-1950	4
685	S797	1881	1881-1890	3
686	P882	1896	1891-1900	1
687	P446	1937	1931-1940	1
688	S698	1992	1991-2000	1
689	S329	1996	1991-2000	5
690	R977	1546	1541-1550	4
691	K228	1909	1901-1910	1
692	Q825	1648	1641-1650	4
693	M345	1840	1831-1840	4
694	P396	1897	1891-1900	2
695	Q382	1671	1671-1680	3
696	S053	1851	1851-1860	3
697	P256	1719	1711-1720	2
698	Q725	1658	1651-1660	3
699	K944	1925	1921-1930	1
700	K439	1920	1911-1920	4
701	S046	1585	1581-1590	3
702	S310	1978	1971-1980	1
703	K463	1911	1911-1920	8
704	R066	1978	1971-1980	1
705	P355	1936	1931-1940	2
706	R024	1977	1971-1980	1
707	L634	1932	1931-1940	1
708	R565	1558	1551-1560	6
709	Q776	1639	1631-1640	2
710	Q475	1770	1761-1770	1
711	P647	1926	1921-1930	2
712	S995	1960	1951-1960	1
713	E241	1660	1651-1660	5
714	K398	1937	1931-1940	7
715	S347	1967	1961-1970	6
716	R801	1986	1981-1990	29
717	M965	1846	1841-1850	1
718	Q675	1601	1601-1610	1
719	R983	1639	1631-1640	1
720	Q286	1729	1721-1730	7
721	Q287	1729	1721-1730	7
722	S858	1662	1661-1670	1
723	0232	1404	1401-1410	3
724	R081	1999	1991-2000	1
725	N973	1756	1751-1760	2
726	R060	1996	1991-2000	2
727	Q796	1686	1681-1690	5
728	L854	1892	1891-1900	4
729	R463	1966	1961-1970	1
730	R115	2006	2001-2010	8
731	E267	2006	2001-2010	1
732	L262	1921	1921-1930	1
733	K673	1937	1931-1940	1
734	N454	1771	1771-1780	1
735	Q739	1649	1641-1650	6
736	P468	1953	1951-1960	7
737	S003	1968	1961-1970	4
738	R700	2008	2001-2010	1
739	B021	1556	1551-1560	4
740	N986	1732	1731-1740	4
741	R723	1607	1601-1610	6
742	K653	1951	1951-1960	3
743	N499	1771	1771-1780	1
744	P367	1939	1931-1940	1
745	R762	1980	1971-1980	1
746	K434	1918	1911-1920	4
747	E086	2001	2001-2010	1
748	S969	1867	1861-1870	1
749	S887	1581	1581-1590	1
750	R153	2001	2001-2010	1
751	M459	1814	1811-1820	1
752	R322	1682	1681-1690	1
753	P496	1951	1951-1960	1
754	L222	1939	1931-1940	6
755	S744	1594	1591-1600	1
756	K767	1926	1921-1930	1
757	R650	1928	1921-1930	1
758	S943	1682	1681-1690	1
759	K557	1944	1941-1950	1
760	R422	1542	1541-1550	7
761	N799	1755	1751-1760	2
762	K642	1923	1921-1930	3
763	P638	1800	1791-1800	2
764	P994	1941	1941-1950	2
765	L788	1949	1941-1950	1
766	P759	1920	1911-1920	4
767	S191	1989	1981-1990	11
768	M456	1832	1831-1840	1
769	N229	1835	1831-1840	3
770	K455	1907	1901-1910	3
771	K775	1816	1811-1820	1
772	R846	1963	1961-1970	1
773	K549	1937	1931-1940	1
774	K692	1923	1921-1930	3
775	N293	1788	1781-1790	1
776	L962	1908	1901-1910	3
777	E282	2006	2001-2010	9
778	Q662	1624	1621-1630	7
779	M472	1807	1801-1810	3
780	K646	1927	1921-1930	6
781	Q348	1670	1661-1670	1
782	R378	1667	1661-1670	1
783	S706	1961	1961-1970	6
784	Q322	1763	1761-1770	3
785	R127	2008	2001-2010	1
786	M923	1863	1861-1870	3
787	M969	1869	1861-1870	3
788	N852	1745	1741-1750	9
789	R658	1931	1931-1940	1
790	S411	1977	1971-1980	6
791	Q267	1770	1761-1770	1
792	K885	1951	1951-1960	2
793	Q886	1631	1631-1640	5
794	Q699	1694	1691-1700	2
795	P924	1938	1931-1940	1
796	E291	1934	1931-1940	1
797	R292	1761	1761-1770	12
798	P236	1765	1761-1770	1
799	K623	1959	1951-1960	1
800	P294	1963	1961-1970	2
801	S221	1963	1961-1970	1
802	K558	1919	1911-1920	1
803	R185	1988	1981-1990	1
804	L954	1946	1941-1950	3
805	M454	1810	1801-1810	1
806	S734	1947	1941-1950	3
807	R677	1789	1781-1790	2
808	S019	1550	1541-1550	1
809	K952	1936	1931-1940	2
810	E284	1938	1931-1940	2
811	N662	1706	1701-1710	1
812	N729	1721	1721-1730	2
813	Q264	1747	1741-1750	2
814	K969	1956	1951-1960	2
815	N433	1778	1771-1780	1
816	R034	2005	2001-2010	1
817	R226	1680	1671-1680	2
818	S867	1662	1661-1670	1
819	R685	1845	1841-1850	1
820	L779	1912	1911-1920	1
821	E168	2012	2011-2020	3
822	L768	1938	1931-1940	1
823	L824	1950	1941-1950	2
824	R241	2009	2001-2010	1
825	M737	1824	1821-1830	2
826	E190	1968	1961-1970	1
827	E217	1716	1711-1720	1
828	K477	1947	1941-1950	1
829	N238	1836	1831-1840	1
830	M868	1848	1841-1850	2
831	S998	2008	2001-2010	1
832	N636	1763	1761-1770	3
833	P242	1731	1731-1740	1
834	E126	2012	2011-2020	4
835	R359	1678	1671-1680	15
836	R725	1986	1981-1990	1
837	E031	1992	1991-2000	1
838	M956	1855	1851-1860	1
839	K778	1931	1931-1940	8
840	N985	1756	1751-1760	1
841	P834	1963	1961-1970	1
842	L384	1921	1921-1930	3
843	M346	1839	1831-1840	5
844	L224	1946	1941-1950	2
845	Q996	1704	1701-1710	2
846	K533	1922	1921-1930	5
847	S590	1603	1601-1610	17
848	M588	1877	1871-1880	3
849	R604	1890	1881-1890	3
850	P658	1956	1951-1960	1
851	N838	1733	1731-1740	7
852	S039	1958	1951-1960	2
853	S096	1604	1601-1610	1
854	N834	1733	1731-1740	2
855	S328	1996	1991-2000	3
856	R352	1585	1581-1590	4
857	Q373	1699	1691-1700	8
858	L884	1867	1861-1870	1
859	M423	1823	1821-1830	3
860	L346	1910	1901-1910	2
861	K454	1907	1901-1910	3
862	S354	1857	1851-1860	4
863	R440	1967	1961-1970	1
864	P254	1727	1721-1730	4
865	S055	1663	1661-1670	3
866	Q734	1692	1691-1700	1
867	E252	2012	2011-2020	3
868	P374	1964	1961-1970	1
869	P347	1935	1931-1940	2
870	S568	1976	1971-1980	9
871	M962	1855	1851-1860	1
872	P742	1938	1931-1940	1
873	E134	1968	1961-1970	2
874	K246	1932	1931-1940	2
875	L588	1893	1891-1900	1
876	P233	1742	1741-1750	1
877	M892	1864	1861-1870	1
878	S932	1682	1681-1690	1
879	L486	1884	1881-1890	3
880	R869	1980	1971-1980	4
881	N287	1788	1781-1790	4
882	R214	2008	2001-2010	3
883	S084	1624	1621-1630	2
884	R050	2005	2001-2010	1
885	R324	1682	1681-1690	4
886	M286	1851	1851-1860	12
887	N339	1784	1781-1790	1
888	K699	1928	1921-1930	1
889	K497	1910	1901-1910	4
890	M294	1853	1851-1860	5
891	R893	1890	1881-1890	1
892	R333	1682	1681-1690	1
893	M542	1860	1851-1860	1
894	R147	2008	2001-2010	4
895	R416	1648	1641-1650	2
896	R409	1697	1691-1700	1
897	M562	1797	1791-1800	1
898	E108	2001	2001-2010	3
899	L936	1860	1851-1860	2
900	Q839	1679	1671-1680	26
901	N769	1749	1741-1750	3
902	R186	1990	1981-1990	1
903	N798	1755	1751-1760	1
904	R556	1965	1961-1970	2
905	L552	1883	1881-1890	2
906	S128	1981	1981-1990	9
907	P279	1723	1721-1730	1
908	L776	1942	1941-1950	2
909	Q544	1684	1681-1690	5
910	M368	1862	1861-1870	2
911	P946	1920	1911-1920	2
912	K353	1937	1931-1940	2
913	K862	1890	1881-1890	1
914	E092	2010	2001-2010	2
915	K866	1896	1891-1900	2
916	E191	2013	2011-2020	2
917	R259	2007	2001-2010	5
918	Q978	1692	1691-1700	4
919	Q785	1627	1621-1630	1
920	N552	1768	1761-1770	1
921	R737	1876	1871-1880	1
922	Q799	1713	1711-1720	9
923	N489	1767	1761-1770	3
924	N525	1762	1761-1770	1
925	Q856	1641	1641-1650	1
926	K698	1927	1921-1930	2
927	R491	1844	1841-1850	1
928	K938	1939	1931-1940	2
929	S920	1682	1681-1690	1
930	S819	1579	1571-1580	5
931	Q764	1637	1631-1640	2
932	R861	1637	1631-1640	2
933	P839	1967	1961-1970	3
934	L377	1894	1891-1900	5
935	S512	1989	1981-1990	1
936	E233	2011	2011-2020	2
937	N885	1734	1731-1740	24
938	E034	1978	1971-1980	6
939	R485	1838	1831-1840	1
940	K566	1922	1921-1930	4
941	R167	2007	2001-2010	2
942	R464	1965	1961-1970	1
943	S196	1603	1601-1610	19
944	R625	1925	1921-1930	1
945	R907	1934	1931-1940	2
946	Q336	1710	1701-1710	8
947	Q547	1657	1651-1660	7
948	Q723	1709	1701-1710	3
949	M293	1854	1851-1860	2
950	S650	1868	1861-1870	38
951	P838	1969	1961-1970	1
952	M657	1849	1841-1850	1
953	P466	1934	1931-1940	1
954	E179	2012	2011-2020	6
955	S307	1995	1991-2000	7
956	S231	1974	1971-1980	1
957	S130	1844	1841-1850	1
958	R456	1963	1961-1970	2
959	L336	1933	1931-1940	1
960	K989	1859	1851-1860	2
961	L279	1928	1921-1930	1
962	S293	1945	1941-1950	6
963	R498	1851	1851-1860	2
964	R018	1564	1561-1570	74
965	L249	1946	1941-1950	2
966	K288	1944	1941-1950	1
967	R851	1560	1551-1560	34
968	R296	2010	2001-2010	4
969	S052	1579	1571-1580	1
970	S752	1841	1841-1850	2
971	M362	1825	1821-1830	3
972	S986	1933	1931-1940	2
973	L684	1945	1941-1950	1
974	M364	1831	1831-1840	1
975	N336	1787	1781-1790	1
976	R750	1972	1971-1980	1
977	L786	1943	1941-1950	1
978	M492	1805	1801-1810	2
979	R689	1842	1841-1850	1
980	R809	1974	1971-1980	2
981	R790	1534	1531-1540	19
982	M556	1799	1791-1800	2
983	R349	1967	1961-1970	1
984	L935	1833	1831-1840	1
985	L889	1869	1861-1870	1
986	S918	1682	1681-1690	1
987	R331	1682	1681-1690	2
988	P926	1821	1821-1830	1
989	N648	1732	1731-1740	4
990	K269	1932	1931-1940	1
991	N635	1762	1761-1770	2
992	R053	1998	1991-2000	3
993	P676	1850	1841-1850	4
994	S255	1968	1961-1970	2
995	S656	1815	1811-1820	16
996	R417	1649	1641-1650	3
997	M955	1855	1851-1860	3
998	S687	1918	1911-1920	3
999	S009	1993	1991-2000	2
1000	S550	1976	1971-1980	1
1001	N558	1857	1851-1860	2
1002	R337	1981	1981-1990	2
1003	M896	1842	1841-1850	1
1004	L979	1876	1871-1880	1
1005	N989	1732	1731-1740	3
1006	E058	1947	1941-1950	3
1007	R490	1843	1841-1850	1
1008	R734	1921	1921-1930	7
1009	E268	1998	1991-2000	5
1010	S186	1965	1961-1970	3
1011	R282	1989	1981-1990	2
1012	L229	1902	1901-1910	2
1013	R976	1537	1531-1540	12
1014	L352	1907	1901-1910	1
1015	Q438	1691	1691-1700	12
1016	R288	1824	1821-1830	2
1017	S524	1974	1971-1980	1
1018	Q446	1730	1721-1730	7
1019	L365	1900	1891-1900	1
1020	N532	1774	1771-1780	4
1021	S987	1937	1931-1940	1
1022	R808	1972	1971-1980	2
1023	R389	1671	1671-1680	2
1024	L875	1945	1941-1950	1
1025	Q879	1612	1611-1620	11
1026	P452	1916	1911-1920	1
1027	S036	1584	1581-1590	2
1028	L368	1908	1901-1910	1
1029	R882	1985	1981-1990	6
1030	6401	1460	1451-1460	35
1031	R937	1950	1941-1950	19
1032	M548	1832	1831-1840	5
1033	L785	1908	1901-1910	3
1034	N285	1788	1781-1790	2
1035	P628	1953	1951-1960	6
1036	P434	1960	1951-1960	1
1037	M445	1846	1841-1850	1
1038	S613	1577	1571-1580	2
1039	K636	1882	1881-1890	1
1040	M428	1817	1811-1820	1
1041	K635	1889	1881-1890	2
1042	S004	1668	1661-1670	7
1043	M945	1803	1801-1810	2
1044	E071	1976	1971-1980	14
1045	M893	1869	1861-1870	1
1046	S429	1927	1921-1930	2
1047	Q689	1627	1621-1630	5
1048	S911	1682	1681-1690	1
1049	M244	1872	1871-1880	1
1050	R171	1854	1851-1860	3
1051	R104	1874	1871-1880	3
1052	N855	1749	1741-1750	1
1053	S156	1935	1931-1940	1
1054	N485	1773	1771-1780	1
1055	S523	1892	1891-1900	2
1056	Q963	1671	1671-1680	3
1057	K984	1916	1911-1920	3
1058	P489	1950	1941-1950	1
1059	R437	1964	1961-1970	4
1060	Q990	2003	2001-2010	2
1061	S839	1869	1861-1870	2
1062	R620	1778	1771-1780	6
1063	R418	1584	1581-1590	1
1064	S364	1958	1951-1960	4
1065	Q767	1630	1621-1630	1
1066	R615	1947	1941-1950	1
1067	R873	1974	1971-1980	1
1068	P724	1934	1931-1940	1
1069	L736	1939	1931-1940	1
1070	P654	1961	1961-1970	3
1071	S381	1948	1941-1950	2
1072	L644	1945	1941-1950	2
1073	Q339	1662	1661-1670	1
1074	R154	2002	2001-2010	4
1075	R307	1682	1681-1690	3
1076	R657	1537	1531-1540	9
1077	N364	1784	1781-1790	1
1078	R176	1999	1991-2000	2
1079	K374	1931	1931-1940	2
1080	E072	1986	1981-1990	8
1081	M693	1829	1821-1830	1
1082	R140	2001	2001-2010	2
1083	E176	2005	2001-2010	1
1084	N458	1771	1771-1780	3
1085	Q559	1740	1731-1740	8
1086	M535	1801	1801-1810	9
1087	K489	1902	1901-1910	3
1088	R095	2005	2001-2010	3
1089	R396	1630	1621-1630	1
1090	E248	1603	1601-1610	5
1091	M943	1791	1791-1800	3
1092	P852	1846	1841-1850	1
1093	E120	2008	2001-2010	1
1094	N797	1755	1751-1760	1
1095	R191	1980	1971-1980	1
1096	L825	1952	1951-1960	2
1097	M466	1805	1801-1810	1
1098	Q777	1655	1651-1660	1
1099	S352	1865	1861-1870	6
1100	K947	1936	1931-1940	2
1101	K884	1951	1951-1960	1
1102	S817	1579	1571-1580	4
1103	Q936	1654	1651-1660	2
1104	Q368	1704	1701-1710	12
1105	R075	2007	2001-2010	1
1106	L636	1934	1931-1940	4
1107	N668	1738	1731-1740	1
1108	N554	1749	1741-1750	1
1109	N548	1773	1771-1780	2
1110	R175	2007	2001-2010	7
1111	S980	1887	1881-1890	2
1112	S940	1659	1651-1660	1
1113	S818	1576	1571-1580	3
1114	S977	1878	1871-1880	2
1115	Q726	1656	1651-1660	8
1116	R225	1680	1671-1680	2
1117	Q459	1735	1731-1740	3
1118	N482	1770	1761-1770	1
1119	R680	1799	1791-1800	1
1120	R932	1942	1941-1950	1
1121	Q678	1646	1641-1650	11
1122	R472	1825	1821-1830	3
1123	S360	1778	1771-1780	14
1124	R163	2006	2001-2010	2
1125	M686	1830	1821-1830	3
1126	R133	1986	1981-1990	1
1127	R879	1619	1611-1620	8
1128	N949	1752	1751-1760	3
1129	K954	1936	1931-1940	1
1130	Q887	1631	1631-1640	8
1131	R179	2001	2001-2010	3
1132	S188	1985	1981-1990	2
1133	M593	1879	1871-1880	2
1134	Q495	1735	1731-1740	6
1135	E030	1991	1991-2000	6
1136	K339	1942	1941-1950	1
1137	K438	1920	1911-1920	7
1138	R311	1682	1681-1690	1
1139	R812	1965	1961-1970	1
1140	E235	1641	1641-1650	5
1141	K223	1902	1901-1910	5
1142	N529	1738	1731-1740	1
1143	S076	1982	1981-1990	1
1144	Q688	1627	1621-1630	2
1145	P289	1967	1961-1970	1
1146	Q455	1784	1781-1790	5
1147	E037	1985	1981-1990	6
1148	R222	1675	1671-1680	3
1149	M774	1854	1851-1860	2
1150	R834	1866	1861-1870	1
1151	R481	1834	1831-1840	1
1152	Q937	1654	1651-1660	2
1153	M269	1857	1851-1860	1
1154	K739	1926	1921-1930	1
1155	Q458	1734	1731-1740	1
1156	N466	1775	1771-1780	1
1157	R435	1964	1961-1970	2
1158	M533	1801	1801-1810	5
1159	5603	1477	1471-1480	2
1160	Q995	1649	1641-1650	4
1161	S994	1964	1961-1970	1
1162	R819	1985	1981-1990	1
1163	P866	1963	1961-1970	1
1164	R432	1849	1841-1850	7
1165	M555	1796	1791-1800	1
1166	K442	1921	1921-1930	4
1167	R659	1911	1911-1920	1
1168	Q674	1623	1621-1630	4
1169	R256	2007	2001-2010	2
1170	N429	1778	1771-1780	3
1171	R192	1982	1981-1990	1
1172	N448	1776	1771-1780	1
1173	Q942	1684	1681-1690	8
1174	Q545	1684	1681-1690	3
1175	R786	1857	1851-1860	1
1176	K847	1863	1861-1870	1
1177	Q783	1625	1621-1630	1
1178	N792	1736	1731-1740	2
1179	P285	1908	1901-1910	3
1180	L354	1832	1831-1840	1
1181	K573	1951	1951-1960	1
1182	N828	1755	1751-1760	1
1183	N487	1769	1761-1770	3
1184	Q838	1679	1671-1680	29
1185	P799	1960	1951-1960	1
1186	L738	1943	1941-1950	1
1187	N747	1758	1751-1760	2
1188	K675	1943	1941-1950	1
1189	E053	1542	1541-1550	5
1190	Q952	1673	1671-1680	1
1191	N926	1734	1731-1740	8
1192	S073	1589	1581-1590	2
1193	Z102	1893	1891-1900	1
1194	S394	1967	1961-1970	1
1195	S720	1550	1541-1550	2
1196	R285	1630	1621-1630	2
1197	S393	1847	1841-1850	1
1198	R184	2000	1991-2000	1
1199	K427	1947	1941-1950	1
1200	M398	1823	1821-1830	1
1201	M726	1836	1831-1840	1
1202	P399	1959	1951-1960	3
1203	Q522	1743	1741-1750	3
1204	N247	1863	1861-1870	1
1205	E236	1668	1661-1670	10
1206	P848	1846	1841-1850	4
1207	K337	1906	1901-1910	1
1208	K324	1921	1921-1930	1
1209	Q324	1743	1741-1750	2
1210	Q873	1631	1631-1640	1
1211	R326	1682	1681-1690	1
1212	M335	1840	1831-1840	2
1213	M494	1805	1801-1810	2
1214	L953	1945	1941-1950	2
1215	R157	2006	2001-2010	1
1216	R507	1877	1871-1880	5
1217	Q736	1686	1681-1690	2
1218	S746	1580	1571-1580	124
1219	E240	1664	1661-1670	1
1220	N555	1763	1761-1770	1
1221	N544	1754	1751-1760	3
1222	M433	1807	1801-1810	1
1223	L952	1907	1901-1910	1
1224	P537	1926	1921-1930	1
1225	M259	1858	1851-1860	1
1226	L488	1885	1881-1890	2
1227	K652	1951	1951-1960	2
1228	R484	1837	1831-1840	1
1229	N978	1756	1751-1760	4
1230	K325	1893	1891-1900	6
1231	S861	1662	1661-1670	1
1232	L946	1825	1821-1830	1
1233	R330	1682	1681-1690	1
1234	R804	2008	2001-2010	3
1235	S542	1844	1841-1850	2
1236	Q746	1643	1641-1650	3
1237	P376	1964	1961-1970	2
1238	P965	1921	1921-1930	1
1239	Q848	1634	1631-1640	1
1240	K365	1928	1921-1930	1
1241	S583	1543	1541-1550	2
1242	K942	1946	1941-1950	1
1243	L998	1874	1871-1880	4
1244	R061	1980	1971-1980	2
1245	P295	1910	1901-1910	1
1246	M467	1805	1801-1810	2
1247	P235	1781	1781-1790	1
1248	R781	1843	1841-1850	9
1249	M278	1859	1851-1860	1
1250	R159	1978	1971-1980	1
1251	S129	1989	1981-1990	7
1252	Q894	1627	1621-1630	10
1253	M634	1847	1841-1850	1
1254	R629	1793	1791-1800	1
1255	P333	1949	1941-1950	1
1256	L586	1887	1881-1890	1
1257	R606	1938	1931-1940	2
1258	L589	1893	1891-1900	2
1259	S165	2006	2001-2010	3
1260	Q748	1657	1651-1660	2
1261	M285	1851	1851-1860	11
1262	K554	1936	1931-1940	1
1263	R738	1863	1861-1870	1
1264	R616	1975	1971-1980	3
1265	S931	1651	1651-1660	1
1266	R136	2008	2001-2010	4
1267	L683	1934	1931-1940	2
1268	K295	1893	1891-1900	2
1269	E127	1995	1991-2000	3
1270	S812	1883	1881-1890	1
1271	L747	1939	1931-1940	6
1272	L522	1897	1891-1900	5
1273	S037	1993	1991-2000	1
1274	S988	1938	1931-1940	1
1275	L298	1922	1921-1930	2
1276	R026	1639	1631-1640	1
1277	S006	1679	1671-1680	2
1278	K485	1895	1891-1900	5
1279	K733	1919	1911-1920	8
1280	M388	1823	1821-1830	2
1281	S514	1839	1831-1840	1
1282	P972	1859	1851-1860	1
1283	K498	1911	1911-1920	1
1284	L236	1928	1921-1930	1
1285	L699	1948	1941-1950	1
1286	M993	1822	1821-1830	5
1287	R234	1696	1691-1700	2
1288	K399	1937	1931-1940	4
1289	L863	1851	1851-1860	1
1290	P773	1942	1941-1950	1
1291	R810	1960	1951-1960	1
1292	R008	1970	1961-1970	3
1293	N453	1776	1771-1780	2
1294	E205	1645	1641-1650	2
1295	R078	2007	2001-2010	1
1296	R788	1583	1581-1590	1
1297	L835	1833	1831-1840	1
1298	5221	1362	1361-1370	1
1299	Q898	1628	1621-1630	19
1300	N445	1776	1771-1780	2
1301	P366	1939	1931-1940	1
1302	P996	1880	1871-1880	1
1303	Q687	1624	1621-1630	3
1304	L359	1907	1901-1910	2
1305	L227	1916	1911-1920	5
1306	S694	1988	1981-1990	1
1307	L435	1894	1891-1900	1
1308	S161	1952	1951-1960	3
1309	L274	1948	1941-1950	1
1310	R791	2009	2001-2010	2
1311	Z139	1857	1851-1860	1
1312	R550	1961	1961-1970	1
1313	S850	1961	1961-1970	1
1314	S649	1956	1951-1960	2
1315	M746	1848	1841-1850	1
1316	S880	1715	1711-1720	93
1317	P995	1905	1901-1910	1
1318	N957	1762	1761-1770	6
1319	E292	1937	1931-1940	4
1320	R850	1560	1551-1560	21
1321	Q369	1687	1681-1690	2
1322	S313	1982	1981-1990	10
1323	E105	2006	2001-2010	2
1324	R497	1850	1841-1850	2
1325	Q456	1784	1781-1790	1
1326	K985	1859	1851-1860	1
1327	S816	1816	1811-1820	1
1328	M853	1869	1861-1870	3
1329	R853	1976	1971-1980	3
1330	S802	1840	1831-1840	2
1331	K997	1893	1891-1900	1
1332	P978	1928	1921-1930	1
1333	Q489	1738	1731-1740	8
1334	R674	1985	1981-1990	2
1335	R897	1896	1891-1900	1
1336	R035	1977	1971-1980	2
1337	R511	1529	1521-1530	2
1338	M998	1796	1791-1800	1
1339	M633	1845	1841-1850	1
1340	Q683	1646	1641-1650	3
1341	M782	1821	1821-1830	1
1342	E017	1981	1981-1990	8
1343	6255	1480	1471-1480	1
1344	S094	1604	1601-1610	2
1345	S383	1955	1951-1960	4
1346	P669	1893	1891-1900	3
1347	N243	1835	1831-1840	1
1348	L955	1946	1941-1950	5
1349	K772	1942	1941-1950	8
1350	L495	1889	1881-1890	1
1351	L379	1890	1881-1890	1
1352	K937	1934	1931-1940	1
1353	6302	1411	1411-1420	1
1354	L762	1942	1941-1950	2
1355	S860	1662	1661-1670	1
1356	R495	1848	1841-1850	1
1357	P855	1960	1951-1960	1
1358	Q957	1655	1651-1660	4
1359	R488	1841	1841-1850	4
1360	K854	1878	1871-1880	1
1361	Q457	1784	1781-1790	3
1362	K828	1899	1891-1900	1
1363	R887	1975	1971-1980	1
1364	E186	2012	2011-2020	1
1365	K222	1898	1891-1900	3
1366	S123	1970	1961-1970	3
1367	L934	1833	1831-1840	1
1368	P743	1920	1911-1920	5
1369	Q855	1640	1631-1640	2
1370	Q379	1699	1691-1700	6
1371	N874	1770	1761-1770	3
1372	N366	1784	1781-1790	2
1373	R760	1990	1981-1990	2
1374	R461	1965	1961-1970	2
1375	P576	1962	1961-1970	1
1376	L932	1836	1831-1840	2
1377	Q892	1627	1621-1630	9
1378	Q558	1740	1731-1740	4
1379	R369	1663	1661-1670	1
1380	N582	1769	1761-1770	1
1381	N292	1788	1781-1790	1
1382	S202	1573	1571-1580	3
1383	N959	1742	1741-1750	12
1384	S160	1992	1991-2000	1
1385	K428	1913	1911-1920	4
1386	K689	1923	1921-1930	2
1387	P292	1967	1961-1970	2
1388	R726	1856	1851-1860	1
1389	R187	2009	2001-2010	12
1390	S405	1592	1591-1600	8
1391	L387	1920	1911-1920	1
1392	K987	1859	1851-1860	2
1393	R329	1682	1681-1690	2
1394	N757	1745	1741-1750	1
1395	N228	1835	1831-1840	5
1396	R883	1960	1951-1960	4
1397	R567	1547	1541-1550	6
1398	L237	1913	1911-1920	1
1399	M954	1855	1851-1860	3
1400	K528	1922	1921-1930	2
1401	R283	2009	2001-2010	4
1402	S697	1935	1931-1940	23
1403	N592	1765	1761-1770	1
1404	N564	1757	1751-1760	2
1405	R182	1993	1991-2000	1
1406	S404	1592	1591-1600	32
1407	S273	1723	1721-1730	1
1408	E012	1891	1891-1900	1
1409	L427	1893	1891-1900	9
1410	N278	1783	1781-1790	1
1411	L822	1939	1931-1940	1
1412	L948	1865	1861-1870	1
1413	N478	1775	1771-1780	2
1414	S319	1844	1841-1850	4
1415	K254	1901	1901-1910	3
1416	P697	1952	1951-1960	2
1417	Q644	1667	1661-1670	13
1418	Q454	1784	1781-1790	2
1419	P362	1957	1951-1960	1
1420	P244	1731	1731-1740	3
1421	R878	1563	1561-1570	31
1422	P334	1949	1941-1950	1
1423	S983	1932	1931-1940	9
1424	K253	1890	1881-1890	2
1425	K526	1922	1921-1930	3
1426	M656	1831	1831-1840	1
1427	E270	2002	2001-2010	14
1428	S522	1991	1991-2000	2
1429	S059	1573	1571-1580	4
1430	S224	1946	1941-1950	3
1431	P284	1908	1901-1910	1
1432	S075	1982	1981-1990	1
1433	L989	1879	1871-1880	2
1434	Q633	1662	1661-1670	3
1435	S996	1964	1961-1970	3
1436	Q347	1669	1661-1670	3
1437	R792	1949	1941-1950	2
1438	P343	1963	1961-1970	3
1439	E074	1887	1881-1890	1
1440	Q488	1778	1771-1780	1
1441	R009	1970	1961-1970	6
1442	Q352	1687	1681-1690	2
1443	S681	1929	1921-1930	1
1444	N296	1788	1781-1790	2
1445	P858	1961	1961-1970	1
1446	M939	1852	1851-1860	1
1447	L364	1923	1921-1930	2
1448	P523	1951	1951-1960	4
1449	R527	1982	1981-1990	2
1450	M959	1855	1851-1860	2
1451	K296	1893	1891-1900	1
1452	K999	1899	1891-1900	1
1453	P955	1923	1921-1930	2
1454	K625	1939	1931-1940	4
1455	L538	1897	1891-1900	2
1456	S396	1927	1921-1930	3
1457	R534	1975	1971-1980	1
1458	5121	1500	1491-1500	2
1459	K648	1939	1931-1940	1
1460	K695	1925	1921-1930	1
1461	Q863	1634	1631-1640	8
1462	L956	1840	1831-1840	1
1463	N837	1733	1731-1740	8
1464	R286	1731	1731-1740	3
1465	E247	1661	1661-1670	8
1466	E068	1958	1951-1960	2
1467	Z107	1882	1881-1890	2
1468	E118	2000	1991-2000	8
1469	M365	1831	1831-1840	1
1470	S619	1969	1961-1970	1
1471	Q334	1713	1711-1720	6
1472	L823	1948	1941-1950	1
1473	N527	1774	1771-1780	2
1474	S038	1984	1981-1990	1
1475	P248	1735	1731-1740	11
1476	S406	1845	1841-1850	14
1477	K782	1931	1931-1940	4
1478	S793	1883	1881-1890	1
1479	R480	1833	1831-1840	1
1480	S057	1573	1571-1580	5
1481	M326	1846	1841-1850	2
1482	R939	1954	1951-1960	2
1483	N565	1761	1761-1770	1
1484	R931	1942	1941-1950	1
1485	K967	1956	1951-1960	1
1486	N637	1760	1751-1760	1
1487	Q332	1713	1711-1720	7
1488	Z131	1850	1841-1850	1
1489	E116	1975	1971-1980	3
1490	S251	1962	1961-1970	4
1491	R076	2006	2001-2010	2
1492	S864	1662	1661-1670	1
1493	S730	1853	1851-1860	1
1494	L567	1911	1911-1920	1
1495	S390	1943	1941-1950	2
1496	E228	1946	1941-1950	3
1497	S790	1852	1851-1860	3
1498	K735	1930	1921-1930	3
1499	S088	1648	1641-1650	3
1500	K893	1936	1931-1940	2
1501	Q955	1654	1651-1660	7
1502	K443	1921	1921-1930	2
1503	N752	1769	1761-1770	2
1504	S316	1975	1971-1980	2
1505	Q832	1644	1641-1650	1
1506	Q649	1660	1651-1660	4
1507	P952	1948	1941-1950	1
1508	R188	1985	1981-1990	3
1509	S181	1559	1551-1560	25
1510	N223	1828	1821-1830	1
1511	S889	1597	1591-1600	2
1512	R782	1843	1841-1850	4
1513	R886	1961	1961-1970	2
1514	E043	2000	1991-2000	1
1515	R088	1998	1991-2000	1
1516	P879	1895	1891-1900	5
1517	L847	1860	1851-1860	1
1518	R727	1987	1981-1990	2
1519	L557	1888	1881-1890	1
1520	Q646	1657	1651-1660	4
1521	M348	1837	1831-1840	2
1522	N242	1835	1831-1840	1
1523	P948	1965	1961-1970	3
1524	Q692	1627	1621-1630	6
1525	S511	1935	1931-1940	2
1526	R031	2001	2001-2010	5
1527	S385	1937	1931-1940	3
1528	R778	1858	1851-1860	2
1529	L749	1949	1941-1950	1
1530	S800	1840	1831-1840	1
1531	K936	1901	1901-1910	1
1532	R656	1549	1541-1550	3
1533	S091	1639	1631-1640	1
1534	R251	1771	1771-1780	3
1535	R811	1976	1971-1980	5
1536	S284	1992	1991-2000	1
1537	7103	1426	1421-1430	1
1538	E089	1987	1981-1990	1
1539	Q742	1649	1641-1650	6
1540	K863	1890	1881-1890	7
1541	K277	1928	1921-1930	2
1542	P329	1949	1941-1950	1
1543	Q524	1601	1601-1610	2
1544	Q883	1610	1601-1610	9
1545	Q899	1634	1631-1640	17
1546	N298	1787	1781-1790	2
1547	Q743	1636	1631-1640	3
1548	R951	1637	1631-1640	4
1549	E010	1829	1821-1830	3
1550	S083	1926	1921-1930	1
1551	Q973	1656	1651-1660	1
1552	N553	1768	1761-1770	1
1553	K529	1922	1921-1930	2
1554	L264	1914	1911-1920	2
1555	M439	1824	1821-1830	5
1556	M289	1874	1871-1880	3
1557	R789	1532	1531-1540	6
1558	P728	1960	1951-1960	2
1559	R575	1790	1781-1790	2
1560	Q789	1601	1601-1610	14
1561	L594	1925	1921-1930	2
1562	M989	1839	1831-1840	2
1563	Z117	1886	1881-1890	1
1564	N883	1734	1731-1740	22
1565	K393	1907	1901-1910	2
1566	Q543	1684	1681-1690	4
1567	N873	1770	1761-1770	1
1568	N279	1783	1781-1790	1
1569	K224	1904	1901-1910	3
1570	R325	1682	1681-1690	1
1571	S093	1604	1601-1610	1
1572	L885	1832	1831-1840	1
1573	Z151	1872	1871-1880	1
1574	N742	1738	1731-1740	5
1575	M883	1821	1821-1830	1
1576	S256	1990	1981-1990	5
1577	N829	1748	1741-1750	6
1578	L597	1920	1911-1920	1
1579	5601	1461	1461-1470	17
1580	P223	1732	1731-1740	5
1581	R713	1843	1841-1850	2
1582	K777	1931	1931-1940	3
1583	K754	1925	1921-1930	8
1584	Q991	1986	1981-1990	2
1585	R521	1952	1951-1960	2
1586	N955	1734	1731-1740	4
1587	R803	1923	1921-1930	1
1588	Q426	1662	1661-1670	1
1589	6208	1420	1411-1420	2
1590	R298	2008	2001-2010	1
1591	6013	1481	1481-1490	3
1592	S155	1869	1861-1870	3
1593	Q437	1691	1691-1700	11
1594	K897	1933	1931-1940	6
1595	P585	1957	1951-1960	2
1596	S135	1850	1841-1850	1
1597	S907	1682	1681-1690	1
1598	R243	2006	2001-2010	3
1599	M677	1812	1811-1820	2
1600	E013	1552	1551-1560	1
1601	L356	1839	1831-1840	1
1602	Q766	1655	1651-1660	9
1603	S602	1948	1941-1950	1
1604	S527	1946	1941-1950	1
1605	L958	1847	1841-1850	1
1606	R239	1983	1981-1990	2
1607	N822	1755	1751-1760	4
1608	P849	1846	1841-1850	3
1609	E085	1976	1971-1980	3
1610	K849	1863	1861-1870	2
1611	K736	1936	1931-1940	4
1612	S218	1566	1561-1570	1
1613	N494	1775	1771-1780	1
1614	R538	1951	1951-1960	1
1615	R795	1975	1971-1980	8
1616	Z120	1889	1881-1890	3
1617	Q555	1771	1771-1780	1
1618	Q636	1664	1661-1670	2
1619	R562	1980	1971-1980	3
1620	S120	1846	1841-1850	1
1621	Q954	1654	1651-1660	6
1622	K487	1903	1901-1910	3
1623	K943	1950	1941-1950	2
1624	S840	1867	1861-1870	1
1625	K973	1959	1951-1960	5
1626	N773	1746	1741-1750	5
1627	S252	1845	1841-1850	1
1628	M783	1821	1821-1830	1
1629	N426	1756	1751-1760	1
1630	K333	1901	1901-1910	1
1631	M996	1836	1831-1840	4
1632	M473	1809	1801-1810	1
1633	N387	1776	1771-1780	2
1634	R015	1948	1941-1950	2
1635	S266	1636	1631-1640	1
1636	S869	1662	1661-1670	1
1637	N262	1792	1791-1800	1
1638	N463	1770	1761-1770	1
1639	L383	1921	1921-1930	3
1640	N657	1755	1751-1760	2
1641	K972	1959	1951-1960	2
1642	N295	1788	1781-1790	6
1643	S048	1562	1561-1570	1
1644	M275	1864	1861-1870	3
1645	S712	1682	1681-1690	4
1646	M966	1860	1851-1860	3
1647	K449	1904	1901-1910	4
1648	S005	1678	1671-1680	1
1649	R455	1986	1981-1990	1
1650	M268	1856	1851-1860	1
1651	P599	1954	1951-1960	1
1652	Q532	1623	1621-1630	2
1653	6608	1452	1451-1460	1
1654	0207	1416	1411-1420	1
1655	S043	1585	1581-1590	3
1656	E229	1946	1941-1950	2
1657	R728	1856	1851-1860	1
1658	S972	1515	1511-1520	1
1659	K787	1926	1921-1930	1
1660	N284	1787	1781-1790	2
1661	Q468	1744	1741-1750	1
1662	M436	1810	1801-1810	2
1663	Q623	1619	1611-1620	1
1664	R761	1974	1971-1980	2
1665	L324	1926	1921-1930	12
1666	M337	1842	1841-1850	1
1667	L598	1935	1931-1940	4
1668	M669	1835	1831-1840	2
1669	P356	1961	1961-1970	2
1670	S895	1632	1631-1640	1
1671	Q337	1715	1711-1720	1
1672	Q659	1624	1621-1630	3
1673	L693	1958	1951-1960	1
1674	K982	1939	1931-1940	1
1675	Q452	1764	1761-1770	2
1676	K496	1914	1911-1920	9
1677	R874	1954	1951-1960	1
1678	S566	1976	1971-1980	1
1679	N585	1764	1761-1770	4
1680	R102	1558	1551-1560	6
1681	S183	1562	1561-1570	2
1682	P795	1928	1921-1930	3
1683	S378	1641	1641-1650	4
1684	Q922	1634	1631-1640	10
1685	S685	1972	1971-1980	2
1686	R935	1526	1521-1530	1
1687	L347	1888	1881-1890	3
1688	S353	1899	1891-1900	2
1689	Q624	1654	1651-1660	3
1690	R561	1894	1891-1900	1
1691	R181	1991	1991-2000	2
1692	Q745	1643	1641-1650	5
1693	S335	1845	1841-1850	3
1694	R867	1958	1951-1960	2
1695	L868	1822	1821-1830	1
1696	R143	1997	1991-2000	1
1697	S662	1851	1851-1860	5
1698	K366	1929	1921-1930	3
1699	M429	1817	1811-1820	2
1700	P562	1964	1961-1970	1
1701	Q664	1702	1701-1710	1
1702	Q889	1631	1631-1640	6
1703	5607	1453	1451-1460	1
1704	R496	1849	1841-1850	1
1705	S222	1980	1971-1980	3
1706	E033	1977	1971-1980	2
1707	M426	1794	1791-1800	1
1708	Q793	1602	1601-1610	11
1709	L453	1951	1951-1960	2
1710	L947	1878	1871-1880	1
1711	E183	2009	2001-2010	1
1712	E249	2012	2011-2020	1
1713	S804	1841	1841-1850	1
1714	Q537	1684	1681-1690	3
1715	K475	1938	1931-1940	1
1716	E082	1879	1871-1880	2
1717	K298	1955	1951-1960	1
1718	Q824	1648	1641-1650	1
1719	S142	1845	1841-1850	2
1720	K444	1922	1921-1930	1
1721	S715	1734	1731-1740	2
1722	E041	1986	1981-1990	12
1723	E038	1992	1991-2000	7
1724	P957	1960	1951-1960	1
1725	P238	1740	1731-1740	14
1726	N833	1716	1711-1720	3
1727	S253	1842	1841-1850	3
1728	R930	1942	1941-1950	1
1729	M547	1840	1831-1840	1
1730	Q953	1682	1681-1690	1
1731	R876	1970	1961-1970	1
1732	K456	1908	1901-1910	1
1733	R064	1981	1981-1990	2
1734	Q795	1686	1681-1690	2
1735	P695	1827	1821-1830	2
1736	Q988	1695	1691-1700	10
1737	R029	1759	1751-1760	1
1738	K458	1908	1901-1910	3
1739	Q433	1710	1701-1710	2
1740	R852	1560	1551-1560	28
1741	P956	1945	1941-1950	1
1742	S366	1696	1691-1700	7
1743	R303	1682	1681-1690	1
1744	Q374	1697	1691-1700	2
1745	M749	1843	1841-1850	2
1746	M768	1851	1851-1860	6
1747	S785	1885	1881-1890	3
1748	R205	1975	1971-1980	2
1749	K446	1922	1921-1930	5
1750	E049	1605	1601-1610	6
1751	P635	1936	1931-1940	1
1752	M679	1813	1811-1820	1
1753	S984	1936	1931-1940	5
1754	E009	1988	1981-1990	1
1755	S535	1662	1661-1670	8
1756	K538	1913	1911-1920	3
1757	R845	1792	1791-1800	2
1758	S884	1996	1991-2000	2
1759	S766	1829	1821-1830	1
1760	M355	1836	1831-1840	1
1761	L325	1921	1921-1930	1
1762	R548	1979	1971-1980	2
1763	R310	1682	1681-1690	3
1764	E098	1984	1981-1990	3
1765	L963	1838	1831-1840	2
1766	P228	1768	1761-1770	1
1767	M224	1859	1851-1860	1
1768	P253	1719	1711-1720	2
1769	R753	1727	1721-1730	3
1770	P798	1954	1951-1960	2
1771	Q747	1643	1641-1650	1
1772	E223	1648	1641-1650	1
1773	P267	1899	1891-1900	1
1774	M698	1866	1861-1870	2
1775	R570	1572	1571-1580	6
1776	Q329	1713	1711-1720	4
1777	S705	1839	1831-1840	3
1778	R982	1639	1631-1640	1
1779	P722	1949	1941-1950	3
1780	R016	1962	1961-1970	2
1781	P757	1920	1911-1920	3
1782	6254	1486	1481-1490	35
1783	S106	1601	1601-1610	5
1784	R670	1980	1971-1980	3
1785	Q965	1636	1631-1640	1
1786	M546	1808	1801-1810	1
1787	M662	1833	1831-1840	1
1788	M444	1824	1821-1830	5
1789	K329	1894	1891-1900	1
1790	N497	1758	1751-1760	1
1791	M727	1845	1841-1850	1
1792	S270	1735	1731-1740	1
1793	P588	1936	1931-1940	2
1794	R103	1880	1871-1880	2
1795	R006	1970	1961-1970	7
1796	K235	1920	1911-1920	3
1797	N428	1779	1771-1780	2
1798	R228	1680	1671-1680	1
1799	Q724	1709	1701-1710	3
1800	P894	1811	1811-1820	1
1801	E061	1971	1971-1980	1
1802	S175	1738	1731-1740	1
1803	Q866	1625	1621-1630	5
1804	Q359	1694	1691-1700	1
1805	S532	1713	1711-1720	2
1806	R794	1789	1781-1790	4
1807	P689	1845	1841-1850	1
1808	L639	1936	1931-1940	1
1809	Q888	1631	1631-1640	5
1810	S321	1985	1981-1990	11
1811	K299	1928	1921-1930	1
1812	L999	1876	1871-1880	1
1813	M282	1857	1851-1860	1
1814	M265	1827	1821-1830	1
1815	R413	1656	1651-1660	4
1816	L623	1920	1911-1920	2
1817	P784	1954	1951-1960	1
1818	R442	1966	1961-1970	2
1819	Q542	1684	1681-1690	1
1820	M292	1854	1851-1860	1
1821	Q935	1654	1651-1660	3
1822	S513	1981	1981-1990	1
1823	R765	1987	1981-1990	1
1824	M343	1840	1831-1840	3
1825	Q529	1623	1621-1630	3
1826	S596	1983	1981-1990	1
1827	R948	1639	1631-1640	1
1828	Q897	1628	1621-1630	13
1829	N925	1782	1781-1790	2
1830	N983	1776	1771-1780	3
1831	R928	1895	1891-1900	1
1832	R223	1675	1671-1680	4
1833	S289	1978	1971-1980	9
1834	R720	1990	1981-1990	8
1835	M922	1863	1861-1870	2
1836	L993	1878	1871-1880	1
1837	K553	1929	1921-1930	2
1838	M553	1796	1791-1800	6
1839	A017	1322	1321-1330	3
1840	Q876	1633	1631-1640	2
1841	S386	1981	1981-1990	5
1842	K697	1927	1921-1930	3
1843	E165	1955	1951-1960	3
1844	N845	1748	1741-1750	3
1845	M995	1825	1821-1830	1
1846	Q298	1727	1721-1730	1
1847	S749	1967	1961-1970	3
1848	5211	1347	1341-1350	1
1849	M435	1807	1801-1810	1
1850	N945	1731	1731-1740	5
1851	N283	1783	1781-1790	1
1852	N226	1830	1821-1830	2
1853	R776	1577	1571-1580	54
1854	K899	1939	1931-1940	2
1855	M262	1863	1861-1870	1
1856	K634	1889	1881-1890	1
1857	6209	1441	1441-1450	1
1858	R596	1562	1561-1570	2
1859	R780	1843	1841-1850	9
1860	P734	1960	1951-1960	1
1861	R206	2009	2001-2010	5
1862	N584	1764	1761-1770	1
1863	R652	1558	1551-1560	8
1864	N954	1751	1751-1760	6
1865	Q884	1610	1601-1610	6
1866	L396	1899	1891-1900	2
1867	R520	1993	1991-2000	2
1868	N348	1781	1781-1790	1
1869	R139	2004	2001-2010	2
1870	R599	1559	1551-1560	1
1871	N887	1734	1731-1740	17
1872	E232	1946	1941-1950	2
1873	R261	1976	1971-1980	1
1874	N854	1719	1711-1720	2
1875	Q679	1646	1641-1650	11
1876	M496	1805	1801-1810	1
1877	M386	1830	1821-1830	3
1878	Q538	1684	1681-1690	7
1879	N256	1829	1821-1830	1
1880	E129	1985	1981-1990	4
1881	R859	1568	1561-1570	14
1882	R816	1953	1951-1960	5
1883	S665	1840	1831-1840	6
1884	Q253	1771	1771-1780	1
1885	R046	2002	2001-2010	1
1886	S618	1856	1851-1860	4
1887	R756	1727	1721-1730	6
1888	K595	1922	1921-1930	1
1889	M865	1840	1831-1840	1
1890	Q422	1698	1691-1700	3
1891	M443	1824	1821-1830	6
1892	E100	1996	1991-2000	1
1893	R583	1973	1971-1980	1
1894	R894	1892	1891-1900	1
1895	Q445	1761	1761-1770	2
1896	Q987	1695	1691-1700	12
1897	R014	1538	1531-1540	1
1898	L392	1906	1901-1910	1
1899	M389	1822	1821-1830	1
1900	R445	1846	1841-1850	3
1901	R971	1989	1981-1990	1
1902	R563	1870	1861-1870	1
1903	L223	1946	1941-1950	2
1904	S318	1985	1981-1990	7
1905	K547	1939	1931-1940	10
1906	R732	1886	1881-1890	1
1907	5401	1432	1431-1440	2
1908	N268	1802	1801-1810	3
1909	5220	1361	1361-1370	1
1910	N288	1788	1781-1790	8
1911	M567	1789	1781-1790	2
1912	R836	1877	1871-1880	1
1913	R990	1664	1661-1670	1
1914	R665	1962	1961-1970	1
1915	K872	1896	1891-1900	2
1916	R233	1696	1691-1700	2
1917	L782	1907	1901-1910	1
1918	S187	1984	1981-1990	5
1919	K955	1936	1931-1940	2
1920	Q626	1648	1641-1650	1
1921	S788	1869	1861-1870	2
1922	Q285	1726	1721-1730	15
1923	R150	1986	1981-1990	4
1924	R558	1972	1971-1980	1
1925	M563	1797	1791-1800	1
1926	S403	1861	1861-1870	1
1927	Q372	1699	1691-1700	7
1928	N974	1756	1751-1760	1
1929	L272	1928	1921-1930	1
1930	M277	1859	1851-1860	3
1931	K422	1923	1921-1930	3
1932	E042	1999	1991-2000	20
1933	S249	1989	1981-1990	6
1934	E272	2005	2001-2010	4
1935	N557	1752	1751-1760	1
1936	K459	1909	1901-1910	4
1937	L978	1839	1831-1840	3
1938	K836	1860	1851-1860	1
1939	N924	1782	1781-1790	7
1940	R235	1696	1691-1700	2
1941	K552	1924	1921-1930	1
1942	E202	1613	1611-1620	3
1943	Q835	1679	1671-1680	16
1944	M728	1845	1841-1850	2
1945	S795	1891	1891-1900	1
1946	R672	1613	1611-1620	8
1947	S657	1836	1831-1840	30
1948	N388	1776	1771-1780	5
1949	K426	1944	1941-1950	2
1950	P553	1959	1951-1960	3
1951	Q439	1676	1671-1680	2
1952	L843	1874	1871-1880	1
1953	R654	1598	1591-1600	20
1954	K686	1913	1911-1920	1
1955	S346	1939	1931-1940	9
1956	R967	1550	1541-1550	12
1957	P637	1800	1791-1800	2
1958	R525	1977	1971-1980	1
1959	M538	1803	1801-1810	6
1960	L834	1848	1841-1850	2
1961	K774	1942	1941-1950	2
1962	R457	1966	1961-1970	5
1963	M475	1809	1801-1810	3
1964	K627	1939	1931-1940	4
1965	N736	1738	1731-1740	2
1966	K874	1919	1911-1920	1
1967	R813	1985	1981-1990	3
1968	M545	1808	1801-1810	1
1969	Q525	1601	1601-1610	6
1970	L883	1865	1861-1870	1
1971	R639	1891	1891-1900	2
1972	K755	1925	1921-1930	10
1973	R129	2008	2001-2010	1
1974	L398	1937	1931-1940	2
1975	R032	2001	2001-2010	1
1976	E161	2012	2011-2020	2
1977	R557	1982	1981-1990	1
1978	R979	1650	1641-1650	2
1979	K387	1927	1921-1930	3
1980	P587	1936	1931-1940	4
1981	S647	1950	1941-1950	3
1982	K545	1913	1911-1920	3
1983	Q844	1660	1651-1660	1
1984	Q533	1623	1621-1630	2
1985	P373	1964	1961-1970	3
1986	Q693	1627	1621-1630	11
1987	N934	1763	1761-1770	4
1988	P247	1735	1731-1740	5
1989	N435	1776	1771-1780	1
1990	R925	1891	1891-1900	2
1991	N633	1764	1761-1770	2
1992	R067	2000	1991-2000	2
1993	P222	1750	1741-1750	2
1994	M543	1808	1801-1810	1
1995	Q722	1623	1621-1630	5
1996	S077	1982	1981-1990	1
1997	P224	1732	1731-1740	5
1998	M379	1828	1821-1830	4
[truncated: 511 more rows]
