# Supplementary material for: Frequency patterns of semantic change: corpus-based evidence of a near-critical dynamics in language change
Source: R Soc Open Sci. 2017 Nov 8;4(11):170830. doi: 10.1098/rsos.170830 (PMC5717648; doi:10.1098/rsos.170830)
Supplement: full_data.zip [file rsos170830supp2.gz › apres_que.csv]

	Decade	Occurrences	Nombre de mots	Frequence	Average frequency	Normalized average frequency
0	1321-1330	3	247971	1.2098188901121503	0.24196377802243005	0.0005520055436984507
1	1331-1340	0	187017	0.0	0.24196377802243005	0.0005520055436984507
2	1341-1350	1	589308	0.16969055230880967	0.275901888484192	0.0006294304594054882
3	1351-1360	0	318194	0.0	0.275901888484192	0.0006294304594054882
4	1361-1370	5	662712	0.7544755489564094	0.4267969982754739	0.0009736759402892117
5	1371-1380	11	971929	1.131769913234403	0.4111872028999244	0.000938064438213463
6	1381-1390	3	241822	1.2405819156238886	0.6593035860247021	0.001504106265162411
7	1391-1400	5	1263737	0.3956519434027808	0.7044958642434963	0.0016072059452592585
8	1401-1410	12	765291	1.5680309842922497	1.0181020611019462	0.0023226533589957247
9	1411-1420	5	324443	1.5411027514848525	1.175427501607635	0.0026815687141522743
10	1421-1430	2	298510	0.6699943050484071	1.0830723799704356	0.0024708737929977826
11	1431-1440	3	213190	1.4071954594493175	1.1163950887355214	0.0025468947582832193
12	1441-1450	8	386463	2.0700558656326735	1.4512758731815	0.0033108770824273313
13	1451-1460	85	694796	12.233806757666997	3.584431027856449	0.008177363630840963
14	1461-1470	60	537606	11.160589725561099	5.508328422671699	0.012566458709967135
15	1471-1480	7	183566	3.813342340084765	6.136998029678971	0.014000677959885487
16	1481-1490	91	457731	19.88067227257931	9.831693392304969	0.022429593804708537
17	1491-1500	41	626697	6.542236519402518	10.726129523058939	0.024470121137748505
18	1501-1510	30	162065	18.51109122882794	11.981586417291126	0.02733426539584636
19	1511-1520	6	216624	2.7697762020828716	10.303423712595482	0.023505778653776607
20	1521-1530	27	252956	10.673793070731667	11.675513858724862	0.0266360048938679
21	1531-1540	67	194542	34.43986388543348	14.587352181295696	0.033278945046107115
22	1541-1550	126	957168	13.163833308259365	15.911671539067067	0.03630018910623748
23	1551-1560	224	1949051	11.492772636529265	14.508007820607329	0.03309793230395557
24	1561-1570	136	480126	28.32589778516473	19.6192321372237	0.04475845513476133
25	1571-1580	240	945849	25.37402904691975	22.55927933246132	0.05146574977105107
26	1581-1590	67	842175	7.955591177605604	17.262424790895743	0.03938173829212025
27	1591-1600	73	676127	10.796788177369045	16.789015764717675	0.03830172371711658
28	1601-1610	182	2099839	8.667331162055758	16.223927469822975	0.03701255608214907
29	1611-1620	85	794187	10.702768995211455	12.699301711832323	0.02897162956920284
30	1621-1630	239	2095458	11.40562111003895	9.905620124456163	0.022598247006888193
31	1631-1640	144	2094158	6.876271990938601	9.689756287122762	0.02210578472238455
32	1641-1650	111	1247594	8.897125186559089	9.30982368896077	0.02123902316769543
33	1651-1660	136	2303221	5.904774227049858	8.75731230195959	0.019978547938411733
34	1661-1670	130	2481229	5.23933905334816	7.664626313586932	0.017485742081134143
35	1671-1680	216	2015147	10.718821009087675	7.527266293396677	0.017172374959628364
36	1681-1690	144	1684489	8.54858654464351	7.861729204137657	0.01793540396504184
37	1691-1700	123	1871214	6.573272752341528	7.396958717294146	0.016875096974541537
38	1701-1710	71	809750	8.768138314294536	7.9696315347430815	0.018181567606389247
39	1711-1720	270	1714151	15.751237784769254	10.072011281027299	0.022977844488793725
40	1721-1730	71	1125965	6.305702219873619	9.18938752318449	0.020964265384883284
41	1731-1740	399	2909061	13.715766015219344	10.222823417299654	0.02332190067753297
42	1741-1750	124	2136771	5.80314876980266	10.068798620791885	0.022970515266732217
43	1751-1760	66	2483475	2.657566514661915	8.846684260865358	0.020182437203037945
44	1761-1770	138	3287236	4.19805575261405	6.536047854434318	0.014911052716293973
45	1771-1780	128	3011727	4.25005320867396	6.124918052194387	0.013973119229426977
46	1781-1790	123	2767020	4.445215430318537	4.270807935214225	0.00974323378307907
47	1791-1800	74	2497443	2.963030587685084	3.7027842987907094	0.008447369588776123
48	1801-1810	115	1436685	8.00453822515026	4.772178640888379	0.010887038906482632
49	1811-1820	54	1624933	3.3232139417440596	4.59721027871438	0.010487873764157352
50	1821-1830	113	3062877	3.6893417528683004	4.485067987553249	0.01023203726288462
51	1831-1840	233	7375086	3.1592851934201174	4.227881940173565	0.009645304301960537
52	1841-1850	201	11919516	1.6863100817180832	3.972537838980164	0.00906277347622517
53	1851-1860	201	5771056	3.482898103917203	3.0682098147335526	0.006999679211513692
54	1861-1870	139	6858196	2.0267720549252313	2.8089214373697873	0.006408150087232511
55	1871-1880	89	5715634	1.5571325945643126	2.3824796057089896	0.005435284408470211
56	1881-1890	115	7679389	1.4975149715687017	2.0501255613387066	0.004677066478239389
57	1891-1900	176	4613910	3.8145520827237633	2.4757739615398426	0.005648122057292312
58	1901-1910	132	4804354	2.747507781483213	2.328695897053044	0.005312584616040982
59	1911-1920	189	5036866	3.7523332961408937	2.673808145296177	0.006099908552646012
60	1921-1930	321	11280218	2.845689684366029	2.93151956325652	0.006687840070954965
61	1931-1940	293	10897083	2.68879295495868	3.169775159934516	0.007231385932481578
62	1941-1950	241	12300750	1.9592301282442128	2.798710769038606	0.006384855916634976
63	1951-1960	210	9976887	2.1048649744153662	2.6701822076250368	0.006091636497580857
64	1961-1970	221	13891857	1.5908600268488222	2.2378875537666225	0.005105418447129824
65	1971-1980	218	10280590	2.1205008661954223	2.092849790132501	0.004774535658697586
66	1981-1990	355	15628128	2.2715452548123487	2.0094002501032344	0.0045841575405688026
67	1991-2000	266	10606407	2.507918091395135	2.119137842733419	0.0048345080681521865
68	2001-2010	254	11205157	2.2668133967243835	2.1515275271952228	0.004908400472741364
69	2011-2020	39	2099905	1.857226874549087	2.2048008967352755	0.005029935999909729
