# Supplementary material for: Frequency patterns of semantic change: corpus-based evidence of a near-critical dynamics in language change
Source: R Soc Open Sci. 2017 Nov 8;4(11):170830. doi: 10.1098/rsos.170830 (PMC5717648; doi:10.1098/rsos.170830)
Supplement: full_data.zip [file rsos170830supp2.gz › apres_quoi_complet.csv]

	Cote	Date	Decade	Occurrences
0	K946	1936	1931-1940	1
1	R777	1874	1871-1880	1
2	P622	1930	1921-1930	1
3	S037	1993	1991-2000	1
4	Z106	1881	1881-1890	1
5	S318	1985	1981-1990	3
6	S988	1938	1931-1940	1
7	K547	1939	1931-1940	2
8	L845	1862	1861-1870	1
9	R732	1886	1881-1890	1
10	M499	1805	1801-1810	1
11	K485	1895	1891-1900	1
12	L298	1922	1921-1930	2
13	L896	1833	1831-1840	1
14	L282	1939	1931-1940	2
15	S549	1976	1971-1980	2
16	S670	1976	1971-1980	3
17	S514	1839	1831-1840	2
18	K738	1935	1931-1940	1
19	S881	1715	1711-1720	23
20	P594	1857	1851-1860	1
21	L699	1948	1941-1950	1
22	R836	1877	1871-1880	1
23	P435	1968	1961-1970	3
24	S598	1994	1991-2000	1
25	M993	1822	1821-1830	3
26	S805	1885	1881-1890	1
27	L323	1931	1931-1940	3
28	L353	1914	1911-1920	2
29	N882	1734	1731-1740	1
30	R233	1696	1691-1700	2
31	L863	1851	1851-1860	1
32	L782	1907	1901-1910	1
33	R008	1970	1961-1970	4
34	S187	1984	1981-1990	1
35	E263	2003	2001-2010	1
36	R784	2003	2001-2010	3
37	N453	1776	1771-1780	1
38	K955	1936	1931-1940	2
39	S788	1869	1861-1870	6
40	Q285	1726	1721-1730	11
41	R553	1965	1961-1970	5
42	R558	1972	1971-1980	9
43	M563	1797	1791-1800	1
44	S190	1987	1981-1990	7
45	Q898	1628	1621-1630	2
46	M725	1836	1831-1840	4
47	L227	1916	1911-1920	1
48	L359	1907	1901-1910	1
49	M287	1851	1851-1860	1
50	Q372	1699	1691-1700	1
51	Q284	1740	1731-1740	1
52	K858	1890	1881-1890	1
53	L435	1894	1891-1900	1
54	E067	1946	1941-1950	2
55	E042	1999	1991-2000	5
56	L878	1855	1851-1860	1
57	R458	1968	1961-1970	7
58	L269	1927	1921-1930	2
59	Z139	1857	1851-1860	2
60	L828	1864	1861-1870	4
61	P652	1958	1951-1960	2
62	N735	1764	1761-1770	3
63	R494	1847	1841-1850	2
64	R550	1961	1961-1970	5
65	S249	1989	1981-1990	1
66	R526	1947	1941-1950	1
67	L978	1839	1831-1840	1
68	P878	1929	1921-1930	1
69	R244	2000	1991-2000	3
70	Z135	1852	1851-1860	1
71	K457	1908	1901-1910	3
72	R235	1696	1691-1700	1
73	L876	1945	1941-1950	2
74	K598	1955	1951-1960	1
75	Q835	1679	1671-1680	1
76	N593	1761	1761-1770	1
77	N266	1836	1831-1840	5
78	S880	1715	1711-1720	41
79	M728	1845	1841-1850	2
80	M296	1854	1851-1860	3
81	S541	1986	1981-1990	1
82	N683	1751	1751-1760	1
83	R754	1727	1721-1730	2
84	N327	1786	1781-1790	1
85	N672	1757	1751-1760	1
86	S657	1836	1831-1840	5
87	M655	1834	1831-1840	1
88	Q439	1676	1671-1680	7
89	K543	1949	1941-1950	4
90	R654	1598	1591-1600	1
91	K486	1903	1901-1910	3
92	Q369	1687	1681-1690	3
93	P637	1800	1791-1800	2
94	S313	1982	1981-1990	2
95	S698	1992	1991-2000	3
96	S329	1996	1991-2000	10
97	R497	1850	1841-1850	2
98	S702	1993	1991-2000	1
99	K926	1937	1931-1940	1
100	Z147	1868	1861-1870	9
101	E117	1985	1981-1990	1
102	L834	1848	1841-1850	5
103	Z150	1870	1861-1870	2
104	L454	1951	1951-1960	2
105	K774	1942	1941-1950	1
106	S053	1851	1851-1860	2
107	S336	1847	1841-1850	2
108	N647	1760	1751-1760	1
109	R457	1966	1961-1970	2
110	K627	1939	1931-1940	3
111	S408	1983	1981-1990	1
112	R257	1990	1981-1990	1
113	S254	1964	1961-1970	1
114	N736	1738	1731-1740	3
115	K933	1945	1941-1950	4
116	R813	1985	1981-1990	3
117	P938	1836	1831-1840	1
118	P978	1928	1921-1930	5
119	Q489	1738	1731-1740	4
120	R639	1891	1891-1900	1
121	E266	1998	1991-2000	4
122	Q989	1697	1691-1700	1
123	K755	1925	1921-1930	2
124	R035	1977	1971-1980	2
125	N872	1730	1721-1730	3
126	K567	1900	1891-1900	1
127	M998	1796	1791-1800	1
128	S415	1957	1951-1960	3
129	K463	1911	1911-1920	2
130	M633	1845	1841-1850	4
131	R295	1997	1991-2000	2
132	P355	1936	1931-1940	1
133	E017	1981	1981-1990	2
134	R557	1982	1981-1990	4
135	L634	1932	1931-1940	1
136	R979	1650	1641-1650	1
137	S647	1950	1941-1950	2
138	L872	1870	1861-1870	1
139	P647	1926	1921-1930	1
140	S229	1995	1991-2000	1
141	S383	1955	1951-1960	21
142	N794	1736	1731-1740	8
143	Z158	1878	1871-1880	5
144	L955	1946	1941-1950	14
145	S347	1967	1961-1970	4
146	E039	2003	2001-2010	6
147	M992	1839	1831-1840	2
148	L379	1890	1881-1890	1
149	R936	1938	1931-1940	1
150	N568	1761	1761-1770	1
151	P927	1961	1961-1970	1
152	R412	2008	2001-2010	1
153	S727	1923	1921-1930	1
154	L762	1942	1941-1950	1
155	N853	1745	1741-1750	6
156	Q286	1729	1721-1730	1
157	R495	1848	1841-1850	2
158	R488	1841	1841-1850	1
159	P247	1735	1731-1740	2
160	P844	1943	1941-1950	1
161	S934	1682	1681-1690	1
162	N686	1751	1751-1760	1
163	K744	1918	1911-1920	1
164	E186	2012	2011-2020	5
165	S123	1970	1961-1970	2
166	E260	2013	2011-2020	2
167	K759	1866	1861-1870	1
168	E076	1946	1941-1950	4
169	Q379	1699	1691-1700	3
170	R060	1996	1991-2000	3
171	P222	1750	1741-1750	2
172	S392	1812	1811-1820	6
173	L444	1945	1941-1950	1
174	M664	1824	1821-1830	2
175	P224	1732	1731-1740	8
176	R461	1965	1961-1970	2
177	R877	1907	1901-1910	2
178	R115	2006	2001-2010	3
179	E267	2006	2001-2010	4
180	K673	1937	1931-1940	2
181	P576	1962	1961-1970	2
182	K388	1922	1921-1930	1
183	L739	1956	1951-1960	1
184	K236	1922	1921-1930	1
185	R393	1673	1671-1680	2
186	E146	1950	1941-1950	3
187	Q992	2000	1991-2000	3
188	R700	2008	2001-2010	1
189	Q423	1690	1681-1690	9
190	S713	1728	1721-1730	5
191	N986	1732	1731-1740	13
192	R678	1791	1791-1800	2
193	K788	1848	1841-1850	1
194	L257	1944	1941-1950	1
195	K323	1913	1911-1920	1
196	K653	1951	1951-1960	3
197	M397	1823	1821-1830	1
198	S534	1662	1661-1670	2
199	N499	1771	1771-1780	2
200	N556	1774	1771-1780	2
201	M338	1842	1841-1850	4
202	K848	1863	1861-1870	1
203	K689	1923	1921-1930	7
204	K594	1918	1911-1920	1
205	S969	1867	1861-1870	1
206	R633	1843	1841-1850	2
207	E234	1653	1651-1660	2
208	R254	1667	1661-1670	12
209	K883	1948	1941-1950	1
210	K928	1938	1931-1940	1
211	Q647	1657	1651-1660	1
212	M297	1854	1851-1860	2
213	L387	1920	1911-1920	3
214	K559	1929	1921-1930	1
215	Q296	1762	1761-1770	1
216	K987	1859	1851-1860	1
217	N757	1745	1741-1750	1
218	N228	1835	1831-1840	1
219	M222	1876	1871-1880	1
220	K367	1936	1931-1940	1
221	P633	1964	1961-1970	7
222	L222	1939	1931-1940	6
223	R486	1839	1831-1840	3
224	S990	1884	1881-1890	1
225	P243	1731	1731-1740	7
226	N998	1766	1761-1770	4
227	S248	1984	1981-1990	1
228	R493	1846	1841-1850	2
229	M526	1803	1801-1810	1
230	L287	1913	1911-1920	1
231	Q527	1686	1681-1690	8
232	S671	1924	1921-1930	2
233	Q842	1679	1671-1680	3
234	K974	1959	1951-1960	2
235	R847	1999	1991-2000	2
236	R283	2009	2001-2010	1
237	S697	1935	1931-1940	1
238	Q327	1713	1711-1720	1
239	N799	1755	1751-1760	1
240	S519	1940	1931-1940	1
241	N693	1751	1751-1760	2
242	L276	1919	1911-1920	12
243	L997	1874	1871-1880	1
244	P392	1927	1921-1930	1
245	P737	1960	1951-1960	1
246	E012	1891	1891-1900	1
247	P638	1800	1791-1800	11
248	M354	1831	1831-1840	1
249	L689	1950	1941-1950	3
250	P675	1868	1861-1870	2
251	S552	1976	1971-1980	2
252	N832	1729	1721-1730	1
253	Z133	1852	1851-1860	6
254	Q367	1715	1711-1720	2
255	L485	1884	1881-1890	11
256	N478	1775	1771-1780	1
257	S319	1844	1841-1850	7
258	M456	1832	1831-1840	3
259	N758	1745	1741-1750	1
260	M238	1874	1871-1880	1
261	N229	1835	1831-1840	1
262	K455	1907	1901-1910	2
263	L385	1921	1921-1930	1
264	M875	1859	1851-1860	2
265	P697	1952	1951-1960	5
266	L369	1902	1901-1910	1
267	K692	1923	1921-1930	4
268	E107	1995	1991-2000	3
269	P362	1957	1951-1960	1
270	S344	1859	1851-1860	5
271	E210	1687	1681-1690	1
272	P244	1731	1731-1740	11
273	P746	1909	1901-1910	1
274	S689	1985	1981-1990	1
275	K646	1927	1921-1930	1
276	M735	1857	1851-1860	1
277	P334	1949	1941-1950	1
278	S706	1961	1961-1970	2
279	M924	1837	1831-1840	2
280	L792	1926	1921-1930	3
281	R875	1961	1961-1970	1
282	E164	2009	2001-2010	2
283	S803	1841	1841-1850	1
284	R478	1831	1831-1840	1
285	K857	1878	1871-1880	2
286	E270	2002	2001-2010	17
287	S669	1948	1941-1950	1
288	L726	1919	1911-1920	1
289	S224	1946	1941-1950	1
290	R560	1922	1921-1930	1
291	M684	1848	1841-1850	1
292	S191	1989	1981-1990	1
293	Z122	1890	1881-1890	2
294	P462	1966	1961-1970	3
295	N852	1745	1741-1750	3
296	Q929	1691	1691-1700	6
297	E189	1944	1941-1950	1
298	R658	1931	1931-1940	1
299	R857	1947	1941-1950	2
300	R696	1951	1951-1960	1
301	P296	1968	1961-1970	2
302	E163	2012	2011-2020	7
303	L989	1879	1871-1880	8
304	Q633	1662	1661-1670	1
305	K885	1951	1951-1960	1
306	S996	1964	1961-1970	2
307	Q699	1694	1691-1700	1
308	R687	1842	1841-1850	1
309	L862	1848	1841-1850	1
310	N726	1751	1751-1760	1
311	K888	1933	1931-1940	1
312	P924	1938	1931-1940	1
313	R041	1999	1991-2000	1
314	E051	1910	1901-1910	5
315	M574	1791	1791-1800	1
316	R499	1852	1851-1860	1
317	R921	1929	1921-1930	3
318	P343	1963	1961-1970	2
319	N722	1755	1751-1760	4
320	R292	1761	1761-1770	1
321	M495	1805	1801-1810	9
322	E074	1887	1881-1890	18
323	Z118	1887	1881-1890	1
324	R231	1980	1971-1980	1
325	R009	1970	1961-1970	11
326	K968	1956	1951-1960	4
327	L355	1835	1831-1840	3
328	L954	1946	1941-1950	6
329	K359	1937	1931-1940	1
330	M559	1797	1791-1800	4
331	S260	1763	1761-1770	1
332	N477	1775	1771-1780	1
333	Q939	1684	1681-1690	1
334	M958	1855	1851-1860	3
335	K226	1907	1901-1910	1
336	N695	1751	1751-1760	1
337	S734	1947	1941-1950	7
338	P858	1961	1961-1970	3
339	N359	1784	1781-1790	2
340	N952	1744	1741-1750	1
341	M367	1826	1821-1830	1
342	P766	1954	1951-1960	1
343	Z153	1872	1871-1880	4
344	E216	1716	1711-1720	1
345	M478	1840	1831-1840	2
346	K952	1936	1931-1940	3
347	Q798	1700	1691-1700	4
348	M777	1866	1861-1870	8
349	R527	1982	1981-1990	1
350	M959	1855	1851-1860	1
351	Z132	1850	1841-1850	2
352	K625	1939	1931-1940	2
353	L864	1833	1831-1840	2
354	N729	1721	1721-1730	1
355	E170	2012	2011-2020	2
356	S672	1925	1921-1930	1
357	K969	1956	1951-1960	2
358	N365	1781	1781-1790	3
359	R534	1975	1971-1980	1
360	Q658	1691	1691-1700	1
361	Q627	1696	1691-1700	4
362	K824	1848	1841-1850	2
363	L779	1912	1911-1920	4
364	Q863	1634	1631-1640	2
365	K695	1925	1921-1930	1
366	Q782	1625	1621-1630	1
367	N789	1745	1741-1750	1
368	L987	1879	1871-1880	1
369	M266	1864	1861-1870	1
370	K867	1896	1891-1900	2
371	L824	1950	1941-1950	1
372	E197	1961	1961-1970	2
373	R286	1731	1731-1740	2
374	R465	1963	1961-1970	4
375	N988	1732	1731-1740	11
376	Z145	1863	1861-1870	5
377	S684	1970	1961-1970	1
378	Z141	1860	1851-1860	5
379	M868	1848	1841-1850	1
380	E118	2000	1991-2000	12
381	P242	1731	1731-1740	7
382	R837	1864	1861-1870	5
383	R275	1696	1691-1700	1
384	K859	1890	1881-1890	4
385	P369	1939	1931-1940	1
386	L299	1925	1921-1930	6
387	N696	1755	1751-1760	1
388	R514	1929	1921-1930	6
389	L823	1948	1941-1950	4
390	R745	1963	1961-1970	1
391	S247	1975	1971-1980	8
392	M956	1855	1851-1860	1
393	Z140	1857	1851-1860	3
394	P248	1735	1731-1740	3
395	N985	1756	1751-1760	1
396	K433	1918	1911-1920	2
397	N439	1769	1761-1770	1
398	K778	1931	1931-1940	2
399	S278	1756	1751-1760	1
400	R107	1881	1881-1890	1
401	L384	1921	1921-1930	4
402	M346	1839	1831-1840	9
403	R683	1842	1841-1850	1
404	E147	1950	1941-1950	5
405	S406	1845	1841-1850	18
406	K853	1878	1871-1880	1
407	K782	1931	1931-1940	1
408	R375	1669	1661-1670	2
409	K533	1922	1921-1930	1
410	E056	2011	2011-2020	1
411	N565	1761	1761-1770	1
412	R931	1942	1941-1950	1
413	K967	1956	1951-1960	7
414	M539	1860	1851-1860	2
415	R112	1892	1891-1900	1
416	E093	2000	1991-2000	1
417	Q332	1713	1711-1720	2
418	N984	1768	1761-1770	1
419	Z131	1850	1841-1850	4
420	K372	1940	1931-1940	2
421	P658	1956	1951-1960	1
422	N838	1733	1731-1740	3
423	N682	1751	1751-1760	1
424	M263	1863	1861-1870	1
425	M773	1869	1861-1870	1
426	K637	1883	1881-1890	3
427	S251	1962	1961-1970	3
428	S730	1853	1851-1860	1
429	Z108	1882	1881-1890	1
430	E123	2002	2001-2010	2
431	S328	1996	1991-2000	1
432	P666	1944	1941-1950	2
433	S390	1943	1941-1950	8
434	M324	1846	1841-1850	2
435	Q836	1679	1671-1680	3
436	N667	1755	1751-1760	1
437	S397	1843	1841-1850	10
438	S790	1852	1851-1860	4
439	Q373	1699	1691-1700	2
440	M272	1859	1851-1860	1
441	L673	1929	1921-1930	1
442	K893	1936	1931-1940	4
443	Q554	1736	1731-1740	3
444	M565	1797	1791-1800	1
445	K535	1926	1921-1930	1
446	E250	2013	2011-2020	2
447	N737	1738	1731-1740	6
448	R229	1680	1671-1680	1
449	M423	1823	1821-1830	2
450	N759	1745	1741-1750	1
451	K479	1891	1891-1900	1
452	L346	1910	1901-1910	2
453	N752	1769	1761-1770	5
454	K454	1907	1901-1910	1
455	S354	1857	1851-1860	1
456	M477	1840	1831-1840	1
457	Z143	1861	1861-1870	3
458	K443	1921	1921-1930	1
459	S502	1952	1951-1960	1
460	E192	1973	1971-1980	2
461	R924	1887	1881-1890	1
462	R044	1997	1991-2000	1
463	L256	1908	1901-1910	2
464	K584	1938	1931-1940	2
465	Q727	1644	1641-1650	2
466	M999	1796	1791-1800	2
467	R188	1985	1981-1990	4
468	Q734	1692	1691-1700	1
469	R250	1667	1661-1670	2
470	S739	1862	1861-1870	11
471	N927	1735	1731-1740	2
472	L583	1886	1881-1890	1
473	M962	1855	1851-1860	1
474	L442	1859	1851-1860	3
475	K473	1936	1931-1940	1
476	E213	1695	1691-1700	2
477	R782	1843	1841-1850	6
478	M784	1829	1821-1830	5
479	M688	1881	1881-1890	6
480	S166	1923	1921-1930	1
481	R886	1961	1961-1970	1
482	R240	1983	1981-1990	6
483	P879	1895	1891-1900	1
484	S691	1997	1991-2000	7
485	B016	1754	1751-1760	1
486	E035	1981	1981-1990	7
487	R608	1902	1901-1910	1
488	K349	1936	1931-1940	1
489	M842	1845	1841-1850	1
490	R869	1980	1971-1980	1
491	S355	1870	1861-1870	5
492	S309	1947	1941-1950	1
493	P774	1898	1891-1900	1
494	S597	1991	1991-2000	2
495	K348	1934	1931-1940	1
496	N358	1784	1781-1790	1
497	L322	1930	1921-1930	1
498	S385	1937	1931-1940	5
499	K844	1863	1861-1870	1
500	M344	1840	1831-1840	2
501	R778	1858	1851-1860	9
502	E044	1983	1981-1990	6
503	R324	1682	1681-1690	1
504	M286	1851	1851-1860	5
505	Z144	1865	1861-1870	6
506	K756	1866	1861-1870	1
507	R641	1914	1911-1920	1
508	S343	1951	1951-1960	3
509	E166	1955	1951-1960	6
510	R062	1996	1991-2000	1
511	L829	1859	1851-1860	3
512	N953	1751	1751-1760	1
513	N999	1766	1761-1770	1
514	N275	1782	1781-1790	2
515	M294	1853	1851-1860	1
516	M396	1823	1821-1830	1
517	M554	1796	1791-1800	2
518	M594	1874	1871-1880	1
519	M328	1846	1841-1850	2
520	K964	1954	1951-1960	6
521	R007	1970	1961-1970	11
522	S567	1973	1971-1980	1
523	P368	1939	1931-1940	1
524	M363	1825	1821-1830	5
525	P345	1935	1931-1940	1
526	E089	1987	1981-1990	1
527	R896	1959	1951-1960	1
528	K863	1890	1881-1890	5
529	E070	1975	1971-1980	5
530	R059	2004	2001-2010	3
531	Q328	1713	1711-1720	6
532	E108	2001	2001-2010	2
533	P245	1735	1731-1740	1
534	P329	1949	1941-1950	1
535	P662	1941	1941-1950	1
536	R779	1858	1851-1860	7
537	L936	1860	1851-1860	1
538	Q839	1679	1671-1680	1
539	E194	1953	1951-1960	1
540	L335	1933	1931-1940	1
541	N798	1755	1751-1760	3
542	E010	1829	1821-1830	3
543	K822	1848	1841-1850	2
544	R556	1965	1961-1970	3
545	S128	1981	1981-1990	8
546	N884	1734	1731-1740	1
547	P279	1723	1721-1730	2
548	R237	1696	1691-1700	1
549	S680	1928	1921-1930	1
550	E269	1992	1991-2000	12
551	L776	1942	1941-1950	3
552	P595	1857	1851-1860	1
553	M676	1811	1811-1820	3
554	P569	1954	1951-1960	1
555	E273	2001	2001-2010	2
556	N627	1768	1761-1770	1
557	Z160	1878	1871-1880	10
558	K773	1942	1941-1950	1
559	Z155	1874	1871-1880	1
560	K534	1922	1921-1930	2
561	R137	2007	2001-2010	1
562	M289	1874	1871-1880	2
563	K953	1936	1931-1940	1
564	S653	1969	1961-1970	1
565	K862	1890	1881-1890	2
566	K478	1891	1891-1900	3
567	E092	2010	2001-2010	3
568	N987	1732	1731-1740	11
569	K866	1896	1891-1900	1
570	M383	1832	1831-1840	2
571	P552	1953	1951-1960	1
572	R293	1761	1761-1770	1
573	M279	1831	1831-1840	5
574	R802	2009	2001-2010	1
575	Q376	1686	1681-1690	2
576	K284	1942	1941-1950	1
577	K667	1935	1931-1940	2
578	L594	1925	1921-1930	9
579	M989	1839	1831-1840	1
580	S177	1750	1741-1750	1
581	N883	1734	1731-1740	1
582	Z117	1886	1881-1890	1
583	R737	1876	1871-1880	1
584	R543	1920	1911-1920	2
585	Q799	1713	1711-1720	4
586	N489	1767	1761-1770	1
587	K336	1920	1911-1920	1
588	Q543	1684	1681-1690	1
589	N279	1783	1781-1790	1
590	N344	1784	1781-1790	1
591	K224	1904	1901-1910	2
592	Z151	1872	1871-1880	10
593	M869	1848	1841-1850	1
594	K698	1927	1921-1930	5
595	R856	1969	1961-1970	1
596	R539	1982	1981-1990	7
597	S256	1990	1981-1990	1
598	N829	1748	1741-1750	2
599	N685	1751	1751-1760	1
600	R491	1844	1841-1850	2
601	P223	1732	1731-1740	10
602	L597	1920	1911-1920	1
603	L533	1859	1851-1860	1
604	S729	1864	1861-1870	5
605	R267	1749	1741-1750	1
606	Z101	1900	1891-1900	1
607	R637	1836	1831-1840	1
608	K734	1929	1921-1930	2
609	K754	1925	1921-1930	2
610	L865	1831	1831-1840	1
611	L562	1929	1921-1930	1
612	Q991	1986	1981-1990	6
613	K797	1848	1841-1850	1
614	E052	1914	1911-1920	3
615	N559	1857	1851-1860	5
616	Z111	1884	1881-1890	1
617	K988	1859	1851-1860	1
618	R522	1960	1951-1960	6
619	M723	1869	1861-1870	1
620	R731	1885	1881-1890	1
621	R904	1909	1901-1910	1
622	E206	1646	1641-1650	1
623	R154	2002	2001-2010	2
624	P699	1949	1941-1950	5
625	Q556	1740	1731-1740	6
626	S517	1966	1961-1970	3
627	Q865	1637	1631-1640	1
628	E034	1978	1971-1980	5
629	R485	1838	1831-1840	1
630	R996	1925	1921-1930	1
631	R167	2007	2001-2010	2
632	M874	1859	1851-1860	3
633	R464	1965	1961-1970	1
634	L289	1934	1931-1940	2
635	P325	1967	1961-1970	2
636	R243	2006	2001-2010	1
637	M677	1812	1811-1820	1
638	K283	1939	1931-1940	2
639	S196	1603	1601-1610	1
640	E032	1993	1991-2000	6
641	P339	1968	1961-1970	2
642	R625	1925	1921-1930	1
643	N979	1776	1771-1780	5
644	Q766	1655	1651-1660	1
645	S602	1948	1941-1950	1
646	L698	1948	1941-1950	1
647	R239	1983	1981-1990	30
648	E065	1947	1941-1950	4
649	Q336	1710	1701-1710	4
650	N822	1755	1751-1760	1
651	R264	1847	1841-1850	2
652	E085	1976	1971-1980	4
653	Q547	1657	1651-1660	1
654	L233	1895	1891-1900	1
655	Q528	1686	1681-1690	1
656	Z146	1865	1861-1870	1
657	N353	1781	1781-1790	2
658	Q859	1627	1621-1630	1
659	P466	1934	1931-1940	2
660	K845	1863	1861-1870	1
661	L572	1915	1911-1920	2
662	R441	1966	1961-1970	1
663	R795	1975	1971-1980	26
664	R538	1951	1951-1960	5
665	R449	1950	1941-1950	1
666	R242	2009	2001-2010	1
667	Q526	1710	1701-1710	2
668	L336	1933	1931-1940	9
669	K989	1859	1851-1860	1
670	S571	1961	1961-1970	1
671	P234	1781	1781-1790	2
672	K855	1878	1871-1880	2
673	R022	1991	1991-2000	2
674	R498	1851	1851-1860	1
675	S375	1870	1861-1870	5
676	R600	1893	1891-1900	1
677	S540	1985	1981-1990	1
678	N843	1736	1731-1740	3
679	Q283	1725	1721-1730	2
680	K288	1944	1941-1950	4
681	R005	1970	1961-1970	9
682	M362	1825	1821-1830	6
683	N569	1761	1761-1770	1
684	K877	1897	1891-1900	1
685	R903	1912	1911-1920	3
686	N484	1773	1771-1780	6
687	S675	1925	1921-1930	1
688	M329	1846	1841-1850	1
689	K674	1943	1941-1950	2
690	R536	1960	1951-1960	1
691	S768	1874	1871-1880	1
692	K487	1903	1901-1910	2
693	N688	1751	1751-1760	3
694	R638	1879	1871-1880	4
695	P877	1928	1921-1930	1
696	K389	1934	1931-1940	1
697	K943	1950	1941-1950	3
698	Q464	1744	1741-1750	2
699	S840	1867	1861-1870	1
700	R750	1972	1971-1980	1
701	P698	1952	1951-1960	5
702	L786	1943	1941-1950	1
703	N975	1756	1751-1760	1
704	K626	1939	1931-1940	2
705	K973	1959	1951-1960	10
706	S724	1859	1851-1860	1
707	P342	1963	1961-1970	1
708	N586	1769	1761-1770	1
709	S625	1849	1841-1850	1
710	N928	1750	1741-1750	2
711	R828	1984	1981-1990	3
712	N426	1756	1751-1760	3
713	Q981	2002	2001-2010	1
714	M996	1836	1831-1840	1
715	M866	1842	1841-1850	1
716	N694	1751	1751-1760	1
717	L889	1869	1861-1870	1
718	N577	1759	1751-1760	6
719	R276	1696	1691-1700	3
720	S869	1662	1661-1670	1
721	P926	1821	1821-1830	1
722	N567	1761	1761-1770	1
723	R210	2006	2001-2010	4
724	S815	1887	1881-1890	1
725	R515	1964	1961-1970	1
726	N635	1762	1761-1770	2
727	K935	1896	1891-1900	1
728	Q274	1732	1731-1740	1
729	Z154	1874	1871-1880	13
730	K972	1959	1951-1960	5
731	L826	1952	1951-1960	1
732	S656	1815	1811-1820	28
733	N295	1788	1781-1790	1
734	M955	1855	1851-1860	1
735	S687	1918	1911-1920	3
736	M799	1839	1831-1840	1
737	S179	1979	1971-1980	9
738	S550	1976	1971-1980	2
739	S009	1993	1991-2000	7
740	N977	1756	1751-1760	1
741	N272	1787	1781-1790	1
742	N558	1857	1851-1860	4
743	K464	1912	1911-1920	3
744	E095	2004	2001-2010	1
745	N738	1738	1731-1740	1
746	M896	1842	1841-1850	1
747	N989	1732	1731-1740	6
748	K484	1895	1891-1900	1
749	K452	1904	1901-1910	1
750	N472	1778	1771-1780	3
751	P869	1899	1891-1900	2
752	K488	1944	1941-1950	2
753	S509	1966	1961-1970	1
754	R490	1843	1841-1850	2
755	E268	1998	1991-2000	8
756	S186	1965	1961-1970	11
757	K769	1926	1921-1930	1
758	Q463	1744	1741-1750	6
759	L775	1942	1941-1950	3
760	L229	1902	1901-1910	4
761	R282	1989	1981-1990	5
762	M887	1814	1811-1820	1
763	S250	1990	1981-1990	1
764	S327	1995	1991-2000	1
765	S122	1967	1961-1970	1
766	S524	1974	1971-1980	3
767	S987	1937	1931-1940	1
768	R808	1972	1971-1980	1
769	L875	1945	1941-1950	3
770	R183	1950	1941-1950	1
771	M837	1835	1831-1840	2
772	L832	1859	1851-1860	4
773	Q323	1741	1741-1750	3
774	M325	1846	1841-1850	2
775	M975	1848	1841-1850	4
776	L784	1908	1901-1910	1
777	M356	1834	1831-1840	1
778	R833	1865	1861-1870	4
779	L226	1924	1921-1930	1
780	L437	1897	1891-1900	1
781	K787	1926	1921-1930	1
782	R937	1950	1941-1950	6
783	M487	1804	1801-1810	1
784	R012	1975	1971-1980	2
785	K287	1944	1941-1950	2
786	Q468	1744	1741-1750	1
787	E265	2007	2001-2010	1
788	R763	1985	1981-1990	1
789	Q834	1679	1671-1680	1
790	M584	1836	1831-1840	1
791	E029	1995	1991-2000	2
792	R761	1974	1971-1980	4
793	Q998	1704	1701-1710	2
794	S855	1994	1991-2000	1
795	L633	1942	1941-1950	1
796	K343	1956	1951-1960	1
797	R796	1874	1871-1880	3
798	L324	1926	1921-1930	14
799	Z161	1880	1871-1880	9
800	N645	1763	1761-1770	1
801	K447	1922	1921-1930	2
802	L263	1923	1921-1930	11
803	L235	1945	1941-1950	1
804	P673	1952	1951-1960	1
805	R172	1989	1981-1990	1
806	K649	1949	1941-1950	2
807	M337	1842	1841-1850	1
808	L598	1935	1931-1940	2
809	K636	1882	1881-1890	6
810	E145	1918	1911-1920	1
811	R549	1961	1961-1970	4
812	M863	1872	1871-1880	2
813	S004	1668	1661-1670	1
814	M945	1803	1801-1810	1
815	Q492	1738	1731-1740	3
816	L635	1938	1931-1940	1
817	Q337	1715	1711-1720	2
818	E071	1976	1971-1980	10
819	Q728	1669	1661-1670	6
820	R197	1976	1971-1980	1
821	K982	1939	1931-1940	2
822	K496	1914	1911-1920	3
823	N664	1755	1751-1760	3
824	Q733	1681	1681-1690	1
825	S566	1976	1971-1980	1
826	Q928	1691	1691-1700	3
827	R171	1854	1851-1860	2
828	N425	1775	1771-1780	2
829	5307	1485	1481-1490	1
830	N384	1780	1771-1780	1
831	S700	1997	1991-2000	3
832	N485	1773	1771-1780	5
833	L347	1888	1881-1890	1
834	K647	1928	1921-1930	1
835	P535	1941	1941-1950	1
836	S124	1975	1971-1980	1
837	K659	1910	1901-1910	1
838	R561	1894	1891-1900	1
839	Z149	1870	1861-1870	5
840	P426	1936	1931-1940	1
841	R212	1997	1991-2000	5
842	S335	1845	1841-1850	1
843	Q990	2003	2001-2010	4
844	S332	1835	1831-1840	1
845	L338	1933	1931-1940	3
846	M339	1840	1831-1840	1
847	S662	1851	1851-1860	10
848	R679	1971	1971-1980	2
849	L736	1939	1931-1940	1
850	N982	1776	1771-1780	2
851	Q664	1702	1701-1710	1
852	L527	1899	1891-1900	1
853	R902	1902	1901-1910	1
854	S518	1940	1931-1940	2
855	R496	1849	1841-1850	2
856	P837	1962	1961-1970	1
857	M822	1833	1831-1840	2
858	L686	1945	1941-1950	2
859	N364	1784	1781-1790	1
860	R766	1947	1941-1950	13
861	E033	1977	1971-1980	2
862	L596	1932	1931-1940	1
863	R176	1999	1991-2000	1
864	K869	1896	1891-1900	1
865	E072	1986	1981-1990	5
866	M693	1829	1821-1830	1
867	N626	1768	1761-1770	2
868	R755	1727	1721-1730	4
869	L453	1951	1951-1960	2
870	E176	2005	2001-2010	8
871	P785	1954	1951-1960	1
872	R448	1994	1991-2000	6
873	S529	1955	1951-1960	3
874	K537	1929	1921-1930	1
875	N524	1762	1761-1770	1
876	Q559	1740	1731-1740	1
877	L382	1890	1881-1890	1
878	K882	1888	1881-1890	1
879	M823	1873	1871-1880	1
880	L259	1941	1941-1950	2
881	E082	1879	1871-1880	1
882	R095	2005	2001-2010	9
883	S715	1734	1731-1740	5
884	E050	1993	1991-2000	3
885	E041	1986	1981-1990	4
886	N996	1766	1761-1770	7
887	N849	1745	1741-1750	8
888	M332	1846	1841-1850	1
889	E038	1992	1991-2000	2
890	N833	1716	1711-1720	1
891	N797	1755	1751-1760	1
892	L825	1952	1951-1960	1
893	S835	1732	1731-1740	48
894	R446	1850	1841-1850	2
895	L848	1860	1851-1860	2
896	L564	1916	1911-1920	1
897	Z163	1880	1871-1880	3
898	K929	1939	1931-1940	1
899	K986	1859	1851-1860	2
900	Q976	1678	1671-1680	1
901	Q999	1704	1701-1710	1
902	K456	1908	1901-1910	2
903	L937	1869	1861-1870	1
904	P282	1723	1721-1730	1
905	L869	1870	1861-1870	4
906	M486	1804	1801-1810	1
907	K947	1936	1931-1940	2
908	S794	1885	1881-1890	3
909	Q988	1695	1691-1700	2
910	Q434	1710	1701-1710	1
911	R746	1963	1961-1970	6
912	Q936	1654	1651-1660	2
913	P667	1954	1951-1960	1
914	Q433	1710	1701-1710	1
915	K242	1933	1931-1940	2
916	R838	1845	1841-1850	2
917	E081	1884	1881-1890	2
918	P276	1961	1961-1970	1
919	M743	1863	1861-1870	6
920	K368	1936	1931-1940	1
921	Q864	1637	1631-1640	2
922	R388	1671	1671-1680	1
923	Q357	1707	1701-1710	5
924	S980	1887	1881-1890	1
925	Q374	1697	1691-1700	2
926	N239	1835	1831-1840	1
927	S374	1958	1951-1960	1
928	L974	1816	1811-1820	1
929	Q459	1735	1731-1740	2
930	E243	1661	1661-1670	4
931	S595	1961	1961-1970	2
932	S716	1923	1921-1930	1
933	R097	2003	2001-2010	1
934	S398	1928	1921-1930	1
935	K446	1922	1921-1930	1
936	P635	1936	1931-1940	2
937	S735	1965	1961-1970	2
938	N844	1736	1731-1740	7
939	K789	1848	1841-1850	2
940	R506	1998	1991-2000	3
941	K693	1925	1921-1930	4
942	S360	1778	1771-1780	8
943	S225	1950	1941-1950	1
944	S535	1662	1661-1670	2
945	Q822	1713	1711-1720	3
946	M898	1854	1851-1860	1
947	R163	2006	2001-2010	1
948	S885	1993	1991-2000	8
949	S766	1829	1821-1830	1
950	P664	1945	1941-1950	3
951	M355	1836	1831-1840	2
952	L325	1921	1921-1930	1
953	R548	1979	1971-1980	1
954	Q797	1700	1691-1700	5
955	N997	1766	1761-1770	2
956	Q628	1696	1691-1700	3
957	M686	1830	1821-1830	2
958	S021	1903	1901-1910	1
959	M733	1835	1831-1840	1
960	L695	1945	1941-1950	5
961	Z114	1885	1881-1890	1
962	S731	2002	2001-2010	6
963	L963	1838	1831-1840	1
964	P935	1911	1911-1920	1
965	K954	1936	1931-1940	3
966	R179	2001	2001-2010	1
967	Q923	1670	1661-1670	1
968	S188	1985	1981-1990	1
969	M224	1859	1851-1860	2
970	R230	1983	1981-1990	7
971	R753	1727	1721-1730	1
972	Q495	1735	1731-1740	24
973	K757	1866	1861-1870	1
974	K865	1890	1881-1890	3
975	M973	1822	1821-1830	2
976	R961	1902	1901-1910	11
977	E030	1991	1991-2000	7
978	Q432	1687	1681-1690	6
979	E040	1979	1971-1980	1
980	R588	1924	1921-1930	1
981	R812	1965	1961-1970	1
982	Q329	1713	1711-1720	4
983	L225	1924	1921-1930	2
984	S992	1877	1871-1880	2
985	K694	1925	1921-1930	3
986	R942	1928	1921-1930	10
987	S555	1976	1971-1980	1
988	L595	1928	1921-1930	12
989	E125	1876	1871-1880	1
990	L969	1828	1821-1830	1
991	L373	1964	1961-1970	1
992	M659	1849	1841-1850	1
993	E036	1983	1981-1990	5
994	L366	1900	1891-1900	2
995	N529	1738	1731-1740	3
996	S076	1982	1981-1990	1
997	R178	1996	1991-2000	6
998	L292	1911	1911-1920	3
999	E162	2008	2001-2010	2
1000	K588	1904	1901-1910	1
1001	L498	1896	1891-1900	1
1002	R443	1935	1931-1940	2
1003	N452	1776	1771-1780	1
1004	L532	1859	1851-1860	1
1005	S317	1987	1981-1990	18
1006	R073	2005	2001-2010	2
1007	L677	1935	1931-1940	1
1008	Z103	1880	1871-1880	2
1009	E037	1985	1981-1990	4
1010	R222	1675	1671-1680	2
1011	M774	1854	1851-1860	1
1012	M872	1859	1851-1860	2
1013	N966	1763	1761-1770	2
1014	R481	1834	1831-1840	1
1015	P736	1960	1951-1960	1
1016	S308	1987	1981-1990	9
1017	R047	2001	2001-2010	1
1018	L833	1853	1851-1860	3
1019	M727	1845	1841-1850	6
1020	P588	1936	1931-1940	1
1021	S655	1937	1931-1940	2
1022	P246	1735	1731-1740	4
1023	R568	1550	1541-1550	1
1024	R103	1880	1871-1880	6
1025	N466	1775	1771-1780	2
1026	R757	1981	1981-1990	1
1027	Q494	1735	1731-1740	20
1028	M687	1830	1821-1830	5
1029	S645	1972	1971-1980	1
1030	S714	1728	1721-1730	3
1031	R006	1970	1961-1970	12
1032	R547	1972	1971-1980	2
1033	N992	1774	1771-1780	1
1034	R444	1865	1861-1870	9
1035	R559	1981	1981-1990	1
1036	R819	1985	1981-1990	1
1037	R228	1680	1671-1680	1
1038	L982	1871	1871-1880	1
1039	R785	1852	1851-1860	1
1040	S515	1978	1971-1980	1
1041	Q377	1688	1681-1690	1
1042	K798	1848	1841-1850	1
1043	L734	1946	1941-1950	1
1044	R256	2007	2001-2010	6
1045	L694	1945	1941-1950	3
1046	K532	1922	1921-1930	1
1047	K992	1948	1941-1950	2
1048	M888	1867	1861-1870	4
1049	L496	1883	1881-1890	1
1050	N442	1769	1761-1770	1
1051	N429	1778	1771-1780	5
1052	K332	1954	1951-1960	1
1053	R832	1984	1981-1990	5
1054	L894	1869	1861-1870	2
1055	N343	1784	1781-1790	1
1056	Q866	1625	1621-1630	2
1057	Q932	1654	1651-1660	1
1058	S532	1713	1711-1720	1
1059	N732	1721	1721-1730	1
1060	S769	1875	1871-1880	2
1061	L688	1924	1921-1930	1
1062	K299	1928	1921-1930	2
1063	N743	1738	1731-1740	1
1064	L623	1920	1911-1920	1
1065	R619	1970	1961-1970	8
1066	K227	1908	1901-1910	2
1067	Q353	1714	1711-1720	2
1068	N476	1775	1771-1780	1
1069	M957	1855	1851-1860	3
1070	P784	1954	1951-1960	1
1071	L354	1832	1831-1840	1
1072	S692	1745	1741-1750	17
1073	M343	1840	1831-1840	1
1074	R289	1824	1821-1830	1
1075	P694	1958	1951-1960	1
1076	P344	1963	1961-1970	4
1077	R074	2003	2001-2010	1
1078	M984	1845	1841-1850	1
1079	M376	1824	1821-1830	1
1080	S239	1711	1711-1720	1
1081	M988	1839	1831-1840	2
1082	K722	1928	1921-1930	3
1083	M867	1842	1841-1850	1
1084	K675	1943	1941-1950	2
1085	R043	2006	2001-2010	9
1086	N926	1734	1731-1740	5
1087	Q897	1628	1621-1630	2
1088	N562	1857	1851-1860	5
1089	K878	1893	1891-1900	3
1090	S287	1956	1951-1960	1
1091	P322	1967	1961-1970	1
1092	Z102	1893	1891-1900	1
1093	S648	1930	1921-1930	6
1094	N925	1782	1781-1790	2
1095	N698	1755	1751-1760	1
1096	P828	1967	1961-1970	1
1097	S393	1847	1841-1850	7
1098	N983	1776	1771-1780	2
1099	S288	1966	1961-1970	2
1100	Z148	1868	1861-1870	1
1101	S528	1967	1961-1970	2
1102	R110	1894	1891-1900	1
1103	R213	1986	1981-1990	2
1104	P378	1789	1781-1790	5
1105	K542	1924	1921-1930	1
1106	P422	1955	1951-1960	2
1107	K696	1927	1921-1930	2
1108	L993	1878	1871-1880	1
1109	M726	1836	1831-1840	3
1110	R975	1832	1831-1840	2
1111	P399	1959	1951-1960	1
1112	L846	1857	1851-1860	1
1113	R436	1967	1961-1970	1
1114	L859	1848	1841-1850	1
1115	P365	1939	1931-1940	3
1116	K868	1896	1891-1900	2
1117	K966	1954	1951-1960	1
1118	L544	1867	1861-1870	1
1119	P572	1954	1951-1960	2
1120	R483	1836	1831-1840	3
1121	M699	1866	1861-1870	1
1122	M724	1869	1861-1870	6
1123	K386	1924	1921-1930	4
1124	K697	1927	1921-1930	2
1125	S386	1981	1981-1990	13
1126	E236	1668	1661-1670	2
1127	P848	1846	1841-1850	2
1128	E165	1955	1951-1960	1
1129	K892	1936	1931-1940	2
1130	M995	1825	1821-1830	1
1131	L827	1864	1861-1870	3
1132	M587	1877	1871-1880	1
1133	P834	1963	1961-1970	1
1134	N725	1747	1741-1750	1
1135	Q298	1727	1721-1730	1
1136	M838	1836	1831-1840	1
1137	S749	1967	1961-1970	8
1138	Z152	1871	1871-1880	1
1139	L747	1939	1931-1940	1
1140	N945	1731	1731-1740	1
1141	N283	1783	1781-1790	1
1142	L254	1910	1901-1910	1
1143	S976	1950	1941-1950	1
1144	S525	1936	1931-1940	1
1145	R438	1967	1961-1970	13
1146	S189	1986	1981-1990	2
1147	M876	1842	1841-1850	4
1148	S701	1998	1991-2000	1
1149	S267	1950	1941-1950	6
1150	L952	1907	1901-1910	5
1151	S548	1976	1971-1980	2
1152	P696	1952	1951-1960	9
1153	N563	1741	1741-1750	1
1154	N753	1769	1761-1770	3
1155	Q862	1631	1631-1640	2
1156	R780	1843	1841-1850	3
1157	S826	1869	1861-1870	1
1158	L488	1885	1881-1890	1
1159	R274	1696	1691-1700	3
1160	R484	1837	1831-1840	1
1161	K873	1896	1891-1900	1
1162	N978	1756	1751-1760	1
1163	Q486	1735	1731-1740	5
1164	M835	1834	1831-1840	3
1165	K963	1907	1901-1910	2
1166	S311	1960	1951-1960	22
1167	N227	1835	1831-1840	2
1168	M347	1839	1831-1840	6
1169	R196	1990	1981-1990	1
1170	L946	1825	1821-1830	1
1171	L334	1933	1931-1940	2
1172	L396	1899	1891-1900	3
1173	Z157	1876	1871-1880	4
1174	R640	1925	1921-1930	3
1175	R535	1961	1961-1970	1
1176	S558	1971	1971-1980	1
1177	L337	1933	1931-1940	3
1178	R804	2008	2001-2010	4
1179	R545	1961	1961-1970	3
1180	N887	1734	1731-1740	2
1181	E232	1946	1941-1950	1
1182	R477	1830	1821-1830	2
1183	N965	1759	1751-1760	3
1184	E188	1978	1971-1980	1
1185	P782	1869	1861-1870	3
1186	E129	1985	1981-1990	4
1187	R061	1980	1971-1980	3
1188	K297	1895	1891-1900	1
1189	K544	1949	1941-1950	3
1190	S387	1995	1991-2000	16
1191	K979	1939	1931-1940	6
1192	R816	1953	1951-1960	1
1193	S079	1922	1921-1930	3
1194	Q833	1665	1661-1670	1
1195	P235	1781	1781-1790	4
1196	R781	1843	1841-1850	3
1197	R756	1727	1721-1730	3
1198	K378	1929	1921-1930	1
1199	M278	1859	1851-1860	1
1200	M828	1834	1831-1840	1
1201	Q384	1675	1671-1680	1
1202	Z136	1853	1851-1860	4
1203	E073	1988	1981-1990	10
1204	S129	1989	1981-1990	12
1205	E119	2004	2001-2010	1
1206	M634	1847	1841-1850	1
1207	R629	1793	1791-1800	2
1208	K965	1954	1951-1960	3
1209	E066	1952	1951-1960	3
1210	R105	1881	1881-1890	3
1211	R606	1938	1931-1940	1
1212	R583	1973	1971-1980	1
1213	N267	1836	1831-1840	4
1214	S165	2006	2001-2010	2
1215	M255	1869	1861-1870	2
1216	R829	1836	1831-1840	1
1217	Q987	1695	1691-1700	1
1218	R616	1975	1971-1980	1
1219	P379	1820	1811-1820	1
1220	P953	1944	1941-1950	1
1221	R136	2008	2001-2010	1
1222	S409	1956	1951-1960	5
1223	L683	1934	1931-1940	4
1224	E127	1995	1991-2000	1
1225	S812	1883	1881-1890	1
1226	M333	1846	1841-1850	2
1227	L522	1897	1891-1900	1
1228	R445	1846	1841-1850	1
1229	R971	1989	1981-1990	2
1230	Z156	1876	1871-1880	6
