# Supplementary material for: Frequency patterns of semantic change: corpus-based evidence of a near-critical dynamics in language change
Source: R Soc Open Sci. 2017 Nov 8;4(11):170830. doi: 10.1098/rsos.170830 (PMC5717648; doi:10.1098/rsos.170830)
Supplement: full_data.zip [file rsos170830supp2.gz › apres_quoi.csv]

	Decade	Occurrences	Nombre de mots	Frequence	Average frequency	Normalized average frequency
0	1321-1330	0	247971	0.0	0.0	0.0
1	1331-1340	0	187017	0.0	0.0	0.0
2	1341-1350	0	589308	0.0	0.0	0.0
3	1351-1360	0	318194	0.0	0.0	0.0
4	1361-1370	0	662712	0.0	0.0	0.0
5	1371-1380	0	971929	0.0	0.0	0.0
6	1381-1390	0	241822	0.0	0.0	0.0
7	1391-1400	0	1263737	0.0	0.0	0.0
8	1401-1410	0	765291	0.0	0.0	0.0
9	1411-1420	0	324443	0.0	0.0	0.0
10	1421-1430	0	298510	0.0	0.0	0.0
11	1431-1440	0	213190	0.0	0.0	0.0
12	1441-1450	0	386463	0.0	0.0	0.0
13	1451-1460	0	694796	0.0	0.0	0.0
14	1461-1470	0	537606	0.0	0.0	0.0
15	1471-1480	0	183566	0.0	0.0	0.0
16	1481-1490	1	457731	0.21846892607230012	0.043693785214460025	0.0006133116825850905
17	1491-1500	0	626697	0.0	0.043693785214460025	0.0006133116825850905
18	1501-1510	0	162065	0.0	0.043693785214460025	0.0006133116825850905
19	1511-1520	0	216624	0.0	0.043693785214460025	0.0006133116825850905
20	1521-1530	0	252956	0.0	0.043693785214460025	0.0006133116825850905
21	1531-1540	0	194542	0.0	0.0	0.0
22	1541-1550	1	957168	0.10447486752586799	0.020894973505173598	0.0002932941445820964
23	1551-1560	0	1949051	0.0	0.020894973505173598	0.0002932941445820964
24	1561-1570	0	480126	0.0	0.020894973505173598	0.0002932941445820964
25	1571-1580	0	945849	0.0	0.020894973505173598	0.0002932941445820964
26	1581-1590	0	842175	0.0	0.020894973505173598	0.0002932941445820964
27	1591-1600	1	676127	0.14790120790916497	0.029580241581832995	0.00041520567849140177
28	1601-1610	1	2099839	0.047622698692614054	0.03910478132035581	0.00054889772334882
29	1611-1620	0	794187	0.0	0.03910478132035581	0.00054889772334882
30	1621-1630	8	2095458	0.38177811246992305	0.11546040381434042	0.0016206701751234908
31	1631-1640	7	2094158	0.33426322178173756	0.1823130481706879	0.0025590532333595417
32	1641-1650	4	1247594	0.32061712383996716	0.21685623135684837	0.0030439216808461618
33	1651-1660	8	2303221	0.3473396604146975	0.27679962370126504	0.003885322411823476
34	1661-1670	37	2481229	1.4911964997990916	0.5750389236610834	0.008071584736627103
35	1671-1680	25	2015147	1.2406042834592217	0.746804157858943	0.010482582645790814
36	1681-1690	36	1684489	2.1371466361608773	1.1073808407347712	0.015543849162071913
37	1691-1700	53	1871214	2.8323858201146423	1.6097345799897063	0.022595181875937904
38	1701-1710	17	809750	2.099413399197283	1.9601493277462232	0.027513809490696626
39	1711-1720	94	1714151	5.483764265808555	2.758662880948116	0.03872221563993494
40	1721-1730	42	1125965	3.7301337075308734	3.2565687657624465	0.045711115651358894
41	1731-1740	267	2909061	9.178219363567832	4.664783311243837	0.06547764373060082
42	1741-1750	61	2136771	2.854774798048083	4.669261106830525	0.06554049670458933
43	1751-1760	49	2483475	1.9730418063399067	4.643986788259051	0.06518573149545995
44	1761-1770	48	3287236	1.4601933052570608	3.8392725961487515	0.05389028952949502
45	1771-1780	51	3011727	1.6933805753310311	3.431921969708783	0.0481724764153932
46	1781-1790	31	2767020	1.120338848291664	1.8203458666535492	0.02555144583799136
47	1791-1800	29	2497443	1.161187662741452	1.4816284395922228	0.020797008700255682
48	1801-1810	14	1436685	0.9744655230617707	1.2819131829365957	0.017993687827592086
49	1811-1820	41	1624933	2.523180955768638	1.494510713038911	0.02097783187143049
50	1821-1830	48	3062877	1.5671540189175077	1.4692654017562066	0.02062347382567675
51	1831-1840	111	7375086	1.5050671951486396	1.5462110711276016	0.021703528522658888
52	1841-1850	154	11919516	1.2919987690775363	1.5723732923948186	0.02207075685654675
53	1851-1860	146	5771056	2.5298662844373716	1.8834534446699387	0.02643726094114916
54	1861-1870	145	6858196	2.114258618447183	1.8016689772056478	0.025289286026555356
55	1871-1880	117	5715634	2.0470170063373545	1.897641574689617	0.026636413883664774
56	1881-1890	91	7679389	1.1849901079369725	1.8336261572472836	0.02573785581207085
57	1891-1900	43	4613910	0.9319644293018287	1.7616192892921418	0.024727125038197878
58	1901-1910	64	4804354	1.3321249849615577	1.5220710293969792	0.02136468469077722
59	1911-1920	60	5036866	1.1912169194098075	1.3374626895895043	0.0187734133932497
60	1921-1930	188	11280218	1.6666344568872695	1.2613861796994872	0.017705558730239032
61	1931-1940	138	10897083	1.2663939514822453	1.2776669484085417	0.01793408518089372
62	1941-1950	184	12300750	1.495843749364876	1.3904428124211512	0.01951707357553779
63	1951-1960	178	9976887	1.784123644980644	1.4808425444249684	0.020785977413197387
64	1961-1970	208	13891857	1.4972800252694798	1.542055165596903	0.021645193786925032
65	1971-1980	127	10280590	1.235337660581737	1.4557958063357965	0.02043440665764622
66	1981-1990	227	15628128	1.4525092192743752	1.4930188598942222	0.020956891342752373
67	1991-2000	169	10606407	1.5933765317510444	1.512525416371456	0.021230696848862064
68	2001-2010	125	11205157	1.1155577739785352	1.3788122421710345	0.01935382004704371
69	2011-2020	19	2099905	0.9048028363187859	1.2603168043808954	0.017690548348951594
