# Supplementary material for: Frequency patterns of semantic change: corpus-based evidence of a near-critical dynamics in language change
Source: R Soc Open Sci. 2017 Nov 8;4(11):170830. doi: 10.1098/rsos.170830 (PMC5717648; doi:10.1098/rsos.170830)
Supplement: full_data.zip [file rsos170830supp2.gz › apres_tout_complet.csv]

	Cote	Date	Decade	Occurrences
0	E188	1978	1971-1980	9
1	P667	1954	1951-1960	4
2	K376	1926	1921-1930	5
3	L637	1931	1931-1940	4
4	R454	1865	1861-1870	2
5	S170	1862	1861-1870	1
6	S027	1831	1831-1840	1
7	R175	2007	2001-2010	7
8	L885	1832	1831-1840	1
9	Q744	1676	1671-1680	1
10	S256	1990	1981-1990	14
11	S978	1881	1881-1890	6
12	Q963	1671	1671-1680	2
13	M256	1868	1861-1870	1
14	L366	1900	1891-1900	2
15	N288	1788	1781-1790	1
16	Q532	1623	1621-1630	4
17	R832	1984	1981-1990	2
18	R572	1974	1971-1980	1
19	P355	1936	1931-1940	1
20	S245	1593	1591-1600	1
21	L384	1921	1921-1930	2
22	E268	1998	1991-2000	19
23	P784	1954	1951-1960	1
24	N546	1774	1771-1780	1
25	S124	1975	1971-1980	7
26	L863	1851	1851-1860	3
27	M975	1848	1841-1850	7
28	R861	1637	1631-1640	3
29	R942	1928	1921-1930	2
30	K343	1956	1951-1960	17
31	L998	1874	1871-1880	5
32	M776	1855	1851-1860	1
33	L937	1869	1861-1870	1
34	R172	1989	1981-1990	25
35	N296	1788	1781-1790	1
36	L539	1905	1901-1910	1
37	P229	1768	1761-1770	1
38	L455	1880	1871-1880	1
39	Q458	1734	1731-1740	3
40	M382	1828	1821-1830	1
41	M992	1839	1831-1840	2
42	M423	1823	1821-1830	9
43	S329	1996	1991-2000	54
44	K377	1927	1921-1930	1
45	M837	1835	1831-1840	1
46	L764	1927	1921-1930	4
47	R179	2001	2001-2010	1
48	M797	1833	1831-1840	2
49	L437	1897	1891-1900	2
50	R867	1958	1951-1960	3
51	R600	1893	1891-1900	5
52	R367	1661	1661-1670	1
53	R682	1842	1841-1850	1
54	K956	1894	1891-1900	5
55	R477	1830	1821-1830	3
56	E249	2012	2011-2020	1
57	Q535	1684	1681-1690	1
58	R731	1885	1881-1890	6
59	Q337	1715	1711-1720	5
60	R820	1986	1981-1990	17
61	K795	1848	1841-1850	1
62	K944	1925	1921-1930	2
63	K244	1944	1941-1950	4
64	K738	1935	1931-1940	2
65	K592	1912	1911-1920	1
66	S594	1929	1921-1930	7
67	R650	1928	1921-1930	7
68	S320	1989	1981-1990	3
69	R104	1874	1871-1880	4
70	L234	1948	1941-1950	4
71	Q825	1648	1641-1650	1
72	M557	1802	1801-1810	1
73	R980	1637	1631-1640	1
74	P545	1899	1891-1900	1
75	E134	1968	1961-1970	1
76	S219	1954	1951-1960	3
77	L583	1886	1881-1890	2
78	Q486	1735	1731-1740	4
79	N476	1775	1771-1780	5
80	K536	1927	1921-1930	2
81	R532	1983	1981-1990	2
82	R356	1896	1891-1900	20
83	E233	2011	2011-2020	1
84	K472	1936	1931-1940	6
85	L736	1939	1931-1940	1
86	L375	1883	1881-1890	6
87	S302	1987	1981-1990	8
88	M685	1848	1841-1850	1
89	L332	1923	1921-1930	1
90	R188	1985	1981-1990	8
91	L356	1839	1831-1840	1
92	Q366	1704	1701-1710	4
93	S101	1708	1701-1710	1
94	K946	1936	1931-1940	1
95	R184	2000	1991-2000	2
96	E130	1998	1991-2000	1
97	R198	1896	1891-1900	2
98	S303	1979	1971-1980	4
99	R796	1874	1871-1880	3
100	Q369	1687	1681-1690	3
101	M894	1829	1821-1830	1
102	L443	1859	1851-1860	4
103	K599	1957	1951-1960	1
104	S696	1972	1971-1980	5
105	M269	1857	1851-1860	5
106	K532	1922	1921-1930	7
107	R186	1990	1981-1990	52
108	N963	1755	1751-1760	1
109	S529	1955	1951-1960	1
110	L842	1874	1871-1880	2
111	K352	1936	1931-1940	3
112	R885	1959	1951-1960	2
113	L988	1879	1871-1880	3
114	L696	1956	1951-1960	2
115	M232	1877	1871-1880	7
116	E221	1745	1741-1750	1
117	S316	1975	1971-1980	12
118	L848	1860	1851-1860	2
119	P644	1921	1921-1930	4
120	S135	1850	1841-1850	2
121	R764	1982	1981-1990	8
122	K254	1901	1901-1910	1
123	Q636	1664	1661-1670	1
124	Q367	1715	1711-1720	3
125	S794	1885	1881-1890	5
126	R857	1947	1941-1950	7
127	E119	2004	2001-2010	7
128	R005	1970	1961-1970	2
129	K957	1900	1891-1900	1
130	N684	1751	1751-1760	8
131	K898	1938	1931-1940	3
132	R026	1639	1631-1640	2
133	M527	1802	1801-1810	1
134	K429	1913	1911-1920	4
135	L289	1934	1931-1940	1
136	R385	1669	1661-1670	1
137	L376	1888	1881-1890	18
138	L879	1867	1861-1870	1
139	P342	1963	1961-1970	1
140	N697	1755	1751-1760	1
141	S522	1991	1991-2000	1
142	R366	1673	1671-1680	4
143	K243	1944	1941-1950	2
144	K225	1906	1901-1910	1
145	R023	1974	1971-1980	4
146	R603	1863	1861-1870	5
147	K496	1914	1911-1920	10
148	S099	1644	1641-1650	1
149	S658	1937	1931-1940	2
150	M375	1841	1841-1850	1
151	R009	1970	1961-1970	4
152	L644	1945	1941-1950	1
153	K942	1946	1941-1950	3
154	S368	1942	1941-1950	15
155	R120	1990	1981-1990	1
156	M848	1832	1831-1840	1
157	S299	1985	1981-1990	7
158	M656	1831	1831-1840	1
159	M744	1847	1841-1850	5
160	L328	1911	1911-1920	1
161	S173	1869	1861-1870	6
162	L824	1950	1941-1950	5
163	L544	1867	1861-1870	3
164	P479	1911	1911-1920	1
165	R097	2003	2001-2010	2
166	R539	1982	1981-1990	5
167	M777	1866	1861-1870	3
168	Q322	1763	1761-1770	2
169	S738	1876	1871-1880	1
170	E170	2012	2011-2020	4
171	L876	1945	1941-1950	8
172	K425	1940	1931-1940	1
173	M257	1868	1861-1870	2
174	K952	1936	1931-1940	1
175	M353	1833	1831-1840	1
176	M399	1823	1821-1830	14
177	N935	1763	1761-1770	2
178	K327	1892	1891-1900	1
179	Q356	1676	1671-1680	1
180	S034	1857	1851-1860	2
181	Q293	1762	1761-1770	1
182	L692	1958	1951-1960	2
183	E040	1979	1971-1980	7
184	K654	1910	1901-1910	2
185	R452	1976	1971-1980	1
186	E273	2001	2001-2010	3
187	N955	1734	1731-1740	4
188	R951	1637	1631-1640	3
189	Q767	1630	1621-1630	1
190	S012	1974	1971-1980	1
191	Q349	1685	1681-1690	1
192	E018	1976	1971-1980	1
193	L969	1828	1821-1830	2
194	K672	1936	1931-1940	8
195	K854	1878	1871-1880	2
196	S814	1890	1881-1890	3
197	M665	1839	1831-1840	2
198	K455	1907	1901-1910	1
199	S104	1703	1701-1710	1
200	K529	1922	1921-1930	1
201	R795	1975	1971-1980	12
202	E083	1988	1981-1990	1
203	L523	1897	1891-1900	1
204	S313	1982	1981-1990	4
205	L887	1872	1871-1880	1
206	L543	1871	1871-1880	3
207	M892	1864	1861-1870	2
208	S628	1826	1821-1830	2
209	E190	1968	1961-1970	4
210	E030	1991	1991-2000	2
211	R985	1896	1891-1900	3
212	Q981	2002	2001-2010	1
213	L459	1883	1881-1890	3
214	R601	1917	1911-1920	1
215	M768	1851	1851-1860	1
216	K246	1932	1931-1940	2
217	S230	1952	1951-1960	3
218	S251	1962	1961-1970	2
219	E229	1946	1941-1950	14
220	S191	1989	1981-1990	8
221	M567	1789	1781-1790	3
222	Q384	1675	1671-1680	2
223	L986	1877	1871-1880	1
224	S178	1925	1921-1930	1
225	Q267	1770	1761-1770	1
226	E024	1862	1861-1870	1
227	K488	1944	1941-1950	1
228	K639	1890	1881-1890	2
229	R763	1985	1981-1990	1
230	R402	1697	1691-1700	2
231	P283	1728	1721-1730	1
232	S793	1883	1881-1890	1
233	S386	1981	1981-1990	14
234	S544	1945	1941-1950	8
235	R079	1994	1991-2000	21
236	M289	1874	1871-1880	2
237	S880	1715	1711-1720	2
238	P954	1957	1951-1960	1
239	R248	1957	1951-1960	6
240	Z157	1876	1871-1880	2
241	K863	1890	1881-1890	5
242	K955	1936	1931-1940	1
243	Z133	1852	1851-1860	3
244	K596	1953	1951-1960	2
245	R025	1988	1981-1990	7
246	R818	1987	1981-1990	2
247	E263	2003	2001-2010	6
248	R862	1637	1631-1640	2
249	S021	1903	1901-1910	7
250	R526	1947	1941-1950	2
251	K528	1922	1921-1930	1
252	M924	1837	1831-1840	2
253	R443	1935	1931-1940	16
254	R223	1675	1671-1680	1
255	R822	1959	1951-1960	5
256	R300	1682	1681-1690	1
257	Q477	1719	1711-1720	2
258	K895	1941	1941-1950	1
259	K235	1920	1911-1920	1
260	N994	1739	1731-1740	2
261	M252	1872	1871-1880	3
262	N976	1756	1751-1760	2
263	M723	1869	1861-1870	8
264	L782	1907	1901-1910	5
265	L843	1874	1871-1880	3
266	K542	1924	1921-1930	2
267	S136	1846	1841-1850	2
268	Q298	1727	1721-1730	1
269	S811	1885	1881-1890	2
270	R670	1980	1971-1980	21
271	L236	1928	1921-1930	2
272	P938	1836	1831-1840	1
273	L552	1883	1881-1890	1
274	K485	1895	1891-1900	3
275	N292	1788	1781-1790	2
276	N478	1775	1771-1780	3
277	R004	2002	2001-2010	5
278	S175	1738	1731-1740	1
279	S141	1850	1841-1850	5
280	R464	1965	1961-1970	10
281	K533	1922	1921-1930	1
282	E136	1849	1841-1850	1
283	R812	1965	1961-1970	7
284	L465	1885	1881-1890	2
285	R607	1938	1931-1940	1
286	S694	1988	1981-1990	1
287	N566	1761	1761-1770	1
288	L626	1938	1931-1940	2
289	Q547	1657	1651-1660	3
290	K933	1945	1941-1950	2
291	E118	2000	1991-2000	5
292	R065	1979	1971-1980	1
293	K799	1848	1841-1850	4
294	R096	2003	2001-2010	4
295	Q677	1621	1621-1630	1
296	S435	1930	1921-1930	1
297	Q299	1737	1731-1740	2
298	S204	1939	1931-1940	4
299	N385	1776	1771-1780	1
300	S716	1923	1921-1930	10
301	E099	1999	1991-2000	1
302	R522	1960	1951-1960	17
303	R048	1987	1981-1990	2
304	S997	1963	1961-1970	3
305	K348	1934	1931-1940	5
306	R873	1974	1971-1980	2
307	M988	1839	1831-1840	2
308	R307	1682	1681-1690	3
309	L688	1924	1921-1930	1
310	M949	1810	1801-1810	2
311	P666	1944	1941-1950	2
312	Q482	1774	1771-1780	1
313	L348	1889	1881-1890	1
314	R674	1985	1981-1990	3
315	L892	1843	1841-1850	1
316	M724	1869	1861-1870	7
317	L744	1930	1921-1930	3
318	R754	1727	1721-1730	1
319	K669	1936	1931-1940	11
320	S364	1958	1951-1960	6
321	R448	1994	1991-2000	2
322	R325	1682	1681-1690	4
323	Q782	1625	1621-1630	1
324	M969	1869	1861-1870	5
325	K936	1901	1901-1910	2
326	K476	1883	1881-1890	2
327	R327	1682	1681-1690	5
328	R848	1885	1881-1890	1
329	S727	1923	1921-1930	1
330	R177	1978	1971-1980	2
331	R171	1854	1851-1860	3
332	R604	1890	1881-1890	4
333	K563	1944	1941-1950	4
334	R846	1963	1961-1970	5
335	R230	1983	1981-1990	12
336	R649	1922	1921-1930	2
337	S031	1857	1851-1860	2
338	K926	1937	1931-1940	2
339	R303	1682	1681-1690	2
340	K884	1951	1951-1960	4
341	S980	1887	1881-1890	3
342	K454	1907	1901-1910	3
343	M933	1835	1831-1840	2
344	S552	1976	1971-1980	2
345	N725	1747	1741-1750	2
346	S040	1949	1941-1950	2
347	S994	1964	1961-1970	1
348	Q833	1665	1661-1670	1
349	S139	1845	1841-1850	6
350	L749	1949	1941-1950	1
351	R313	1682	1681-1690	2
352	P639	1909	1901-1910	1
353	Q766	1655	1651-1660	1
354	M852	1832	1831-1840	2
355	Q658	1691	1691-1700	9
356	R321	1682	1681-1690	1
357	M398	1823	1821-1830	9
358	N593	1761	1761-1770	5
359	K435	1918	1911-1920	4
360	N766	1735	1731-1740	1
361	N888	1722	1721-1730	2
362	R816	1953	1951-1960	8
363	K763	1913	1911-1920	10
364	M679	1813	1811-1820	3
365	R524	1886	1881-1890	12
366	Q934	1654	1651-1660	3
367	S326	1995	1991-2000	1
368	S190	1987	1981-1990	21
369	N485	1773	1771-1780	6
370	Q784	1635	1631-1640	6
371	S754	1953	1951-1960	8
372	R073	2005	2001-2010	5
373	S429	1927	1921-1930	7
374	L494	1889	1881-1890	3
375	S237	1656	1651-1660	1
376	M895	1829	1821-1830	1
377	L759	1964	1961-1970	1
378	L834	1848	1841-1850	6
379	K444	1922	1921-1930	4
380	R727	1987	1981-1990	13
381	N972	1756	1751-1760	1
382	R535	1961	1961-1970	1
383	M876	1842	1841-1850	12
384	S280	1637	1631-1640	2
385	L639	1936	1931-1940	2
386	P737	1960	1951-1960	1
387	S790	1852	1851-1860	7
388	N642	1755	1751-1760	3
389	E064	2006	2001-2010	49
390	S331	1992	1991-2000	4
391	L825	1952	1951-1960	1
392	Q545	1684	1681-1690	1
393	S744	1594	1591-1600	1
394	Q879	1612	1611-1620	1
395	L878	1855	1851-1860	1
396	L933	1832	1831-1840	1
397	L972	1835	1831-1840	1
398	S797	1881	1881-1890	1
399	M865	1840	1831-1840	3
400	N454	1771	1771-1780	1
401	N925	1782	1781-1790	2
402	Q685	1624	1621-1630	1
403	M262	1863	1861-1870	2
404	S991	1888	1881-1890	3
405	S343	1951	1951-1960	3
406	S352	1865	1861-1870	5
407	E163	2012	2011-2020	3
408	L684	1945	1941-1950	4
409	R837	1864	1861-1870	13
410	R044	1997	1991-2000	16
411	S391	1943	1941-1950	3
412	L267	1936	1931-1940	4
413	R309	1682	1681-1690	3
414	R814	1961	1961-1970	6
415	M622	1789	1781-1790	1
416	K297	1895	1891-1900	3
417	S538	1955	1951-1960	2
418	L345	1919	1911-1920	3
419	N297	1788	1781-1790	2
420	L977	1839	1831-1840	1
421	L452	1927	1921-1930	1
422	N277	1782	1781-1790	2
423	S365	1879	1871-1880	1
424	R927	1893	1891-1900	1
425	R534	1975	1971-1980	2
426	M734	1857	1851-1860	2
427	M676	1811	1811-1820	7
428	R898	1903	1901-1910	2
429	R938	1928	1921-1930	6
430	L369	1902	1901-1910	1
431	L386	1920	1911-1920	11
432	K676	1948	1941-1950	6
433	R546	1955	1951-1960	5
434	R952	1637	1631-1640	2
435	Z132	1850	1841-1850	2
436	N525	1762	1761-1770	3
437	P769	1963	1961-1970	1
438	S142	1845	1841-1850	2
439	R122	2008	2001-2010	2
440	S602	1948	1941-1950	5
441	Q328	1713	1711-1720	2
442	L325	1921	1921-1930	2
443	M888	1867	1861-1870	5
444	E104	2002	2001-2010	16
445	L224	1946	1941-1950	6
446	M749	1843	1841-1850	1
447	L882	1869	1861-1870	7
448	M885	1837	1831-1840	3
449	N228	1835	1831-1840	7
450	S206	1935	1931-1940	1
451	S246	1993	1991-2000	6
452	S293	1945	1941-1950	3
453	M694	1829	1821-1830	1
454	K232	1912	1911-1920	2
455	M244	1872	1871-1880	1
456	R224	1675	1671-1680	2
457	K547	1939	1931-1940	1
458	S536	1951	1951-1960	2
459	K557	1944	1941-1950	2
460	L677	1935	1931-1940	7
461	Q277	1777	1771-1780	1
462	L935	1833	1831-1840	1
463	Q773	1636	1631-1640	1
464	R777	1874	1871-1880	1
465	M952	1810	1801-1810	1
466	P682	1966	1961-1970	1
467	E044	1983	1981-1990	2
468	L259	1941	1941-1950	6
469	R190	1899	1891-1900	1
470	L374	1883	1881-1890	2
471	K775	1816	1811-1820	1
472	R141	2000	1991-2000	1
473	M758	1844	1841-1850	1
474	K299	1928	1921-1930	2
475	M828	1834	1831-1840	1
476	S007	1693	1691-1700	1
477	K338	1949	1941-1950	8
478	L335	1933	1931-1940	1
479	M727	1845	1841-1850	3
480	S215	1963	1961-1970	3
481	Q527	1686	1681-1690	6
482	L525	1899	1891-1900	1
483	K534	1922	1921-1930	1
484	S172	1868	1861-1870	1
485	K667	1935	1931-1940	10
486	K522	1946	1941-1950	1
487	K766	1926	1921-1930	9
488	L588	1893	1891-1900	1
489	L273	1929	1921-1930	5
490	S188	1985	1981-1990	3
491	E178	2011	2011-2020	15
492	N555	1763	1761-1770	1
493	S397	1843	1841-1850	44
494	R077	2005	2001-2010	2
495	P326	1967	1961-1970	1
496	M349	1837	1831-1840	2
497	R675	1992	1991-2000	1
498	S701	1998	1991-2000	2
499	R939	1954	1951-1960	2
500	R250	1667	1661-1670	1
501	P849	1846	1841-1850	1
502	Q499	1743	1741-1750	1
503	K484	1895	1891-1900	3
504	Q725	1658	1651-1660	20
505	R746	1963	1961-1970	1
506	R929	1894	1891-1900	1
507	L526	1899	1891-1900	2
508	E162	2008	2001-2010	3
509	L849	1836	1831-1840	4
510	R187	2009	2001-2010	1
511	S006	1679	1671-1680	1
512	S815	1887	1881-1890	2
513	K822	1848	1841-1850	2
514	K638	1883	1881-1890	3
515	R091	2006	2001-2010	2
516	E186	2012	2011-2020	2
517	R463	1966	1961-1970	3
518	K772	1942	1941-1950	7
519	R584	1948	1941-1950	2
520	K823	1848	1841-1850	2
521	S665	1840	1831-1840	4
522	M669	1835	1831-1840	3
523	K393	1907	1901-1910	1
524	S872	1937	1931-1940	4
525	K586	1957	1951-1960	2
526	R252	1948	1941-1950	9
527	K555	1938	1931-1940	8
528	M228	1876	1871-1880	2
529	L398	1937	1931-1940	10
530	Q929	1691	1691-1700	3
531	S264	1798	1791-1800	1
532	R635	1881	1881-1890	2
533	K756	1866	1861-1870	6
534	R031	2001	2001-2010	2
535	S308	1987	1981-1990	3
536	L754	1955	1951-1960	5
537	L488	1885	1881-1890	8
538	L643	1932	1931-1940	3
539	S196	1603	1601-1610	1
540	L862	1848	1841-1850	6
541	M948	1803	1801-1810	6
542	R949	1639	1631-1640	2
543	R257	1990	1981-1990	1
544	S002	1951	1951-1960	3
545	M898	1854	1851-1860	1
546	R928	1895	1891-1900	1
547	K598	1955	1951-1960	7
548	M297	1854	1851-1860	5
549	R135	1993	1991-2000	6
550	E116	1975	1971-1980	4
551	R222	1675	1671-1680	4
552	R322	1682	1681-1690	1
553	S297	1740	1731-1740	1
554	M239	1874	1871-1880	4
555	R320	1682	1681-1690	2
556	M827	1833	1831-1840	1
557	S336	1847	1841-1850	1
558	L274	1948	1941-1950	1
559	R739	1924	1921-1930	1
560	R312	1682	1681-1690	1
561	K384	1945	1941-1950	1
562	E005	1981	1981-1990	1
563	R492	1845	1841-1850	1
564	P325	1967	1961-1970	1
565	Q296	1762	1761-1770	1
566	Z158	1878	1871-1880	5
567	E055	2009	2001-2010	4
568	R507	1877	1871-1880	20
569	S217	1931	1931-1940	7
570	R389	1671	1671-1680	1
571	M666	1831	1831-1840	4
572	S118	1846	1841-1850	1
573	R032	2001	2001-2010	1
574	N892	1770	1761-1770	1
575	L456	1880	1871-1880	9
576	M254	1869	1861-1870	2
577	L788	1949	1941-1950	1
578	S165	2006	2001-2010	5
579	R442	1966	1961-1970	3
580	P344	1963	1961-1970	1
581	R783	1844	1841-1850	3
582	S731	2002	2001-2010	6
583	K886	1904	1901-1910	3
584	Q358	1706	1701-1710	2
585	Q498	1779	1771-1780	1
586	M868	1848	1841-1850	8
587	P362	1957	1951-1960	1
588	L774	1935	1931-1940	4
589	N823	1732	1731-1740	3
590	Q424	1671	1671-1680	13
591	L952	1907	1901-1910	4
592	M957	1855	1851-1860	2
593	Q487	1782	1781-1790	1
594	E256	1995	1991-2000	3
595	R062	1996	1991-2000	8
596	M995	1825	1821-1830	1
597	N865	1724	1721-1730	3
598	N328	1788	1781-1790	6
599	P698	1952	1951-1960	1
600	L895	1853	1851-1860	3
601	K223	1902	1901-1910	1
602	L463	1884	1881-1890	2
603	R561	1894	1891-1900	5
604	R606	1938	1931-1940	3
605	L783	1907	1901-1910	1
606	Q733	1681	1681-1690	1
607	K574	1954	1951-1960	1
608	E036	1983	1981-1990	7
609	K744	1918	1911-1920	2
610	E006	1981	1981-1990	4
611	P756	1920	1911-1920	1
612	M946	1803	1801-1810	3
613	S389	1930	1921-1930	8
614	S208	1982	1981-1990	1
615	Q463	1744	1741-1750	1
616	R521	1952	1951-1960	2
617	S098	1638	1631-1640	4
618	Q554	1736	1731-1740	2
619	S221	1963	1961-1970	3
620	K546	1938	1931-1940	3
621	R484	1837	1831-1840	6
622	M989	1839	1831-1840	2
623	S406	1845	1841-1850	64
624	L396	1899	1891-1900	1
625	R770	1988	1981-1990	1
626	M422	1823	1821-1830	12
627	L434	1885	1881-1890	1
628	N959	1742	1741-1750	7
629	M556	1799	1791-1800	1
630	R261	1976	1971-1980	5
631	M238	1874	1871-1880	5
632	S394	1967	1961-1970	1
633	K543	1949	1941-1950	1
634	E277	1961	1961-1970	1
635	R679	1971	1971-1980	1
636	S148	1846	1841-1850	1
637	R864	1961	1961-1970	4
638	Q938	1684	1681-1690	1
639	R904	1909	1901-1910	1
640	L575	1914	1911-1920	1
641	S566	1976	1971-1980	9
642	L257	1944	1941-1950	5
643	S383	1955	1951-1960	1
644	R869	1980	1971-1980	6
645	N988	1732	1731-1740	2
646	S203	1929	1921-1930	3
647	R045	2004	2001-2010	1
648	N699	1755	1751-1760	1
649	R697	1959	1951-1960	3
650	R738	1863	1861-1870	1
651	M445	1846	1841-1850	9
652	S224	1946	1941-1950	4
653	N796	1735	1731-1740	1
654	L593	1891	1891-1900	3
655	S187	1984	1981-1990	1
656	S398	1928	1921-1930	1
657	Q726	1656	1651-1660	3
658	S210	1956	1951-1960	2
659	L323	1931	1931-1940	1
660	L483	1921	1921-1930	2
661	E166	1955	1951-1960	6
662	S382	1947	1941-1950	1
663	R414	1658	1651-1660	2
664	R803	1923	1921-1930	1
665	S300	1986	1981-1990	19
666	L746	1912	1911-1920	1
667	P689	1845	1841-1850	1
668	Q628	1696	1691-1700	2
669	E132	2000	1991-2000	1
670	P327	1942	1941-1950	1
671	M633	1845	1841-1850	4
672	R326	1682	1681-1690	1
673	Q829	1654	1651-1660	1
674	M237	1873	1871-1880	4
675	R150	1986	1981-1990	4
676	R858	1960	1951-1960	1
677	L987	1879	1871-1880	10
678	S987	1937	1931-1940	2
679	K968	1956	1951-1960	1
680	R086	2007	2001-2010	1
681	K987	1859	1851-1860	6
682	E061	1971	1971-1980	1
683	M863	1872	1871-1880	1
684	E255	2013	2011-2020	1
685	K389	1934	1931-1940	1
686	S334	1840	1831-1840	1
687	S873	1861	1861-1870	1
688	R242	2009	2001-2010	6
689	R669	1989	1981-1990	2
690	R583	1973	1971-1980	1
691	L379	1890	1881-1890	2
692	P253	1719	1711-1720	2
693	P349	1731	1731-1740	1
694	N953	1751	1751-1760	2
695	N635	1762	1761-1770	1
696	K855	1878	1871-1880	2
697	R955	1926	1921-1930	2
698	K935	1896	1891-1900	1
699	N687	1751	1751-1760	5
700	M535	1801	1801-1810	1
701	P774	1898	1891-1900	1
702	K283	1939	1931-1940	3
703	M866	1842	1841-1850	1
704	R797	1994	1991-2000	1
705	R886	1961	1961-1970	1
706	S726	1923	1921-1930	2
707	K826	1940	1931-1940	1
708	Q654	1630	1621-1630	1
709	L835	1833	1831-1840	5
710	R807	1969	1961-1970	2
711	R093	1997	1991-2000	10
712	K545	1913	1911-1920	3
713	Q735	1672	1671-1680	2
714	R759	1985	1981-1990	8
715	R156	2008	2001-2010	1
716	Q334	1713	1711-1720	1
717	E145	1918	1911-1920	1
718	N377	1780	1771-1780	2
719	S983	1932	1931-1940	32
720	R196	1990	1981-1990	4
721	S702	1993	1991-2000	10
722	S787	1797	1791-1800	1
723	R983	1639	1631-1640	2
724	R653	1558	1551-1560	1
725	K797	1848	1841-1850	2
726	K366	1929	1921-1930	2
727	K862	1890	1881-1890	1
728	R399	1630	1621-1630	1
729	R726	1856	1851-1860	2
730	K234	1918	1911-1920	1
731	R374	1664	1661-1670	1
732	N965	1759	1751-1760	1
733	R598	1887	1881-1890	3
734	K657	1910	1901-1910	3
735	K499	1944	1941-1950	1
736	R745	1963	1961-1970	3
737	S292	1922	1921-1930	2
738	S681	1929	1921-1930	2
739	R214	2008	2001-2010	13
740	L673	1929	1921-1930	8
741	M573	1794	1791-1800	2
742	L278	1963	1961-1970	6
743	N945	1731	1731-1740	1
744	Z100	1899	1891-1900	1
745	S295	1945	1941-1950	1
746	K925	1935	1931-1940	3
747	R833	1865	1861-1870	4
748	Q633	1662	1661-1670	1
749	S354	1857	1851-1860	3
750	P256	1719	1711-1720	1
751	E072	1986	1981-1990	5
752	S137	1850	1841-1850	1
753	L349	1891	1891-1900	1
754	R436	1967	1961-1970	4
755	N924	1782	1781-1790	9
756	N323	1787	1781-1790	3
757	K548	1939	1931-1940	4
758	K988	1859	1851-1860	3
759	L352	1907	1901-1910	1
760	Q323	1741	1741-1750	1
761	L963	1838	1831-1840	3
762	R213	1986	1981-1990	1
763	S990	1884	1881-1890	3
764	E056	2011	2011-2020	11
765	S250	1990	1981-1990	3
766	L446	1945	1941-1950	2
767	R785	1852	1851-1860	3
768	M534	1801	1801-1810	5
769	E260	2013	2011-2020	4
770	Z139	1857	1851-1860	3
771	L792	1926	1921-1930	4
772	S232	1979	1971-1980	4
773	K849	1863	1861-1870	6
774	P353	1936	1931-1940	2
775	K984	1916	1911-1920	6
776	R323	1682	1681-1690	3
777	R061	1980	1971-1980	6
778	L383	1921	1921-1930	4
779	E187	1982	1981-1990	9
780	S301	1987	1981-1990	16
781	N656	1758	1751-1760	1
782	S671	1924	1921-1930	5
783	L693	1958	1951-1960	7
784	Q743	1636	1631-1640	5
785	K585	1938	1931-1940	3
786	N353	1781	1781-1790	1
787	R063	1964	1961-1970	6
788	P675	1868	1861-1870	3
789	M853	1869	1861-1870	3
790	M223	1873	1871-1880	9
791	N887	1734	1731-1740	1
792	N529	1738	1731-1740	1
793	R015	1948	1941-1950	10
794	N469	1778	1771-1780	1
795	S622	1831	1831-1840	1
796	L679	1936	1931-1940	2
797	R907	1934	1931-1940	4
798	L827	1864	1861-1870	1
799	R239	1983	1981-1990	7
800	Q557	1740	1731-1740	2
801	L875	1945	1941-1950	10
802	K367	1936	1931-1940	4
803	K774	1942	1941-1950	3
804	R234	1696	1691-1700	1
805	N527	1774	1771-1780	3
806	L564	1916	1911-1920	1
807	L546	1910	1901-1910	1
808	M447	1809	1801-1810	3
809	N826	1755	1751-1760	1
810	K487	1903	1901-1910	3
811	S739	1862	1861-1870	20
812	R151	2007	2001-2010	1
813	S850	1961	1961-1970	3
814	Q991	1986	1981-1990	5
815	R209	2006	2001-2010	1
816	R828	1984	1981-1990	8
817	R460	1965	1961-1970	2
818	E087	1984	1981-1990	2
819	L636	1934	1931-1940	2
820	L333	1923	1921-1930	3
821	P363	1957	1951-1960	1
822	L635	1938	1931-1940	5
823	Z149	1870	1861-1870	2
824	K833	1848	1841-1850	4
825	L745	1912	1911-1920	2
826	L989	1879	1871-1880	6
827	K635	1889	1881-1890	1
828	N293	1788	1781-1790	1
829	N265	1836	1831-1840	2
830	Q254	1771	1771-1780	1
831	K685	1920	1911-1920	1
832	P634	1931	1931-1940	1
833	R545	1961	1961-1970	7
834	Q922	1634	1631-1640	1
835	M959	1855	1851-1860	3
836	R455	1986	1981-1990	12
837	N376	1780	1771-1780	10
838	Q687	1624	1621-1630	5
839	N944	1731	1731-1740	1
840	S520	1950	1941-1950	14
841	E113	2002	2001-2010	1
842	M424	1823	1821-1830	8
843	K249	1883	1881-1890	2
844	K845	1863	1861-1870	6
845	R451	1987	1981-1990	12
846	K462	1910	1901-1910	1
847	R573	1975	1971-1980	1
848	R766	1947	1941-1950	9
849	Q479	1774	1771-1780	2
850	R369	1663	1661-1670	3
851	M336	1840	1831-1840	2
852	Q529	1623	1621-1630	5
853	K363	1922	1921-1930	3
854	L296	1954	1951-1960	10
855	M725	1836	1831-1840	2
856	S657	1836	1831-1840	4
857	R153	2001	2001-2010	2
858	R557	1982	1981-1990	4
859	Q295	1762	1761-1770	1
860	R488	1841	1841-1850	4
861	K342	1947	1941-1950	11
862	R110	1894	1891-1900	2
863	R081	1999	1991-2000	9
864	R805	1998	1991-2000	4
865	K597	1953	1951-1960	1
866	R720	1990	1981-1990	1
867	R375	1669	1661-1670	3
868	L453	1951	1951-1960	11
869	Q968	1701	1701-1710	3
870	S317	1987	1981-1990	14
871	S667	1881	1881-1890	4
872	R458	1968	1961-1970	6
873	L832	1859	1851-1860	1
874	L752	1949	1941-1950	1
875	K453	1905	1901-1910	2
876	M953	1810	1801-1810	1
877	S663	1835	1831-1840	1
878	R685	1845	1841-1850	5
879	N897	1785	1781-1790	1
880	P343	1963	1961-1970	1
881	E219	1728	1721-1730	1
882	M574	1791	1791-1800	1
883	K467	1913	1911-1920	1
884	L439	1944	1941-1950	9
885	N268	1802	1801-1810	4
886	S578	1979	1971-1980	1
887	M287	1851	1851-1860	1
888	R743	1921	1921-1930	1
889	L442	1859	1851-1860	6
890	K938	1939	1931-1940	3
891	P557	1872	1871-1880	4
892	N776	1732	1731-1740	5
893	R981	1637	1631-1640	2
894	N655	1761	1761-1770	1
895	K463	1911	1911-1920	2
896	K554	1936	1931-1940	5
897	S355	1870	1861-1870	3
898	L454	1951	1951-1960	4
899	R049	2004	2001-2010	1
900	L678	1935	1931-1940	3
901	R480	1833	1831-1840	7
902	K837	1860	1851-1860	1
903	N343	1784	1781-1790	3
904	M655	1834	1831-1840	2
905	N294	1788	1781-1790	1
906	K567	1900	1891-1900	1
907	R160	1925	1921-1930	7
908	K583	1948	1941-1950	1
909	N464	1775	1771-1780	2
910	Q769	1654	1651-1660	1
911	M236	1873	1871-1880	6
912	N338	1784	1781-1790	2
913	S404	1592	1591-1600	5
914	R678	1791	1791-1800	3
915	N832	1729	1721-1730	5
916	N742	1738	1731-1740	1
917	M869	1848	1841-1850	3
918	Z148	1868	1861-1870	2
919	R333	1682	1681-1690	2
920	R066	1978	1971-1980	6
921	N483	1770	1761-1770	2
922	R817	1988	1981-1990	2
923	R465	1963	1961-1970	1
924	N693	1751	1751-1760	6
925	M743	1863	1861-1870	2
926	N594	1761	1761-1770	8
927	S205	1959	1951-1960	8
928	R286	1731	1731-1740	2
929	R305	1638	1631-1640	1
930	N844	1736	1731-1740	3
931	M537	1798	1791-1800	1
932	E236	1668	1661-1670	1
933	R319	1682	1681-1690	4
934	L683	1934	1931-1940	1
935	Q442	1698	1691-1700	1
936	S315	1955	1951-1960	1
937	S189	1986	1981-1990	7
938	R143	1997	1991-2000	1
939	R205	1975	1971-1980	4
940	R808	1972	1971-1980	4
941	S346	1939	1931-1940	2
942	R136	2008	2001-2010	1
943	L836	1876	1871-1880	3
944	R115	2006	2001-2010	2
945	K852	1878	1871-1880	3
946	S995	1960	1951-1960	1
947	S392	1812	1811-1820	6
948	N472	1778	1771-1780	1
949	R433	1967	1961-1970	4
950	E211	1676	1671-1680	1
951	R437	1964	1961-1970	10
952	N276	1782	1781-1790	1
953	S125	1959	1951-1960	19
954	R725	1986	1981-1990	1
955	Q657	1691	1691-1700	1
956	K853	1878	1871-1880	2
957	R108	1883	1881-1890	2
958	L256	1908	1901-1910	4
959	Q539	1684	1681-1690	1
960	M263	1863	1861-1870	4
961	R806	2008	2001-2010	7
962	K623	1959	1951-1960	2
963	K782	1931	1931-1940	1
964	R217	2008	2001-2010	3
965	S539	1983	1981-1990	2
966	S171	1863	1861-1870	3
967	M697	1797	1791-1800	4
968	L579	1926	1921-1930	3
969	L485	1884	1881-1890	3
970	L277	1963	1961-1970	4
971	M359	1829	1821-1830	2
972	R514	1929	1921-1930	3
973	R716	1843	1841-1850	2
974	R810	1960	1951-1960	2
975	K527	1922	1921-1930	1
976	S324	1960	1951-1960	2
977	P456	1945	1941-1950	1
978	L775	1942	1941-1950	3
979	R331	1682	1681-1690	1
980	M728	1845	1841-1850	3
981	R445	1846	1841-1850	2
982	Q359	1694	1691-1700	3
983	R299	1977	1971-1980	28
984	L445	1945	1941-1950	2
985	K479	1891	1891-1900	1
986	R304	1682	1681-1690	4
987	R677	1789	1781-1790	2
988	M677	1812	1811-1820	2
989	K964	1954	1951-1960	1
990	K929	1939	1931-1940	1
991	M367	1826	1821-1830	1
992	R479	1832	1831-1840	3
993	R181	1991	1991-2000	27
994	E080	1851	1851-1860	1
995	Q468	1744	1741-1750	1
996	K894	1936	1931-1940	2
997	R556	1965	1961-1970	1
998	N285	1788	1781-1790	4
999	S981	1888	1881-1890	2
1000	N748	1757	1751-1760	2
1001	M365	1831	1831-1840	3
1002	R047	2001	2001-2010	3
1003	R872	1967	1961-1970	4
1004	R449	1950	1941-1950	1
1005	R609	1892	1891-1900	3
1006	K577	1947	1941-1950	4
1007	S669	1948	1941-1950	3
1008	S179	1979	1971-1980	2
1009	K843	1935	1931-1940	1
1010	R016	1962	1961-1970	10
1011	K696	1927	1921-1930	1
1012	M829	1833	1831-1840	2
1013	N256	1829	1821-1830	1
1014	M985	1845	1841-1850	1
1015	K233	1914	1911-1920	2
1016	R441	1966	1961-1970	5
1017	L433	1882	1881-1890	3
1018	L784	1908	1901-1910	2
1019	R947	1637	1631-1640	2
1020	K834	1848	1841-1850	1
1021	K768	1926	1921-1930	8
1022	R860	1956	1951-1960	4
1023	K726	1932	1931-1940	3
1024	S268	1965	1961-1970	1
1025	R560	1922	1921-1930	4
1026	K538	1913	1911-1920	1
1027	M459	1814	1811-1820	1
1028	S516	1955	1951-1960	4
1029	L565	1938	1931-1940	1
1030	Q453	1767	1761-1770	4
1031	S598	1994	1991-2000	2
1032	N849	1745	1741-1750	1
1033	R641	1914	1911-1920	1
1034	K474	1940	1931-1940	2
1035	K273	1936	1931-1940	1
1036	S655	1937	1931-1940	4
1037	L462	1883	1881-1890	1
1038	N688	1751	1751-1760	6
1039	N794	1736	1731-1740	1
1040	S698	1992	1991-2000	20
1041	L359	1907	1901-1910	2
1042	R683	1842	1841-1850	3
1043	S164	1846	1841-1850	3
1044	L284	1912	1911-1920	2
1045	R530	1977	1971-1980	7
1046	R088	1998	1991-2000	6
1047	S567	1973	1971-1980	2
1048	L642	1936	1931-1940	2
1049	K924	1934	1931-1940	2
1050	S270	1735	1731-1740	1
1051	K985	1859	1851-1860	3
1052	P358	1961	1961-1970	1
1053	K434	1918	1911-1920	1
1054	M662	1833	1831-1840	5
1055	P399	1959	1951-1960	3
1056	R362	1663	1661-1670	2
1057	R553	1965	1961-1970	1
1058	R166	2006	2001-2010	4
1059	R979	1650	1641-1650	3
1060	L484	1922	1921-1930	1
1061	K764	1913	1911-1920	1
1062	R112	1892	1891-1900	1
1063	L222	1939	1931-1940	3
1064	M595	1832	1831-1840	22
1065	K868	1896	1891-1900	2
1066	L298	1922	1921-1930	3
1067	E135	1954	1951-1960	3
1068	S527	1946	1941-1950	2
1069	E232	1946	1941-1950	6
1070	M773	1869	1861-1870	1
1071	E126	2012	2011-2020	3
1072	L353	1914	1911-1920	4
1073	K993	1906	1901-1910	2
1074	R155	2002	2001-2010	1
1075	L542	1871	1871-1880	1
1076	L778	1912	1911-1920	6
1077	M692	1886	1881-1890	1
1078	R498	1851	1851-1860	11
1079	M245	1872	1871-1880	2
1080	R109	1886	1881-1890	4
1081	R819	1985	1981-1990	4
1082	S155	1869	1861-1870	5
1083	L287	1913	1911-1920	1
1084	L435	1894	1891-1900	2
1085	R713	1843	1841-1850	1
1086	M334	1864	1861-1870	1
1087	M735	1857	1851-1860	3
1088	K345	1924	1921-1930	2
1089	R270	2005	2001-2010	1
1090	L964	1839	1831-1840	9
1091	R756	1727	1721-1730	1
1092	K362	1937	1931-1940	2
1093	K442	1921	1921-1930	1
1094	S405	1592	1591-1600	5
1095	R490	1843	1841-1850	2
1096	K878	1893	1891-1900	1
1097	E070	1975	1971-1980	3
1098	R363	1663	1661-1670	5
1099	E262	1995	1991-2000	2
1100	M966	1860	1851-1860	2
1101	Q452	1764	1761-1770	1
1102	R829	1836	1831-1840	10
1103	R924	1887	1881-1890	1
1104	5404	1451	1451-1460	1
1105	E235	1641	1641-1650	1
1106	R174	1974	1971-1980	12
1107	K625	1939	1931-1940	5
1108	R666	1971	1971-1980	1
1109	N342	1784	1781-1790	3
1110	R481	1834	1831-1840	8
1111	R438	1967	1961-1970	8
1112	R647	1900	1891-1900	3
1113	L932	1836	1831-1840	1
1114	S551	1976	1971-1980	2
1115	R240	1983	1981-1990	5
1116	R146	2001	2001-2010	4
1117	R686	1845	1841-1850	8
1118	S311	1960	1951-1960	10
1119	R765	1987	1981-1990	14
1120	Q276	1777	1771-1780	1
1121	K674	1943	1941-1950	6
1122	R459	1966	1961-1970	7
1123	N627	1768	1761-1770	1
1124	R285	1630	1621-1630	2
1125	R462	1964	1961-1970	4
1126	M368	1862	1861-1870	3
1127	K786	1926	1921-1930	2
1128	L955	1946	1941-1950	1
1129	K858	1890	1881-1890	3
1130	E264	2001	2001-2010	2
1131	R854	1948	1941-1950	3
1132	E227	2013	2011-2020	1
1133	K526	1922	1921-1930	2
1134	S675	1925	1921-1930	4
1135	S312	1995	1991-2000	7
1136	S090	1642	1641-1650	1
1137	L823	1948	1941-1950	10
1138	N957	1762	1761-1770	1
1139	R781	1843	1841-1850	4
1140	S249	1989	1981-1990	13
1141	L873	1870	1861-1870	1
1142	L847	1860	1851-1860	3
1143	S796	1886	1881-1890	1
1144	M589	1883	1881-1890	3
1145	S839	1869	1861-1870	1
1146	Q275	1739	1731-1740	1
1147	R870	1985	1981-1990	1
1148	E194	1953	1951-1960	3
1149	S999	1972	1971-1980	2
1150	M279	1831	1831-1840	11
1151	L496	1883	1881-1890	4
1152	L246	1946	1941-1950	1
1153	L682	1936	1931-1940	1
1154	M897	1845	1841-1850	1
1155	K464	1912	1911-1920	3
1156	Q289	1759	1751-1760	4
1157	S687	1918	1911-1920	6
1158	Q764	1637	1631-1640	1
1159	N245	1838	1831-1840	2
1160	R774	1668	1661-1670	2
1161	K675	1943	1941-1950	1
1162	E020	1966	1961-1970	4
1163	S840	1867	1861-1870	3
1164	L743	1930	1921-1930	2
1165	R311	1682	1681-1690	1
1166	S306	1956	1951-1960	1
1167	M875	1859	1851-1860	3
1168	E185	1998	1991-2000	3
1169	K999	1899	1891-1900	2
1170	R006	1970	1961-1970	11
1171	R786	1857	1851-1860	1
1172	L294	1945	1941-1950	6
1173	P844	1943	1941-1950	1
1174	R035	1977	1971-1980	3
1175	K275	1948	1941-1950	1
1176	R059	2004	2001-2010	1
1177	E001	1861	1861-1870	1
1178	E085	1976	1971-1980	19
1179	R712	1842	1841-1850	4
1180	K446	1922	1921-1930	2
1181	L585	1887	1881-1890	2
1182	R000	1989	1981-1990	1
1183	M259	1858	1851-1860	2
1184	N569	1761	1761-1770	1
1185	K874	1919	1911-1920	2
1186	S679	1927	1921-1930	3
1187	R183	1950	1941-1950	2
1188	M736	1839	1831-1840	1
1189	K995	1948	1941-1950	4
1190	M268	1856	1851-1860	1
1191	P963	1934	1931-1940	1
1192	R483	1836	1831-1840	2
1193	P282	1723	1721-1730	4
1194	S541	1986	1981-1990	1
1195	E100	1996	1991-2000	1
1196	K992	1948	1941-1950	3
1197	K734	1929	1921-1930	1
1198	K337	1906	1901-1910	3
1199	R755	1727	1721-1730	1
1200	N284	1787	1781-1790	1
1201	S328	1996	1991-2000	1
1202	R547	1972	1971-1980	1
1203	L339	1936	1931-1940	3
1204	Q285	1726	1721-1730	1
1205	N696	1755	1751-1760	3
1206	R896	1959	1951-1960	1
1207	M698	1866	1861-1870	2
1208	M396	1823	1821-1830	15
1209	R913	1930	1921-1930	3
1210	R847	1999	1991-2000	3
1211	E169	2003	2001-2010	1
1212	K835	1848	1841-1850	1
1213	K242	1933	1931-1940	6
1214	P392	1927	1921-1930	3
1215	S304	1954	1951-1960	1
1216	S369	1981	1981-1990	2
1217	P739	1960	1951-1960	2
1218	S686	1979	1971-1980	17
1219	E279	1961	1961-1970	2
1220	Z120	1889	1881-1890	1
1221	L238	1947	1941-1950	1
1222	M594	1874	1871-1880	1
1223	L953	1945	1941-1950	1
1224	E267	2006	2001-2010	8
1225	R762	1980	1971-1980	2
1226	R984	1633	1631-1640	1
1227	M873	1859	1851-1860	1
1228	L845	1862	1861-1870	2
1229	E123	2002	2001-2010	6
1230	S347	1967	1961-1970	1
1231	N349	1781	1781-1790	2
1232	L729	1945	1941-1950	1
1233	R930	1942	1941-1950	1
1234	E272	2005	2001-2010	4
1235	K739	1926	1921-1930	6
1236	E120	2008	2001-2010	7
1237	K576	1925	1921-1930	1
1238	R619	1970	1961-1970	4
1239	R034	2005	2001-2010	2
1240	S697	1935	1931-1940	11
1241	R432	1849	1841-1850	1
1242	K537	1929	1921-1930	1
1243	S768	1874	1871-1880	4
1244	K339	1942	1941-1950	2
1245	Z160	1878	1871-1880	3
1246	R767	1946	1941-1950	31
1247	P489	1950	1941-1950	1
1248	L297	1954	1951-1960	5
1249	S512	1989	1981-1990	3
1250	K628	1929	1921-1930	2
1251	Q433	1710	1701-1710	1
1252	M333	1846	1841-1850	2
1253	S647	1950	1941-1950	1
1254	Z144	1865	1861-1870	2
1255	K949	1936	1931-1940	1
1256	E038	1992	1991-2000	1
1257	N649	1761	1761-1770	3
1258	R622	1927	1921-1930	1
1259	R021	1967	1961-1970	16
1260	S037	1993	1991-2000	7
1261	S855	1994	1991-2000	5
1262	R975	1832	1831-1840	1
1263	E183	2009	2001-2010	1
1264	L276	1919	1911-1920	3
1265	E266	1998	1991-2000	3
1266	R283	2009	2001-2010	2
1267	S523	1892	1891-1900	2
1268	M322	1853	1851-1860	1
1269	R710	1842	1841-1850	2
1270	K264	1944	1941-1950	1
1271	S734	1947	1941-1950	43
1272	E029	1995	1991-2000	3
1273	K864	1890	1881-1890	1
1274	P753	1958	1951-1960	1
1275	S134	1850	1841-1850	5
1276	R915	1958	1951-1960	2
1277	M993	1822	1821-1830	2
1278	S211	1959	1951-1960	3
1279	R039	1993	1991-2000	3
1280	S335	1845	1841-1850	2
1281	S773	1877	1871-1880	2
1282	L586	1887	1881-1890	1
1283	M632	1839	1831-1840	4
1284	R439	1968	1961-1970	23
1285	R199	1999	1991-2000	2
1286	R550	1961	1961-1970	7
1287	R060	1996	1991-2000	1
1288	Q973	1656	1651-1660	3
1289	M295	1851	1851-1860	4
1290	K963	1907	1901-1910	1
1291	M684	1848	1841-1850	2
1292	P664	1945	1941-1950	1
1293	S996	1964	1961-1970	1
1294	K399	1937	1931-1940	1
1295	R574	1864	1861-1870	4
1296	K346	1926	1921-1930	3
1297	L378	1890	1881-1890	1
1298	Q665	1609	1601-1610	1
1299	R220	1995	1991-2000	4
1300	M569	1794	1791-1800	2
1301	R216	2004	2001-2010	1
1302	R945	1637	1631-1640	2
1303	R315	1682	1681-1690	1
1304	K943	1950	1941-1950	2
1305	M397	1823	1821-1830	15
1306	S126	1983	1981-1990	3
1307	R804	2008	2001-2010	1
1308	K626	1939	1931-1940	3
1309	P836	1959	1951-1960	1
1310	M296	1854	1851-1860	5
1311	K989	1859	1851-1860	1
1312	S009	1993	1991-2000	17
1313	R687	1842	1841-1850	4
1314	L697	1954	1951-1960	6
1315	E074	1887	1881-1890	32
1316	R478	1831	1831-1840	5
1317	L699	1948	1941-1950	4
1318	S226	1978	1971-1980	1
1319	Q476	1719	1711-1720	6
1320	R529	1962	1961-1970	1
1321	R233	1696	1691-1700	1
1322	S668	1886	1881-1890	5
1323	M593	1879	1871-1880	1
1324	S319	1844	1841-1850	10
1325	E192	1973	1971-1980	6
1326	R195	2003	2001-2010	3
1327	M395	1823	1821-1830	11
1328	K847	1863	1861-1870	6
1329	N524	1762	1761-1770	1
1330	P625	1948	1941-1950	3
1331	R494	1847	1841-1850	2
1332	M947	1803	1801-1810	2
1333	P286	1967	1961-1970	2
1334	K353	1937	1931-1940	4
1335	S028	1857	1851-1860	2
1336	M922	1863	1861-1870	6
1337	S147	1845	1841-1850	1
1338	R934	1942	1941-1950	1
1339	K824	1848	1841-1850	1
1340	R142	1997	1991-2000	1
1341	Q980	1965	1961-1970	15
1342	N686	1751	1751-1760	5
1343	Z154	1874	1871-1880	4
1344	K897	1933	1931-1940	12
1345	K643	1927	1921-1930	1
1346	S129	1989	1981-1990	2
1347	K263	1928	1921-1930	2
1348	S033	1857	1851-1860	1
1349	L672	1938	1931-1940	3
1350	L894	1869	1861-1870	2
1351	K727	1931	1931-1940	2
1352	R080	1980	1971-1980	3
1353	R178	1996	1991-2000	3
1354	S323	1956	1951-1960	2
1355	M784	1829	1821-1830	1
1356	S676	1926	1921-1930	1
1357	E197	1961	1961-1970	4
1358	S289	1978	1971-1980	2
1359	M754	1843	1841-1850	16
1360	M229	1877	1871-1880	4
1361	K284	1942	1941-1950	2
1362	R943	1926	1921-1930	2
1363	N946	1738	1731-1740	1
1364	K386	1924	1921-1930	3
1365	S385	1937	1931-1940	18
1366	P233	1742	1741-1750	1
1367	K593	1932	1931-1940	11
1368	K584	1938	1931-1940	7
1369	Q263	1747	1741-1750	4
1370	N363	1784	1781-1790	1
1371	R054	2006	2001-2010	5
1372	M338	1842	1841-1850	3
1373	L458	1882	1881-1890	2
1374	L266	1905	1901-1910	2
1375	R875	1961	1961-1970	10
1376	L877	1855	1851-1860	2
1377	K258	1931	1931-1940	1
1378	R761	1974	1971-1980	1
1379	M286	1851	1851-1860	3
1380	N354	1781	1781-1790	1
1381	S286	1988	1981-1990	2
1382	R923	1984	1981-1990	2
1383	R064	1981	1981-1990	1
1384	P697	1952	1951-1960	5
1385	N852	1745	1741-1750	1
1386	L689	1950	1941-1950	3
1387	R406	1697	1691-1700	2
1388	L428	1893	1891-1900	1
1389	L899	1842	1841-1850	2
1390	Q382	1671	1671-1680	2
1391	R551	1982	1981-1990	2
1392	E012	1891	1891-1900	1
1393	S267	1950	1941-1950	1
1394	L982	1871	1871-1880	2
1395	R008	1970	1961-1970	1
1396	R496	1849	1841-1850	4
1397	N474	1751	1751-1760	1
1398	R317	1682	1681-1690	1
1399	E033	1977	1971-1980	3
1400	M864	1840	1831-1840	3
1401	R602	1887	1881-1890	5
1402	R493	1846	1841-1850	1
1403	K387	1927	1921-1930	2
1404	S207	1982	1981-1990	7
1405	L457	1882	1881-1890	3
1406	S216	1978	1971-1980	2
1407	L436	1894	1891-1900	1
1408	L562	1929	1921-1930	1
1409	K344	1957	1951-1960	5
1410	K427	1947	1941-1950	1
1411	L397	1899	1891-1900	5
1412	P422	1955	1951-1960	5
1413	L279	1928	1921-1930	1
1414	N683	1751	1751-1760	9
1415	R386	1670	1661-1670	1
1416	Q824	1648	1641-1650	1
1417	S120	1846	1841-1850	1
1418	K354	1939	1931-1940	9
1419	R456	1963	1961-1970	2
1420	Z143	1861	1861-1870	1
1421	S360	1778	1771-1780	6
1422	K767	1926	1921-1930	4
1423	E076	1946	1941-1950	3
1424	M384	1832	1831-1840	1
1425	R537	1957	1951-1960	16
1426	L595	1928	1921-1930	1
1427	L856	1890	1881-1890	1
1428	R173	1969	1961-1970	7
1429	L839	1879	1871-1880	4
1430	L282	1939	1931-1940	1
1431	R106	1879	1871-1880	4
1432	Q926	1654	1651-1660	2
1433	P935	1911	1911-1920	1
1434	N426	1756	1751-1760	1
1435	R133	1986	1981-1990	6
1436	K658	1910	1901-1910	1
1437	S333	1837	1831-1840	3
1438	Q447	1741	1741-1750	1
1439	S618	1856	1851-1860	1
1440	E131	1999	1991-2000	4
1441	R111	1897	1891-1900	9
1442	R486	1839	1831-1840	1
1443	Z119	1887	1881-1890	1
1444	L372	1902	1901-1910	6
1445	K785	1928	1921-1930	1
1446	S791	1866	1861-1870	1
1447	L625	1938	1931-1940	2
1448	R225	1680	1671-1680	1
1449	K229	1911	1911-1920	1
1450	R638	1879	1871-1880	1
1451	S680	1928	1921-1930	1
1452	M572	1794	1791-1800	1
1453	R541	1924	1921-1930	2
1454	R698	1950	1941-1950	14
1455	N648	1732	1731-1740	7
1456	R644	1881	1881-1890	3
1457	K277	1928	1921-1930	1
1458	N327	1786	1781-1790	2
1459	N722	1755	1751-1760	3
1460	P736	1960	1951-1960	1
1461	N845	1748	1741-1750	4
1462	M549	1832	1831-1840	1
1463	L337	1933	1931-1940	4
1464	K279	1922	1921-1930	1
1465	Q446	1730	1721-1730	2
1466	R760	1990	1981-1990	3
1467	K754	1925	1921-1930	4
1468	S229	1995	1991-2000	2
1469	M427	1817	1811-1820	1
1470	L597	1920	1911-1920	11
1471	M653	1834	1831-1840	4
1472	K848	1863	1861-1870	5
1473	S161	1952	1951-1960	11
1474	S682	1902	1901-1910	1
1475	R528	1982	1981-1990	6
1476	N636	1763	1761-1770	2
1477	Q990	2003	2001-2010	3
1478	N784	1757	1751-1760	3
1479	K624	1939	1931-1940	3
1480	K222	1898	1891-1900	3
1481	R717	1843	1841-1850	5
1482	R232	1680	1671-1680	2
1483	K274	1912	1911-1920	2
1484	L226	1924	1921-1930	3
1485	S621	1831	1831-1840	6
1486	R699	1949	1941-1950	11
1487	N374	1780	1771-1780	7
1488	Q762	1646	1641-1650	7
1489	R802	2009	2001-2010	2
1490	R718	1844	1841-1850	1
1491	Q478	1719	1711-1720	1
1492	K873	1896	1891-1900	1
1493	L765	1927	1921-1930	1
1494	R012	1975	1971-1980	2
1495	N249	1820	1811-1820	1
1496	K646	1927	1921-1930	3
1497	L528	1899	1891-1900	4
1498	R937	1950	1941-1950	7
1499	Q936	1654	1651-1660	2
1500	Q895	1627	1621-1630	1
1501	R485	1838	1831-1840	4
1502	R254	1667	1661-1670	1
1503	M693	1829	1821-1830	2
1504	L889	1869	1861-1870	1
1505	R001	1993	1991-2000	5
1506	K372	1940	1931-1940	2
1507	S632	1986	1981-1990	2
1508	R736	1981	1981-1990	1
1509	S513	1981	1981-1990	6
1510	S254	1964	1961-1970	1
1511	N227	1835	1831-1840	7
1512	S620	1833	1831-1840	3
1513	L762	1942	1941-1950	1
1514	R457	1966	1961-1970	2
1515	L999	1876	1871-1880	5
1516	S149	1845	1841-1850	2
1517	R758	1981	1981-1990	3
1518	L793	1957	1951-1960	3
1519	E124	1897	1891-1900	1
1520	S088	1648	1641-1650	1
1521	K627	1939	1931-1940	1
1522	S535	1662	1661-1670	2
1523	S390	1943	1941-1950	8
1524	S534	1662	1661-1670	1
1525	N624	1734	1731-1740	1
1526	N489	1767	1761-1770	1
1527	R936	1938	1931-1940	1
1528	P359	1961	1961-1970	1
1529	Z136	1853	1851-1860	5
1530	R784	2003	2001-2010	1
1531	K469	1928	1921-1930	2
1532	S261	1775	1771-1780	4
1533	R228	1680	1671-1680	3
1534	M955	1855	1851-1860	2
1535	R651	1929	1921-1930	3
1536	E071	1976	1971-1980	3
1537	M389	1822	1821-1830	1
1538	K645	1918	1911-1920	1
1539	S242	1714	1711-1720	1
1540	S128	1981	1981-1990	5
1541	L527	1899	1891-1900	4
1542	N283	1783	1781-1790	2
1543	L327	1926	1921-1930	5
1544	K965	1954	1951-1960	1
1545	L896	1833	1831-1840	1
1546	K373	1933	1931-1940	1
1547	L498	1896	1891-1900	7
1548	R131	1995	1991-2000	2
1549	R853	1976	1971-1980	1
1550	K579	1944	1941-1950	2
1551	R688	1842	1841-1850	1
1552	L838	1875	1871-1880	3
1553	K642	1923	1921-1930	2
1554	K227	1908	1901-1910	1
1555	L753	1955	1951-1960	2
1556	N254	1828	1821-1830	3
1557	S223	1953	1951-1960	8
1558	R901	1904	1901-1910	1
1559	R835	1866	1861-1870	1
1560	R751	1977	1971-1980	2
1561	S524	1974	1971-1980	2
1562	R513	1988	1981-1990	7
1563	S377	1977	1971-1980	3
1564	P852	1846	1841-1850	2
1565	R215	1999	1991-2000	1
1566	S988	1938	1931-1940	12
1567	N793	1722	1721-1730	1
1568	L425	1939	1931-1940	1
1569	Q523	1601	1601-1610	1
1570	R856	1969	1961-1970	8
1571	S248	1984	1981-1990	5
1572	R082	1976	1971-1980	2
1573	R793	1951	1951-1960	5
1574	K994	1950	1941-1950	3
1575	R719	1844	1841-1850	1
1576	M458	1814	1811-1820	3
1577	N295	1788	1781-1790	1
1578	L522	1897	1891-1900	3
1579	E231	1955	1951-1960	5
1580	R495	1848	1841-1850	4
1581	E121	1988	1981-1990	15
1582	K237	1923	1921-1930	1
1583	M999	1796	1791-1800	1
1584	R382	1668	1661-1670	1
1585	Z115	1885	1881-1890	1
1586	R544	1981	1981-1990	1
1587	K798	1848	1841-1850	3
1588	S649	1956	1951-1960	1
1589	N698	1755	1751-1760	2
1590	S835	1732	1731-1740	6
1591	N729	1721	1721-1730	1
1592	R400	1697	1691-1700	1
1593	K759	1866	1861-1870	3
1594	L826	1952	1951-1960	1
1595	S309	1947	1941-1950	7
1596	S853	1837	1831-1840	1
1597	L338	1933	1931-1940	2
1598	Q932	1654	1651-1660	1
1599	N678	1764	1761-1770	1
1600	S543	1966	1961-1970	5
1601	M945	1803	1801-1810	4
1602	N667	1755	1751-1760	1
1603	N983	1776	1771-1780	2
1604	R978	1572	1571-1580	1
1605	R038	1992	1991-2000	3
1606	K892	1936	1931-1940	11
1607	R648	1926	1921-1930	1
1608	K486	1903	1901-1910	1
1609	K986	1859	1851-1860	3
1610	R825	1973	1971-1980	2
1611	M954	1855	1851-1860	1
1612	K883	1948	1941-1950	1
1613	S548	1976	1971-1980	15
1614	E111	1976	1971-1980	3
1615	N452	1776	1771-1780	3
1616	E228	1946	1941-1950	3
1617	K899	1939	1931-1940	6
1618	R559	1981	1981-1990	1
1619	M686	1830	1821-1830	5
1620	N954	1751	1751-1760	1
1621	R968	1990	1981-1990	1
1622	N234	1793	1791-1800	1
1623	N345	1784	1781-1790	2
1624	N626	1768	1761-1770	2
1625	R627	1933	1931-1940	2
1626	S530	1874	1871-1880	11
1627	S220	1954	1951-1960	1
1628	L286	1946	1941-1950	1
1629	N568	1761	1761-1770	1
1630	M542	1860	1851-1860	5
1631	E092	2010	2001-2010	6
1632	S378	1641	1641-1650	1
1633	M347	1839	1831-1840	2
1634	N723	1755	1751-1760	2
1635	N646	1760	1751-1760	4
1636	K424	1937	1931-1940	2
1637	R306	1682	1681-1690	2
1638	R696	1951	1951-1960	4
1639	K755	1925	1921-1930	7
1640	L432	1956	1951-1960	5
1641	S998	2008	2001-2010	4
1642	Q368	1704	1701-1710	2
1643	R148	2001	2001-2010	3
1644	E075	2009	2001-2010	2
1645	S600	1968	1961-1970	1
1646	M284	1856	1851-1860	1
1647	R732	1886	1881-1890	2
1648	R964	1979	1971-1980	2
1649	L592	1891	1891-1900	1
1650	L242	1906	1901-1910	1
1651	S227	1962	1961-1970	7
1652	S979	1882	1881-1890	1
1653	R324	1682	1681-1690	4
1654	R705	1845	1841-1850	2
1655	S387	1995	1991-2000	10
1656	L385	1921	1921-1930	1
1657	K882	1888	1881-1890	1
1658	R965	1961	1961-1970	1
1659	S700	1997	1991-2000	2
1660	K842	1860	1851-1860	5
1661	M587	1877	1871-1880	1
1662	M224	1859	1851-1860	3
1663	K562	1929	1921-1930	1
1664	R921	1929	1921-1930	5
1665	K872	1896	1891-1900	1
1666	K736	1936	1931-1940	2
1667	L293	1945	1941-1950	2
1668	S388	1938	1931-1940	13
1669	R506	1998	1991-2000	2
1670	Z161	1880	1871-1880	6
1671	R681	1842	1841-1850	1
1672	K794	1848	1841-1850	1
1673	K255	1929	1921-1930	3
1674	S212	1963	1961-1970	1
1675	R823	1985	1981-1990	2
1676	N873	1770	1761-1770	1
1677	K473	1936	1931-1940	2
1678	P858	1961	1961-1970	1
1679	Q443	1648	1641-1650	1
1680	L399	1937	1931-1940	9
1681	K378	1929	1921-1930	4
1682	M823	1873	1871-1880	1
1683	S885	1993	1991-2000	6
1684	R401	1697	1691-1700	2
1685	K622	1956	1951-1960	9
1686	K857	1878	1871-1880	3
1687	Z102	1893	1891-1900	2
1688	Q435	1636	1631-1640	3
1689	S110	1639	1631-1640	1
1690	S271	1709	1701-1710	1
1691	M654	1834	1831-1840	1
1692	S749	1967	1961-1970	3
1693	K328	1901	1901-1910	4
1694	K769	1926	1921-1930	1
1695	R238	1980	1971-1980	3
1696	R887	1975	1971-1980	3
1697	L489	1885	1881-1890	1
1698	Q999	1704	1701-1710	2
1699	R512	1955	1951-1960	1
1700	L373	1964	1961-1970	3
1701	K773	1942	1941-1950	2
1702	K737	1946	1941-1950	1
1703	R020	1972	1971-1980	10
1704	P653	1961	1961-1970	1
1705	L779	1912	1911-1920	1
1706	S076	1982	1981-1990	1
1707	L897	1837	1831-1840	2
1708	E110	1989	1981-1990	24
1709	K637	1883	1881-1890	4
1710	Q646	1657	1651-1660	1
1711	R865	1948	1941-1950	2
1712	R636	1897	1891-1900	2
1713	S318	1985	1981-1990	5
1714	S992	1877	1871-1880	6
1715	M699	1866	1861-1870	1
1716	R624	1929	1921-1930	2
1717	R411	1697	1691-1700	1
1718	R103	1880	1871-1880	7
1719	K438	1920	1911-1920	2
1720	K459	1909	1901-1910	1
1721	S826	1869	1861-1870	2
1722	M872	1859	1851-1860	3
1723	R157	2006	2001-2010	8
1724	E034	1978	1971-1980	3
1725	M799	1839	1831-1840	1
1726	K728	1911	1911-1920	6
1727	N577	1759	1751-1760	2
1728	Q996	1704	1701-1710	1
1729	S393	1847	1841-1850	2
1730	R429	1668	1661-1670	2
1731	K757	1866	1861-1870	4
1732	R707	1842	1841-1850	1
1733	M687	1830	1821-1830	9
1734	N928	1750	1741-1750	2
1735	L852	1836	1831-1840	5
1736	L939	1859	1851-1860	1
1737	N637	1760	1751-1760	4
1738	K922	1933	1931-1940	2
1739	R256	2007	2001-2010	3
1740	M579	1856	1851-1860	1
1741	E039	2003	2001-2010	6
1742	R633	1843	1841-1850	1
1743	M764	1847	1841-1850	6
1744	L573	1922	1921-1930	1
1745	K523	1947	1941-1950	3
1746	K559	1929	1921-1930	3
1747	L422	1929	1921-1930	1
1748	R165	2005	2001-2010	3
1749	P226	1746	1741-1750	1
1750	L695	1945	1941-1950	8
1751	S653	1969	1961-1970	5
1752	L958	1847	1841-1850	1
1753	E258	1995	1991-2000	2
1754	M763	1844	1841-1850	1
1755	M753	1840	1831-1840	1
1756	K972	1959	1951-1960	4
1757	S174	1872	1871-1880	2
1758	S231	1974	1971-1980	1
1759	R768	1981	1981-1990	4
1760	M357	1839	1831-1840	1
1761	K697	1927	1921-1930	1
1762	R792	1949	1941-1950	4
1763	N978	1756	1751-1760	2
1764	Z134	1852	1851-1860	2
1765	S933	1650	1641-1650	1
1766	L299	1925	1921-1930	1
1767	L859	1848	1841-1850	1
1768	M364	1831	1831-1840	1
1769	L785	1908	1901-1910	3
1770	R520	1993	1991-2000	5
1771	R447	1951	1951-1960	6
1772	S166	1923	1921-1930	4
1773	R149	2009	2001-2010	3
1774	E259	2012	2011-2020	1
1775	R715	1843	1841-1850	11
1776	L292	1911	1911-1920	3
1777	M962	1855	1851-1860	2
1778	K846	1863	1861-1870	3
1779	S097	1636	1631-1640	1
1780	R154	2002	2001-2010	2
1781	E168	2012	2011-2020	2
1782	R024	1977	1971-1980	5
1783	E021	1978	1971-1980	4
1784	P676	1850	1841-1850	1
1785	N639	1763	1761-1770	1
1786	S130	1844	1841-1850	4
1787	N843	1736	1731-1740	1
1788	R533	1879	1871-1880	3
1789	S381	1948	1941-1950	1
1790	S550	1976	1971-1980	4
1791	K477	1947	1941-1950	7
1792	R162	1963	1961-1970	2
1793	L563	1915	1911-1920	1
1794	M226	1879	1871-1880	3
1795	R525	1977	1971-1980	3
1796	R295	1997	1991-2000	12
1797	Q552	1682	1681-1690	2
1798	R007	1970	1961-1970	4
1799	M355	1836	1831-1840	3
1800	R536	1960	1951-1960	4
1801	K796	1848	1841-1850	2
1802	M696	1797	1791-1800	2
1803	S690	1840	1831-1840	1
1804	S116	1820	1811-1820	1
1805	S625	1849	1841-1850	5
1806	R838	1845	1841-1850	2
1807	R497	1850	1841-1850	8
1808	S732	1969	1961-1970	2
1809	L794	1957	1951-1960	3
1810	R314	1682	1681-1690	6
1811	L948	1865	1861-1870	5
1812	L674	1929	1921-1930	6
1813	K349	1936	1931-1940	3
1814	L898	1840	1831-1840	2
1815	N694	1751	1751-1760	5
1816	E291	1934	1931-1940	1
1817	R750	1972	1971-1980	2
1818	S003	1968	1961-1970	5
1819	R956	1980	1971-1980	1
1820	R527	1982	1981-1990	5
1821	N668	1738	1731-1740	5
1822	M923	1863	1861-1870	1
1823	Z111	1884	1881-1890	1
1824	S081	1924	1921-1930	1
1825	M586	1877	1871-1880	1
1826	R871	1946	1941-1950	2
1827	S375	1870	1861-1870	4
1828	S549	1976	1971-1980	3
1829	R538	1951	1951-1960	8
1830	M233	1877	1871-1880	3
1831	L387	1920	1911-1920	15
1832	P595	1857	1851-1860	1
1833	S532	1713	1711-1720	4
1834	N373	1780	1771-1780	9
1835	Q956	1655	1651-1660	1
1836	K893	1936	1931-1940	14
1837	Q473	1729	1721-1730	1
1838	Q928	1691	1691-1700	1
1839	K396	1938	1931-1940	7
1840	R444	1865	1861-1870	4
1841	K668	1948	1941-1950	12
1842	R116	1989	1981-1990	1
1843	E292	1937	1931-1940	1
1844	R105	1881	1881-1890	11
1845	K673	1937	1931-1940	1
1846	M958	1855	1851-1860	5
1847	L536	1898	1891-1900	3
1848	N786	1740	1731-1740	1
1849	R809	1974	1971-1980	4
1850	S348	1897	1891-1900	1
1851	M343	1840	1831-1840	1
1852	N792	1736	1731-1740	3
1853	N526	1762	1761-1770	3
1854	K974	1959	1951-1960	1
1855	K776	1816	1811-1820	1
1856	L574	1914	1911-1920	1
1857	L322	1930	1921-1930	1
1858	L336	1933	1931-1940	2
1859	R124	2008	2001-2010	4
1860	M688	1881	1881-1890	8
1861	Q329	1713	1711-1720	1
1862	R519	1952	1951-1960	1
1863	S684	1970	1961-1970	1
1864	R740	1920	1911-1920	1
1865	E282	2006	2001-2010	3
1866	R542	1982	1981-1990	1
1867	R461	1965	1961-1970	9
1868	K433	1918	1911-1920	3
1869	E122	1996	1991-2000	2
1870	K832	1848	1841-1850	1
1871	K482	1939	1931-1940	2
1872	R780	1843	1841-1850	3
1873	N989	1732	1731-1740	1
1874	K447	1922	1921-1930	3
1875	M987	1840	1831-1840	1
1876	E253	2006	2001-2010	1
1877	L837	1876	1871-1880	2
1878	N695	1751	1751-1760	3
1879	R813	1985	1981-1990	7
1880	S014	1747	1741-1750	1
1881	S117	1822	1821-1830	2
1882	E117	1985	1981-1990	16
1883	K722	1928	1921-1930	3
1884	R302	1682	1681-1690	1
1885	L694	1945	1941-1950	2
1886	L582	1886	1881-1890	1
1887	L995	1846	1841-1850	5
1888	S325	1990	1981-1990	35
1889	R107	1881	1881-1890	5
1890	R253	1984	1981-1990	4
1891	R700	2008	2001-2010	8
1892	L368	1908	1901-1910	2
1893	M936	1835	1831-1840	1
1894	M668	1833	1831-1840	1
1895	R948	1639	1631-1640	7
1896	S570	1975	1971-1980	5
1897	K556	1944	1941-1950	7
1898	L444	1945	1941-1950	2
1899	N632	1761	1761-1770	1
1900	L777	1952	1951-1960	8
1901	R090	1974	1971-1980	3
1902	S969	1867	1861-1870	1
1903	S767	1875	1871-1880	9
1904	L888	1858	1851-1860	3
1905	K923	1934	1931-1940	2
1906	R349	1967	1961-1970	2
1907	K432	1913	1911-1920	4
1908	M366	1825	1821-1830	2
1909	Q992	2000	1991-2000	3
1910	M889	1867	1861-1870	5
1911	S195	1850	1841-1850	5
1912	M996	1836	1831-1840	2
1913	E090	1992	1991-2000	1
1914	R365	1660	1651-1660	3
1915	Q457	1784	1781-1790	1
1916	S788	1869	1861-1870	10
1917	S825	1870	1861-1870	1
1918	K958	1900	1891-1900	3
1919	L997	1874	1871-1880	5
1920	M274	1856	1851-1860	7
1921	M774	1854	1851-1860	1
1922	Z116	1886	1881-1890	2
1923	S528	1967	1961-1970	1
1924	N724	1751	1751-1760	1
1925	P393	1934	1931-1940	1
1926	S168	1891	1891-1900	1
1927	S004	1668	1661-1670	1
1928	Z110	1884	1881-1890	2
1929	K392	1942	1941-1950	1
1930	Q927	1654	1651-1660	1
1931	L725	1915	1911-1920	1
1932	E283	2008	2001-2010	1
1933	K489	1902	1901-1910	3
1934	L634	1932	1931-1940	5
1935	S209	1936	1931-1940	1
1936	S310	1978	1971-1980	8
1937	R769	1984	1981-1990	1
1938	K364	1922	1921-1930	1
1939	R398	1630	1621-1630	1
1940	Q439	1676	1671-1680	2
1941	N856	1755	1751-1760	2
1942	R308	1682	1681-1690	6
1943	Q544	1684	1681-1690	1
1944	M272	1859	1851-1860	5
1945	L959	1847	1841-1850	2
1946	Q386	1694	1691-1700	2
1947	L235	1945	1941-1950	1
1948	S648	1930	1921-1930	3
1949	P828	1967	1961-1970	1
1950	L487	1938	1931-1940	4
1951	R843	1666	1661-1670	3
1952	M566	1793	1791-1800	1
1953	R826	1966	1961-1970	3
1954	K448	1950	1941-1950	9
1955	R002	1997	1991-2000	5
1956	M984	1845	1841-1850	1
1957	R284	2009	2001-2010	1
1958	N822	1755	1751-1760	1
1959	K544	1949	1941-1950	2
1960	M867	1842	1841-1850	4
1961	M738	1824	1821-1830	1
1962	M539	1860	1851-1860	3
1963	K359	1937	1931-1940	1
1964	L833	1853	1851-1860	2
1965	L855	1892	1891-1900	3
1966	K573	1951	1951-1960	1
1967	S854	1837	1831-1840	4
1968	R610	1934	1931-1940	1
1969	K735	1930	1921-1930	1
1970	R294	2004	2001-2010	1
1971	S656	1815	1811-1820	1
1972	S108	1629	1621-1630	1
1973	M682	1814	1811-1820	2
1974	R779	1858	1851-1860	3
1975	K494	1909	1901-1910	5
1976	L829	1859	1851-1860	3
1977	E073	1988	1981-1990	4
1978	Z123	1890	1881-1890	1
1979	S330	1963	1961-1970	13
1980	L252	1921	1921-1930	1
1981	N625	1734	1731-1740	1
1982	S984	1936	1931-1940	7
1983	L949	1840	1831-1840	3
1984	R811	1976	1971-1980	2
1985	R586	1924	1921-1930	1
1986	M344	1840	1831-1840	2
1987	S083	1926	1921-1930	8
1988	N629	1762	1761-1770	1
1989	S269	1994	1991-2000	5
1990	N473	1778	1771-1780	1
1991	R821	1963	1961-1970	6
1992	M328	1846	1841-1850	1
1993	M525	1800	1791-1800	2
1994	K962	1904	1901-1910	2
1995	S396	1927	1921-1930	3
1996	S344	1859	1851-1860	1
1997	L773	1935	1931-1940	2
1998	R022	1991	1991-2000	10
[truncated: 217 more rows]
