# Supplementary material for: Frequency patterns of semantic change: corpus-based evidence of a near-critical dynamics in language change
Source: R Soc Open Sci. 2017 Nov 8;4(11):170830. doi: 10.1098/rsos.170830 (PMC5717648; doi:10.1098/rsos.170830)
Supplement: full_data.zip [file rsos170830supp2.gz › apres_tout.csv]

	Decade	Occurrences	Nombre de mots	Frequence	Frequence moyenne	Fréquence moyenne normalisée
0	1321-1330	1	247971	0.4032729633707167	0.08065459267414335	0.0006534992826493053
1	1331-1340	0	187017	0.0	0.08065459267414335	0.0006534992826493053
2	1341-1350	0	589308	0.0	0.08065459267414335	0.0006534992826493053
3	1351-1360	0	318194	0.0	0.08065459267414335	0.0006534992826493053
4	1361-1370	0	662712	0.0	0.08065459267414335	0.0006534992826493053
5	1371-1380	0	971929	0.0	0.0	0.0
6	1381-1390	0	241822	0.0	0.0	0.0
7	1391-1400	0	1263737	0.0	0.0	0.0
8	1401-1410	0	765291	0.0	0.0	0.0
9	1411-1420	0	324443	0.0	0.0	0.0
10	1421-1430	0	298510	0.0	0.0	0.0
11	1431-1440	0	213190	0.0	0.0	0.0
12	1441-1450	0	386463	0.0	0.0	0.0
13	1451-1460	1	694796	0.14392713832549411	0.028785427665098822	0.00023323230216902645
14	1461-1470	0	537606	0.0	0.028785427665098822	0.00023323230216902645
15	1471-1480	0	183566	0.0	0.028785427665098822	0.00023323230216902645
16	1481-1490	0	457731	0.0	0.028785427665098822	0.00023323230216902645
17	1491-1500	0	626697	0.0	0.028785427665098822	0.00023323230216902645
18	1501-1510	0	162065	0.0	0.0	0.0
19	1511-1520	0	216624	0.0	0.0	0.0
20	1521-1530	0	252956	0.0	0.0	0.0
21	1531-1540	0	194542	0.0	0.0	0.0
22	1541-1550	0	957168	0.0	0.0	0.0
23	1551-1560	1	1949051	0.05130702069879136	0.010261404139758273	8.314244759004814e-05
24	1561-1570	0	480126	0.0	0.010261404139758273	8.314244759004814e-05
25	1571-1580	1	945849	0.10572512102883229	0.03140642834552473	0.0002544688121766057
26	1581-1590	0	842175	0.0	0.03140642834552473	0.0002544688121766057
27	1591-1600	12	676127	1.7748144949099798	0.3863693273275207	0.003130535656739788
28	1601-1610	3	2099839	0.14286809607784215	0.4046815424033309	0.0032789093453170805
29	1611-1620	1	794187	0.12591492935542886	0.4298645282744166	0.0034829530662767927
30	1621-1630	31	2095458	1.479390185820952	0.7045975412328406	0.0057089617898441174
31	1631-1640	68	2094158	3.247128440165451	1.3540232292659309	0.01097089675464262
32	1641-1650	23	1247594	1.8435484620798115	1.3677700226998972	0.011082279372172163
33	1651-1660	64	2303221	2.77871728331758	1.8949398601478447	0.015353643211283432
34	1661-1670	36	2481229	1.4508938916964134	2.159935652616041	0.01750075665568085
35	1671-1680	48	2015147	2.3819602242417055	2.3404496603001923	0.018963361209476608
36	1681-1690	102	1684489	6.055248802455819	2.9020737327582657	0.02351388854215749
37	1691-1700	43	1871214	2.297973401225087	2.9929587205873207	0.02425027902384817
38	1701-1710	19	809750	2.346403210867552	2.906495906097315	0.02354971895192095
39	1711-1720	33	1714151	1.925151284805131	3.001347384719059	0.024318247701275195
40	1721-1730	26	1125965	2.309130390376255	2.986781417945969	0.024200227778023393
41	1731-1740	80	2909061	2.750028273728189	2.3257373122004426	0.018844155239791566
42	1741-1750	32	2136771	1.4975867793039124	2.165659987816208	0.017547137758392096
43	1751-1760	121	2483475	4.872205276880178	2.670820401018733	0.021640171480407394
44	1761-1770	63	3287236	1.9165037131498925	2.6690908866876852	0.021626158188204212
45	1771-1780	89	3011727	2.955115121656113	2.7982878329436573	0.022672969149606856
46	1781-1790	72	2767020	2.60207732506451	2.7686976432109214	0.022433216308228997
47	1791-1800	32	2497443	1.2813105244043608	2.725442392231011	0.02208274307974973
48	1801-1810	36	1436685	2.505768487873125	2.2521550344296	0.018247958989278938
49	1811-1820	33	1624933	2.0308529643991475	2.275024884679451	0.0184332606594883
50	1821-1830	149	3062877	4.864707267056431	2.656943313759515	0.021527733164516324
51	1831-1840	287	7375086	3.8914800451140503	2.9148238577694228	0.023617195710072196
52	1841-1850	469	11919516	3.9347235240088607	3.4455064576903225	0.027917021508757994
53	1851-1860	230	5771056	3.985405790552024	3.741433918226103	0.030314757046989292
54	1861-1870	268	6858196	3.9077331706472083	4.116809959475715	0.03335622022406389
55	1871-1880	261	5715634	4.5664225525987145	4.057153016584172	0.03287285321305954
56	1881-1890	268	7679389	3.489860977220974	3.9768292030055568	0.03222203404935295
57	1891-1900	167	4613910	3.6194897603117533	3.9137824502661354	0.03171120129547571
58	1901-1910	120	4804354	2.497734346802921	3.6162481615163147	0.029300446522376306
59	1911-1920	176	5036866	3.494236296935436	3.5335487867739603	0.02863037950848634
60	1921-1930	367	11280218	3.25348322168951	3.270960920592119	0.026502776150850667
61	1931-1940	520	10897083	4.77191923746933	3.52737257264179	0.02858033708224574
62	1941-1950	573	12300750	4.658252545576489	3.7351251296947376	0.03026364044416557
63	1951-1960	443	9976887	4.440262779361939	4.123630816206541	0.03341148583055771
64	1961-1970	426	13891857	3.0665446671384538	4.038092490247144	0.0327184163747447
65	1971-1980	397	10280590	3.8616460728421225	4.159725060477667	0.03370393740655472
66	1981-1990	669	15628128	4.280743029491441	4.061489818882089	0.03290799190878305
67	1991-2000	471	10606407	4.440712109199656	4.017981731606723	0.032555470088497296
68	2001-2010	360	11205157	3.2128063890581813	3.772490453545971	0.030566390870683663
69	2011-2020	49	2099905	2.333438893664237	3.625869298851127	0.029378401244334575
