# Supplementary material for: Frequency patterns of semantic change: corpus-based evidence of a near-critical dynamics in language change
Source: R Soc Open Sci. 2017 Nov 8;4(11):170830. doi: 10.1098/rsos.170830 (PMC5717648; doi:10.1098/rsos.170830)
Supplement: full_data.zip [file rsos170830supp2.gz › a_priori_complet.csv]

	Cote	Date	Decade	Occurrences
0	L223	1946	1941-1950	1
1	P634	1931	1931-1940	1
2	P527	1955	1951-1960	1
3	P486	1904	1901-1910	9
4	P353	1936	1931-1940	2
5	M499	1805	1801-1810	1
6	P354	1936	1931-1940	1
7	R025	1988	1981-1990	1
8	L386	1920	1911-1920	1
9	L236	1928	1921-1930	1
10	K738	1935	1931-1940	1
11	L286	1946	1941-1950	2
12	L248	1946	1941-1950	4
13	S187	1984	1981-1990	2
14	R784	2003	2001-2010	1
15	P649	1965	1961-1970	1
16	R253	1984	1981-1990	2
17	R540	1983	1981-1990	1
18	S788	1869	1861-1870	1
19	L835	1833	1831-1840	1
20	R093	1997	1991-2000	4
21	R150	1986	1981-1990	1
22	R558	1972	1971-1980	1
23	S190	1987	1981-1990	4
24	L426	1893	1891-1900	12
25	P366	1939	1931-1940	1
26	M287	1851	1851-1860	12
27	R791	2009	2001-2010	6
28	P652	1958	1951-1960	1
29	Q226	1812	1811-1820	4
30	S850	1961	1961-1970	1
31	R207	1977	1971-1980	1
32	R004	2002	2001-2010	1
33	Q238	1963	1961-1970	2
34	S649	1956	1951-1960	1
35	P878	1929	1921-1930	1
36	P447	1950	1941-1950	1
37	S442	1936	1931-1940	1
38	E131	1999	1991-2000	1
39	S696	1972	1971-1980	2
40	E105	2006	2001-2010	1
41	R513	1988	1981-1990	2
42	P882	1896	1891-1900	1
43	P446	1937	1931-1940	2
44	R497	1850	1841-1850	1
45	P287	1916	1911-1920	2
46	L454	1951	1951-1960	1
47	K774	1942	1941-1950	3
48	N622	1761	1761-1770	1
49	P938	1836	1831-1840	2
50	K997	1893	1891-1900	2
51	P978	1928	1921-1930	1
52	P338	1968	1961-1970	6
53	R249	2004	2001-2010	1
54	M336	1840	1831-1840	1
55	K467	1913	1911-1920	3
56	K272	1932	1931-1940	5
57	R821	1963	1961-1970	2
58	R454	1865	1861-1870	1
59	S310	1978	1971-1980	1
60	K463	1911	1911-1920	1
61	R295	1997	1991-2000	6
62	M782	1821	1821-1830	1
63	S647	1950	1941-1950	1
64	S995	1960	1951-1960	10
65	S799	1985	1981-1990	1
66	L955	1946	1941-1950	1
67	S347	1967	1961-1970	11
68	L379	1890	1881-1890	9
69	R412	2008	2001-2010	2
70	P373	1964	1961-1970	11
71	L762	1942	1941-1950	1
72	R495	1848	1841-1850	2
73	R611	1939	1931-1940	1
74	P855	1960	1951-1960	2
75	E186	2012	2011-2020	3
76	S123	1970	1961-1970	3
77	R938	1928	1921-1930	2
78	P479	1911	1911-1920	2
79	P487	1956	1951-1960	1
80	L444	1945	1941-1950	7
81	E109	2008	2001-2010	1
82	P672	1949	1941-1950	1
83	M664	1824	1821-1830	1
84	L992	1878	1871-1880	3
85	R461	1965	1961-1970	4
86	P824	1966	1961-1970	1
87	P867	1926	1921-1930	5
88	P758	1920	1911-1920	1
89	E267	2006	2001-2010	6
90	P744	1955	1951-1960	1
91	R439	1968	1961-1970	2
92	P468	1953	1951-1960	1
93	P492	1903	1901-1910	1
94	S268	1965	1961-1970	1
95	L794	1957	1951-1960	5
96	P292	1967	1961-1970	7
97	L759	1964	1961-1970	3
98	L758	1964	1961-1970	1
99	R187	2009	2001-2010	1
100	R042	2004	2001-2010	1
101	E234	1653	1651-1660	1
102	L387	1920	1911-1920	3
103	P598	1965	1961-1970	1
104	P348	1935	1931-1940	2
105	K367	1936	1931-1940	1
106	R883	1960	1951-1960	1
107	E099	1999	1991-2000	1
108	K767	1926	1921-1930	1
109	Q527	1686	1681-1690	1
110	K528	1922	1921-1930	1
111	L629	1932	1931-1940	10
112	K383	1939	1931-1940	1
113	L679	1936	1931-1940	1
114	K974	1959	1951-1960	1
115	K266	1889	1881-1890	11
116	P448	1952	1951-1960	3
117	R283	2009	2001-2010	1
118	K587	1957	1951-1960	1
119	L432	1956	1951-1960	1
120	N486	1769	1761-1770	2
121	P737	1960	1951-1960	5
122	P947	1965	1961-1970	4
123	M354	1831	1831-1840	3
124	L427	1893	1891-1900	9
125	E279	1961	1961-1970	1
126	L788	1949	1941-1950	16
127	P759	1920	1911-1920	2
128	S191	1989	1981-1990	4
129	Q234	1946	1941-1950	2
130	K775	1816	1811-1820	1
131	L753	1955	1951-1960	1
132	L692	1958	1951-1960	2
133	L296	1954	1951-1960	1
134	P362	1957	1951-1960	3
135	R451	1987	1981-1990	3
136	S689	1985	1981-1990	7
137	P334	1949	1941-1950	1
138	S706	1961	1961-1970	4
139	M464	1801	1801-1810	1
140	E164	2009	2001-2010	1
141	L792	1926	1921-1930	1
142	R045	2004	2001-2010	1
143	E270	2002	2001-2010	1
144	R739	1924	1921-1930	1
145	S669	1948	1941-1950	1
146	P832	1969	1961-1970	2
147	P549	1942	1941-1950	1
148	Q239	1968	1961-1970	2
149	Q929	1691	1691-1700	1
150	M469	1807	1801-1810	1
151	P296	1968	1961-1970	2
152	S075	1982	1981-1990	1
153	R820	1986	1981-1990	1
154	E278	1961	1961-1970	1
155	P429	1966	1961-1970	2
156	R231	1980	1971-1980	1
157	R165	2005	2001-2010	2
158	L333	1923	1921-1930	7
159	P288	1916	1911-1920	5
160	L332	1923	1921-1930	4
161	L668	1929	1921-1930	3
162	P294	1963	1961-1970	1
163	S221	1963	1961-1970	1
164	K968	1956	1951-1960	1
165	S681	1929	1921-1930	1
166	L355	1835	1831-1840	1
167	P395	1847	1841-1850	1
168	R009	1970	1961-1970	1
169	R771	1985	1981-1990	1
170	P335	1949	1941-1950	1
171	P949	1965	1961-1970	1
172	S683	1987	1981-1990	7
173	S367	1992	1991-2000	1
174	K429	1913	1911-1920	1
175	S734	1947	1941-1950	1
176	P556	1872	1871-1880	2
177	K786	1926	1921-1930	1
178	P523	1951	1951-1960	1
179	P962	1903	1901-1910	8
180	S672	1925	1921-1930	1
181	K969	1956	1951-1960	1
182	P739	1960	1951-1960	4
183	K824	1848	1841-1850	1
184	L797	1949	1941-1950	1
185	L575	1914	1911-1920	1
186	P469	1963	1961-1970	2
187	L768	1938	1931-1940	1
188	R003	2000	1991-2000	3
189	K639	1890	1881-1890	1
190	P442	1964	1961-1970	1
191	S998	2008	2001-2010	9
192	E126	2012	2011-2020	1
193	P369	1939	1931-1940	1
194	R767	1946	1941-1950	1
195	L777	1952	1951-1960	9
196	R745	1963	1961-1970	10
197	S619	1969	1961-1970	11
198	E031	1992	1991-2000	1
199	P753	1958	1951-1960	2
200	P865	1918	1911-1920	4
201	P966	1956	1951-1960	3
202	E083	1988	1981-1990	2
203	K794	1848	1841-1850	1
204	P833	1969	1961-1970	1
205	R013	1945	1941-1950	1
206	K978	1934	1931-1940	1
207	S975	1950	1941-1950	1
208	Q246	1961	1961-1970	1
209	R604	1890	1881-1890	1
210	P847	1884	1881-1890	1
211	S328	1996	1991-2000	1
212	P666	1944	1941-1950	1
213	R215	1999	1991-2000	1
214	P589	1930	1921-1930	1
215	P969	1953	1951-1960	3
216	L297	1954	1951-1960	2
217	M895	1829	1821-1830	18
218	M899	1863	1861-1870	1
219	R644	1881	1881-1890	4
220	R574	1864	1861-1870	1
221	K443	1921	1921-1930	2
222	S354	1857	1851-1860	1
223	L246	1946	1941-1950	3
224	S246	1993	1991-2000	1
225	R188	1985	1981-1990	4
226	K396	1938	1931-1940	1
227	P748	1955	1951-1960	1
228	S739	1862	1861-1870	2
229	P347	1935	1931-1940	2
230	E239	1673	1671-1680	2
231	P977	1952	1951-1960	2
232	R554	1900	1891-1900	1
233	R240	1983	1981-1990	3
234	S543	1966	1961-1970	24
235	P879	1895	1891-1900	1
236	P632	1962	1961-1970	1
237	R727	1987	1981-1990	5
238	R608	1902	1901-1910	1
239	R869	1980	1971-1980	2
240	S309	1947	1941-1950	1
241	P359	1961	1961-1970	2
242	P774	1898	1891-1900	12
243	P423	1941	1941-1950	1
244	R166	2006	2001-2010	2
245	E167	1965	1961-1970	1
246	P358	1961	1961-1970	3
247	M286	1851	1851-1860	10
248	L975	1824	1821-1830	2
249	K756	1866	1861-1870	1
250	R062	1996	1991-2000	2
251	K964	1954	1951-1960	1
252	R007	1970	1961-1970	1
253	S567	1973	1971-1980	1
254	R459	1966	1961-1970	2
255	P368	1939	1931-1940	2
256	P345	1935	1931-1940	1
257	R147	2008	2001-2010	1
258	P557	1872	1871-1880	1
259	S678	1926	1921-1930	1
260	E070	1975	1971-1980	3
261	P329	1949	1941-1950	2
262	K556	1944	1941-1950	1
263	M522	1805	1801-1810	1
264	P662	1941	1941-1950	2
265	R186	1990	1981-1990	2
266	P266	1911	1911-1920	4
267	L335	1933	1931-1940	1
268	P763	1966	1961-1970	1
269	K766	1926	1921-1930	1
270	R124	2008	2001-2010	6
271	P747	1939	1931-1940	1
272	L445	1945	1941-1950	18
273	L796	1949	1941-1950	1
274	S083	1926	1921-1930	1
275	P859	1961	1961-1970	4
276	S680	1928	1921-1930	2
277	E269	1992	1991-2000	1
278	P323	1957	1951-1960	2
279	R510	1973	1971-1980	1
280	K352	1936	1931-1940	1
281	K773	1942	1941-1950	1
282	P592	1964	1961-1970	4
283	R086	2007	2001-2010	4
284	P989	1966	1961-1970	2
285	K768	1926	1921-1930	2
286	K478	1891	1891-1900	1
287	E092	2010	2001-2010	1
288	R707	1842	1841-1850	1
289	P363	1957	1951-1960	1
290	S703	1983	1981-1990	2
291	R802	2009	2001-2010	3
292	K284	1942	1941-1950	6
293	P625	1948	1941-1950	21
294	R054	2006	2001-2010	2
295	Q543	1684	1681-1690	2
296	K224	1904	1901-1910	1
297	S256	1990	1981-1990	5
298	R491	1844	1841-1850	1
299	P893	1811	1811-1820	1
300	Z101	1900	1891-1900	1
301	K777	1931	1931-1940	7
302	P883	1923	1921-1930	1
303	R298	2008	2001-2010	1
304	L489	1885	1881-1890	1
305	R272	1872	1871-1880	1
306	P372	1964	1961-1970	3
307	L342	1954	1951-1960	1
308	R904	1909	1901-1910	1
309	P357	1961	1961-1970	3
310	S517	1966	1961-1970	3
311	R180	1975	1971-1980	7
312	R284	2009	2001-2010	1
313	P277	1933	1931-1940	1
314	P585	1957	1951-1960	1
315	E034	1978	1971-1980	1
316	R167	2007	2001-2010	3
317	R675	1992	1991-2000	3
318	L638	1931	1931-1940	1
319	P325	1967	1961-1970	4
320	S379	1934	1931-1940	4
321	P433	1960	1951-1960	6
322	P692	1963	1961-1970	1
323	M497	1805	1801-1810	1
324	P324	1957	1951-1960	1
325	P339	1968	1961-1970	1
326	L698	1948	1941-1950	1
327	P733	1960	1951-1960	1
328	R264	1847	1841-1850	12
329	N746	1766	1761-1770	2
330	P849	1846	1841-1850	1
331	P838	1969	1961-1970	1
332	M967	1864	1861-1870	8
333	L976	1824	1821-1830	3
334	R242	2009	2001-2010	1
335	R449	1950	1941-1950	3
336	P482	1911	1911-1920	2
337	Q526	1710	1701-1710	4
338	L336	1933	1931-1940	1
339	L295	1954	1951-1960	1
340	S571	1961	1961-1970	1
341	P346	1935	1931-1940	6
342	R296	2010	2001-2010	6
343	P726	1963	1961-1970	1
344	Q225	1830	1821-1830	1
345	P857	1948	1941-1950	1
346	L786	1943	1941-1950	4
347	P332	1949	1941-1950	2
348	R002	1997	1991-2000	1
349	L742	1902	1901-1910	1
350	P574	1949	1941-1950	2
351	L744	1930	1921-1930	4
352	S674	1925	1921-1930	1
353	P756	1920	1911-1920	3
354	L935	1833	1831-1840	1
355	N577	1759	1751-1760	1
356	R210	2006	2001-2010	3
357	K269	1932	1931-1940	6
358	P327	1942	1941-1950	3
359	L383	1921	1921-1930	1
360	P676	1850	1841-1850	1
361	K267	1907	1901-1910	5
362	R610	1934	1931-1940	1
363	E095	2004	2001-2010	1
364	L979	1876	1871-1880	1
365	E045	2000	1991-2000	1
366	P326	1967	1961-1970	2
367	P869	1899	1891-1900	1
368	S186	1965	1961-1970	1
369	E180	2013	2011-2020	3
370	P428	1965	1961-1970	1
371	P375	1964	1961-1970	5
372	P274	1963	1961-1970	6
373	K998	1893	1891-1900	3
374	M754	1843	1841-1850	1
375	P762	1966	1961-1970	1
376	M436	1810	1801-1810	7
377	P687	1954	1951-1960	6
378	M584	1836	1831-1840	1
379	L378	1890	1881-1890	3
380	P772	1959	1951-1960	1
381	S855	1994	1991-2000	1
382	L633	1942	1941-1950	2
383	P543	1931	1931-1940	1
384	Z161	1880	1871-1880	1
385	R648	1926	1921-1930	1
386	P673	1952	1951-1960	1
387	P434	1960	1951-1960	1
388	S325	1990	1981-1990	2
389	R172	1989	1981-1990	1
390	M445	1846	1841-1850	1
391	P437	1945	1941-1950	1
392	P356	1961	1961-1970	6
393	Q659	1624	1621-1630	3
394	P885	1956	1951-1960	2
395	L693	1958	1951-1960	2
396	L632	1932	1931-1940	5
397	R651	1929	1921-1930	1
398	L243	1929	1921-1930	1
399	P922	1930	1921-1930	2
400	L397	1899	1891-1900	1
401	S700	1997	1991-2000	2
402	R826	1966	1961-1970	2
403	P489	1950	1941-1950	2
404	S685	1972	1971-1980	1
405	E242	1671	1671-1680	1
406	S124	1975	1971-1980	3
407	R437	1964	1961-1970	4
408	P424	1936	1931-1940	1
409	P426	1936	1931-1940	1
410	R181	1991	1991-2000	4
411	E064	2006	2001-2010	2
412	S364	1958	1951-1960	1
413	L338	1933	1931-1940	4
414	P478	1964	1961-1970	3
415	R873	1974	1971-1980	1
416	R643	1867	1861-1870	14
417	R679	1971	1971-1980	1
418	S999	1972	1971-1980	2
419	S230	1952	1951-1960	1
420	P654	1961	1961-1970	2
421	K525	1922	1921-1930	3
422	K432	1913	1911-1920	1
423	L527	1899	1891-1900	1
424	P336	1968	1961-1970	2
425	R496	1849	1841-1850	1
426	E033	1977	1971-1980	1
427	L446	1945	1941-1950	1
428	R079	1994	1991-2000	2
429	L247	1946	1941-1950	1
430	L743	1930	1921-1930	3
431	L766	1955	1951-1960	1
432	S997	1963	1961-1970	4
433	E249	2012	2011-2020	1
434	L382	1890	1881-1890	4
435	P876	1943	1941-1950	2
436	P522	1954	1951-1960	7
437	R095	2005	2001-2010	3
438	P852	1846	1841-1850	1
439	S210	1956	1951-1960	1
440	P626	1948	1941-1950	10
441	Z163	1880	1871-1880	1
442	S352	1865	1861-1870	3
443	R064	1981	1981-1990	2
444	P695	1827	1821-1830	1
445	N232	1838	1831-1840	3
446	R746	1963	1961-1970	1
447	L767	1955	1951-1960	1
448	L795	1949	1941-1950	25
449	R175	2007	2001-2010	6
450	M465	1803	1801-1810	1
451	P975	1948	1941-1950	8
452	R096	2003	2001-2010	1
453	R000	1989	1981-1990	3
454	Q535	1684	1681-1690	2
455	K578	1946	1941-1950	10
456	K693	1925	1921-1930	1
457	P792	1960	1951-1960	1
458	P764	1894	1891-1900	1
459	S885	1993	1991-2000	1
460	P664	1945	1941-1950	4
461	R133	1986	1981-1990	1
462	P578	1947	1941-1950	2
463	P286	1967	1961-1970	3
464	R179	2001	2001-2010	1
465	S188	1985	1981-1990	2
466	P738	1960	1951-1960	3
467	R230	1983	1981-1990	6
468	R588	1924	1921-1930	2
469	P999	1885	1881-1890	8
470	L687	1923	1921-1930	2
471	K694	1925	1921-1930	2
472	E125	1876	1871-1880	1
473	P293	1967	1961-1970	1
474	R016	1962	1961-1970	1
475	S076	1982	1981-1990	1
476	P757	1920	1911-1920	2
477	L266	1905	1901-1910	5
478	R178	1996	1991-2000	2
479	E104	2002	2001-2010	2
480	P289	1967	1961-1970	3
481	S317	1987	1981-1990	2
482	P842	1966	1961-1970	3
483	P736	1960	1951-1960	5
484	P459	1948	1941-1950	4
485	P769	1963	1961-1970	2
486	K369	1936	1931-1940	1
487	L374	1883	1881-1890	1
488	P564	1957	1951-1960	1
489	P892	1892	1891-1900	2
490	S368	1942	1941-1950	1
491	R006	1970	1961-1970	2
492	R623	1924	1921-1930	1
493	P894	1811	1811-1820	2
494	K442	1921	1921-1930	1
495	R256	2007	2001-2010	3
496	L496	1883	1881-1890	1
497	N429	1778	1771-1780	1
498	R832	1984	1981-1990	5
499	L639	1936	1931-1940	1
500	Q233	1932	1931-1940	7
501	P584	1947	1941-1950	1
502	R431	1840	1831-1840	1
503	P694	1958	1951-1960	3
504	P729	1960	1951-1960	1
505	E006	1981	1981-1990	6
506	L793	1957	1951-1960	3
507	K722	1928	1921-1930	1
508	N848	1749	1741-1750	1
509	L642	1936	1931-1940	1
510	S291	1969	1961-1970	12
511	K268	1907	1901-1910	15
512	P897	1959	1951-1960	3
513	Z162	1880	1871-1880	2
514	P828	1967	1961-1970	2
515	R928	1895	1891-1900	1
516	S288	1966	1961-1970	1
517	S528	1967	1961-1970	9
518	P378	1789	1781-1790	2
519	R069	2005	2001-2010	2
520	M922	1863	1861-1870	1
521	P422	1955	1951-1960	3
522	P886	1960	1951-1960	1
523	L993	1878	1871-1880	10
524	R975	1832	1831-1840	1
525	P656	1943	1941-1950	1
526	P399	1959	1951-1960	3
527	R217	2008	2001-2010	1
528	M453	1810	1801-1810	1
529	L859	1848	1841-1850	1
530	R258	1796	1791-1800	4
531	M699	1866	1861-1870	1
532	P752	1958	1951-1960	1
533	P848	1846	1841-1850	13
534	E165	1955	1951-1960	1
535	S707	1829	1821-1830	1
536	P337	1968	1961-1970	7
537	M335	1840	1831-1840	1
538	L953	1945	1941-1950	3
539	S976	1950	1941-1950	10
540	S189	1986	1981-1990	3
541	P383	1848	1841-1850	1
542	L534	1883	1881-1890	1
543	E240	1664	1661-1670	1
544	K634	1889	1881-1890	1
545	P537	1926	1921-1930	1
546	P364	1957	1951-1960	3
547	S121	1977	1971-1980	6
548	K376	1926	1921-1930	1
549	L488	1885	1881-1890	1
550	P624	1948	1941-1950	10
551	P734	1960	1951-1960	1
552	R206	2009	2001-2010	2
553	Q237	1913	1911-1920	2
554	S311	1960	1951-1960	1
555	L375	1883	1881-1890	3
556	P499	1954	1951-1960	2
557	P436	1966	1961-1970	11
558	L334	1933	1931-1940	2
559	L396	1899	1891-1900	2
560	P964	1948	1941-1950	3
561	L337	1933	1931-1940	1
562	R804	2008	2001-2010	5
563	R139	2004	2001-2010	1
564	S679	1927	1921-1930	1
565	P965	1921	1921-1930	2
566	R132	2002	2001-2010	1
567	S322	1993	1991-2000	1
568	L789	1949	1941-1950	23
569	Z136	1853	1851-1860	1
570	E066	1952	1951-1960	1
571	L787	1949	1941-1950	16
572	M285	1851	1851-1860	13
573	R916	1956	1951-1960	1
574	P484	1957	1951-1960	4
575	P688	1954	1951-1960	2
576	Q224	1969	1961-1970	2
577	E127	1995	1991-2000	2
578	L747	1939	1931-1940	3
579	Z156	1876	1871-1880	2
