# Supplementary material for: Frequency patterns of semantic change: corpus-based evidence of a near-critical dynamics in language change
Source: R Soc Open Sci. 2017 Nov 8;4(11):170830. doi: 10.1098/rsos.170830 (PMC5717648; doi:10.1098/rsos.170830)
Supplement: full_data.zip [file rsos170830supp2.gz › a_priori.csv]

	Decade	Occurrences	Nombre de mots	Frequence	Average frequency	Normalized average frequency
0	1321-1330	0	247971	0.0	0.0	0.0
1	1331-1340	0	187017	0.0	0.0	0.0
2	1341-1350	0	589308	0.0	0.0	0.0
3	1351-1360	0	318194	0.0	0.0	0.0
4	1361-1370	0	662712	0.0	0.0	0.0
5	1371-1380	0	971929	0.0	0.0	0.0
6	1381-1390	0	241822	0.0	0.0	0.0
7	1391-1400	0	1263737	0.0	0.0	0.0
8	1401-1410	0	765291	0.0	0.0	0.0
9	1411-1420	0	324443	0.0	0.0	0.0
10	1421-1430	0	298510	0.0	0.0	0.0
11	1431-1440	0	213190	0.0	0.0	0.0
12	1441-1450	0	386463	0.0	0.0	0.0
13	1451-1460	0	694796	0.0	0.0	0.0
14	1461-1470	0	537606	0.0	0.0	0.0
15	1471-1480	0	183566	0.0	0.0	0.0
16	1481-1490	0	457731	0.0	0.0	0.0
17	1491-1500	0	626697	0.0	0.0	0.0
18	1501-1510	0	162065	0.0	0.0	0.0
19	1511-1520	0	216624	0.0	0.0	0.0
20	1521-1530	0	252956	0.0	0.0	0.0
21	1531-1540	0	194542	0.0	0.0	0.0
22	1541-1550	0	957168	0.0	0.0	0.0
23	1551-1560	0	1949051	0.0	0.0	0.0
24	1561-1570	0	480126	0.0	0.0	0.0
25	1571-1580	0	945849	0.0	0.0	0.0
26	1581-1590	0	842175	0.0	0.0	0.0
27	1591-1600	0	676127	0.0	0.0	0.0
28	1601-1610	0	2099839	0.0	0.0	0.0
29	1611-1620	0	794187	0.0	0.0	0.0
30	1621-1630	3	2095458	0.14316679217622114	0.028633358435244227	0.0015485128934921663
31	1631-1640	0	2094158	0.0	0.028633358435244227	0.0015485128934921663
32	1641-1650	0	1247594	0.0	0.028633358435244227	0.0015485128934921663
33	1651-1660	1	2303221	0.04341745755183719	0.037316849945611665	0.002018122443302527
34	1661-1670	1	2481229	0.04030260810267815	0.045377371566147295	0.002454041327421554
35	1671-1680	3	2015147	0.1488725140151066	0.046518515933924386	0.002515755246549662
36	1681-1690	5	1684489	0.29682592168901073	0.10588370027172653	0.005726267683626334
37	1691-1700	1	1871214	0.053441241888955514	0.11657194864951763	0.006304295945986368
38	1701-1710	4	809750	0.4939796233405372	0.20668438180725762	0.011177642009260387
39	1711-1720	0	1714151	0.0	0.198623860186722	0.01074172312514136
40	1721-1730	0	1125965	0.0	0.1688493573837007	0.009131496312521086
41	1731-1740	0	2909061	0.0	0.10948417304589855	0.005920983875444415
42	1741-1750	1	2136771	0.04679958685324726	0.1081558420387569	0.0058491467664292035
43	1751-1760	1	2483475	0.04026615931305932	0.017413149233261316	0.0009417158020422197
44	1761-1770	5	3287236	0.1521034692976105	0.04783384309278342	0.002586889097971945
45	1771-1780	1	3011727	0.033203540692765314	0.054474551231336474	0.00294602343415971
46	1781-1790	2	2767020	0.07227992569623638	0.06893053637058374	0.003727813646679871
47	1791-1800	4	2497443	0.1601638155505451	0.09160338211004333	0.004953977669287044
48	1801-1810	14	1436685	0.9744655230617707	0.2784432548597856	0.015058414165122214
49	1811-1820	8	1624933	0.49232799136949035	0.3464881592741616	0.018738332190120895
50	1821-1830	28	3062877	0.9141731777018797	0.5226820866759845	0.02826702820228389
51	1831-1840	16	7375086	0.2169466227241282	0.5516154260815629	0.029831764285291718
52	1841-1850	41	11919516	0.34397369826090257	0.5883774026236344	0.03181987877051343
53	1851-1860	37	5771056	0.6411304967409778	0.5217103973594757	0.02821447853583504
54	1861-1870	34	6858196	0.49575719329106377	0.5223962377437904	0.028251569283690933
55	1871-1880	25	5715634	0.43739679622593053	0.4270409614486006	0.02309468644231739
56	1881-1890	51	7679389	0.6641153352174242	0.5164747039472598	0.02793132842008722
57	1891-1900	52	4613910	1.1270267517138393	0.6730853146378472	0.03640094439128086
58	1901-1910	47	4804354	0.978279285831144	0.7405150724558803	0.04004759484000207
59	1911-1920	40	5036866	0.7941446129398717	0.8001925563856419	0.043274996666630275
60	1921-1930	74	11280218	0.6560156904769039	0.8439163352358365	0.045639610494758356
61	1931-1940	97	10897083	0.8901464731433173	0.8891225628210153	0.048084396230951496
62	1941-1950	263	12300750	2.1380810113204483	1.091333414742337	0.059020106483465264
63	1951-1960	156	9976887	1.563613980994272	1.2084003537749626	0.06535117187014196
64	1961-1970	267	13891857	1.9219892632064957	1.4339692838282874	0.07755010401248066
65	1971-1980	36	10280590	0.35017445496805144	1.3728010367265169	0.07424208062697317
66	1981-1990	95	15628128	0.6078783076258397	1.3163474036230214	0.07118902700272081
67	1991-2000	43	10606407	0.40541533056387524	0.9698142674717068	0.05244826243030227
68	2001-2010	101	11205157	0.9013706813746563	0.8373656075477838	0.04528534236691556
69	2011-2020	8	2099905	0.38096961529212037	0.5291616779649086	0.028617449221814324
