# Supplementary material for: Frequency patterns of semantic change: corpus-based evidence of a near-critical dynamics in language change
Source: R Soc Open Sci. 2017 Nov 8;4(11):170830. doi: 10.1098/rsos.170830 (PMC5717648; doi:10.1098/rsos.170830)
Supplement: full_data.zip [file rsos170830supp2.gz › a_propos_complet.csv]

	Cote	Date	Decade	Occurrences
0	R832	1984	1981-1990	6
1	K768	1926	1921-1930	2
2	R443	1935	1931-1940	4
3	N447	1776	1771-1780	1
4	E131	1999	1991-2000	2
5	S246	1993	1991-2000	1
6	S173	1869	1861-1870	1
7	M445	1846	1841-1850	2
8	S992	1877	1871-1880	1
9	Q496	1783	1781-1790	1
10	R063	1964	1961-1970	1
11	K573	1951	1951-1960	1
12	R139	2004	2001-2010	3
13	R707	1842	1841-1850	1
14	S885	1993	1991-2000	1
15	Q936	1654	1651-1660	1
16	S621	1831	1831-1840	2
17	K487	1903	1901-1910	1
18	R864	1961	1961-1970	1
19	R479	1832	1831-1840	2
20	S306	1956	1951-1960	1
21	R844	1854	1851-1860	1
22	S656	1815	1811-1820	2
23	K985	1859	1851-1860	1
24	R567	1547	1541-1550	1
25	L689	1950	1941-1950	3
26	R062	1996	1991-2000	2
27	M333	1846	1841-1850	1
28	K754	1925	1921-1930	1
29	E243	1661	1661-1670	1
30	R766	1947	1941-1950	1
31	R854	1948	1941-1950	1
32	L834	1848	1841-1850	1
33	N527	1774	1771-1780	9
34	S297	1740	1731-1740	2
35	Z139	1857	1851-1860	2
36	Q257	1777	1771-1780	2
37	K345	1924	1921-1930	1
38	Q533	1623	1621-1630	1
39	Q255	1771	1771-1780	1
40	E125	1876	1871-1880	1
41	R110	1894	1891-1900	1
42	L442	1859	1851-1860	4
43	N953	1751	1751-1760	1
44	P289	1967	1961-1970	1
45	K847	1863	1861-1870	1
46	R803	1923	1921-1930	1
47	Q753	1610	1601-1610	1
48	R498	1851	1851-1860	2
49	K899	1939	1931-1940	1
50	S768	1874	1871-1880	4
51	L694	1945	1941-1950	1
52	P393	1934	1931-1940	1
53	N538	1758	1751-1760	1
54	M542	1860	1851-1860	3
55	L223	1946	1941-1950	1
56	L933	1832	1831-1840	1
57	L842	1874	1871-1880	1
58	L443	1859	1851-1860	3
59	M384	1832	1831-1840	2
60	N229	1835	1831-1840	1
61	E242	1671	1671-1680	1
62	R648	1926	1921-1930	1
63	S170	1862	1861-1870	2
64	S602	1948	1941-1950	1
65	K862	1890	1881-1890	1
66	L636	1934	1931-1940	2
67	R782	1843	1841-1850	2
68	N526	1762	1761-1770	1
69	N648	1732	1731-1740	2
70	E040	1979	1971-1980	1
71	R232	1680	1671-1680	2
72	M962	1855	1851-1860	1
73	R473	1826	1821-1830	1
74	L862	1848	1841-1850	2
75	K589	1881	1881-1890	2
76	L462	1883	1881-1890	3
77	E038	1992	1991-2000	1
78	K582	1943	1941-1950	2
79	R021	1967	1961-1970	7
80	S255	1968	1961-1970	1
81	Q555	1771	1771-1780	6
82	R164	1974	1971-1980	5
83	E023	1862	1861-1870	1
84	N364	1784	1781-1790	1
85	K929	1939	1931-1940	2
86	N783	1741	1741-1750	1
87	N678	1764	1761-1770	1
88	E099	1999	1991-2000	1
89	K845	1863	1861-1870	1
90	Q322	1763	1761-1770	1
91	Q368	1704	1701-1710	1
92	R161	1952	1951-1960	1
93	S282	1633	1631-1640	1
94	M526	1803	1801-1810	1
95	Z161	1880	1871-1880	1
96	M836	1835	1831-1840	1
97	N784	1757	1751-1760	2
98	M985	1845	1841-1850	1
99	R857	1947	1941-1950	1
100	L322	1930	1921-1930	1
101	R235	1696	1691-1700	4
102	N924	1782	1781-1790	2
103	E036	1983	1981-1990	1
104	S532	1713	1711-1720	2
105	S053	1851	1851-1860	1
106	S334	1840	1831-1840	1
107	S739	1862	1861-1870	20
108	M327	1846	1841-1850	4
109	M223	1873	1871-1880	1
110	S752	1841	1841-1850	1
111	R456	1963	1961-1970	1
112	K598	1955	1951-1960	2
113	R437	1964	1961-1970	4
114	M242	1875	1871-1880	1
115	N328	1788	1781-1790	2
116	S979	1882	1881-1890	1
117	S387	1995	1991-2000	2
118	R225	1680	1671-1680	3
119	L854	1892	1891-1900	1
120	L987	1879	1871-1880	1
121	R826	1966	1961-1970	1
122	N464	1775	1771-1780	2
123	Q436	1653	1651-1660	1
124	N568	1761	1761-1770	2
125	S112	1645	1641-1650	1
126	Q837	1679	1671-1680	1
127	N792	1736	1731-1740	2
128	S031	1857	1851-1860	1
129	K874	1919	1911-1920	1
130	M686	1830	1821-1830	1
131	R471	1824	1821-1830	1
132	S223	1953	1951-1960	2
133	S219	1954	1951-1960	1
134	E122	1996	1991-2000	1
135	R172	1989	1981-1990	3
136	Q275	1739	1731-1740	1
137	N637	1760	1751-1760	1
138	S365	1879	1871-1880	1
139	L356	1839	1831-1840	1
140	R451	1987	1981-1990	6
141	L276	1919	1911-1920	4
142	L587	1888	1881-1890	1
143	L679	1936	1931-1940	1
144	S388	1938	1931-1940	3
145	M723	1869	1861-1870	1
146	S518	1940	1931-1940	1
147	L234	1948	1941-1950	1
148	S319	1844	1841-1850	10
149	M346	1839	1831-1840	2
150	N668	1738	1731-1740	1
151	L399	1937	1931-1940	1
152	N466	1775	1771-1780	1
153	S396	1927	1921-1930	2
154	M887	1814	1811-1820	1
155	R833	1865	1861-1870	3
156	N532	1774	1771-1780	1
157	L674	1929	1921-1930	4
158	L952	1907	1901-1910	1
159	N577	1759	1751-1760	1
160	M827	1833	1831-1840	2
161	L849	1836	1831-1840	3
162	N626	1768	1761-1770	1
163	K264	1944	1941-1950	1
164	Q762	1646	1641-1650	1
165	M777	1866	1861-1870	7
166	K359	1937	1931-1940	1
167	K343	1956	1951-1960	2
168	S811	1885	1881-1890	1
169	L345	1919	1911-1920	1
170	S274	1737	1731-1740	1
171	K486	1903	1901-1910	3
172	M746	1848	1841-1850	2
173	L994	1828	1821-1830	1
174	K478	1891	1891-1900	2
175	S261	1775	1771-1780	1
176	N824	1729	1721-1730	2
177	S386	1981	1981-1990	2
178	Q435	1636	1631-1640	2
179	S208	1982	1981-1990	2
180	S978	1881	1881-1890	5
181	M568	1791	1791-1800	2
182	M995	1825	1821-1830	2
183	L958	1847	1841-1850	1
184	R227	1680	1671-1680	4
185	E072	1986	1981-1990	1
186	L464	1884	1881-1890	1
187	R739	1924	1921-1930	1
188	5903	1370	1361-1370	2
189	R817	1988	1981-1990	1
190	L437	1897	1891-1900	4
191	K479	1891	1891-1900	1
192	N658	1755	1751-1760	1
193	K435	1918	1911-1920	1
194	S734	1947	1941-1950	1
195	L267	1936	1931-1940	1
196	N996	1766	1761-1770	2
197	N735	1764	1761-1770	1
198	N228	1835	1831-1840	4
199	L779	1912	1911-1920	2
200	K883	1948	1941-1950	1
201	Q559	1740	1731-1740	1
202	R231	1980	1971-1980	1
203	M988	1839	1831-1840	2
204	Q698	1698	1691-1700	2
205	M349	1837	1831-1840	1
206	Q980	1965	1961-1970	3
207	R438	1967	1961-1970	1
208	Q882	1612	1611-1620	1
209	R088	1998	1991-2000	3
210	M584	1836	1831-1840	1
211	L853	1892	1891-1900	1
212	N386	1776	1771-1780	1
213	R512	1955	1951-1960	1
214	R563	1870	1861-1870	2
215	S175	1738	1731-1740	2
216	L235	1945	1941-1950	1
217	L857	1890	1881-1890	1
218	M322	1853	1851-1860	2
219	R705	1845	1841-1850	1
220	L365	1900	1891-1900	1
221	S671	1924	1921-1930	1
222	L856	1890	1881-1890	3
223	R686	1845	1841-1850	1
224	Z147	1868	1861-1870	1
225	R009	1970	1961-1970	1
226	M332	1846	1841-1850	4
227	M973	1822	1821-1830	1
228	R884	1962	1961-1970	1
229	N852	1745	1741-1750	3
230	K894	1936	1931-1940	1
231	E128	1987	1981-1990	2
232	M992	1839	1831-1840	3
233	K425	1940	1931-1940	1
234	S794	1885	1881-1890	6
235	S128	1981	1981-1990	1
236	Q654	1630	1621-1630	4
237	E034	1978	1971-1980	1
238	L582	1886	1881-1890	4
239	E035	1981	1981-1990	1
240	M263	1863	1861-1870	2
241	K927	1937	1931-1940	1
242	R495	1848	1841-1850	2
243	K866	1896	1891-1900	1
244	S375	1870	1861-1870	1
245	S144	1845	1841-1850	1
246	K668	1948	1941-1950	2
247	M558	1793	1791-1800	1
248	S514	1839	1831-1840	3
249	N929	1771	1771-1780	1
250	K848	1863	1861-1870	1
251	Q735	1672	1671-1680	1
252	S262	1779	1771-1780	1
253	S520	1950	1941-1950	1
254	E127	1995	1991-2000	5
255	R423	1552	1551-1560	1
256	S325	1990	1981-1990	4
257	S797	1881	1881-1890	3
258	Q722	1623	1621-1630	1
259	L592	1891	1891-1900	2
260	M228	1876	1871-1880	3
261	S653	1969	1961-1970	1
262	R459	1966	1961-1970	1
263	E080	1851	1851-1860	2
264	M926	1835	1831-1840	1
265	M595	1832	1831-1840	21
266	S405	1592	1591-1600	1
267	N849	1745	1741-1750	3
268	N936	1782	1781-1790	1
269	S368	1942	1941-1950	2
270	L839	1879	1871-1880	1
271	S291	1969	1961-1970	4
272	L344	1913	1911-1920	1
273	R229	1680	1671-1680	1
274	L999	1876	1871-1880	3
275	E244	1634	1631-1640	1
276	L398	1937	1931-1940	1
277	5901	1377	1371-1380	1
278	L463	1884	1881-1890	2
279	N495	1775	1771-1780	2
280	K242	1933	1931-1940	1
281	K354	1939	1931-1940	1
282	R102	1558	1551-1560	2
283	Q634	1630	1621-1630	1
284	S026	1836	1831-1840	1
285	S548	1976	1971-1980	2
286	S805	1885	1881-1890	1
287	R631	1578	1571-1580	1
288	M227	1876	1871-1880	3
289	S524	1974	1971-1980	2
290	P236	1765	1761-1770	1
291	R793	1951	1951-1960	1
292	L672	1938	1931-1940	1
293	S171	1863	1861-1870	1
294	R724	1533	1531-1540	1
295	N279	1783	1781-1790	1
296	R984	1633	1631-1640	1
297	R388	1671	1671-1680	1
298	L855	1892	1891-1900	1
299	E074	1887	1881-1890	7
300	R111	1897	1891-1900	2
301	N959	1742	1741-1750	1
302	R565	1558	1551-1560	2
303	R230	1983	1981-1990	3
304	R216	2004	2001-2010	1
305	K459	1909	1901-1910	1
306	E002	1862	1861-1870	1
307	R461	1965	1961-1970	1
308	N666	1755	1751-1760	2
309	M734	1857	1851-1860	1
310	N983	1776	1771-1780	1
311	R079	1994	1991-2000	1
312	S248	1984	1981-1990	2
313	Q829	1654	1651-1660	1
314	R483	1836	1831-1840	3
315	N697	1755	1751-1760	1
316	R240	1983	1981-1990	12
317	K896	1950	1941-1950	2
318	S124	1975	1971-1980	1
319	S176	1747	1741-1750	2
320	S986	1933	1931-1940	5
321	K697	1927	1921-1930	1
322	M987	1840	1831-1840	2
323	S791	1866	1861-1870	2
324	S669	1948	1941-1950	1
325	L455	1880	1871-1880	5
326	R160	1925	1921-1930	1
327	L847	1860	1851-1860	2
328	S716	1923	1921-1930	4
329	S429	1927	1921-1930	1
330	K846	1863	1861-1870	1
331	R600	1893	1891-1900	1
332	L597	1920	1911-1920	2
333	L699	1948	1941-1950	1
334	S815	1887	1881-1890	1
335	R478	1831	1831-1840	3
336	S397	1843	1841-1850	12
337	R224	1675	1671-1680	3
338	L396	1899	1891-1900	1
339	N529	1738	1731-1740	3
340	N448	1776	1771-1780	2
341	L273	1929	1921-1930	1
342	R493	1846	1841-1850	3
343	L623	1920	1911-1920	1
344	K767	1926	1921-1930	2
345	R965	1961	1961-1970	3
346	L532	1859	1851-1860	5
347	S668	1886	1881-1890	2
348	R700	2008	2001-2010	1
349	S698	1992	1991-2000	1
350	K566	1922	1921-1930	1
351	N556	1774	1771-1780	1
352	S186	1965	1961-1970	8
353	M633	1845	1841-1850	1
354	K988	1859	1851-1860	3
355	N564	1757	1751-1760	1
356	K728	1911	1911-1920	1
357	Z132	1850	1841-1850	2
358	M842	1845	1841-1850	1
359	S270	1735	1731-1740	1
360	S179	1979	1971-1980	1
361	R545	1961	1961-1970	1
362	R480	1833	1831-1840	2
363	M528	1798	1791-1800	1
364	P623	1952	1951-1960	1
365	Z158	1878	1871-1880	1
366	S302	1987	1981-1990	8
367	S988	1938	1931-1940	3
368	L673	1929	1921-1930	5
369	N598	1767	1761-1770	2
370	S277	1756	1751-1760	1
371	M835	1834	1831-1840	4
372	M235	1878	1871-1880	1
373	S700	1997	1991-2000	3
374	L368	1908	1901-1910	3
375	R422	1542	1541-1550	3
376	S316	1975	1971-1980	1
377	M274	1856	1851-1860	6
378	N473	1778	1771-1780	1
379	S789	1866	1861-1870	2
380	E024	1862	1861-1870	2
381	L545	1868	1861-1870	2
382	K762	1913	1911-1920	3
383	M743	1863	1861-1870	1
384	R485	1838	1831-1840	1
385	P392	1927	1921-1930	1
386	Q256	1733	1731-1740	1
387	K849	1863	1861-1870	2
388	L835	1833	1831-1840	1
389	M239	1874	1871-1880	1
390	R199	1999	1991-2000	1
391	M634	1847	1841-1850	4
392	R490	1843	1841-1850	1
393	S822	1852	1851-1860	1
394	M347	1839	1831-1840	1
395	S591	1615	1611-1620	1
396	R539	1982	1981-1990	1
397	E120	2008	2001-2010	1
398	N789	1745	1741-1750	1
399	M593	1879	1871-1880	1
400	R022	1991	1991-2000	3
401	N938	1782	1781-1790	1
402	L496	1883	1881-1890	5
403	N494	1775	1771-1780	1
404	S241	1711	1711-1720	1
405	K432	1913	1911-1920	1
406	M936	1835	1831-1840	2
407	L863	1851	1851-1860	3
408	R937	1950	1941-1950	4
409	L525	1899	1891-1900	2
410	S415	1957	1951-1960	1
411	R544	1981	1981-1990	1
412	K926	1937	1931-1940	1
413	K736	1936	1931-1940	1
414	M348	1837	1831-1840	1
415	E070	1975	1971-1980	1
416	N245	1838	1831-1840	1
417	R779	1858	1851-1860	1
418	S743	1626	1621-1630	1
419	Q453	1767	1761-1770	1
420	Z131	1850	1841-1850	2
421	M433	1807	1801-1810	1
422	R421	1542	1541-1550	1
423	M569	1794	1791-1800	1
424	M254	1869	1861-1870	1
425	Q284	1740	1731-1740	2
426	L676	1935	1931-1940	1
427	E071	1976	1971-1980	1
428	Q665	1609	1601-1610	2
429	Q754	1700	1691-1700	1
430	R525	1977	1971-1980	1
431	L838	1875	1871-1880	2
432	R436	1967	1961-1970	2
433	K439	1920	1911-1920	1
434	R822	1959	1951-1960	3
435	S840	1867	1861-1870	1
436	L584	1887	1881-1890	2
437	L484	1922	1921-1930	1
438	K284	1942	1941-1950	2
439	K346	1926	1921-1930	1
440	L946	1825	1821-1830	1
441	R804	2008	2001-2010	4
442	S549	1976	1971-1980	2
443	S389	1930	1921-1930	7
444	R526	1947	1941-1950	3
445	M233	1877	1871-1880	2
446	L354	1832	1831-1840	4
447	L458	1882	1881-1890	2
448	N272	1787	1781-1790	1
449	S594	1929	1921-1930	3
450	S692	1745	1741-1750	7
451	M575	1792	1791-1800	3
452	L494	1889	1881-1890	1
453	M839	1837	1831-1840	1
454	R856	1969	1961-1970	2
455	M238	1874	1871-1880	1
456	R524	1886	1881-1890	1
457	R622	1927	1921-1930	1
458	R356	1896	1891-1900	2
459	L495	1889	1881-1890	3
460	R025	1988	1981-1990	2
461	S566	1976	1971-1980	2
462	S227	1962	1961-1970	1
463	P245	1735	1731-1740	1
464	L459	1883	1881-1890	3
465	M733	1835	1831-1840	1
466	L583	1886	1881-1890	1
467	S090	1642	1641-1650	1
468	K763	1913	1911-1920	2
469	L323	1931	1931-1940	1
470	E111	1976	1971-1980	3
471	N843	1736	1731-1740	1
472	R439	1968	1961-1970	6
473	K658	1910	1901-1910	1
474	R238	1980	1971-1980	1
475	R222	1675	1671-1680	2
476	R254	1667	1661-1670	1
477	S187	1984	1981-1990	1
478	L846	1857	1851-1860	1
479	S600	1968	1961-1970	1
480	L456	1880	1871-1880	4
481	Q725	1658	1651-1660	1
482	Q838	1679	1671-1680	1
483	E087	1984	1981-1990	1
484	R287	1635	1631-1640	1
485	R228	1680	1671-1680	3
486	L832	1859	1851-1860	1
487	L593	1891	1891-1900	1
488	K897	1933	1931-1940	2
489	M632	1839	1831-1840	1
490	N359	1784	1781-1790	1
491	M292	1854	1851-1860	1
492	Q934	1654	1651-1660	1
493	K766	1926	1921-1930	1
494	K485	1895	1891-1900	7
495	S702	1993	1991-2000	1
496	0207	1416	1411-1420	1
497	R767	1946	1941-1950	1
498	K933	1945	1941-1950	2
499	S167	1887	1881-1890	1
500	N845	1748	1741-1750	2
501	R812	1965	1961-1970	1
502	R285	1630	1621-1630	2
503	R730	1850	1841-1850	1
504	M294	1853	1851-1860	1
505	S803	1841	1841-1850	2
506	N628	1760	1751-1760	1
507	N767	1745	1741-1750	1
508	R805	1998	1991-2000	3
509	R558	1972	1971-1980	1
510	E069	1996	1991-2000	1
511	M567	1789	1781-1790	2
512	Q699	1694	1691-1700	1
513	E130	1998	1991-2000	1
514	K623	1959	1951-1960	4
515	N926	1734	1731-1740	5
516	R166	2006	2001-2010	4
517	M876	1842	1841-1850	7
518	N766	1735	1731-1740	1
519	N449	1776	1771-1780	1
520	S344	1859	1851-1860	1
521	Q742	1649	1641-1650	1
522	P687	1954	1951-1960	1
523	S714	1728	1721-1730	2
524	L675	1929	1921-1930	1
525	L998	1874	1871-1880	1
526	E270	2002	2001-2010	11
527	R732	1886	1881-1890	1
528	E039	2003	2001-2010	1
529	Q557	1740	1731-1740	1
530	S037	1993	1991-2000	2
531	R068	1999	1991-2000	1
532	S032	1857	1851-1860	1
533	Q362	1702	1701-1710	1
534	N828	1755	1751-1760	1
535	S651	1988	1981-1990	1
536	P256	1719	1711-1720	1
537	R874	1954	1951-1960	1
538	N576	1765	1761-1770	1
539	R362	1663	1661-1670	1
540	N853	1745	1741-1750	1
541	R477	1830	1821-1830	1
542	R016	1962	1961-1970	5
543	S030	1857	1851-1860	1
544	S028	1857	1851-1860	1
545	R670	1980	1971-1980	9
546	K893	1936	1931-1940	1
547	S013	1814	1811-1820	1
548	N725	1747	1741-1750	1
549	L836	1876	1871-1880	2
550	K986	1859	1851-1860	1
551	M368	1862	1861-1870	1
552	N844	1736	1731-1740	1
553	R723	1607	1601-1610	2
554	R052	2006	2001-2010	1
555	Q823	1648	1641-1650	3
556	S020	1578	1571-1580	1
557	R174	1974	1971-1980	1
558	R939	1954	1951-1960	1
559	S329	1996	1991-2000	2
560	S410	1936	1931-1940	1
561	M977	1848	1841-1850	2
562	Q889	1631	1631-1640	1
563	M329	1846	1841-1850	2
564	K363	1922	1921-1930	1
565	Q252	1771	1771-1780	1
566	S684	1970	1961-1970	1
567	L963	1838	1831-1840	1
568	0209	1405	1401-1410	1
569	R214	2008	2001-2010	1
570	L899	1842	1841-1850	1
571	R698	1950	1941-1950	1
572	E066	1952	1951-1960	1
573	S238	1711	1711-1720	1
574	M823	1873	1871-1880	2
575	K726	1932	1931-1940	1
576	M682	1814	1811-1820	2
577	R233	1696	1691-1700	3
578	S406	1845	1841-1850	1
579	Q739	1649	1641-1650	1
580	0205	1412	1411-1420	3
581	R200	1881	1881-1890	2
582	L438	1942	1941-1950	6
583	S273	1723	1721-1730	1
584	N928	1750	1741-1750	1
585	M328	1846	1841-1850	4
586	K297	1895	1891-1900	2
587	S097	1636	1631-1640	2
588	R300	1682	1681-1690	1
589	R248	1957	1951-1960	1
590	S984	1936	1931-1940	1
591	R444	1865	1861-1870	3
592	S570	1975	1971-1980	4
593	R470	1823	1821-1830	2
594	L533	1859	1851-1860	2
595	R848	1885	1881-1890	2
596	Q249	1772	1771-1780	4
597	L355	1835	1831-1840	5
598	Z133	1852	1851-1860	1
599	R271	1994	1991-2000	1
600	M975	1848	1841-1850	3
601	R363	1663	1661-1670	1
602	E061	1971	1971-1980	1
603	S249	1989	1981-1990	1
604	R146	2001	2001-2010	1
605	P283	1728	1721-1730	1
606	L562	1929	1921-1930	2
607	R223	1675	1671-1680	2
608	R236	1696	1691-1700	3
609	M377	1833	1831-1840	1
610	M295	1851	1851-1860	1
611	0231	1404	1401-1410	1
612	L859	1848	1841-1850	4
613	R239	1983	1981-1990	19
614	P578	1947	1941-1950	2
615	S640	1964	1961-1970	1
616	M539	1860	1851-1860	1
617	R603	1863	1861-1870	1
618	R441	1966	1961-1970	1
619	K987	1859	1851-1860	2
620	R781	1843	1841-1850	3
621	E093	2000	1991-2000	1
622	S681	1929	1921-1930	1
623	L439	1944	1941-1950	2
624	R813	1985	1981-1990	1
625	R482	1835	1831-1840	1
626	M326	1846	1841-1850	2
627	N227	1835	1831-1840	1
628	E229	1946	1941-1950	1
629	E228	1946	1941-1950	1
630	S511	1935	1931-1940	1
631	S034	1857	1851-1860	1
632	S790	1852	1851-1860	1
633	N925	1782	1781-1790	1
634	R181	1991	1991-2000	1
635	Q997	1704	1701-1710	1
636	R017	1951	1951-1960	3
637	S022	1857	1851-1860	3
638	K755	1925	1921-1930	4
639	N689	1751	1751-1760	1
640	R476	1829	1821-1830	1
641	K428	1913	1911-1920	1
642	L457	1882	1881-1890	3
643	Q326	1783	1781-1790	1
644	Q752	1610	1601-1610	1
645	R237	1696	1691-1700	1
646	N524	1762	1761-1770	3
647	R486	1839	1831-1840	1
648	R507	1877	1871-1880	1
649	R778	1858	1851-1860	1
650	N357	1784	1781-1790	2
651	K525	1922	1921-1930	2
652	R020	1972	1971-1980	1
653	S317	1987	1981-1990	3
654	L889	1869	1861-1870	1
655	N923	1739	1731-1740	1
656	N525	1762	1761-1770	5
657	S539	1983	1981-1990	1
658	R184	2000	1991-2000	1
659	Z157	1876	1871-1880	1
660	S983	1932	1931-1940	1
661	R907	1934	1931-1940	5
