# Supplementary material for: Frequency patterns of semantic change: corpus-based evidence of a near-critical dynamics in language change
Source: R Soc Open Sci. 2017 Nov 8;4(11):170830. doi: 10.1098/rsos.170830 (PMC5717648; doi:10.1098/rsos.170830)
Supplement: full_data.zip [file rsos170830supp2.gz › a_propos.csv]

	Decade	Occurrences	Nombre de mots	Frequence	Frequence moyenne
0	1321-1330	0	247971	0.0	0.0
1	1331-1340	0	187017	0.0	0.0
2	1341-1350	0	589308	0.0	0.0
3	1351-1360	0	318194	0.0	0.0
4	1361-1370	2	662712	0.30179021958256375	0.06035804391651275
5	1371-1380	1	971929	0.10288817393040026	0.0809356787025928
6	1381-1390	0	241822	0.0	0.0809356787025928
7	1391-1400	0	1263737	0.0	0.0809356787025928
8	1401-1410	2	765291	0.2613384973820416	0.13320337817900113
9	1411-1420	4	324443	1.232882201187882	0.3194217745000648
10	1421-1430	0	298510	0.0	0.2988441397139847
11	1431-1440	0	213190	0.0	0.2988441397139847
12	1441-1450	0	386463	0.0	0.2988441397139847
13	1451-1460	0	694796	0.0	0.24657644023757638
14	1461-1470	0	537606	0.0	0.0
15	1471-1480	0	183566	0.0	0.0
16	1481-1490	0	457731	0.0	0.0
17	1491-1500	0	626697	0.0	0.0
18	1501-1510	0	162065	0.0	0.0
19	1511-1520	0	216624	0.0	0.0
20	1521-1530	0	252956	0.0	0.0
21	1531-1540	1	194542	0.5140278191855743	0.10280556383711485
22	1541-1550	5	957168	0.5223743376293399	0.20728043136298285
23	1551-1560	5	1949051	0.2565351034939568	0.25858745206177425
24	1561-1570	0	480126	0.0	0.25858745206177425
25	1571-1580	2	945849	0.21145024205766458	0.30087750047330714
26	1581-1590	0	842175	0.0	0.19807193663619227
27	1591-1600	1	676127	0.14790120790916497	0.12317731069215727
28	1601-1610	6	2099839	0.2857361921556843	0.12901752842450276
29	1611-1620	2	794187	0.2518298587108577	0.17938350016667431
30	1621-1630	10	2095458	0.47722264058740377	0.23253797987262215
31	1631-1640	9	2094158	0.4297669994336626	0.31849137975935465
32	1641-1650	8	1247594	0.6412342476799343	0.4171579877135086
33	1651-1660	5	2303221	0.21708728775918593	0.4034282068342089
34	1661-1670	4	2481229	0.1612104324107126	0.3853043215741799
35	1671-1680	25	2015147	1.2406042834592217	0.5379806501485435
36	1681-1690	1	1684489	0.05936518433780214	0.4639002871293713
37	1691-1700	15	1871214	0.8016186283343327	0.4959771632602511
38	1701-1710	3	809750	0.3704847175054029	0.5266566492094944
39	1711-1720	5	1714151	0.291689588606838	0.5527524804487195
40	1721-1730	6	1125965	0.5328762439329819	0.41120687254347155
41	1731-1740	30	2909061	1.031260602648071	0.6055859562055254
42	1741-1750	24	2136771	1.1231900844779341	0.6699002474342456
43	1751-1760	15	2483475	0.6039923896958899	0.716601781872343
44	1761-1770	22	3287236	0.6692552649094863	0.7921149171328725
45	1771-1780	41	3011727	1.3613451684033777	0.9578087020269518
46	1781-1790	17	2767020	0.6143793684180092	0.8744324551809395
47	1791-1800	8	2497443	0.3203276311010902	0.7138599645055708
48	1801-1810	2	1436685	0.13920936043739582	0.6209033586538718
49	1811-1820	6	1624933	0.36924599352711773	0.5609015043773982
50	1821-1830	12	3062877	0.39178850472937693	0.36699017164259795
51	1831-1840	93	7375086	1.2610022445839955	0.49631474687579524
52	1841-1850	95	11919516	0.797012227677701	0.5916516661911174
53	1851-1860	67	5771056	1.1609660346390678	0.7960030010314518
54	1861-1870	66	6858196	0.9623521987414766	0.9146242420743235
55	1871-1880	47	5715634	0.8223059769047494	1.000727736509398
56	1881-1890	72	7679389	0.9375745908951871	0.9360422057716363
57	1891-1900	33	4613910	0.7152285155107057	0.9196854633382372
58	1901-1910	10	4804354	0.2081445289002434	0.7291211621904724
59	1911-1920	22	5036866	0.4367795371169295	0.6240066298655631
60	1921-1930	57	11280218	0.5053093832051827	0.5606073111256497
61	1931-1940	50	10897083	0.45883838821820483	0.4648600705902532
62	1941-1950	50	12300750	0.40647927971871634	0.4031102234318554
63	1951-1960	29	9976887	0.2906718298002172	0.4196156836118501
64	1961-1970	63	13891857	0.4535030845768136	0.4229603931038269
65	1971-1980	43	10280590	0.41826393232295034	0.4055513029273805
66	1981-1990	87	15628128	0.5566885554047164	0.42512133636468274
67	1991-2000	43	10606407	0.40541533056387524	0.42490854653371457
68	2001-2010	29	11205157	0.2588094035630201	0.4185360612862751
69	2011-2020	0	2099905	0.0	0.32783544437091244
