# Supplementary material for: Frequency patterns of semantic change: corpus-based evidence of a near-critical dynamics in language change
Source: R Soc Open Sci. 2017 Nov 8;4(11):170830. doi: 10.1098/rsos.170830 (PMC5717648; doi:10.1098/rsos.170830)
Supplement: full_data.zip [file rsos170830supp2.gz › a_propos_de_complet.csv]

	Cote	Date	Decade	Occurrences
0	M247	1874	1871-1880	1
1	R777	1874	1871-1880	2
2	P634	1931	1931-1940	1
3	P486	1904	1901-1910	1
4	Q823	1648	1641-1650	4
5	N684	1751	1751-1760	6
6	P354	1936	1931-1940	1
7	R694	1842	1841-1850	3
8	R531	1930	1921-1930	2
9	S600	1968	1961-1970	1
10	S126	1983	1981-1990	4
11	K783	1923	1921-1930	1
12	5404	1451	1451-1460	1
13	L386	1920	1911-1920	1
14	7001	1394	1391-1400	2
15	K738	1935	1931-1940	5
16	S670	1976	1971-1980	9
17	0205	1412	1411-1420	22
18	L286	1946	1941-1950	1
19	N374	1780	1771-1780	4
20	R190	1899	1891-1900	3
21	N882	1734	1731-1740	8
22	L877	1855	1851-1860	4
23	R784	2003	2001-2010	1
24	Q536	1684	1681-1690	2
25	M257	1868	1861-1870	1
26	P645	1921	1921-1930	1
27	M252	1872	1871-1880	1
28	L985	1875	1871-1880	3
29	R553	1965	1961-1970	2
30	S190	1987	1981-1990	8
31	L277	1963	1961-1970	1
32	K796	1848	1841-1850	5
33	M287	1851	1851-1860	2
34	Q284	1740	1731-1740	1
35	M885	1837	1831-1840	7
36	Q453	1767	1761-1770	2
37	Q735	1672	1671-1680	5
38	S547	1993	1991-2000	1
39	N735	1764	1761-1770	3
40	Q854	1639	1631-1640	1
41	K482	1939	1931-1940	4
42	N935	1763	1761-1770	6
43	R526	1947	1941-1950	4
44	R244	2000	1991-2000	2
45	S738	1876	1871-1880	3
46	K598	1955	1951-1960	1
47	R858	1960	1951-1960	7
48	S541	1986	1981-1990	1
49	P546	1950	1941-1950	11
50	R754	1727	1721-1730	2
51	M573	1794	1791-1800	1
52	K486	1903	1901-1910	5
53	R513	1988	1981-1990	6
54	R699	1949	1941-1950	1
55	M437	1797	1791-1800	1
56	R952	1637	1631-1640	1
57	Q338	1675	1671-1680	3
58	S114	1844	1841-1850	1
59	S747	1560	1551-1560	2
60	Z147	1868	1861-1870	17
61	K593	1932	1931-1940	3
62	S336	1847	1841-1850	3
63	S254	1964	1961-1970	2
64	Q476	1719	1711-1720	3
65	Q275	1739	1731-1740	1
66	M336	1840	1831-1840	1
67	P545	1899	1891-1900	1
68	Q868	1674	1671-1680	7
69	R454	1865	1861-1870	3
70	Q893	1627	1621-1630	6
71	R295	1997	1991-2000	1
72	K476	1883	1881-1890	2
73	K524	1949	1941-1950	2
74	S799	1985	1981-1990	1
75	N794	1736	1731-1740	7
76	E039	2003	2001-2010	1
77	M992	1839	1831-1840	2
78	N568	1761	1761-1770	1
79	S727	1923	1921-1930	5
80	N853	1745	1741-1750	4
81	K958	1900	1891-1900	6
82	R434	1962	1961-1970	5
83	E076	1946	1941-1950	2
84	Q997	1704	1701-1710	1
85	S392	1812	1811-1820	6
86	M424	1823	1821-1830	5
87	P672	1949	1941-1950	1
88	M664	1824	1821-1830	4
89	P824	1966	1961-1970	1
90	P727	1960	1951-1960	2
91	Q992	2000	1991-2000	1
92	Q423	1690	1681-1690	12
93	L798	1939	1931-1940	2
94	S713	1728	1721-1730	6
95	K323	1913	1911-1920	4
96	M534	1801	1801-1810	1
97	R122	2008	2001-2010	2
98	R518	1940	1931-1940	2
99	R864	1961	1961-1970	1
100	Q647	1657	1651-1660	6
101	L959	1847	1841-1850	4
102	E079	1861	1861-1870	2
103	P348	1935	1931-1940	2
104	L849	1836	1831-1840	2
105	K264	1944	1941-1950	3
106	K453	1905	1901-1910	1
107	R314	1682	1681-1690	1
108	N998	1766	1761-1770	1
109	R719	1844	1841-1850	4
110	Q885	1610	1601-1610	8
111	R847	1999	1991-2000	1
112	L629	1932	1931-1940	2
113	K974	1959	1951-1960	2
114	S176	1747	1741-1750	1
115	M852	1832	1831-1840	1
116	L997	1874	1871-1880	1
117	L689	1950	1941-1950	2
118	R297	1978	1971-1980	4
119	Q652	1660	1651-1660	1
120	E018	1976	1971-1980	3
121	L485	1884	1881-1890	2
122	L696	1956	1951-1960	1
123	M875	1859	1851-1860	5
124	S297	1740	1731-1740	1
125	K753	1954	1951-1960	1
126	R875	1961	1961-1970	3
127	L792	1926	1921-1930	4
128	R045	2004	2001-2010	1
129	S803	1841	1841-1850	1
130	Q895	1627	1621-1630	4
131	R478	1831	1831-1840	6
132	P832	1969	1961-1970	1
133	K474	1940	1931-1940	1
134	M684	1848	1841-1850	1
135	R304	1682	1681-1690	1
136	E163	2012	2011-2020	8
137	L746	1912	1911-1920	1
138	P296	1968	1961-1970	5
139	N899	1759	1751-1760	1
140	L996	1874	1871-1880	1
141	S125	1959	1951-1960	5
142	K888	1933	1931-1940	1
143	S382	1947	1941-1950	12
144	Q837	1679	1671-1680	3
145	L967	1864	1861-1870	1
146	M574	1791	1791-1800	2
147	R921	1929	1921-1930	14
148	S308	1987	1981-1990	3
149	L265	1942	1941-1950	2
150	L333	1923	1921-1930	9
151	Q222	1942	1941-1950	1
152	N376	1780	1771-1780	6
153	K968	1956	1951-1960	2
154	Q657	1691	1691-1700	7
155	P335	1949	1941-1950	4
156	K548	1939	1931-1940	1
157	P949	1965	1961-1970	2
158	K429	1913	1911-1920	3
159	R383	1668	1661-1670	1
160	N952	1744	1741-1750	1
161	Z153	1872	1871-1880	2
162	K644	1927	1921-1930	1
163	K243	1944	1941-1950	1
164	M227	1876	1871-1880	3
165	R173	1969	1961-1970	2
166	K786	1926	1921-1930	6
167	R814	1961	1961-1970	1
168	P962	1903	1901-1910	2
169	R141	2000	1991-2000	1
170	E170	2012	2011-2020	5
171	M977	1848	1841-1850	1
172	K898	1938	1931-1940	6
173	P825	1962	1961-1970	1
174	P739	1960	1951-1960	3
175	K824	1848	1841-1850	7
176	L797	1949	1941-1950	4
177	M742	1824	1821-1830	1
178	L582	1886	1881-1890	4
179	R465	1963	1961-1970	2
180	L987	1879	1871-1880	3
181	E197	1961	1961-1970	7
182	Q534	1610	1601-1610	11
183	R003	2000	1991-2000	7
184	K639	1890	1881-1890	6
185	L682	1936	1931-1940	1
186	S684	1970	1961-1970	1
187	Z141	1860	1851-1860	11
188	R219	2009	2001-2010	2
189	K962	1904	1901-1910	11
190	R514	1929	1921-1930	13
191	N696	1755	1751-1760	4
192	K433	1918	1911-1920	1
193	E083	1988	1981-1990	4
194	R107	1881	1881-1890	1
195	M739	1824	1821-1830	2
196	K794	1848	1841-1850	7
197	K853	1878	1871-1880	16
198	Q277	1777	1771-1780	1
199	K232	1912	1911-1920	10
200	M773	1869	1861-1870	7
201	M263	1863	1861-1870	4
202	M324	1846	1841-1850	2
203	K523	1947	1941-1950	1
204	Q836	1679	1671-1680	7
205	N667	1755	1751-1760	4
206	R215	1999	1991-2000	1
207	M895	1829	1821-1830	1
208	R644	1881	1881-1890	3
209	S334	1840	1831-1840	1
210	R574	1864	1861-1870	1
211	Q554	1736	1731-1740	2
212	N737	1738	1731-1740	5
213	R229	1680	1671-1680	4
214	K479	1891	1891-1900	4
215	L246	1946	1941-1950	4
216	L499	1901	1901-1910	1
217	R924	1887	1881-1890	1
218	K596	1953	1951-1960	1
219	E113	2002	2001-2010	2
220	K584	1938	1931-1940	1
221	Q727	1644	1641-1650	15
222	M999	1796	1791-1800	1
223	S246	1993	1991-2000	3
224	M455	1846	1841-1850	1
225	E078	1987	1981-1990	6
226	L583	1886	1881-1890	1
227	L362	1907	1901-1910	1
228	R730	1850	1841-1850	1
229	P977	1952	1951-1960	6
230	K737	1946	1941-1950	1
231	M438	1797	1791-1800	3
232	R240	1983	1981-1990	19
233	E035	1981	1981-1990	22
234	S395	1930	1921-1930	2
235	R862	1637	1631-1640	1
236	P359	1961	1961-1970	3
237	R204	1976	1971-1980	1
238	K348	1934	1931-1940	1
239	R166	2006	2001-2010	14
240	N937	1782	1781-1790	3
241	K756	1866	1861-1870	2
242	E166	1955	1951-1960	3
243	Q546	1684	1681-1690	2
244	N275	1782	1781-1790	1
245	K424	1937	1931-1940	6
246	Q467	1744	1741-1750	1
247	N546	1774	1771-1780	1
248	R007	1970	1961-1970	6
249	M328	1846	1841-1850	2
250	R459	1966	1961-1970	1
251	L535	1894	1891-1900	2
252	P368	1939	1931-1940	6
253	Z116	1886	1881-1890	1
254	S195	1850	1841-1850	9
255	R149	2009	2001-2010	1
256	Q383	1671	1671-1680	1
257	M458	1814	1811-1820	1
258	R598	1887	1881-1890	1
259	L579	1926	1921-1930	1
260	S593	1981	1981-1990	2
261	R059	2004	2001-2010	1
262	P245	1735	1731-1740	1
263	R164	1974	1971-1980	7
264	S118	1846	1841-1850	1
265	K462	1910	1901-1910	1
266	L258	1914	1911-1920	2
267	0231	1404	1401-1410	5
268	E194	1953	1951-1960	4
269	0303	1495	1491-1500	1
270	R039	1993	1991-2000	2
271	K766	1926	1921-1930	2
272	R124	2008	2001-2010	4
273	N884	1734	1731-1740	6
274	K799	1848	1841-1850	2
275	P595	1857	1851-1860	2
276	M676	1811	1811-1820	3
277	S302	1987	1981-1990	6
278	K953	1936	1931-1940	1
279	K478	1891	1891-1900	1
280	P552	1953	1951-1960	7
281	K832	1848	1841-1850	1
282	L624	1920	1911-1920	3
283	P625	1948	1941-1950	4
284	K795	1848	1841-1850	4
285	S184	1550	1541-1550	1
286	K336	1920	1911-1920	1
287	6501	1470	1461-1470	1
288	P229	1768	1761-1770	2
289	R539	1982	1981-1990	3
290	R917	1918	1911-1920	2
291	N685	1751	1751-1760	4
292	K734	1929	1921-1930	1
293	L339	1936	1931-1940	1
294	P488	1907	1901-1910	1
295	S275	1734	1731-1740	1
296	L489	1885	1881-1890	5
297	P252	1719	1711-1720	3
298	N559	1857	1851-1860	2
299	Z111	1884	1881-1890	3
300	R602	1887	1881-1890	2
301	R522	1960	1951-1960	1
302	S517	1966	1961-1970	7
303	Q556	1740	1731-1740	2
304	R180	1975	1971-1980	1
305	R489	1842	1841-1850	5
306	R111	1897	1891-1900	6
307	R037	1991	1991-2000	1
308	R675	1992	1991-2000	5
309	N495	1775	1771-1780	2
310	P324	1957	1951-1960	3
311	R023	1974	1971-1980	5
312	Q249	1772	1771-1780	1
313	S991	1888	1881-1890	3
314	E065	1947	1941-1950	1
315	Q528	1686	1681-1690	4
316	Q859	1627	1621-1630	9
317	K845	1863	1861-1870	28
318	R524	1886	1881-1890	6
319	P963	1934	1931-1940	4
320	R544	1981	1981-1990	4
321	R128	2008	2001-2010	1
322	0809	1357	1351-1360	1
323	M549	1832	1831-1840	2
324	K855	1878	1871-1880	9
325	M575	1792	1791-1800	1
326	R600	1893	1891-1900	6
327	N233	1788	1781-1790	1
328	P644	1921	1921-1930	2
329	P346	1935	1931-1940	2
330	R270	2005	2001-2010	1
331	S733	1969	1961-1970	1
332	Q539	1684	1681-1690	4
333	R005	1970	1961-1970	5
334	N484	1773	1771-1780	1
335	R536	1960	1951-1960	2
336	S027	1831	1831-1840	1
337	R271	1994	1991-2000	11
338	Q934	1654	1651-1660	1
339	Q464	1744	1741-1750	2
340	L764	1927	1921-1930	2
341	P342	1963	1961-1970	2
342	P332	1949	1941-1950	7
343	S625	1849	1841-1850	2
344	L742	1902	1901-1910	1
345	N835	1733	1731-1740	1
346	R828	1984	1981-1990	4
347	P756	1920	1911-1920	2
348	N639	1763	1761-1770	3
349	Q278	1783	1781-1790	1
350	R530	1977	1971-1980	2
351	S137	1850	1841-1850	5
352	K483	1933	1931-1940	1
353	S179	1979	1971-1980	2
354	Q474	1743	1741-1750	1
355	N272	1787	1781-1790	1
356	K464	1912	1911-1920	1
357	R299	1977	1971-1980	7
358	L372	1902	1901-1910	2
359	N738	1738	1731-1740	8
360	K484	1895	1891-1900	2
361	K452	1904	1901-1910	1
362	P326	1967	1961-1970	1
363	N472	1778	1771-1780	1
364	K233	1914	1911-1920	3
365	L637	1931	1931-1940	1
366	Q463	1744	1741-1750	1
367	L775	1942	1941-1950	1
368	E128	1987	1981-1990	5
369	S533	1614	1611-1620	1
370	R356	1896	1891-1900	7
371	R211	1415	1411-1420	1
372	P762	1966	1961-1970	5
373	M325	1846	1841-1850	1
374	L784	1908	1901-1910	4
375	R450	1992	1991-2000	8
376	Q753	1610	1601-1610	4
377	R833	1865	1861-1870	7
378	L526	1899	1891-1900	1
379	K239	1933	1931-1940	1
380	P629	1924	1921-1930	5
381	K939	1943	1941-1950	7
382	K287	1944	1941-1950	1
383	E122	1996	1991-2000	3
384	P687	1954	1951-1960	3
385	Q834	1679	1671-1680	3
386	E029	1995	1991-2000	3
387	K447	1922	1921-1930	1
388	R648	1926	1921-1930	3
389	Q846	1630	1621-1630	1
390	E221	1745	1741-1750	1
391	P673	1952	1951-1960	2
392	R172	1989	1981-1990	7
393	S325	1990	1981-1990	4
394	K776	1816	1811-1820	1
395	E145	1918	1911-1920	1
396	Q223	1929	1921-1930	2
397	S545	1947	1941-1950	1
398	K852	1878	1871-1880	14
399	Q492	1738	1731-1740	1
400	L635	1938	1931-1940	5
401	S314	1996	1991-2000	1
402	R197	1976	1971-1980	1
403	N664	1755	1751-1760	2
404	L842	1874	1871-1880	4
405	L857	1890	1881-1890	3
406	R651	1929	1921-1930	3
407	Q928	1691	1691-1700	4
408	N425	1775	1771-1780	1
409	L778	1912	1911-1920	1
410	S380	1515	1511-1520	1
411	L397	1899	1891-1900	2
412	K758	1866	1861-1870	2
413	S700	1997	1991-2000	3
414	Q744	1676	1671-1680	3
415	R735	1923	1921-1930	1
416	N258	1829	1821-1830	1
417	E084	2011	2011-2020	5
418	Z149	1870	1861-1870	5
419	N728	1751	1751-1760	4
420	M393	1824	1821-1830	2
421	Q926	1654	1651-1660	2
422	S999	1972	1971-1980	18
423	Q665	1609	1601-1610	1
424	S014	1747	1741-1750	1
425	R144	1981	1981-1990	1
426	R227	1680	1671-1680	1
427	N982	1776	1771-1780	2
428	P336	1968	1961-1970	4
429	Q428	1615	1611-1620	1
430	N644	1764	1761-1770	1
431	L836	1876	1871-1880	3
432	R902	1902	1901-1910	1
433	N697	1755	1751-1760	1
434	K869	1896	1891-1900	35
435	E169	2003	2001-2010	1
436	K624	1939	1931-1940	9
437	Q295	1762	1761-1770	1
438	L247	1946	1941-1950	4
439	L766	1955	1951-1960	1
440	N524	1762	1761-1770	1
441	Z104	1880	1871-1880	1
442	N473	1778	1771-1780	1
443	P876	1943	1941-1950	2
444	P522	1954	1951-1960	7
445	R752	1984	1981-1990	3
446	R758	1981	1981-1990	1
447	Q847	1633	1631-1640	1
448	L968	1828	1821-1830	3
449	K959	1904	1901-1910	23
450	N996	1766	1761-1770	3
451	N849	1745	1741-1750	7
452	M722	1877	1871-1880	3
453	R193	1997	1991-2000	1
454	L848	1860	1851-1860	4
455	P626	1948	1941-1950	2
456	E005	1981	1981-1990	9
457	K472	1936	1931-1940	1
458	S026	1836	1831-1840	3
459	K436	1918	1911-1920	2
460	R332	1682	1681-1690	1
461	S171	1863	1861-1870	1
462	P593	1951	1951-1960	1
463	L767	1955	1951-1960	2
464	R134	1989	1981-1990	4
465	Q864	1637	1631-1640	1
466	R387	1673	1671-1680	1
467	Q682	1646	1641-1650	2
468	N239	1835	1831-1840	1
469	L852	1836	1831-1840	3
470	S716	1923	1921-1930	3
471	L983	1871	1871-1880	1
472	P683	1961	1961-1970	1
473	S306	1956	1951-1960	4
474	R000	1989	1981-1990	1
475	K645	1918	1911-1920	1
476	L584	1887	1881-1890	2
477	E187	1982	1981-1990	1
478	Q535	1684	1681-1690	2
479	L563	1915	1911-1920	1
480	S735	1965	1961-1970	1
481	N844	1736	1731-1740	2
482	N474	1751	1751-1760	4
483	N254	1828	1821-1830	1
484	S315	1955	1951-1960	4
485	N572	1761	1761-1770	2
486	Q822	1713	1711-1720	2
487	M898	1854	1851-1860	3
488	S789	1866	1861-1870	2
489	P664	1945	1941-1950	1
490	N997	1766	1761-1770	5
491	R572	1974	1971-1980	2
492	R537	1957	1951-1960	3
493	R835	1866	1861-1870	1
494	P738	1960	1951-1960	1
495	K865	1890	1881-1890	31
496	N597	1733	1731-1740	1
497	S654	1967	1961-1970	2
498	M973	1822	1821-1830	3
499	E040	1979	1971-1980	1
500	S536	1951	1951-1960	2
501	P999	1885	1881-1890	1
502	L687	1923	1921-1930	10
503	0808	1349	1341-1350	2
504	R130	2004	2001-2010	1
505	R844	1854	1851-1860	1
506	S640	1964	1961-1970	1
507	E036	1983	1981-1990	25
508	R178	1996	1991-2000	1
509	Q843	1679	1671-1680	2
510	R443	1935	1931-1940	7
511	K342	1947	1941-1950	1
512	R597	1557	1551-1560	1
513	K622	1956	1951-1960	1
514	K656	1910	1901-1910	1
515	Q694	1627	1621-1630	4
516	K234	1918	1911-1920	4
517	L528	1899	1891-1900	2
518	S376	1936	1931-1940	1
519	Q878	1612	1611-1620	2
520	K369	1936	1931-1940	1
521	R201	1893	1891-1900	1
522	Q494	1735	1731-1740	1
523	R033	1999	1991-2000	7
524	S645	1972	1971-1980	1
525	R717	1843	1841-1850	1
526	0602	1442	1441-1450	4
527	N992	1774	1771-1780	3
528	R623	1924	1921-1930	2
529	Q487	1782	1781-1790	4
530	S822	1852	1851-1860	1
531	K798	1848	1841-1850	5
532	L585	1887	1881-1890	1
533	K532	1922	1921-1930	4
534	S974	1697	1691-1700	1
535	Q932	1654	1651-1660	1
536	N732	1721	1721-1730	1
537	L772	1962	1961-1970	1
538	L933	1832	1831-1840	1
539	L688	1924	1921-1930	10
540	N743	1738	1731-1740	5
541	N962	1754	1751-1760	1
542	R690	1842	1841-1850	1
543	N739	1738	1731-1740	6
544	S692	1745	1741-1750	20
545	5412	1338	1331-1340	2
546	R224	1675	1671-1680	1
547	K856	1878	1871-1880	34
548	S090	1642	1641-1650	1
549	M988	1839	1831-1840	3
550	M264	1863	1861-1870	1
551	K722	1928	1921-1930	6
552	R043	2006	2001-2010	7
553	S320	1989	1981-1990	3
554	R586	1924	1921-1930	2
555	S528	1967	1961-1970	11
556	K542	1924	1921-1930	4
557	R427	1645	1641-1650	1
558	M864	1840	1831-1840	8
559	R975	1832	1831-1840	4
560	P656	1943	1941-1950	6
561	P572	1954	1951-1960	1
562	R371	1663	1661-1670	1
563	M836	1835	1831-1840	1
564	R483	1836	1831-1840	10
565	K386	1924	1921-1930	1
566	S811	1885	1881-1890	9
567	K654	1910	1901-1910	1
568	K892	1936	1931-1940	2
569	P349	1731	1731-1740	5
570	S010	1957	1951-1960	2
571	N325	1787	1781-1790	6
572	N449	1776	1771-1780	2
573	S976	1950	1941-1950	2
574	M876	1842	1841-1850	6
575	S267	1950	1941-1950	5
576	S548	1976	1971-1980	2
577	S215	1963	1961-1970	1
578	K793	1848	1841-1850	1
579	Q300	1549	1541-1550	1
580	P624	1948	1941-1950	5
581	R274	1696	1691-1700	6
582	S978	1881	1881-1890	2
583	N699	1755	1751-1760	1
584	Q486	1735	1731-1740	4
585	P499	1954	1951-1960	1
586	Q469	1776	1771-1780	1
587	P436	1966	1961-1970	6
588	Q485	1788	1781-1790	1
589	P964	1948	1941-1950	3
590	Q729	1629	1621-1630	2
591	S679	1927	1921-1930	4
592	E188	1978	1971-1980	1
593	K585	1938	1931-1940	2
594	R091	2006	2001-2010	4
595	S971	1583	1581-1590	1
596	K589	1881	1881-1890	1
597	L856	1890	1881-1890	4
598	K297	1895	1891-1900	4
599	S387	1995	1991-2000	7
600	N526	1762	1761-1770	12
601	L285	1938	1931-1940	1
602	K263	1928	1921-1930	2
603	Q833	1665	1661-1670	1
604	S134	1850	1841-1850	4
605	R551	1982	1981-1990	6
606	N362	1784	1781-1790	1
607	E073	1988	1981-1990	33
608	L483	1921	1921-1930	2
609	M595	1832	1831-1840	3
610	E172	2012	2011-2020	1
611	S882	1830	1821-1830	1
612	R105	1881	1881-1890	4
613	S641	1965	1961-1970	4
614	S599	1973	1971-1980	1
615	R492	1845	1841-1850	1
616	K469	1928	1921-1930	3
617	R916	1956	1951-1960	1
618	L275	1948	1941-1950	4
619	P688	1954	1951-1960	9
620	M384	1832	1831-1840	4
621	M685	1848	1841-1850	2
622	N765	1757	1751-1760	2
623	K346	1926	1921-1930	2
624	M333	1846	1841-1850	1
625	E069	1996	1991-2000	5
626	Z156	1876	1871-1880	12
627	Q557	1740	1731-1740	2
628	M744	1847	1841-1850	1
629	P353	1936	1931-1940	8
630	S357	1775	1771-1780	1
631	L845	1862	1861-1870	1
632	N859	1745	1741-1750	2
633	L896	1833	1831-1840	1
634	R025	1988	1981-1990	1
635	S883	1995	1991-2000	1
636	S881	1715	1711-1720	11
637	R238	1980	1971-1980	10
638	S369	1981	1981-1990	3
639	P435	1968	1961-1970	1
640	S598	1994	1991-2000	3
641	S805	1885	1881-1890	8
642	L323	1931	1931-1940	1
643	L248	1946	1941-1950	8
644	N455	1771	1771-1780	1
645	L353	1914	1911-1920	3
646	K364	1922	1921-1930	3
647	M366	1825	1821-1830	1
648	E055	2009	2001-2010	11
649	R414	1658	1651-1660	1
650	R189	1886	1881-1890	2
651	K823	1848	1841-1850	4
652	K858	1890	1881-1890	25
653	Q849	1635	1631-1640	2
654	P652	1958	1951-1960	3
655	L828	1864	1861-1870	2
656	L994	1828	1821-1830	6
657	M734	1857	1851-1860	2
658	S164	1846	1841-1850	6
659	R207	1977	1971-1980	1
660	K923	1934	1931-1940	3
661	R542	1982	1981-1990	1
662	Q238	1963	1961-1970	1
663	Z135	1852	1851-1860	2
664	M377	1833	1831-1840	3
665	0233	1405	1401-1410	2
666	N266	1836	1831-1840	1
667	P788	1904	1901-1910	1
668	N277	1782	1781-1790	1
669	N683	1751	1751-1760	6
670	R151	2007	2001-2010	2
671	S279	1983	1981-1990	1
672	N672	1757	1751-1760	1
673	K543	1949	1941-1950	6
674	S696	1972	1971-1980	4
675	P882	1896	1891-1900	1
676	S698	1992	1991-2000	2
677	S329	1996	1991-2000	45
678	K228	1909	1901-1910	4
679	Q825	1648	1641-1650	1
680	M345	1840	1831-1840	1
681	P396	1897	1891-1900	1
682	L754	1955	1951-1960	1
683	Q382	1671	1671-1680	2
684	S053	1851	1851-1860	6
685	R257	1990	1981-1990	21
686	S520	1950	1941-1950	2
687	E178	2011	2011-2020	3
688	Q725	1658	1651-1660	5
689	P498	1950	1941-1950	1
690	P338	1968	1961-1970	4
691	K439	1920	1911-1920	3
692	K922	1933	1931-1940	3
693	R821	1963	1961-1970	2
694	S310	1978	1971-1980	6
695	K463	1911	1911-1920	2
696	L756	1964	1961-1970	1
697	R066	1978	1971-1980	1
698	R024	1977	1971-1980	1
699	L634	1932	1931-1940	3
700	R565	1558	1551-1560	3
701	Q776	1639	1631-1640	1
702	L872	1870	1861-1870	2
703	P647	1926	1921-1930	1
704	S995	1960	1951-1960	15
705	M254	1869	1861-1870	1
706	K398	1937	1931-1940	1
707	M937	1835	1831-1840	1
708	S347	1967	1961-1970	13
709	R801	1986	1981-1990	1
710	Q685	1624	1621-1630	1
711	M965	1846	1841-1850	3
712	R146	2001	2001-2010	2
713	K727	1931	1931-1940	4
714	E054	1999	1991-2000	1
715	Q287	1729	1721-1730	1
716	S570	1975	1971-1980	2
717	0232	1404	1401-1410	2
718	R617	1983	1981-1990	1
719	R081	1999	1991-2000	1
720	R855	1949	1941-1950	2
721	N642	1755	1751-1760	7
722	Q796	1686	1681-1690	3
723	R463	1966	1961-1970	3
724	K728	1911	1911-1920	1
725	K673	1937	1931-1940	1
726	Q739	1649	1641-1650	1
727	R397	1630	1621-1630	1
728	R700	2008	2001-2010	2
729	N986	1732	1731-1740	3
730	K653	1951	1951-1960	4
731	N499	1771	1771-1780	1
732	M338	1842	1841-1850	3
733	N422	1772	1771-1780	1
734	N398	1772	1771-1780	1
735	K848	1863	1861-1870	11
736	L759	1964	1961-1970	2
737	Q993	1693	1691-1700	1
738	N345	1784	1781-1790	2
739	R762	1980	1971-1980	2
740	Q482	1774	1771-1780	1
741	R895	1895	1891-1900	1
742	S969	1867	1861-1870	3
743	K434	1918	1911-1920	4
744	R153	2001	2001-2010	1
745	R254	1667	1661-1670	5
746	R360	1673	1671-1680	1
747	Q296	1762	1761-1770	1
748	S211	1959	1951-1960	1
749	L222	1939	1931-1940	3
750	K767	1926	1921-1930	11
751	M526	1803	1801-1810	2
752	R650	1928	1921-1930	3
753	S943	1682	1681-1690	1
754	S300	1986	1981-1990	1
755	L679	1936	1931-1940	1
756	P283	1728	1721-1730	1
757	L276	1919	1911-1920	2
758	M232	1877	1871-1880	5
759	K642	1923	1921-1930	1
760	P638	1800	1791-1800	4
761	M354	1831	1831-1840	3
762	P627	1965	1961-1970	1
763	L788	1949	1941-1950	2
764	P759	1920	1911-1920	10
765	L385	1921	1921-1930	1
766	M456	1832	1831-1840	3
767	N758	1745	1741-1750	1
768	S627	1843	1841-1850	3
769	Q424	1671	1671-1680	3
770	N229	1835	1831-1840	3
771	K775	1816	1811-1820	1
772	R846	1963	1961-1970	6
773	S191	1989	1981-1990	5
774	K692	1923	1921-1930	14
775	L253	1921	1921-1930	1
776	Q662	1624	1621-1630	2
777	M472	1807	1801-1810	4
778	K956	1894	1891-1900	9
779	S706	1961	1961-1970	34
780	R127	2008	2001-2010	4
781	Q322	1763	1761-1770	1
782	M969	1869	1861-1870	1
783	N852	1745	1741-1750	9
784	N894	1770	1761-1770	1
785	Q886	1631	1631-1640	2
786	L862	1848	1841-1850	6
787	R687	1842	1841-1850	4
788	K663	1951	1951-1960	4
789	0820	1369	1361-1370	3
790	R292	1761	1761-1770	1
791	K623	1959	1951-1960	1
792	P288	1916	1911-1920	6
793	L332	1923	1921-1930	2
794	M256	1868	1861-1870	4
795	P294	1963	1961-1970	2
796	S221	1963	1961-1970	4
797	L355	1835	1831-1840	1
798	L954	1946	1941-1950	1
799	S734	1947	1941-1950	9
800	R677	1789	1781-1790	1
801	R161	1952	1951-1960	3
802	L757	1964	1961-1970	4
803	M894	1829	1821-1830	1
804	M777	1866	1861-1870	27
805	N729	1721	1721-1730	3
806	K969	1956	1951-1960	1
807	M528	1798	1791-1800	1
808	Q627	1696	1691-1700	4
809	N433	1778	1771-1780	1
810	R226	1680	1671-1680	4
811	R685	1845	1841-1850	3
812	L779	1912	1911-1920	1
813	P469	1963	1961-1970	1
814	E168	2012	2011-2020	2
815	Q752	1610	1601-1610	11
816	L768	1938	1931-1940	1
817	L824	1950	1941-1950	4
818	M266	1864	1861-1870	2
819	E190	1968	1961-1970	6
820	R241	2009	2001-2010	1
821	P494	1950	1941-1950	1
822	E217	1716	1711-1720	1
823	K477	1947	1941-1950	1
824	M228	1876	1871-1880	1
825	M868	1848	1841-1850	2
826	S998	2008	2001-2010	15
827	P242	1731	1731-1740	4
828	E126	2012	2011-2020	2
829	R359	1678	1671-1680	3
830	R275	1696	1691-1700	5
831	N947	1739	1731-1740	1
832	L299	1925	1921-1930	1
833	R884	1962	1961-1970	2
834	Q648	1660	1651-1660	1
835	E031	1992	1991-2000	13
836	M956	1855	1851-1860	2
837	Z140	1857	1851-1860	3
838	P865	1918	1911-1920	1
839	P834	1963	1961-1970	1
840	M346	1839	1831-1840	3
841	Q996	1704	1701-1710	1
842	M987	1840	1831-1840	3
843	S590	1603	1601-1610	4
844	S944	1663	1661-1670	1
845	K978	1934	1931-1940	3
846	S947	1668	1661-1670	1
847	R604	1890	1881-1890	6
848	N838	1733	1731-1740	10
849	N682	1751	1751-1760	4
850	L449	1920	1911-1920	1
851	N834	1733	1731-1740	3
852	S328	1996	1991-2000	1
853	Q373	1699	1691-1700	2
854	L957	1840	1831-1840	1
855	L884	1867	1861-1870	1
856	L745	1912	1911-1920	1
857	S408	1983	1981-1990	1
858	L346	1910	1901-1910	3
859	K454	1907	1901-1910	2
860	S354	1857	1851-1860	5
861	R440	1967	1961-1970	3
862	S361	1997	1991-2000	4
863	Q734	1692	1691-1700	1
864	R250	1667	1661-1670	1
865	P374	1964	1961-1970	1
866	P347	1935	1931-1940	2
867	M962	1855	1851-1860	4
868	P742	1938	1931-1940	11
869	E134	1968	1961-1970	1
870	K246	1932	1931-1940	2
871	M235	1878	1871-1880	1
872	L588	1893	1891-1900	1
873	P233	1742	1741-1750	4
874	M892	1864	1861-1870	2
875	S691	1997	1991-2000	2
876	Q632	1655	1651-1660	2
877	S932	1682	1681-1690	1
878	M842	1845	1841-1850	1
879	L486	1884	1881-1890	4
880	R869	1980	1971-1980	5
881	R214	2008	2001-2010	2
882	S204	1939	1931-1940	1
883	E096	1998	1991-2000	1
884	E124	1897	1891-1900	2
885	M286	1851	1851-1860	7
886	Z144	1865	1861-1870	14
887	K699	1928	1921-1930	3
888	K497	1910	1901-1910	1
889	M294	1853	1851-1860	1
890	M554	1796	1791-1800	1
891	M594	1874	1871-1880	7
892	M542	1860	1851-1860	8
893	M237	1873	1871-1880	1
894	Q254	1771	1771-1780	5
895	K448	1950	1941-1950	1
896	L463	1884	1881-1890	1
897	Q839	1679	1671-1680	9
898	R186	1990	1981-1990	3
899	N798	1755	1751-1760	1
900	K822	1848	1841-1850	4
901	R556	1965	1961-1970	2
902	P465	1833	1831-1840	1
903	L445	1945	1941-1950	3
904	L552	1883	1881-1890	2
905	S128	1981	1981-1990	2
906	S680	1928	1921-1930	1
907	E080	1851	1851-1860	1
908	M623	1898	1891-1900	1
909	L776	1942	1941-1950	3
910	Q544	1684	1681-1690	3
911	P323	1957	1951-1960	4
912	M368	1862	1861-1870	3
913	K353	1937	1931-1940	2
914	K862	1890	1881-1890	29
915	K866	1896	1891-1900	21
916	P363	1957	1951-1960	2
917	N687	1751	1751-1760	2
918	K284	1942	1941-1950	1
919	E191	2013	2011-2020	2
920	Q978	1692	1691-1700	2
921	R737	1876	1871-1880	2
922	Q799	1713	1711-1720	3
923	N525	1762	1761-1770	15
924	K698	1927	1921-1930	9
925	K684	1886	1881-1890	1
926	R491	1844	1841-1850	12
927	K938	1939	1931-1940	7
928	L799	1939	1931-1940	2
929	R474	1827	1821-1830	2
930	M834	1834	1831-1840	1
931	Q764	1637	1631-1640	1
932	R711	1845	1841-1850	3
933	M723	1869	1861-1870	7
934	R626	1926	1921-1930	2
935	S512	1989	1981-1990	1
936	N885	1734	1731-1740	15
937	E034	1978	1971-1980	49
938	R485	1838	1831-1840	8
939	P548	1863	1861-1870	4
940	N772	1746	1741-1750	1
941	R167	2007	2001-2010	5
942	K283	1939	1931-1940	1
943	S196	1603	1601-1610	5
944	R907	1934	1931-1940	7
945	Q336	1710	1701-1710	6
946	Q547	1657	1651-1660	4
947	M293	1854	1851-1860	3
948	S269	1994	1991-2000	3
949	R441	1966	1961-1970	3
950	S307	1995	1991-2000	6
951	S231	1974	1971-1980	7
952	S130	1844	1841-1850	4
953	R449	1950	1941-1950	11
954	R242	2009	2001-2010	1
955	R676	1842	1841-1850	1
956	R456	1963	1961-1970	1
957	L336	1933	1931-1940	1
958	K989	1859	1851-1860	3
959	L295	1954	1951-1960	5
960	S571	1961	1961-1970	1
961	S293	1945	1941-1950	2
962	R498	1851	1851-1860	15
963	L249	1946	1941-1950	3
964	R851	1560	1551-1560	4
965	S986	1933	1931-1940	10
966	M329	1846	1841-1850	3
967	L684	1945	1941-1950	4
968	L678	1935	1931-1940	2
969	R750	1972	1971-1980	1
970	L786	1943	1941-1950	2
971	R630	1793	1791-1800	1
972	L889	1869	1861-1870	2
973	K229	1911	1911-1920	8
974	K269	1932	1931-1940	1
975	L238	1947	1941-1950	7
976	K935	1896	1891-1900	5
977	P676	1850	1841-1850	2
978	L755	1927	1921-1930	4
979	K267	1907	1901-1910	1
980	S255	1968	1961-1970	5
981	L826	1952	1951-1960	8
982	S656	1815	1811-1820	8
983	M955	1855	1851-1860	6
984	S687	1918	1911-1920	3
985	S009	1993	1991-2000	6
986	N558	1857	1851-1860	3
987	R337	1981	1981-1990	2
988	L979	1876	1871-1880	2
989	N989	1732	1731-1740	3
990	P869	1899	1891-1900	1
991	E058	1947	1941-1950	2
992	R684	1842	1841-1850	1
993	R490	1843	1841-1850	15
994	R734	1921	1921-1930	6
995	S186	1965	1961-1970	2
996	K769	1926	1921-1930	9
997	R282	1989	1981-1990	1
998	L229	1902	1901-1910	1
999	E180	2013	2011-2020	1
1000	L352	1907	1901-1910	3
1001	Q438	1691	1691-1700	2
1002	R288	1824	1821-1830	4
1003	S524	1974	1971-1980	4
1004	Q446	1730	1721-1730	3
1005	L365	1900	1891-1900	3
1006	N532	1774	1771-1780	1
1007	S987	1937	1931-1940	2
1008	P275	1963	1961-1970	2
1009	R808	1972	1971-1980	3
1010	L875	1945	1941-1950	1
1011	Q879	1612	1611-1620	8
1012	L368	1908	1901-1910	1
1013	M975	1848	1841-1850	20
1014	R937	1950	1941-1950	2
1015	M548	1832	1831-1840	6
1016	L785	1908	1901-1910	2
1017	N285	1788	1781-1790	1
1018	P628	1953	1951-1960	1
1019	S855	1994	1991-2000	5
1020	Z161	1880	1871-1880	9
1021	P434	1960	1951-1960	13
1022	M445	1846	1841-1850	8
1023	L565	1938	1931-1940	1
1024	S330	1963	1961-1970	2
1025	K423	1934	1931-1940	1
1026	K635	1889	1881-1890	5
1027	S004	1668	1661-1670	2
1028	M945	1803	1801-1810	2
1029	E071	1976	1971-1980	29
1030	M893	1869	1861-1870	3
1031	S429	1927	1921-1930	4
1032	R793	1951	1951-1960	2
1033	Q689	1627	1621-1630	1
1034	Q733	1681	1681-1690	9
1035	R171	1854	1851-1860	3
1036	R104	1874	1871-1880	4
1037	L395	1939	1931-1940	2
1038	S523	1892	1891-1900	2
1039	P489	1950	1941-1950	3
1040	Q963	1671	1671-1680	2
1041	K984	1916	1911-1920	2
1042	Q990	2003	2001-2010	1
1043	R437	1964	1961-1970	5
1044	R873	1974	1971-1980	3
1045	R679	1971	1971-1980	2
1046	P724	1934	1931-1940	1
1047	P654	1961	1961-1970	4
1048	S381	1948	1941-1950	9
1049	L644	1945	1941-1950	1
1050	R154	2002	2001-2010	2
1051	R657	1537	1531-1540	1
1052	L596	1932	1931-1940	1
1053	E014	1881	1881-1890	1
1054	5422	1443	1441-1450	4
1055	E072	1986	1981-1990	36
1056	M693	1829	1821-1830	1
1057	R140	2001	2001-2010	5
1058	N749	1753	1751-1760	2
1059	M524	1800	1791-1800	1
1060	P785	1954	1951-1960	1
1061	L743	1930	1921-1930	6
1062	Q559	1740	1731-1740	6
1063	N948	1739	1731-1740	1
1064	P563	1951	1951-1960	1
1065	S767	1875	1871-1880	7
1066	K489	1902	1901-1910	1
1067	L765	1927	1921-1930	5
1068	R095	2005	2001-2010	3
1069	E050	1993	1991-2000	7
1070	S110	1639	1631-1640	1
1071	E120	2008	2001-2010	5
1072	M332	1846	1841-1850	2
1073	N797	1755	1751-1760	1
1074	R191	1980	1971-1980	7
1075	L825	1952	1951-1960	4
1076	M466	1805	1801-1810	2
1077	S993	1865	1861-1870	1
1078	K986	1859	1851-1860	1
1079	Q777	1655	1651-1660	2
1080	S352	1865	1861-1870	2
1081	S817	1579	1571-1580	2
1082	Q936	1654	1651-1660	2
1083	R075	2007	2001-2010	3
1084	L636	1934	1931-1940	4
1085	N762	1759	1751-1760	2
1086	K368	1936	1931-1940	2
1087	N668	1738	1731-1740	9
1088	N554	1749	1741-1750	2
1089	R175	2007	2001-2010	26
1090	S447	1937	1931-1940	1
1091	K643	1927	1921-1930	2
1092	Q726	1656	1651-1660	1
1093	R225	1680	1671-1680	1
1094	M985	1845	1841-1850	7
1095	S374	1958	1951-1960	1
1096	R096	2003	2001-2010	15
1097	S398	1928	1921-1930	3
1098	R680	1799	1791-1800	5
1099	S773	1877	1871-1880	1
1100	E177	2009	2001-2010	1
1101	5125	1450	1441-1450	1
1102	S127	1982	1981-1990	1
1103	Q678	1646	1641-1650	1
1104	K693	1925	1921-1930	12
1105	S360	1778	1771-1780	8
1106	M686	1830	1821-1830	2
1107	R133	1986	1981-1990	1
1108	K945	1936	1931-1940	1
1109	P578	1947	1941-1950	14
1110	P987	1949	1941-1950	1
1111	R879	1619	1611-1620	1
1112	N949	1752	1751-1760	4
1113	Q887	1631	1631-1640	10
1114	R179	2001	2001-2010	9
1115	S188	1985	1981-1990	11
1116	M593	1879	1871-1880	11
1117	Q495	1735	1731-1740	5
1118	E030	1991	1991-2000	30
1119	M926	1835	1831-1840	1
1120	K339	1942	1941-1950	3
1121	Q432	1687	1681-1690	3
1122	K438	1920	1911-1920	1
1123	Q228	1797	1791-1800	1
1124	M236	1873	1871-1880	2
1125	K335	1920	1911-1920	1
1126	L225	1924	1921-1930	1
1127	L969	1828	1821-1830	5
1128	K223	1902	1901-1910	5
1129	P289	1967	1961-1970	2
1130	S317	1987	1981-1990	15
1131	M422	1823	1821-1830	2
1132	Q455	1784	1781-1790	2
1133	E037	1985	1981-1990	33
1134	R222	1675	1671-1680	2
1135	M774	1854	1851-1860	1
1136	P842	1966	1961-1970	2
1137	R834	1866	1861-1870	1
1138	R481	1834	1831-1840	5
1139	L838	1875	1871-1880	3
1140	R647	1900	1891-1900	1
1141	R195	2003	2001-2010	1
1142	K739	1926	1921-1930	10
1143	N466	1775	1771-1780	2
1144	M533	1801	1801-1810	2
1145	M568	1791	1791-1800	1
1146	S994	1964	1961-1970	1
1147	R819	1985	1981-1990	1
1148	S018	1528	1521-1530	1
1149	0804	1349	1341-1350	3
1150	K468	1923	1921-1930	1
1151	R432	1849	1841-1850	1
1152	K442	1921	1921-1930	4
1153	R256	2007	2001-2010	2
1154	L496	1883	1881-1890	9
1155	N448	1776	1771-1780	2
1156	Q942	1684	1681-1690	1
1157	Q545	1684	1681-1690	3
1158	P868	1962	1961-1970	2
1159	R786	1857	1851-1860	3
1160	K792	1848	1841-1850	1
1161	K847	1863	1861-1870	15
1162	Q783	1625	1621-1630	3
1163	R733	2010	2001-2010	2
1164	L354	1832	1831-1840	4
1165	K573	1951	1951-1960	1
1166	N487	1769	1761-1770	2
1167	Q838	1679	1671-1680	13
1168	R517	1936	1931-1940	1
1169	L738	1943	1941-1950	1
1170	L793	1957	1951-1960	1
1171	N747	1758	1751-1760	2
1172	P937	1844	1841-1850	1
1173	N926	1734	1731-1740	7
1174	N562	1857	1851-1860	1
1175	S197	1741	1741-1750	1
1176	P623	1952	1951-1960	1
1177	N679	1751	1751-1760	1
1178	R285	1630	1621-1630	1
1179	R470	1823	1821-1830	1
1180	S393	1847	1841-1850	9
1181	K427	1947	1941-1950	2
1182	P422	1955	1951-1960	3
1183	M398	1823	1821-1830	1
1184	M726	1836	1831-1840	2
1185	P399	1959	1951-1960	1
1186	Q522	1743	1741-1750	1
1187	L846	1857	1851-1860	2
1188	N692	1751	1751-1760	9
1189	L487	1938	1931-1940	4
1190	S112	1645	1641-1650	1
1191	M724	1869	1861-1870	8
1192	P848	1846	1841-1850	2
1193	Q634	1630	1621-1630	1
1194	S631	1953	1951-1960	2
1195	M494	1805	1801-1810	1
1196	L953	1945	1941-1950	2
1197	R157	2006	2001-2010	2
1198	R507	1877	1871-1880	3
1199	K924	1934	1931-1940	2
1200	Q736	1686	1681-1690	3
1201	S746	1580	1571-1580	5
1202	P537	1926	1921-1930	7
1203	N555	1763	1761-1770	1
1204	L952	1907	1901-1910	5
1205	P364	1957	1951-1960	2
1206	L488	1885	1881-1890	4
1207	R906	1936	1931-1940	1
1208	K963	1907	1901-1910	6
1209	R484	1837	1831-1840	3
1210	N978	1756	1751-1760	1
1211	S861	1662	1661-1670	1
1212	L946	1825	1821-1830	6
1213	L334	1933	1931-1940	1
1214	R330	1682	1681-1690	1
1215	R804	2008	2001-2010	33
1216	N335	1784	1781-1790	1
1217	S542	1844	1841-1850	5
1218	R477	1830	1821-1830	9
1219	P965	1921	1921-1930	1
1220	Q848	1634	1631-1640	2
1221	0807	1342	1341-1350	1
1222	S141	1850	1841-1850	5
1223	K942	1946	1941-1950	7
1224	L998	1874	1871-1880	3
1225	R061	1980	1971-1980	1
1226	P295	1910	1901-1910	1
1227	Q853	1638	1631-1640	1
1228	S099	1644	1641-1650	1
1229	N674	1755	1751-1760	1
1230	P235	1781	1781-1790	1
1231	R781	1843	1841-1850	7
1232	L789	1949	1941-1950	2
1233	S129	1989	1981-1990	2
1234	Q894	1627	1621-1630	8
1235	M634	1847	1841-1850	9
1236	R629	1793	1791-1800	3
1237	N898	1753	1751-1760	3
1238	P333	1949	1941-1950	3
1239	Q425	1660	1651-1660	1
1240	S938	1653	1651-1660	1
1241	R606	1938	1931-1940	2
1242	S165	2006	2001-2010	1
1243	R390	1671	1671-1680	1
1244	M255	1869	1861-1870	3
1245	M285	1851	1851-1860	5
1246	R738	1863	1861-1870	1
1247	R829	1836	1831-1840	2
1248	M599	1794	1791-1800	9
1249	S931	1651	1651-1660	1
1250	R136	2008	2001-2010	5
1251	L599	1884	1881-1890	1
1252	L683	1934	1931-1940	3
1253	E127	1995	1991-2000	16
1254	S812	1883	1881-1890	1
1255	L747	1939	1931-1940	2
1256	L522	1897	1891-1900	1
1257	S037	1993	1991-2000	1
1258	E231	1955	1951-1960	18
1259	R555	1977	1971-1980	3
1260	S988	1938	1931-1940	6
1261	P836	1959	1951-1960	1
1262	K733	1919	1911-1920	1
1263	M388	1823	1821-1830	1
1264	S514	1839	1831-1840	4
1265	P972	1859	1851-1860	1
1266	L236	1928	1921-1930	2
1267	Q972	1656	1651-1660	2
1268	M993	1822	1821-1830	6
1269	S389	1930	1921-1930	2
1270	R234	1696	1691-1700	4
1271	K399	1937	1931-1940	2
1272	L863	1851	1851-1860	1
1273	R810	1960	1951-1960	1
1274	R008	1970	1961-1970	4
1275	R783	1844	1841-1850	1
1276	L835	1833	1831-1840	2
1277	R552	1936	1931-1940	6
1278	S539	1983	1981-1990	2
1279	Q898	1628	1621-1630	3
1280	M725	1836	1831-1840	2
1281	P366	1939	1931-1940	1
1282	P996	1880	1871-1880	2
1283	Q687	1624	1621-1630	1
1284	S694	1988	1981-1990	4
1285	L435	1894	1891-1900	1
1286	K927	1937	1931-1940	2
1287	L274	1948	1941-1950	1
1288	L878	1855	1851-1860	1
1289	R791	2009	2001-2010	2
1290	L269	1927	1921-1930	6
1291	Z139	1857	1851-1860	20
1292	R494	1847	1841-1850	6
1293	S850	1961	1961-1970	1
1294	L462	1883	1881-1890	1
1295	M746	1848	1841-1850	6
1296	M296	1854	1851-1860	1
1297	S880	1715	1711-1720	12
1298	N957	1762	1761-1770	2
1299	S136	1846	1841-1850	2
1300	M655	1834	1831-1840	1
1301	P928	1957	1951-1960	1
1302	R850	1560	1551-1560	2
1303	M997	1836	1831-1840	2
1304	Q369	1687	1681-1690	1
1305	S313	1982	1981-1990	9
1306	E105	2006	2001-2010	8
1307	Q869	1672	1671-1680	7
1308	R497	1850	1841-1850	8
1309	K926	1937	1931-1940	6
1310	K985	1859	1851-1860	1
1311	P287	1916	1911-1920	1
1312	L454	1951	1951-1960	2
1313	M853	1869	1861-1870	4
1314	N647	1760	1751-1760	2
1315	R853	1976	1971-1980	4
1316	S802	1840	1831-1840	1
1317	K933	1945	1941-1950	5
1318	R216	2004	2001-2010	5
1319	K997	1893	1891-1900	2
1320	S105	1646	1641-1650	1
1321	Q489	1738	1731-1740	2
1322	R674	1985	1981-1990	8
1323	R071	2005	2001-2010	2
1324	R035	1977	1971-1980	2
1325	M633	1845	1841-1850	16
1326	5417	1415	1411-1420	1
1327	M782	1821	1821-1830	4
1328	M829	1833	1831-1840	1
1329	S094	1604	1601-1610	1
1330	S383	1955	1951-1960	4
1331	Z158	1878	1871-1880	12
1332	L955	1946	1941-1950	1
1333	K772	1942	1941-1950	6
1334	L495	1889	1881-1890	1
1335	L379	1890	1881-1890	1
1336	0103	1412	1411-1420	1
1337	K937	1934	1931-1940	7
1338	6302	1411	1411-1420	1
1339	L762	1942	1941-1950	16
1340	R495	1848	1841-1850	8
1341	P855	1960	1951-1960	2
1342	R488	1841	1841-1850	7
1343	K854	1878	1871-1880	12
1344	E047	2002	2001-2010	1
1345	N625	1734	1731-1740	3
1346	K222	1898	1891-1900	8
1347	5232	1373	1371-1380	2
1348	S123	1970	1961-1970	1
1349	P743	1920	1911-1920	4
1350	R938	1928	1921-1930	3
1351	Q379	1699	1691-1700	2
1352	K322	1913	1911-1920	1
1353	L444	1945	1941-1950	2
1354	Q788	1667	1661-1670	4
1355	L839	1879	1871-1880	1
1356	R760	1990	1981-1990	2
1357	P758	1920	1911-1920	13
1358	P576	1962	1961-1970	2
1359	R439	1968	1961-1970	3
1360	Q892	1627	1621-1630	8
1361	Q558	1740	1731-1740	1
1362	L455	1880	1871-1880	1
1363	L257	1944	1941-1950	1
1364	R865	1948	1941-1950	1
1365	N959	1742	1741-1750	14
1366	L794	1957	1951-1960	1
1367	K428	1913	1911-1920	2
1368	K689	1923	1921-1930	21
1369	P292	1967	1961-1970	1
1370	P596	1964	1961-1970	1
1371	R187	2009	2001-2010	8
1372	S405	1592	1591-1600	2
1373	R633	1843	1841-1850	10
1374	R052	2006	2001-2010	2
1375	K987	1859	1851-1860	2
1376	N757	1745	1741-1750	3
1377	N228	1835	1831-1840	8
1378	M222	1876	1871-1880	1
1379	S370	1991	1991-2000	2
1380	R493	1846	1841-1850	9
1381	L237	1913	1911-1920	1
1382	M954	1855	1851-1860	6
1383	K528	1922	1921-1930	4
1384	S697	1935	1931-1940	3
1385	N592	1765	1761-1770	1
1386	N564	1757	1751-1760	4
1387	R182	1993	1991-2000	2
1388	N693	1751	1751-1760	3
1389	S404	1592	1591-1600	12
1390	P725	1963	1961-1970	3
1391	P392	1927	1921-1930	3
1392	E012	1891	1891-1900	3
1393	S139	1845	1841-1850	1
1394	M484	1805	1801-1810	1
1395	P675	1868	1861-1870	1
1396	Q354	1714	1711-1720	2
1397	P449	1923	1921-1930	3
1398	L822	1939	1931-1940	2
1399	P597	1936	1931-1940	7
1400	S552	1976	1971-1980	1
1401	R170	1957	1951-1960	1
1402	S319	1844	1841-1850	9
1403	M238	1874	1871-1880	3
1404	P697	1952	1951-1960	4
1405	Q234	1946	1941-1950	1
1406	0810	1361	1361-1370	1
1407	Q644	1667	1661-1670	2
1408	L296	1954	1951-1960	6
1409	Q454	1784	1781-1790	3
1410	P362	1957	1951-1960	3
1411	P244	1731	1731-1740	20
1412	P746	1909	1901-1910	1
1413	P334	1949	1941-1950	12
1414	M464	1801	1801-1810	3
1415	S983	1932	1931-1940	39
1416	M924	1837	1831-1840	2
1417	K526	1922	1921-1930	3
1418	M656	1831	1831-1840	3
1419	Z142	1860	1851-1860	1
1420	R739	1924	1921-1930	1
1421	Z134	1852	1851-1860	3
1422	S224	1946	1941-1950	1
1423	Q929	1691	1691-1700	13
1424	S075	1982	1981-1990	1
1425	L989	1879	1871-1880	1
1426	Q378	1699	1691-1700	3
1427	S996	1964	1961-1970	1
1428	K592	1912	1911-1920	2
1429	R792	1949	1941-1950	1
1430	P343	1963	1961-1970	1
1431	E074	1887	1881-1890	28
1432	Q488	1778	1771-1780	4
1433	S681	1929	1921-1930	1
1434	N375	1780	1771-1780	2
1435	N276	1782	1781-1790	1
1436	N296	1788	1781-1790	1
1437	N695	1751	1751-1760	1
1438	L364	1923	1921-1930	1
1439	Q252	1771	1771-1780	3
1440	S115	1846	1841-1850	1
1441	P523	1951	1951-1960	1
1442	R527	1982	1981-1990	6
1443	R631	1578	1571-1580	2
1444	M959	1855	1851-1860	10
1445	P955	1923	1921-1930	15
1446	K999	1899	1891-1900	3
1447	K625	1939	1931-1940	1
1448	P863	1934	1931-1940	6
1449	S396	1927	1921-1930	3
1450	Q658	1691	1691-1700	37
1451	N689	1751	1751-1760	5
1452	K695	1925	1921-1930	6
1453	Q863	1634	1631-1640	2
1454	L956	1840	1831-1840	2
1455	N479	1770	1761-1770	1
1456	R286	1731	1731-1740	9
1457	N724	1751	1751-1760	3
1458	P779	1962	1961-1970	2
1459	6203	1360	1351-1360	1
1460	E118	2000	1991-2000	14
1461	E143	1990	1981-1990	1
1462	R837	1864	1861-1870	7
1463	S619	1969	1961-1970	7
1464	L823	1948	1941-1950	3
1465	N527	1774	1771-1780	9
1466	P248	1735	1731-1740	7
1467	P966	1956	1951-1960	2
1468	P753	1958	1951-1960	3
1469	S406	1845	1841-1850	50
1470	K782	1931	1931-1940	1
1471	S793	1883	1881-1890	3
1472	P833	1969	1961-1970	4
1473	R480	1833	1831-1840	5
1474	M326	1846	1841-1850	3
1475	R939	1954	1951-1960	1
1476	N565	1761	1761-1770	2
1477	K967	1956	1951-1960	5
1478	M539	1860	1851-1860	7
1479	S975	1950	1941-1950	2
1480	Q332	1713	1711-1720	3
1481	N984	1768	1761-1770	3
1482	Z131	1850	1841-1850	19
1483	K372	1940	1931-1940	1
1484	M357	1839	1831-1840	1
1485	E116	1975	1971-1980	7
1486	R768	1981	1981-1990	1
1487	S251	1962	1961-1970	6
1488	R076	2006	2001-2010	1
1489	M225	1859	1851-1860	2
1490	S730	1853	1851-1860	3
1491	Z108	1882	1881-1890	2
1492	S390	1943	1941-1950	1
1493	P969	1953	1951-1960	1
1494	E228	1946	1941-1950	6
1495	S790	1852	1851-1860	4
1496	K735	1930	1921-1930	1
1497	P397	1961	1961-1970	1
1498	L673	1929	1921-1930	3
1499	K893	1936	1931-1940	5
1500	K864	1890	1881-1890	26
1501	N752	1769	1761-1770	1
1502	M477	1840	1831-1840	1
1503	S316	1975	1971-1980	5
1504	Q649	1660	1651-1660	5
1505	S274	1737	1731-1740	1
1506	R188	1985	1981-1990	8
1507	S181	1559	1551-1560	1
1508	P748	1955	1951-1960	2
1509	R782	1843	1841-1850	11
1510	M688	1881	1881-1890	5
1511	R886	1961	1961-1970	1
1512	E043	2000	1991-2000	1
1513	S543	1966	1961-1970	8
1514	R088	1998	1991-2000	1
1515	S968	1697	1691-1700	1
1516	N824	1729	1721-1730	1
1517	P879	1895	1891-1900	1
1518	L847	1860	1851-1860	4
1519	R608	1902	1901-1910	4
1520	Q646	1657	1651-1660	6
1521	M348	1837	1831-1840	4
1522	N242	1835	1831-1840	1
1523	P948	1965	1961-1970	2
1524	Q692	1627	1621-1630	2
1525	P774	1898	1891-1900	2
1526	S511	1935	1931-1940	1
1527	N358	1784	1781-1790	2
1528	L643	1932	1931-1940	1
1529	R031	2001	2001-2010	11
1530	S385	1937	1931-1940	1
1531	K844	1863	1861-1870	10
1532	E167	1965	1961-1970	7
1533	R778	1858	1851-1860	2
1534	S772	1872	1871-1880	1
1535	S343	1951	1951-1960	1
1536	M274	1856	1851-1860	4
1537	K936	1901	1901-1910	1
1538	R533	1879	1871-1880	1
1539	N999	1766	1761-1770	4
1540	S091	1639	1631-1640	1
1541	S526	1883	1881-1890	1
1542	Q742	1649	1641-1650	4
1543	P557	1872	1871-1880	6
1544	K863	1890	1881-1890	40
1545	S678	1926	1921-1930	2
1546	K277	1928	1921-1930	2
1547	P329	1949	1941-1950	4
1548	Q883	1610	1601-1610	4
1549	R779	1858	1851-1860	1
1550	Q899	1634	1631-1640	1
1551	N298	1787	1781-1790	1
1552	Q743	1636	1631-1640	1
1553	R646	1893	1891-1900	6
1554	L335	1933	1931-1940	4
1555	E010	1829	1821-1830	2
1556	R799	1881	1881-1890	2
1557	K529	1922	1921-1930	5
1558	P989	1966	1961-1970	1
1559	S703	1983	1981-1990	1
1560	R802	2009	2001-2010	5
1561	P728	1960	1951-1960	1
1562	N446	1775	1771-1780	1
1563	M989	1839	1831-1840	3
1564	Z117	1886	1881-1890	3
1565	N883	1734	1731-1740	7
1566	Q543	1684	1681-1690	4
1567	N279	1783	1781-1790	1
1568	K224	1904	1901-1910	7
1569	Z151	1872	1871-1880	17
1570	R856	1969	1961-1970	5
1571	N742	1738	1731-1740	4
1572	S256	1990	1981-1990	12
1573	L458	1882	1881-1890	1
1574	P223	1732	1731-1740	7
1575	R713	1843	1841-1850	2
1576	K777	1931	1931-1940	1
1577	P883	1923	1921-1930	1
1578	Q991	1986	1981-1990	2
1579	N955	1734	1731-1740	6
1580	N624	1734	1731-1740	1
1581	Q426	1662	1661-1670	2
1582	R803	1923	1921-1930	2
1583	P372	1964	1961-1970	2
1584	P458	1944	1941-1950	1
1585	P944	1956	1951-1960	10
1586	S155	1869	1861-1870	7
1587	P357	1961	1961-1970	1
1588	K897	1933	1931-1940	5
1589	E227	2013	2011-2020	1
1590	M897	1845	1841-1850	1
1591	R055	1986	1981-1990	1
1592	E144	1985	1981-1990	1
1593	R479	1832	1831-1840	3
1594	P325	1967	1961-1970	3
1595	M677	1812	1811-1820	6
1596	R243	2006	2001-2010	2
1597	E013	1552	1551-1560	1
1598	L356	1839	1831-1840	2
1599	Q766	1655	1651-1660	6
1600	S602	1948	1941-1950	5
1601	S527	1946	1941-1950	1
1602	L958	1847	1841-1850	2
1603	P733	1960	1951-1960	2
1604	R239	1983	1981-1990	26
1605	N822	1755	1751-1760	1
1606	P849	1846	1841-1850	2
1607	E085	1976	1971-1980	16
1608	L853	1892	1891-1900	1
1609	R866	1988	1981-1990	1
1610	K849	1863	1861-1870	19
1611	K736	1936	1931-1940	1
1612	R177	1978	1971-1980	1
1613	R795	1975	1971-1980	8
1614	K437	1943	1941-1950	1
1615	S173	1869	1861-1870	1
1616	P234	1781	1781-1790	1
1617	Z120	1889	1881-1890	2
1618	N378	1781	1781-1790	2
1619	Q555	1771	1771-1780	2
1620	Q636	1664	1661-1670	9
1621	N349	1781	1781-1790	1
1622	R562	1980	1971-1980	1
1623	S120	1846	1841-1850	1
1624	M889	1867	1861-1870	3
1625	R955	1926	1921-1930	1
1626	K487	1903	1901-1910	4
1627	K943	1950	1941-1950	29
1628	P698	1952	1951-1960	1
1629	K973	1959	1951-1960	7
1630	N773	1746	1741-1750	4
1631	0601	1456	1451-1460	6
1632	S252	1845	1841-1850	5
1633	M783	1821	1821-1830	1
1634	M473	1809	1801-1810	1
1635	N387	1776	1771-1780	9
1636	N694	1751	1751-1760	3
1637	R015	1948	1941-1950	1
1638	R276	1696	1691-1700	3
1639	R210	2006	2001-2010	30
1640	P327	1942	1941-1950	7
1641	K949	1936	1931-1940	1
1642	L383	1921	1921-1930	1
1643	Q755	1704	1701-1710	1
1644	M572	1794	1791-1800	2
1645	K972	1959	1951-1960	4
1646	P787	1902	1901-1910	1
1647	K583	1948	1941-1950	1
1648	S712	1682	1681-1690	1
1649	E045	2000	1991-2000	2
1650	S509	1966	1961-1970	3
1651	M966	1860	1851-1860	4
1652	R294	2004	2001-2010	1
1653	S005	1678	1671-1680	1
1654	R455	1986	1981-1990	11
1655	M268	1856	1851-1860	2
1656	P599	1954	1951-1960	2
1657	Q532	1623	1621-1630	2
1658	6608	1452	1451-1460	1
1659	0207	1416	1411-1420	3
1660	R183	1950	1941-1950	1
1661	R728	1856	1851-1860	1
1662	K787	1926	1921-1930	1
1663	N284	1787	1781-1790	1
1664	R462	1964	1961-1970	2
1665	R915	1958	1951-1960	3
1666	Q468	1744	1741-1750	3
1667	P772	1959	1951-1960	4
1668	R761	1974	1971-1980	3
1669	L633	1942	1941-1950	4
1670	L494	1889	1881-1890	8
1671	L263	1923	1921-1930	1
1672	L598	1935	1931-1940	6
1673	M669	1835	1831-1840	3
1674	P356	1961	1961-1970	5
1675	N566	1761	1761-1770	2
1676	Q337	1715	1711-1720	2
1677	Q659	1624	1621-1630	2
1678	K496	1914	1911-1920	1
1679	Q325	1783	1781-1790	1
1680	R870	1985	1981-1990	3
1681	N585	1764	1761-1770	1
1682	R102	1558	1551-1560	3
1683	S183	1562	1561-1570	5
1684	S378	1641	1641-1650	2
1685	M697	1797	1791-1800	1
1686	Q922	1634	1631-1640	1
1687	S685	1972	1971-1980	1
1688	Q624	1654	1651-1660	1
1689	R561	1894	1891-1900	2
1690	R181	1991	1991-2000	4
1691	N923	1739	1731-1740	6
1692	S335	1845	1841-1850	4
1693	R143	1997	1991-2000	1
1694	S662	1851	1851-1860	7
1695	M429	1817	1811-1820	1
1696	Q664	1702	1701-1710	1
1697	Q889	1631	1631-1640	8
1698	R496	1849	1841-1850	9
1699	S222	1980	1971-1980	2
1700	Q749	1630	1621-1630	1
1701	E033	1977	1971-1980	22
1702	Q427	1662	1661-1670	3
1703	L453	1951	1951-1960	4
1704	L456	1880	1871-1880	4
1705	M382	1828	1821-1830	1
1706	Q537	1684	1681-1690	3
1707	E082	1879	1871-1880	5
1708	K298	1955	1951-1960	2
1709	Q824	1648	1641-1650	4
1710	K444	1922	1921-1930	7
1711	S715	1734	1731-1740	4
1712	E041	1986	1981-1990	5
1713	P957	1960	1951-1960	4
1714	S253	1842	1841-1850	3
1715	M258	1868	1861-1870	1
1716	R705	1845	1841-1850	2
1717	K929	1939	1931-1940	7
1718	Z163	1880	1871-1880	3
1719	K456	1908	1901-1910	1
1720	P282	1723	1721-1730	1
1721	R064	1981	1981-1990	5
1722	Q795	1686	1681-1690	2
1723	Q988	1695	1691-1700	1
1724	R029	1759	1751-1760	1
1725	P667	1954	1951-1960	1
1726	Q433	1710	1701-1710	7
1727	K242	1933	1931-1940	3
1728	R852	1560	1551-1560	3
1729	P956	1945	1941-1950	1
1730	L795	1949	1941-1950	4
1731	M465	1803	1801-1810	1
1732	S366	1696	1691-1700	1
1733	Q374	1697	1691-1700	1
1734	S785	1885	1881-1890	1
1735	M749	1843	1841-1850	3
1736	R205	1975	1971-1980	2
1737	P249	1730	1721-1730	1
1738	S595	1961	1961-1970	1
1739	K446	1922	1921-1930	2
1740	E049	1605	1601-1610	5
1741	P635	1936	1931-1940	2
1742	M679	1813	1811-1820	1
1743	S984	1936	1931-1940	32
1744	R117	1989	1981-1990	1
1745	P427	1960	1951-1960	1
1746	A005	1371	1371-1380	1
1747	L239	1899	1891-1900	1
1748	S225	1950	1941-1950	1
1749	S884	1996	1991-2000	3
1750	S766	1829	1821-1830	5
1751	S301	1987	1981-1990	2
1752	Q628	1696	1691-1700	4
1753	R709	1844	1841-1850	3
1754	L672	1938	1931-1940	5
1755	L278	1963	1961-1970	3
1756	E098	1984	1981-1990	2
1757	S731	2002	2001-2010	6
1758	L963	1838	1831-1840	7
1759	Q923	1670	1661-1670	11
1760	P228	1768	1761-1770	1
1761	M224	1859	1851-1860	2
1762	R230	1983	1981-1990	24
1763	Q698	1698	1691-1700	2
1764	P253	1719	1711-1720	1
1765	R753	1727	1721-1730	3
1766	K757	1866	1861-1870	1
1767	M698	1866	1861-1870	2
1768	Q329	1713	1711-1720	7
1769	P722	1949	1941-1950	2
1770	K658	1910	1901-1910	1
1771	R016	1962	1961-1970	4
1772	P757	1920	1911-1920	6
1773	R670	1980	1971-1980	17
1774	S632	1986	1981-1990	3
1775	M662	1833	1831-1840	1
1776	M444	1824	1821-1830	2
1777	P736	1960	1951-1960	1
1778	M727	1845	1841-1850	1
1779	S655	1937	1931-1940	3
1780	R103	1880	1871-1880	1
1781	R712	1842	1841-1850	3
1782	R006	1970	1961-1970	12
1783	R228	1680	1671-1680	4
1784	R607	1938	1931-1940	3
1785	L894	1869	1861-1870	1
1786	Q866	1625	1621-1630	3
1787	S532	1713	1711-1720	3
1788	R794	1789	1781-1790	1
1789	L639	1936	1931-1940	2
1790	Q888	1631	1631-1640	4
1791	S321	1985	1981-1990	2
1792	K299	1928	1921-1930	1
1793	L623	1920	1911-1920	2
1794	R442	1966	1961-1970	3
1795	R413	1656	1651-1660	4
1796	Q542	1684	1681-1690	3
1797	M292	1854	1851-1860	1
1798	Q935	1654	1651-1660	1
1799	M343	1840	1831-1840	1
1800	Q529	1623	1621-1630	3
1801	S596	1983	1981-1990	1
1802	S291	1969	1961-1970	2
1803	R603	1863	1861-1870	1
1804	Q897	1628	1621-1630	2
1805	Z162	1880	1871-1880	3
1806	P828	1967	1961-1970	5
1807	N983	1776	1771-1780	1
1808	Z148	1868	1861-1870	6
1809	R223	1675	1671-1680	8
1810	S289	1978	1971-1980	5
1811	R720	1990	1981-1990	7
1812	M922	1863	1861-1870	5
1813	L993	1878	1871-1880	6
1814	M553	1796	1791-1800	2
1815	R217	2008	2001-2010	4
1816	K575	1907	1901-1910	1
1817	K966	1954	1951-1960	3
1818	M699	1866	1861-1870	1
1819	S386	1981	1981-1990	10
1820	K697	1927	1921-1930	9
1821	R109	1886	1881-1890	1
1822	S148	1846	1841-1850	1
1823	E165	1955	1951-1960	4
1824	N845	1748	1741-1750	14
1825	M995	1825	1821-1830	2
1826	S707	1829	1821-1830	1
1827	Q298	1727	1721-1730	2
1828	S749	1967	1961-1970	1
1829	N945	1731	1731-1740	5
1830	R715	1843	1841-1850	7
1831	N766	1735	1731-1740	1
1832	R776	1577	1571-1580	11
1833	K899	1939	1931-1940	6
1834	M262	1863	1861-1870	1
1835	K634	1889	1881-1890	6
1836	S121	1977	1971-1980	6
1837	P735	1960	1951-1960	1
1838	R780	1843	1841-1850	3
1839	S826	1869	1861-1870	1
1840	N584	1764	1761-1770	1
1841	M835	1834	1831-1840	4
1842	N954	1751	1751-1760	10
1843	Q884	1610	1601-1610	6
1844	L396	1899	1891-1900	4
1845	Q442	1698	1691-1700	1
1846	R520	1993	1991-2000	3
1847	N348	1781	1781-1790	1
1848	R139	2004	2001-2010	6
1849	N887	1734	1731-1740	4
1850	R261	1976	1971-1980	6
1851	Q679	1646	1641-1650	2
1852	5238	1379	1371-1380	1
1853	R686	1845	1841-1850	4
1854	Q538	1684	1681-1690	1
1855	S169	1892	1891-1900	2
1856	E129	1985	1981-1990	7
1857	K979	1939	1931-1940	5
1858	R816	1953	1951-1960	7
1859	R083	2005	2001-2010	1
1860	S665	1840	1831-1840	4
1861	Q253	1771	1771-1780	1
1862	R046	2002	2001-2010	1
1863	S323	1956	1951-1960	5
1864	S618	1856	1851-1860	1
1865	R756	1727	1721-1730	1
1866	K595	1922	1921-1930	1
1867	M865	1840	1831-1840	8
1868	M443	1824	1821-1830	4
1869	R583	1973	1971-1980	1
1870	K395	1942	1941-1950	1
1871	S365	1879	1871-1880	7
1872	Q445	1761	1761-1770	1
1873	E149	1871	1871-1880	2
1874	P444	1945	1941-1950	1
1875	P484	1957	1951-1960	1
1876	Q987	1695	1691-1700	4
1877	R200	1881	1881-1890	1
1878	R710	1842	1841-1850	2
1879	M273	1859	1851-1860	2
1880	N367	1784	1781-1790	2
1881	R445	1846	1841-1850	1
1882	R971	1989	1981-1990	1
1883	R563	1870	1861-1870	1
1884	S318	1985	1981-1990	11
1885	K547	1939	1931-1940	5
1886	L282	1939	1931-1940	3
1887	M499	1805	1801-1810	1
1888	L964	1839	1831-1840	6
1889	5401	1432	1431-1440	1
1890	N268	1802	1801-1810	1
1891	K237	1923	1921-1930	4
1892	R836	1877	1871-1880	6
1893	7006	1400	1391-1400	5
1894	K872	1896	1891-1900	21
1895	R233	1696	1691-1700	3
1896	L782	1907	1901-1910	1
1897	S187	1984	1981-1990	5
1898	R253	1984	1981-1990	6
1899	S788	1869	1861-1870	1
1900	K839	1860	1851-1860	1
1901	M233	1877	1871-1880	2
1902	Q285	1726	1721-1730	9
1903	S013	1814	1811-1820	1
1904	R150	1986	1981-1990	3
1905	R558	1972	1971-1980	1
1906	Q372	1699	1691-1700	1
1907	E132	2000	1991-2000	1
1908	L272	1928	1921-1930	8
1909	K422	1923	1921-1930	1
1910	R458	1968	1961-1970	5
1911	S249	1989	1981-1990	2
1912	R004	2002	2001-2010	5
1913	K459	1909	1901-1910	1
1914	L539	1905	1901-1910	2
1915	K836	1860	1851-1860	2
1916	N924	1782	1781-1790	2
1917	R235	1696	1691-1700	3
1918	L876	1945	1941-1950	1
1919	R964	1979	1971-1980	1
1920	Q835	1679	1671-1680	7
1921	M728	1845	1841-1850	2
1922	R672	1613	1611-1620	2
1923	E131	1999	1991-2000	3
1924	S657	1836	1831-1840	2
1925	K426	1944	1941-1950	3
1926	P553	1959	1951-1960	1
1927	Q439	1676	1671-1680	5
1928	L843	1874	1871-1880	1
1929	S372	1993	1991-2000	1
1930	L457	1882	1881-1890	1
1931	K572	1950	1941-1950	1
1932	S346	1939	1931-1940	9
1933	P637	1800	1791-1800	1
1934	K273	1936	1931-1940	1
1935	S702	1993	1991-2000	4
1936	E022	1862	1861-1870	1
1937	S391	1943	1941-1950	1
1938	L834	1848	1841-1850	1
1939	Z150	1870	1861-1870	4
1940	K774	1942	1941-1950	2
1941	K627	1939	1931-1940	4
1942	N736	1738	1731-1740	1
1943	K874	1919	1911-1920	1
1944	R813	1985	1981-1990	1
1945	R249	2004	2001-2010	3
1946	R208	1994	1991-2000	2
1947	S097	1636	1631-1640	1
1948	R129	2008	2001-2010	1
1949	N872	1730	1721-1730	1
1950	L398	1937	1931-1940	1
1951	R032	2001	2001-2010	8
1952	S415	1957	1951-1960	1
1953	R557	1982	1981-1990	1
1954	K387	1927	1921-1930	1
1955	P587	1936	1931-1940	2
1956	S647	1950	1941-1950	1
1957	Q533	1623	1621-1630	4
1958	P373	1964	1961-1970	2
1959	5420	1433	1431-1440	1
1960	M489	1800	1791-1800	1
1961	Q693	1627	1621-1630	9
1962	S263	1779	1771-1780	1
1963	N934	1763	1761-1770	4
1964	P247	1735	1731-1740	1
1965	R925	1891	1891-1900	1
1966	N686	1751	1751-1760	10
1967	N633	1764	1761-1770	2
1968	S400	1979	1971-1980	1
1969	P479	1911	1911-1920	1
1970	E109	2008	2001-2010	1
1971	P222	1750	1741-1750	3
1972	Q722	1623	1621-1630	1
1973	S077	1982	1981-1990	1
1974	P224	1732	1731-1740	5
1975	L992	1878	1871-1880	1
1976	L739	1956	1951-1960	3
1977	S668	1886	1881-1890	6
1978	K236	1922	1921-1930	3
1979	K996	1923	1921-1930	3
1980	E146	1950	1941-1950	1
1981	R232	1680	1671-1680	3
1982	P565	1964	1961-1970	3
1983	R678	1791	1791-1800	3
1984	M397	1823	1821-1830	2
1985	R433	1967	1961-1970	5
1986	P226	1746	1741-1750	3
1987	M564	1797	1791-1800	1
1988	M427	1817	1811-1820	1
1989	R042	2004	2001-2010	1
1990	K362	1937	1931-1940	2
1991	K928	1938	1931-1940	2
1992	M297	1854	1851-1860	1
1993	N324	1787	1781-1790	3
1994	P598	1965	1961-1970	1
1995	Q548	1665	1661-1670	2
1996	K367	1936	1931-1940	4
1997	E099	1999	1991-2000	1
1998	R486	1839	1831-1840	10
[truncated: 491 more rows]
