# Supplementary material for: Frequency patterns of semantic change: corpus-based evidence of a near-critical dynamics in language change
Source: R Soc Open Sci. 2017 Nov 8;4(11):170830. doi: 10.1098/rsos.170830 (PMC5717648; doi:10.1098/rsos.170830)
Supplement: full_data.zip [file rsos170830supp2.gz › a_propos_de.csv]

	Decade	Occurrences	Nombre de mots	Frequence	Average frequency	Normalized average frequency
0	1321-1330	0	247971	0.0	0.0	0.0
1	1331-1340	2	187017	1.0694214964415	0.21388429928830002	0.0010418689444378507
2	1341-1350	6	589308	1.018143313852858	0.4175129620588717	0.002033780836259785
3	1351-1360	2	318194	0.6285473641866284	0.5432224348961974	0.002646134319926773
4	1361-1370	13	662712	1.9616364272866644	0.9355497203535302	0.004557231189279626
5	1371-1380	7	971929	0.7202172175128019	1.0795931638560905	0.005258892746180147
6	1381-1390	1	241822	0.4135273052079629	0.9484143256093832	0.004619896998519128
7	1391-1400	11	1263737	0.8704342754861177	0.9188725179360351	0.004475993532580612
8	1401-1410	10	765291	1.306692486910208	1.0545015424807511	0.005136666939220276
9	1411-1420	29	324443	8.938395958612144	2.449853448745847	0.011933677390839168
10	1421-1430	0	298510	0.0	2.3058100052432864	0.011232015833938644
11	1431-1440	2	213190	0.9381303062995451	2.4107306054616027	0.011743102974803979
12	1441-1450	9	386463	2.328812848836758	2.702406320131731	0.013163907914543405
13	1451-1460	12	694796	1.7271256599059293	2.7864929547308757	0.013573509056481617
14	1461-1470	1	537606	0.18600982875935165	1.0360157287603167	0.00504661921111648
15	1471-1480	0	183566	0.0	1.0360157287603167	0.00504661921111648
16	1481-1490	0	457731	0.0	0.8483896675004077	0.004132658873474313
17	1491-1500	1	626697	0.15956674437567117	0.4145404466081904	0.0020193011781211015
18	1501-1510	0	162065	0.0	0.06911531462700457	0.0003366731458762399
19	1511-1520	1	216624	0.4616293670138119	0.1242392222778966	0.0006051916283858446
20	1521-1530	1	252956	0.39532566928635815	0.20330435613516826	0.000990332135790163
21	1531-1540	1	194542	0.5140278191855743	0.3061099199722831	0.0014911165535044187
22	1541-1550	3	957168	0.3134246025776039	0.33688149161266967	0.0016410104212186115
23	1551-1560	29	1949051	1.4879036002649495	0.6344622116656595	0.0030905797057258076
24	1561-1570	5	480126	1.041393300925174	0.7504149984479319	0.0036554066143463125
25	1571-1580	23	945849	2.431677783663143	1.1576854213232888	0.005639294197464091
26	1581-1590	3	842175	0.3562205004898032	1.1261239575841346	0.005485552623069692
27	1591-1600	15	676127	2.218518118637475	1.5071426607961087	0.007341563351521761
28	1601-1610	60	2099839	2.857361921556843	1.7810343250544876	0.008675738978628268
29	1611-1620	31	794187	3.903362810018295	2.353428226873112	0.011463972767993914
30	1621-1630	95	2095458	4.533615085580336	2.7738156872565503	0.013511755803317258
31	1631-1640	57	2094158	2.721857663079863	3.246943119774562	0.01581644474188067
32	1641-1650	46	1247594	3.687096924159623	3.540658880878992	0.01724718711523342
33	1651-1660	60	2303221	2.605047453110231	3.4901959871896695	0.01700137327122374
34	1661-1670	68	2481229	2.740577350982114	3.2576388953824336	0.015868545791277926
35	1671-1680	132	2015147	6.55039061666469	3.660994001599304	0.0178333611617663
36	1681-1690	74	1684489	4.393023640997359	3.9952271971828033	0.019461471256043424
37	1691-1700	133	1871214	7.107685171231084	4.679344846597095	0.022793931542461284
38	1701-1710	32	809750	3.9518369867242975	4.948702753319909	0.02410602242003903
39	1711-1720	81	1714151	4.725371335430776	5.345661550209641	0.026039680215758535
40	1721-1730	50	1125965	4.440635366108182	4.923710500098339	0.023984280653253327
41	1731-1740	311	2909061	10.690734914118336	6.1832527547225355	0.03011973783111438
42	1741-1750	120	2136771	5.6159504223896715	5.884905804954252	0.0286664361036587
43	1751-1760	155	2483475	6.241254693524195	6.342789346314232	0.030896869302820987
44	1761-1770	96	3287236	2.9203866105141216	5.981792401330901	0.029138388164810472
45	1771-1780	123	3011727	4.084035505210133	5.910472429151291	0.02879097573491561
46	1781-1790	69	2767020	2.4936574365201554	4.271056933631656	0.020805087581855036
47	1791-1800	62	2497443	2.482539141033449	3.6443746773604104	0.01775240544009967
48	1801-1810	33	1436685	2.296954447217031	2.855514628098978	0.013909726058920059
49	1811-1820	44	1624933	2.707803952532197	2.8129980965025934	0.013702620375880766
50	1821-1830	105	3062877	3.4281494163820487	2.681820878736976	0.013063632521875002
51	1831-1840	268	7375086	3.6338559306291476	2.9098605775587747	0.01417445496696314
52	1841-1850	644	11919516	5.4029039434151525	3.4939335380351153	0.0170195795545605
53	1851-1860	317	5771056	5.492928850456485	4.133128418683006	0.02013321294329763
54	1861-1870	384	6858196	5.599140065404955	4.711395641257558	0.022950056735906547
55	1871-1880	402	5715634	7.033340483312962	5.43243385464374	0.02646236373917759
56	1881-1890	447	7679389	5.820775585140953	5.869817785546102	0.02859293964362524
57	1891-1900	289	4613910	6.263667908563453	6.041970578575762	0.02943152690483451
58	1901-1910	177	4804354	3.684158161534308	5.680216440791326	0.027669357344312157
59	1911-1920	154	5036866	3.057456759818506	5.171879779674037	0.025193157911723406
60	1921-1930	532	11280218	4.716220909915039	4.708455864994451	0.022935736556247182
61	1931-1940	455	10897083	4.175429332785664	4.379386614523394	0.02133278096868859
62	1941-1950	474	12300750	3.853423571733431	3.8973377471573896	0.018984634114145003
63	1951-1960	375	9976887	3.758687454313154	3.912243605713159	0.019057243235857606
64	1961-1970	465	13891857	3.3472846718764813	3.970209188124753	0.01933960402793935
65	1971-1980	372	10280590	3.6184693680031987	3.750658879742386	0.01827013493270196
66	1981-1990	641	15628128	4.101578896717508	3.7358887925287547	0.018198187177650624
67	1991-2000	403	10606407	3.7995901910986443	3.725122116401798	0.01814574075905504
68	2001-2010	356	11205157	3.177108540290868	3.6088063335973404	0.017579145631431425
69	2011-2020	35	2099905	1.6667420669030264	3.2726978126026496	0.015941900489312377
