# Supplementary material for: Frequency patterns of semantic change: corpus-based evidence of a near-critical dynamics in language change
Source: R Soc Open Sci. 2017 Nov 8;4(11):170830. doi: 10.1098/rsos.170830 (PMC5717648; doi:10.1098/rsos.170830)
Supplement: full_data.zip [file rsos170830supp2.gz › a_proprement_parler_complet.csv]

	Cote	Date	Decade	Occurrences
0	M594	1874	1871-1880	1
1	M544	1808	1801-1810	3
2	5602	1461	1461-1470	1
3	P284	1908	1901-1910	1
4	P453	1962	1961-1970	1
5	P654	1961	1961-1970	1
6	N822	1755	1751-1760	2
7	E258	1995	1991-2000	1
8	P558	1962	1961-1970	2
9	M894	1829	1821-1830	3
10	E239	1673	1671-1680	2
11	K689	1923	1921-1930	3
12	P289	1967	1961-1970	2
13	P965	1921	1921-1930	2
14	R610	1934	1931-1940	1
15	L827	1864	1861-1870	1
16	R050	2005	2001-2010	2
17	P622	1930	1921-1930	1
18	S978	1881	1881-1890	1
19	N293	1788	1781-1790	1
20	R856	1969	1961-1970	1
21	Q936	1654	1651-1660	1
22	L344	1913	1911-1920	1
23	P376	1964	1961-1970	1
24	K477	1947	1941-1950	1
25	Q227	1808	1801-1810	1
26	R000	1989	1981-1990	2
27	M872	1859	1851-1860	1
28	P554	1960	1951-1960	1
29	Q425	1660	1651-1660	1
30	N668	1738	1731-1740	1
31	P948	1965	1961-1970	1
32	N269	1802	1801-1810	1
33	L777	1952	1951-1960	1
34	P548	1863	1861-1870	1
35	K692	1923	1921-1930	6
36	S713	1728	1721-1730	1
37	P222	1750	1741-1750	1
38	R852	1560	1551-1560	2
39	M392	1824	1821-1830	4
40	S229	1995	1991-2000	1
41	L758	1964	1961-1970	1
42	K697	1927	1921-1930	3
43	M445	1846	1841-1850	1
44	P887	1869	1861-1870	1
45	L536	1898	1891-1900	1
46	P672	1949	1941-1950	1
47	L953	1945	1941-1950	1
48	P363	1957	1951-1960	1
49	N859	1745	1741-1750	3
50	E095	2004	2001-2010	1
51	R157	2006	2001-2010	2
52	P587	1936	1931-1940	5
53	L795	1949	1941-1950	2
54	N435	1776	1771-1780	1
55	S354	1857	1851-1860	2
56	6607	1446	1441-1450	1
57	S378	1641	1641-1650	3
58	S692	1745	1741-1750	1
59	N482	1770	1761-1770	1
60	K735	1930	1921-1930	1
61	Q627	1696	1691-1700	1
62	P484	1957	1951-1960	1
63	K348	1934	1931-1940	1
64	P624	1948	1941-1950	1
65	E242	1671	1671-1680	2
66	R879	1619	1611-1620	2
67	R845	1792	1791-1800	1
68	S734	1947	1941-1950	3
69	R179	2001	2001-2010	1
70	P666	1944	1941-1950	1
71	M268	1856	1851-1860	1
72	P893	1811	1811-1820	2
73	K634	1889	1881-1890	1
74	S571	1961	1961-1970	3
75	S568	1976	1971-1980	1
76	B016	1754	1751-1760	1
77	L749	1949	1941-1950	1
78	L496	1883	1881-1890	1
79	R851	1560	1551-1560	2
80	L444	1945	1941-1950	1
81	N437	1776	1771-1780	1
82	S232	1979	1971-1980	2
83	N735	1764	1761-1770	1
84	Q474	1743	1741-1750	1
85	S649	1956	1951-1960	1
86	R451	1987	1981-1990	2
87	S221	1963	1961-1970	2
88	E240	1664	1661-1670	2
89	K323	1913	1911-1920	1
90	P944	1956	1951-1960	1
91	K366	1929	1921-1930	1
92	Q543	1684	1681-1690	1
93	Q746	1643	1641-1650	1
94	K342	1947	1941-1950	1
95	L528	1899	1891-1900	1
96	N559	1857	1851-1860	1
97	P368	1939	1931-1940	3
98	P522	1954	1951-1960	4
99	P955	1923	1921-1930	3
100	P732	1960	1951-1960	1
101	M864	1840	1831-1840	2
102	6608	1452	1451-1460	6
103	L688	1924	1921-1930	2
104	L335	1933	1931-1940	1
105	L345	1919	1911-1920	1
106	K226	1907	1901-1910	2
107	M874	1859	1851-1860	2
108	P274	1963	1961-1970	2
109	S706	1961	1961-1970	3
110	R115	2006	2001-2010	2
111	S321	1985	1981-1990	2
112	N957	1762	1761-1770	1
113	Q739	1649	1641-1650	1
114	R258	1796	1791-1800	1
115	L228	1943	1941-1950	1
116	S696	1972	1971-1980	1
117	5909	1372	1371-1380	2
118	L744	1930	1921-1930	3
119	Q553	1736	1731-1740	1
120	L426	1893	1891-1900	5
121	K386	1924	1921-1930	1
122	S326	1995	1991-2000	4
123	M497	1805	1801-1810	1
124	S631	1953	1951-1960	1
125	L776	1942	1941-1950	2
126	S739	1862	1861-1870	3
127	L793	1957	1951-1960	4
128	P888	1901	1901-1910	1
129	L768	1938	1931-1940	1
130	P594	1857	1851-1860	1
131	K434	1918	1911-1920	1
132	R563	1870	1861-1870	2
133	R871	1946	1941-1950	1
134	L679	1936	1931-1940	3
135	V000	1609	1601-1610	1
136	K586	1957	1951-1960	1
137	N676	1757	1751-1760	1
138	L746	1912	1911-1920	1
139	P774	1898	1891-1900	2
140	R455	1986	1981-1990	1
141	P572	1954	1951-1960	1
142	R621	1790	1781-1790	1
143	S594	1929	1921-1930	1
144	S648	1930	1921-1930	1
145	K953	1936	1931-1940	5
146	R886	1961	1961-1970	1
147	L993	1878	1871-1880	3
148	K544	1949	1941-1950	3
149	S529	1955	1951-1960	3
150	K545	1913	1911-1920	1
151	5907	1460	1451-1460	1
152	N344	1784	1781-1790	1
153	R431	1840	1831-1840	1
154	S188	1985	1981-1990	1
155	M965	1846	1841-1850	1
156	P242	1731	1731-1740	2
157	P354	1936	1931-1940	1
158	E293	1940	1931-1940	1
159	R549	1961	1961-1970	1
160	N346	1783	1781-1790	1
161	P367	1939	1931-1940	1
162	S187	1984	1981-1990	1
163	Q836	1679	1671-1680	2
164	P876	1943	1941-1950	2
165	E108	2001	2001-2010	1
166	K954	1936	1931-1940	3
167	N254	1828	1821-1830	1
168	L629	1932	1931-1940	2
169	P424	1936	1931-1940	1
170	P994	1941	1941-1950	1
171	P433	1960	1951-1960	1
172	Q437	1691	1691-1700	1
173	M258	1868	1861-1870	2
174	L438	1942	1941-1950	1
175	E168	2012	2011-2020	1
176	S076	1982	1981-1990	4
177	P747	1939	1931-1940	1
178	L787	1949	1941-1950	1
179	R865	1948	1941-1950	1
180	P743	1920	1911-1920	1
181	R297	1978	1971-1980	1
182	L269	1927	1921-1930	1
183	R079	1994	1991-2000	1
184	E235	1641	1641-1650	3
185	P468	1953	1951-1960	4
186	S364	1958	1951-1960	3
187	P588	1936	1931-1940	2
188	P292	1967	1961-1970	1
189	L333	1923	1921-1930	10
190	K698	1927	1921-1930	8
191	P568	1919	1911-1920	1
192	P559	1962	1961-1970	1
193	L384	1921	1921-1930	1
194	P669	1893	1891-1900	3
195	N592	1765	1761-1770	1
196	L992	1878	1871-1880	2
197	N542	1770	1761-1770	1
198	R804	2008	2001-2010	2
199	L932	1836	1831-1840	2
200	M538	1803	1801-1810	1
201	R514	1929	1921-1930	21
202	N295	1788	1781-1790	1
203	E056	2011	2011-2020	1
204	Q537	1684	1681-1690	1
205	L249	1946	1941-1950	1
206	R175	2007	2001-2010	1
207	S794	1885	1881-1890	3
208	E039	2003	2001-2010	1
209	Q228	1797	1791-1800	2
210	R720	1990	1981-1990	2
211	N945	1731	1731-1740	1
212	M688	1881	1881-1890	1
213	R802	2009	2001-2010	1
214	Q835	1679	1671-1680	1
215	Q373	1699	1691-1700	2
216	K428	1913	1911-1920	1
217	R222	1675	1671-1680	1
218	K543	1949	1941-1950	1
219	P736	1960	1951-1960	1
220	E029	1995	1991-2000	1
221	N243	1835	1831-1840	2
222	L633	1942	1941-1950	2
223	R700	2008	2001-2010	1
224	M758	1844	1841-1850	1
225	R644	1881	1881-1890	1
226	P772	1959	1951-1960	1
227	P696	1952	1951-1960	1
228	Q838	1679	1671-1680	2
229	S129	1989	1981-1990	2
230	M464	1801	1801-1810	2
231	P662	1941	1941-1950	9
232	R750	1972	1971-1980	1
233	S593	1981	1981-1990	1
234	K893	1936	1931-1940	2
235	M543	1808	1801-1810	6
236	P739	1960	1951-1960	1
237	P434	1960	1951-1960	2
238	Q976	1678	1671-1680	1
239	K444	1922	1921-1930	1
240	P338	1968	1961-1970	2
241	P623	1952	1951-1960	1
242	S769	1875	1871-1880	1
243	P687	1954	1951-1960	5
244	Q548	1665	1661-1670	3
245	S515	1978	1971-1980	1
246	M992	1839	1831-1840	1
247	Q937	1654	1651-1660	1
248	S663	1835	1831-1840	8
249	N325	1787	1781-1790	2
250	S250	1990	1981-1990	1
251	S311	1960	1951-1960	1
252	P699	1949	1941-1950	1
253	K649	1949	1941-1950	1
254	P665	1954	1951-1960	1
255	Q434	1710	1701-1710	2
256	R666	1971	1971-1980	1
257	Q935	1654	1651-1660	1
258	P579	1945	1941-1950	1
259	R449	1950	1941-1950	1
260	S268	1965	1961-1970	1
261	P346	1935	1931-1940	1
262	K699	1928	1921-1930	7
263	P339	1968	1961-1970	1
264	R766	1947	1941-1950	1
265	Q927	1654	1651-1660	1
266	L836	1876	1871-1880	2
267	K225	1906	1901-1910	1
268	P532	1944	1941-1950	1
269	P928	1957	1951-1960	1
270	P875	1876	1871-1880	1
271	S387	1995	1991-2000	1
272	N476	1775	1771-1780	1
273	S793	1883	1881-1890	1
274	S988	1938	1931-1940	2
275	K777	1931	1931-1940	1
276	S767	1875	1871-1880	1
277	L743	1930	1921-1930	3
278	S122	1967	1961-1970	1
279	0114	1429	1421-1430	1
280	M393	1824	1821-1830	1
281	L846	1857	1851-1860	1
282	E170	2012	2011-2020	1
283	P759	1920	1911-1920	3
284	K277	1928	1921-1930	1
285	L755	1927	1921-1930	2
286	S987	1937	1931-1940	1
287	R025	1988	1981-1990	1
288	5614	1460	1451-1460	1
289	P727	1960	1951-1960	2
290	M494	1805	1801-1810	1
291	K484	1895	1891-1900	1
292	P763	1966	1961-1970	1
293	R791	2009	2001-2010	1
294	M522	1805	1801-1810	1
295	P949	1965	1961-1970	1
296	Q489	1738	1731-1740	6
297	L759	1964	1961-1970	2
298	M866	1842	1841-1850	3
299	P697	1952	1951-1960	1
300	R573	1975	1971-1980	1
301	R767	1946	1941-1950	2
302	P326	1967	1961-1970	2
303	L489	1885	1881-1890	1
304	Q987	1695	1691-1700	1
305	L382	1890	1881-1890	1
306	E129	1985	1981-1990	1
307	L623	1920	1911-1920	2
308	Q527	1686	1681-1690	3
309	Q662	1624	1621-1630	1
310	P762	1966	1961-1970	1
311	L286	1946	1941-1950	2
312	S220	1954	1951-1960	1
313	Q334	1713	1711-1720	4
314	E006	1981	1981-1990	1
315	M549	1832	1831-1840	1
316	K352	1936	1931-1940	1
317	S619	1969	1961-1970	12
318	P852	1846	1841-1850	2
319	R875	1961	1961-1970	1
320	M493	1805	1801-1810	1
321	K754	1925	1921-1930	1
322	L757	1964	1961-1970	1
323	L486	1884	1881-1890	2
324	P625	1948	1941-1950	2
325	A005	1371	1371-1380	5
326	R801	1986	1981-1990	3
327	L282	1939	1931-1940	1
328	K223	1902	1901-1910	1
329	0205	1412	1411-1420	1
330	R537	1957	1951-1960	2
331	S415	1957	1951-1960	2
332	P223	1732	1731-1740	1
333	P382	1857	1851-1860	1
334	Q742	1649	1641-1650	1
335	E278	1961	1961-1970	1
336	M696	1797	1791-1800	1
337	R075	2007	2001-2010	1
338	R522	1960	1951-1960	2
339	E186	2012	2011-2020	1
340	6605	1440	1431-1440	1
341	K354	1939	1931-1940	1
342	R295	1997	1991-2000	4
343	R506	1998	1991-2000	1
344	K236	1922	1921-1930	1
345	P999	1885	1881-1890	3
346	R289	1824	1821-1830	1
347	S597	1991	1991-2000	3
348	M466	1805	1801-1810	2
349	M285	1851	1851-1860	1
350	P634	1931	1931-1940	3
351	M967	1864	1861-1870	1
352	M977	1848	1841-1850	3
353	N838	1733	1731-1740	1
354	R273	1859	1851-1860	2
355	M772	1869	1861-1870	1
356	P757	1920	1911-1920	1
357	L248	1946	1941-1950	4
358	P578	1947	1941-1950	1
359	Q374	1697	1691-1700	1
360	N367	1784	1781-1790	1
361	S379	1934	1931-1940	1
362	R958	1933	1931-1940	1
363	P448	1952	1951-1960	1
364	S673	1925	1921-1930	1
365	Q837	1679	1671-1680	1
366	K496	1914	1911-1920	3
367	L223	1946	1941-1950	1
368	P557	1872	1871-1880	1
369	K936	1901	1901-1910	1
370	E207	1658	1651-1660	1
371	M343	1840	1831-1840	1
372	L682	1936	1931-1940	1
373	R882	1985	1981-1990	1
374	Q247	1929	1921-1930	1
375	N635	1762	1761-1770	1
376	S392	1812	1811-1820	1
377	M552	1832	1831-1840	1
378	K445	1922	1921-1930	1
379	N772	1746	1741-1750	1
380	L796	1949	1941-1950	4
381	P688	1954	1951-1960	10
382	N866	1751	1751-1760	1
383	M773	1869	1861-1870	2
384	E243	1661	1661-1670	6
385	P286	1967	1961-1970	4
386	K399	1937	1931-1940	1
387	L794	1957	1951-1960	3
388	K948	1936	1931-1940	6
389	P866	1963	1961-1970	2
390	E065	1947	1941-1950	1
391	R605	1941	1941-1950	1
392	L252	1921	1921-1930	1
393	P729	1960	1951-1960	1
394	N848	1749	1741-1750	2
395	R680	1799	1791-1800	1
396	K952	1936	1931-1940	2
397	L624	1920	1911-1920	4
398	Q492	1738	1731-1740	3
399	M525	1800	1791-1800	1
400	Q424	1671	1671-1680	1
401	Q237	1913	1911-1920	1
402	P632	1962	1961-1970	2
403	Q432	1687	1681-1690	1
404	S124	1975	1971-1980	1
405	P569	1954	1951-1960	1
406	P742	1938	1931-1940	2
407	E040	1979	1971-1980	1
408	S647	1950	1941-1950	1
409	P959	1949	1941-1950	1
410	R556	1965	1961-1970	1
411	P784	1954	1951-1960	1
412	M698	1866	1861-1870	2
413	S835	1732	1731-1740	1
414	M355	1836	1831-1840	1
415	E005	1981	1981-1990	1
416	R278	1821	1821-1830	1
417	E253	2006	2001-2010	1
418	P293	1967	1961-1970	2
419	K695	1925	1921-1930	1
420	6603	1435	1431-1440	1
421	Q839	1679	1671-1680	5
422	M338	1842	1841-1850	1
423	K563	1944	1941-1950	1
424	P296	1968	1961-1970	1
425	P353	1936	1931-1940	1
426	E165	1955	1951-1960	1
427	R096	2003	2001-2010	1
428	R246	1766	1761-1770	1
429	L338	1933	1931-1940	1
430	R551	1982	1981-1990	2
431	L498	1896	1891-1900	2
432	L332	1923	1921-1930	19
433	N564	1757	1751-1760	2
434	6014	1481	1481-1490	1
435	R872	1967	1961-1970	1
436	S998	2008	2001-2010	2
437	E091	2011	2011-2020	1
438	N438	1776	1771-1780	1
439	L375	1883	1881-1890	1
440	R167	2007	2001-2010	1
441	K534	1922	1921-1930	1
442	K383	1939	1931-1940	1
443	K722	1928	1921-1930	6
444	R832	1984	1981-1990	1
445	P345	1935	1931-1940	1
446	M664	1824	1821-1830	2
447	M699	1866	1861-1870	1
448	K227	1908	1901-1910	1
449	R240	1983	1981-1990	2
450	R244	2000	1991-2000	1
451	M553	1796	1791-1800	1
452	K694	1925	1921-1930	4
453	L632	1932	1931-1940	1
454	Q766	1655	1651-1660	1
455	L265	1942	1941-1950	2
456	K693	1925	1921-1930	3
457	Q495	1735	1731-1740	1
458	K696	1927	1921-1930	4
459	P892	1892	1891-1900	1
460	R098	1975	1971-1980	1
461	M598	1794	1791-1800	1
462	R271	1994	1991-2000	1
463	K977	1934	1931-1940	1
464	R916	1956	1951-1960	1
465	Q525	1601	1601-1610	1
466	S524	1974	1971-1980	2
467	P667	1954	1951-1960	4
468	Q942	1684	1681-1690	1
469	L564	1916	1911-1920	1
470	P459	1948	1941-1950	1
471	P325	1967	1961-1970	2
472	S230	1952	1951-1960	2
473	S665	1840	1831-1840	1
474	E218	1727	1721-1730	1
475	S672	1925	1921-1930	1
476	Q376	1686	1681-1690	1
477	R288	1824	1821-1830	1
478	L738	1943	1941-1950	1
479	Q357	1707	1701-1710	3
480	R001	1993	1991-2000	1
481	M545	1808	1801-1810	1
482	M667	1831	1831-1840	1
483	M366	1825	1821-1830	1
484	K928	1938	1931-1940	1
485	P674	1962	1961-1970	2
486	P977	1952	1951-1960	1
487	K978	1934	1931-1940	1
488	6610	1468	1461-1470	1
489	Q546	1684	1681-1690	2
490	K224	1904	1901-1910	2
491	P446	1937	1931-1940	5
492	7006	1400	1391-1400	1
493	K598	1955	1951-1960	1
494	Q427	1662	1661-1670	2
495	R251	1771	1771-1780	3
496	P334	1949	1941-1950	1
497	L767	1955	1951-1960	2
498	P324	1957	1951-1960	1
499	Q933	1652	1651-1660	1
500	Q325	1783	1781-1790	1
501	L945	1833	1831-1840	1
502	N724	1751	1751-1760	3
503	E037	1985	1981-1990	1
504	R048	1987	1981-1990	1
505	S346	1939	1931-1940	7
506	K268	1907	1901-1910	1
507	L792	1926	1921-1930	2
508	Q368	1704	1701-1710	2
509	K267	1907	1901-1910	4
510	M873	1859	1851-1860	1
511	S641	1965	1961-1970	1
512	L526	1899	1891-1900	1
513	Q526	1710	1701-1710	7
514	S195	1850	1841-1850	1
515	K349	1936	1931-1940	2
516	R210	2006	2001-2010	2
517	S077	1982	1981-1990	1
518	M379	1828	1821-1830	2
519	K883	1948	1941-1950	1
520	Q659	1624	1621-1630	3
521	E125	1876	1871-1880	2
522	P738	1960	1951-1960	3
523	E270	2002	2001-2010	2
524	P683	1961	1961-1970	1
525	N829	1748	1741-1750	1
526	L824	1950	1941-1950	2
527	9998	1330	1321-1330	2
528	R756	1727	1721-1730	1
529	K834	1848	1841-1850	1
530	R217	2008	2001-2010	1
531	N475	1775	1771-1780	1
532	S975	1950	1941-1950	1
533	E247	1661	1661-1670	11
534	K822	1848	1841-1850	1
535	Q226	1812	1811-1820	1
536	N732	1721	1721-1730	1
537	P664	1945	1941-1950	1
538	N876	1770	1761-1770	1
539	P366	1939	1931-1940	1
540	P539	1964	1961-1970	1
541	R837	1864	1861-1870	1
542	K946	1936	1931-1940	2
543	L385	1921	1921-1930	2
544	0702	1495	1491-1500	1
545	M225	1859	1851-1860	3
546	K962	1904	1901-1910	1
547	P639	1909	1901-1910	1
548	L799	1939	1931-1940	1
549	R793	1951	1951-1960	1
550	M875	1859	1851-1860	2
551	M562	1797	1791-1800	1
552	R023	1974	1971-1980	1
553	P429	1966	1961-1970	2
554	S976	1950	1941-1950	3
555	7002	1360	1351-1360	1
556	Q538	1684	1681-1690	2
557	P336	1968	1961-1970	1
558	Q536	1684	1681-1690	6
559	M595	1832	1831-1840	1
560	R184	2000	1991-2000	2
561	K353	1937	1931-1940	1
562	6606	1445	1441-1450	12
563	P584	1947	1941-1950	1
564	E197	1961	1961-1970	1
565	P773	1942	1941-1950	1
566	K949	1936	1931-1940	2
567	P947	1965	1961-1970	2
568	R438	1967	1961-1970	1
569	S517	1966	1961-1970	6
570	Q644	1667	1661-1670	2
571	L445	1945	1941-1950	1
572	S306	1956	1951-1960	2
573	R156	2008	2001-2010	1
574	R008	1970	1961-1970	1
575	Q433	1710	1701-1710	2
576	Q658	1691	1691-1700	3
577	S680	1928	1921-1930	1
578	N287	1788	1781-1790	1
579	S703	1983	1981-1990	2
580	R530	1977	1971-1980	1
581	N958	1762	1761-1770	3
582	Q528	1686	1681-1690	1
583	R334	1623	1621-1630	8
584	P748	1955	1951-1960	1
585	R518	1940	1931-1940	1
586	L495	1889	1881-1890	1
587	K547	1939	1931-1940	1
588	M382	1828	1821-1830	1
589	M895	1829	1821-1830	3
590	E164	2009	2001-2010	1
591	K947	1936	1931-1940	4
592	L754	1955	1951-1960	1
593	S368	1942	1941-1950	1
594	S003	1968	1961-1970	1
595	P399	1959	1951-1960	2
596	N583	1764	1761-1770	3
597	R574	1864	1861-1870	1
598	S347	1967	1961-1970	1
599	P252	1719	1711-1720	1
600	P689	1845	1841-1850	1
601	P653	1961	1961-1970	2
602	R414	1658	1651-1660	3
603	Q494	1735	1731-1740	2
604	S513	1981	1981-1990	1
605	S386	1981	1981-1990	1
606	N588	1769	1761-1770	1
607	P243	1731	1731-1740	1
608	M287	1851	1851-1860	4
609	R753	1727	1721-1730	1
610	Q287	1729	1721-1730	1
611	L453	1951	1951-1960	2
612	L873	1870	1861-1870	1
613	R043	2006	2001-2010	1
614	P332	1949	1941-1950	1
615	L747	1939	1931-1940	3
616	L862	1848	1841-1850	1
617	K433	1918	1911-1920	1
618	S204	1939	1931-1940	1
619	S598	1994	1991-2000	1
620	R820	1986	1981-1990	1
621	R230	1983	1981-1990	2
622	N853	1745	1741-1750	1
623	K548	1939	1931-1940	2
624	K575	1907	1901-1910	1
625	E076	1946	1941-1950	1
626	E246	1693	1691-1700	3
627	N288	1788	1781-1790	1
628	M273	1859	1851-1860	1
629	L638	1931	1931-1940	1
630	P365	1939	1931-1940	1
631	K559	1929	1921-1930	1
632	R206	2009	2001-2010	1
633	P869	1899	1891-1900	2
634	L974	1816	1811-1820	2
635	M267	1856	1851-1860	1
636	S528	1967	1961-1970	1
637	R009	1970	1961-1970	1
638	K997	1893	1891-1900	1
639	K269	1932	1931-1940	1
640	S729	1864	1861-1870	1
641	M876	1842	1841-1850	1
642	N477	1775	1771-1780	2
643	P323	1957	1951-1960	1
644	K955	1936	1931-1940	3
645	L936	1860	1851-1860	1
646	K755	1925	1921-1930	1
647	P499	1954	1951-1960	1
648	M286	1851	1851-1860	2
649	L396	1899	1891-1900	1
650	S669	1948	1941-1950	2
651	R097	2003	2001-2010	2
652	5205	1341	1341-1350	1
653	S251	1962	1961-1970	4
654	P673	1952	1951-1960	3
655	N479	1770	1761-1770	1
656	K876	1911	1911-1920	2
657	P355	1936	1931-1940	1
658	S256	1990	1981-1990	3
659	S249	1989	1981-1990	2
660	P342	1963	1961-1970	2
661	S679	1927	1921-1930	1
662	R921	1929	1921-1930	4
663	N894	1770	1761-1770	1
664	S403	1861	1861-1870	1
665	L383	1921	1921-1930	2
666	E035	1981	1981-1990	1
667	P972	1859	1851-1860	2
668	N478	1775	1771-1780	1
669	K778	1931	1931-1940	1
670	P589	1930	1921-1930	3
671	K626	1939	1931-1940	1
672	L976	1824	1821-1830	1
673	S123	1970	1961-1970	2
674	S881	1715	1711-1720	3
675	L427	1893	1891-1900	1
676	P347	1935	1931-1940	1
677	S518	1940	1931-1940	1
678	K653	1951	1951-1960	3
679	P525	1954	1951-1960	1
680	Q988	1695	1691-1700	2
681	P537	1926	1921-1930	2
682	R619	1970	1961-1970	1
683	N585	1764	1761-1770	1
684	P357	1961	1961-1970	1
685	5601	1461	1461-1470	1
686	S128	1981	1981-1990	1
687	S190	1987	1981-1990	3
688	7057	1400	1391-1400	1
