# Supplementary material for: Frequency patterns of semantic change: corpus-based evidence of a near-critical dynamics in language change
Source: R Soc Open Sci. 2017 Nov 8;4(11):170830. doi: 10.1098/rsos.170830 (PMC5717648; doi:10.1098/rsos.170830)
Supplement: full_data.zip [file rsos170830supp2.gz › a_proprement_parler.csv]

	Decade	Occurrences	Nombre de mots	Frequence	Frequence moyenne
0	1321-1330	2	247971	0.8065459267414334	0.1613091853482867
1	1331-1340	0	187017	0.0	0.1613091853482867
2	1341-1350	1	589308	0.16969055230880967	0.19524729581004863
3	1351-1360	1	318194	0.3142736820933142	0.2581020322287115
4	1361-1370	0	662712	0.0	0.2581020322287115
5	1371-1380	7	971929	0.7202172175128019	0.24083629038298512
6	1381-1390	0	241822	0.0	0.24083629038298512
7	1391-1400	2	1263737	0.15826077736111233	0.23855033539344567
8	1401-1410	0	765291	0.0	0.17569559897478285
9	1411-1420	1	324443	0.3082205502969705	0.23733970903417695
10	1421-1430	1	298510	0.33499715252420353	0.16029569603645727
11	1431-1440	2	213190	0.9381303062995451	0.34792175729636626
12	1441-1450	13	386463	3.3638407816530953	0.9890377581547629
13	1451-1460	8	694796	1.151417106603953	1.2193211794755534
14	1461-1470	3	537606	0.5580294862780549	1.2692829666717702
15	1471-1480	0	183566	0.0	1.2022835361669295
16	1481-1490	1	457731	0.21846892607230012	1.0583512601214806
17	1491-1500	1	626697	0.15956674437567117	0.4174964526659958
18	1501-1510	0	162065	0.0	0.18721303134520526
19	1511-1520	0	216624	0.0	0.07560713408959426
20	1521-1530	0	252956	0.0	0.07560713408959426
21	1531-1540	0	194542	0.0	0.03191334887513424
22	1541-1550	0	957168	0.0	0.0
23	1551-1560	4	1949051	0.20522808279516544	0.04104561655903309
24	1561-1570	0	480126	0.0	0.04104561655903309
25	1571-1580	0	945849	0.0	0.04104561655903309
26	1581-1590	0	842175	0.0	0.04104561655903309
27	1591-1600	0	676127	0.0	0.04104561655903309
28	1601-1610	2	2099839	0.09524539738522811	0.019049079477045622
29	1611-1620	2	794187	0.2518298587108577	0.06941505121921716
30	1621-1630	12	2095458	0.5726671687048845	0.18394848496019406
31	1631-1640	0	2094158	0.0	0.18394848496019406
32	1641-1650	9	1247594	0.7213885286399262	0.32822619068817926
33	1651-1660	11	2303221	0.47759203307020903	0.40469551782517554
34	1661-1670	26	2481229	1.047867810669632	0.5639031082169303
35	1671-1680	18	2015147	0.8932350840906396	0.6280166912940813
36	1681-1690	19	1684489	1.1279385024182407	0.8536043917777295
37	1691-1700	14	1871214	0.7481773864453772	0.8589621633388196
38	1701-1710	16	809750	1.9759184933621488	1.1586274553972076
39	1711-1720	8	1714151	0.46670334177094086	1.0423945616174695
40	1721-1730	6	1125965	0.5328762439329819	0.970322793585938
41	1731-1740	21	2909061	0.7218824218536497	0.8891115774730197
42	1741-1750	11	2136771	0.5147954553857198	0.8424351912610882
43	1751-1760	10	2483475	0.40266159313059324	0.5277838112147771
44	1761-1770	18	3287236	0.5475724894713978	0.5439576407548685
45	1771-1780	11	3011727	0.3652389476204184	0.5104301814923558
46	1781-1790	11	2767020	0.3975395913293001	0.44556161538748584
47	1791-1800	10	2497443	0.40040953887636277	0.4226844320856144
48	1801-1810	21	1436685	1.461698284592656	0.6344917703780271
49	1811-1820	6	1624933	0.36924599352711773	0.5988264711891711
50	1821-1830	22	3062877	0.7182789253371912	0.6694344667325256
51	1831-1840	24	7375086	0.32541993408619235	0.655010535283904
52	1841-1850	18	11919516	0.15101284313893282	0.6051311961364181
53	1851-1860	30	5771056	0.51983553789809	0.4167586467975048
54	1861-1870	22	6858196	0.3207840662471589	0.4070662613415131
55	1871-1880	14	5715634	0.24494220588652107	0.31239891745137904
56	1881-1890	18	7679389	0.23439364772379678	0.2941936601788999
57	1891-1900	22	4613910	0.4768190103404704	0.35935489361920747
58	1901-1910	18	4804354	0.3746601520204381	0.3303198164436771
59	1911-1920	27	5036866	0.5360476137344135	0.37337252594112796
60	1921-1930	147	11280218	1.3031663040554713	0.585017345574918
61	1931-1940	111	10897083	1.0186212218444148	0.7418628603990416
62	1941-1950	87	12300750	0.7072739467105664	0.7879538476730609
63	1951-1960	105	9976887	1.0524324872076831	0.9235083147105098
64	1961-1970	101	13891857	0.7270446276548916	0.9617077174946056
65	1971-1980	16	10280590	0.15563309109691173	0.7322010749028937
66	1981-1990	52	15628128	0.3327333894373018	0.5950235084214709
67	1991-2000	23	10606407	0.2168500605341658	0.4969387311861908
68	2001-2010	33	11205157	0.29450725233033326	0.3453536842107209
69	2011-2020	5	2099905	0.23810600955757522	0.24756596059125754
