# Supplementary material for: Frequency patterns of semantic change: corpus-based evidence of a near-critical dynamics in language change
Source: R Soc Open Sci. 2017 Nov 8;4(11):170830. doi: 10.1098/rsos.170830 (PMC5717648; doi:10.1098/rsos.170830)
Supplement: full_data.zip [file rsos170830supp2.gz › a_qui_mieux_mieux_complet.csv]

	Cote	Date	Decade	Occurrences
0	E164	2009	2001-2010	2
1	Q827	1620	1611-1620	1
2	R672	1613	1611-1620	3
3	M439	1824	1821-1830	1
4	K357	1927	1921-1930	1
5	S164	1846	1841-1850	1
6	S300	1986	1981-1990	1
7	R633	1843	1841-1850	1
8	S621	1831	1831-1840	1
9	K733	1919	1911-1920	1
10	R670	1980	1971-1980	1
11	R857	1947	1941-1950	1
12	M386	1830	1821-1830	3
13	L272	1928	1921-1930	1
14	L987	1879	1871-1880	2
15	K386	1924	1921-1930	2
16	S747	1560	1551-1560	1
17	0702	1495	1491-1500	1
18	R727	1987	1981-1990	4
19	R878	1563	1561-1570	1
20	E111	1976	1971-1980	2
21	6502	1470	1461-1470	1
22	K647	1928	1921-1930	2
23	7104	1494	1491-1500	1
24	N479	1770	1761-1770	1
25	Q665	1609	1601-1610	1
26	Z131	1850	1841-1850	2
27	K488	1944	1941-1950	1
28	L265	1942	1941-1950	1
29	S386	1981	1981-1990	1
30	S662	1851	1851-1860	1
31	K627	1939	1931-1940	1
32	Q982	1653	1651-1660	1
33	K992	1948	1941-1950	1
34	K756	1866	1861-1870	1
35	S329	1996	1991-2000	1
36	R994	1608	1601-1610	1
37	Z139	1857	1851-1860	1
38	R207	1977	1971-1980	2
39	Q733	1681	1681-1690	1
40	M923	1863	1861-1870	1
41	L353	1914	1911-1920	1
42	R699	1949	1941-1950	1
43	R035	1977	1971-1980	1
44	S983	1932	1931-1940	2
45	S231	1974	1971-1980	1
46	M629	1792	1791-1800	1
47	R477	1830	1821-1830	1
48	K983	1916	1911-1920	1
49	R443	1935	1931-1940	1
50	R795	1975	1971-1980	1
51	S655	1937	1931-1940	1
52	K442	1921	1921-1930	1
53	R999	1938	1931-1940	1
54	Q300	1549	1541-1550	1
55	R865	1948	1941-1950	1
56	L997	1874	1871-1880	1
57	Q735	1672	1671-1680	2
58	R495	1848	1841-1850	1
59	R804	2008	2001-2010	1
60	S022	1857	1851-1860	1
61	R076	2006	2001-2010	2
62	K456	1908	1901-1910	1
63	R488	1841	1841-1850	1
64	R219	2009	2001-2010	1
65	S684	1970	1961-1970	1
66	M262	1863	1861-1870	1
67	R905	1921	1921-1930	1
68	S246	1993	1991-2000	1
69	S602	1948	1941-1950	1
70	5601	1461	1461-1470	1
71	Q732	1628	1621-1630	1
72	R937	1950	1941-1950	2
73	R806	2008	2001-2010	1
74	S289	1978	1971-1980	1
75	Q487	1782	1781-1790	1
76	P399	1959	1951-1960	1
77	R070	1999	1991-2000	1
78	M347	1839	1831-1840	1
79	0104	1416	1411-1420	1
80	S597	1991	1991-2000	2
81	R821	1963	1961-1970	1
82	S033	1857	1851-1860	1
83	K548	1939	1931-1940	1
84	R261	1976	1971-1980	1
85	S731	2002	2001-2010	1
86	K646	1927	1921-1930	1
87	K722	1928	1921-1930	1
88	K524	1949	1941-1950	1
89	R188	1985	1981-1990	1
90	S817	1579	1571-1580	1
91	R671	1507	1501-1510	1
92	S002	1951	1951-1960	1
93	R295	1997	1991-2000	1
94	E110	1989	1981-1990	1
95	R187	2009	2001-2010	4
96	K435	1918	1911-1920	1
97	M339	1840	1831-1840	1
98	M292	1854	1851-1860	2
99	S794	1885	1881-1890	1
100	R825	1973	1971-1980	1
101	S976	1950	1941-1950	1
102	S004	1668	1661-1670	1
103	S770	1834	1831-1840	1
104	M777	1866	1861-1870	1
105	R174	1974	1971-1980	1
106	M266	1864	1861-1870	1
107	R499	1852	1851-1860	1
108	S977	1878	1871-1880	1
109	Q428	1615	1611-1620	1
110	P779	1962	1961-1970	1
111	K345	1924	1921-1930	1
112	S670	1976	1971-1980	1
113	S248	1984	1981-1990	1
114	Q433	1710	1701-1710	1
115	E056	2011	2011-2020	2
116	M566	1793	1791-1800	1
117	S090	1642	1641-1650	1
118	R567	1547	1541-1550	2
119	R421	1542	1541-1550	2
120	M595	1832	1831-1840	2
121	K356	1914	1911-1920	1
122	L963	1838	1831-1840	1
123	L989	1879	1871-1880	3
124	N594	1761	1761-1770	1
125	Q336	1710	1701-1710	1
126	R869	1980	1971-1980	1
127	S591	1615	1611-1620	1
128	R923	1984	1981-1990	1
129	S094	1604	1601-1610	2
130	Q759	1625	1621-1630	1
131	K873	1896	1891-1900	1
132	E249	2012	2011-2020	1
133	S092	1601	1601-1610	1
134	S249	1989	1981-1990	1
135	S005	1678	1671-1680	1
136	R212	1997	1991-2000	1
137	L286	1946	1941-1950	1
138	R424	1553	1551-1560	3
139	S006	1679	1671-1680	2
140	5602	1461	1461-1470	2
141	L225	1924	1921-1930	1
142	E192	1973	1971-1980	1
143	R529	1962	1961-1970	1
144	E195	2000	1991-2000	1
145	R807	1969	1961-1970	1
146	S179	1979	1971-1980	2
147	R139	2004	2001-2010	1
148	S160	1992	1991-2000	1
149	R760	1990	1981-1990	1
150	S093	1604	1601-1610	1
151	R205	1975	1971-1980	1
152	K359	1937	1931-1940	1
153	L952	1907	1901-1910	2
154	R196	1990	1981-1990	1
155	L978	1839	1831-1840	1
156	S299	1985	1981-1990	1
157	Q322	1763	1761-1770	1
158	L468	1913	1911-1920	1
159	M876	1842	1841-1850	5
160	K882	1888	1881-1890	1
161	N924	1782	1781-1790	1
162	M584	1836	1831-1840	1
163	R730	1850	1841-1850	1
164	R535	1961	1961-1970	1
165	R745	1963	1961-1970	1
166	R791	2009	2001-2010	1
167	R491	1844	1841-1850	1
168	R787	1573	1571-1580	1
169	R879	1619	1611-1620	1
170	R829	1836	1831-1840	1
171	L948	1865	1861-1870	1
172	S355	1870	1861-1870	2
173	N854	1719	1711-1720	2
174	S404	1592	1591-1600	1
175	R216	2004	2001-2010	1
176	R828	1984	1981-1990	1
177	R012	1975	1971-1980	1
178	R616	1975	1971-1980	2
179	R122	2008	2001-2010	2
180	S253	1842	1841-1850	1
181	Q357	1707	1701-1710	1
182	K472	1936	1931-1940	2
183	R776	1577	1571-1580	1
184	L257	1944	1941-1950	1
185	L546	1910	1901-1910	1
186	N897	1785	1781-1790	1
187	E226	1706	1701-1710	1
188	E088	2010	2001-2010	1
189	R935	1526	1521-1530	1
190	R831	1511	1511-1520	1
191	R480	1833	1831-1840	1
192	L824	1950	1941-1950	1
193	K473	1936	1931-1940	1
194	R020	1972	1971-1980	2
195	5908	1490	1481-1490	1
196	S311	1960	1951-1960	1
197	S360	1778	1771-1780	1
198	L734	1946	1941-1950	1
199	M353	1833	1831-1840	1
200	L825	1952	1951-1960	1
