# Supplementary material for: Frequency patterns of semantic change: corpus-based evidence of a near-critical dynamics in language change
Source: R Soc Open Sci. 2017 Nov 8;4(11):170830. doi: 10.1098/rsos.170830 (PMC5717648; doi:10.1098/rsos.170830)
Supplement: full_data.zip [file rsos170830supp2.gz › a_qui_mieux_mieux.csv]

	Decade	Occurrences	Nombre de mots	Frequence	Frequence moyenne
0	1321-1330	0	247971	0.0	0.0
1	1331-1340	0	187017	0.0	0.0
2	1341-1350	0	589308	0.0	0.0
3	1351-1360	0	318194	0.0	0.0
4	1361-1370	0	662712	0.0	0.0
5	1371-1380	0	971929	0.0	0.0
6	1381-1390	0	241822	0.0	0.0
7	1391-1400	0	1263737	0.0	0.0
8	1401-1410	0	765291	0.0	0.0
9	1411-1420	1	324443	0.3082205502969705	0.061644110059394096
10	1421-1430	0	298510	0.0	0.061644110059394096
11	1431-1440	0	213190	0.0	0.061644110059394096
12	1441-1450	0	386463	0.0	0.061644110059394096
13	1451-1460	0	694796	0.0	0.061644110059394096
14	1461-1470	4	537606	0.7440393150374066	0.14880786300748133
15	1471-1480	0	183566	0.0	0.14880786300748133
16	1481-1490	1	457731	0.21846892607230012	0.19250164822194135
17	1491-1500	2	626697	0.31913348875134234	0.2563283459722098
18	1501-1510	1	162065	0.6170363742942646	0.37973562083106277
19	1511-1520	1	216624	0.4616293670138119	0.32325363122634376
20	1521-1530	1	252956	0.39532566928635815	0.4023187650836154
21	1531-1540	0	194542	0.0	0.3586249798691554
22	1541-1550	5	957168	0.5223743376293399	0.3992731496447549
23	1551-1560	4	1949051	0.20522808279516544	0.31691149134493507
24	1561-1570	1	480126	0.20827866018503477	0.2662413499791797
25	1571-1580	3	945849	0.3171753630864969	0.2506112887392074
26	1581-1590	0	842175	0.0	0.2506112887392074
27	1591-1600	1	676127	0.14790120790916497	0.1757166627951724
28	1601-1610	6	2099839	0.2857361921556843	0.19181828466727618
29	1611-1620	7	794187	0.8814045054880022	0.32644345372786965
30	1621-1630	2	2095458	0.09544452811748076	0.2820972867340664
31	1631-1640	0	2094158	0.0	0.2820972867340664
32	1641-1650	1	1247594	0.08015428095999179	0.2685479013442318
33	1651-1660	1	2303221	0.04341745755183719	0.22008415442346235
34	1661-1670	1	2481229	0.04030260810267815	0.05186377494639758
35	1671-1680	5	2015147	0.24812085669184433	0.08239904066127028
36	1681-1690	1	1684489	0.05936518433780214	0.09427207752883071
37	1691-1700	0	1871214	0.0	0.07824122133683235
38	1701-1710	4	809750	0.4939796233405372	0.16835365449457235
39	1711-1720	2	1714151	0.11667583544273522	0.18362829996258376
40	1721-1730	0	1125965	0.0	0.1340041286242149
41	1731-1740	0	2909061	0.0	0.12213109175665449
42	1741-1750	0	2136771	0.0	0.12213109175665449
43	1751-1760	0	2483475	0.0	0.02333516708854704
44	1761-1770	3	3287236	0.0912620815785663	0.01825241631571326
45	1771-1780	1	3011727	0.033203540692765314	0.024893124454266325
46	1781-1790	3	2767020	0.10841988854435458	0.04657710216313724
47	1791-1800	2	2497443	0.08008190777527255	0.06259348371819176
48	1801-1810	0	1436685	0.0	0.06259348371819176
49	1811-1820	0	1624933	0.0	0.04434106740247849
50	1821-1830	5	3062877	0.16324521030390707	0.07034940132470684
51	1831-1840	12	7375086	0.16270996704309618	0.08120741702445515
52	1841-1850	14	11919516	0.1174544335525033	0.08868192217990131
53	1851-1860	7	5771056	0.12129495884288768	0.11294091394847885
54	1861-1870	8	6858196	0.11664875136260322	0.13627066422099948
55	1871-1880	7	5715634	0.12247110294326054	0.1281158427488702
56	1881-1890	2	7679389	0.02604373863597742	0.10078259706744644
57	1891-1900	1	4613910	0.021673591379112293	0.08162642863276823
58	1901-1910	4	4804354	0.08325781156009736	0.07401899917621016
59	1911-1920	6	5036866	0.11912169194098077	0.07451358729188567
60	1921-1930	12	11280218	0.10638092278003847	0.07129555125924127
61	1931-1940	11	10897083	0.10094444540800507	0.08627569261364679
62	1941-1950	15	12300750	0.12194378391561492	0.10632973112094732
63	1951-1960	4	9976887	0.04009266617934031	0.09769670204479591
64	1961-1970	7	13891857	0.05038923161964596	0.08395020998052896
65	1971-1980	23	10280590	0.22372256845181063	0.10741853911488337
66	1981-1990	15	15628128	0.09598078541460628	0.10642580711620361
67	1991-2000	9	10606407	0.08485437151336922	0.09900792463575449
68	2001-2010	18	11205157	0.16064031945290905	0.12311745529046822
69	2011-2020	3	2099905	0.14286360573454515	0.14161233011344806
