# Supplementary material for: Frequency patterns of semantic change: corpus-based evidence of a near-critical dynamics in language change
Source: R Soc Open Sci. 2017 Nov 8;4(11):170830. doi: 10.1098/rsos.170830 (PMC5717648; doi:10.1098/rsos.170830)
Supplement: full_data.zip [file rsos170830supp2.gz › a_rebours_complet.csv]

	Cote	Date	Decade	Occurrences
0	R777	1874	1871-1880	1
1	5218	1356	1351-1360	1
2	S318	1985	1981-1990	1
3	K547	1939	1931-1940	1
4	R732	1886	1881-1890	2
5	K485	1895	1891-1900	2
6	S670	1976	1971-1980	3
7	L386	1920	1911-1920	1
8	L236	1928	1921-1930	1
9	R836	1877	1871-1880	1
10	L248	1946	1941-1950	1
11	7006	1400	1391-1400	2
12	S187	1984	1981-1990	1
13	R252	1948	1941-1950	1
14	K955	1936	1931-1940	1
15	S788	1869	1861-1870	1
16	R093	1997	1991-2000	4
17	R558	1972	1971-1980	1
18	K358	1918	1911-1920	1
19	R589	1930	1921-1930	2
20	S072	1589	1581-1590	1
21	L274	1948	1941-1950	3
22	E272	2005	2001-2010	2
23	R550	1961	1961-1970	3
24	P677	1959	1951-1960	1
25	0814	1377	1371-1380	1
26	R207	1977	1971-1980	1
27	K836	1860	1851-1860	1
28	R248	1957	1951-1960	1
29	E131	1999	1991-2000	1
30	K426	1944	1941-1950	2
31	K486	1903	1901-1910	1
32	S696	1972	1971-1980	5
33	Z150	1870	1861-1870	1
34	L754	1955	1951-1960	1
35	R457	1966	1961-1970	1
36	R853	1976	1971-1980	1
37	R249	2004	2001-2010	1
38	R674	1985	1981-1990	1
39	R035	1977	1971-1980	2
40	K944	1925	1921-1930	1
41	R082	1976	1971-1980	1
42	R032	2001	2001-2010	3
43	K463	1911	1911-1920	1
44	5417	1415	1411-1420	3
45	R024	1977	1971-1980	1
46	S647	1950	1941-1950	1
47	L468	1913	1911-1920	1
48	E039	2003	2001-2010	2
49	K772	1942	1941-1950	1
50	K546	1938	1931-1940	1
51	R146	2001	2001-2010	2
52	K937	1934	1931-1940	1
53	L762	1942	1941-1950	2
54	E186	2012	2011-2020	4
55	S516	1955	1951-1960	1
56	S123	1970	1961-1970	3
57	R938	1928	1921-1930	1
58	E109	2008	2001-2010	1
59	Q722	1623	1621-1630	1
60	S020	1578	1571-1580	1
61	M664	1824	1821-1830	1
62	P824	1966	1961-1970	1
63	R115	2006	2001-2010	1
64	E267	2006	2001-2010	1
65	Q892	1627	1621-1630	5
66	S668	1886	1881-1890	1
67	K996	1923	1921-1930	2
68	R113	1988	1981-1990	1
69	P665	1954	1951-1960	1
70	K848	1863	1861-1870	1
71	L759	1964	1961-1970	1
72	P367	1939	1931-1940	2
73	R187	2009	2001-2010	1
74	R864	1961	1961-1970	1
75	L387	1920	1911-1920	1
76	Q296	1762	1761-1770	1
77	S211	1959	1951-1960	1
78	L222	1939	1931-1940	1
79	S370	1991	1991-2000	1
80	K767	1926	1921-1930	1
81	R847	1999	1991-2000	1
82	M579	1856	1851-1860	1
83	S853	1837	1831-1840	1
84	R605	1941	1941-1950	2
85	Q732	1628	1621-1630	2
86	L432	1956	1951-1960	1
87	P392	1927	1921-1930	1
88	L427	1893	1891-1900	1
89	S191	1989	1981-1990	1
90	0810	1361	1361-1370	1
91	R994	1608	1601-1610	3
92	K956	1894	1891-1900	1
93	R560	1922	1921-1930	1
94	L989	1879	1871-1880	1
95	R898	1903	1901-1910	1
96	K885	1951	1951-1960	1
97	S996	1964	1961-1970	1
98	E007	1948	1941-1950	1
99	K576	1925	1921-1930	1
100	E278	1961	1961-1970	1
101	R792	1949	1941-1950	1
102	R165	2005	2001-2010	1
103	Q867	1637	1631-1640	3
104	R173	1969	1961-1970	3
105	P556	1872	1871-1880	1
106	K786	1926	1921-1930	1
107	0702	1495	1491-1500	1
108	E284	1938	1931-1940	1
109	R527	1982	1981-1990	8
110	R806	2008	2001-2010	2
111	K625	1939	1931-1940	1
112	E170	2012	2011-2020	3
113	S594	1929	1921-1930	1
114	5121	1500	1491-1500	1
115	K328	1901	1901-1910	1
116	N433	1778	1771-1780	1
117	P739	1960	1951-1960	1
118	S245	1593	1591-1600	6
119	5103	1395	1391-1400	1
120	N479	1770	1761-1770	1
121	L987	1879	1871-1880	1
122	K867	1896	1891-1900	1
123	E197	1961	1961-1970	1
124	S414	1996	1991-2000	2
125	R003	2000	1991-2000	1
126	K639	1890	1881-1890	1
127	Z107	1882	1881-1890	1
128	S998	2008	2001-2010	1
129	R278	1821	1821-1830	1
130	E126	2012	2011-2020	1
131	K859	1890	1881-1890	4
132	L299	1925	1921-1930	3
133	R514	1929	1921-1930	1
134	L777	1952	1951-1960	1
135	S619	1969	1961-1970	1
136	Z140	1857	1851-1860	1
137	E147	1950	1941-1950	1
138	R051	2003	2001-2010	1
139	K533	1922	1921-1930	1
140	E244	1634	1631-1640	2
141	S886	1587	1581-1590	1
142	L449	1920	1911-1920	1
143	E123	2002	2001-2010	1
144	S328	1996	1991-2000	1
145	P666	1944	1941-1950	3
146	M692	1886	1881-1890	1
147	R420	1637	1631-1640	1
148	K864	1890	1881-1890	3
149	S667	1881	1881-1890	1
150	K454	1907	1901-1910	1
151	R044	1997	1991-2000	1
152	E192	1973	1971-1980	1
153	L499	1901	1901-1910	1
154	K584	1938	1931-1940	1
155	K396	1938	1931-1940	2
156	E185	1998	1991-2000	1
157	S889	1597	1591-1600	2
158	S166	1923	1921-1930	1
159	R886	1961	1961-1970	1
160	E043	2000	1991-2000	1
161	S691	1997	1991-2000	1
162	R727	1987	1981-1990	1
163	L486	1884	1881-1890	1
164	R869	1980	1971-1980	5
165	R094	2003	2001-2010	1
166	R204	1976	1971-1980	1
167	E096	1998	1991-2000	1
168	R050	2005	2001-2010	1
169	S686	1979	1971-1980	1
170	Q466	1784	1781-1790	1
171	E044	1983	1981-1990	1
172	M286	1851	1851-1860	1
173	R641	1914	1911-1920	1
174	R062	1996	1991-2000	7
175	K936	1901	1901-1910	1
176	K424	1937	1931-1940	1
177	S303	1979	1971-1980	1
178	M554	1796	1791-1800	1
179	R148	2001	2001-2010	1
180	R459	1966	1961-1970	1
181	P368	1939	1931-1940	1
182	S284	1992	1991-2000	1
183	R147	2008	2001-2010	1
184	E089	1987	1981-1990	1
185	S678	1926	1921-1930	1
186	R059	2004	2001-2010	1
187	S593	1981	1981-1990	1
188	K354	1939	1931-1940	1
189	P662	1941	1941-1950	4
190	E110	1989	1981-1990	1
191	Q883	1610	1601-1610	1
192	R911	1926	1921-1930	1
193	R039	1993	1991-2000	1
194	P763	1966	1961-1970	1
195	M353	1833	1831-1840	1
196	L796	1949	1941-1950	2
197	R529	1962	1961-1970	1
198	S449	1937	1931-1940	1
199	S680	1928	1921-1930	1
200	L776	1942	1941-1950	1
201	K352	1936	1931-1940	1
202	K768	1926	1921-1930	1
203	K478	1891	1891-1900	2
204	E092	2010	2001-2010	2
205	K866	1896	1891-1900	1
206	S703	1983	1981-1990	2
207	R802	2009	2001-2010	1
208	Q376	1686	1681-1690	1
209	Q785	1627	1621-1630	1
210	K393	1907	1901-1910	2
211	K698	1927	1921-1930	1
212	R920	1949	1941-1950	3
213	S439	1934	1931-1940	2
214	S530	1874	1871-1880	1
215	S819	1579	1571-1580	1
216	5201	1480	1471-1480	1
217	L489	1885	1881-1890	5
218	E052	1914	1911-1920	3
219	R284	2009	2001-2010	2
220	S512	1989	1981-1990	1
221	E046	2011	2011-2020	1
222	S388	1938	1931-1940	1
223	R055	1986	1981-1990	1
224	9998	1330	1321-1330	1
225	L638	1931	1931-1940	2
226	S379	1934	1931-1940	1
227	E087	1984	1981-1990	1
228	N979	1776	1771-1780	1
229	R023	1974	1971-1980	1
230	R239	1983	1981-1990	1
231	S991	1888	1881-1890	1
232	E085	1976	1971-1980	3
233	P849	1846	1841-1850	4
234	E088	2010	2001-2010	2
235	Z146	1865	1861-1870	1
236	Z123	1890	1881-1890	1
237	R242	2009	2001-2010	1
238	R524	1886	1881-1890	2
239	R544	1981	1981-1990	1
240	R362	1663	1661-1670	1
241	R128	2008	2001-2010	2
242	6031	1330	1321-1330	1
243	K855	1878	1871-1880	1
244	L249	1946	1941-1950	1
245	R600	1893	1891-1900	1
246	R296	2010	2001-2010	1
247	Q636	1664	1661-1670	1
248	K674	1943	1941-1950	2
249	Z168	1893	1891-1900	1
250	R750	1972	1971-1980	2
251	M944	1791	1791-1800	1
252	R590	1931	1931-1940	1
253	R769	1984	1981-1990	1
254	M374	1830	1821-1830	2
255	S252	1845	1841-1850	1
256	S625	1849	1841-1850	1
257	L742	1902	1901-1910	2
258	R892	1889	1881-1890	1
259	P643	1914	1911-1920	2
260	R210	2006	2001-2010	3
261	L383	1921	1921-1930	1
262	S282	1633	1631-1640	1
263	K267	1907	1901-1910	1
264	S656	1815	1811-1820	1
265	R299	1977	1971-1980	2
266	L372	1902	1901-1910	1
267	R337	1981	1981-1990	2
268	E045	2000	1991-2000	1
269	L725	1915	1911-1920	2
270	S001	1949	1941-1950	1
271	L536	1898	1891-1900	1
272	M966	1860	1851-1860	1
273	L229	1902	1901-1910	1
274	S485	1948	1941-1950	1
275	S250	1990	1981-1990	1
276	6004	1402	1401-1410	1
277	R287	1635	1631-1640	1
278	R356	1896	1891-1900	4
279	R808	1972	1971-1980	1
280	S036	1584	1581-1590	1
281	R211	1415	1411-1420	3
282	M975	1848	1841-1850	1
283	Q753	1610	1601-1610	1
284	K787	1926	1921-1930	1
285	S070	1608	1601-1610	1
286	L622	1884	1881-1890	1
287	P835	1966	1961-1970	1
288	E029	1995	1991-2000	1
289	S044	1585	1581-1590	1
290	M322	1853	1851-1860	2
291	K345	1924	1921-1930	1
292	E145	1918	1911-1920	1
293	K852	1878	1871-1880	1
294	S183	1562	1561-1570	1
295	L397	1899	1891-1900	2
296	K659	1910	1901-1910	1
297	R912	1927	1921-1930	1
298	E121	1988	1981-1990	8
299	R212	1997	1991-2000	2
300	K525	1922	1921-1930	1
301	R065	1979	1971-1980	1
302	5901	1377	1371-1380	1
303	R154	2002	2001-2010	1
304	5422	1443	1441-1450	4
305	K869	1896	1891-1900	1
306	E072	1986	1981-1990	1
307	R079	1994	1991-2000	1
308	L247	1946	1941-1950	2
309	S529	1955	1951-1960	1
310	R910	1945	1941-1950	1
311	P522	1954	1951-1960	3
312	R095	2005	2001-2010	6
313	R752	1984	1981-1990	2
314	E041	1986	1981-1990	2
315	P852	1846	1841-1850	1
316	N849	1745	1741-1750	1
317	P957	1960	1951-1960	1
318	E038	1992	1991-2000	3
319	R191	1980	1971-1980	1
320	R446	1850	1841-1850	1
321	5126	1426	1421-1430	1
322	5235	1376	1371-1380	1
323	Q777	1655	1651-1660	2
324	S352	1865	1861-1870	2
325	K947	1936	1931-1940	1
326	R064	1981	1981-1990	7
327	S817	1579	1571-1580	1
328	R339	1962	1961-1970	1
329	R852	1560	1551-1560	1
330	E081	1884	1881-1890	1
331	M465	1803	1801-1810	1
332	R090	1974	1971-1980	1
333	S818	1576	1571-1580	1
334	M576	1874	1871-1880	1
335	R097	2003	2001-2010	1
336	R096	2003	2001-2010	1
337	S398	1928	1921-1930	1
338	K446	1922	1921-1930	1
339	R000	1989	1981-1990	1
340	K645	1918	1911-1920	1
341	S984	1936	1931-1940	1
342	A005	1371	1371-1380	2
343	R163	2006	2001-2010	1
344	R133	1986	1981-1990	2
345	N826	1755	1751-1760	3
346	L672	1938	1931-1940	1
347	L278	1963	1961-1970	2
348	S677	1926	1921-1930	1
349	E098	1984	1981-1990	2
350	S731	2002	2001-2010	1
351	R179	2001	2001-2010	1
352	R537	1957	1951-1960	2
353	S188	1985	1981-1990	2
354	S407	1967	1961-1970	2
355	Q698	1698	1691-1700	1
356	K865	1890	1881-1890	1
357	S654	1967	1961-1970	1
358	R230	1983	1981-1990	1
359	R570	1572	1571-1580	2
360	E040	1979	1971-1980	2
361	R942	1928	1921-1930	1
362	R764	1982	1981-1990	3
363	E090	1992	1991-2000	3
364	E036	1983	1981-1990	2
365	E162	2008	2001-2010	2
366	R178	1996	1991-2000	1
367	L266	1905	1901-1910	1
368	R443	1935	1931-1940	1
369	S317	1987	1981-1990	1
370	L677	1935	1931-1940	1
371	R597	1557	1551-1560	2
372	M774	1854	1851-1860	1
373	E136	1849	1841-1850	1
374	L833	1853	1851-1860	1
375	R033	1999	1991-2000	1
376	R006	1970	1961-1970	1
377	R785	1852	1851-1860	1
378	R256	2007	2001-2010	2
379	Q866	1625	1621-1630	3
380	K948	1936	1931-1940	1
381	L639	1936	1931-1940	1
382	R577	1549	1541-1550	1
383	P689	1845	1841-1850	1
384	R335	1945	1941-1950	1
385	L688	1924	1921-1930	1
386	M282	1857	1851-1860	1
387	R442	1966	1961-1970	1
388	R431	1840	1831-1840	1
389	S692	1745	1741-1750	1
390	E006	1981	1981-1990	1
391	N926	1734	1731-1740	1
392	S073	1589	1581-1590	1
393	K268	1907	1901-1910	2
394	K878	1893	1891-1900	1
395	L367	1904	1901-1910	1
396	P399	1959	1951-1960	1
397	K575	1907	1901-1910	1
398	R943	1926	1921-1930	1
399	R483	1836	1831-1840	1
400	P848	1846	1841-1850	2
401	R109	1886	1881-1890	1
402	P337	1968	1961-1970	1
403	M335	1840	1831-1840	2
404	K899	1939	1931-1940	1
405	L534	1883	1881-1890	3
406	L327	1926	1921-1930	1
407	K376	1926	1921-1930	2
408	L488	1885	1881-1890	4
409	K963	1907	1901-1910	1
410	R206	2009	2001-2010	1
411	Q469	1776	1771-1780	1
412	0815	1377	1371-1380	1
413	R640	1925	1921-1930	2
414	R804	2008	2001-2010	2
415	E188	1978	1971-1980	1
416	R001	1993	1991-2000	1
417	K669	1936	1931-1940	3
418	R091	2006	2001-2010	2
419	L255	1909	1901-1910	1
420	S387	1995	1991-2000	2
421	R132	2002	2001-2010	1
422	S506	1953	1951-1960	1
423	L789	1949	1941-1950	1
424	Z136	1853	1851-1860	1
425	L483	1921	1921-1930	2
426	R159	1978	1971-1980	2
427	S129	1989	1981-1990	1
428	0803	1340	1331-1340	1
429	S584	1601	1601-1610	1
430	E100	1996	1991-2000	1
431	S365	1879	1871-1880	1
432	L787	1949	1941-1950	1
433	E256	1995	1991-2000	1
434	S165	2006	2001-2010	1
435	Q748	1657	1651-1660	1
436	R916	1956	1951-1960	1
437	P688	1954	1951-1960	1
438	P953	1944	1941-1950	2
439	L599	1884	1881-1890	1
440	K346	1926	1921-1930	1
441	N367	1784	1781-1790	1
