# Supplementary material for: Frequency patterns of semantic change: corpus-based evidence of a near-critical dynamics in language change
Source: R Soc Open Sci. 2017 Nov 8;4(11):170830. doi: 10.1098/rsos.170830 (PMC5717648; doi:10.1098/rsos.170830)
Supplement: full_data.zip [file rsos170830supp2.gz › a_rebours.csv]

	Decade	Occurrences	Nombre de mots	Frequence	Average frequency	Normalized average frequency
0	1321-1330	2	247971	0.8065459267414334	0.1613091853482867	0.009347733948637959
1	1331-1340	1	187017	0.53471074822075	0.2682513349924367	0.01554494311940239
2	1341-1350	0	589308	0.0	0.2682513349924367	0.01554494311940239
3	1351-1360	1	318194	0.3142736820933142	0.33110607141109955	0.019187323137532374
4	1361-1370	1	662712	0.15089510979128187	0.36128509336935594	0.02093617251326248
5	1371-1380	6	971929	0.6173290435824016	0.3234417167375495	0.018743180119751603
6	1381-1390	0	241822	0.0	0.21649956709339951	0.012545970948987172
7	1391-1400	3	1263737	0.2373911660416685	0.26397780030173323	0.015297295316689118
8	1401-1410	1	765291	0.1306692486910208	0.22725691362127454	0.013169350287979959
9	1411-1420	6	324443	1.8493233017818231	0.5669425520193828	0.03285385224032014
10	1421-1430	1	298510	0.33499715252420353	0.5104761738077432	0.029581672299506995
11	1431-1440	0	213190	0.0	0.5104761738077432	0.029581672299506995
12	1441-1450	4	386463	1.0350279328163368	0.6700035271626769	0.03882615055703801
13	1451-1460	0	694796	0.0	0.6438696774244728	0.037311715567617185
14	1461-1470	0	537606	0.0	0.27400501706810804	0.015878364239546888
15	1471-1480	1	183566	0.5447631914406807	0.3159582248514035	0.018309517950995093
16	1481-1490	0	457731	0.0	0.3159582248514035	0.018309517950995093
17	1491-1500	2	626697	0.31913348875134234	0.17277933603840462	0.010012419699610583
18	1501-1510	0	162065	0.0	0.17277933603840462	0.010012419699610583
19	1511-1520	0	216624	0.0	0.17277933603840462	0.010012419699610583
20	1521-1530	0	252956	0.0	0.06382669775026847	0.003698704373848452
21	1531-1540	0	194542	0.0	0.06382669775026847	0.003698704373848452
22	1541-1550	1	957168	0.10447486752586799	0.020894973505173598	0.0012108464423056888
23	1551-1560	3	1949051	0.15392106209637407	0.05167918592444841	0.0029947661049859135
24	1561-1570	1	480126	0.20827866018503477	0.09333491796145536	0.0054086813428377515
25	1571-1580	6	945849	0.6343507261729938	0.22020506319605415	0.012760701385078226
26	1581-1590	5	842175	0.593700834149672	0.3389452300259886	0.01964159589921633
27	1591-1600	8	676127	1.1832096632733198	0.5546921891754788	0.03214395383997892
28	1601-1610	7	2099839	0.3333588908482984	0.5905797549258638	0.034223608609634686
29	1611-1620	0	794187	0.0	0.5489240228888568	0.03180969337178285
30	1621-1630	12	2095458	0.5726671687048845	0.5365873113952349	0.031094791138568473
31	1631-1640	8	2094158	0.3820151106077001	0.4942501666868406	0.028641388599682866
32	1641-1650	0	1247594	0.0	0.2576082340321766	0.01492818421661458
33	1651-1660	3	2303221	0.13025237265551157	0.21698693039361924	0.012574213249367945
34	1661-1670	2	2481229	0.0806052162053563	0.23310797363469052	0.01350841437912167
35	1671-1680	0	2015147	0.0	0.11857453989371361	0.006871296570095568
36	1681-1690	1	1684489	0.05936518433780214	0.054044554639734	0.0031318372667624803
37	1691-1700	1	1871214	0.053441241888955514	0.0647328030175251	0.0037512124250762015
38	1701-1710	0	809750	0.0	0.03868232848642279	0.0022416089599868534
39	1711-1720	0	1714151	0.0	0.02256128524535153	0.001307407830233129
40	1721-1730	0	1125965	0.0	0.02256128524535153	0.001307407830233129
41	1731-1740	1	2909061	0.03437535342160237	0.017563319062111577	0.001017779821360956
42	1741-1750	2	2136771	0.09359917370649452	0.02559490542561938	0.0014832036120116785
43	1751-1760	3	2483475	0.12079847793917797	0.049754601013454976	0.0028832380003049186
44	1761-1770	2	3287236	0.0608413877190442	0.06192287855726382	0.0035883796253594336
45	1771-1780	3	3011727	0.09961062207829594	0.081845002972923	0.004742850267109683
46	1781-1790	2	2767020	0.07227992569623638	0.08942591742784979	0.005182157993195054
47	1791-1800	2	2497443	0.08008190777527255	0.08672246424160542	0.005025495115795689
48	1801-1810	1	1436685	0.06960468021869791	0.0764837046975094	0.00443216746383564
49	1811-1820	1	1624933	0.06154099892118629	0.07662362693793781	0.004440275842005167
50	1821-1830	4	3062877	0.13059616824312567	0.08282073617090377	0.00479939319936667
51	1831-1840	6	7375086	0.08135498352154809	0.0846357477359661	0.004904571619227085
52	1841-1850	13	11919516	0.10906483115589594	0.09043233241209078	0.005240478909603471
53	1851-1860	12	5771056	0.20793421515923602	0.1180982394001984	0.006843695350218522
54	1861-1870	6	6858196	0.08748656352195242	0.12328735232035162	0.007144400154488042
55	1871-1880	10	5715634	0.1749587184903722	0.1321598623698009	0.007658554777610062
56	1881-1890	37	7679389	0.4818091647655822	0.21225069861860776	0.01229975253309626
57	1891-1900	19	4613910	0.41179823620313355	0.2727973796280553	0.015808382648159806
58	1901-1910	21	4804354	0.4371035106905112	0.3186312387343103	0.01846441689592795
59	1911-1920	16	5036866	0.3176578451759487	0.3646654950651096	0.02113206399720497
60	1921-1930	43	11280218	0.38119830662847115	0.4059134126927294	0.023522346727142637
61	1931-1940	35	10897083	0.3211868717527434	0.3737889540901616	0.02166076090602233
62	1941-1950	42	12300750	0.3414425949637217	0.3597178258422792	0.020845350655611775
63	1951-1960	21	9976887	0.2104864974415366	0.3143944231924843	0.018218896937539142
64	1961-1970	31	13891857	0.2231523114584321	0.29549331644898097	0.017123593425891023
65	1971-1980	41	10280590	0.3988097959358363	0.29901561431045404	0.017327707675341954
66	1981-1990	65	15628128	0.4159167367966272	0.3179615873192308	0.01842561114997507
67	1991-2000	43	10606407	0.40541533056387524	0.3307561344392615	0.0191670445792812
68	2001-2010	62	11205157	0.5533166558933534	0.3993221661296248	0.023140389437303586
69	2011-2020	9	2099905	0.4285908172036354	0.4404098672786655	0.02552138775474663
