# Supplementary material for: Frequency patterns of semantic change: corpus-based evidence of a near-critical dynamics in language change
Source: R Soc Open Sci. 2017 Nov 8;4(11):170830. doi: 10.1098/rsos.170830 (PMC5717648; doi:10.1098/rsos.170830)
Supplement: full_data.zip [file rsos170830supp2.gz › a_sa_guise_complet.csv]

	Cote	Date	Decade	Occurrences
0	L223	1946	1941-1950	1
1	P622	1930	1921-1930	1
2	P486	1904	1901-1910	3
3	S318	1985	1981-1990	2
4	L282	1939	1931-1940	1
5	K485	1895	1891-1900	1
6	R531	1930	1921-1930	1
7	L293	1945	1941-1950	1
8	R025	1988	1981-1990	1
9	5401	1432	1431-1440	1
10	S670	1976	1971-1980	2
11	7001	1394	1391-1400	4
12	S514	1839	1831-1840	2
13	K237	1923	1921-1930	1
14	L236	1928	1921-1930	2
15	L699	1948	1941-1950	1
16	R836	1877	1871-1880	1
17	S598	1994	1991-2000	3
18	K259	1944	1941-1950	1
19	L877	1855	1851-1860	1
20	K364	1922	1921-1930	2
21	S187	1984	1981-1990	1
22	R581	1525	1521-1530	1
23	6251	1455	1451-1460	7
24	M257	1868	1861-1870	1
25	S814	1890	1881-1890	1
26	R783	1844	1841-1850	1
27	P645	1921	1921-1930	1
28	R788	1583	1581-1590	2
29	K466	1928	1921-1930	1
30	L835	1833	1831-1840	2
31	M252	1872	1871-1880	1
32	R553	1965	1961-1970	1
33	R093	1997	1991-2000	3
34	S007	1693	1691-1700	1
35	R558	1972	1971-1980	1
36	R414	1658	1651-1660	1
37	K796	1848	1841-1850	1
38	0105	1424	1421-1430	1
39	Q284	1740	1731-1740	1
40	S161	1952	1951-1960	4
41	S072	1589	1581-1590	1
42	L484	1922	1921-1930	1
43	R791	2009	2001-2010	2
44	0814	1377	1371-1380	1
45	S164	1846	1841-1850	1
46	R207	1977	1971-1980	1
47	K459	1909	1901-1910	1
48	M666	1831	1831-1840	1
49	R244	2000	1991-2000	1
50	M746	1848	1841-1850	2
51	R672	1613	1611-1620	1
52	0201	1400	1391-1400	1
53	P553	1959	1951-1960	2
54	M655	1834	1831-1840	1
55	L843	1874	1871-1880	1
56	K543	1949	1941-1950	1
57	R693	1842	1841-1850	1
58	K486	1903	1901-1910	1
59	L457	1882	1881-1890	1
60	S797	1881	1881-1890	1
61	S329	1996	1991-2000	3
62	R497	1850	1841-1850	2
63	K774	1942	1941-1950	1
64	S336	1847	1841-1850	2
65	R457	1966	1961-1970	1
66	K887	1905	1901-1910	1
67	S520	1950	1941-1950	2
68	P938	1836	1831-1840	1
69	E266	1998	1991-2000	3
70	R035	1977	1971-1980	1
71	K944	1925	1921-1930	1
72	R129	2008	2001-2010	2
73	R821	1963	1961-1970	1
74	R454	1865	1861-1870	1
75	5417	1415	1411-1420	1
76	E017	1981	1981-1990	1
77	R557	1982	1981-1990	2
78	L634	1932	1931-1940	1
79	P587	1936	1931-1940	1
80	S995	1960	1951-1960	5
81	P647	1926	1921-1930	1
82	N594	1761	1761-1770	2
83	E039	2003	2001-2010	1
84	L955	1946	1941-1950	1
85	Q685	1624	1621-1630	2
86	L379	1890	1881-1890	4
87	R936	1938	1931-1940	1
88	0103	1412	1411-1420	1
89	R146	2001	2001-2010	1
90	K937	1934	1931-1940	1
91	R495	1848	1841-1850	1
92	E047	2002	2001-2010	1
93	R925	1891	1891-1900	1
94	K744	1918	1911-1920	1
95	R081	1999	1991-2000	1
96	5232	1373	1371-1380	1
97	M242	1875	1871-1880	3
98	S123	1970	1961-1970	1
99	L934	1833	1831-1840	1
100	K759	1866	1861-1870	1
101	R938	1928	1921-1930	1
102	K322	1913	1911-1920	2
103	L854	1892	1891-1900	1
104	Q722	1623	1621-1630	1
105	M664	1824	1821-1830	1
106	K728	1911	1911-1920	1
107	R463	1966	1961-1970	1
108	E267	2006	2001-2010	2
109	L262	1921	1921-1930	1
110	R439	1968	1961-1970	2
111	L932	1836	1831-1840	2
112	R397	1630	1621-1630	1
113	L739	1956	1951-1960	1
114	S668	1886	1881-1890	2
115	S003	1968	1961-1970	5
116	E283	2008	2001-2010	1
117	R369	1663	1661-1670	1
118	E146	1950	1941-1950	1
119	L798	1939	1931-1940	1
120	L257	1944	1941-1950	1
121	L794	1957	1951-1960	1
122	R122	2008	2001-2010	3
123	M338	1842	1841-1850	1
124	S405	1592	1591-1600	1
125	N345	1784	1781-1790	1
126	S969	1867	1861-1870	1
127	S887	1581	1581-1590	1
128	K883	1948	1941-1950	1
129	P598	1965	1961-1970	1
130	R052	2006	2001-2010	2
131	K367	1936	1931-1940	1
132	L222	1939	1931-1940	1
133	R999	1938	1931-1940	2
134	E099	1999	1991-2000	1
135	R719	1844	1841-1850	1
136	R567	1547	1541-1550	1
137	R493	1846	1841-1850	1
138	L287	1913	1911-1920	1
139	R847	1999	1991-2000	1
140	K557	1944	1941-1950	1
141	K528	1922	1921-1930	1
142	K574	1954	1951-1960	1
143	K383	1939	1931-1940	1
144	R283	2009	2001-2010	2
145	S163	1846	1841-1850	1
146	R605	1941	1941-1950	2
147	L432	1956	1951-1960	1
148	P737	1960	1951-1960	2
149	L276	1919	1911-1920	3
150	S404	1592	1591-1600	1
151	9002	1358	1351-1360	1
152	L689	1950	1941-1950	2
153	R297	1978	1971-1980	1
154	R049	2004	2001-2010	2
155	P994	1941	1941-1950	1
156	L822	1939	1931-1940	1
157	S319	1844	1841-1850	1
158	M238	1874	1871-1880	4
159	N229	1835	1831-1840	1
160	P697	1952	1951-1960	1
161	K775	1816	1811-1820	1
162	M875	1859	1851-1860	1
163	L369	1902	1901-1910	2
164	L692	1958	1951-1960	1
165	L296	1954	1951-1960	3
166	P362	1957	1951-1960	1
167	E282	2006	2001-2010	3
168	6204	1451	1451-1460	1
169	P334	1949	1941-1950	1
170	M735	1857	1851-1860	1
171	S706	1961	1961-1970	2
172	R875	1961	1961-1970	1
173	E164	2009	2001-2010	1
174	M656	1831	1831-1840	1
175	S803	1841	1841-1850	1
176	E270	2002	2001-2010	1
177	S669	1948	1941-1950	1
178	M923	1863	1861-1870	1
179	M969	1869	1861-1870	4
180	P284	1908	1901-1910	1
181	R658	1931	1931-1940	1
182	L989	1879	1871-1880	4
183	S125	1959	1951-1960	1
184	0701	1496	1491-1500	1
185	7005	1387	1381-1390	3
186	S074	1530	1521-1530	1
187	E051	1910	1901-1910	2
188	R792	1949	1941-1950	1
189	0820	1369	1361-1370	2
190	Z166	1886	1881-1890	1
191	R231	1980	1971-1980	1
192	P343	1963	1961-1970	1
193	R817	1988	1981-1990	1
194	E074	1887	1881-1890	4
195	5501	1390	1381-1390	4
196	L355	1835	1831-1840	1
197	N276	1782	1781-1790	1
198	S683	1987	1981-1990	1
199	S260	1763	1761-1770	1
200	K429	1913	1911-1920	2
201	M958	1855	1851-1860	4
202	S734	1947	1941-1950	2
203	K729	1896	1891-1900	1
204	R383	1668	1661-1670	1
205	M227	1876	1871-1880	7
206	E251	1980	1971-1980	1
207	K384	1945	1941-1950	1
208	R527	1982	1981-1990	1
209	M959	1855	1851-1860	3
210	Z132	1850	1841-1850	1
211	E170	2012	2011-2020	1
212	M977	1848	1841-1850	1
213	S396	1927	1921-1930	3
214	Q974	1650	1641-1650	1
215	5121	1500	1491-1500	1
216	K672	1936	1931-1940	1
217	L582	1886	1881-1890	1
218	E197	1961	1961-1970	1
219	E190	1968	1961-1970	1
220	R003	2000	1991-2000	1
221	M228	1876	1871-1880	1
222	6203	1360	1351-1360	1
223	Z107	1882	1881-1890	2
224	E118	2000	1991-2000	1
225	E143	1990	1981-1990	1
226	R849	1560	1551-1560	2
227	L299	1925	1921-1930	1
228	R767	1946	1941-1950	4
229	L823	1948	1941-1950	1
230	R745	1963	1961-1970	4
231	S247	1975	1971-1980	1
232	M956	1855	1851-1860	2
233	N367	1784	1781-1790	1
234	P753	1958	1951-1960	1
235	K433	1918	1911-1920	1
236	M739	1824	1821-1830	1
237	M346	1839	1831-1840	1
238	R683	1842	1841-1850	1
239	0802	1340	1331-1340	1
240	S406	1845	1841-1850	6
241	9003	1350	1341-1350	1
242	K794	1848	1841-1850	1
243	K782	1931	1931-1940	1
244	E244	1634	1631-1640	1
245	M326	1846	1841-1850	1
246	S261	1775	1771-1780	1
247	R931	1942	1941-1950	1
248	6256	1351	1351-1360	2
249	M239	1874	1871-1880	1
250	R822	1959	1951-1960	1
251	E093	2000	1991-2000	1
252	S886	1587	1581-1590	3
253	Q332	1713	1711-1720	1
254	Z131	1850	1841-1850	2
255	M225	1859	1851-1860	1
256	P666	1944	1941-1950	1
257	M324	1846	1841-1850	1
258	K523	1947	1941-1950	1
259	S397	1843	1841-1850	1
260	R215	1999	1991-2000	2
261	K735	1930	1921-1930	1
262	R644	1881	1881-1890	3
263	L673	1929	1921-1930	1
264	K535	1926	1921-1930	1
265	S408	1983	1981-1990	1
266	E265	2007	2001-2010	1
267	6006	1404	1401-1410	1
268	K454	1907	1901-1910	1
269	R044	1997	1991-2000	1
270	R440	1967	1961-1970	1
271	6222	1486	1481-1490	1
272	S246	1993	1991-2000	1
273	K396	1938	1931-1940	1
274	E185	1998	1991-2000	1
275	S739	1862	1861-1870	1
276	P347	1935	1931-1940	1
277	M962	1855	1851-1860	5
278	L442	1859	1851-1860	2
279	S889	1597	1591-1600	2
280	R554	1900	1891-1900	1
281	M688	1881	1881-1890	1
282	S166	1923	1921-1930	1
283	L588	1893	1891-1900	1
284	L847	1860	1851-1860	1
285	R727	1987	1981-1990	3
286	R214	2008	2001-2010	2
287	L486	1884	1881-1890	6
288	M348	1837	1831-1840	1
289	S395	1930	1921-1930	1
290	R094	2003	2001-2010	1
291	S597	1991	1991-2000	2
292	S385	1937	1931-1940	1
293	R642	1911	1911-1920	1
294	R778	1858	1851-1860	1
295	E124	1897	1891-1900	1
296	M286	1851	1851-1860	1
297	M274	1856	1851-1860	1
298	R533	1879	1871-1880	2
299	K699	1928	1921-1930	1
300	S272	1715	1711-1720	1
301	L829	1859	1851-1860	1
302	K497	1910	1901-1910	1
303	S303	1979	1971-1980	2
304	M328	1846	1841-1850	1
305	R251	1771	1771-1780	1
306	M237	1873	1871-1880	1
307	7103	1426	1421-1430	1
308	P345	1935	1931-1940	1
309	K762	1913	1911-1920	1
310	R147	2008	2001-2010	2
311	R896	1959	1951-1960	1
312	K354	1939	1931-1940	1
313	P329	1949	1941-1950	2
314	E110	1989	1981-1990	3
315	L942	1869	1861-1870	1
316	K462	1910	1901-1910	1
317	L463	1884	1881-1890	1
318	L936	1860	1851-1860	1
319	K256	1942	1941-1950	2
320	E194	1953	1951-1960	6
321	R169	1562	1561-1570	1
322	R186	1990	1981-1990	2
323	K822	1848	1841-1850	1
324	L445	1945	1941-1950	1
325	L552	1883	1881-1890	2
326	S226	1978	1971-1980	1
327	5608	1400	1391-1400	1
328	M323	1853	1851-1860	1
329	L776	1942	1941-1950	1
330	M368	1862	1861-1870	1
331	K352	1936	1931-1940	1
332	E056	2011	2011-2020	1
333	S653	1969	1961-1970	1
334	R460	1965	1961-1970	1
335	E092	2010	2001-2010	2
336	0202	1400	1391-1400	1
337	P728	1960	1951-1960	1
338	K667	1935	1931-1940	1
339	S194	1846	1841-1850	1
340	S034	1857	1851-1860	1
341	L594	1925	1921-1930	1
342	K795	1848	1841-1850	1
343	E060	1970	1961-1970	1
344	6501	1470	1461-1470	1
345	R054	2006	2001-2010	1
346	N279	1783	1781-1790	2
347	R539	1982	1981-1990	1
348	L597	1920	1911-1920	1
349	R491	1844	1841-1850	1
350	P223	1732	1731-1740	1
351	R713	1843	1841-1850	2
352	S729	1864	1861-1870	1
353	K938	1939	1931-1940	1
354	K734	1929	1921-1930	1
355	S819	1579	1571-1580	1
356	K754	1925	1921-1930	1
357	Q991	1986	1981-1990	1
358	K797	1848	1841-1850	1
359	R803	1923	1921-1930	3
360	E052	1914	1911-1920	1
361	Z111	1884	1881-1890	1
362	K925	1935	1931-1940	1
363	0806	1341	1341-1350	2
364	R602	1887	1881-1890	1
365	R904	1909	1901-1910	1
366	P699	1949	1941-1950	1
367	S512	1989	1981-1990	1
368	P642	1912	1911-1920	2
369	S388	1938	1931-1940	1
370	S412	1989	1981-1990	1
371	L977	1839	1831-1840	1
372	R167	2007	2001-2010	1
373	R055	1986	1981-1990	1
374	E144	1985	1981-1990	2
375	R243	2006	2001-2010	2
376	P324	1957	1951-1960	1
377	R023	1974	1971-1980	1
378	S602	1948	1941-1950	1
379	S527	1946	1941-1950	1
380	R907	1934	1931-1940	1
381	L592	1891	1891-1900	1
382	L572	1915	1911-1920	1
383	R795	1975	1971-1980	1
384	S231	1974	1971-1980	1
385	S307	1995	1991-2000	1
386	R449	1950	1941-1950	5
387	R038	1992	1991-2000	1
388	R544	1981	1981-1990	2
389	M245	1872	1871-1880	1
390	L295	1954	1951-1960	1
391	K989	1859	1851-1860	1
392	0809	1357	1351-1360	2
393	R022	1991	1991-2000	1
394	Z120	1889	1881-1890	2
395	P644	1921	1921-1930	4
396	R600	1893	1891-1900	2
397	R296	2010	2001-2010	1
398	N282	1783	1781-1790	1
399	R536	1960	1951-1960	1
400	E075	2009	2001-2010	1
401	S768	1874	1871-1880	1
402	K487	1903	1901-1910	3
403	R638	1879	1871-1880	2
404	L764	1927	1921-1930	3
405	P698	1952	1951-1960	1
406	K973	1959	1951-1960	1
407	0401	1385	1381-1390	1
408	R590	1931	1931-1940	1
409	R959	1511	1511-1520	1
410	P332	1949	1941-1950	2
411	N928	1750	1741-1750	1
412	N387	1776	1771-1780	1
413	R349	1967	1961-1970	1
414	R276	1696	1691-1700	1
415	P643	1914	1911-1920	1
416	K229	1911	1911-1920	1
417	K269	1932	1931-1940	1
418	E020	1966	1961-1970	2
419	K495	1911	1911-1920	1
420	N386	1776	1771-1780	1
421	K949	1936	1931-1940	1
422	R515	1964	1961-1970	1
423	R053	1998	1991-2000	1
424	S137	1850	1841-1850	1
425	K267	1907	1901-1910	1
426	R610	1934	1931-1940	1
427	S656	1815	1811-1820	2
428	5102	1456	1451-1460	1
429	S687	1918	1911-1920	1
430	L826	1952	1951-1960	1
431	M275	1864	1861-1870	1
432	P326	1967	1961-1970	2
433	S001	1949	1941-1950	1
434	R490	1843	1841-1850	1
435	E268	1998	1991-2000	3
436	L536	1898	1891-1900	1
437	K769	1926	1921-1930	2
438	L775	1942	1941-1950	1
439	L229	1902	1901-1910	2
440	R673	1509	1501-1510	1
441	S250	1990	1981-1990	1
442	M268	1856	1851-1860	1
443	R356	1896	1891-1900	1
444	R808	1972	1971-1980	1
445	E229	1946	1941-1950	1
446	0821	1364	1361-1370	2
447	M754	1843	1841-1850	2
448	R211	1415	1411-1420	1
449	R833	1865	1861-1870	4
450	K239	1933	1931-1940	1
451	L437	1897	1891-1900	1
452	L785	1908	1901-1910	1
453	R012	1975	1971-1980	2
454	P629	1924	1921-1930	1
455	R915	1958	1951-1960	1
456	K939	1943	1941-1950	1
457	P687	1954	1951-1960	1
458	L378	1890	1881-1890	3
459	R761	1974	1971-1980	1
460	R145	2004	2001-2010	2
461	L263	1923	1921-1930	1
462	M322	1853	1851-1860	1
463	K345	1924	1921-1930	1
464	K776	1816	1811-1820	4
465	S545	1947	1941-1950	2
466	M669	1835	1831-1840	1
467	R355	1990	1981-1990	1
468	M327	1846	1841-1850	1
469	S004	1668	1661-1670	2
470	K445	1922	1921-1930	2
471	0104	1416	1411-1420	2
472	K982	1939	1931-1940	1
473	R874	1954	1951-1960	1
474	L857	1890	1881-1890	2
475	5233	1374	1371-1380	1
476	R870	1985	1981-1990	1
477	S380	1515	1511-1520	1
478	K746	1918	1911-1920	1
479	L397	1899	1891-1900	1
480	5906	1354	1351-1360	2
481	K758	1866	1861-1870	1
482	L395	1939	1931-1940	1
483	R423	1552	1551-1560	1
484	N384	1780	1771-1780	1
485	R826	1966	1961-1970	1
486	S523	1892	1891-1900	1
487	K555	1938	1931-1940	1
488	5502	1392	1391-1400	7
489	R437	1964	1961-1970	1
490	M797	1833	1831-1840	1
491	E064	2006	2001-2010	2
492	S537	1963	1961-1970	2
493	K764	1913	1911-1920	3
494	M339	1840	1831-1840	1
495	R643	1867	1861-1870	3
496	M349	1837	1831-1840	1
497	S662	1851	1851-1860	1
498	S999	1972	1971-1980	4
499	R467	1844	1841-1850	1
500	Q665	1609	1601-1610	1
501	Q669	1619	1611-1620	1
502	S381	1948	1941-1950	1
503	K525	1922	1921-1930	1
504	R144	1981	1981-1990	1
505	K432	1913	1911-1920	1
506	L836	1876	1871-1880	2
507	5607	1453	1451-1460	1
508	5901	1377	1371-1380	1
509	M667	1831	1831-1840	1
510	M822	1833	1831-1840	1
511	R766	1947	1941-1950	2
512	K565	1929	1921-1930	2
513	5422	1443	1441-1450	4
514	L542	1871	1871-1880	4
515	L947	1878	1871-1880	1
516	K624	1939	1931-1940	1
517	P785	1954	1951-1960	1
518	R079	1994	1991-2000	2
519	R448	1994	1991-2000	1
520	K537	1929	1921-1930	1
521	L766	1955	1951-1960	2
522	S997	1963	1961-1970	3
523	E249	2012	2011-2020	1
524	L382	1890	1881-1890	1
525	P522	1954	1951-1960	1
526	L765	1927	1921-1930	1
527	R095	2005	2001-2010	2
528	5908	1490	1481-1490	3
529	M943	1791	1791-1800	1
530	N849	1745	1741-1750	1
531	S253	1842	1841-1850	1
532	M258	1868	1861-1870	1
533	L524	1927	1921-1930	1
534	K748	1927	1921-1930	2
535	P684	1958	1951-1960	1
536	L848	1860	1851-1860	1
537	R876	1970	1961-1970	1
538	K986	1859	1851-1860	1
539	E005	1981	1981-1990	1
540	K472	1936	1931-1940	1
541	L937	1869	1861-1870	1
542	S794	1885	1881-1890	1
543	R746	1963	1961-1970	1
544	Q980	1965	1961-1970	1
545	P667	1954	1951-1960	1
546	R838	1845	1841-1850	2
547	R852	1560	1551-1560	1
548	E264	2001	2001-2010	1
549	M743	1863	1861-1870	1
550	L767	1955	1951-1960	1
551	E025	1862	1861-1870	1
552	L855	1892	1891-1900	1
553	M749	1843	1841-1850	3
554	5903	1370	1361-1370	1
555	R424	1553	1551-1560	1
556	L983	1871	1871-1880	1
557	Z110	1884	1881-1890	1
558	R000	1989	1981-1990	1
559	S984	1936	1931-1940	5
560	R932	1942	1941-1950	1
561	K377	1927	1921-1930	2
562	N254	1828	1821-1830	1
563	A005	1371	1371-1380	1
564	P792	1960	1951-1960	1
565	R163	2006	2001-2010	1
566	S885	1993	1991-2000	3
567	5602	1461	1461-1470	1
568	M243	1875	1871-1880	1
569	P664	1945	1941-1950	2
570	M355	1836	1831-1840	2
571	R548	1979	1971-1980	2
572	S301	1987	1981-1990	1
573	N826	1755	1751-1760	2
574	L278	1963	1961-1970	1
575	P286	1967	1961-1970	1
576	R179	2001	2001-2010	2
577	R835	1866	1861-1870	1
578	P738	1960	1951-1960	1
579	N597	1733	1731-1740	1
580	P798	1954	1951-1960	1
581	R961	1902	1901-1910	2
582	K438	1920	1911-1920	3
583	L687	1923	1921-1930	2
584	M236	1873	1871-1880	1
585	S068	1588	1581-1590	1
586	K335	1920	1911-1920	1
587	K725	1928	1921-1930	2
588	R764	1982	1981-1990	1
589	0808	1349	1341-1350	3
590	E125	1876	1871-1880	1
591	L595	1928	1921-1930	2
592	M267	1856	1851-1860	1
593	R844	1854	1851-1860	1
594	E162	2008	2001-2010	6
595	P298	1966	1961-1970	2
596	S626	1829	1821-1830	1
597	R670	1980	1971-1980	1
598	L498	1896	1891-1900	2
599	R740	1920	1911-1920	1
600	R073	2005	2001-2010	1
601	M444	1824	1821-1830	1
602	R662	1946	1941-1950	1
603	R481	1834	1831-1840	1
604	R647	1900	1891-1900	1
605	L528	1899	1891-1900	2
606	L252	1921	1921-1930	1
607	S655	1937	1931-1940	1
608	R103	1880	1871-1880	1
609	R435	1964	1961-1970	1
610	M687	1830	1821-1830	1
611	L376	1888	1881-1890	1
612	R717	1843	1841-1850	1
613	S994	1964	1961-1970	2
614	R006	1970	1961-1970	2
615	R444	1865	1861-1870	3
616	0804	1349	1341-1350	1
617	5606	1466	1461-1470	1
618	R636	1897	1891-1900	1
619	K798	1848	1841-1850	1
620	R785	1852	1851-1860	2
621	S017	1566	1561-1570	2
622	L585	1887	1881-1890	2
623	K442	1921	1921-1930	1
624	S515	1978	1971-1980	1
625	Q737	1623	1621-1630	1
626	K363	1922	1921-1930	1
627	R786	1857	1851-1860	1
628	6703	1465	1461-1470	2
629	M265	1827	1821-1830	1
630	R442	1966	1961-1970	1
631	R413	1656	1651-1660	1
632	R619	1970	1961-1970	2
633	M292	1854	1851-1860	1
634	M957	1855	1851-1860	4
635	S513	1981	1981-1990	4
636	R431	1840	1831-1840	3
637	S692	1745	1741-1750	1
638	5412	1338	1331-1340	1
639	Q529	1623	1621-1630	1
640	R074	2003	2001-2010	1
641	L793	1957	1951-1960	1
642	K722	1928	1921-1930	1
643	R603	1863	1861-1870	1
644	P322	1967	1961-1970	1
645	P828	1967	1961-1970	1
646	S394	1967	1961-1970	1
647	P653	1961	1961-1970	1
648	S393	1847	1841-1850	1
649	6502	1470	1461-1470	4
650	M652	1834	1831-1840	1
651	R928	1895	1891-1900	1
652	R213	1986	1981-1990	1
653	R110	1894	1891-1900	1
654	S289	1978	1971-1980	1
655	R720	1990	1981-1990	1
656	M726	1836	1831-1840	1
657	B020	1551	1551-1560	1
658	K553	1929	1921-1930	1
659	M553	1796	1791-1800	1
660	L846	1857	1851-1860	1
661	R573	1975	1971-1980	1
662	K966	1954	1951-1960	1
663	S386	1981	1981-1990	6
664	E165	1955	1951-1960	3
665	S749	1967	1961-1970	3
666	R123	2005	2001-2010	1
667	R157	2006	2001-2010	1
668	L747	1939	1931-1940	1
669	R715	1843	1841-1850	2
670	R507	1877	1871-1880	2
671	R825	1973	1971-1980	1
672	S189	1986	1981-1990	1
673	S525	1936	1931-1940	5
674	R438	1967	1961-1970	1
675	M876	1842	1841-1850	2
676	M262	1863	1861-1870	2
677	K634	1889	1881-1890	1
678	L327	1926	1921-1930	3
679	P537	1926	1921-1930	1
680	S548	1976	1971-1980	1
681	P696	1952	1951-1960	2
682	6209	1441	1441-1450	1
683	L488	1885	1881-1890	1
684	R780	1843	1841-1850	3
685	Q300	1549	1541-1550	1
686	R382	1668	1661-1670	1
687	S826	1869	1861-1870	1
688	L727	1919	1911-1920	1
689	R484	1837	1831-1840	1
690	E000	1858	1851-1860	1
691	S978	1881	1881-1890	1
692	R906	1936	1931-1940	1
693	S311	1960	1951-1960	1
694	Q469	1776	1771-1780	1
695	L396	1899	1891-1900	2
696	R089	2007	2001-2010	1
697	R520	1993	1991-2000	1
698	N623	1761	1761-1770	1
699	R139	2004	2001-2010	1
700	E232	1946	1941-1950	1
701	R261	1976	1971-1980	1
702	0807	1342	1341-1350	3
703	S141	1850	1841-1850	1
704	K942	1946	1941-1950	1
705	L998	1874	1871-1880	1
706	S971	1583	1581-1590	1
707	N256	1829	1821-1830	1
708	L856	1890	1881-1890	4
709	P295	1910	1901-1910	1
710	K544	1949	1941-1950	1
711	S387	1995	1991-2000	2
712	S665	1840	1831-1840	2
713	S079	1922	1921-1930	1
714	K378	1929	1921-1930	1
715	L483	1921	1921-1930	1
716	M595	1832	1831-1840	1
717	E119	2004	2001-2010	1
718	M634	1847	1841-1850	4
719	E066	1952	1951-1960	1
720	M284	1856	1851-1860	1
721	R105	1881	1881-1890	2
722	E100	1996	1991-2000	4
723	R583	1973	1971-1980	2
724	L545	1868	1861-1870	2
725	K395	1942	1941-1950	1
726	R492	1845	1841-1850	2
727	K469	1928	1921-1930	1
728	L589	1893	1891-1900	1
729	S165	2006	2001-2010	6
730	E149	1871	1871-1880	1
731	K554	1936	1931-1940	1
732	R916	1956	1951-1960	2
733	M384	1832	1831-1840	1
734	R136	2008	2001-2010	1
735	M273	1859	1851-1860	1
736	S812	1883	1881-1890	1
737	M333	1846	1841-1850	1
738	R971	1989	1981-1990	1
739	P639	1909	1901-1910	2
