# Supplementary material for: Frequency patterns of semantic change: corpus-based evidence of a near-critical dynamics in language change
Source: R Soc Open Sci. 2017 Nov 8;4(11):170830. doi: 10.1098/rsos.170830 (PMC5717648; doi:10.1098/rsos.170830)
Supplement: full_data.zip [file rsos170830supp2.gz › a_sa_guise.csv]

	Decade	Occurrences	Nombre de mots	Frequence	Average frequency	Normalized average frequency
0	1321-1330	0	247971	0.0	0.0	0.0
1	1331-1340	2	187017	1.0694214964415	0.21388429928830002	0.005768506025189183
2	1341-1350	10	589308	1.6969055230880965	0.5532654039059193	0.014921688158409887
3	1351-1360	8	318194	2.5141894567465135	1.056103295255222	0.028483335346135685
4	1361-1370	5	662712	0.7544755489564094	1.206998405046504	0.03255300924412156
5	1371-1380	5	971929	0.5144408696520013	1.3098865789769043	0.035327925650857045
6	1381-1390	8	241822	3.308218441663703	1.7576459680213445	0.04740409366380839
7	1391-1400	14	1263737	1.1078254415277864	1.6398299517092827	0.0442265701044758
8	1401-1410	1	765291	0.1306692486910208	1.1631259100981843	0.03136975852262595
9	1411-1420	5	324443	1.5411027514848525	1.3204513506038729	0.03561285983717976
10	1421-1430	2	298510	0.6699943050484071	1.351562037683154	0.036451921827525796
11	1431-1440	1	213190	0.46906515314977254	0.7837313799803678	0.02113740560943499
12	1441-1450	5	386463	1.2937849160204211	0.8209232748788947	0.02214047909600807
13	1451-1460	10	694796	1.439271383254941	1.0826437017916788	0.0291991358771983
14	1461-1470	9	537606	1.674088458834165	1.1092408432615413	0.0299164665617424
15	1471-1480	0	183566	0.0	0.9752419822518599	0.026302488164660878
16	1481-1490	4	457731	0.8738757042892005	1.0562040924797453	0.02848605386918258
17	1491-1500	2	626697	0.31913348875134234	0.8612738070259297	0.02322874171549102
18	1501-1510	1	162065	0.6170363742942646	0.6968268052337945	0.018793570345648825
19	1511-1520	2	216624	0.9232587340276238	0.5466608602724863	0.014743562181562331
20	1521-1530	2	252956	0.7906513385727163	0.7047911279870295	0.01900836986081408
21	1531-1540	0	194542	0.0	0.5300159871291894	0.014294646336242637
22	1541-1550	2	957168	0.20894973505173597	0.5079792363892681	0.013700310380579613
23	1551-1560	6	1949051	0.30784212419274815	0.44614038636896486	0.012032503159012308
24	1561-1570	3	480126	0.6248359805551044	0.38645583567446096	0.010422797858354045
25	1571-1580	1	945849	0.10572512102883229	0.24947059216568418	0.0067282760763823085
26	1581-1590	9	842175	1.0686615014694094	0.46320289245956603	0.012492682655665263
27	1591-1600	4	676127	0.5916048316366599	0.5397339117765508	0.014556740875520049
28	1601-1610	1	2099839	0.047622698692614054	0.487690026676524	0.0131531059861302
29	1611-1620	2	794187	0.2518298587108577	0.41308880230767475	0.01114109475533792
30	1621-1630	6	2095458	0.28633358435244227	0.44921049497239673	0.01211530465512872
31	1631-1640	1	2094158	0.04775188882596251	0.2450285724437073	0.00660847383930602
32	1641-1650	1	1247594	0.08015428095999179	0.14273846230837367	0.00384968734307247
33	1651-1660	2	2303221	0.08683491510367437	0.15058090559058573	0.004061199742421922
34	1661-1670	5	2481229	0.20151304051339075	0.1405175419510923	0.0037897886384687532
35	1671-1680	0	2015147	0.0	0.08325082508060389	0.0022452928413979386
36	1681-1690	0	1684489	0.0	0.0737004473154114	0.001987717077937683
37	1691-1700	2	1871214	0.10688248377791103	0.07904608787899522	0.002131890165453396
38	1701-1710	0	809750	0.0	0.06167910485826036	0.0016634988598371288
39	1711-1720	2	1714151	0.11667583544273522	0.044711663844129244	0.0012058832889525787
40	1721-1730	0	1125965	0.0	0.044711663844129244	0.0012058832889525787
41	1731-1740	3	2909061	0.1031260602648071	0.06533687589709067	0.0017621497395251889
42	1741-1750	3	2136771	0.14039876055974176	0.07204013125345682	0.001942937992988612
43	1751-1760	2	2483475	0.08053231862611863	0.08814659497868055	0.0023773328193157565
44	1761-1770	4	3287236	0.1216827754380884	0.08914798297775119	0.0024043404712351
45	1771-1780	6	3011727	0.19922124415659187	0.12899223180906955	0.0034789485196865086
46	1781-1790	6	2767020	0.21683977708870916	0.15173497517384998	0.004092325249842052
47	1791-1800	2	2497443	0.08008190777527255	0.13967160461695613	0.0037669735247594506
48	1801-1810	0	1436685	0.0	0.1235651408917324	0.003332578698432306
49	1811-1820	7	1624933	0.43078699244830404	0.1853859842937755	0.004999900277592606
50	1821-1830	8	3062877	0.26119233648625134	0.19778020275970745	0.005334175042669532
51	1831-1840	35	7375086	0.4745707372090305	0.24932639478377167	0.0067243870416605145
52	1841-1850	70	11919516	0.5872721677625166	0.3507644467812205	0.009460193344777715
53	1851-1860	48	5771056	0.8317368606369441	0.5171118189086094	0.013946618115479531
54	1861-1870	36	6858196	0.5249193811317145	0.5359382966452915	0.014454372310708024
55	1871-1880	46	5715634	0.804810105055712	0.6446618503591834	0.017386670178132058
56	1881-1890	55	7679389	0.716202812489379	0.6929882654152533	0.018690044092694008
57	1891-1900	27	4613910	0.5851869672360319	0.6925712253099563	0.0186787964304385
58	1901-1910	27	4804354	0.5619902280306571	0.6386218987886989	0.01722377137189838
59	1911-1920	33	5036866	0.6551693056753942	0.6646718836974349	0.017926345125101172
60	1921-1930	74	11280218	0.6560156904769039	0.6349130007816732	0.017123741586769076
61	1931-1940	50	10897083	0.45883838821820483	0.5834401159274385	0.015735506698076784
62	1941-1950	65	12300750	0.5284230636343312	0.5720873352070983	0.015429319735284998
63	1951-1960	64	9976887	0.641482658869445	0.5879858213748559	0.01585810536169733
64	1961-1970	63	13891857	0.4535030845768136	0.5476525771551397	0.014770309001370536
65	1971-1980	34	10280590	0.3307203185809375	0.4825935027759464	0.013015651629144536
66	1981-1990	51	15628128	0.32633467040966135	0.45609275921423775	0.012300920817128956
67	1991-2000	46	10606407	0.4337001210683316	0.43714817070103784	0.011789981148594336
68	2001-2010	68	11205157	0.6068634290443231	0.4302243247360134	0.01160324351848485
69	2011-2020	3	2099905	0.14286360573454515	0.36809642896755973	0.009927640670285252
