# Supplementary material for: Frequency patterns of semantic change: corpus-based evidence of a near-critical dynamics in language change
Source: R Soc Open Sci. 2017 Nov 8;4(11):170830. doi: 10.1098/rsos.170830 (PMC5717648; doi:10.1098/rsos.170830)
Supplement: full_data.zip [file rsos170830supp2.gz › a_son_terme_complet.csv]

	Cote	Date	Decade	Occurrences
0	P527	1955	1951-1960	1
1	E034	1978	1971-1980	4
2	R000	1989	1981-1990	3
3	S382	1947	1941-1950	1
4	S412	1989	1981-1990	1
5	R167	2007	2001-2010	2
6	L563	1915	1911-1920	1
7	Q655	1656	1651-1660	1
8	M552	1832	1831-1840	1
9	S988	1938	1931-1940	1
10	E087	1984	1981-1990	1
11	K789	1848	1841-1850	1
12	P433	1960	1951-1960	1
13	P339	1968	1961-1970	1
14	M378	1833	1831-1840	1
15	S670	1976	1971-1980	1
16	R506	1998	1991-2000	1
17	R009	1970	1961-1970	3
18	S885	1993	1991-2000	1
19	S681	1929	1921-1930	1
20	R907	1934	1931-1940	1
21	L286	1946	1941-1950	1
22	N669	1760	1751-1760	1
23	L954	1946	1941-1950	1
24	N822	1755	1751-1760	1
25	N746	1766	1761-1770	1
26	N276	1782	1781-1790	1
27	L428	1893	1891-1900	1
28	K279	1922	1921-1930	1
29	N723	1755	1751-1760	1
30	K259	1944	1941-1950	1
31	L248	1946	1941-1950	1
32	R133	1986	1981-1990	2
33	S683	1987	1981-1990	1
34	P286	1967	1961-1970	1
35	E097	1989	1981-1990	1
36	M654	1834	1831-1840	1
37	S187	1984	1981-1990	1
38	R784	2003	2001-2010	1
39	R179	2001	2001-2010	1
40	R242	2009	2001-2010	1
41	P467	1922	1921-1930	1
42	S231	1974	1971-1980	1
43	M366	1825	1821-1830	1
44	R173	1969	1961-1970	1
45	E030	1991	1991-2000	1
46	R456	1963	1961-1970	1
47	E040	1979	1971-1980	1
48	M549	1832	1831-1840	1
49	P346	1935	1931-1940	1
50	S190	1987	1981-1990	1
51	K969	1956	1951-1960	2
52	S232	1979	1971-1980	4
53	K223	1902	1901-1910	1
54	R005	1970	1961-1970	6
55	K824	1848	1841-1850	3
56	L797	1949	1941-1950	1
57	L292	1911	1911-1920	1
58	P733	1960	1951-1960	1
59	R178	1996	1991-2000	1
60	E162	2008	2001-2010	1
61	P652	1958	1951-1960	2
62	M557	1802	1801-1810	1
63	R550	1961	1961-1970	1
64	P677	1959	1951-1960	2
65	R271	1994	1991-2000	1
66	R207	1977	1971-1980	1
67	S414	1996	1991-2000	2
68	R004	2002	2001-2010	2
69	E037	1985	1981-1990	5
70	M666	1831	1831-1840	1
71	K973	1959	1951-1960	2
72	S998	2008	2001-2010	2
73	P332	1949	1941-1950	1
74	R828	1984	1981-1990	1
75	R002	1997	1991-2000	3
76	K859	1890	1881-1890	1
77	Q523	1601	1601-1610	1
78	M473	1809	1801-1810	2
79	L447	1926	1921-1930	2
80	R745	1963	1961-1970	1
81	S619	1969	1961-1970	1
82	N444	1776	1771-1780	2
83	E031	1992	1991-2000	1
84	N264	1790	1781-1790	2
85	R210	2006	2001-2010	2
86	S406	1845	1841-1850	2
87	R515	1964	1961-1970	1
88	R006	1970	1961-1970	1
89	R513	1988	1981-1990	1
90	L755	1927	1921-1930	1
91	N222	1848	1841-1850	2
92	M538	1803	1801-1810	1
93	S255	1968	1961-1970	1
94	E109	2008	2001-2010	1
95	S179	1979	1971-1980	1
96	K967	1956	1951-1960	1
97	R256	2007	2001-2010	1
98	S816	1816	1811-1820	1
99	L454	1951	1951-1960	1
100	E045	2000	1991-2000	1
101	M946	1803	1801-1810	1
102	K774	1942	1941-1950	1
103	R457	1966	1961-1970	1
104	M475	1809	1801-1810	1
105	S251	1962	1961-1970	3
106	R734	1921	1921-1930	1
107	P847	1884	1881-1890	1
108	N424	1779	1771-1780	1
109	K233	1914	1911-1920	1
110	E178	2011	2011-2020	2
111	E128	1987	1981-1990	1
112	K225	1906	1901-1910	1
113	M336	1840	1831-1840	1
114	R619	1970	1961-1970	2
115	R993	1604	1601-1610	1
116	S122	1967	1961-1970	3
117	E266	1998	1991-2000	1
118	Q542	1684	1681-1690	1
119	K272	1932	1931-1940	2
120	R697	1959	1951-1960	1
121	R082	1976	1971-1980	1
122	E259	2012	2011-2020	1
123	K278	1933	1931-1940	1
124	R289	1824	1821-1830	1
125	R295	1997	1991-2000	2
126	M477	1840	1831-1840	2
127	R557	1982	1981-1990	1
128	N373	1780	1771-1780	1
129	L793	1957	1951-1960	1
130	L226	1924	1921-1930	1
131	S246	1993	1991-2000	1
132	K268	1907	1901-1910	1
133	P748	1955	1951-1960	1
134	Q844	1660	1651-1660	1
135	K785	1928	1921-1930	1
136	R801	1986	1981-1990	1
137	L379	1890	1881-1890	1
138	R412	2008	2001-2010	1
139	R399	1630	1621-1630	1
140	R886	1961	1961-1970	1
141	Q675	1601	1601-1610	2
142	L633	1942	1941-1950	1
143	M438	1797	1791-1800	1
144	Q436	1653	1651-1660	1
145	K427	1947	1941-1950	1
146	S543	1966	1961-1970	1
147	S598	1994	1991-2000	1
148	R940	1944	1941-1950	1
149	M653	1834	1831-1840	1
150	S691	1997	1991-2000	1
151	K696	1927	1921-1930	1
152	E035	1981	1981-1990	2
153	M864	1840	1831-1840	1
154	R905	1921	1921-1930	1
155	L598	1935	1931-1940	1
156	N874	1770	1761-1770	1
157	K575	1907	1901-1910	1
158	L643	1932	1931-1940	1
159	L444	1945	1941-1950	1
160	K966	1954	1951-1960	1
161	P572	1954	1951-1960	1
162	Q722	1623	1621-1630	1
163	P672	1949	1941-1950	1
164	R463	1966	1961-1970	1
165	P358	1961	1961-1970	1
166	L632	1932	1931-1940	1
167	M379	1828	1821-1830	2
168	R115	2006	2001-2010	2
169	L262	1921	1921-1930	2
170	R439	1968	1961-1970	1
171	K756	1866	1861-1870	1
172	E166	1955	1951-1960	1
173	K255	1929	1921-1930	1
174	S003	1968	1961-1970	1
175	K258	1931	1931-1940	2
176	Q873	1631	1631-1640	2
177	N275	1782	1781-1790	1
178	P959	1949	1941-1950	1
179	R007	1970	1961-1970	3
180	L798	1939	1931-1940	2
181	M335	1840	1831-1840	1
182	S749	1967	1961-1970	2
183	M434	1807	1801-1810	1
184	N638	1764	1761-1770	1
185	P345	1935	1931-1940	1
186	S189	1986	1981-1990	2
187	E084	2011	2011-2020	2
188	R438	1967	1961-1970	1
189	R212	1997	1991-2000	1
190	R409	1697	1691-1700	1
191	L579	1926	1921-1930	1
192	E070	1975	1971-1980	2
193	R122	2008	2001-2010	1
194	N422	1772	1771-1780	1
195	K354	1939	1931-1940	1
196	E110	1989	1981-1990	2
197	R187	2009	2001-2010	1
198	K793	1848	1841-1850	2
199	S662	1851	1851-1860	1
200	R643	1867	1861-1870	2
201	R762	1980	1971-1980	1
202	S014	1747	1741-1750	1
203	R206	2009	2001-2010	1
204	K525	1922	1921-1930	1
205	R124	2008	2001-2010	1
206	K822	1848	1841-1850	1
207	L796	1949	1941-1950	1
208	S083	1926	1921-1930	1
209	K586	1957	1951-1960	1
210	M822	1833	1831-1840	1
211	Q973	1656	1651-1660	1
212	E033	1977	1971-1980	2
213	K799	1848	1841-1850	1
214	R804	2008	2001-2010	1
215	S410	1936	1931-1940	1
216	E072	1986	1981-1990	1
217	E232	1946	1941-1950	1
218	R261	1976	1971-1980	3
219	R346	1983	1981-1990	1
220	N854	1719	1711-1720	2
221	K974	1959	1951-1960	2
222	E056	2011	2011-2020	3
223	L679	1936	1931-1940	1
224	K266	1889	1881-1890	1
225	S529	1955	1951-1960	2
226	L766	1955	1951-1960	1
227	Q732	1628	1621-1630	1
228	L382	1890	1881-1890	1
229	S387	1995	1991-2000	1
230	L427	1893	1891-1900	1
231	K298	1955	1951-1960	1
232	S703	1983	1981-1990	3
233	L788	1949	1941-1950	1
234	R781	1843	1841-1850	1
235	E248	1603	1601-1610	1
236	P759	1920	1911-1920	1
237	L485	1884	1881-1890	1
238	R259	2007	2001-2010	1
239	N478	1775	1771-1780	1
240	S319	1844	1841-1850	1
241	S184	1550	1541-1550	1
242	K795	1848	1841-1850	1
243	N396	1779	1771-1780	1
244	L789	1949	1941-1950	2
245	L483	1921	1921-1930	1
246	E073	1988	1981-1990	2
247	S191	1989	1981-1990	1
248	E262	1995	1991-2000	1
249	N279	1783	1781-1790	1
250	K965	1954	1951-1960	1
251	L949	1840	1831-1840	1
252	K692	1923	1921-1930	1
253	P934	1775	1771-1780	2
254	R539	1982	1981-1990	1
255	S256	1990	1981-1990	2
256	E282	2006	2001-2010	2
257	R451	1987	1981-1990	1
258	N232	1838	1831-1840	2
259	P334	1949	1941-1950	1
260	S706	1961	1961-1970	2
261	S983	1932	1931-1940	1
262	Q748	1657	1651-1660	1
263	P667	1954	1951-1960	1
264	R875	1961	1961-1970	1
265	L339	1936	1931-1940	1
266	S669	1948	1941-1950	1
267	K474	1940	1931-1940	1
268	S366	1696	1691-1700	1
269	E127	1995	1991-2000	2
270	L747	1939	1931-1940	1
271	E163	2012	2011-2020	1
272	S374	1958	1951-1960	2
273	S517	1966	1961-1970	2
