# Supplementary material for: Frequency patterns of semantic change: corpus-based evidence of a near-critical dynamics in language change
Source: R Soc Open Sci. 2017 Nov 8;4(11):170830. doi: 10.1098/rsos.170830 (PMC5717648; doi:10.1098/rsos.170830)
Supplement: full_data.zip [file rsos170830supp2.gz › a_son_terme.csv]

	Decade	Occurrences	Nombre de mots	Frequence	Average frequency	Normalized average frequency
0	1321-1330	0	247971	0.0	0.0	0.0
1	1331-1340	0	187017	0.0	0.0	0.0
2	1341-1350	0	589308	0.0	0.0	0.0
3	1351-1360	0	318194	0.0	0.0	0.0
4	1361-1370	0	662712	0.0	0.0	0.0
5	1371-1380	0	971929	0.0	0.0	0.0
6	1381-1390	0	241822	0.0	0.0	0.0
7	1391-1400	0	1263737	0.0	0.0	0.0
8	1401-1410	0	765291	0.0	0.0	0.0
9	1411-1420	0	324443	0.0	0.0	0.0
10	1421-1430	0	298510	0.0	0.0	0.0
11	1431-1440	0	213190	0.0	0.0	0.0
12	1441-1450	0	386463	0.0	0.0	0.0
13	1451-1460	0	694796	0.0	0.0	0.0
14	1461-1470	0	537606	0.0	0.0	0.0
15	1471-1480	0	183566	0.0	0.0	0.0
16	1481-1490	0	457731	0.0	0.0	0.0
17	1491-1500	0	626697	0.0	0.0	0.0
18	1501-1510	0	162065	0.0	0.0	0.0
19	1511-1520	0	216624	0.0	0.0	0.0
20	1521-1530	0	252956	0.0	0.0	0.0
21	1531-1540	0	194542	0.0	0.0	0.0
22	1541-1550	1	957168	0.10447486752586799	0.020894973505173598	0.004106127575335371
23	1551-1560	0	1949051	0.0	0.020894973505173598	0.004106127575335371
24	1561-1570	0	480126	0.0	0.020894973505173598	0.004106127575335371
25	1571-1580	0	945849	0.0	0.020894973505173598	0.004106127575335371
26	1581-1590	0	842175	0.0	0.020894973505173598	0.004106127575335371
27	1591-1600	0	676127	0.0	0.0	0.0
28	1601-1610	5	2099839	0.23811349346307026	0.047622698692614054	0.009358464908568242
29	1611-1620	0	794187	0.0	0.047622698692614054	0.009358464908568242
30	1621-1630	3	2095458	0.14316679217622114	0.07625605712785828	0.014985283368821713
31	1631-1640	2	2094158	0.09550377765192503	0.09535681265824328	0.01873882433280686
32	1641-1650	0	1247594	0.0	0.09535681265824328	0.01873882433280686
33	1651-1660	5	2303221	0.21708728775918593	0.09115157151746642	0.017912441059106932
34	1661-1670	0	2481229	0.0	0.09115157151746642	0.017912441059106932
35	1671-1680	0	2015147	0.0	0.06251821308222219	0.012285622598853461
36	1681-1690	1	1684489	0.05936518433780214	0.055290494419397616	0.010865284118843337
37	1691-1700	2	1871214	0.10688248377791103	0.07666699117497983	0.0150660371262798
38	1701-1710	0	809750	0.0	0.03324953362314263	0.006533955491411486
39	1711-1720	2	1714151	0.11667583544273522	0.05658470071168968	0.011119612086458956
40	1721-1730	0	1125965	0.0	0.05658470071168968	0.011119612086458956
41	1731-1740	0	2909061	0.0	0.044711663844129244	0.00878640960248393
42	1741-1750	1	2136771	0.04679958685324726	0.03269508445919649	0.006424999191436413
43	1751-1760	3	2483475	0.12079847793917797	0.05685478004703208	0.01117268610476786
44	1761-1770	3	3287236	0.0912620815785663	0.05177202927419831	0.01017386104754908
45	1771-1780	9	3011727	0.2988318662348878	0.11153840252117586	0.021918712181552075
46	1781-1790	5	2767020	0.18069981424059098	0.14767836536929407	0.029020673712420317
47	1791-1800	1	2497443	0.040040953887636274	0.14632663877617186	0.02875504227541663
48	1801-1810	7	1436685	0.48723276153088535	0.21961349549451334	0.043156840066944105
49	1811-1820	1	1624933	0.06154099892118629	0.21366927896303736	0.0419887260510247
50	1821-1830	4	3062877	0.13059616824312567	0.1800221393646849	0.03537663593749833
51	1831-1840	15	7375086	0.2033874588038702	0.18455966827734077	0.0362683179770819
52	1841-1850	15	11919516	0.12584403594911067	0.20172028468963563	0.03964059697245032
53	1851-1860	1	5771056	0.017327851263269668	0.10773930263611249	0.021172140820949505
54	1861-1870	3	6858196	0.04374328176097621	0.1041797592040705	0.020472645344762726
55	1871-1880	0	5715634	0.0	0.07806052555544535	0.015339884324286086
56	1881-1890	6	7679389	0.07813121590793226	0.053009276976257756	0.010416995929040494
57	1891-1900	2	4613910	0.043347182758224585	0.036509906338080544	0.00717466012343042
58	1901-1910	4	4804354	0.08325781156009736	0.04969589839744608	0.009765874971810492
59	1911-1920	4	5036866	0.07941446129398717	0.05683013430404828	0.011167842903370386
60	1921-1930	19	11280218	0.16843646106839424	0.09051742651772712	0.017787823515584042
61	1931-1940	21	10897083	0.19271212305164603	0.11343360794646987	0.02229114410905838
62	1941-1950	21	12300750	0.17072129748186085	0.13890843089119712	0.027297270244812086
63	1951-1960	30	9976887	0.3006949963450523	0.18239586784818812	0.03584310372124825
64	1961-1970	45	13891857	0.323930774697724	0.2312991305289355	0.04545321571146289
65	1971-1980	22	10280590	0.21399550025825367	0.24041093836690738	0.04724380163469412
66	1981-1990	39	15628128	0.24955004207797632	0.25177852217217345	0.04947767617472077
67	1991-2000	23	10606407	0.2168500605341658	0.26100427478263444	0.051290653692383406
68	2001-2010	25	11205157	0.223111554795707	0.2454875864727654	0.04824142744037299
69	2011-2020	9	2099905	0.4285908172036354	0.2664195949739476	0.05235483286261857
