# Supplementary material for: Frequency patterns of semantic change: corpus-based evidence of a near-critical dynamics in language change
Source: R Soc Open Sci. 2017 Nov 8;4(11):170830. doi: 10.1098/rsos.170830 (PMC5717648; doi:10.1098/rsos.170830)
Supplement: full_data.zip [file rsos170830supp2.gz › a_tel_point_que_complet.csv]

	Cote	Date	Decade	Occurrences
0	R025	1988	1981-1990	1
1	P874	1957	1951-1960	1
2	R238	1980	1971-1980	1
3	K279	1922	1921-1930	1
4	L248	1946	1941-1950	3
5	R234	1696	1691-1700	1
6	N455	1771	1771-1780	1
7	L877	1855	1851-1860	1
8	R233	1696	1691-1700	2
9	K364	1922	1921-1930	1
10	R008	1970	1961-1970	1
11	R253	1984	1981-1990	2
12	N453	1776	1771-1780	1
13	S814	1890	1881-1890	1
14	R609	1892	1891-1900	1
15	R414	1658	1651-1660	1
16	S237	1656	1651-1660	1
17	E059	1965	1961-1970	1
18	E132	2000	1991-2000	1
19	S161	1952	1951-1960	2
20	L272	1928	1921-1930	2
21	L878	1855	1851-1860	1
22	R458	1968	1961-1970	1
23	R550	1961	1961-1970	4
24	S649	1956	1951-1960	1
25	N924	1782	1781-1790	1
26	R235	1696	1691-1700	1
27	M746	1848	1841-1850	1
28	Q762	1646	1641-1650	1
29	S696	1972	1971-1980	2
30	S346	1939	1931-1940	5
31	E105	2006	2001-2010	1
32	R699	1949	1941-1950	1
33	K228	1909	1901-1910	1
34	P287	1916	1911-1920	2
35	M345	1840	1831-1840	2
36	S053	1851	1851-1860	2
37	S336	1847	1841-1850	1
38	R813	1985	1981-1990	1
39	K997	1893	1891-1900	1
40	E266	1998	1991-2000	2
41	R897	1896	1891-1900	1
42	K944	1925	1921-1930	1
43	K467	1913	1911-1920	1
44	K922	1933	1931-1940	1
45	S415	1957	1951-1960	2
46	R295	1997	1991-2000	1
47	E161	2012	2011-2020	2
48	R024	1977	1971-1980	1
49	S647	1950	1941-1950	3
50	S229	1995	1991-2000	1
51	S094	1604	1601-1610	1
52	R940	1944	1941-1950	1
53	N633	1764	1761-1770	1
54	E260	2013	2011-2020	1
55	P487	1956	1951-1960	1
56	L444	1945	1941-1950	1
57	Q722	1623	1621-1630	1
58	P758	1920	1911-1920	1
59	Q892	1627	1621-1630	1
60	R700	2008	2001-2010	1
61	L798	1939	1931-1940	1
62	Q629	1633	1631-1640	1
63	K689	1923	1921-1930	2
64	S405	1592	1591-1600	1
65	R473	1826	1821-1830	1
66	K434	1918	1911-1920	1
67	E099	1999	1991-2000	1
68	R486	1839	1831-1840	2
69	Q885	1610	1601-1610	1
70	R493	1846	1841-1850	1
71	S671	1924	1921-1930	1
72	L629	1932	1931-1940	7
73	S697	1935	1931-1940	2
74	L626	1938	1931-1940	1
75	S404	1592	1591-1600	1
76	L822	1939	1931-1940	1
77	P597	1936	1931-1940	1
78	P759	1920	1911-1920	1
79	L485	1884	1881-1890	1
80	S191	1989	1981-1990	2
81	K692	1923	1921-1930	2
82	E107	1995	1991-2000	1
83	K956	1894	1891-1900	1
84	M735	1857	1851-1860	1
85	S983	1932	1931-1940	2
86	R875	1961	1961-1970	1
87	S669	1948	1941-1950	2
88	P284	1908	1901-1910	1
89	P536	1951	1951-1960	1
90	P296	1968	1961-1970	1
91	L746	1912	1911-1920	1
92	L989	1879	1871-1880	2
93	S382	1947	1941-1950	4
94	R041	1999	1991-2000	1
95	R921	1929	1921-1930	3
96	L452	1927	1921-1930	1
97	P288	1916	1911-1920	1
98	L332	1923	1921-1930	1
99	R185	1988	1981-1990	1
100	P858	1961	1961-1970	1
101	R017	1951	1951-1960	1
102	Q798	1700	1691-1700	1
103	R814	1961	1961-1970	2
104	M777	1866	1861-1870	1
105	R527	1982	1981-1990	1
106	E170	2012	2011-2020	1
107	S396	1927	1921-1930	1
108	R534	1975	1971-1980	1
109	K695	1925	1921-1930	2
110	L824	1950	1941-1950	1
111	K639	1890	1881-1890	2
112	L682	1936	1931-1940	1
113	K477	1947	1941-1950	1
114	M868	1848	1841-1850	1
115	E118	2000	1991-2000	1
116	S111	1650	1641-1650	2
117	L777	1952	1951-1960	1
118	M956	1855	1851-1860	1
119	R236	1696	1691-1700	2
120	R051	2003	2001-2010	1
121	K782	1931	1931-1940	1
122	M326	1846	1841-1850	1
123	K896	1950	1941-1950	1
124	R822	1959	1951-1960	1
125	S251	1962	1961-1970	2
126	L449	1920	1911-1920	1
127	M225	1859	1851-1860	1
128	Z108	1882	1881-1890	1
129	R644	1881	1881-1890	2
130	L346	1910	1901-1910	1
131	S502	1952	1951-1960	1
132	E192	1973	1971-1980	1
133	S361	1997	1991-2000	1
134	P374	1964	1961-1970	1
135	L583	1886	1881-1890	1
136	N223	1828	1821-1830	1
137	E134	1968	1961-1970	1
138	P977	1952	1951-1960	1
139	R782	1843	1841-1850	2
140	P879	1895	1891-1900	2
141	K349	1936	1931-1940	2
142	S597	1991	1991-2000	1
143	P774	1898	1891-1900	1
144	E167	1965	1961-1970	1
145	E124	1897	1891-1900	2
146	M286	1851	1851-1860	1
147	S343	1951	1951-1960	1
148	E166	1955	1951-1960	2
149	K699	1928	1921-1930	4
150	S303	1979	1971-1980	1
151	M328	1846	1841-1850	1
152	M237	1873	1871-1880	1
153	R896	1959	1951-1960	1
154	P329	1949	1941-1950	1
155	R164	1974	1971-1980	1
156	L463	1884	1881-1890	1
157	R039	1993	1991-2000	1
158	P266	1911	1911-1920	1
159	L445	1945	1941-1950	1
160	S128	1981	1981-1990	3
161	P859	1961	1961-1970	1
162	P323	1957	1951-1960	1
163	E056	2011	2011-2020	1
164	5415	1372	1371-1380	1
165	R137	2007	2001-2010	2
166	R086	2007	2001-2010	1
167	M383	1832	1831-1840	2
168	P363	1957	1951-1960	1
169	E191	2013	2011-2020	1
170	P846	1965	1961-1970	1
171	P625	1948	1941-1950	1
172	R543	1920	1911-1920	1
173	K698	1927	1921-1930	4
174	R539	1982	1981-1990	1
175	K938	1939	1931-1940	1
176	K886	1904	1901-1910	1
177	P944	1956	1951-1960	2
178	R522	1960	1951-1960	1
179	R904	1909	1901-1910	1
180	P839	1967	1961-1970	1
181	R626	1926	1921-1930	2
182	Q437	1691	1691-1700	1
183	S517	1966	1961-1970	4
184	E034	1978	1971-1980	1
185	S388	1938	1931-1940	1
186	R167	2007	2001-2010	2
187	R464	1965	1961-1970	2
188	R243	2006	2001-2010	1
189	R479	1832	1831-1840	2
190	R625	1925	1921-1930	1
191	R023	1974	1971-1980	2
192	R239	1983	1981-1990	1
193	L853	1892	1891-1900	1
194	P993	1957	1951-1960	1
195	P685	1961	1961-1970	1
196	S231	1974	1971-1980	1
197	R449	1950	1941-1950	1
198	R038	1992	1991-2000	1
199	M245	1872	1871-1880	1
200	R128	2008	2001-2010	2
201	R022	1991	1991-2000	1
202	R955	1926	1921-1930	1
203	S768	1874	1871-1880	1
204	R271	1994	1991-2000	1
205	R638	1879	1871-1880	1
206	L764	1927	1921-1930	2
207	R750	1972	1971-1980	5
208	P342	1963	1961-1970	1
209	M374	1830	1821-1830	2
210	P574	1949	1941-1950	1
211	L744	1930	1921-1930	1
212	S918	1682	1681-1690	1
213	E020	1966	1961-1970	1
214	P327	1942	1941-1950	3
215	S815	1887	1881-1890	1
216	K935	1896	1891-1900	1
217	S282	1633	1631-1640	1
218	K267	1907	1901-1910	2
219	K483	1933	1931-1940	1
220	S255	1968	1961-1970	4
221	M955	1855	1851-1860	1
222	S550	1976	1971-1980	2
223	R299	1977	1971-1980	4
224	L372	1902	1901-1910	1
225	P326	1967	1961-1970	1
226	E268	1998	1991-2000	1
227	S186	1965	1961-1970	1
228	M485	1803	1801-1810	2
229	R282	1989	1981-1990	1
230	L229	1902	1901-1910	2
231	E180	2013	2011-2020	1
232	Q438	1691	1691-1700	1
233	P599	1954	1951-1960	1
234	S987	1937	1931-1940	2
235	P474	1924	1921-1930	1
236	K998	1893	1891-1900	1
237	L228	1943	1941-1950	2
238	L368	1908	1901-1910	1
239	R450	1992	1991-2000	3
240	P629	1924	1921-1930	1
241	R915	1958	1951-1960	1
242	K939	1943	1941-1950	1
243	Q552	1682	1681-1690	1
244	P772	1959	1951-1960	1
245	L378	1890	1881-1890	1
246	P673	1952	1951-1960	6
247	S325	1990	1981-1990	1
248	R172	1989	1981-1990	1
249	K345	1924	1921-1930	1
250	5909	1372	1371-1380	1
251	S545	1947	1941-1950	3
252	S214	1958	1951-1960	1
253	S004	1668	1661-1670	1
254	E071	1976	1971-1980	1
255	R793	1951	1951-1960	3
256	S429	1927	1921-1930	2
257	P554	1960	1951-1960	1
258	L632	1932	1931-1940	4
259	R870	1985	1981-1990	1
260	S700	1997	1991-2000	1
261	R561	1894	1891-1900	1
262	E064	2006	2001-2010	1
263	S364	1958	1951-1960	1
264	K527	1922	1921-1930	1
265	R643	1867	1861-1870	3
266	P654	1961	1961-1970	1
267	S381	1948	1941-1950	2
268	K344	1957	1951-1960	1
269	R227	1680	1671-1680	1
270	P336	1968	1961-1970	1
271	Q889	1631	1631-1640	1
272	R902	1902	1901-1910	1
273	R065	1979	1971-1980	1
274	E033	1977	1971-1980	1
275	R176	1999	1991-2000	1
276	E072	1986	1981-1990	1
277	7007	1410	1401-1410	1
278	E176	2005	2001-2010	1
279	R448	1994	1991-2000	1
280	L765	1927	1921-1930	1
281	R095	2005	2001-2010	3
282	K562	1929	1921-1930	1
283	E120	2008	2001-2010	1
284	S210	1956	1951-1960	2
285	P626	1948	1941-1950	2
286	R838	1845	1841-1850	2
287	E264	2001	2001-2010	2
288	L767	1955	1951-1960	1
289	R090	1974	1971-1980	1
290	R205	1975	1971-1980	1
291	R097	2003	2001-2010	1
292	S663	1835	1831-1840	1
293	L465	1885	1881-1890	1
294	S360	1778	1771-1780	5
295	S885	1993	1991-2000	1
296	R310	1682	1681-1690	1
297	R958	1933	1931-1940	1
298	N826	1755	1751-1760	1
299	L695	1945	1941-1950	1
300	P286	1967	1961-1970	1
301	P738	1960	1951-1960	1
302	L439	1944	1941-1950	1
303	E223	1648	1641-1650	1
304	R942	1928	1921-1930	1
305	K694	1925	1921-1930	1
306	K957	1900	1891-1900	2
307	E036	1983	1981-1990	2
308	R016	1962	1961-1970	2
309	E104	2002	2001-2010	1
310	P298	1966	1961-1970	1
311	P289	1967	1961-1970	1
312	N776	1732	1731-1740	1
313	N452	1776	1771-1780	3
314	E037	1985	1981-1990	1
315	M662	1833	1831-1840	1
316	P529	1903	1901-1910	1
317	P736	1960	1951-1960	1
318	L833	1853	1851-1860	1
319	P588	1936	1931-1940	1
320	L252	1921	1921-1930	2
321	P453	1962	1961-1970	1
322	R195	2003	2001-2010	1
323	P769	1963	1961-1970	2
324	L374	1883	1881-1890	1
325	R033	1999	1991-2000	1
326	L376	1888	1881-1890	1
327	R785	1852	1851-1860	3
328	E061	1971	1971-1980	1
329	L694	1945	1941-1950	1
330	R607	1938	1931-1940	1
331	L496	1883	1881-1890	1
332	K363	1922	1921-1930	1
333	L688	1924	1921-1930	1
334	K299	1928	1921-1930	1
335	S591	1615	1611-1620	2
336	M343	1840	1831-1840	1
337	N828	1755	1751-1760	1
338	R517	1936	1931-1940	1
339	K856	1878	1871-1880	1
340	S090	1642	1641-1650	1
341	K722	1928	1921-1930	5
342	L642	1936	1931-1940	1
343	P623	1952	1951-1960	1
344	S648	1930	1921-1930	2
345	P393	1934	1931-1940	1
346	S528	1967	1961-1970	1
347	S289	1978	1971-1980	1
348	R427	1645	1641-1650	1
349	K696	1927	1921-1930	3
350	R217	2008	2001-2010	1
351	M453	1810	1801-1810	1
352	L544	1867	1861-1870	1
353	R483	1836	1831-1840	1
354	M699	1866	1861-1870	2
355	K697	1927	1921-1930	6
356	E165	1955	1951-1960	2
357	K892	1936	1931-1940	1
358	P337	1968	1961-1970	2
359	L953	1945	1941-1950	1
360	L254	1910	1901-1910	1
361	S976	1950	1941-1950	7
362	R438	1967	1961-1970	1
363	M876	1842	1841-1850	2
364	S548	1976	1971-1980	2
365	R957	1988	1981-1990	1
366	R780	1843	1841-1850	1
367	K963	1907	1901-1910	1
368	Q237	1913	1911-1920	2
369	Q884	1610	1601-1610	1
370	P532	1944	1941-1950	1
371	R196	1990	1981-1990	1
372	R520	1993	1991-2000	4
373	R804	2008	2001-2010	2
374	Q729	1629	1621-1630	3
375	S679	1927	1921-1930	1
376	R261	1976	1971-1980	1
377	R477	1830	1821-1830	1
378	M772	1869	1861-1870	1
379	P875	1876	1871-1880	1
380	M595	1832	1831-1840	1
381	E119	2004	2001-2010	2
382	K965	1954	1951-1960	1
383	E256	1995	1991-2000	1
384	Q479	1774	1771-1780	1
385	M285	1851	1851-1860	1
386	P444	1945	1941-1950	1
387	Q987	1695	1691-1700	1
388	M384	1832	1831-1840	2
389	L683	1934	1931-1940	1
390	K346	1926	1921-1930	1
391	S794	1885	1881-1890	1
