# Supplementary material for: Frequency patterns of semantic change: corpus-based evidence of a near-critical dynamics in language change
Source: R Soc Open Sci. 2017 Nov 8;4(11):170830. doi: 10.1098/rsos.170830 (PMC5717648; doi:10.1098/rsos.170830)
Supplement: full_data.zip [file rsos170830supp2.gz › a_tel_point_que.csv]

	Decade	Occurrences	Nombre de mots	Frequence	Average frequency	Normalized average frequency
0	1321-1330	0	247971	0.0	0.0	0.0
1	1331-1340	0	187017	0.0	0.0	0.0
2	1341-1350	0	589308	0.0	0.0	0.0
3	1351-1360	0	318194	0.0	0.0	0.0
4	1361-1370	0	662712	0.0	0.0	0.0
5	1371-1380	2	971929	0.2057763478608005	0.041155269572160105	0.0047956781827451
6	1381-1390	0	241822	0.0	0.041155269572160105	0.0047956781827451
7	1391-1400	0	1263737	0.0	0.041155269572160105	0.0047956781827451
8	1401-1410	1	765291	0.1306692486910208	0.06728911931036427	0.007840963375225647
9	1411-1420	0	324443	0.0	0.06728911931036427	0.007840963375225647
10	1421-1430	0	298510	0.0	0.02613384973820416	0.003045285192480548
11	1431-1440	0	213190	0.0	0.02613384973820416	0.003045285192480548
12	1441-1450	0	386463	0.0	0.02613384973820416	0.003045285192480548
13	1451-1460	0	694796	0.0	0.0	0.0
14	1461-1470	0	537606	0.0	0.0	0.0
15	1471-1480	0	183566	0.0	0.0	0.0
16	1481-1490	0	457731	0.0	0.0	0.0
17	1491-1500	0	626697	0.0	0.0	0.0
18	1501-1510	0	162065	0.0	0.0	0.0
19	1511-1520	0	216624	0.0	0.0	0.0
20	1521-1530	0	252956	0.0	0.0	0.0
21	1531-1540	0	194542	0.0	0.0	0.0
22	1541-1550	0	957168	0.0	0.0	0.0
23	1551-1560	0	1949051	0.0	0.0	0.0
24	1561-1570	0	480126	0.0	0.0	0.0
25	1571-1580	0	945849	0.0	0.0	0.0
26	1581-1590	0	842175	0.0	0.0	0.0
27	1591-1600	2	676127	0.29580241581832994	0.05916048316366599	0.006893762119361098
28	1601-1610	3	2099839	0.14286809607784215	0.08773410237923443	0.010223345030582337
29	1611-1620	2	794187	0.2518298587108577	0.13810007412140596	0.016092313800503348
30	1621-1630	5	2095458	0.23861132029370188	0.18582233818014635	0.02165322065293998
31	1631-1640	3	2094158	0.14325566647788754	0.21447347147572385	0.024991836006087113
32	1641-1650	6	1247594	0.48092568575995076	0.251498125464048	0.02930618814619807
33	1651-1660	2	2303221	0.08683491510367437	0.24029148926921445	0.028000318417722766
34	1661-1670	1	2481229	0.04030260810267815	0.19798603914757856	0.02307061375854632
35	1671-1680	1	2015147	0.049624171338368855	0.16018860935651194	0.018666212783963083
36	1681-1690	3	1684489	0.17809555301340643	0.1671565866636157	0.019478166565263185
37	1691-1700	10	1871214	0.5344124188895552	0.17785393328953658	0.020724690579332426
38	1701-1710	0	809750	0.0	0.16048695026880172	0.018700977396586497
39	1711-1720	0	1714151	0.0	0.15242642864826608	0.01776171328584193
40	1721-1730	0	1125965	0.0	0.14250159438059232	0.016605207407988536
41	1731-1740	1	2909061	0.03437535342160237	0.1137575544622315	0.013255765974280001
42	1741-1750	0	2136771	0.0	0.006875070684320474	0.0008011277007387026
43	1751-1760	2	2483475	0.08053231862611863	0.022981534409544202	0.0026779570227480893
44	1761-1770	1	3287236	0.0304206938595221	0.02906567318144862	0.0033869202216904926
45	1771-1780	11	3011727	0.3652389476204184	0.1021134627055323	0.011898921094487043
46	1781-1790	1	2767020	0.03613996284811819	0.10246638459083546	0.01194004583508907
47	1791-1800	0	2497443	0.0	0.10246638459083546	0.01194004583508907
48	1801-1810	3	1436685	0.2088140406560937	0.12812272899683047	0.014929689017989176
49	1811-1820	0	1624933	0.0	0.12203859022492607	0.014220725819046773
50	1821-1830	5	3062877	0.16324521030390707	0.0816398427616238	0.009513202485241555
51	1831-1840	15	7375086	0.2033874588038702	0.1150893419527742	0.013410954466029523
52	1841-1850	13	11919516	0.10906483115589594	0.13690230818395338	0.015952742366905883
53	1851-1860	14	5771056	0.24258991768577537	0.1436574835898897	0.016739899094383122
54	1861-1870	8	6858196	0.11664875136260322	0.16698723386241035	0.019458432481575475
55	1871-1880	8	5715634	0.13996697479229778	0.1623315867600885	0.01891592637075975
56	1881-1890	16	7679389	0.20834990908781936	0.16332407681687833	0.019031577731118184
57	1891-1900	15	4613910	0.3251038706866844	0.20653188472303602	0.02406643095535685
58	1901-1910	15	4804354	0.3122167933503651	0.22045725985595394	0.025689105728374267
59	1911-1920	13	5036866	0.2580969992054583	0.24874690942452501	0.028985598659750294
60	1921-1930	66	11280218	0.5850950752902115	0.33777252952410775	0.03935943968801388
61	1931-1940	42	10897083	0.38542424610329207	0.37318739692720226	0.043486209083899934
62	1941-1950	49	12300750	0.398349694124342	0.3878365616147338	0.045193224496938515
63	1951-1960	48	9976887	0.4811119941520837	0.4216156017750775	0.049129376722767036
64	1961-1970	49	13891857	0.35272462133752164	0.4405411262014902	0.051334701229987685
65	1971-1980	33	10280590	0.32099325038738047	0.38772076122092397	0.04517973068611136
66	1981-1990	23	15628128	0.14717053763572963	0.34007001952741145	0.03962715808224283
67	1991-2000	29	10606407	0.27341964154307863	0.3150840090111588	0.03671562653956794
68	2001-2010	27	11205157	0.24096047917936358	0.2670537060166148	0.031118824998085985
69	2011-2020	7	2099905	0.3333484133806053	0.2631784644252315	0.03066725678468677
