# Supplementary material for: Frequency patterns of semantic change: corpus-based evidence of a near-critical dynamics in language change
Source: R Soc Open Sci. 2017 Nov 8;4(11):170830. doi: 10.1098/rsos.170830 (PMC5717648; doi:10.1098/rsos.170830)
Supplement: full_data.zip [file rsos170830supp2.gz › a_terme_complet.csv]

	Cote	Date	Decade	Occurrences
0	S512	1989	1981-1990	1
1	K885	1951	1951-1960	1
2	P527	1955	1951-1960	1
3	5222	1363	1361-1370	1
4	6016	1450	1441-1450	1
5	K446	1922	1921-1930	1
6	L862	1848	1841-1850	1
7	P353	1936	1931-1940	1
8	E034	1978	1971-1980	2
9	E291	1934	1931-1940	1
10	S318	1985	1981-1990	1
11	R000	1989	1981-1990	2
12	E278	1961	1961-1970	1
13	P429	1966	1961-1970	1
14	M552	1832	1831-1840	1
15	L464	1884	1881-1890	1
16	P325	1967	1961-1970	1
17	R675	1992	1991-2000	1
18	R167	2007	2001-2010	3
19	P992	1931	1931-1940	1
20	P438	1966	1961-1970	1
21	P339	1968	1961-1970	1
22	K693	1925	1921-1930	2
23	N268	1802	1801-1810	1
24	L356	1839	1831-1840	1
25	Q822	1713	1711-1720	1
26	L699	1948	1941-1950	1
27	K968	1956	1951-1960	1
28	S435	1930	1921-1930	1
29	R239	1983	1981-1990	1
30	R185	1988	1981-1990	1
31	S683	1987	1981-1990	1
32	K259	1944	1941-1950	1
33	S734	1947	1941-1950	1
34	R133	1986	1981-1990	1
35	R709	1844	1841-1850	1
36	P578	1947	1941-1950	5
37	P286	1967	1961-1970	1
38	M488	1804	1801-1810	2
39	S187	1984	1981-1990	6
40	R008	1970	1961-1970	3
41	L757	1964	1961-1970	3
42	L592	1891	1891-1900	2
43	K889	1930	1921-1930	1
44	R252	1948	1941-1950	2
45	P467	1922	1921-1930	1
46	S231	1974	1971-1980	1
47	S188	1985	1981-1990	3
48	R038	1992	1991-2000	1
49	P738	1960	1951-1960	5
50	S269	1994	1991-2000	3
51	P798	1954	1951-1960	5
52	S307	1995	1991-2000	1
53	E106	2011	2011-2020	1
54	P485	1968	1961-1970	1
55	S571	1961	1961-1970	1
56	R022	1991	1991-2000	1
57	M549	1832	1831-1840	4
58	L249	1946	1941-1950	1
59	P346	1935	1931-1940	1
60	R141	2000	1991-2000	1
61	S190	1987	1981-1990	7
62	5231	1372	1371-1380	1
63	K335	1920	1911-1920	1
64	K694	1925	1921-1930	1
65	K969	1956	1951-1960	1
66	R296	2010	2001-2010	3
67	S752	1841	1841-1850	1
68	P726	1963	1961-1970	2
69	R130	2004	2001-2010	1
70	M885	1837	1831-1840	1
71	P722	1949	1941-1950	2
72	P293	1967	1961-1970	3
73	R005	1970	1961-1970	1
74	R016	1962	1961-1970	1
75	L797	1949	1941-1950	1
76	R178	1996	1991-2000	6
77	R685	1845	1841-1850	2
78	L956	1840	1831-1840	1
79	L575	1914	1911-1920	1
80	S182	1521	1521-1530	1
81	K695	1925	1921-1930	1
82	P652	1958	1951-1960	2
83	P289	1967	1961-1970	2
84	P677	1959	1951-1960	2
85	S632	1986	1981-1990	2
86	E037	1985	1981-1990	1
87	S331	1992	1991-2000	2
88	R003	2000	1991-2000	3
89	P968	1853	1851-1860	25
90	R131	1995	1991-2000	1
91	P342	1963	1961-1970	2
92	R247	1766	1761-1770	1
93	P736	1960	1951-1960	1
94	R047	2001	2001-2010	1
95	Q933	1652	1651-1660	1
96	R514	1929	1921-1930	1
97	M866	1842	1841-1850	1
98	N444	1776	1771-1780	1
99	P769	1963	1961-1970	1
100	R242	2009	2001-2010	2
101	R757	1981	1981-1990	1
102	P966	1956	1951-1960	1
103	Q762	1646	1641-1650	1
104	L224	1946	1941-1950	1
105	S815	1887	1881-1890	1
106	9003	1350	1341-1350	2
107	R006	1970	1961-1970	1
108	S696	1972	1971-1980	1
109	S313	1982	1981-1990	1
110	S255	1968	1961-1970	1
111	R699	1949	1941-1950	1
112	M622	1789	1781-1790	4
113	E095	2004	2001-2010	1
114	R121	1991	1991-2000	1
115	M569	1794	1791-1800	1
116	L593	1891	1891-1900	2
117	S886	1587	1581-1590	1
118	P326	1967	1961-1970	1
119	R337	1981	1981-1990	1
120	N958	1762	1761-1770	6
121	R457	1966	1961-1970	1
122	R853	1976	1971-1980	1
123	N343	1784	1781-1790	1
124	K749	1915	1911-1920	2
125	L775	1942	1941-1950	2
126	L772	1962	1961-1970	1
127	R215	1999	1991-2000	1
128	P338	1968	1961-1970	1
129	R619	1970	1961-1970	1
130	Q542	1684	1681-1690	1
131	K272	1932	1931-1940	1
132	K893	1936	1931-1940	1
133	S987	1937	1931-1940	1
134	M998	1796	1791-1800	1
135	K995	1948	1941-1950	1
136	E229	1946	1941-1950	2
137	P472	1965	1961-1970	1
138	R295	1997	1991-2000	2
139	M754	1843	1841-1850	2
140	K476	1883	1881-1890	1
141	L634	1932	1931-1940	1
142	R450	1992	1991-2000	1
143	L872	1870	1861-1870	1
144	R188	1985	1981-1990	1
145	K396	1938	1931-1940	1
146	K268	1907	1901-1910	1
147	M487	1804	1801-1810	2
148	L622	1884	1881-1890	1
149	S347	1967	1961-1970	1
150	P623	1952	1951-1960	1
151	P579	1945	1941-1950	8
152	L379	1890	1881-1890	1
153	E134	1968	1961-1970	1
154	P828	1967	1961-1970	1
155	K334	1896	1891-1900	1
156	E029	1995	1991-2000	1
157	L633	1942	1941-1950	2
158	S543	1966	1961-1970	3
159	P855	1960	1951-1960	1
160	S289	1978	1971-1980	1
161	P434	1960	1951-1960	1
162	V000	1609	1601-1610	2
163	K696	1927	1921-1930	2
164	R727	1987	1981-1990	1
165	R869	1980	1971-1980	2
166	S516	1955	1951-1960	1
167	K852	1878	1871-1880	1
168	L846	1857	1851-1860	1
169	R573	1975	1971-1980	1
170	A017	1322	1321-1330	2
171	E162	2008	2001-2010	1
172	S385	1937	1931-1940	1
173	R463	1966	1961-1970	1
174	M664	1824	1821-1830	1
175	K638	1883	1881-1890	1
176	K697	1927	1921-1930	1
177	E165	1955	1951-1960	3
178	K892	1936	1931-1940	1
179	M274	1856	1851-1860	1
180	K699	1928	1921-1930	1
181	S668	1886	1881-1890	1
182	P922	1930	1921-1930	4
183	S003	1968	1961-1970	1
184	E283	2008	2001-2010	3
185	R113	1988	1981-1990	1
186	R656	1549	1541-1550	1
187	P795	1928	1921-1930	1
188	N399	1772	1771-1780	1
189	L257	1944	1941-1950	2
190	R678	1791	1791-1800	1
191	S324	1960	1951-1960	1
192	R459	1966	1961-1970	1
193	R147	2008	2001-2010	1
194	S189	1986	1981-1990	2
195	R181	1991	1991-2000	1
196	M758	1844	1841-1850	1
197	R706	1842	1841-1850	1
198	E070	1975	1971-1980	1
199	E064	2006	2001-2010	3
200	K428	1913	1911-1920	1
201	K689	1923	1921-1930	2
202	R867	1958	1951-1960	1
203	L758	1964	1961-1970	2
204	P292	1967	1961-1970	2
205	S548	1976	1971-1980	1
206	M339	1840	1831-1840	1
207	E110	1989	1981-1990	1
208	R187	2009	2001-2010	1
209	K873	1896	1891-1900	1
210	0231	1404	1401-1410	1
211	S230	1952	1951-1960	1
212	R186	1990	1981-1990	3
213	N584	1764	1761-1770	1
214	Q237	1913	1911-1920	1
215	N583	1764	1761-1770	1
216	P532	1944	1941-1950	1
217	K264	1944	1941-1950	1
218	R196	1990	1981-1990	1
219	P336	1968	1961-1970	1
220	R124	2008	2001-2010	1
221	L796	1949	1941-1950	1
222	P859	1961	1961-1970	1
223	S226	1978	1971-1980	3
224	M822	1833	1831-1840	2
225	R766	1947	1941-1950	1
226	E033	1977	1971-1980	1
227	R520	1993	1991-2000	1
228	E072	1986	1981-1990	1
229	E232	1946	1941-1950	1
230	R650	1928	1921-1930	1
231	P376	1964	1961-1970	1
232	E169	2003	2001-2010	1
233	E056	2011	2011-2020	1
234	E254	2004	2001-2010	1
235	S583	1543	1541-1550	1
236	S141	1850	1841-1850	3
237	S697	1935	1931-1940	2
238	S653	1969	1961-1970	1
239	L766	1955	1951-1960	1
240	R001	1993	1991-2000	3
241	S997	1963	1961-1970	1
242	P737	1960	1951-1960	6
243	R061	1980	1971-1980	1
244	E129	1985	1981-1990	4
245	R448	1994	1991-2000	1
246	Z104	1880	1871-1880	1
247	S387	1995	1991-2000	5
248	S703	1983	1981-1990	4
249	K298	1955	1951-1960	1
250	0202	1400	1391-1400	1
251	K284	1942	1941-1950	1
252	E191	2013	2011-2020	1
253	E041	1986	1981-1990	1
254	E038	1992	1991-2000	1
255	S191	1989	1981-1990	6
256	L789	1949	1941-1950	3
257	E262	1995	1991-2000	1
258	E073	1988	1981-1990	1
259	Z136	1853	1851-1860	1
260	L753	1955	1951-1960	1
261	S129	1989	1981-1990	1
262	R054	2006	2001-2010	1
263	N873	1770	1761-1770	1
264	K692	1923	1921-1930	1
265	R994	1608	1601-1610	1
266	R398	1630	1621-1630	1
267	P934	1775	1771-1780	2
268	K698	1927	1921-1930	2
269	R064	1981	1981-1990	1
270	S256	1990	1981-1990	6
271	E107	1995	1991-2000	2
272	M472	1807	1801-1810	1
273	R713	1843	1841-1850	1
274	S706	1961	1961-1970	1
275	R875	1961	1961-1970	4
276	R965	1961	1961-1970	1
277	R118	1994	1991-2000	1
278	S165	2006	2001-2010	2
279	L767	1955	1951-1960	1
280	N955	1734	1731-1740	1
281	L795	1949	1941-1950	1
282	R175	2007	2001-2010	1
283	L489	1885	1881-1890	1
284	S669	1948	1941-1950	1
285	P372	1964	1961-1970	1
286	L392	1906	1901-1910	1
287	R710	1842	1841-1850	1
288	E025	1862	1861-1870	1
289	S205	1959	1951-1960	1
290	S812	1883	1881-1890	1
291	N827	1755	1751-1760	1
292	S794	1885	1881-1890	1
293	P296	1968	1961-1970	2
