# Supplementary material for: Frequency patterns of semantic change: corpus-based evidence of a near-critical dynamics in language change
Source: R Soc Open Sci. 2017 Nov 8;4(11):170830. doi: 10.1098/rsos.170830 (PMC5717648; doi:10.1098/rsos.170830)
Supplement: full_data.zip [file rsos170830supp2.gz › a_terme.csv]

	Decade	Occurrences	Nombre de mots	Frequence	Average frequency	Normalized average frequency
0	1321-1330	2	247971	0.8065459267414334	0.1613091853482867	0.020362223674204753
1	1331-1340	0	187017	0.0	0.1613091853482867	0.020362223674204753
2	1341-1350	2	589308	0.33938110461761933	0.22918540627181055	0.0289303085580282
3	1351-1360	0	318194	0.0	0.22918540627181055	0.0289303085580282
4	1361-1370	1	662712	0.15089510979128187	0.25936442823006695	0.03273983740820462
5	1371-1380	1	971929	0.10288817393040026	0.1186328776678603	0.014975149647999871
6	1381-1390	0	241822	0.0	0.1186328776678603	0.014975149647999871
7	1391-1400	1	1263737	0.07913038868055616	0.06658273448044766	0.008404806765366634
8	1401-1410	1	765291	0.1306692486910208	0.09271658421865182	0.011703709383270299
9	1411-1420	0	324443	0.0	0.06253756226039545	0.007894180533093882
10	1421-1430	0	298510	0.0	0.041959927474315394	0.005296644619093876
11	1431-1440	0	213190	0.0	0.041959927474315394	0.005296644619093876
12	1441-1450	1	386463	0.2587569832040842	0.077885246379021	0.009831534417993486
13	1451-1460	0	694796	0.0	0.051751396640816835	0.006532631800089822
14	1461-1470	0	537606	0.0	0.051751396640816835	0.006532631800089822
15	1471-1480	0	183566	0.0	0.051751396640816835	0.006532631800089822
16	1481-1490	0	457731	0.0	0.051751396640816835	0.006532631800089822
17	1491-1500	0	626697	0.0	0.0	0.0
18	1501-1510	0	162065	0.0	0.0	0.0
19	1511-1520	0	216624	0.0	0.0	0.0
20	1521-1530	1	252956	0.39532566928635815	0.07906513385727162	0.00998047282277595
21	1531-1540	0	194542	0.0	0.07906513385727162	0.00998047282277595
22	1541-1550	2	957168	0.20894973505173597	0.12085508086761883	0.015255660633814587
23	1551-1560	0	1949051	0.0	0.12085508086761883	0.015255660633814587
24	1561-1570	0	480126	0.0	0.12085508086761883	0.015255660633814587
25	1571-1580	0	945849	0.0	0.041789947010347196	0.0052751878110386344
26	1581-1590	1	842175	0.1187401668299344	0.06553798037633407	0.008272926384800754
27	1591-1600	0	676127	0.0	0.023748033365986878	0.0029977385737621196
28	1601-1610	3	2099839	0.14286809607784215	0.052321652581555314	0.0066046157915270725
29	1611-1620	0	794187	0.0	0.052321652581555314	0.0066046157915270725
30	1621-1630	1	2095458	0.04772226405874038	0.06186610539330338	0.0078094218450762785
31	1631-1640	0	2094158	0.0	0.038118072027316506	0.004811683271314159
32	1641-1650	1	1247594	0.08015428095999179	0.054148928219314864	0.006835274666718524
33	1651-1660	1	2303221	0.04341745755183719	0.03425880051411387	0.004324523475660567
34	1661-1670	0	2481229	0.0	0.03425880051411387	0.004324523475660567
35	1671-1680	0	2015147	0.0	0.024714347702365795	0.0031197174221113608
36	1681-1690	1	1684489	0.05936518433780214	0.036587384569926225	0.004618463025886816
37	1691-1700	0	1871214	0.0	0.020556528377927867	0.0025948716304824513
38	1701-1710	0	809750	0.0	0.011873036867560428	0.0014987456037754553
39	1711-1720	1	1714151	0.05833791772136761	0.02354062041183395	0.002971556624133705
40	1721-1730	0	1125965	0.0	0.02354062041183395	0.002971556624133705
41	1731-1740	1	2909061	0.03437535342160237	0.018542654228593997	0.002340658234066767
42	1741-1750	0	2136771	0.0	0.018542654228593997	0.002340658234066767
43	1751-1760	1	2483475	0.04026615931305932	0.02659588609120586	0.0033572259399458734
44	1761-1770	10	3287236	0.304206938595221	0.07576969026597655	0.009564485603159213
45	1771-1780	4	3011727	0.13281416277106126	0.10233252282018879	0.012917539161278009
46	1781-1790	5	2767020	0.18069981424059098	0.13159741498398653	0.016611676471277516
47	1791-1800	3	2497443	0.12012286166290882	0.1556219873165683	0.01964432284201524
48	1801-1810	6	1436685	0.4176280813121874	0.23109437171639388	0.02917127922119909
49	1811-1820	0	1624933	0.0	0.1702529839973497	0.021491208537627506
50	1821-1830	1	3062877	0.03264904206078142	0.15021995985529374	0.018962419382995404
51	1831-1840	11	7375086	0.14915080312283815	0.14391015763174317	0.018165926586019687
52	1841-1850	15	11919516	0.12584403594911067	0.14505439248898352	0.018310364523937753
53	1851-1860	28	5771056	0.48517983537155074	0.15856474330085618	0.020015789943788134
54	1861-1870	2	6858196	0.029162187840650805	0.16439718086898636	0.020752024511408576
55	1871-1880	2	5715634	0.034991743698074444	0.164865721196445	0.020811168836807645
56	1881-1890	10	7679389	0.1302186931798871	0.16107929920785474	0.02033320491125602
57	1891-1900	6	4613910	0.13004154827467376	0.16191880167296738	0.02043917616721867
58	1901-1910	2	4804354	0.04162890578004868	0.07320861575466696	0.009241198544626284
59	1911-1920	6	5036866	0.11912169194098077	0.09120051657473295	0.011512334611870597
60	1921-1930	24	11280218	0.21276184556007693	0.12675453694713346	0.016000355016765295
61	1931-1940	13	10897083	0.11929798093673326	0.12457039449850268	0.015724648478546037
62	1941-1950	44	12300750	0.35770176615247035	0.170102438074062	0.0214722049715466
63	1951-1960	41	9976887	0.4109498283382382	0.24396662258569993	0.03079615663177781
64	1961-1970	61	13891857	0.4391061612569147	0.3079635164488867	0.03887455008769263
65	1971-1980	16	10280590	0.15563309109691173	0.29653776555625366	0.0374322658506282
66	1981-1990	65	15628128	0.4159167367966272	0.3558615167282324	0.04492076371854907
67	1991-2000	42	10606407	0.39598706706238973	0.36351857691021633	0.04588732226743619
68	2001-2010	27	11205157	0.24096047917936358	0.3295207070784414	0.0415957363390441
69	2011-2020	3	2099905	0.14286360573454515	0.27027219597396746	0.03411673610190282
