# Supplementary material for: Frequency patterns of semantic change: corpus-based evidence of a near-critical dynamics in language change
Source: R Soc Open Sci. 2017 Nov 8;4(11):170830. doi: 10.1098/rsos.170830 (PMC5717648; doi:10.1098/rsos.170830)
Supplement: full_data.zip [file rsos170830supp2.gz › a_titre_de_complet.csv]

	Cote	Date	Decade	Occurrences
0	L223	1946	1941-1950	1
1	M744	1847	1841-1850	1
2	P634	1931	1931-1940	1
3	P527	1955	1951-1960	1
4	P486	1904	1901-1910	1
5	P353	1936	1931-1940	1
6	S988	1938	1931-1940	1
7	R025	1988	1981-1990	1
8	S670	1976	1971-1980	1
9	S514	1839	1831-1840	1
10	P972	1859	1851-1860	3
11	S881	1715	1711-1720	1
12	P874	1957	1951-1960	1
13	P594	1857	1851-1860	1
14	R238	1980	1971-1980	1
15	R836	1877	1871-1880	1
16	L286	1946	1941-1950	1
17	S598	1994	1991-2000	3
18	L428	1893	1891-1900	4
19	K279	1922	1921-1930	1
20	S389	1930	1921-1930	1
21	L248	1946	1941-1950	1
22	N882	1734	1731-1740	4
23	L863	1851	1851-1860	1
24	M654	1834	1831-1840	1
25	L782	1907	1901-1910	1
26	K364	1922	1921-1930	1
27	P649	1965	1961-1970	3
28	R008	1970	1961-1970	1
29	R252	1948	1941-1950	1
30	S187	1984	1981-1990	6
31	R253	1984	1981-1990	1
32	R135	1993	1991-2000	1
33	K392	1942	1941-1950	1
34	P783	1965	1961-1970	3
35	R783	1844	1841-1850	1
36	M252	1872	1871-1880	1
37	R093	1997	1991-2000	1
38	E055	2009	2001-2010	1
39	Q472	1776	1771-1780	1
40	E280	1975	1971-1980	1
41	S190	1987	1981-1990	3
42	P493	1952	1951-1960	1
43	L426	1893	1891-1900	1
44	P366	1939	1931-1940	4
45	L359	1907	1901-1910	1
46	M287	1851	1851-1860	6
47	P873	1957	1951-1960	2
48	N326	1787	1781-1790	11
49	P652	1958	1951-1960	1
50	R550	1961	1961-1970	1
51	P677	1959	1951-1960	4
52	N935	1763	1761-1770	1
53	R207	1977	1971-1980	2
54	K923	1934	1931-1940	1
55	R526	1947	1941-1950	1
56	R004	2002	2001-2010	1
57	S649	1956	1951-1960	1
58	P878	1929	1921-1930	1
59	R244	2000	1991-2000	1
60	L462	1883	1881-1890	1
61	K552	1924	1921-1930	1
62	M746	1848	1841-1850	2
63	L876	1945	1941-1950	1
64	R964	1979	1971-1980	1
65	P524	1959	1951-1960	1
66	R858	1960	1951-1960	1
67	P995	1905	1901-1910	2
68	N683	1751	1751-1760	1
69	R754	1727	1721-1730	2
70	N672	1757	1751-1760	1
71	N388	1776	1771-1780	1
72	P553	1959	1951-1960	4
73	L843	1874	1871-1880	1
74	K486	1903	1901-1910	1
75	L457	1882	1881-1890	1
76	Q369	1687	1681-1690	1
77	N222	1848	1841-1850	1
78	R699	1949	1941-1950	4
79	M437	1797	1791-1800	1
80	R497	1850	1841-1850	2
81	M622	1789	1781-1790	1
82	K985	1859	1851-1860	2
83	P287	1916	1911-1920	1
84	K926	1937	1931-1940	1
85	M345	1840	1831-1840	7
86	L754	1955	1951-1960	3
87	N647	1760	1751-1760	2
88	N646	1760	1751-1760	3
89	K887	1905	1901-1910	1
90	Q476	1719	1711-1720	2
91	K874	1919	1911-1920	2
92	K933	1945	1941-1950	3
93	R216	2004	2001-2010	1
94	K997	1893	1891-1900	1
95	P338	1968	1961-1970	1
96	M336	1840	1831-1840	5
97	N872	1730	1721-1730	1
98	R821	1963	1961-1970	1
99	P823	1964	1961-1970	2
100	L756	1964	1961-1970	1
101	R295	1997	1991-2000	2
102	P355	1936	1931-1940	2
103	R557	1982	1981-1990	1
104	R024	1977	1971-1980	1
105	L634	1932	1931-1940	1
106	S995	1960	1951-1960	1
107	P647	1926	1921-1930	4
108	M254	1869	1861-1870	1
109	L955	1946	1941-1950	1
110	K772	1942	1941-1950	2
111	L495	1889	1881-1890	1
112	P373	1964	1961-1970	1
113	L762	1942	1941-1950	5
114	N853	1745	1741-1750	1
115	R495	1848	1841-1850	1
116	P247	1735	1731-1740	1
117	S178	1925	1921-1930	2
118	P463	1962	1961-1970	1
119	E186	2012	2011-2020	2
120	N973	1756	1751-1760	1
121	S516	1955	1951-1960	1
122	S123	1970	1961-1970	1
123	L444	1945	1941-1950	9
124	Q997	1704	1701-1710	1
125	S392	1812	1811-1820	2
126	M424	1823	1821-1830	2
127	L839	1879	1871-1880	1
128	M664	1824	1821-1830	1
129	P224	1732	1731-1740	1
130	L992	1878	1871-1880	2
131	P672	1949	1941-1950	2
132	P867	1926	1921-1930	3
133	P758	1920	1911-1920	2
134	R744	1921	1921-1930	1
135	L262	1921	1921-1930	1
136	P576	1962	1961-1970	1
137	P468	1953	1951-1960	6
138	S003	1968	1961-1970	1
139	E283	2008	2001-2010	1
140	P492	1903	1901-1910	4
141	R678	1791	1791-1800	6
142	R865	1948	1941-1950	1
143	Q499	1743	1741-1750	1
144	L794	1957	1951-1960	4
145	M338	1842	1841-1850	2
146	K689	1923	1921-1930	1
147	P292	1967	1961-1970	1
148	M738	1824	1821-1830	2
149	P596	1964	1961-1970	1
150	P367	1939	1931-1940	2
151	R633	1843	1841-1850	1
152	K883	1948	1941-1950	1
153	N324	1787	1781-1790	3
154	P348	1935	1931-1940	1
155	P884	1924	1921-1930	1
156	P454	1967	1961-1970	4
157	P496	1951	1951-1960	1
158	P633	1964	1961-1970	2
159	N875	1770	1761-1770	1
160	R486	1839	1831-1840	1
161	S248	1984	1981-1990	1
162	R314	1682	1681-1690	1
163	K557	1944	1941-1950	2
164	L629	1932	1931-1940	13
165	K974	1959	1951-1960	2
166	R621	1790	1781-1790	2
167	L679	1936	1931-1940	2
168	P737	1960	1951-1960	6
169	N693	1751	1751-1760	1
170	S223	1953	1951-1960	1
171	P725	1963	1961-1970	1
172	N922	1747	1741-1750	1
173	M764	1847	1841-1850	1
174	N832	1729	1721-1730	1
175	P759	1920	1911-1920	6
176	E018	1976	1971-1980	1
177	L948	1865	1861-1870	1
178	L485	1884	1881-1890	2
179	S319	1844	1841-1850	1
180	S191	1989	1981-1990	7
181	N876	1770	1761-1770	1
182	P697	1952	1951-1960	1
183	L753	1955	1951-1960	1
184	R846	1963	1961-1970	1
185	M875	1859	1851-1860	3
186	S312	1995	1991-2000	1
187	K692	1923	1921-1930	2
188	S297	1740	1731-1740	1
189	R587	1934	1931-1940	1
190	R451	1987	1981-1990	1
191	S344	1859	1851-1860	1
192	M472	1807	1801-1810	2
193	S689	1985	1981-1990	1
194	S706	1961	1961-1970	16
195	R875	1961	1961-1970	1
196	S983	1932	1931-1940	4
197	K526	1922	1921-1930	1
198	Q895	1627	1621-1630	1
199	E270	2002	2001-2010	1
200	S669	1948	1941-1950	1
201	P495	1949	1941-1950	2
202	P832	1969	1961-1970	1
203	Q239	1968	1961-1970	1
204	P536	1951	1951-1960	1
205	P462	1966	1961-1970	1
206	E163	2012	2011-2020	3
207	M469	1807	1801-1810	2
208	P296	1968	1961-1970	5
209	K779	1931	1931-1940	1
210	R696	1951	1951-1960	2
211	R898	1903	1901-1910	1
212	E278	1961	1961-1970	1
213	R499	1852	1851-1860	1
214	R921	1929	1921-1930	1
215	R231	1980	1971-1980	1
216	N722	1755	1751-1760	1
217	E074	1887	1881-1890	1
218	L333	1923	1921-1930	1
219	P288	1916	1911-1920	1
220	L332	1923	1921-1930	3
221	M226	1879	1871-1880	1
222	Q488	1778	1771-1780	2
223	N676	1757	1751-1760	1
224	L668	1929	1921-1930	3
225	K265	1939	1931-1940	2
226	S681	1929	1921-1930	2
227	K968	1956	1951-1960	1
228	P294	1963	1961-1970	2
229	L954	1946	1941-1950	1
230	R009	1970	1961-1970	1
231	M958	1855	1851-1860	1
232	N695	1751	1751-1760	1
233	K729	1896	1891-1900	1
234	P766	1954	1951-1960	1
235	R036	2001	2001-2010	1
236	M939	1852	1851-1860	3
237	M227	1876	1871-1880	1
238	S002	1951	1951-1960	1
239	M894	1829	1821-1830	1
240	P523	1951	1951-1960	1
241	R527	1982	1981-1990	1
242	P464	1893	1891-1900	1
243	P955	1923	1921-1930	15
244	P943	1801	1801-1810	1
245	M977	1848	1841-1850	3
246	Z100	1899	1891-1900	1
247	P863	1934	1931-1940	1
248	K898	1938	1931-1940	6
249	E170	2012	2011-2020	1
250	N689	1751	1751-1760	1
251	P739	1960	1951-1960	5
252	L797	1949	1941-1950	3
253	L575	1914	1911-1920	1
254	N457	1771	1771-1780	2
255	P469	1963	1961-1970	1
256	K983	1916	1911-1920	1
257	L768	1938	1931-1940	1
258	R241	2009	2001-2010	1
259	Q756	1707	1701-1710	1
260	N549	1773	1771-1780	2
261	P494	1950	1941-1950	1
262	S414	1996	1991-2000	1
263	P473	1951	1951-1960	3
264	P779	1962	1961-1970	3
265	L682	1936	1931-1940	8
266	P442	1964	1961-1970	2
267	M868	1848	1841-1850	3
268	P242	1731	1731-1740	1
269	R837	1864	1861-1870	1
270	L748	1955	1951-1960	1
271	P369	1939	1931-1940	3
272	R514	1929	1921-1930	26
273	N696	1755	1751-1760	2
274	L777	1952	1951-1960	2
275	S619	1969	1961-1970	5
276	S247	1975	1971-1980	2
277	M683	1791	1791-1800	2
278	P753	1958	1951-1960	7
279	P865	1918	1911-1920	1
280	E083	1988	1981-1990	2
281	S406	1845	1841-1850	1
282	K782	1931	1931-1940	3
283	Q277	1777	1771-1780	1
284	P768	1942	1941-1950	1
285	L769	1962	1961-1970	1
286	K967	1956	1951-1960	6
287	K372	1940	1931-1940	1
288	S251	1962	1961-1970	7
289	M225	1859	1851-1860	2
290	P847	1884	1881-1890	3
291	S328	1996	1991-2000	1
292	P666	1944	1941-1950	1
293	S390	1943	1941-1950	1
294	R215	1999	1991-2000	1
295	P969	1953	1951-1960	1
296	S397	1843	1841-1850	1
297	M895	1829	1821-1830	1
298	R644	1881	1881-1890	1
299	K893	1936	1931-1940	1
300	E250	2013	2011-2020	1
301	M423	1823	1821-1830	3
302	N759	1745	1741-1750	2
303	P472	1965	1961-1970	1
304	K454	1907	1901-1910	2
305	R044	1997	1991-2000	1
306	E192	1973	1971-1980	1
307	R714	1843	1841-1850	1
308	L499	1901	1901-1910	2
309	L246	1946	1941-1950	2
310	R020	1972	1971-1980	2
311	M999	1796	1791-1800	1
312	S246	1993	1991-2000	1
313	E252	2012	2011-2020	1
314	P374	1964	1961-1970	1
315	K895	1941	1941-1950	1
316	L583	1886	1881-1890	1
317	P742	1938	1931-1940	1
318	R782	1843	1841-1850	1
319	L588	1893	1891-1900	1
320	R240	1983	1981-1990	2
321	S543	1966	1961-1970	11
322	P879	1895	1891-1900	3
323	P632	1962	1961-1970	4
324	R727	1987	1981-1990	4
325	R608	1902	1901-1910	1
326	M348	1837	1831-1840	1
327	R869	1980	1971-1980	2
328	P948	1965	1961-1970	1
329	S597	1991	1991-2000	6
330	P423	1941	1941-1950	1
331	S385	1937	1931-1940	2
332	P358	1961	1961-1970	2
333	Q247	1929	1921-1930	1
334	E124	1897	1891-1900	1
335	M286	1851	1851-1860	4
336	L975	1824	1821-1830	3
337	M682	1814	1811-1820	1
338	E166	1955	1951-1960	1
339	R062	1996	1991-2000	3
340	K936	1901	1901-1910	1
341	K699	1928	1921-1930	1
342	N275	1782	1781-1790	1
343	P655	1943	1941-1950	2
344	N628	1760	1751-1760	1
345	Q467	1744	1741-1750	2
346	M396	1823	1821-1830	1
347	M594	1874	1871-1880	2
348	M328	1846	1841-1850	2
349	R251	1771	1771-1780	18
350	P368	1939	1931-1940	4
351	M237	1873	1871-1880	1
352	P345	1935	1931-1940	1
353	P557	1872	1871-1880	1
354	K277	1928	1921-1930	1
355	P329	1949	1941-1950	1
356	R779	1858	1851-1860	1
357	P266	1911	1911-1920	3
358	L335	1933	1931-1940	1
359	P763	1966	1961-1970	2
360	K766	1926	1921-1930	1
361	R124	2008	2001-2010	1
362	L445	1945	1941-1950	7
363	S128	1981	1981-1990	4
364	L796	1949	1941-1950	6
365	N884	1734	1731-1740	2
366	P859	1961	1961-1970	2
367	K799	1848	1841-1850	3
368	S680	1928	1921-1930	1
369	P323	1957	1951-1960	3
370	S302	1987	1981-1990	1
371	M439	1824	1821-1830	4
372	M289	1874	1871-1880	2
373	P547	1959	1951-1960	4
374	N655	1761	1761-1770	1
375	N447	1776	1771-1780	1
376	N687	1751	1751-1760	1
377	P728	1960	1951-1960	4
378	P625	1948	1941-1950	3
379	N883	1734	1731-1740	2
380	R054	2006	2001-2010	2
381	L885	1832	1831-1840	1
382	M869	1848	1841-1850	3
383	S256	1990	1981-1990	1
384	L458	1882	1881-1890	1
385	R491	1844	1841-1850	3
386	K777	1931	1931-1940	3
387	P976	1957	1951-1960	1
388	P636	1932	1931-1940	1
389	P328	1942	1941-1950	2
390	P488	1907	1901-1910	2
391	R298	2008	2001-2010	1
392	L489	1885	1881-1890	1
393	E052	1914	1911-1920	1
394	N559	1857	1851-1860	4
395	P458	1944	1941-1950	1
396	P944	1956	1951-1960	2
397	R522	1960	1951-1960	1
398	P357	1961	1961-1970	1
399	S517	1966	1961-1970	2
400	R180	1975	1971-1980	2
401	R489	1842	1841-1850	1
402	N885	1734	1731-1740	2
403	P277	1933	1931-1940	1
404	P585	1957	1951-1960	1
405	S135	1850	1841-1850	1
406	M874	1859	1851-1860	3
407	R675	1992	1991-2000	2
408	R479	1832	1831-1840	1
409	P433	1960	1951-1960	2
410	P339	1968	1961-1970	1
411	P225	1746	1741-1750	1
412	S602	1948	1941-1950	1
413	P733	1960	1951-1960	2
414	R239	1983	1981-1990	1
415	P849	1846	1841-1850	1
416	P745	1959	1951-1960	1
417	M293	1854	1851-1860	2
418	L853	1892	1891-1900	2
419	N723	1755	1751-1760	3
420	L348	1889	1881-1890	1
421	E179	2012	2011-2020	1
422	P466	1934	1931-1940	4
423	M967	1864	1861-1870	3
424	L976	1824	1821-1830	3
425	R177	1978	1971-1980	2
426	S307	1995	1991-2000	1
427	S231	1974	1971-1980	2
428	R449	1950	1941-1950	1
429	P963	1934	1931-1940	1
430	P482	1911	1911-1920	1
431	R872	1967	1961-1970	1
432	R022	1991	1991-2000	1
433	M549	1832	1831-1840	2
434	S375	1870	1861-1870	1
435	P346	1935	1931-1940	2
436	P657	1946	1941-1950	4
437	L459	1883	1881-1890	1
438	M432	1817	1811-1820	1
439	R005	1970	1961-1970	2
440	M889	1867	1861-1870	1
441	M329	1846	1841-1850	1
442	S027	1831	1831-1840	1
443	K487	1903	1901-1910	1
444	N688	1751	1751-1760	1
445	P877	1928	1921-1930	2
446	L678	1935	1931-1940	1
447	R750	1972	1971-1980	1
448	K973	1959	1951-1960	1
449	L786	1943	1941-1950	1
450	P342	1963	1961-1970	1
451	P332	1949	1941-1950	1
452	M374	1830	1821-1830	1
453	N928	1750	1741-1750	1
454	S252	1845	1841-1850	1
455	L742	1902	1901-1910	2
456	L744	1930	1921-1930	1
457	R142	1997	1991-2000	1
458	R002	1997	1991-2000	1
459	R404	1697	1691-1700	1
460	M866	1842	1841-1850	2
461	R160	1925	1921-1930	1
462	N639	1763	1761-1770	1
463	L889	1869	1861-1870	1
464	R210	2006	2001-2010	4
465	K269	1932	1931-1940	1
466	P327	1942	1941-1950	4
467	N262	1792	1791-1800	3
468	L755	1927	1921-1930	2
469	K972	1959	1951-1960	2
470	S656	1815	1811-1820	4
471	N295	1788	1781-1790	1
472	N977	1756	1751-1760	2
473	N558	1857	1851-1860	6
474	M275	1864	1861-1870	3
475	P889	1922	1921-1930	2
476	L372	1902	1901-1910	2
477	E045	2000	1991-2000	1
478	P326	1967	1961-1970	2
479	P869	1899	1891-1900	3
480	S509	1966	1961-1970	1
481	R734	1921	1921-1930	1
482	P477	1964	1961-1970	3
483	S186	1965	1961-1970	1
484	L775	1942	1941-1950	1
485	Q438	1691	1691-1700	1
486	R356	1896	1891-1900	1
487	S524	1974	1971-1980	2
488	L365	1900	1891-1900	1
489	P474	1924	1921-1930	1
490	P275	1963	1961-1970	3
491	P452	1916	1911-1920	1
492	L832	1859	1851-1860	1
493	M754	1843	1841-1850	1
494	R728	1856	1851-1860	1
495	P762	1966	1961-1970	1
496	L784	1908	1901-1910	1
497	N456	1771	1771-1780	1
498	M487	1804	1801-1810	11
499	L578	1926	1921-1930	1
500	N234	1793	1791-1800	2
501	P793	1900	1891-1900	1
502	P687	1954	1951-1960	1
503	P772	1959	1951-1960	1
504	L378	1890	1881-1890	2
505	Q998	1704	1701-1710	1
506	L633	1942	1941-1950	1
507	P543	1931	1931-1940	1
508	L494	1889	1881-1890	2
509	E221	1745	1741-1750	1
510	R172	1989	1981-1990	1
511	P394	1963	1961-1970	2
512	Q223	1929	1921-1930	1
513	K635	1889	1881-1890	1
514	L635	1938	1931-1940	1
515	L466	1885	1881-1890	1
516	P885	1956	1951-1960	1
517	L632	1932	1931-1940	3
518	K982	1939	1931-1940	3
519	N363	1784	1781-1790	1
520	M532	1827	1821-1830	1
521	L842	1874	1871-1880	1
522	R870	1985	1981-1990	1
523	L243	1929	1921-1930	1
524	M244	1872	1871-1880	1
525	N879	1733	1731-1740	1
526	P559	1962	1961-1970	2
527	P843	1844	1841-1850	3
528	P795	1928	1921-1930	1
529	S324	1960	1951-1960	1
530	R735	1923	1921-1930	1
531	P489	1950	1941-1950	2
532	K555	1938	1931-1940	5
533	S685	1972	1971-1980	1
534	R437	1964	1961-1970	1
535	P424	1936	1931-1940	1
536	R181	1991	1991-2000	2
537	E084	2011	2011-2020	1
538	E121	1988	1981-1990	1
539	E064	2006	2001-2010	5
540	M339	1840	1831-1840	2
541	P478	1964	1961-1970	6
542	S662	1851	1851-1860	1
543	R679	1971	1971-1980	2
544	S999	1972	1971-1980	2
545	P654	1961	1961-1970	2
546	K525	1922	1921-1930	1
547	L527	1899	1891-1900	1
548	R627	1933	1931-1940	1
549	P336	1968	1961-1970	1
550	R496	1849	1841-1850	1
551	K586	1957	1951-1960	1
552	N697	1755	1751-1760	1
553	P539	1964	1961-1970	1
554	L542	1871	1871-1880	2
555	R755	1727	1721-1730	1
556	L446	1945	1941-1950	4
557	L453	1951	1951-1960	1
558	N458	1771	1771-1780	1
559	L247	1946	1941-1950	1
560	S529	1955	1951-1960	2
561	R448	1994	1991-2000	1
562	E183	2009	2001-2010	1
563	S997	1963	1961-1970	3
564	L382	1890	1881-1890	2
565	K882	1888	1881-1890	2
566	M382	1828	1821-1830	2
567	K726	1932	1931-1940	1
568	K489	1902	1901-1910	1
569	E050	1993	1991-2000	1
570	E041	1986	1981-1990	1
571	P852	1846	1841-1850	2
572	Q447	1741	1741-1750	1
573	P684	1958	1951-1960	1
574	K929	1939	1931-1940	1
575	P626	1948	1941-1950	2
576	K986	1859	1851-1860	2
577	E005	1981	1981-1990	1
578	R064	1981	1981-1990	1
579	M486	1804	1801-1810	1
580	M395	1823	1821-1830	2
581	N232	1838	1831-1840	2
582	R746	1963	1961-1970	1
583	Q980	1965	1961-1970	2
584	K458	1908	1901-1910	1
585	P667	1954	1951-1960	1
586	P276	1961	1961-1970	1
587	P593	1951	1951-1960	2
588	M743	1863	1861-1870	1
589	L795	1949	1941-1950	5
590	Q357	1707	1701-1710	1
591	R090	1974	1971-1980	1
592	M985	1845	1841-1850	1
593	L974	1816	1811-1820	1
594	Q459	1735	1731-1740	1
595	E112	2008	2001-2010	1
596	R096	2003	2001-2010	1
597	P582	1913	1911-1920	1
598	R000	1989	1981-1990	1
599	R680	1799	1791-1800	1
600	R698	1950	1941-1950	3
601	R312	1682	1681-1690	1
602	E187	1982	1981-1990	1
603	R117	1989	1981-1990	1
604	L563	1915	1911-1920	1
605	K578	1946	1941-1950	2
606	S735	1965	1961-1970	1
607	L465	1885	1881-1890	1
608	S315	1955	1951-1960	1
609	P427	1960	1951-1960	1
610	P664	1945	1941-1950	2
611	P483	1875	1871-1880	2
612	S021	1903	1901-1910	1
613	L675	1929	1921-1930	1
614	P578	1947	1941-1950	4
615	P286	1967	1961-1970	9
616	S677	1926	1921-1930	1
617	P443	1941	1941-1950	3
618	M488	1804	1801-1810	8
619	P935	1911	1911-1920	3
620	K889	1930	1921-1930	1
621	R537	1957	1951-1960	1
622	R572	1974	1971-1980	1
623	S188	1985	1981-1990	2
624	M593	1879	1871-1880	1
625	R753	1727	1721-1730	2
626	P798	1954	1951-1960	8
627	P738	1960	1951-1960	7
628	R230	1983	1981-1990	6
629	N459	1776	1771-1780	1
630	K438	1920	1911-1920	1
631	E040	1979	1971-1980	1
632	L543	1871	1871-1880	1
633	L225	1924	1921-1930	4
634	K694	1925	1921-1930	1
635	N255	1828	1821-1830	1
636	R942	1928	1921-1930	2
637	R827	1988	1981-1990	1
638	E125	1876	1871-1880	1
639	K957	1900	1891-1900	1
640	L373	1964	1961-1970	1
641	R130	2004	2001-2010	1
642	S640	1964	1961-1970	1
643	R016	1962	1961-1970	2
644	S076	1982	1981-1990	1
645	P298	1966	1961-1970	1
646	L266	1905	1901-1910	1
647	E162	2008	2001-2010	1
648	S981	1888	1881-1890	1
649	P289	1967	1961-1970	1
650	R740	1920	1911-1920	1
651	K342	1947	1941-1950	1
652	S317	1987	1981-1990	1
653	M422	1823	1821-1830	1
654	M872	1859	1851-1860	1
655	N329	1788	1781-1790	1
656	L528	1899	1891-1900	2
657	L833	1853	1851-1860	2
658	P588	1936	1931-1940	1
659	P679	1961	1961-1970	1
660	Q458	1734	1731-1740	2
661	M687	1830	1821-1830	1
662	P892	1892	1891-1900	1
663	R453	1959	1951-1960	1
664	R006	1970	1961-1970	2
665	N992	1774	1771-1780	2
666	K468	1923	1921-1930	1
667	P866	1963	1961-1970	2
668	K442	1921	1921-1930	1
669	L593	1891	1891-1900	1
670	M888	1867	1861-1870	1
671	L496	1883	1881-1890	1
672	P732	1960	1951-1960	2
673	K363	1922	1921-1930	1
674	N732	1721	1721-1730	1
675	L639	1936	1931-1940	1
676	P868	1962	1961-1970	1
677	R786	1857	1851-1860	1
678	K847	1863	1861-1870	1
679	L623	1920	1911-1920	1
680	R619	1970	1961-1970	3
681	P784	1954	1951-1960	1
682	R431	1840	1831-1840	2
683	S692	1745	1741-1750	1
684	R273	1859	1851-1860	1
685	K573	1951	1951-1960	1
686	P896	1956	1951-1960	2
687	M343	1840	1831-1840	1
688	K995	1948	1941-1950	1
689	P694	1958	1951-1960	2
690	P344	1963	1961-1970	1
691	P729	1960	1951-1960	3
692	E006	1981	1981-1990	2
693	L738	1943	1941-1950	4
694	L793	1957	1951-1960	1
695	M264	1863	1861-1870	1
696	M867	1842	1841-1850	4
697	K722	1928	1921-1930	2
698	R043	2006	2001-2010	2
699	K878	1893	1891-1900	3
700	R098	1975	1971-1980	2
701	P623	1952	1951-1960	1
702	P579	1945	1941-1950	3
703	P828	1967	1961-1970	1
704	P653	1961	1961-1970	5
705	S528	1967	1961-1970	2
706	S289	1978	1971-1980	2
707	M398	1823	1821-1830	2
708	M864	1840	1831-1840	2
709	P399	1959	1951-1960	2
710	L859	1848	1841-1850	1
711	P365	1939	1931-1940	1
712	L544	1867	1861-1870	1
713	R483	1836	1831-1840	2
714	P752	1958	1951-1960	5
715	N993	1774	1771-1780	1
716	K697	1927	1921-1930	1
717	E165	1955	1951-1960	4
718	N845	1748	1741-1750	1
719	S631	1953	1951-1960	1
720	P337	1968	1961-1970	4
721	M335	1840	1831-1840	6
722	N325	1787	1781-1790	6
723	R715	1843	1841-1850	2
724	L254	1910	1901-1910	1
725	S976	1950	1941-1950	1
726	S189	1986	1981-1990	2
727	K899	1939	1931-1940	1
728	L534	1883	1881-1890	1
729	K634	1889	1881-1890	1
730	P754	1950	1941-1950	1
731	S267	1950	1941-1950	1
732	P696	1952	1951-1960	2
733	P735	1960	1951-1960	3
734	P624	1948	1941-1950	1
735	P734	1960	1951-1960	2
736	Q237	1913	1911-1920	1
737	N699	1755	1751-1760	1
738	N978	1756	1751-1760	1
739	Q985	1663	1661-1670	1
740	N954	1751	1751-1760	1
741	P499	1954	1951-1960	1
742	Q469	1776	1771-1780	1
743	P436	1966	1961-1970	2
744	L946	1825	1821-1830	1
745	R804	2008	2001-2010	5
746	M276	1864	1861-1870	4
747	R622	1927	1921-1930	2
748	S542	1844	1841-1850	1
749	S679	1927	1921-1930	1
750	N887	1734	1731-1740	4
751	P376	1964	1961-1970	1
752	P965	1921	1921-1930	1
753	P782	1869	1861-1870	2
754	K365	1928	1921-1930	1
755	R001	1993	1991-2000	1
756	R091	2006	2001-2010	1
757	L856	1890	1881-1890	1
758	N886	1734	1731-1740	2
759	K979	1939	1931-1940	1
760	R816	1953	1951-1960	1
761	S079	1922	1921-1930	1
762	S134	1850	1841-1850	2
763	R132	2002	2001-2010	1
764	R781	1843	1841-1850	1
765	M695	1842	1841-1850	1
766	L789	1949	1941-1950	13
767	R159	1978	1971-1980	1
768	S129	1989	1981-1990	2
769	M865	1840	1831-1840	6
770	R629	1793	1791-1800	4
771	S599	1973	1971-1980	1
772	L545	1868	1861-1870	1
773	L787	1949	1941-1950	1
774	P475	1745	1741-1750	1
775	M285	1851	1851-1860	9
776	L275	1948	1941-1950	2
777	P688	1954	1951-1960	1
778	P895	1956	1951-1960	2
779	M333	1846	1841-1850	1
780	N763	1759	1751-1760	1
