# Supplementary material for: Frequency patterns of semantic change: corpus-based evidence of a near-critical dynamics in language change
Source: R Soc Open Sci. 2017 Nov 8;4(11):170830. doi: 10.1098/rsos.170830 (PMC5717648; doi:10.1098/rsos.170830)
Supplement: full_data.zip [file rsos170830supp2.gz › a_titre_de.csv]

	Decade	Occurrences	Nombre de mots	Frequence	Average frequency	Normalized average frequency
0	1321-1330	0	247971	0.0	0.0	0.0
1	1331-1340	0	187017	0.0	0.0	0.0
2	1341-1350	0	589308	0.0	0.0	0.0
3	1351-1360	0	318194	0.0	0.0	0.0
4	1361-1370	0	662712	0.0	0.0	0.0
5	1371-1380	0	971929	0.0	0.0	0.0
6	1381-1390	0	241822	0.0	0.0	0.0
7	1391-1400	0	1263737	0.0	0.0	0.0
8	1401-1410	0	765291	0.0	0.0	0.0
9	1411-1420	0	324443	0.0	0.0	0.0
10	1421-1430	0	298510	0.0	0.0	0.0
11	1431-1440	0	213190	0.0	0.0	0.0
12	1441-1450	0	386463	0.0	0.0	0.0
13	1451-1460	0	694796	0.0	0.0	0.0
14	1461-1470	0	537606	0.0	0.0	0.0
15	1471-1480	0	183566	0.0	0.0	0.0
16	1481-1490	0	457731	0.0	0.0	0.0
17	1491-1500	0	626697	0.0	0.0	0.0
18	1501-1510	0	162065	0.0	0.0	0.0
19	1511-1520	0	216624	0.0	0.0	0.0
20	1521-1530	0	252956	0.0	0.0	0.0
21	1531-1540	0	194542	0.0	0.0	0.0
22	1541-1550	0	957168	0.0	0.0	0.0
23	1551-1560	0	1949051	0.0	0.0	0.0
24	1561-1570	0	480126	0.0	0.0	0.0
25	1571-1580	0	945849	0.0	0.0	0.0
26	1581-1590	0	842175	0.0	0.0	0.0
27	1591-1600	0	676127	0.0	0.0	0.0
28	1601-1610	0	2099839	0.0	0.0	0.0
29	1611-1620	0	794187	0.0	0.0	0.0
30	1621-1630	1	2095458	0.04772226405874038	0.009544452811748077	0.00040778910349650226
31	1631-1640	0	2094158	0.0	0.009544452811748077	0.00040778910349650226
32	1641-1650	0	1247594	0.0	0.009544452811748077	0.00040778910349650226
33	1651-1660	0	2303221	0.0	0.009544452811748077	0.00040778910349650226
34	1661-1670	1	2481229	0.04030260810267815	0.017604974432283704	0.0007521768803742403
35	1671-1680	0	2015147	0.0	0.00806052162053563	0.0003443877768777382
36	1681-1690	3	1684489	0.17809555301340643	0.04367963222321691	0.0018662230739344243
37	1691-1700	2	1871214	0.10688248377791103	0.06505612897879912	0.0027795391769932657
38	1701-1710	4	809750	0.4939796233405372	0.16385205364690655	0.007000619457250498
39	1711-1720	3	1714151	0.1750137531641028	0.1907942826591915	0.008151732845499823
40	1721-1730	8	1125965	0.7105016585773092	0.3328946143746533	0.014223004611386494
41	1731-1740	24	2909061	0.8250084821184568	0.46227720019566343	0.019750907543136208
42	1741-1750	14	2136771	0.6551942159454616	0.5719395466291735	0.024436258376910568
43	1751-1760	28	2483475	1.127452460765661	0.6986341141141983	0.029849315061417653
44	1761-1770	5	3287236	0.1521034692976105	0.6940520573408999	0.029653545554185822
45	1771-1780	35	3011727	1.162123924246786	0.7843765104747952	0.03351268012101458
46	1781-1790	27	2767020	0.9757789968991912	0.8145306134309422	0.03480102161672536
47	1791-1800	20	2497443	0.8008190777527255	0.8436555857923949	0.036045393253621945
48	1801-1810	25	1436685	1.7401170054674475	0.9661884947327521	0.04128064204903772
49	1811-1820	9	1624933	0.5538689902906766	1.0465415989313653	0.04471374827006499
50	1821-1830	33	3062877	1.0774183880057866	1.0296004916831654	0.04398993527908051
51	1831-1840	44	7375086	0.5966032124913526	0.9537653348015978	0.040749859472934094
52	1841-1850	62	11919516	0.5201553485896575	0.8976325889689841	0.038351574044595736
53	1851-1860	63	5771056	1.091654629585989	0.7679401137926926	0.03281043101361081
54	1861-1870	24	6858196	0.34994625408780966	0.7271555665521191	0.03106790116053502
55	1871-1880	23	5715634	0.402405052527856	0.5921528994565329	0.02529987886838406
56	1881-1890	31	7679389	0.40367794885765	0.5535678467297924	0.023651322961602748
57	1891-1900	31	4613910	0.6718813327524811	0.5839130435623572	0.024947828990376345
58	1901-1910	31	4804354	0.6452480395907546	0.49463172556331025	0.021133262629798432
59	1911-1920	30	5036866	0.5956084597049037	0.5437641666867291	0.023232458310629096
60	1921-1930	115	11280218	1.0194838433087021	0.6671799248428983	0.02850542705682041
61	1931-1940	107	10897083	0.9819141507869582	0.78282716522876	0.03344648396274875
62	1941-1950	145	12300750	1.1787899111842775	0.8842088809151193	0.03777804280285221
63	1951-1960	169	9976887	1.693915146077128	1.093942302212394	0.046738955023906556
64	1961-1970	182	13891857	1.310120022110795	1.236844614693572	0.05284449161606702
65	1971-1980	39	10280590	0.3793556595487224	1.1088189779415762	0.04737456466840542
66	1981-1990	64	15628128	0.40951801776898683	0.9943397513379819	0.042483411439779156
67	1991-2000	35	10606407	0.3299892225519914	0.8245796136115249	0.03523036763115921
68	2001-2010	34	11205157	0.30343171452216156	0.5464829273005314	0.023348618029283622
69	2011-2020	10	2099905	0.47621201911515043	0.37970132670140255	0.016222832955013446
