# Supplementary material for: Frequency patterns of semantic change: corpus-based evidence of a near-critical dynamics in language change
Source: R Soc Open Sci. 2017 Nov 8;4(11):170830. doi: 10.1098/rsos.170830 (PMC5717648; doi:10.1098/rsos.170830)
Supplement: full_data.zip [file rsos170830supp2.gz › a_tous_egards_complet.csv]

	Cote	Date	Decade	Occurrences
0	R489	1842	1841-1850	2
1	Q557	1740	1731-1740	8
2	N885	1734	1731-1740	2
3	S663	1835	1831-1840	1
4	K446	1922	1921-1930	1
5	P527	1955	1951-1960	1
6	P353	1936	1931-1940	1
7	R680	1799	1791-1800	3
8	E007	1948	1941-1950	1
9	L977	1839	1831-1840	1
10	S984	1936	1931-1940	1
11	M874	1859	1851-1860	1
12	L638	1931	1931-1940	1
13	S517	1966	1961-1970	2
14	R243	2006	2001-2010	1
15	L282	1939	1931-1940	1
16	K377	1927	1921-1930	1
17	N254	1828	1821-1830	3
18	R476	1829	1821-1830	1
19	R921	1929	1921-1930	6
20	P343	1963	1961-1970	1
21	R292	1761	1761-1770	3
22	N572	1761	1761-1770	1
23	S670	1976	1971-1980	1
24	S360	1778	1771-1780	9
25	L332	1923	1921-1930	1
26	N734	1741	1741-1750	1
27	N676	1757	1751-1760	1
28	L699	1948	1941-1950	1
29	R836	1877	1871-1880	1
30	K968	1956	1951-1960	2
31	L286	1946	1941-1950	1
32	P874	1957	1951-1960	1
33	R009	1970	1961-1970	20
34	R264	1847	1841-1850	1
35	N374	1780	1771-1780	2
36	M993	1822	1821-1830	1
37	Q939	1684	1681-1690	1
38	M958	1855	1851-1860	2
39	N826	1755	1751-1760	4
40	P773	1942	1941-1950	1
41	R008	1970	1961-1970	18
42	S187	1984	1981-1990	1
43	M939	1852	1851-1860	1
44	M474	1809	1801-1810	1
45	P467	1922	1921-1930	1
46	N453	1776	1771-1780	1
47	P738	1960	1951-1960	1
48	R544	1981	1981-1990	1
49	Q252	1771	1771-1780	7
50	Q526	1710	1701-1710	1
51	R783	1844	1841-1850	1
52	N677	1747	1741-1750	1
53	K989	1859	1851-1860	1
54	K757	1866	1861-1870	2
55	E071	1976	1971-1980	1
56	P234	1781	1781-1790	1
57	M777	1866	1861-1870	1
58	R498	1851	1851-1860	1
59	Z120	1889	1881-1890	1
60	E055	2009	2001-2010	1
61	P955	1923	1921-1930	1
62	Q555	1771	1771-1780	1
63	S190	1987	1981-1990	2
64	L225	1924	1921-1930	2
65	K694	1925	1921-1930	3
66	M432	1817	1811-1820	1
67	N493	1775	1771-1780	1
68	S672	1925	1921-1930	1
69	R942	1928	1921-1930	1
70	M287	1851	1851-1860	2
71	K898	1938	1931-1940	1
72	K969	1956	1951-1960	2
73	M885	1837	1831-1840	1
74	R005	1970	1961-1970	4
75	N569	1761	1761-1770	3
76	N529	1738	1731-1740	1
77	Q453	1767	1761-1770	1
78	N433	1778	1771-1780	1
79	K695	1925	1921-1930	3
80	R178	1996	1991-2000	1
81	P469	1963	1961-1970	1
82	E042	1999	1991-2000	1
83	E162	2008	2001-2010	1
84	R443	1935	1931-1940	1
85	L994	1828	1821-1830	1
86	P677	1959	1951-1960	1
87	P693	1959	1951-1960	1
88	L824	1950	1941-1950	1
89	N935	1763	1761-1770	2
90	Q455	1784	1781-1790	1
91	R638	1879	1871-1880	1
92	M858	1795	1791-1800	1
93	M546	1808	1801-1810	2
94	Z103	1880	1871-1880	1
95	N938	1782	1781-1790	3
96	L973	1816	1811-1820	1
97	K973	1959	1951-1960	1
98	E217	1716	1711-1720	1
99	M868	1848	1841-1850	1
100	P342	1963	1961-1970	1
101	N266	1836	1831-1840	1
102	S252	1845	1841-1850	3
103	R837	1864	1861-1870	1
104	N497	1758	1751-1760	2
105	P369	1939	1931-1940	1
106	R514	1929	1921-1930	8
107	M473	1809	1801-1810	3
108	S619	1969	1961-1970	2
109	M462	1814	1811-1820	2
110	M866	1842	1841-1850	1
111	N639	1763	1761-1770	4
112	Q278	1783	1781-1790	1
113	R210	2006	2001-2010	7
114	N567	1761	1761-1770	1
115	M568	1791	1791-1800	1
116	S406	1845	1841-1850	3
117	N386	1776	1771-1780	2
118	R006	1970	1961-1970	7
119	N635	1762	1761-1770	1
120	S346	1939	1931-1940	1
121	Q487	1782	1781-1790	1
122	K972	1959	1951-1960	1
123	N755	1758	1751-1760	1
124	N565	1761	1761-1770	1
125	K967	1956	1951-1960	2
126	R497	1850	1841-1850	2
127	R013	1945	1941-1950	2
128	M622	1789	1781-1790	2
129	S975	1950	1941-1950	1
130	E225	1703	1701-1710	1
131	R607	1938	1931-1940	1
132	P326	1967	1961-1970	1
133	L496	1883	1881-1890	1
134	N429	1778	1771-1780	1
135	N995	1739	1731-1740	1
136	S336	1847	1841-1850	1
137	N622	1761	1761-1770	2
138	K887	1905	1901-1910	1
139	M225	1859	1851-1860	1
140	Q942	1684	1681-1690	2
141	E178	2011	2011-2020	1
142	L443	1859	1851-1860	1
143	R216	2004	2001-2010	1
144	R215	1999	1991-2000	1
145	L352	1907	1901-1910	1
146	S397	1843	1841-1850	1
147	Q489	1738	1731-1740	1
148	N667	1755	1751-1760	1
149	M545	1808	1801-1810	1
150	R619	1970	1961-1970	1
151	R455	1986	1981-1990	1
152	R644	1881	1881-1890	1
153	S334	1840	1831-1840	1
154	M957	1855	1851-1860	1
155	Q554	1736	1731-1740	3
156	Q446	1730	1721-1730	1
157	M565	1797	1791-1800	2
158	S692	1745	1741-1750	1
159	S524	1974	1971-1980	1
160	L228	1943	1941-1950	1
161	N828	1755	1751-1760	2
162	S354	1857	1851-1860	2
163	M782	1821	1821-1830	2
164	P762	1966	1961-1970	1
165	S333	1837	1831-1840	1
166	L226	1924	1921-1930	1
167	N994	1739	1731-1740	1
168	R833	1865	1861-1870	1
169	N848	1749	1741-1750	1
170	L526	1899	1891-1900	1
171	N456	1771	1771-1780	1
172	L437	1897	1891-1900	1
173	K387	1927	1921-1930	1
174	N284	1787	1781-1790	1
175	K722	1928	1921-1930	2
176	L669	1938	1931-1940	9
177	N562	1857	1851-1860	1
178	S995	1960	1951-1960	1
179	R188	1985	1981-1990	1
180	R012	1975	1971-1980	2
181	E039	2003	2001-2010	1
182	Q262	1726	1721-1730	1
183	K785	1928	1921-1930	1
184	M962	1855	1851-1860	2
185	S568	1976	1971-1980	1
186	M584	1836	1831-1840	1
187	P927	1961	1961-1970	1
188	R782	1843	1841-1850	1
189	S393	1847	1841-1850	1
190	R761	1974	1971-1980	1
191	N853	1745	1741-1750	1
192	M438	1797	1791-1800	1
193	E257	1994	1991-2000	1
194	N934	1763	1761-1770	1
195	R488	1841	1841-1850	2
196	P398	1907	1901-1910	3
197	K696	1927	1921-1930	1
198	R727	1987	1981-1990	1
199	M398	1823	1821-1830	1
200	M864	1840	1831-1840	1
201	N633	1764	1761-1770	5
202	M428	1817	1811-1820	1
203	P797	1927	1921-1930	2
204	S355	1870	1861-1870	1
205	N566	1761	1761-1770	1
206	S214	1958	1951-1960	1
207	K759	1866	1861-1870	1
208	M453	1810	1801-1810	1
209	K322	1913	1911-1920	1
210	P572	1954	1951-1960	1
211	S392	1812	1811-1820	1
212	Q553	1736	1731-1740	1
213	S450	1938	1931-1940	2
214	K966	1954	1951-1960	2
215	M664	1824	1821-1830	2
216	R483	1836	1831-1840	2
217	R778	1858	1851-1860	1
218	K697	1927	1921-1930	1
219	Q452	1764	1761-1770	1
220	P867	1926	1921-1930	1
221	M286	1851	1851-1860	2
222	L842	1874	1871-1880	1
223	N937	1782	1781-1790	3
224	N454	1771	1771-1780	1
225	K756	1866	1861-1870	1
226	E165	1955	1951-1960	1
227	M274	1856	1851-1860	1
228	Q558	1740	1731-1740	4
229	N953	1751	1751-1760	1
230	R246	1766	1761-1770	1
231	Q992	2000	1991-2000	3
232	Q255	1771	1771-1780	7
233	M554	1796	1791-1800	1
234	N936	1782	1781-1790	3
235	P843	1844	1841-1850	14
236	R007	1970	1961-1970	5
237	S713	1728	1721-1730	1
238	M335	1840	1831-1840	1
239	M434	1807	1801-1810	1
240	R826	1966	1961-1970	1
241	N449	1776	1771-1780	1
242	S189	1986	1981-1990	2
243	P426	1936	1931-1940	1
244	R433	1967	1961-1970	1
245	S335	1845	1841-1850	2
246	M338	1842	1841-1850	1
247	Q254	1771	1771-1780	2
248	N555	1763	1761-1770	3
249	K689	1923	1921-1930	1
250	S332	1835	1831-1840	1
251	M427	1817	1811-1820	1
252	S662	1851	1851-1860	1
253	R779	1858	1851-1860	1
254	P624	1948	1941-1950	1
255	N579	1768	1761-1770	1
256	M297	1854	1851-1860	2
257	N324	1787	1781-1790	1
258	P348	1935	1931-1940	1
259	N954	1751	1751-1760	5
260	E010	1829	1821-1830	1
261	Q469	1776	1771-1780	1
262	Q296	1762	1761-1770	2
263	Q484	1788	1781-1790	1
264	L946	1825	1821-1830	1
265	M347	1839	1831-1840	1
266	N498	1757	1751-1760	1
267	L796	1949	1941-1950	1
268	N884	1734	1731-1740	2
269	P859	1961	1961-1970	1
270	M822	1833	1831-1840	1
271	L686	1945	1941-1950	1
272	P336	1968	1961-1970	1
273	S680	1928	1921-1930	1
274	S226	1978	1971-1980	1
275	E214	1695	1691-1700	1
276	N998	1766	1761-1770	1
277	S585	1794	1791-1800	1
278	M676	1811	1811-1820	1
279	E215	1701	1701-1710	1
280	K974	1959	1951-1960	2
281	M873	1859	1851-1860	1
282	R621	1790	1781-1790	1
283	M523	1805	1801-1810	1
284	Q295	1762	1761-1770	1
285	N799	1755	1751-1760	1
286	L432	1956	1951-1960	1
287	N447	1776	1771-1780	1
288	M537	1798	1791-1800	1
289	E012	1891	1891-1900	1
290	N922	1747	1741-1750	1
291	N886	1734	1731-1740	1
292	R293	1761	1761-1770	1
293	M354	1831	1831-1840	1
294	S387	1995	1991-2000	1
295	N674	1755	1751-1760	1
296	Q253	1771	1771-1780	3
297	N976	1756	1751-1760	1
298	Q279	1783	1781-1790	1
299	E041	1986	1981-1990	1
300	K595	1922	1921-1930	1
301	N833	1716	1711-1720	1
302	S191	1989	1981-1990	3
303	N786	1740	1731-1740	1
304	N898	1753	1751-1760	1
305	K692	1923	1921-1930	2
306	K698	1927	1921-1930	1
307	S256	1990	1981-1990	3
308	N829	1748	1741-1750	1
309	S530	1874	1871-1880	1
310	L597	1920	1911-1920	1
311	K469	1928	1921-1930	1
312	R267	1749	1741-1750	1
313	S983	1932	1931-1940	1
314	Q322	1763	1761-1770	1
315	Q433	1710	1701-1710	4
316	M285	1851	1851-1860	1
317	R838	1845	1841-1850	3
318	R474	1827	1821-1830	1
319	K526	1922	1921-1930	1
320	P636	1932	1931-1940	1
321	R478	1831	1831-1840	2
322	P444	1945	1941-1950	1
323	L795	1949	1941-1950	1
324	R916	1956	1951-1960	1
325	P484	1957	1951-1960	3
326	M465	1803	1801-1810	1
327	Z111	1884	1881-1890	1
328	N385	1776	1771-1780	2
329	N827	1755	1751-1760	1
330	M469	1807	1801-1810	1
331	P249	1730	1721-1730	1
