# Supplementary material for: Frequency patterns of semantic change: corpus-based evidence of a near-critical dynamics in language change
Source: R Soc Open Sci. 2017 Nov 8;4(11):170830. doi: 10.1098/rsos.170830 (PMC5717648; doi:10.1098/rsos.170830)
Supplement: full_data.zip [file rsos170830supp2.gz › a_tous_egards.csv]

	Decade	Occurrences	Nombre de mots	Frequence	Average frequency	Normalized average frequency
0	1321-1330	0	247971	0.0	0.0	0.0
1	1331-1340	0	187017	0.0	0.0	0.0
2	1341-1350	0	589308	0.0	0.0	0.0
3	1351-1360	0	318194	0.0	0.0	0.0
4	1361-1370	0	662712	0.0	0.0	0.0
5	1371-1380	0	971929	0.0	0.0	0.0
6	1381-1390	0	241822	0.0	0.0	0.0
7	1391-1400	0	1263737	0.0	0.0	0.0
8	1401-1410	0	765291	0.0	0.0	0.0
9	1411-1420	0	324443	0.0	0.0	0.0
10	1421-1430	0	298510	0.0	0.0	0.0
11	1431-1440	0	213190	0.0	0.0	0.0
12	1441-1450	0	386463	0.0	0.0	0.0
13	1451-1460	0	694796	0.0	0.0	0.0
14	1461-1470	0	537606	0.0	0.0	0.0
15	1471-1480	0	183566	0.0	0.0	0.0
16	1481-1490	0	457731	0.0	0.0	0.0
17	1491-1500	0	626697	0.0	0.0	0.0
18	1501-1510	0	162065	0.0	0.0	0.0
19	1511-1520	0	216624	0.0	0.0	0.0
20	1521-1530	0	252956	0.0	0.0	0.0
21	1531-1540	0	194542	0.0	0.0	0.0
22	1541-1550	0	957168	0.0	0.0	0.0
23	1551-1560	0	1949051	0.0	0.0	0.0
24	1561-1570	0	480126	0.0	0.0	0.0
25	1571-1580	0	945849	0.0	0.0	0.0
26	1581-1590	0	842175	0.0	0.0	0.0
27	1591-1600	0	676127	0.0	0.0	0.0
28	1601-1610	0	2099839	0.0	0.0	0.0
29	1611-1620	0	794187	0.0	0.0	0.0
30	1621-1630	0	2095458	0.0	0.0	0.0
31	1631-1640	0	2094158	0.0	0.0	0.0
32	1641-1650	0	1247594	0.0	0.0	0.0
33	1651-1660	0	2303221	0.0	0.0	0.0
34	1661-1670	0	2481229	0.0	0.0	0.0
35	1671-1680	0	2015147	0.0	0.0	0.0
36	1681-1690	3	1684489	0.17809555301340643	0.03561911060268129	0.0028327483794646424
37	1691-1700	1	1871214	0.053441241888955514	0.04630735898047239	0.003682772924132082
38	1701-1710	7	809750	0.86446434084594	0.2192002271496604	0.017432751063406388
39	1711-1720	2	1714151	0.11667583544273522	0.24253539423820744	0.01928857103297189
40	1721-1730	4	1125965	0.3552508292886546	0.3135855600959384	0.024939111958579133
41	1731-1740	26	2909061	0.8937591889616615	0.4567182872855894	0.03632229907735904
42	1741-1750	8	2136771	0.3743966948259781	0.5209093778729939	0.04142734535057648
43	1751-1760	23	2483475	0.9261216642003645	0.5332408425438787	0.04240805306539082
44	1761-1770	38	3287236	1.15598636666184	0.7411029487876997	0.058939095942412194
45	1771-1780	44	3011727	1.4609557904816737	0.9622439410263034	0.07652619390184164
46	1781-1790	20	2767020	0.7227992569623639	0.928051954626444	0.07380694312814075
47	1791-1800	11	2497443	0.440450492763999	0.9412627142140482	0.07485758019290972
48	1801-1810	12	1436685	0.8352561626243749	0.9230896138988504	0.07341229367124542
49	1811-1820	8	1624933	0.49232799136949035	0.7903579388403805	0.06285629069802116
50	1821-1830	14	3062877	0.45708658885093983	0.5895840985142337	0.04688896975149611
51	1831-1840	17	7375086	0.23050578664438626	0.491125404450638	0.039058658962324966
52	1841-1850	40	11919516	0.33558409586429516	0.4701521250706973	0.03739067730387463
53	1851-1860	26	5771056	0.45052413284501136	0.39320571911482455	0.031271214939738036
54	1861-1870	8	6858196	0.11664875136260322	0.3180698711134472	0.025295744242567357
55	1871-1880	5	5715634	0.0874793592451861	0.24414842519229643	0.01941685359657071
56	1881-1890	4	7679389	0.05208747727195484	0.20846476331781014	0.016578971526019906
57	1891-1900	3	4613910	0.06502077413733688	0.15435209897241847	0.012275451319050354
58	1901-1910	5	4804354	0.1040722644501217	0.08506172529344055	0.00676486471454236
59	1911-1920	2	5036866	0.03970723064699359	0.06967342115031863	0.005541049945263526
60	1921-1930	47	11280218	0.4166586142218174	0.13550927214564487	0.010776902190368354
61	1931-1940	24	10897083	0.2202424263447383	0.16914026196020157	0.013451537527551814
62	1941-1950	14	12300750	0.11381419832124057	0.17889894679698232	0.01422763491430172
63	1951-1960	26	9976887	0.260602330165712	0.21020495994010036	0.01671736743423698
64	1961-1970	69	13891857	0.4966938545365101	0.30160228471800365	0.023986095352236135
65	1971-1980	8	10280590	0.07781654554845586	0.23383387098333136	0.01859654853487873
66	1981-1990	16	15628128	0.10237950444224671	0.21026128660283305	0.016721847031281288
67	1991-2000	8	10606407	0.07542610801188376	0.20258366854096171	0.016111254578103154
68	2001-2010	12	11205157	0.10709354630193936	0.17188191176820716	0.013669577897434119
69	2011-2020	1	2099905	0.047621201911515046	0.08206738124320814	0.006526727851708481
