# Supplementary material for: Frequency patterns of semantic change: corpus-based evidence of a near-critical dynamics in language change
Source: R Soc Open Sci. 2017 Nov 8;4(11):170830. doi: 10.1098/rsos.170830 (PMC5717648; doi:10.1098/rsos.170830)
Supplement: full_data.zip [file rsos170830supp2.gz › a_tout_a_lheure_complet.csv]

	Cote	Date	Decade	Occurrences
0	L223	1946	1941-1950	3
1	K885	1951	1951-1960	1
2	R820	1986	1981-1990	1
3	S872	1937	1931-1940	1
4	R698	1950	1941-1950	1
5	R000	1989	1981-1990	1
6	E187	1982	1981-1990	1
7	R464	1965	1961-1970	2
8	K485	1895	1891-1900	1
9	R231	1980	1971-1980	1
10	R625	1925	1921-1930	2
11	K623	1959	1951-1960	1
12	S884	1996	1991-2000	1
13	S369	1981	1981-1990	1
14	R805	1998	1991-2000	1
15	S991	1888	1881-1890	2
16	S805	1885	1881-1890	3
17	L675	1929	1921-1930	2
18	L353	1914	1911-1920	8
19	L278	1963	1961-1970	1
20	L592	1891	1891-1900	1
21	S292	1922	1921-1930	1
22	R538	1951	1951-1960	1
23	R540	1983	1981-1990	2
24	L328	1911	1911-1920	1
25	M252	1872	1871-1880	3
26	R985	1896	1891-1900	1
27	M777	1866	1861-1870	1
28	S293	1945	1941-1950	3
29	S539	1983	1981-1990	2
30	R093	1997	1991-2000	1
31	L459	1883	1881-1890	1
32	R812	1965	1961-1970	1
33	S232	1979	1971-1980	1
34	R534	1975	1971-1980	2
35	E132	2000	1991-2000	1
36	K223	1902	1901-1910	1
37	L272	1928	1921-1930	2
38	K927	1937	1931-1940	1
39	L752	1949	1941-1950	1
40	E162	2008	2001-2010	1
41	E115	1991	1991-2000	2
42	S981	1888	1881-1890	1
43	R536	1960	1951-1960	4
44	R021	1967	1961-1970	1
45	L684	1945	1941-1950	1
46	R670	1980	1971-1980	1
47	S317	1987	1981-1990	3
48	R964	1979	1971-1980	1
49	K598	1955	1951-1960	2
50	R142	1997	1991-2000	2
51	M727	1845	1841-1850	1
52	R767	1946	1941-1950	1
53	R160	1925	1921-1930	1
54	K369	1936	1931-1940	2
55	R103	1880	1871-1880	1
56	L224	1946	1941-1950	1
57	S815	1887	1881-1890	1
58	E292	1937	1931-1940	1
59	L457	1882	1881-1890	1
60	L882	1869	1861-1870	7
61	S313	1982	1981-1990	1
62	S329	1996	1991-2000	7
63	S702	1993	1991-2000	1
64	K896	1950	1941-1950	1
65	S391	1943	1941-1950	1
66	K593	1932	1931-1940	3
67	R832	1984	1981-1990	2
68	L894	1869	1861-1870	3
69	R734	1921	1921-1930	1
70	E268	1998	1991-2000	1
71	L988	1879	1871-1880	2
72	K363	1922	1921-1930	1
73	S186	1965	1961-1970	1
74	L637	1931	1931-1940	4
75	L352	1907	1901-1910	1
76	S397	1843	1841-1850	2
77	K847	1863	1861-1870	1
78	R108	1883	1881-1890	1
79	R442	1966	1961-1970	2
80	L884	1867	1861-1870	2
81	L673	1929	1921-1930	1
82	S524	1974	1971-1980	1
83	S513	1981	1981-1990	1
84	K573	1951	1951-1960	1
85	R808	1972	1971-1980	1
86	R440	1967	1961-1970	3
87	L368	1908	1901-1910	1
88	S316	1975	1971-1980	2
89	E017	1981	1981-1990	1
90	L634	1932	1931-1940	1
91	L526	1899	1891-1900	1
92	R020	1972	1971-1980	2
93	K239	1933	1931-1940	1
94	S361	1997	1991-2000	1
95	R202	1890	1881-1890	1
96	M254	1869	1861-1870	2
97	R937	1950	1941-1950	3
98	E021	1978	1971-1980	1
99	S739	1862	1861-1870	1
100	S174	1872	1871-1880	1
101	E039	2003	2001-2010	1
102	R763	1985	1981-1990	1
103	K975	1924	1921-1930	1
104	K727	1931	1931-1940	1
105	R240	1983	1981-1990	2
106	L367	1904	1901-1910	2
107	R088	1998	1991-2000	8
108	E054	1999	1991-2000	1
109	R110	1894	1891-1900	1
110	R648	1926	1921-1930	1
111	S570	1975	1971-1980	1
112	S325	1990	1981-1990	1
113	R617	1983	1981-1990	1
114	S330	1963	1961-1970	1
115	K568	1900	1891-1900	1
116	E260	2013	2011-2020	1
117	L487	1938	1931-1940	1
118	S314	1996	1991-2000	3
119	R166	2006	2001-2010	3
120	R943	1926	1921-1930	1
121	S811	1885	1881-1890	1
122	M274	1856	1851-1860	3
123	K497	1910	1901-1910	1
124	L455	1880	1871-1880	1
125	S324	1960	1951-1960	1
126	S700	1997	1991-2000	1
127	L535	1894	1891-1900	2
128	L953	1945	1941-1950	2
129	S685	1972	1971-1980	1
130	K984	1916	1911-1920	1
131	R437	1964	1961-1970	1
132	K248	1931	1931-1940	1
133	E121	1988	1981-1990	5
134	E064	2006	2001-2010	1
135	R751	1977	1971-1980	1
136	S215	1963	1961-1970	1
137	R042	2004	2001-2010	2
138	L258	1914	1911-1920	2
139	K883	1948	1941-1950	2
140	S544	1945	1941-1950	2
141	S248	1984	1981-1990	1
142	L264	1914	1911-1920	1
143	L287	1913	1911-1920	5
144	R261	1976	1971-1980	1
145	E188	1978	1971-1980	1
146	K773	1942	1941-1950	1
147	S302	1987	1981-1990	1
148	L856	1890	1881-1890	3
149	S223	1953	1951-1960	1
150	E092	2010	2001-2010	2
151	L267	1936	1931-1940	1
152	K475	1938	1931-1940	1
153	M279	1831	1831-1840	1
154	R132	2002	2001-2010	1
155	E018	1976	1971-1980	2
156	Z117	1886	1881-1890	1
157	L887	1872	1871-1880	1
158	L434	1885	1881-1890	2
159	R159	1978	1971-1980	1
160	L288	1921	1921-1930	1
161	L296	1954	1951-1960	1
162	R856	1969	1961-1970	1
163	K436	1918	1911-1920	1
164	S165	2006	2001-2010	1
165	S983	1932	1931-1940	1
166	R075	2007	2001-2010	1
167	R521	1952	1951-1960	1
168	L275	1948	1941-1950	1
169	R200	1881	1881-1890	1
170	R298	2008	2001-2010	1
171	K763	1913	1911-1920	1
172	S980	1887	1881-1890	2
173	S224	1946	1941-1950	1
174	L855	1892	1891-1900	1
175	R560	1922	1921-1930	1
176	R857	1947	1941-1950	1
177	R626	1926	1921-1930	1
178	R658	1931	1931-1940	2
179	R696	1951	1951-1960	2
