# Supplementary material for: Frequency patterns of semantic change: corpus-based evidence of a near-critical dynamics in language change
Source: R Soc Open Sci. 2017 Nov 8;4(11):170830. doi: 10.1098/rsos.170830 (PMC5717648; doi:10.1098/rsos.170830)
Supplement: full_data.zip [file rsos170830supp2.gz › a_tout_instant_complet.csv]

	Cote	Date	Decade	Occurrences
0	P688	1954	1951-1960	3
1	M868	1848	1841-1850	2
2	K892	1936	1931-1940	3
3	P638	1800	1791-1800	1
4	E033	1977	1971-1980	1
5	M892	1864	1861-1870	3
6	R107	1881	1881-1890	2
7	K539	1913	1911-1920	1
8	P639	1909	1901-1910	1
9	E145	1918	1911-1920	3
10	K532	1922	1921-1930	5
11	R003	2000	1991-2000	2
12	R607	1938	1931-1940	1
13	L552	1883	1881-1890	3
14	P924	1938	1931-1940	1
15	R597	1557	1551-1560	2
16	L728	1916	1911-1920	1
17	K929	1939	1931-1940	1
18	R188	1985	1981-1990	1
19	E064	2006	2001-2010	1
20	P365	1939	1931-1940	1
21	L624	1920	1911-1920	1
22	P828	1967	1961-1970	1
23	S128	1981	1981-1990	5
24	M958	1855	1851-1860	1
25	E194	1953	1951-1960	1
26	P626	1948	1941-1950	1
27	Z110	1884	1881-1890	2
28	P728	1960	1951-1960	1
29	E197	1961	1961-1970	1
30	R573	1975	1971-1980	4
31	P362	1957	1951-1960	2
32	L494	1889	1881-1890	1
33	M294	1853	1851-1860	2
34	R804	2008	2001-2010	2
35	N927	1735	1731-1740	1
36	L698	1948	1941-1950	1
37	L748	1955	1951-1960	1
38	R230	1983	1981-1990	1
39	R117	1989	1981-1990	1
40	R046	2002	2001-2010	1
41	L545	1868	1861-1870	1
42	L248	1946	1941-1950	1
43	E094	2004	2001-2010	2
44	L267	1936	1931-1940	1
45	K947	1936	1931-1940	1
46	K525	1922	1921-1930	1
47	S509	1966	1961-1970	1
48	L338	1933	1931-1940	1
49	R493	1846	1841-1850	2
50	S527	1946	1941-1950	2
51	L747	1939	1931-1940	2
52	S767	1875	1871-1880	1
53	E124	1897	1891-1900	2
54	E163	2012	2011-2020	1
55	K759	1866	1861-1870	1
56	K984	1916	1911-1920	1
57	M754	1843	1841-1850	2
58	R679	1971	1971-1980	2
59	K452	1904	1901-1910	1
60	M345	1840	1831-1840	1
61	R000	1989	1981-1990	4
62	N482	1770	1761-1770	2
63	S331	1992	1991-2000	1
64	R903	1912	1911-1920	1
65	S191	1989	1981-1990	1
66	K237	1923	1921-1930	2
67	R261	1976	1971-1980	1
68	M956	1855	1851-1860	1
69	L349	1891	1891-1900	1
70	R173	1969	1961-1970	2
71	S314	1996	1991-2000	2
72	S122	1967	1961-1970	3
73	K453	1905	1901-1910	1
74	E125	1876	1871-1880	1
75	K272	1932	1931-1940	1
76	L959	1847	1841-1850	1
77	M685	1848	1841-1850	2
78	L298	1922	1921-1930	1
79	R470	1823	1821-1830	1
80	S142	1845	1841-1850	1
81	L323	1931	1931-1940	1
82	R517	1936	1931-1940	1
83	R271	1994	1991-2000	1
84	M869	1848	1841-1850	2
85	K933	1945	1941-1950	3
86	R641	1914	1911-1920	1
87	R007	1970	1961-1970	3
88	E187	1982	1981-1990	1
89	R613	1946	1941-1950	1
90	P675	1868	1861-1870	4
91	R575	1790	1781-1790	1
92	N647	1760	1751-1760	1
93	K769	1926	1921-1930	2
94	R901	1904	1901-1910	1
95	R633	1843	1841-1850	1
96	L577	1921	1921-1930	1
97	K542	1924	1921-1930	1
98	S815	1887	1881-1890	7
99	R606	1938	1931-1940	1
100	S692	1745	1741-1750	1
101	Z115	1885	1881-1890	2
102	L259	1941	1941-1950	16
103	R207	1977	1971-1980	1
104	K233	1914	1911-1920	1
105	S394	1967	1961-1970	5
106	L788	1949	1941-1950	1
107	L826	1952	1951-1960	4
108	S125	1959	1951-1960	3
109	R196	1990	1981-1990	1
110	R139	2004	2001-2010	1
111	S667	1881	1881-1890	1
112	S669	1948	1941-1950	1
113	R105	1881	1881-1890	2
114	E165	1955	1951-1960	15
115	L228	1943	1941-1950	1
116	K766	1926	1921-1930	1
117	R442	1966	1961-1970	1
118	E101	2009	2001-2010	1
119	R111	1897	1891-1900	1
120	P534	1951	1951-1960	1
121	P564	1957	1951-1960	2
122	N945	1731	1731-1740	2
123	Q991	1986	1981-1990	1
124	R296	2010	2001-2010	3
125	M223	1873	1871-1880	1
126	K323	1913	1911-1920	1
127	K754	1925	1921-1930	1
128	S083	1926	1921-1930	2
129	M469	1807	1801-1810	1
130	K322	1913	1911-1920	1
131	M527	1802	1801-1810	1
132	M472	1807	1801-1810	1
133	L847	1860	1851-1860	1
134	S749	1967	1961-1970	1
135	R971	1989	1981-1990	1
136	S308	1987	1981-1990	2
137	R095	2005	2001-2010	3
138	L934	1833	1831-1840	1
139	S375	1870	1861-1870	1
140	S368	1942	1941-1950	1
141	K979	1939	1931-1940	2
142	E262	1995	1991-2000	2
143	R460	1965	1961-1970	2
144	R619	1970	1961-1970	5
145	L692	1958	1951-1960	1
146	R635	1881	1881-1890	1
147	L675	1929	1921-1930	2
148	R814	1961	1961-1970	1
149	P288	1916	1911-1920	1
150	K379	1897	1891-1900	1
151	E019	1885	1881-1890	2
152	K369	1936	1931-1940	2
153	S681	1929	1921-1930	1
154	K459	1909	1901-1910	1
155	S545	1947	1941-1950	1
156	R685	1845	1841-1850	1
157	E185	1998	1991-2000	1
158	K468	1923	1921-1930	4
159	R640	1925	1921-1930	2
160	E266	1998	1991-2000	2
161	E092	2010	2001-2010	7
162	R924	1887	1881-1890	1
163	L299	1925	1921-1930	1
164	S123	1970	1961-1970	2
165	R295	1997	1991-2000	2
166	P642	1912	1911-1920	6
167	S325	1990	1981-1990	1
168	K935	1896	1891-1900	1
169	S399	1983	1981-1990	1
170	K876	1911	1911-1920	1
171	R767	1946	1941-1950	1
172	S382	1947	1941-1950	1
173	L998	1874	1871-1880	1
174	S706	1961	1961-1970	1
175	E055	2009	2001-2010	1
176	E108	2001	2001-2010	1
177	R486	1839	1831-1840	1
178	K267	1907	1901-1910	3
179	K443	1921	1921-1930	1
180	P296	1968	1961-1970	1
181	L426	1893	1891-1900	2
182	R895	1895	1891-1900	1
183	L793	1957	1951-1960	2
184	E061	1971	1971-1980	1
185	K997	1893	1891-1900	1
186	R639	1891	1891-1900	1
187	Z108	1882	1881-1890	1
188	R215	1999	1991-2000	1
189	S633	1944	1941-1950	1
190	R745	1963	1961-1970	1
191	K473	1936	1931-1940	3
192	L954	1946	1941-1950	1
193	K365	1928	1921-1930	1
194	R192	1982	1981-1990	1
195	M893	1869	1861-1870	1
196	L499	1901	1901-1910	1
197	K974	1959	1951-1960	1
198	S657	1836	1831-1840	1
199	L325	1921	1921-1930	1
200	S647	1950	1941-1950	7
201	P897	1959	1951-1960	1
202	M864	1840	1831-1840	2
203	L294	1945	1941-1950	2
204	S289	1978	1971-1980	3
205	K399	1937	1931-1940	1
206	S512	1989	1981-1990	3
207	S165	2006	2001-2010	17
208	K624	1939	1931-1940	2
209	R519	1952	1951-1960	1
210	L794	1957	1951-1960	2
211	N266	1836	1831-1840	1
212	L822	1939	1931-1940	3
213	R928	1895	1891-1900	1
214	S571	1961	1961-1970	8
215	K565	1929	1921-1930	1
216	R784	2003	2001-2010	1
217	S691	1997	1991-2000	1
218	P287	1916	1911-1920	4
219	R867	1958	1951-1960	1
220	R110	1894	1891-1900	2
221	K455	1907	1901-1910	3
222	S812	1883	1881-1890	4
223	S129	1989	1981-1990	1
224	R108	1883	1881-1890	3
225	L742	1902	1901-1910	1
226	K449	1904	1901-1910	4
227	E090	1992	1991-2000	3
228	R890	1887	1881-1890	2
229	K366	1929	1921-1930	4
230	L224	1946	1941-1950	1
231	S347	1967	1961-1970	1
232	Z119	1887	1881-1890	1
233	R052	2006	2001-2010	1
234	R133	1986	1981-1990	1
235	R412	2008	2001-2010	1
236	E144	1985	1981-1990	2
237	K556	1944	1941-1950	1
238	S654	1967	1961-1970	3
239	M594	1874	1871-1880	1
240	K959	1904	1901-1910	1
241	M773	1869	1861-1870	2
242	L739	1956	1951-1960	1
243	P725	1963	1961-1970	1
244	R520	1993	1991-2000	1
245	R106	1879	1871-1880	2
246	R869	1980	1971-1980	1
247	L644	1945	1941-1950	2
248	S619	1969	1961-1970	1
249	R801	1986	1981-1990	2
250	R727	1987	1981-1990	2
251	P968	1853	1851-1860	1
252	S313	1982	1981-1990	1
253	E089	1987	1981-1990	3
254	K464	1912	1911-1920	1
255	R626	1926	1921-1930	1
256	P845	1960	1951-1960	1
257	L745	1912	1911-1920	4
258	K896	1950	1941-1950	1
259	P722	1949	1941-1950	2
260	K855	1878	1871-1880	1
261	L673	1929	1921-1930	1
262	P592	1964	1961-1970	3
263	R036	2001	2001-2010	1
264	K928	1938	1931-1940	1
265	S445	1937	1931-1940	1
266	L635	1938	1931-1940	1
267	K778	1931	1931-1940	1
268	S284	1992	1991-2000	1
269	L496	1883	1881-1890	2
270	K566	1922	1921-1930	2
271	S385	1937	1931-1940	1
272	N254	1828	1821-1830	1
273	R904	1909	1901-1910	1
274	S175	1738	1731-1740	1
275	R720	1990	1981-1990	1
276	R496	1849	1841-1850	1
277	K367	1936	1931-1940	1
278	P364	1957	1951-1960	1
279	L676	1935	1931-1940	2
280	L824	1950	1941-1950	1
281	R478	1831	1831-1840	2
282	S291	1969	1961-1970	30
283	M238	1874	1871-1880	1
284	P674	1962	1961-1970	1
285	M943	1791	1791-1800	3
286	L347	1888	1881-1890	1
287	K653	1951	1951-1960	1
288	S187	1984	1981-1990	1
289	L523	1897	1891-1900	1
290	K925	1935	1931-1940	1
291	R144	1981	1981-1990	2
292	K644	1927	1921-1930	1
293	R079	1994	1991-2000	1
294	S178	1925	1921-1930	1
295	E044	1983	1981-1990	1
296	R006	1970	1961-1970	3
297	S343	1951	1951-1960	2
298	K854	1878	1871-1880	1
299	R032	2001	2001-2010	1
300	K435	1918	1911-1920	1
301	Z107	1882	1881-1890	2
302	S414	1996	1991-2000	1
303	P692	1963	1961-1970	1
304	P922	1930	1921-1930	3
305	S731	2002	2001-2010	1
306	L678	1935	1931-1940	2
307	E012	1891	1891-1900	3
308	K226	1907	1901-1910	1
309	S991	1888	1881-1890	1
310	Z120	1889	1881-1890	1
311	M835	1834	1831-1840	1
312	K268	1907	1901-1910	11
313	K234	1918	1911-1920	2
314	M543	1808	1801-1810	1
315	R557	1982	1981-1990	1
316	M652	1834	1831-1840	1
317	R098	1975	1971-1980	2
318	S678	1926	1921-1930	1
319	E162	2008	2001-2010	4
320	K863	1890	1881-1890	1
321	K363	1922	1921-1930	2
322	R795	1975	1971-1980	1
323	L276	1919	1911-1920	1
324	S998	2008	2001-2010	1
325	S811	1885	1881-1890	4
326	K547	1939	1931-1940	2
327	K538	1913	1911-1920	1
328	P322	1967	1961-1970	1
329	E100	1996	1991-2000	1
330	M372	1823	1821-1830	1
331	R670	1980	1971-1980	1
332	N429	1778	1771-1780	1
333	K893	1936	1931-1940	1
334	S075	1982	1981-1990	3
335	E161	2012	2011-2020	2
336	P734	1960	1951-1960	1
337	K457	1908	1901-1910	2
338	R135	1993	1991-2000	2
339	K526	1922	1921-1930	1
340	R514	1929	1921-1930	5
341	S001	1949	1941-1950	1
342	P858	1961	1961-1970	1
343	E278	1961	1961-1970	2
344	L945	1833	1831-1840	1
345	S655	1937	1931-1940	1
346	P986	1947	1941-1950	1
347	S411	1977	1971-1980	2
348	N893	1770	1761-1770	1
349	L329	1932	1931-1940	1
350	R750	1972	1971-1980	1
351	R499	1852	1851-1860	1
352	K439	1920	1911-1920	1
353	L767	1955	1951-1960	1
354	R116	1989	1981-1990	1
355	P947	1965	1961-1970	1
356	R191	1980	1971-1980	1
357	S493	1950	1941-1950	1
358	P865	1918	1911-1920	1
359	K735	1930	1921-1930	1
360	R091	2006	2001-2010	1
361	S734	1947	1941-1950	2
362	S694	1988	1981-1990	2
363	S983	1932	1931-1940	1
364	S038	1984	1981-1990	1
365	M874	1859	1851-1860	1
366	S335	1845	1841-1850	1
367	S522	1991	1991-2000	1
368	E250	2013	2011-2020	1
369	K463	1911	1911-1920	1
370	R021	1967	1961-1970	1
371	E107	1995	1991-2000	2
372	P448	1952	1951-1960	2
373	E270	2002	2001-2010	1
374	E121	1988	1981-1990	1
375	K373	1933	1931-1940	1
376	M337	1842	1841-1850	1
377	P473	1951	1951-1960	2
378	M525	1800	1791-1800	2
379	R821	1963	1961-1970	1
380	K964	1954	1951-1960	2
381	K956	1894	1891-1900	1
382	K269	1932	1931-1940	2
383	R545	1961	1961-1970	1
384	R472	1825	1821-1830	3
385	L236	1928	1921-1930	1
386	R050	2005	2001-2010	1
387	R244	2000	1991-2000	1
388	N944	1731	1731-1740	1
389	K865	1890	1881-1890	1
390	K767	1926	1921-1930	2
391	R906	1936	1931-1940	1
392	S379	1934	1931-1940	7
393	S053	1851	1851-1860	1
394	R474	1827	1821-1830	1
395	K253	1890	1881-1890	1
396	M772	1869	1861-1870	2
397	S404	1592	1591-1600	1
398	S520	1950	1941-1950	3
399	L984	1875	1871-1880	1
400	S310	1978	1971-1980	1
401	K299	1928	1921-1930	1
402	S568	1976	1971-1980	1
403	L235	1945	1941-1950	2
404	E083	1988	1981-1990	1
405	R441	1966	1961-1970	2
406	K495	1911	1911-1920	1
407	L324	1926	1921-1930	1
408	R342	1975	1971-1980	1
409	P292	1967	1961-1970	3
410	K967	1956	1951-1960	2
411	R122	2008	2001-2010	1
412	R072	2003	2001-2010	1
413	K368	1936	1931-1940	1
414	R806	2008	2001-2010	1
415	K684	1886	1881-1890	1
416	P832	1969	1961-1970	5
417	L953	1945	1941-1950	1
418	R448	1994	1991-2000	4
419	R438	1967	1961-1970	1
420	R210	2006	2001-2010	1
421	R449	1950	1941-1950	1
422	S333	1837	1831-1840	1
423	L765	1927	1921-1930	5
424	E068	1958	1951-1960	1
425	M853	1869	1861-1870	2
426	R651	1929	1921-1930	1
427	S336	1847	1841-1850	1
428	S656	1815	1811-1820	3
429	M226	1879	1871-1880	1
430	K872	1896	1891-1900	1
431	L764	1927	1921-1930	3
432	K924	1934	1931-1940	2
433	S190	1987	1981-1990	3
434	E082	1879	1871-1880	1
435	P689	1845	1841-1850	1
436	E249	2012	2011-2020	1
437	P479	1911	1911-1920	1
438	K229	1911	1911-1920	1
439	S814	1890	1881-1890	1
440	S079	1922	1921-1930	1
441	S670	1976	1971-1980	1
442	R752	1984	1981-1990	1
443	S334	1840	1831-1840	1
444	R781	1843	1841-1850	2
445	S517	1966	1961-1970	2
446	K469	1928	1921-1930	1
447	R009	1970	1961-1970	1
448	M265	1827	1821-1830	1
449	P697	1952	1951-1960	1
450	M338	1842	1841-1850	2
451	K932	1941	1941-1950	4
452	L798	1939	1931-1940	2
453	K533	1922	1921-1930	3
454	P348	1935	1931-1940	1
455	P583	1942	1941-1950	1
456	R836	1877	1871-1880	1
457	L524	1927	1921-1930	1
458	K922	1933	1931-1940	1
459	S269	1994	1991-2000	1
460	L799	1939	1931-1940	8
461	E060	1970	1961-1970	2
462	R264	1847	1841-1850	1
463	P353	1936	1931-1940	1
464	R481	1834	1831-1840	3
465	R820	1986	1981-1990	1
466	K968	1956	1951-1960	3
467	L677	1935	1931-1940	2
468	R522	1960	1951-1960	1
469	L286	1946	1941-1950	2
470	R697	1959	1951-1960	3
471	R834	1866	1861-1870	1
472	E177	2009	2001-2010	1
473	M464	1801	1801-1810	1
474	L982	1871	1871-1880	1
475	L833	1853	1851-1860	1
476	P543	1931	1931-1940	1
477	Z103	1880	1871-1880	1
478	L226	1924	1921-1930	1
479	P355	1936	1931-1940	1
480	Z122	1890	1881-1890	2
481	S388	1938	1931-1940	1
482	R008	1970	1961-1970	4
483	S306	1956	1951-1960	1
484	M944	1791	1791-1800	1
485	L696	1956	1951-1960	2
486	M973	1822	1821-1830	1
487	L293	1945	1941-1950	6
488	Z111	1884	1881-1890	4
489	S529	1955	1951-1960	2
490	R480	1833	1831-1840	1
491	P645	1921	1921-1930	1
492	K926	1937	1931-1940	1
493	S254	1964	1961-1970	1
494	R873	1974	1971-1980	1
495	K454	1907	1901-1910	1
496	P643	1914	1911-1920	5
497	K383	1939	1931-1940	3
498	R178	1996	1991-2000	5
499	P687	1954	1951-1960	1
500	S383	1955	1951-1960	3
501	L763	1949	1941-1950	1
502	R005	1970	1961-1970	2
503	N853	1745	1741-1750	1
504	R282	1989	1981-1990	5
505	L458	1882	1881-1890	1
506	K235	1920	1911-1920	2
507	R875	1961	1961-1970	1
