# Supplementary material for: Frequency patterns of semantic change: corpus-based evidence of a near-critical dynamics in language change
Source: R Soc Open Sci. 2017 Nov 8;4(11):170830. doi: 10.1098/rsos.170830 (PMC5717648; doi:10.1098/rsos.170830)
Supplement: full_data.zip [file rsos170830supp2.gz › a_tout_instant.csv]

	Decade	Occurrences	Nombre de mots	Frequence	Frequence moyenne
0	1321-1330	0	247971	0.0	0.0
1	1331-1340	0	187017	0.0	0.0
2	1341-1350	0	589308	0.0	0.0
3	1351-1360	0	318194	0.0	0.0
4	1361-1370	0	662712	0.0	0.0
5	1371-1380	0	971929	0.0	0.0
6	1381-1390	0	241822	0.0	0.0
7	1391-1400	0	1263737	0.0	0.0
8	1401-1410	0	765291	0.0	0.0
9	1411-1420	0	324443	0.0	0.0
10	1421-1430	0	298510	0.0	0.0
11	1431-1440	0	213190	0.0	0.0
12	1441-1450	0	386463	0.0	0.0
13	1451-1460	0	694796	0.0	0.0
14	1461-1470	0	537606	0.0	0.0
15	1471-1480	0	183566	0.0	0.0
16	1481-1490	0	457731	0.0	0.0
17	1491-1500	0	626697	0.0	0.0
18	1501-1510	0	162065	0.0	0.0
19	1511-1520	0	216624	0.0	0.0
20	1521-1530	0	252956	0.0	0.0
21	1531-1540	0	194542	0.0	0.0
22	1541-1550	0	957168	0.0	0.0
23	1551-1560	2	1949051	0.10261404139758272	0.020522808279516545
24	1561-1570	0	480126	0.0	0.020522808279516545
25	1571-1580	0	945849	0.0	0.020522808279516545
26	1581-1590	0	842175	0.0	0.020522808279516545
27	1591-1600	1	676127	0.14790120790916497	0.05010304986134954
28	1601-1610	0	2099839	0.0	0.029580241581832995
29	1611-1620	0	794187	0.0	0.029580241581832995
30	1621-1630	0	2095458	0.0	0.029580241581832995
31	1631-1640	0	2094158	0.0	0.029580241581832995
32	1641-1650	0	1247594	0.0	0.0
33	1651-1660	0	2303221	0.0	0.0
34	1661-1670	0	2481229	0.0	0.0
35	1671-1680	0	2015147	0.0	0.0
36	1681-1690	0	1684489	0.0	0.0
37	1691-1700	0	1871214	0.0	0.0
38	1701-1710	0	809750	0.0	0.0
39	1711-1720	0	1714151	0.0	0.0
40	1721-1730	0	1125965	0.0	0.0
41	1731-1740	5	2909061	0.1718767671080118	0.03437535342160236
42	1741-1750	2	2136771	0.09359917370649452	0.05309518816290126
43	1751-1760	1	2483475	0.04026615931305932	0.06114842002551313
44	1761-1770	3	3287236	0.0912620815785663	0.07940083634122638
45	1771-1780	1	3011727	0.033203540692765314	0.08604154447977945
46	1781-1790	1	2767020	0.03613996284811819	0.05889418362780073
47	1791-1800	7	2497443	0.28028667721345396	0.09623168432919263
48	1801-1810	5	1436685	0.34802340109348956	0.1577831326852787
49	1811-1820	3	1624933	0.18462299676355887	0.17645531572227718
50	1821-1830	9	3062877	0.29384137854703274	0.22858288329313065
51	1831-1840	18	7375086	0.24406495056464428	0.2701678808364359
52	1841-1850	24	11919516	0.20135045751857708	0.2543806368974605
53	1851-1860	10	5771056	0.17327851263269667	0.21943165920530192
54	1861-1870	18	6858196	0.2624596905658573	0.23499899796576162
55	1871-1880	16	5715634	0.27993394958459555	0.2322175121732742
56	1881-1890	58	7679389	0.7552684204433452	0.33445820614901434
57	1891-1900	20	4613910	0.43347182758224584	0.38088248016174814
58	1901-1910	34	4804354	0.7076913982608276	0.48776505728737424
59	1911-1920	47	5036866	0.9331199202043493	0.6218971032150726
60	1921-1930	76	11280218	0.673745844273577	0.700659482152869
61	1931-1940	82	10897083	0.7524949566778559	0.7001047893997712
62	1941-1950	77	12300750	0.6259780907668232	0.7386060420366867
63	1951-1960	76	9976887	0.7617606574074658	0.7494198938660143
64	1961-1970	115	13891857	0.8278230908941835	0.728360528003981
65	1971-1980	27	10280590	0.2626308412260386	0.6461375273944734
66	1981-1990	62	15628128	0.396720579713706	0.5749826520016434
67	1991-2000	39	10606407	0.3677022765579333	0.5233274891598654
68	2001-2010	59	11205157	0.5265432693178685	0.47628401154194605
69	2011-2020	5	2099905	0.23810600955757522	0.35834059527462436
