# Supplementary material for: Frequency patterns of semantic change: corpus-based evidence of a near-critical dynamics in language change
Source: R Soc Open Sci. 2017 Nov 8;4(11):170830. doi: 10.1098/rsos.170830 (PMC5717648; doi:10.1098/rsos.170830)
Supplement: full_data.zip [file rsos170830supp2.gz › a_tout_moment_complet.csv]

	Cote	Date	Decade	Occurrences
0	Q676	1646	1641-1650	1
1	P527	1955	1951-1960	1
2	S037	1993	1991-2000	1
3	P353	1936	1931-1940	2
4	R555	1977	1971-1980	1
5	R469	1822	1821-1830	1
6	Z106	1881	1881-1890	2
7	L298	1922	1921-1930	2
8	K733	1919	1911-1920	1
9	L282	1939	1931-1940	1
10	R531	1930	1921-1930	2
11	S126	1983	1981-1990	2
12	S670	1976	1971-1980	2
13	E195	2000	1991-2000	1
14	S514	1839	1831-1840	1
15	K738	1935	1931-1940	1
16	S881	1715	1711-1720	3
17	Q972	1656	1651-1660	8
18	N288	1788	1781-1790	1
19	P435	1968	1961-1970	1
20	L428	1893	1891-1900	1
21	N374	1780	1771-1780	2
22	M993	1822	1821-1830	1
23	R190	1899	1891-1900	1
24	S389	1930	1921-1930	1
25	L323	1931	1931-1940	2
26	R234	1696	1691-1700	7
27	K399	1937	1931-1940	1
28	L877	1855	1851-1860	2
29	R233	1696	1691-1700	6
30	M654	1834	1831-1840	1
31	K872	1896	1891-1900	3
32	R008	1970	1961-1970	1
33	Q536	1684	1681-1690	1
34	P649	1965	1961-1970	2
35	S187	1984	1981-1990	1
36	R253	1984	1981-1990	2
37	R135	1993	1991-2000	2
38	R784	2003	2001-2010	4
39	N453	1776	1771-1780	1
40	S814	1890	1881-1890	2
41	N677	1747	1741-1750	1
42	P645	1921	1921-1930	1
43	Q285	1726	1721-1730	1
44	R093	1997	1991-2000	1
45	S007	1693	1691-1700	3
46	E055	2009	2001-2010	1
47	S190	1987	1981-1990	2
48	Q898	1628	1621-1630	2
49	M725	1836	1831-1840	1
50	P366	1939	1931-1940	3
51	K796	1848	1841-1850	1
52	N393	1778	1771-1780	1
53	K823	1848	1841-1850	1
54	Q372	1699	1691-1700	1
55	K563	1944	1941-1950	1
56	M885	1837	1831-1840	1
57	K858	1890	1881-1890	9
58	L435	1894	1891-1900	1
59	E019	1885	1881-1890	3
60	L878	1855	1851-1860	1
61	N236	1838	1831-1840	2
62	R458	1968	1961-1970	2
63	E272	2005	2001-2010	2
64	R550	1961	1961-1970	1
65	R791	2009	2001-2010	1
66	L994	1828	1821-1830	1
67	N735	1764	1761-1770	1
68	N935	1763	1761-1770	1
69	Q238	1963	1961-1970	1
70	M666	1831	1831-1840	4
71	L978	1839	1831-1840	1
72	R244	2000	1991-2000	1
73	K633	1930	1921-1930	1
74	N924	1782	1781-1790	3
75	R235	1696	1691-1700	4
76	M746	1848	1841-1850	5
77	P524	1959	1951-1960	4
78	R357	1669	1661-1670	2
79	S880	1715	1711-1720	3
80	M728	1845	1841-1850	1
81	S795	1891	1891-1900	1
82	S495	1951	1951-1960	1
83	N858	1749	1741-1750	1
84	N327	1786	1781-1790	1
85	N672	1757	1751-1760	3
86	N388	1776	1771-1780	3
87	S657	1836	1831-1840	2
88	S136	1846	1841-1850	1
89	P553	1959	1951-1960	4
90	Q439	1676	1671-1680	1
91	E292	1937	1931-1940	10
92	Q369	1687	1681-1690	1
93	S313	1982	1981-1990	1
94	R513	1988	1981-1990	2
95	N222	1848	1841-1850	2
96	R411	1697	1691-1700	1
97	S329	1996	1991-2000	1
98	N995	1739	1731-1740	2
99	Q382	1671	1671-1680	3
100	M853	1869	1861-1870	1
101	N622	1761	1761-1770	1
102	P256	1719	1711-1720	1
103	K774	1942	1941-1950	1
104	R457	1966	1961-1970	1
105	S802	1840	1831-1840	2
106	E178	2011	2011-2020	2
107	M832	1863	1861-1870	1
108	K874	1919	1911-1920	2
109	R208	1994	1991-2000	1
110	S097	1636	1631-1640	1
111	P545	1899	1891-1900	1
112	K272	1932	1931-1940	1
113	N872	1730	1721-1730	2
114	K439	1920	1911-1920	2
115	R082	1976	1971-1980	1
116	K835	1848	1841-1850	2
117	L398	1937	1931-1940	1
118	S310	1978	1971-1980	1
119	K463	1911	1911-1920	1
120	E161	2012	2011-2020	1
121	R557	1982	1981-1990	4
122	R024	1977	1971-1980	1
123	L634	1932	1931-1940	1
124	R366	1673	1671-1680	1
125	K398	1937	1931-1940	1
126	M979	1847	1841-1850	1
127	S101	1708	1701-1710	1
128	S229	1995	1991-2000	2
129	S383	1955	1951-1960	1
130	Q844	1660	1651-1660	1
131	N794	1736	1731-1740	2
132	N243	1835	1831-1840	2
133	L468	1913	1911-1920	1
134	S347	1967	1961-1970	1
135	R801	1986	1981-1990	1
136	M992	1839	1831-1840	1
137	K546	1938	1931-1940	1
138	R412	2008	2001-2010	1
139	K937	1934	1931-1940	4
140	P566	1963	1961-1970	1
141	N853	1745	1741-1750	4
142	R611	1939	1931-1940	1
143	Q287	1729	1721-1730	1
144	K854	1878	1871-1880	22
145	P247	1735	1731-1740	3
146	N435	1776	1771-1780	11
147	N625	1734	1731-1740	2
148	R434	1962	1961-1970	2
149	S123	1970	1961-1970	4
150	Q379	1699	1691-1700	2
151	S392	1812	1811-1820	1
152	R463	1966	1961-1970	2
153	K728	1911	1911-1920	1
154	R461	1965	1961-1970	2
155	M379	1828	1821-1830	1
156	L739	1956	1951-1960	1
157	Q558	1740	1731-1740	1
158	R232	1680	1671-1680	2
159	Q423	1690	1681-1690	1
160	R308	1682	1681-1690	1
161	P492	1903	1901-1910	1
162	S713	1728	1721-1730	4
163	N986	1732	1731-1740	3
164	L798	1939	1931-1940	1
165	N292	1788	1781-1790	3
166	S268	1965	1961-1970	1
167	L794	1957	1951-1960	4
168	M397	1823	1821-1830	1
169	K428	1913	1911-1920	1
170	P292	1967	1961-1970	3
171	K848	1863	1861-1870	9
172	Q993	1693	1691-1700	1
173	K594	1918	1911-1920	1
174	K434	1918	1911-1920	8
175	S969	1867	1861-1870	9
176	R374	1664	1661-1670	1
177	R322	1682	1681-1690	2
178	K559	1929	1921-1930	1
179	L959	1847	1841-1850	5
180	E079	1861	1861-1870	6
181	P598	1965	1961-1970	1
182	P348	1935	1931-1940	1
183	Q548	1665	1661-1670	2
184	K453	1905	1901-1910	2
185	R999	1938	1931-1940	1
186	E099	1999	1991-2000	1
187	S636	1948	1941-1950	1
188	S990	1884	1881-1890	4
189	R314	1682	1681-1690	1
190	R719	1844	1841-1850	1
191	K767	1926	1921-1930	1
192	L287	1913	1911-1920	1
193	R650	1928	1921-1930	3
194	R847	1999	1991-2000	1
195	Q842	1679	1671-1680	3
196	K528	1922	1921-1930	1
197	K974	1959	1951-1960	1
198	S300	1986	1981-1990	1
199	S163	1846	1841-1850	1
200	K266	1889	1881-1890	1
201	R302	1682	1681-1690	1
202	P283	1728	1721-1730	1
203	Q732	1628	1621-1630	1
204	N564	1757	1751-1760	1
205	N486	1769	1761-1770	1
206	S151	1846	1841-1850	1
207	L432	1956	1951-1960	1
208	L997	1874	1871-1880	1
209	M232	1877	1871-1880	1
210	P737	1960	1951-1960	3
211	N963	1755	1751-1760	1
212	E012	1891	1891-1900	5
213	R011	1794	1791-1800	3
214	L689	1950	1941-1950	4
215	R297	1978	1971-1980	1
216	M468	1803	1801-1810	1
217	Q354	1714	1711-1720	1
218	P675	1868	1861-1870	1
219	P449	1923	1921-1930	1
220	P352	1936	1931-1940	1
221	L788	1949	1941-1950	1
222	M764	1847	1841-1850	5
223	E290	1934	1931-1940	1
224	N976	1756	1751-1760	1
225	P497	1950	1941-1950	1
226	Q367	1715	1711-1720	1
227	L485	1884	1881-1890	2
228	S424	1922	1921-1930	1
229	L696	1956	1951-1960	9
230	S319	1844	1841-1850	4
231	Q424	1671	1671-1680	1
232	N229	1835	1831-1840	1
233	N547	1771	1771-1780	1
234	K692	1923	1921-1930	1
235	R994	1608	1601-1610	1
236	E107	1995	1991-2000	1
237	R451	1987	1981-1990	3
238	Q662	1624	1621-1630	1
239	S344	1859	1851-1860	1
240	P334	1949	1941-1950	3
241	M735	1857	1851-1860	1
242	M464	1801	1801-1810	2
243	S706	1961	1961-1970	1
244	M924	1837	1831-1840	2
245	K526	1922	1921-1930	1
246	R875	1961	1961-1970	1
247	E164	2009	2001-2010	2
248	M656	1831	1831-1840	1
249	S803	1841	1841-1850	1
250	K857	1878	1871-1880	5
251	E270	2002	2001-2010	1
252	M923	1863	1861-1870	3
253	P832	1969	1961-1970	2
254	L726	1919	1911-1920	1
255	R318	1682	1681-1690	1
256	P536	1951	1951-1960	1
257	E163	2012	2011-2020	1
258	N852	1745	1741-1750	2
259	P296	1968	1961-1970	1
260	N894	1770	1761-1770	1
261	K274	1912	1911-1920	1
262	S125	1959	1951-1960	4
263	S244	1702	1701-1710	1
264	Q699	1694	1691-1700	2
265	S996	1964	1961-1970	7
266	R820	1986	1981-1990	1
267	E291	1934	1931-1940	3
268	K663	1951	1951-1960	1
269	K592	1912	1911-1920	2
270	R792	1949	1941-1950	1
271	Q837	1679	1671-1680	2
272	R921	1929	1921-1930	2
273	M678	1813	1811-1820	1
274	R817	1988	1981-1990	1
275	L333	1923	1921-1930	3
276	N286	1788	1781-1790	2
277	P288	1916	1911-1920	2
278	Q488	1778	1771-1780	2
279	N676	1757	1751-1760	1
280	P294	1963	1961-1970	1
281	R009	1970	1961-1970	1
282	L355	1835	1831-1840	2
283	N375	1780	1771-1780	1
284	K932	1941	1941-1950	2
285	N296	1788	1781-1790	3
286	S260	1763	1761-1770	1
287	R913	1930	1921-1930	1
288	K429	1913	1911-1920	3
289	M958	1855	1851-1860	1
290	P335	1949	1941-1950	4
291	Q289	1759	1751-1760	4
292	P766	1954	1951-1960	3
293	R383	1668	1661-1670	1
294	R036	2001	2001-2010	1
295	M227	1876	1871-1880	1
296	M478	1840	1831-1840	3
297	Q798	1700	1691-1700	1
298	R814	1961	1961-1970	1
299	R863	1634	1631-1640	1
300	M777	1866	1861-1870	1
301	R527	1982	1981-1990	1
302	K625	1939	1931-1940	1
303	K898	1938	1931-1940	1
304	Q264	1747	1741-1750	2
305	S594	1929	1921-1930	2
306	K969	1956	1951-1960	1
307	Q974	1650	1641-1650	1
308	Q627	1696	1691-1700	7
309	K328	1901	1901-1910	2
310	P739	1960	1951-1960	1
311	R034	2005	2001-2010	1
312	R226	1680	1671-1680	4
313	L956	1840	1831-1840	5
314	R685	1845	1841-1850	1
315	K695	1925	1921-1930	1
316	R260	1994	1991-2000	1
317	L987	1879	1871-1880	1
318	M266	1864	1861-1870	1
319	K867	1896	1891-1900	4
320	R286	1731	1731-1740	7
321	N988	1732	1731-1740	3
322	P473	1951	1951-1960	1
323	E217	1716	1711-1720	1
324	E247	1661	1661-1670	1
325	R003	2000	1991-2000	3
326	N238	1836	1831-1840	1
327	Z107	1882	1881-1890	7
328	M868	1848	1841-1850	4
329	E143	1990	1981-1990	2
330	E126	2012	2011-2020	2
331	K859	1890	1881-1890	11
332	L299	1925	1921-1930	1
333	R514	1929	1921-1930	6
334	Q334	1713	1711-1720	1
335	R745	1963	1961-1970	1
336	S619	1969	1961-1970	1
337	N527	1774	1771-1780	7
338	P753	1958	1951-1960	1
339	R236	1696	1691-1700	4
340	K433	1918	1911-1920	5
341	N439	1769	1761-1770	1
342	E083	1988	1981-1990	1
343	R107	1881	1881-1890	1
344	L384	1921	1921-1930	1
345	R683	1842	1841-1850	2
346	K853	1878	1871-1880	5
347	K782	1931	1931-1940	1
348	S793	1883	1881-1890	2
349	R375	1669	1661-1670	3
350	K533	1922	1921-1930	3
351	Q362	1702	1701-1710	1
352	K494	1909	1901-1910	1
353	K967	1956	1951-1960	3
354	R013	1945	1941-1950	3
355	S801	1840	1831-1840	3
356	M539	1860	1851-1860	5
357	M588	1877	1871-1880	1
358	R112	1892	1891-1900	1
359	N984	1768	1761-1770	1
360	P658	1956	1951-1960	1
361	R695	1544	1541-1550	1
362	N682	1751	1751-1760	2
363	M773	1869	1861-1870	1
364	S251	1962	1961-1970	2
365	M225	1859	1851-1860	1
366	N424	1779	1771-1780	2
367	Z108	1882	1881-1890	1
368	R352	1585	1581-1590	2
369	Q836	1679	1671-1680	1
370	R108	1883	1881-1890	2
371	N944	1731	1731-1740	2
372	L957	1840	1831-1840	4
373	E250	2013	2011-2020	1
374	M527	1802	1801-1810	4
375	K864	1890	1881-1890	3
376	E261	1977	1971-1980	1
377	N737	1738	1731-1740	1
378	R229	1680	1671-1680	2
379	L346	1910	1901-1910	2
380	M477	1840	1831-1840	1
381	S316	1975	1971-1980	1
382	R714	1843	1841-1850	1
383	L499	1901	1901-1910	1
384	Q649	1660	1651-1660	1
385	P254	1727	1721-1730	1
386	L283	1924	1921-1930	1
387	Q828	1620	1611-1620	1
388	K396	1938	1931-1940	2
389	E185	1998	1991-2000	2
390	S739	1862	1861-1870	4
391	N927	1735	1731-1740	1
392	Q449	1764	1761-1770	5
393	N223	1828	1821-1830	1
394	L362	1907	1901-1910	3
395	N673	1757	1751-1760	5
396	E213	1695	1691-1700	1
397	P476	1745	1741-1750	1
398	K473	1936	1931-1940	1
399	P977	1952	1951-1960	2
400	E134	1968	1961-1970	1
401	S166	1923	1921-1930	2
402	S458	1940	1931-1940	2
403	M892	1864	1861-1870	11
404	S691	1997	1991-2000	1
405	R334	1623	1621-1630	1
406	L847	1860	1851-1860	2
407	R980	1637	1631-1640	3
408	L557	1888	1881-1890	1
409	L486	1884	1881-1890	1
410	R869	1980	1971-1980	1
411	S597	1991	1991-2000	1
412	E096	1998	1991-2000	1
413	R031	2001	2001-2010	4
414	S686	1979	1971-1980	2
415	K844	1863	1861-1870	11
416	R324	1682	1681-1690	2
417	Z144	1865	1861-1870	1
418	S772	1872	1871-1880	1
419	R641	1914	1911-1920	1
420	S343	1951	1951-1960	2
421	R533	1879	1871-1880	1
422	K936	1901	1901-1910	3
423	K699	1928	1921-1930	3
424	R062	1996	1991-2000	2
425	Q546	1684	1681-1690	1
426	R317	1682	1681-1690	1
427	N953	1751	1751-1760	1
428	N999	1766	1761-1770	1
429	M294	1853	1851-1860	1
430	K424	1937	1931-1940	1
431	S303	1979	1971-1980	1
432	M594	1874	1871-1880	2
433	K964	1954	1951-1960	1
434	N437	1776	1771-1780	16
435	R007	1970	1961-1970	7
436	P368	1939	1931-1940	3
437	M542	1860	1851-1860	5
438	S195	1850	1841-1850	3
439	Z116	1886	1881-1890	1
440	P345	1935	1931-1940	1
441	E089	1987	1981-1990	1
442	M758	1844	1841-1850	7
443	Q383	1671	1671-1680	4
444	K863	1890	1881-1890	12
445	E070	1975	1971-1980	1
446	Q328	1713	1711-1720	1
447	P245	1735	1731-1740	1
448	P329	1949	1941-1950	4
449	E110	1989	1981-1990	2
450	S118	1846	1841-1850	1
451	N892	1770	1761-1770	1
452	R779	1858	1851-1860	1
453	R911	1926	1921-1930	2
454	Q899	1634	1631-1640	1
455	E194	1953	1951-1960	6
456	Q743	1636	1631-1640	2
457	Q839	1679	1671-1680	1
458	R039	1993	1991-2000	1
459	N798	1755	1751-1760	1
460	E010	1829	1821-1830	1
461	K766	1926	1921-1930	2
462	L552	1883	1881-1890	16
463	S226	1978	1971-1980	1
464	S083	1926	1921-1930	1
465	P279	1723	1721-1730	1
466	R237	1696	1691-1700	5
467	Q973	1656	1651-1660	7
468	S128	1981	1981-1990	1
469	K529	1922	1921-1930	2
470	E080	1851	1851-1860	2
471	P569	1954	1951-1960	4
472	M676	1811	1811-1820	1
473	M368	1862	1861-1870	1
474	K773	1942	1941-1950	1
475	M873	1859	1851-1860	1
476	K723	1908	1901-1910	1
477	K534	1922	1921-1930	5
478	R343	1977	1971-1980	1
479	R086	2007	2001-2010	2
480	K862	1890	1881-1890	12
481	E092	2010	2001-2010	1
482	R707	1842	1841-1850	2
483	N987	1732	1731-1740	2
484	N447	1776	1771-1780	1
485	K866	1896	1891-1900	5
486	Q326	1783	1781-1790	2
487	R528	1982	1981-1990	1
488	S703	1983	1981-1990	2
489	M279	1831	1831-1840	1
490	N289	1788	1781-1790	1
491	R406	1697	1691-1700	2
492	S194	1846	1841-1850	1
493	M982	1838	1831-1840	1
494	P846	1965	1961-1970	1
495	N523	1767	1761-1770	1
496	N446	1775	1771-1780	1
497	R946	1632	1631-1640	1
498	Q978	1692	1691-1700	1
499	M989	1839	1831-1840	1
500	N552	1768	1761-1770	2
501	Q826	1606	1601-1610	1
502	K795	1848	1841-1850	1
503	L433	1882	1881-1890	1
504	Z117	1886	1881-1890	3
505	Q799	1713	1711-1720	4
506	K393	1907	1901-1910	2
507	N525	1762	1761-1770	2
508	E175	2011	2011-2020	1
509	Q543	1684	1681-1690	1
510	N873	1770	1761-1770	3
511	R325	1682	1681-1690	1
512	L885	1832	1831-1840	1
513	M869	1848	1841-1850	1
514	K698	1927	1921-1930	1
515	L867	1818	1811-1820	4
516	R736	1981	1981-1990	1
517	R539	1982	1981-1990	2
518	S256	1990	1981-1990	3
519	Q763	1659	1651-1660	1
520	P223	1732	1731-1740	2
521	R713	1843	1841-1850	2
522	R267	1749	1741-1750	1
523	S729	1864	1861-1870	3
524	R402	1697	1691-1700	1
525	K938	1939	1931-1940	3
526	P636	1932	1931-1940	2
527	L799	1939	1931-1940	1
528	P976	1957	1951-1960	4
529	R521	1952	1951-1960	1
530	R298	2008	2001-2010	1
531	K886	1904	1901-1910	1
532	Z111	1884	1881-1890	4
533	N385	1776	1771-1780	2
534	P839	1967	1961-1970	2
535	Q437	1691	1691-1700	3
536	S517	1966	1961-1970	1
537	E227	2013	2011-2020	1
538	Q896	1628	1621-1630	2
539	N273	1787	1781-1790	1
540	R180	1975	1971-1980	2
541	Q265	1746	1741-1750	1
542	E034	1978	1971-1980	1
543	R167	2007	2001-2010	2
544	N842	1730	1721-1730	1
545	M874	1859	1851-1860	2
546	R111	1897	1891-1900	4
547	Q655	1656	1651-1660	1
548	L289	1934	1931-1940	1
549	S379	1934	1931-1940	3
550	M677	1812	1811-1820	1
551	E087	1984	1981-1990	1
552	E144	1985	1981-1990	1
553	R675	1992	1991-2000	1
554	E032	1993	1991-2000	1
555	P692	1963	1961-1970	1
556	L356	1839	1831-1840	4
557	Q766	1655	1651-1660	1
558	L284	1912	1911-1920	4
559	S527	1946	1941-1950	1
560	L958	1847	1841-1850	3
561	P733	1960	1951-1960	1
562	R239	1983	1981-1990	1
563	Q336	1710	1701-1710	1
564	Q723	1709	1701-1710	1
565	K849	1863	1861-1870	5
566	P993	1957	1951-1960	3
567	P838	1969	1961-1970	1
568	P685	1961	1961-1970	1
569	K845	1863	1861-1870	7
570	S269	1994	1991-2000	4
571	R242	2009	2001-2010	1
572	R795	1975	1971-1980	2
573	S307	1995	1991-2000	1
574	Q526	1710	1701-1710	1
575	L336	1933	1931-1940	1
576	S571	1961	1961-1970	2
577	K855	1878	1871-1880	21
578	Z120	1889	1881-1890	3
579	P657	1946	1941-1950	6
580	S865	1662	1661-1670	1
581	N843	1736	1731-1740	1
582	M935	1835	1831-1840	1
583	S752	1841	1841-1850	1
584	R005	1970	1961-1970	2
585	N282	1783	1781-1790	1
586	R021	1967	1961-1970	2
587	R945	1637	1631-1640	1
588	N943	1731	1731-1740	3
589	K943	1950	1941-1950	2
590	L764	1927	1921-1930	1
591	N464	1775	1771-1780	1
592	L786	1943	1941-1950	1
593	M753	1840	1831-1840	1
594	P332	1949	1941-1950	7
595	R002	1997	1991-2000	1
596	L742	1902	1901-1910	8
597	M783	1821	1821-1830	2
598	N426	1756	1751-1760	2
599	R914	1929	1921-1930	1
600	M996	1836	1831-1840	2
601	L744	1930	1921-1930	1
602	R404	1697	1691-1700	1
603	R809	1974	1971-1980	1
604	N387	1776	1771-1780	4
605	M866	1842	1841-1850	1
606	R015	1948	1941-1950	1
607	N577	1759	1751-1760	1
608	R276	1696	1691-1700	1
609	R331	1682	1681-1690	4
610	N648	1732	1731-1740	2
611	K269	1932	1931-1940	1
612	N386	1776	1771-1780	7
613	S815	1887	1881-1890	1
614	R515	1964	1961-1970	2
615	K935	1896	1891-1900	1
616	R363	1663	1661-1670	2
617	Q755	1704	1701-1710	1
618	S137	1850	1841-1850	1
619	N657	1755	1751-1760	1
620	N545	1772	1771-1780	1
621	K267	1907	1901-1910	3
622	K972	1959	1951-1960	1
623	R405	1697	1691-1700	3
624	N295	1788	1781-1790	3
625	S656	1815	1811-1820	2
626	S255	1968	1961-1970	1
627	S550	1976	1971-1980	1
628	N272	1787	1781-1790	1
629	M275	1864	1861-1870	6
630	R299	1977	1971-1980	2
631	L372	1902	1901-1910	1
632	L979	1876	1871-1880	1
633	E045	2000	1991-2000	1
634	N989	1732	1731-1740	1
635	N893	1770	1761-1770	2
636	K452	1904	1901-1910	1
637	P326	1967	1961-1970	1
638	R807	1969	1961-1970	1
639	P477	1964	1961-1970	2
640	K233	1914	1911-1920	1
641	Q463	1744	1741-1750	1
642	R282	1989	1981-1990	1
643	Q438	1691	1691-1700	2
644	N297	1788	1781-1790	2
645	S005	1678	1671-1680	1
646	S122	1967	1961-1970	3
647	R697	1959	1951-1960	1
648	R287	1635	1631-1640	1
649	R356	1896	1891-1900	2
650	N823	1732	1731-1740	1
651	R389	1671	1671-1680	4
652	Q323	1741	1741-1750	1
653	M754	1843	1841-1850	2
654	R718	1844	1841-1850	1
655	P762	1966	1961-1970	1
656	M975	1848	1841-1850	2
657	L226	1924	1921-1930	1
658	Q753	1610	1601-1610	1
659	R450	1992	1991-2000	8
660	L669	1938	1931-1940	2
661	N284	1787	1781-1790	1
662	Q642	1685	1681-1690	1
663	M548	1832	1831-1840	1
664	P835	1966	1961-1970	1
665	R012	1975	1971-1980	1
666	Q262	1726	1721-1730	1
667	N285	1788	1781-1790	2
668	K939	1943	1941-1950	1
669	E122	1996	1991-2000	1
670	S855	1994	1991-2000	2
671	R145	2004	2001-2010	2
672	P543	1931	1931-1940	1
673	N645	1763	1761-1770	1
674	L263	1923	1921-1930	1
675	R172	1989	1981-1990	1
676	S330	1963	1961-1970	2
677	P255	1727	1721-1730	4
678	L598	1935	1931-1940	1
679	M669	1835	1831-1840	4
680	S545	1947	1941-1950	1
681	K852	1878	1871-1880	12
682	S004	1668	1661-1670	1
683	K445	1922	1921-1930	1
684	L635	1938	1931-1940	1
685	M893	1869	1861-1870	7
686	N436	1776	1771-1780	12
687	L632	1932	1931-1940	1
688	Q452	1764	1761-1770	1
689	R523	1977	1971-1980	1
690	R651	1929	1921-1930	3
691	R106	1879	1871-1880	1
692	R171	1854	1851-1860	2
693	N425	1775	1771-1780	1
694	R104	1874	1871-1880	1
695	S040	1949	1941-1950	1
696	R722	1982	1981-1990	1
697	N369	1782	1781-1790	1
698	Q922	1634	1631-1640	1
699	Q829	1654	1651-1660	1
700	R316	1682	1681-1690	1
701	E242	1671	1671-1680	1
702	P489	1950	1941-1950	1
703	S124	1975	1971-1980	8
704	R912	1927	1921-1930	1
705	E084	2011	2011-2020	2
706	R620	1778	1771-1780	3
707	R212	1997	1991-2000	1
708	E064	2006	2001-2010	3
709	K355	1911	1911-1920	1
710	N245	1838	1831-1840	1
711	K527	1922	1921-1930	2
712	P478	1964	1961-1970	2
713	M349	1837	1831-1840	1
714	S662	1851	1851-1860	6
715	R679	1971	1971-1980	1
716	N578	1766	1761-1770	2
717	Q639	1681	1681-1690	1
718	K366	1929	1921-1930	2
719	P724	1934	1931-1940	1
720	K344	1957	1951-1960	1
721	R227	1680	1671-1680	3
722	K525	1922	1921-1930	5
723	K432	1913	1911-1920	6
724	L644	1945	1941-1950	7
725	L686	1945	1941-1950	1
726	N364	1784	1781-1790	6
727	E033	1977	1971-1980	1
728	K565	1929	1921-1930	1
729	K869	1896	1891-1900	2
730	N626	1768	1761-1770	1
731	L576	1921	1921-1930	1
732	Q427	1662	1661-1670	1
733	L453	1951	1951-1960	1
734	R079	1994	1991-2000	1
735	E183	2009	2001-2010	2
736	P257	1785	1781-1790	1
737	N524	1762	1761-1770	3
738	E249	2012	2011-2020	1
739	L259	1941	1941-1950	2
740	R910	1945	1941-1950	1
741	P563	1951	1951-1960	1
742	Q435	1636	1631-1640	1
743	E082	1879	1871-1880	10
744	S142	1845	1841-1850	1
745	R095	2005	2001-2010	1
746	K562	1929	1921-1930	1
747	S715	1734	1731-1740	1
748	L968	1828	1821-1830	1
749	P789	1964	1961-1970	1
750	E248	1603	1601-1610	1
751	M943	1791	1791-1800	1
752	K846	1863	1861-1870	9
753	K435	1918	1911-1920	2
754	N996	1766	1761-1770	1
755	N849	1745	1741-1750	3
756	R348	1980	1971-1980	1
757	R953	1634	1631-1640	1
758	N833	1716	1711-1720	2
759	M466	1805	1801-1810	2
760	S993	1865	1861-1870	8
761	S835	1732	1731-1740	13
762	Q953	1682	1681-1690	1
763	R705	1845	1841-1850	3
764	L848	1860	1851-1860	2
765	Q944	1660	1651-1660	5
766	Q777	1655	1651-1660	1
767	R064	1981	1981-1990	1
768	K884	1951	1951-1960	1
769	R339	1962	1961-1970	1
770	Q795	1686	1681-1690	1
771	S026	1836	1831-1840	1
772	Q988	1695	1691-1700	1
773	N897	1785	1781-1790	1
774	R029	1759	1751-1760	2
775	Q434	1710	1701-1710	1
776	K436	1918	1911-1920	5
777	R746	1963	1961-1970	4
778	P667	1954	1951-1960	1
779	E081	1884	1881-1890	7
780	Q924	1659	1651-1660	1
781	N869	1734	1731-1740	1
782	N554	1749	1741-1750	2
783	Q864	1637	1631-1640	1
784	R301	1682	1681-1690	1
785	M465	1803	1801-1810	1
786	R387	1673	1671-1680	1
787	S366	1696	1691-1700	5
788	R090	1974	1971-1980	1
789	R303	1682	1681-1690	2
790	Q374	1697	1691-1700	6
791	R225	1680	1671-1680	3
792	M749	1843	1841-1850	1
793	N239	1835	1831-1840	1
794	M985	1845	1841-1850	2
795	S146	1846	1841-1850	1
796	R205	1975	1971-1980	1
797	R400	1697	1691-1700	1
798	L974	1816	1811-1820	1
799	M953	1810	1801-1810	1
800	E243	1661	1661-1670	1
801	S500	1951	1951-1960	1
802	S663	1835	1831-1840	1
803	Z110	1884	1881-1890	5
804	R854	1948	1941-1950	1
805	K446	1922	1921-1930	3
806	N482	1770	1761-1770	1
807	S306	1956	1951-1960	1
808	P683	1961	1961-1970	1
809	M679	1813	1811-1820	5
810	R000	1989	1981-1990	5
811	N844	1736	1731-1740	1
812	N474	1751	1751-1760	2
813	K789	1848	1841-1850	1
814	K377	1927	1921-1930	1
815	N254	1828	1821-1830	1
816	S315	1955	1951-1960	1
817	K693	1925	1921-1930	1
818	S360	1778	1771-1780	3
819	Q822	1713	1711-1720	2
820	R845	1792	1791-1800	2
821	R163	2006	2001-2010	3
822	S766	1829	1821-1830	1
823	M668	1833	1831-1840	2
824	R310	1682	1681-1690	1
825	E293	1940	1931-1940	2
826	Q628	1696	1691-1700	5
827	R958	1933	1931-1940	3
828	R133	1986	1981-1990	3
829	E097	1989	1981-1990	1
830	L695	1945	1941-1950	1
831	Z114	1885	1881-1890	2
832	P578	1947	1941-1950	1
833	S731	2002	2001-2010	1
834	R879	1619	1611-1620	2
835	K954	1936	1931-1940	1
836	R179	2001	2001-2010	1
837	R537	1957	1951-1960	1
838	S188	1985	1981-1990	3
839	P228	1768	1761-1770	1
840	P738	1960	1951-1960	1
841	Q698	1698	1691-1700	1
842	Q495	1735	1731-1740	1
843	K865	1890	1881-1890	4
844	P798	1954	1951-1960	3
845	M973	1822	1821-1830	3
846	S654	1967	1961-1970	2
847	R230	1983	1981-1990	1
848	Q432	1687	1681-1690	3
849	K438	1920	1911-1920	6
850	R982	1639	1631-1640	1
851	K694	1925	1921-1930	2
852	N839	1742	1741-1750	1
853	E125	1876	1871-1880	1
854	R315	1682	1681-1690	3
855	L969	1828	1821-1830	2
856	M267	1856	1851-1860	2
857	P722	1949	1941-1950	2
858	E036	1983	1981-1990	1
859	E162	2008	2001-2010	3
860	K588	1904	1901-1910	2
861	R443	1935	1931-1940	1
862	K342	1947	1941-1950	1
863	L677	1935	1931-1940	1
864	Z103	1880	1871-1880	2
865	L587	1888	1881-1890	1
866	M662	1833	1831-1840	3
867	R222	1675	1671-1680	1
868	K622	1956	1951-1960	2
869	M774	1854	1851-1860	1
870	M872	1859	1851-1860	1
871	Q483	1728	1721-1730	3
872	N497	1758	1751-1760	2
873	M373	1824	1821-1830	3
874	S270	1735	1731-1740	1
875	L833	1853	1851-1860	1
876	K739	1926	1921-1930	1
877	K369	1936	1931-1940	1
878	R103	1880	1871-1880	3
879	N466	1775	1771-1780	1
880	S243	1717	1711-1720	1
881	Q494	1735	1731-1740	4
882	N467	1773	1771-1780	1
883	N263	1790	1781-1790	1
884	Q666	1613	1611-1620	1
885	R712	1842	1841-1850	1
886	Q995	1649	1641-1650	1
887	R717	1843	1841-1850	2
888	S368	1942	1941-1950	3
889	R006	1970	1961-1970	3
890	R053	1998	1991-2000	1
891	R444	1865	1861-1870	2
892	P239	1769	1761-1770	1
893	R228	1680	1671-1680	5
894	R950	1633	1631-1640	1
895	R432	1849	1841-1850	1
896	R636	1897	1891-1900	1
897	K442	1921	1921-1930	5
898	S504	1952	1951-1960	1
899	M932	1835	1831-1840	1
900	E061	1971	1971-1980	1
901	L694	1945	1941-1950	4
902	K532	1922	1921-1930	1
903	P998	1871	1871-1880	1
904	L496	1883	1881-1890	1
905	N442	1769	1761-1770	1
906	E057	1958	1951-1960	2
907	Q359	1694	1691-1700	1
908	S532	1713	1711-1720	3
909	P689	1845	1841-1850	1
910	Q256	1733	1731-1740	1
911	S769	1875	1871-1880	1
912	S321	1985	1981-1990	1
913	K299	1928	1921-1930	1
914	K847	1863	1861-1870	8
915	L623	1920	1911-1920	1
916	R619	1970	1961-1970	4
917	R413	1656	1651-1660	2
918	Q353	1714	1711-1720	4
919	L354	1832	1831-1840	1
920	S591	1615	1611-1620	1
921	S692	1745	1741-1750	9
922	S596	1983	1981-1990	1
923	R224	1675	1671-1680	7
924	Q838	1679	1671-1680	2
925	R517	1936	1931-1940	2
926	P729	1960	1951-1960	1
927	K856	1878	1871-1880	12
928	L738	1943	1941-1950	1
929	N747	1758	1751-1760	2
930	R716	1843	1841-1850	1
931	K722	1928	1921-1930	5
932	M867	1842	1841-1850	5
933	R948	1639	1631-1640	1
934	L642	1936	1931-1940	1
935	L793	1957	1951-1960	3
936	R043	2006	2001-2010	2
937	N926	1734	1731-1740	3
938	S320	1989	1981-1990	1
939	Q897	1628	1621-1630	3
940	S073	1589	1581-1590	1
941	K268	1907	1901-1910	3
942	P659	1938	1931-1940	3
943	S287	1956	1951-1960	1
944	P828	1967	1961-1970	2
945	R285	1630	1621-1630	2
946	N983	1776	1771-1780	1
947	N294	1788	1781-1790	1
948	R340	1971	1971-1980	1
949	S528	1967	1961-1970	1
950	R184	2000	1991-2000	1
951	R223	1675	1671-1680	6
952	R720	1990	1981-1990	1
953	M922	1863	1861-1870	3
954	R818	1987	1981-1990	1
955	M726	1836	1831-1840	3
956	M864	1840	1831-1840	1
957	N483	1770	1761-1770	1
958	M553	1796	1791-1800	4
959	P572	1954	1951-1960	7
960	R371	1663	1661-1670	1
961	K868	1896	1891-1900	1
962	K575	1907	1901-1910	5
963	E289	1932	1931-1940	1
964	Q695	1624	1621-1630	3
965	K966	1954	1951-1960	1
966	K386	1924	1921-1930	1
967	S811	1885	1881-1890	8
968	S386	1981	1981-1990	5
969	L943	1875	1871-1880	1
970	M672	1794	1791-1800	3
971	R109	1886	1881-1890	1
972	S148	1846	1841-1850	1
973	E165	1955	1951-1960	2
974	N845	1748	1741-1750	6
975	Q983	1648	1641-1650	1
976	P349	1731	1731-1740	2
977	R174	1974	1971-1980	1
978	S233	1721	1721-1730	1
979	R407	1697	1691-1700	1
980	L953	1945	1941-1950	1
981	N449	1776	1771-1780	1
982	S107	1631	1631-1640	1
983	N226	1830	1821-1830	1
984	S189	1986	1981-1990	1
985	Q827	1620	1611-1620	1
986	S525	1936	1931-1940	1
987	K899	1939	1931-1940	1
988	E240	1664	1661-1670	1
989	M262	1863	1861-1870	1
990	L327	1926	1921-1930	1
991	S121	1977	1971-1980	4
992	N438	1776	1771-1780	29
993	N753	1769	1761-1770	1
994	Q862	1631	1631-1640	1
995	R780	1843	1841-1850	1
996	S826	1869	1861-1870	1
997	R906	1936	1931-1940	4
998	P734	1960	1951-1960	1
999	Z169	1895	1891-1900	1
1000	S311	1960	1951-1960	2
1001	P532	1944	1941-1950	1
1002	L946	1825	1821-1830	1
1003	R640	1925	1921-1930	1
1004	P964	1948	1941-1950	1
1005	R520	1993	1991-2000	1
1006	R804	2008	2001-2010	1
1007	S542	1844	1841-1850	1
1008	R139	2004	2001-2010	3
1009	Q697	1697	1691-1700	2
1010	M772	1869	1861-1870	1
1011	Q263	1747	1741-1750	2
1012	L972	1835	1831-1840	3
1013	S141	1850	1841-1850	5
1014	R686	1845	1841-1850	2
1015	K942	1946	1941-1950	1
1016	R001	1993	1991-2000	4
1017	S854	1837	1831-1840	2
1018	K589	1881	1881-1890	2
1019	Z119	1887	1881-1890	1
1020	S387	1995	1991-2000	1
1021	N526	1762	1761-1770	3
1022	R816	1953	1951-1960	1
1023	R084	2000	1991-2000	1
1024	Q358	1706	1701-1710	1
1025	S665	1840	1831-1840	17
1026	Q833	1665	1661-1670	1
1027	S134	1850	1841-1850	1
1028	R781	1843	1841-1850	1
1029	R551	1982	1981-1990	1
1030	S618	1856	1851-1860	3
1031	N362	1784	1781-1790	1
1032	K595	1922	1921-1930	2
1033	L789	1949	1941-1950	2
1034	M828	1834	1831-1840	1
1035	Q384	1675	1671-1680	4
1036	Z136	1853	1851-1860	1
1037	E073	1988	1981-1990	1
1038	M595	1832	1831-1840	5
1039	M865	1840	1831-1840	1
1040	P333	1949	1941-1950	1
1041	Q422	1698	1691-1700	1
1042	M284	1856	1851-1860	1
1043	R105	1881	1881-1890	7
1044	R682	1842	1841-1850	1
1045	E100	1996	1991-2000	1
1046	N488	1769	1761-1770	1
1047	L577	1921	1921-1930	1
1048	N267	1836	1831-1840	1
1049	S165	2006	2001-2010	7
1050	R390	1671	1671-1680	1
1051	Q748	1657	1651-1660	2
1052	N857	1730	1721-1730	1
1053	S661	1949	1941-1950	1
1054	P484	1957	1951-1960	3
1055	K763	1913	1911-1920	1
1056	P895	1956	1951-1960	1
1057	R710	1842	1841-1850	1
1058	E127	1995	1991-2000	2
1059	S812	1883	1881-1890	11
1060	S794	1885	1881-1890	2
1061	R947	1637	1631-1640	3
1062	R971	1989	1981-1990	1
