# Supplementary material for: Frequency patterns of semantic change: corpus-based evidence of a near-critical dynamics in language change
Source: R Soc Open Sci. 2017 Nov 8;4(11):170830. doi: 10.1098/rsos.170830 (PMC5717648; doi:10.1098/rsos.170830)
Supplement: full_data.zip [file rsos170830supp2.gz › a_tout_moment.csv]

	Decade	Occurrences	Nombre de mots	Frequence	Average frequency	Normalized average frequency
0	1321-1330	0	247971	0.0	0.0	0.0
1	1331-1340	0	187017	0.0	0.0	0.0
2	1341-1350	0	589308	0.0	0.0	0.0
3	1351-1360	0	318194	0.0	0.0	0.0
4	1361-1370	0	662712	0.0	0.0	0.0
5	1371-1380	0	971929	0.0	0.0	0.0
6	1381-1390	0	241822	0.0	0.0	0.0
7	1391-1400	0	1263737	0.0	0.0	0.0
8	1401-1410	0	765291	0.0	0.0	0.0
9	1411-1420	0	324443	0.0	0.0	0.0
10	1421-1430	0	298510	0.0	0.0	0.0
11	1431-1440	0	213190	0.0	0.0	0.0
12	1441-1450	0	386463	0.0	0.0	0.0
13	1451-1460	0	694796	0.0	0.0	0.0
14	1461-1470	0	537606	0.0	0.0	0.0
15	1471-1480	0	183566	0.0	0.0	0.0
16	1481-1490	0	457731	0.0	0.0	0.0
17	1491-1500	0	626697	0.0	0.0	0.0
18	1501-1510	0	162065	0.0	0.0	0.0
19	1511-1520	0	216624	0.0	0.0	0.0
20	1521-1530	0	252956	0.0	0.0	0.0
21	1531-1540	0	194542	0.0	0.0	0.0
22	1541-1550	1	957168	0.10447486752586799	0.020894973505173598	0.00039860118367336905
23	1551-1560	0	1949051	0.0	0.020894973505173598	0.00039860118367336905
24	1561-1570	0	480126	0.0	0.020894973505173598	0.00039860118367336905
25	1571-1580	0	945849	0.0	0.020894973505173598	0.00039860118367336905
26	1581-1590	3	842175	0.3562205004898032	0.09213907360313424	0.0017576831955151049
27	1591-1600	0	676127	0.0	0.07124410009796064	0.0013590820118417359
28	1601-1610	4	2099839	0.19049079477045622	0.10934225905205189	0.002085858298546138
29	1611-1620	6	794187	0.7554895761325733	0.2604401742785665	0.004968264818226801
30	1621-1630	15	2095458	0.7158339608811057	0.40360696645478766	0.007699373944066627
31	1631-1640	23	2094158	1.0982934429971376	0.5520215549562545	0.010530592209858306
32	1641-1650	4	1247594	0.32061712383996716	0.616144979724248	0.011753837264817761
33	1651-1660	32	2303221	1.38935864165879	0.8559185491019147	0.016327857353613875
34	1661-1670	19	2481229	0.7657495539508847	0.8579705446655771	0.0163670020723361
35	1671-1680	64	2015147	3.1759469656556067	1.3499931456204772	0.025753029342775728
36	1681-1690	34	1684489	2.018416267485273	1.534017710518104	0.029263558292477853
37	1691-1700	83	1871214	4.435623076783307	2.3570189011067724	0.04496347045805251
38	1701-1710	9	809750	1.1114541525162087	2.301438003278256	0.043903186191188534
39	1711-1720	28	1714151	1.6334616961982928	2.474980431727738	0.04721375355708574
40	1721-1730	22	1125965	1.9538795610876003	2.2305669508141364	0.0425512205907832
41	1731-1740	68	2909061	2.337524032668961	2.294388503850874	0.04376870701535405
42	1741-1750	38	2136771	1.7783843004233961	1.7629407485788917	0.033630589144110205
43	1751-1760	32	2483475	1.2885170980178982	1.7983533376792298	0.03430613438607179
44	1761-1770	44	3287236	1.3385105298189726	1.7393631044033657	0.03318081222171941
45	1771-1780	116	3011727	3.8516107203607763	2.118909336258001	0.0404211936100263
46	1781-1790	39	2767020	1.4094585510766096	1.9332962399395304	0.036880361175876404
47	1791-1800	13	2497443	0.5205324005392715	1.6817258599627056	0.03208130023372718
48	1801-1810	11	1436685	0.7656514824056769	1.5771527368402611	0.0300864199508349
49	1811-1820	16	1624933	0.9846559827389807	1.506381827424263	0.028736364720763758
50	1821-1830	22	3062877	0.7182789253371912	0.8797154684195461	0.016781817259590253
51	1831-1840	104	7375086	1.4101530477068336	0.8798543677455909	0.01678446696076165
52	1841-1850	103	11919516	0.8641290468505601	0.9485736970078484	0.01809538539664259
53	1851-1860	46	5771056	0.7970811581104048	0.9548596321487942	0.018215298503354814
54	1861-1870	122	6858196	1.7788934582796991	1.1137071272569377	0.021245539224070655
55	1871-1880	108	5715634	1.8895541596960197	1.3479621741287036	0.025714285687971506
56	1881-1890	157	7679389	2.0444334829242274	1.474818261172182	0.028134245035571662
57	1891-1900	35	4613910	0.7585756982689302	1.4537075914558562	0.027731529141484426
58	1901-1910	42	4804354	0.8742070213810224	1.4691327641099798	0.02802578613476453
59	1911-1920	61	5036866	1.2110705347333044	1.3555681794007008	0.025859381000185866
60	1921-1930	104	11280218	0.9219679974270002	1.162050946946897	0.02216776598578148
61	1931-1940	92	10897083	0.844262634321497	0.9220167772263508	0.017588774576724454
62	1941-1950	82	12300750	0.6666260187386948	0.9036268413203038	0.01723796052960385
63	1951-1960	114	9976887	1.1426409861111988	0.9573136342663391	0.01826211206588688
64	1961-1970	101	13891857	0.7270446276548916	0.8605084528506566	0.016415416261824137
65	1971-1980	47	10280590	0.4571722050971783	0.7675492943846921	0.01464208878722173
66	1981-1990	73	15628128	0.46710648901775054	0.6921180653239427	0.013203131366093288
67	1991-2000	59	10606407	0.5562675465876427	0.6700463708937324	0.012782082565845686
68	2001-2010	54	11205157	0.48192095835872717	0.537902365343238	0.010261248690907988
69	2011-2020	12	2099905	0.5714544229381806	0.5067843243998958	0.009667628031348817
