# Supplementary material for: Frequency patterns of semantic change: corpus-based evidence of a near-critical dynamics in language change
Source: R Soc Open Sci. 2017 Nov 8;4(11):170830. doi: 10.1098/rsos.170830 (PMC5717648; doi:10.1098/rsos.170830)
Supplement: full_data.zip [file rsos170830supp2.gz › a_tout_prendre_complet.csv]

	Cote	Date	Decade	Occurrences
0	S700	1997	1991-2000	2
1	N837	1733	1731-1740	3
2	M269	1857	1851-1860	1
3	L669	1938	1931-1940	5
4	E032	1993	1991-2000	1
5	R210	2006	2001-2010	2
6	K566	1922	1921-1930	1
7	S532	1713	1711-1720	1
8	L978	1839	1831-1840	1
9	E126	2012	2011-2020	1
10	K729	1896	1891-1900	1
11	R698	1950	1941-1950	1
12	K595	1922	1921-1930	1
13	S171	1863	1861-1870	1
14	N686	1751	1751-1760	1
15	P329	1949	1941-1950	1
16	M784	1829	1821-1830	2
17	N553	1768	1761-1770	2
18	K968	1956	1951-1960	1
19	P585	1957	1951-1960	1
20	L973	1816	1811-1820	1
21	K368	1936	1931-1940	1
22	Q249	1772	1771-1780	2
23	R189	1886	1881-1890	1
24	S247	1975	1971-1980	1
25	L846	1857	1851-1860	1
26	M682	1814	1811-1820	1
27	R441	1966	1961-1970	1
28	K759	1866	1861-1870	3
29	K885	1951	1951-1960	1
30	R267	1749	1741-1750	1
31	Q454	1784	1781-1790	1
32	M677	1812	1811-1820	2
33	K757	1866	1861-1870	4
34	R951	1637	1631-1640	1
35	N953	1751	1751-1760	1
36	R486	1839	1831-1840	1
37	M678	1813	1811-1820	6
38	S679	1927	1921-1930	1
39	S179	1979	1971-1980	1
40	L259	1941	1941-1950	1
41	P422	1955	1951-1960	1
42	M346	1839	1831-1840	2
43	L283	1924	1921-1930	1
44	S805	1885	1881-1890	1
45	M783	1821	1821-1830	2
46	R261	1976	1971-1980	1
47	S665	1840	1831-1840	5
48	S681	1929	1921-1930	1
49	S390	1943	1941-1950	2
50	E091	2011	2011-2020	1
51	Q353	1714	1711-1720	1
52	P696	1952	1951-1960	1
53	R461	1965	1961-1970	1
54	K467	1913	1911-1920	1
55	K965	1954	1951-1960	1
56	L576	1921	1921-1930	1
57	Q942	1684	1681-1690	1
58	E176	2005	2001-2010	1
59	N569	1761	1761-1770	3
60	R651	1929	1921-1930	1
61	N833	1716	1711-1720	2
62	M657	1849	1841-1850	1
63	P639	1909	1901-1910	1
64	R029	1759	1751-1760	1
65	R507	1877	1871-1880	2
66	M297	1854	1851-1860	5
67	S527	1946	1941-1950	1
68	E269	1992	1991-2000	1
69	R438	1967	1961-1970	1
70	R044	1997	1991-2000	1
71	S514	1839	1831-1840	3
72	L876	1945	1941-1950	1
73	M224	1859	1851-1860	2
74	N682	1751	1751-1760	1
75	L522	1897	1891-1900	1
76	N228	1835	1831-1840	1
77	L234	1948	1941-1950	1
78	Q732	1628	1621-1630	1
79	N526	1762	1761-1770	1
80	R213	1986	1981-1990	1
81	P332	1949	1941-1950	1
82	N577	1759	1751-1760	1
83	Q992	2000	1991-2000	2
84	N282	1783	1781-1790	1
85	Q332	1713	1711-1720	1
86	R828	1984	1981-1990	3
87	S255	1968	1961-1970	1
88	0301	1489	1481-1490	1
89	N376	1780	1771-1780	1
90	K476	1883	1881-1890	1
91	R814	1961	1961-1970	1
92	M867	1842	1841-1850	1
93	M899	1863	1861-1870	1
94	R583	1973	1971-1980	1
95	P747	1939	1931-1940	1
96	K676	1948	1941-1950	1
97	K594	1918	1911-1920	1
98	P666	1944	1941-1950	2
99	S129	1989	1981-1990	1
100	S692	1745	1741-1750	1
101	M837	1835	1831-1840	2
102	R943	1926	1921-1930	1
103	L852	1836	1831-1840	1
104	R172	1989	1981-1990	1
105	Q665	1609	1601-1610	1
106	M272	1859	1851-1860	1
107	S715	1734	1731-1740	1
108	Q367	1715	1711-1720	1
109	S522	1991	1991-2000	1
110	L968	1828	1821-1830	1
111	L672	1938	1931-1940	1
112	R550	1961	1961-1970	1
113	K372	1940	1931-1940	1
114	S076	1982	1981-1990	3
115	N525	1762	1761-1770	1
116	Q479	1774	1771-1780	1
117	M382	1828	1821-1830	3
118	N674	1755	1751-1760	2
119	S360	1778	1771-1780	3
120	S235	1690	1681-1690	1
121	E031	1992	1991-2000	1
122	R605	1941	1941-1950	1
123	N696	1755	1751-1760	1
124	N849	1745	1741-1750	1
125	M876	1842	1841-1850	6
126	S516	1955	1951-1960	1
127	L597	1920	1911-1920	1
128	N297	1788	1781-1790	1
129	S386	1981	1981-1990	2
130	N926	1734	1731-1740	1
131	K756	1866	1861-1870	2
132	K373	1933	1931-1940	1
133	R337	1981	1981-1990	1
134	S014	1747	1741-1750	1
135	S729	1864	1861-1870	1
136	P879	1895	1891-1900	1
137	L387	1920	1911-1920	1
138	Q742	1649	1641-1650	2
139	S670	1976	1971-1980	1
140	M997	1836	1831-1840	1
141	S528	1967	1961-1970	1
142	L963	1838	1831-1840	1
143	S003	1968	1961-1970	1
144	N527	1774	1771-1780	1
145	S882	1830	1821-1830	1
146	K782	1931	1931-1940	1
147	S318	1985	1981-1990	1
148	R528	1982	1981-1990	1
149	N954	1751	1751-1760	1
150	Q527	1686	1681-1690	1
151	R008	1970	1961-1970	2
152	K348	1934	1931-1940	1
153	S754	1953	1951-1960	1
154	Q275	1739	1731-1740	1
155	S387	1995	1991-2000	2
156	R020	1972	1971-1980	1
157	M684	1848	1841-1850	1
158	K928	1938	1931-1940	1
159	M676	1811	1811-1820	4
160	P327	1942	1941-1950	1
161	E036	1983	1981-1990	1
162	N552	1768	1761-1770	1
163	K972	1959	1951-1960	2
164	L837	1876	1871-1880	1
165	R539	1982	1981-1990	2
166	Q354	1714	1711-1720	1
167	S687	1918	1911-1920	1
168	R532	1983	1981-1990	1
169	M726	1836	1831-1840	1
170	S680	1928	1921-1930	1
171	P752	1958	1951-1960	1
172	R053	1998	1991-2000	1
173	R307	1682	1681-1690	1
174	Z139	1857	1851-1860	1
175	R854	1948	1941-1950	1
176	S739	1862	1861-1870	4
177	M293	1854	1851-1860	1
178	R240	1983	1981-1990	1
179	S885	1993	1991-2000	1
180	P244	1731	1731-1740	1
181	K884	1951	1951-1960	1
182	S649	1956	1951-1960	1
183	S375	1870	1861-1870	2
184	N924	1782	1781-1790	3
185	P435	1968	1961-1970	1
186	N528	1774	1771-1780	1
187	R753	1727	1721-1730	1
188	K367	1936	1931-1940	4
189	R833	1865	1861-1870	1
190	P738	1960	1951-1960	1
191	N826	1755	1751-1760	2
192	N274	1782	1781-1790	2
193	S656	1815	1811-1820	1
194	P548	1863	1861-1870	1
195	N359	1784	1781-1790	1
196	E251	1980	1971-1980	1
197	M664	1824	1821-1830	1
198	N572	1761	1761-1770	1
199	E125	1876	1871-1880	1
200	M445	1846	1841-1850	1
201	R557	1982	1981-1990	1
202	L825	1952	1951-1960	1
203	Q494	1735	1731-1740	1
204	K454	1907	1901-1910	1
205	P355	1936	1931-1940	1
206	N642	1755	1751-1760	1
207	E284	1938	1931-1940	2
208	S161	1952	1951-1960	1
209	M456	1832	1831-1840	1
210	M695	1842	1841-1850	1
211	K246	1932	1931-1940	1
212	K468	1923	1921-1930	1
213	K987	1859	1851-1860	1
214	Q834	1679	1671-1680	1
215	M567	1789	1781-1790	2
216	E143	1990	1981-1990	1
217	N925	1782	1781-1790	3
218	K999	1899	1891-1900	1
219	L786	1943	1941-1950	1
220	P625	1948	1941-1950	1
221	N689	1751	1751-1760	1
222	E108	2001	2001-2010	1
223	S083	1926	1921-1930	1
224	R207	1977	1971-1980	1
225	M977	1848	1841-1850	6
226	P556	1872	1871-1880	1
227	Q365	1681	1681-1690	1
228	R795	1975	1971-1980	3
229	K525	1922	1921-1930	1
230	L828	1864	1861-1870	1
231	R758	1981	1981-1990	1
232	R179	2001	2001-2010	2
233	E270	2002	2001-2010	1
234	R847	1999	1991-2000	1
235	K789	1848	1841-1850	1
236	M634	1847	1841-1850	1
237	K625	1939	1931-1940	2
238	E120	2008	2001-2010	1
239	Q369	1687	1681-1690	1
240	K798	1848	1841-1850	1
241	L849	1836	1831-1840	1
242	L859	1848	1841-1850	1
243	M327	1846	1841-1850	1
244	R349	1967	1961-1970	1
245	L346	1910	1901-1910	1
246	R451	1987	1981-1990	3
247	R861	1637	1631-1640	1
248	N735	1764	1761-1770	1
249	L643	1932	1931-1940	3
250	P628	1953	1951-1960	1
251	R873	1974	1971-1980	1
252	M744	1847	1841-1850	1
253	M586	1877	1871-1880	1
254	K785	1928	1921-1930	2
255	S319	1844	1841-1850	4
256	L286	1946	1941-1950	1
257	K988	1859	1851-1860	2
258	S221	1963	1961-1970	1
259	S383	1955	1951-1960	1
260	M822	1833	1831-1840	1
261	S848	1826	1821-1830	1
262	L775	1942	1941-1950	1
263	R785	1852	1851-1860	1
264	R832	1984	1981-1990	1
265	S767	1875	1871-1880	1
266	Q991	1986	1981-1990	2
267	P289	1967	1961-1970	1
268	E135	1954	1951-1960	1
269	K933	1945	1941-1950	1
270	E098	1984	1981-1990	1
271	R530	1977	1971-1980	1
272	L253	1921	1921-1930	1
273	M698	1866	1861-1870	1
274	S393	1847	1841-1850	1
275	R244	2000	1991-2000	1
276	R784	2003	2001-2010	1
277	R619	1970	1961-1970	1
278	R781	1843	1841-1850	1
279	S734	1947	1941-1950	1
280	E089	1987	1981-1990	2
281	S794	1885	1881-1890	2
282	E033	1977	1971-1980	1
283	L946	1825	1821-1830	2
284	K888	1933	1931-1940	1
285	E069	1996	1991-2000	1
286	P676	1850	1841-1850	1
287	P642	1912	1911-1920	1
288	K472	1936	1931-1940	1
289	M656	1831	1831-1840	1
290	P753	1958	1951-1960	1
291	E095	2004	2001-2010	1
292	R767	1946	1941-1950	3
293	R727	1987	1981-1990	2
294	M992	1839	1831-1840	1
295	E263	2003	2001-2010	1
296	Q684	1646	1641-1650	1
297	L742	1902	1901-1910	1
298	M595	1832	1831-1840	2
299	M598	1794	1791-1800	1
300	Q981	2002	2001-2010	1
301	R786	1857	1851-1860	1
302	M557	1802	1801-1810	1
303	S406	1845	1841-1850	1
304	R886	1961	1961-1970	1
305	M967	1864	1861-1870	1
306	S698	1992	1991-2000	1
307	S983	1932	1931-1940	2
308	S585	1794	1791-1800	1
309	N687	1751	1751-1760	1
310	E117	1985	1981-1990	1
311	N722	1755	1751-1760	1
312	Q557	1740	1731-1740	1
313	K892	1936	1931-1940	1
314	R178	1996	1991-2000	2
315	E072	1986	1981-1990	1
316	E042	1999	1991-2000	1
317	K395	1942	1941-1950	1
318	E267	2006	2001-2010	2
319	N955	1734	1731-1740	1
320	Q738	1631	1631-1640	1
321	S312	1995	1991-2000	2
322	S803	1841	1841-1850	1
323	S788	1869	1861-1870	1
324	K299	1928	1921-1930	1
325	N323	1787	1781-1790	1
326	E092	2010	2001-2010	2
327	R098	1975	1971-1980	2
328	N854	1719	1711-1720	1
329	K778	1931	1931-1940	1
330	M379	1828	1821-1830	8
331	M268	1856	1851-1860	1
332	K758	1866	1861-1870	3
333	N254	1828	1821-1830	1
334	S663	1835	1831-1840	5
335	K883	1948	1941-1950	1
336	N358	1784	1781-1790	2
337	N634	1763	1761-1770	1
338	K298	1955	1951-1960	2
339	E118	2000	1991-2000	2
340	N283	1783	1781-1790	1
341	K973	1959	1951-1960	1
342	R522	1960	1951-1960	1
343	S191	1989	1981-1990	1
344	N453	1776	1771-1780	1
345	N845	1748	1741-1750	1
346	K934	1898	1891-1900	1
347	L229	1902	1901-1910	1
348	S190	1987	1981-1990	2
