# Supplementary material for: Frequency patterns of semantic change: corpus-based evidence of a near-critical dynamics in language change
Source: R Soc Open Sci. 2017 Nov 8;4(11):170830. doi: 10.1098/rsos.170830 (PMC5717648; doi:10.1098/rsos.170830)
Supplement: full_data.zip [file rsos170830supp2.gz › a_tout_prendre.csv]

	Decade	Occurrences	Nombre de mots	Frequence	Frequence moyenne
0	1321-1330	0	247971	0.0	0.0
1	1331-1340	0	187017	0.0	0.0
2	1341-1350	0	589308	0.0	0.0
3	1351-1360	0	318194	0.0	0.0
4	1361-1370	0	662712	0.0	0.0
5	1371-1380	0	971929	0.0	0.0
6	1381-1390	0	241822	0.0	0.0
7	1391-1400	0	1263737	0.0	0.0
8	1401-1410	0	765291	0.0	0.0
9	1411-1420	0	324443	0.0	0.0
10	1421-1430	0	298510	0.0	0.0
11	1431-1440	0	213190	0.0	0.0
12	1441-1450	0	386463	0.0	0.0
13	1451-1460	0	694796	0.0	0.0
14	1461-1470	0	537606	0.0	0.0
15	1471-1480	0	183566	0.0	0.0
16	1481-1490	1	457731	0.21846892607230012	0.043693785214460025
17	1491-1500	0	626697	0.0	0.043693785214460025
18	1501-1510	0	162065	0.0	0.043693785214460025
19	1511-1520	0	216624	0.0	0.043693785214460025
20	1521-1530	0	252956	0.0	0.043693785214460025
21	1531-1540	0	194542	0.0	0.0
22	1541-1550	0	957168	0.0	0.0
23	1551-1560	0	1949051	0.0	0.0
24	1561-1570	0	480126	0.0	0.0
25	1571-1580	0	945849	0.0	0.0
26	1581-1590	0	842175	0.0	0.0
27	1591-1600	0	676127	0.0	0.0
28	1601-1610	1	2099839	0.047622698692614054	0.009524539738522811
29	1611-1620	0	794187	0.0	0.009524539738522811
30	1621-1630	1	2095458	0.04772226405874038	0.019068992550270884
31	1631-1640	3	2094158	0.14325566647788754	0.04772012584584839
32	1641-1650	3	1247594	0.24046284287997538	0.09581269442184347
33	1651-1660	0	2303221	0.0	0.08628815468332066
34	1661-1670	0	2481229	0.0	0.08628815468332066
35	1671-1680	1	2015147	0.049624171338368855	0.08666853613924634
36	1681-1690	6	1684489	0.35619110602681286	0.1292556240490314
37	1691-1700	0	1871214	0.0	0.08116305547303634
38	1701-1710	0	809750	0.0	0.08116305547303634
39	1711-1720	8	1714151	0.46670334177094086	0.1745037238272245
40	1721-1730	1	1125965	0.08881270732216365	0.18234143102398348
41	1731-1740	10	2909061	0.3437535342160236	0.17985391666182562
42	1741-1750	5	2136771	0.2339979342662363	0.22665350351507288
43	1751-1760	15	2483475	0.6039923896958899	0.3474519814542508
44	1761-1770	11	3287236	0.33462763245474314	0.32103683959101126
45	1771-1780	10	3011727	0.33203540692765315	0.3696813795121092
46	1781-1790	18	2767020	0.6505193312661275	0.43103453892213006
47	1791-1800	2	2497443	0.08008190777527255	0.40025133362393717
48	1801-1810	1	1436685	0.06960468021869791	0.2933737917284988
49	1811-1820	15	1624933	0.9231149838177944	0.4110712620011091
50	1821-1830	22	3062877	0.7182789253371912	0.4883199656830167
51	1831-1840	31	7375086	0.42033408152799845	0.44228291573539097
52	1841-1850	32	11919516	0.26846727669143616	0.4799599895186237
53	1851-1860	18	5771056	0.311901322738854	0.5284193180226548
54	1861-1870	27	6858196	0.39368953584878585	0.4225342284288532
55	1871-1880	7	5715634	0.12247110294326054	0.303372663950067
56	1881-1890	5	7679389	0.06510934658994355	0.23232771696245602
57	1891-1900	5	4613910	0.10836795689556146	0.20030785300328108
58	1901-1910	5	4804354	0.1040722644501217	0.15874204134553466
59	1911-1920	6	5036866	0.11912169194098077	0.10382847256397358
60	1921-1930	16	11280218	0.14184123037338464	0.1077024980499984
61	1931-1940	32	10897083	0.29365656845965105	0.1534119424239399
62	1941-1950	26	12300750	0.2113692254537325	0.17401219613557412
63	1951-1960	24	9976887	0.24055599707604186	0.20130894266075816
64	1961-1970	16	13891857	0.11517538655919077	0.20051968158440014
65	1971-1980	16	10280590	0.15563309109691173	0.2032780537291056
66	1981-1990	38	15628128	0.2431513230503359	0.19317700464724255
67	1991-2000	24	10606407	0.22627832403565126	0.1961588243636263
68	2001-2010	16	11205157	0.14279139506925248	0.17660590396226844
69	2011-2020	2	2099905	0.09524240382303009	0.17261930741503628
