# Supplementary material for: Frequency patterns of semantic change: corpus-based evidence of a near-critical dynamics in language change
Source: R Soc Open Sci. 2017 Nov 8;4(11):170830. doi: 10.1098/rsos.170830 (PMC5717648; doi:10.1098/rsos.170830)
Supplement: full_data.zip [file rsos170830supp2.gz › au_bord_de_complet.csv]

	Cote	Date	Decade	Occurrences
0	S093	1604	1601-1610	1
1	Q223	1929	1921-1930	1
2	S223	1953	1951-1960	4
3	R090	1974	1971-1980	5
4	L596	1932	1931-1940	8
5	S883	1995	1991-2000	1
6	Z162	1880	1871-1880	1
7	R337	1981	1981-1990	1
8	S089	1639	1631-1640	1
9	R095	2005	2001-2010	20
10	R542	1982	1981-1990	4
11	R085	1966	1961-1970	2
12	R584	1948	1941-1950	8
13	P877	1928	1921-1930	1
14	M732	1874	1871-1880	4
15	R405	1697	1691-1700	1
16	Q875	1633	1631-1640	7
17	K489	1902	1901-1910	1
18	S607	1954	1951-1960	1
19	R752	1984	1981-1990	16
20	R642	1911	1911-1920	3
21	L932	1836	1831-1840	23
22	R533	1879	1871-1880	5
23	S509	1966	1961-1970	3
24	K543	1949	1941-1950	2
25	E087	1984	1981-1990	5
26	S801	1840	1831-1840	6
27	S028	1857	1851-1860	1
28	K922	1933	1931-1940	5
29	M368	1862	1861-1870	1
30	R118	1994	1991-2000	1
31	R092	2006	2001-2010	17
32	M457	1824	1821-1830	2
33	P253	1719	1711-1720	6
34	S790	1852	1851-1860	1
35	K653	1951	1951-1960	1
36	S991	1888	1881-1890	9
37	M442	1824	1821-1830	1
38	Z116	1886	1881-1890	8
39	B021	1556	1551-1560	1
40	L959	1847	1841-1850	3
41	R514	1929	1921-1930	9
42	K426	1944	1941-1950	3
43	L572	1915	1911-1920	1
44	N238	1836	1831-1840	14
45	M662	1833	1831-1840	2
46	L935	1833	1831-1840	6
47	S346	1939	1931-1940	2
48	M725	1836	1831-1840	3
49	Q827	1620	1611-1620	1
50	E103	2009	2001-2010	4
51	R444	1865	1861-1870	8
52	Q336	1710	1701-1710	1
53	K865	1890	1881-1890	1
54	K568	1900	1891-1900	3
55	S986	1933	1931-1940	2
56	R619	1970	1961-1970	4
57	E123	2002	2001-2010	13
58	N583	1764	1761-1770	1
59	E051	1910	1901-1910	11
60	E289	1932	1931-1940	7
61	S040	1949	1941-1950	6
62	M336	1840	1831-1840	1
63	K935	1896	1891-1900	5
64	P537	1926	1921-1930	4
65	R693	1842	1841-1850	1
66	K772	1942	1941-1950	4
67	K364	1922	1921-1930	5
68	S304	1954	1951-1960	4
69	K495	1911	1911-1920	1
70	S227	1962	1961-1970	12
71	Q842	1679	1671-1680	1
72	S191	1989	1981-1990	1
73	N485	1773	1771-1780	5
74	M893	1869	1861-1870	2
75	K895	1941	1941-1950	2
76	R009	1970	1961-1970	5
77	K399	1937	1931-1940	2
78	S447	1937	1931-1940	1
79	M952	1810	1801-1810	12
80	K372	1940	1931-1940	5
81	Q762	1646	1641-1650	1
82	M742	1824	1821-1830	2
83	M768	1851	1851-1860	20
84	S521	1950	1941-1950	2
85	M496	1805	1801-1810	4
86	R523	1977	1971-1980	1
87	P782	1869	1861-1870	1
88	S129	1989	1981-1990	3
89	N536	1770	1761-1770	3
90	R531	1930	1921-1930	3
91	R790	1534	1531-1540	1
92	K493	1907	1901-1910	1
93	K738	1935	1931-1940	1
94	R002	1997	1991-2000	5
95	R318	1682	1681-1690	1
96	R188	1985	1981-1990	1
97	P887	1869	1861-1870	2
98	K856	1878	1871-1880	3
99	E049	1605	1601-1610	1
100	R465	1963	1961-1970	7
101	Q323	1741	1741-1750	4
102	L855	1892	1891-1900	15
103	M579	1856	1851-1860	9
104	M696	1797	1791-1800	1
105	S124	1975	1971-1980	23
106	R431	1840	1831-1840	1
107	S566	1976	1971-1980	3
108	M697	1797	1791-1800	8
109	P224	1732	1731-1740	3
110	R154	2002	2001-2010	2
111	N232	1838	1831-1840	4
112	Q981	2002	2001-2010	1
113	E081	1884	1881-1890	3
114	M653	1834	1831-1840	1
115	R226	1680	1671-1680	1
116	R150	1986	1981-1990	1
117	M229	1877	1871-1880	16
118	P683	1961	1961-1970	1
119	S003	1968	1961-1970	18
120	E032	1993	1991-2000	4
121	N244	1835	1831-1840	17
122	S305	1996	1991-2000	1
123	E117	1985	1981-1990	10
124	R040	2001	2001-2010	1
125	R023	1974	1971-1980	11
126	L435	1894	1891-1900	2
127	R049	2004	2001-2010	5
128	K782	1931	1931-1940	1
129	R261	1976	1971-1980	10
130	L954	1946	1941-1950	6
131	S354	1857	1851-1860	2
132	K479	1891	1891-1900	2
133	L487	1938	1931-1940	3
134	E017	1981	1981-1990	7
135	M533	1801	1801-1810	2
136	K837	1860	1851-1860	1
137	L946	1825	1821-1830	3
138	L847	1860	1851-1860	2
139	N365	1781	1781-1790	3
140	R613	1946	1941-1950	2
141	R539	1982	1981-1990	1
142	S317	1987	1981-1990	11
143	M589	1883	1881-1890	3
144	M565	1797	1791-1800	3
145	E069	1996	1991-2000	4
146	M632	1839	1831-1840	1
147	M377	1833	1831-1840	1
148	R964	1979	1971-1980	17
149	K223	1902	1901-1910	1
150	R591	1932	1931-1940	1
151	L592	1891	1891-1900	3
152	P255	1727	1721-1730	1
153	Q278	1783	1781-1790	1
154	K367	1936	1931-1940	7
155	E292	1937	1931-1940	27
156	R572	1974	1971-1980	5
157	L262	1921	1921-1930	11
158	S523	1892	1891-1900	3
159	Z111	1884	1881-1890	12
160	S850	1961	1961-1970	5
161	E180	2013	2011-2020	4
162	M949	1810	1801-1810	19
163	6208	1420	1411-1420	3
164	E034	1978	1971-1980	9
165	M535	1801	1801-1810	3
166	M226	1879	1871-1880	3
167	Z114	1885	1881-1890	13
168	L399	1937	1931-1940	3
169	M985	1845	1841-1850	1
170	K637	1883	1881-1890	5
171	M849	1832	1831-1840	2
172	K964	1954	1951-1960	2
173	L799	1939	1931-1940	3
174	N339	1784	1781-1790	1
175	R857	1947	1941-1950	1
176	S001	1949	1941-1950	1
177	S548	1976	1971-1980	12
178	S578	1979	1971-1980	4
179	S285	1979	1971-1980	4
180	L829	1859	1851-1860	1
181	K928	1938	1931-1940	1
182	S649	1956	1951-1960	8
183	K569	1905	1901-1910	1
184	S788	1869	1861-1870	22
185	K754	1925	1921-1930	3
186	S575	1961	1961-1970	3
187	N394	1779	1771-1780	2
188	P244	1731	1731-1740	2
189	S365	1879	1871-1880	3
190	K925	1935	1931-1940	7
191	S075	1982	1981-1990	1
192	E030	1991	1991-2000	4
193	N289	1788	1781-1790	1
194	P267	1899	1891-1900	1
195	L344	1913	1911-1920	1
196	K232	1912	1911-1920	1
197	R860	1956	1951-1960	4
198	R437	1964	1961-1970	2
199	S392	1812	1811-1820	38
200	N744	1758	1751-1760	2
201	S538	1955	1951-1960	2
202	R270	2005	2001-2010	3
203	R726	1856	1851-1860	1
204	E072	1986	1981-1990	13
205	S602	1948	1941-1950	8
206	S187	1984	1981-1990	9
207	M735	1857	1851-1860	14
208	L298	1922	1921-1930	5
209	Z156	1876	1871-1880	3
210	E197	1961	1961-1970	12
211	K366	1929	1921-1930	5
212	E006	1981	1981-1990	2
213	L264	1914	1911-1920	1
214	R668	1987	1981-1990	5
215	S674	1925	1921-1930	2
216	R078	2007	2001-2010	1
217	E252	2012	2011-2020	16
218	S730	1853	1851-1860	7
219	L346	1910	1901-1910	4
220	M384	1832	1831-1840	3
221	Q476	1719	1711-1720	1
222	Z115	1885	1881-1890	8
223	S256	1990	1981-1990	3
224	L275	1948	1941-1950	2
225	E037	1985	1981-1990	11
226	S430	1926	1921-1930	1
227	K893	1936	1931-1940	4
228	K488	1944	1941-1950	1
229	K963	1907	1901-1910	1
230	N325	1787	1781-1790	2
231	K628	1929	1921-1930	2
232	K242	1933	1931-1940	5
233	E100	1996	1991-2000	22
234	M439	1824	1821-1830	1
235	R121	1991	1991-2000	1
236	E092	2010	2001-2010	39
237	N757	1745	1741-1750	1
238	E137	1849	1841-1850	9
239	R053	1998	1991-2000	3
240	M357	1839	1831-1840	7
241	M953	1810	1801-1810	12
242	R602	1887	1881-1890	5
243	L398	1937	1931-1940	2
244	M526	1803	1801-1810	1
245	S387	1995	1991-2000	19
246	S992	1877	1871-1880	17
247	M784	1829	1821-1830	2
248	K939	1943	1941-1950	7
249	S987	1937	1931-1940	2
250	Q276	1777	1771-1780	7
251	E048	2000	1991-2000	4
252	R719	1844	1841-1850	1
253	E121	1988	1981-1990	17
254	S204	1939	1931-1940	1
255	P295	1910	1901-1910	1
256	R937	1950	1941-1950	80
257	R348	1980	1971-1980	1
258	S079	1922	1921-1930	5
259	R868	1976	1971-1980	2
260	L527	1899	1891-1900	4
261	K829	1899	1891-1900	5
262	Q768	1641	1641-1650	1
263	R042	2004	2001-2010	1
264	S077	1982	1981-1990	2
265	S675	1925	1921-1930	2
266	R161	1952	1951-1960	3
267	K882	1888	1881-1890	4
268	S397	1843	1841-1850	10
269	K369	1936	1931-1940	4
270	E102	2006	2001-2010	1
271	M736	1839	1831-1840	1
272	K346	1926	1921-1930	3
273	L266	1905	1901-1910	1
274	Q777	1655	1651-1660	1
275	N632	1761	1761-1770	2
276	E078	1987	1981-1990	6
277	L348	1889	1881-1890	4
278	M898	1854	1851-1860	1
279	L337	1933	1931-1940	4
280	R045	2004	2001-2010	4
281	K382	1901	1901-1910	5
282	M899	1863	1861-1870	1
283	L594	1925	1921-1930	14
284	K988	1859	1851-1860	2
285	E099	1999	1991-2000	19
286	L252	1921	1921-1930	5
287	S625	1849	1841-1850	17
288	K363	1922	1921-1930	3
289	R515	1964	1961-1970	8
290	R892	1889	1881-1890	5
291	E262	1995	1991-2000	4
292	R453	1959	1951-1960	3
293	L283	1924	1921-1930	4
294	E272	2005	2001-2010	9
295	E186	2012	2011-2020	10
296	S953	1662	1661-1670	1
297	R506	1998	1991-2000	1
298	M857	1795	1791-1800	1
299	L327	1926	1921-1930	3
300	E005	1981	1981-1990	8
301	S368	1942	1941-1950	8
302	L694	1945	1941-1950	2
303	S360	1778	1771-1780	1
304	S381	1948	1941-1950	7
305	K467	1913	1911-1920	1
306	R554	1900	1891-1900	1
307	R422	1542	1541-1550	1
308	S147	1845	1841-1850	3
309	R640	1925	1921-1930	1
310	R119	1989	1981-1990	5
311	S522	1991	1991-2000	3
312	S128	1981	1981-1990	3
313	P878	1929	1921-1930	1
314	R961	1902	1901-1910	1
315	R614	1946	1941-1950	1
316	R605	1941	1941-1950	4
317	E110	1989	1981-1990	11
318	P486	1904	1901-1910	3
319	S676	1926	1921-1930	1
320	R644	1881	1881-1890	1
321	R658	1931	1931-1940	36
322	M247	1874	1871-1880	3
323	E195	2000	1991-2000	7
324	R347	1982	1981-1990	1
325	L734	1946	1941-1950	1
326	K798	1848	1841-1850	6
327	R636	1897	1891-1900	7
328	L396	1899	1891-1900	1
329	K278	1933	1931-1940	3
330	E124	1897	1891-1900	2
331	S399	1983	1981-1990	3
332	R004	2002	2001-2010	10
333	R784	2003	2001-2010	19
334	M259	1858	1851-1860	3
335	K567	1900	1891-1900	2
336	Q995	1649	1641-1650	1
337	R292	1761	1761-1770	2
338	E084	2011	2011-2020	33
339	E149	1871	1871-1880	2
340	E128	1987	1981-1990	2
341	R011	1794	1791-1800	4
342	E054	1999	1991-2000	1
343	Q372	1699	1691-1700	3
344	R812	1965	1961-1970	6
345	K246	1932	1931-1940	8
346	R552	1936	1931-1940	9
347	M958	1855	1851-1860	2
348	P543	1931	1931-1940	1
349	S485	1948	1941-1950	1
350	R066	1978	1971-1980	5
351	Q449	1764	1761-1770	2
352	E161	2012	2011-2020	1
353	P773	1942	1941-1950	1
354	L373	1964	1961-1970	4
355	S247	1975	1971-1980	4
356	R212	1997	1991-2000	2
357	L442	1859	1851-1860	1
358	L896	1833	1831-1840	1
359	Q485	1788	1781-1790	2
360	M298	1854	1851-1860	2
361	R720	1990	1981-1990	6
362	L542	1871	1871-1880	9
363	R338	1938	1931-1940	1
364	L228	1943	1941-1950	2
365	Q397	1698	1691-1700	1
366	S321	1985	1981-1990	14
367	L772	1962	1961-1970	1
368	R905	1921	1921-1930	14
369	S333	1837	1831-1840	1
370	Q666	1613	1611-1620	1
371	Q867	1637	1631-1640	4
372	R573	1975	1971-1980	2
373	M668	1833	1831-1840	5
374	R157	2006	2001-2010	3
375	K563	1944	1941-1950	3
376	S835	1732	1731-1740	2
377	R872	1967	1961-1970	10
378	E098	1984	1981-1990	44
379	E091	2011	2011-2020	8
380	N548	1773	1771-1780	2
381	M373	1824	1821-1830	3
382	K672	1936	1931-1940	3
383	M265	1827	1821-1830	10
384	R984	1633	1631-1640	1
385	L444	1945	1941-1950	1
386	S374	1958	1951-1960	6
387	E273	2001	2001-2010	2
388	R000	1989	1981-1990	11
389	R464	1965	1961-1970	4
390	L257	1944	1941-1950	1
391	P588	1936	1931-1940	1
392	L965	1856	1851-1860	1
393	N522	1773	1771-1780	1
394	R054	2006	2001-2010	3
395	R494	1847	1841-1850	1
396	L464	1884	1881-1890	6
397	S379	1934	1931-1940	1
398	R762	1980	1971-1980	10
399	M363	1825	1821-1830	1
400	R592	1933	1931-1940	2
401	E010	1829	1821-1830	1
402	R185	1988	1981-1990	10
403	L397	1899	1891-1900	3
404	L689	1950	1941-1950	4
405	S793	1883	1881-1890	3
406	S141	1850	1841-1850	5
407	R147	2008	2001-2010	9
408	S738	1876	1871-1880	1
409	K674	1943	1941-1950	8
410	R780	1843	1841-1850	1
411	M685	1848	1841-1850	14
412	K535	1926	1921-1930	4
413	S323	1956	1951-1960	1
414	R903	1912	1911-1920	6
415	R046	2002	2001-2010	3
416	K888	1933	1931-1940	13
417	M294	1853	1851-1860	2
418	R177	1978	1971-1980	5
419	S752	1841	1841-1850	1
420	R484	1837	1831-1840	1
421	R712	1842	1841-1850	1
422	K727	1931	1931-1940	2
423	M468	1803	1801-1810	10
424	P328	1942	1941-1950	2
425	S994	1964	1961-1970	1
426	R339	1962	1961-1970	4
427	R199	1999	1991-2000	3
428	S107	1631	1631-1640	1
429	S511	1935	1931-1940	1
430	E263	2003	2001-2010	3
431	K299	1928	1921-1930	2
432	R923	1984	1981-1990	6
433	R254	1667	1661-1670	7
434	R786	1857	1851-1860	10
435	M777	1866	1861-1870	13
436	Q752	1610	1601-1610	1
437	R180	1975	1971-1980	3
438	N596	1769	1761-1770	7
439	R449	1950	1941-1950	1
440	M334	1864	1861-1870	4
441	S871	1935	1931-1940	2
442	R217	2008	2001-2010	4
443	N243	1835	1831-1840	16
444	M562	1797	1791-1800	3
445	M235	1878	1871-1880	7
446	L242	1906	1901-1910	6
447	R765	1987	1981-1990	2
448	N568	1761	1761-1770	3
449	M629	1792	1791-1800	2
450	M329	1846	1841-1850	2
451	K788	1848	1841-1850	13
452	S178	1925	1921-1930	5
453	R018	1564	1561-1570	1
454	M945	1803	1801-1810	11
455	R866	1988	1981-1990	1
456	L934	1833	1831-1840	7
457	R336	1950	1941-1950	1
458	N537	1767	1761-1770	1
459	M587	1877	1871-1880	3
460	L528	1899	1891-1900	1
461	L587	1888	1881-1890	11
462	R840	1833	1831-1840	1
463	L577	1921	1921-1930	5
464	R612	1946	1941-1950	1
465	M458	1814	1811-1820	1
466	R663	1957	1951-1960	4
467	E125	1876	1871-1880	9
468	P642	1912	1911-1920	9
469	S269	1994	1991-2000	1
470	S671	1924	1921-1930	2
471	K598	1955	1951-1960	1
472	R463	1966	1961-1970	10
473	R260	1994	1991-2000	1
474	L392	1906	1901-1910	4
475	R871	1946	1941-1950	5
476	S394	1967	1961-1970	2
477	S415	1957	1951-1960	5
478	M532	1827	1821-1830	1
479	K992	1948	1941-1950	1
480	K454	1907	1901-1910	3
481	L223	1946	1941-1950	5
482	K696	1927	1921-1930	4
483	N526	1762	1761-1770	2
484	R529	1962	1961-1970	1
485	R208	1994	1991-2000	1
486	S293	1945	1941-1950	2
487	K766	1926	1921-1930	1
488	K632	1931	1931-1940	17
489	M744	1847	1841-1850	2
490	E253	2006	2001-2010	2
491	Q688	1627	1621-1630	3
492	S287	1956	1951-1960	8
493	R064	1981	1981-1990	26
494	K656	1910	1901-1910	8
495	Q659	1624	1621-1630	1
496	K846	1863	1861-1870	2
497	K693	1925	1921-1930	4
498	L827	1864	1861-1870	6
499	M892	1864	1861-1870	4
500	M586	1877	1871-1880	3
501	R048	1987	1981-1990	2
502	R037	1991	1991-2000	2
503	M433	1807	1801-1810	1
504	Q765	1655	1651-1660	1
505	S376	1936	1931-1940	2
506	R521	1952	1951-1960	2
507	K635	1889	1881-1890	4
508	S532	1713	1711-1720	1
509	R598	1887	1881-1890	3
510	K786	1926	1921-1930	4
511	M972	1851	1851-1860	4
512	P398	1907	1901-1910	5
513	R795	1975	1971-1980	14
514	K349	1936	1931-1940	1
515	S232	1979	1971-1980	10
516	M266	1864	1861-1870	2
517	E073	1988	1981-1990	11
518	R791	2009	2001-2010	11
519	N928	1750	1741-1750	1
520	K987	1859	1851-1860	3
521	K924	1934	1931-1940	10
522	R975	1832	1831-1840	1
523	K723	1908	1901-1910	7
524	E194	1953	1951-1960	9
525	S827	1870	1861-1870	4
526	R913	1930	1921-1930	6
527	M726	1836	1831-1840	1
528	N936	1782	1781-1790	1
529	M852	1832	1831-1840	1
530	R810	1960	1951-1960	9
531	L338	1933	1931-1940	1
532	S142	1845	1841-1850	7
533	N656	1758	1751-1760	2
534	R294	2004	2001-2010	1
535	S688	1947	1941-1950	1
536	K529	1922	1921-1930	2
537	R574	1864	1861-1870	3
538	E190	1968	1961-1970	2
539	K673	1937	1931-1940	3
540	P644	1921	1921-1930	7
541	K376	1926	1921-1930	6
542	S206	1935	1931-1940	2
543	M244	1872	1871-1880	6
544	L739	1956	1951-1960	2
545	R928	1895	1891-1900	7
546	K536	1927	1921-1930	2
547	R135	1993	1991-2000	10
548	K855	1878	1871-1880	5
549	R538	1951	1951-1960	6
550	S854	1837	1831-1840	8
551	M253	1869	1861-1870	3
552	S785	1885	1881-1890	2
553	N944	1731	1731-1740	2
554	E265	2007	2001-2010	3
555	K938	1939	1931-1940	8
556	E082	1879	1871-1880	6
557	L589	1893	1891-1900	7
558	L296	1954	1951-1960	10
559	R456	1963	1961-1970	3
560	N523	1767	1761-1770	1
561	R230	1983	1981-1990	7
562	L543	1871	1871-1880	13
563	S012	1974	1971-1980	7
564	S514	1839	1831-1840	2
565	R870	1985	1981-1990	6
566	L869	1870	1861-1870	4
567	N922	1747	1741-1750	1
568	S658	1937	1931-1940	2
569	S092	1601	1601-1610	1
570	P662	1941	1941-1950	1
571	R134	1989	1981-1990	9
572	E255	2013	2011-2020	2
573	M853	1869	1861-1870	1
574	R138	2005	2001-2010	1
575	L793	1957	1951-1960	1
576	M588	1877	1871-1880	5
577	L783	1907	1901-1910	2
578	S826	1869	1861-1870	1
579	M753	1840	1831-1840	6
580	N539	1746	1741-1750	1
581	S633	1944	1941-1950	2
582	L526	1899	1891-1900	4
583	E165	1955	1951-1960	8
584	M352	1838	1831-1840	2
585	S672	1925	1921-1930	2
586	R522	1960	1951-1960	4
587	R239	1983	1981-1990	16
588	K422	1923	1921-1930	3
589	R220	1995	1991-2000	5
590	M448	1810	1801-1810	1
591	K446	1922	1921-1930	5
592	R675	1992	1991-2000	20
593	M354	1831	1831-1840	1
594	R571	1898	1891-1900	1
595	S486	1948	1941-1950	1
596	K849	1863	1861-1870	1
597	K362	1937	1931-1940	2
598	R435	1964	1961-1970	8
599	K465	1929	1921-1930	4
600	K687	1913	1911-1920	21
601	E065	1947	1941-1950	7
602	L749	1949	1941-1950	5
603	S647	1950	1941-1950	11
604	M383	1832	1831-1840	6
605	L674	1929	1921-1930	2
606	R195	2003	2001-2010	3
607	M288	1794	1791-1800	17
608	N772	1746	1741-1750	1
609	R033	1999	1991-2000	10
610	K435	1918	1911-1920	5
611	L897	1837	1831-1840	1
612	R696	1951	1951-1960	1
613	K937	1934	1931-1940	16
614	Q934	1654	1651-1660	2
615	S984	1936	1931-1940	9
616	K854	1878	1871-1880	4
617	E178	2011	2011-2020	8
618	Q687	1624	1621-1630	1
619	M843	1871	1871-1880	2
620	R796	1874	1871-1880	14
621	M227	1876	1871-1880	12
622	L953	1945	1941-1950	1
623	S749	1967	1961-1970	20
624	E035	1981	1981-1990	8
625	K844	1863	1861-1870	2
626	E007	1948	1941-1950	3
627	S123	1970	1961-1970	15
628	K424	1937	1931-1940	2
629	M832	1863	1861-1870	2
630	K832	1848	1841-1850	2
631	R587	1934	1931-1940	5
632	S567	1973	1971-1980	4
633	S465	1942	1941-1950	1
634	S773	1877	1871-1880	3
635	P233	1742	1741-1750	1
636	R349	1967	1961-1970	2
637	E044	1983	1981-1990	9
638	L322	1930	1921-1930	5
639	R789	1532	1531-1540	1
640	S393	1847	1841-1850	6
641	R299	1977	1971-1980	6
642	M547	1840	1831-1840	3
643	S087	1626	1621-1630	1
644	R611	1939	1931-1940	4
645	R207	1977	1971-1980	12
646	M263	1863	1861-1870	4
647	R915	1958	1951-1960	2
648	S716	1923	1921-1930	5
649	S661	1949	1941-1950	1
650	S726	1923	1921-1930	4
651	S594	1929	1921-1930	10
652	M773	1869	1861-1870	1
653	R898	1903	1901-1910	28
654	E183	2009	2001-2010	3
655	M234	1878	1871-1880	10
656	R007	1970	1961-1970	5
657	M455	1846	1841-1850	1
658	P948	1965	1961-1970	1
659	L578	1926	1921-1930	3
660	R847	1999	1991-2000	2
661	Q832	1644	1641-1650	1
662	R801	1986	1981-1990	2
663	R351	1585	1581-1590	1
664	K857	1878	1871-1880	3
665	S080	1926	1921-1930	2
666	R546	1955	1951-1960	4
667	S136	1846	1841-1850	1
668	K386	1924	1921-1930	3
669	R527	1982	1981-1990	2
670	Q992	2000	1991-2000	2
671	K852	1878	1871-1880	5
672	L972	1835	1831-1840	2
673	M339	1840	1831-1840	3
674	R943	1926	1921-1930	35
675	M678	1813	1811-1820	1
676	R109	1886	1881-1890	12
677	L765	1927	1921-1930	8
678	R438	1967	1961-1970	1
679	R746	1963	1961-1970	1
680	S221	1963	1961-1970	3
681	K227	1908	1901-1910	2
682	M365	1831	1831-1840	2
683	N326	1787	1781-1790	2
684	Q924	1659	1651-1660	1
685	E169	2003	2001-2010	2
686	K839	1860	1851-1860	2
687	R142	1997	1991-2000	8
688	K943	1950	1941-1950	6
689	P646	1911	1911-1920	3
690	L422	1929	1921-1930	1
691	L496	1883	1881-1890	5
692	M356	1834	1831-1840	1
693	S876	1857	1851-1860	1
694	R785	1852	1851-1860	5
695	P437	1945	1941-1950	1
696	L825	1952	1951-1960	1
697	S811	1885	1881-1890	7
698	K889	1930	1921-1930	10
699	S679	1927	1921-1930	4
700	R917	1918	1911-1920	2
701	R088	1998	1991-2000	16
702	E033	1977	1971-1980	8
703	K383	1939	1931-1940	3
704	N785	1743	1741-1750	1
705	S284	1992	1991-2000	4
706	S794	1885	1881-1890	5
707	E029	1995	1991-2000	8
708	S222	1980	1971-1980	29
709	R920	1949	1941-1950	25
710	R114	1997	1991-2000	4
711	L546	1910	1901-1910	4
712	R844	1854	1851-1860	1
713	K787	1926	1921-1930	2
714	K822	1848	1841-1850	18
715	L429	1928	1921-1930	1
716	M264	1863	1861-1870	4
717	S885	1993	1991-2000	3
718	K896	1950	1941-1950	1
719	S009	1993	1991-2000	6
720	K542	1924	1921-1930	7
721	L693	1958	1951-1960	11
722	K547	1939	1931-1940	5
723	R451	1987	1981-1990	21
724	K688	1928	1921-1930	7
725	S162	1846	1841-1850	1
726	K868	1896	1891-1900	2
727	S410	1936	1931-1940	1
728	L524	1927	1921-1930	7
729	M764	1847	1841-1850	6
730	R767	1946	1941-1950	9
731	N934	1763	1761-1770	6
732	S398	1928	1921-1930	2
733	R122	2008	2001-2010	1
734	R725	1986	1981-1990	7
735	E251	1980	1971-1980	4
736	K294	1891	1891-1900	1
737	M862	1806	1801-1810	1
738	M278	1859	1851-1860	9
739	L868	1822	1821-1830	2
740	Q788	1667	1661-1670	1
741	R068	1999	1991-2000	1
742	K295	1893	1891-1900	2
743	S313	1982	1981-1990	4
744	S983	1932	1931-1940	18
745	Q646	1657	1651-1660	3
746	M684	1848	1841-1850	12
747	5236	1377	1371-1380	1
748	S186	1965	1961-1970	1
749	L368	1908	1901-1910	3
750	R481	1834	1831-1840	1
751	M478	1840	1831-1840	2
752	E175	2011	2011-2020	6
753	K476	1883	1881-1890	1
754	K642	1923	1921-1930	13
755	R187	2009	2001-2010	3
756	R111	1897	1891-1900	22
757	R419	1578	1571-1580	1
758	K838	1860	1851-1860	1
759	L247	1946	1941-1950	2
760	R537	1957	1951-1960	12
761	E191	2013	2011-2020	1
762	R776	1577	1571-1580	2
763	L984	1875	1871-1880	1
764	M249	1873	1871-1880	4
765	L374	1883	1881-1890	2
766	S529	1955	1951-1960	4
767	L692	1958	1951-1960	8
768	Q829	1654	1651-1660	1
769	L678	1935	1931-1940	2
770	R627	1933	1931-1940	6
771	K824	1848	1841-1850	15
772	M556	1799	1791-1800	2
773	S044	1585	1581-1590	1
774	S998	2008	2001-2010	3
775	R047	2001	2001-2010	3
776	Z133	1852	1851-1860	5
777	S252	1845	1841-1850	15
778	K585	1938	1931-1940	6
779	P256	1719	1711-1720	9
780	R886	1961	1961-1970	10
781	E284	1938	1931-1940	6
782	S246	1993	1991-2000	14
783	K398	1937	1931-1940	1
784	K594	1918	1911-1920	7
785	M659	1849	1841-1850	17
786	S543	1966	1961-1970	6
787	E040	1979	1971-1980	7
788	S117	1822	1821-1830	1
789	R457	1966	1961-1970	6
790	S025	1906	1901-1910	1
791	K874	1919	1911-1920	4
792	M245	1872	1871-1880	13
793	E291	1934	1931-1940	21
794	L465	1885	1881-1890	9
795	K373	1933	1931-1940	8
796	R683	1842	1841-1850	2
797	R635	1881	1881-1890	5
798	R039	1993	1991-2000	6
799	E089	1987	1981-1990	14
800	E022	1862	1861-1870	1
801	Q656	1656	1651-1660	4
802	E090	1992	1991-2000	34
803	N377	1780	1771-1780	1
804	M664	1824	1821-1830	1
805	E062	1947	1941-1950	1
806	P762	1966	1961-1970	1
807	R757	1981	1981-1990	1
808	Q478	1719	1711-1720	1
809	R344	1979	1971-1980	2
810	E129	1985	1981-1990	3
811	M237	1873	1871-1880	12
812	Q373	1699	1691-1700	1
813	E052	1914	1911-1920	4
814	L488	1885	1881-1890	3
815	S669	1948	1941-1950	2
816	R340	1971	1971-1980	2
817	K392	1942	1941-1950	1
818	R191	1980	1971-1980	7
819	K539	1913	1911-1920	1
820	K668	1948	1941-1950	4
821	R175	2007	2001-2010	20
822	K763	1913	1911-1920	13
823	L943	1875	1871-1880	1
824	R489	1842	1841-1850	1
825	R763	1985	1981-1990	6
826	N795	1739	1731-1740	1
827	L336	1933	1931-1940	2
828	M728	1845	1841-1850	8
829	S154	1846	1841-1850	3
830	K659	1910	1901-1910	6
831	R248	1957	1951-1960	5
832	S537	1963	1961-1970	1
833	K633	1930	1921-1930	2
834	R412	2008	2001-2010	2
835	K676	1948	1941-1950	1
836	E012	1891	1891-1900	8
837	R938	1928	1921-1930	9
838	S072	1589	1581-1590	1
839	S513	1981	1981-1990	3
840	P279	1723	1721-1730	1
841	S402	1927	1921-1930	2
842	M236	1873	1871-1880	9
843	R549	1961	1961-1970	17
844	R524	1886	1881-1890	2
845	L957	1840	1831-1840	1
846	L498	1896	1891-1900	2
847	K224	1904	1901-1910	2
848	R343	1977	1971-1980	2
849	S148	1846	1841-1850	4
850	K584	1938	1931-1940	7
851	R196	1990	1981-1990	3
852	R496	1849	1841-1850	1
853	K677	1914	1911-1920	9
854	K347	1929	1921-1930	1
855	L339	1936	1931-1940	6
856	E143	1990	1981-1990	18
857	K695	1925	1921-1930	2
858	K626	1939	1931-1940	2
859	E166	1955	1951-1960	16
860	E120	2008	2001-2010	9
861	M956	1855	1851-1860	1
862	R450	1992	1991-2000	38
863	S131	1573	1571-1580	1
864	N428	1779	1771-1780	3
865	S037	1993	1991-2000	2
866	L883	1865	1861-1870	2
867	P954	1957	1951-1960	2
868	L277	1963	1961-1970	13
869	M722	1877	1871-1880	15
870	N647	1760	1751-1760	5
871	S163	1846	1841-1850	1
872	R895	1895	1891-1900	8
873	E055	2009	2001-2010	2
874	L586	1887	1881-1890	7
875	M758	1844	1841-1850	10
876	S881	1715	1711-1720	2
877	K959	1904	1901-1910	4
878	Z147	1868	1861-1870	4
879	E104	2002	2001-2010	5
880	R832	1984	1981-1990	3
881	K634	1889	1881-1890	2
882	L523	1897	1891-1900	6
883	M624	1898	1891-1900	1
884	R732	1886	1881-1890	5
885	L564	1916	1911-1920	5
886	Q486	1735	1731-1740	2
887	R461	1965	1961-1970	2
888	R063	1964	1961-1970	14
889	N552	1768	1761-1770	3
890	Q524	1601	1601-1610	1
891	S805	1885	1881-1890	1
892	K947	1936	1931-1940	1
893	M563	1797	1791-1800	1
894	M369	1821	1821-1830	1
895	L942	1869	1861-1870	3
896	K625	1939	1931-1940	4
897	E127	1995	1991-2000	4
898	M594	1874	1871-1880	8
899	R867	1958	1951-1960	35
900	M774	1854	1851-1860	5
901	S355	1870	1861-1870	7
902	E164	2009	2001-2010	3
903	M966	1860	1851-1860	1
904	R888	1899	1891-1900	4
905	R103	1880	1871-1880	5
906	S697	1935	1931-1940	6
907	R433	1967	1961-1970	6
908	S302	1987	1981-1990	6
909	L372	1902	1901-1910	2
910	K237	1923	1921-1930	2
911	K883	1948	1941-1950	1
912	P858	1961	1961-1970	3
913	R174	1974	1971-1980	11
914	R432	1849	1841-1850	6
915	S995	1960	1951-1960	33
916	M699	1866	1861-1870	8
917	L865	1831	1831-1840	1
918	R022	1991	1991-2000	1
919	L828	1864	1861-1870	6
920	N298	1787	1781-1790	2
921	R556	1965	1961-1970	8
922	R700	2008	2001-2010	4
923	R818	1987	1981-1990	1
924	S207	1982	1981-1990	7
925	L448	1922	1921-1930	3
926	S804	1841	1841-1850	2
927	E113	2002	2001-2010	4
928	Z117	1886	1881-1890	10
929	N828	1755	1751-1760	1
930	S590	1603	1601-1610	7
931	Q980	1965	1961-1970	1
932	N989	1732	1731-1740	1
933	Z120	1889	1881-1890	2
934	S515	1978	1971-1980	13
935	S969	1867	1861-1870	10
936	S369	1981	1981-1990	1
937	K576	1925	1921-1930	1
938	S504	1952	1951-1960	1
939	E146	1950	1941-1950	5
940	R397	1630	1621-1630	1
941	Q759	1625	1621-1630	1
942	M657	1849	1841-1850	9
943	M376	1824	1821-1830	1
944	L225	1924	1921-1930	1
945	S819	1579	1571-1580	1
946	R043	2006	2001-2010	3
947	R240	1983	1981-1990	6
948	S875	1866	1861-1870	1
949	L452	1927	1921-1930	1
950	R968	1990	1981-1990	3
951	Q533	1623	1621-1630	1
952	P964	1948	1941-1950	1
953	K729	1896	1891-1900	4
954	M682	1814	1811-1820	2
955	K234	1918	1911-1920	2
956	R031	2001	2001-2010	20
957	E193	2010	2001-2010	1
958	K469	1928	1921-1930	6
959	K565	1929	1921-1930	2
960	Q990	2003	2001-2010	5
961	S038	1984	1981-1990	4
962	S002	1951	1951-1960	29
963	K669	1936	1931-1940	5
964	Q399	1698	1691-1700	2
965	Q738	1631	1631-1640	1
966	R065	1979	1971-1980	9
967	R215	1999	1991-2000	13
968	R739	1924	1921-1930	1
969	R803	1923	1921-1930	8
970	N336	1787	1781-1790	2
971	Q469	1776	1771-1780	2
972	L565	1938	1931-1940	1
973	E058	1947	1941-1950	8
974	Q936	1654	1651-1660	1
975	P369	1939	1931-1940	1
976	R250	1667	1661-1670	2
977	S194	1846	1841-1850	12
978	M435	1807	1801-1810	2
979	K622	1956	1951-1960	1
980	M293	1854	1851-1860	4
981	K767	1926	1921-1930	6
982	R759	1985	1981-1990	6
983	S039	1958	1951-1960	9
984	R798	1791	1791-1800	1
985	R907	1934	1931-1940	5
986	R793	1951	1951-1960	11
987	S248	1984	1981-1990	7
988	M273	1859	1851-1860	2
989	R799	1881	1881-1890	1
990	L588	1893	1891-1900	6
991	S823	1852	1851-1860	1
992	K496	1914	1911-1920	3
993	S407	1967	1961-1970	63
994	L989	1879	1871-1880	9
995	P586	1932	1931-1940	1
996	M445	1846	1841-1850	1
997	R446	1850	1841-1850	5
998	K833	1848	1841-1850	4
999	R144	1981	1981-1990	19
1000	K629	1929	1921-1930	3
1001	E249	2012	2011-2020	21
1002	L529	1900	1891-1900	12
1003	L468	1913	1911-1920	6
1004	L769	1962	1961-1970	1
1005	S372	1993	1991-2000	1
1006	S429	1927	1921-1930	3
1007	L363	1906	1901-1910	4
1008	R192	1982	1981-1990	3
1009	K484	1895	1891-1900	1
1010	L836	1876	1871-1880	3
1011	P284	1908	1901-1910	4
1012	E085	1976	1971-1980	3
1013	K965	1954	1951-1960	1
1014	S195	1850	1841-1850	1
1015	M723	1869	1861-1870	23
1016	M495	1805	1801-1810	2
1017	K894	1936	1931-1940	2
1018	E268	1998	1991-2000	4
1019	R909	1917	1911-1920	3
1020	K473	1936	1931-1940	12
1021	R934	1942	1941-1950	3
1022	N945	1731	1731-1740	3
1023	Q674	1623	1621-1630	2
1024	R900	1902	1901-1910	2
1025	L767	1955	1951-1960	1
1026	R241	2009	2001-2010	1
1027	E168	2012	2011-2020	2
1028	M975	1848	1841-1850	9
1029	K952	1936	1931-1940	4
1030	R564	1978	1971-1980	2
1031	K722	1928	1921-1930	3
1032	P639	1909	1901-1910	2
1033	R036	2001	2001-2010	13
1034	S083	1926	1921-1930	7
1035	N438	1776	1771-1780	1
1036	L999	1876	1871-1880	2
1037	S215	1963	1961-1970	1
1038	R745	1963	1961-1970	1
1039	E233	2011	2011-2020	1
1040	R853	1976	1971-1980	7
1041	K449	1904	1901-1910	5
1042	L453	1951	1951-1960	1
1043	M256	1868	1861-1870	5
1044	M673	1794	1791-1800	1
1045	K978	1934	1931-1940	11
1046	R209	2006	2001-2010	2
1047	S772	1872	1871-1880	4
1048	K639	1890	1881-1890	8
1049	E046	2011	2011-2020	1
1050	R518	1940	1931-1940	2
1051	S677	1926	1921-1930	3
1052	K957	1900	1891-1900	2
1053	K649	1949	1941-1950	2
1054	R062	1996	1991-2000	3
1055	R124	2008	2001-2010	2
1056	R081	1999	1991-2000	2
1057	R044	1997	1991-2000	6
1058	M355	1836	1831-1840	7
1059	R836	1877	1871-1880	7
1060	S268	1965	1961-1970	11
1061	R083	2005	2001-2010	1
1062	L766	1955	1951-1960	2
1063	L795	1949	1941-1950	1
1064	S125	1959	1951-1960	2
1065	N635	1762	1761-1770	1
1066	Q676	1646	1641-1650	2
1067	M883	1821	1821-1830	1
1068	R055	1986	1981-1990	6
1069	R252	1948	1941-1950	1
1070	L949	1840	1831-1840	1
1071	S754	1953	1951-1960	1
1072	S043	1585	1581-1590	1
1073	M889	1867	1861-1870	3
1074	L848	1860	1851-1860	1
1075	K583	1948	1941-1950	1
1076	L268	1922	1921-1930	2
1077	S840	1867	1861-1870	1
1078	R942	1928	1921-1930	1
1079	P874	1957	1951-1960	1
1080	S164	1846	1841-1850	4
1081	R164	1974	1971-1980	4
1082	P373	1964	1961-1970	1
1083	R894	1892	1891-1900	3
1084	S530	1874	1871-1880	2
1085	S687	1918	1911-1920	1
1086	M948	1803	1801-1810	10
1087	R512	1955	1951-1960	3
1088	R661	1924	1921-1930	1
1089	R698	1950	1941-1950	4
1090	R547	1972	1971-1980	1
1091	N343	1784	1781-1790	1
1092	R628	1935	1931-1940	1
1093	R526	1947	1941-1950	9
1094	K498	1911	1911-1920	5
1095	L447	1926	1921-1930	1
1096	L636	1934	1931-1940	12
1097	R933	1942	1941-1950	3
1098	S151	1846	1841-1850	1
1099	R257	1990	1981-1990	17
1100	S619	1969	1961-1970	4
1101	E045	2000	1991-2000	10
1102	R462	1964	1961-1970	6
1103	L289	1934	1931-1940	6
1104	M978	1829	1821-1830	5
1105	R710	1842	1841-1850	1
1106	R530	1977	1971-1980	6
1107	M258	1868	1861-1870	2
1108	Q935	1654	1651-1660	1
1109	K297	1895	1891-1900	3
1110	S340	1977	1971-1980	1
1111	K835	1848	1841-1850	2
1112	R350	1872	1871-1880	4
1113	R648	1926	1921-1930	3
1114	R075	2007	2001-2010	11
1115	R096	2003	2001-2010	1
1116	M584	1836	1831-1840	1
1117	E286	1971	1971-1980	2
1118	R458	1968	1961-1970	9
1119	R152	1998	1991-2000	1
1120	K699	1928	1921-1930	1
1121	E254	2004	2001-2010	7
1122	Q437	1691	1691-1700	10
1123	R617	1983	1981-1990	6
1124	L838	1875	1871-1880	2
1125	R532	1983	1981-1990	21
1126	M333	1846	1841-1850	1
1127	R761	1974	1971-1980	6
1128	E097	1989	1981-1990	10
1129	R670	1980	1971-1980	5
1130	M989	1839	1831-1840	2
1131	L875	1945	1941-1950	4
1132	L852	1836	1831-1840	5
1133	L458	1882	1881-1890	6
1134	L582	1886	1881-1890	14
1135	E264	2001	2001-2010	6
1136	L823	1948	1941-1950	5
1137	L484	1922	1921-1930	5
1138	R434	1962	1961-1970	6
1139	R219	2009	2001-2010	3
1140	S325	1990	1981-1990	10
1141	N332	1786	1781-1790	3
1142	R927	1893	1891-1900	3
1143	S555	1976	1971-1980	2
1144	R400	1697	1691-1700	1
1145	S149	1845	1841-1850	8
1146	S413	1986	1981-1990	2
1147	E042	1999	1991-2000	3
1148	R601	1917	1911-1920	4
1149	R472	1825	1821-1830	2
1150	L669	1938	1931-1940	4
1151	S525	1936	1931-1940	6
1152	Z108	1882	1881-1890	2
1153	M239	1874	1871-1880	8
1154	S324	1960	1951-1960	3
1155	E070	1975	1971-1980	13
1156	P623	1952	1951-1960	2
1157	R544	1981	1981-1990	7
1158	R834	1866	1861-1870	4
1159	M489	1800	1791-1800	3
1160	R535	1961	1961-1970	12
1161	N748	1757	1751-1760	1
1162	L834	1848	1841-1850	1
1163	K527	1922	1921-1930	3
1164	R335	1945	1941-1950	2
1165	N247	1863	1861-1870	1
1166	M585	1859	1851-1860	2
1167	N998	1766	1761-1770	2
1168	M987	1840	1831-1840	6
1169	M364	1831	1831-1840	2
1170	K872	1896	1891-1900	3
1171	K438	1920	1911-1920	5
1172	K537	1929	1921-1930	3
1173	R139	2004	2001-2010	5
1174	M984	1845	1841-1850	1
1175	R495	1848	1841-1850	3
1176	Q538	1684	1681-1690	1
1177	R108	1883	1881-1890	10
1178	M687	1830	1821-1830	1
1179	B020	1551	1551-1560	1
1180	R274	1696	1691-1700	2
1181	K556	1944	1941-1950	2
1182	L955	1946	1941-1950	1
1183	N359	1784	1781-1790	2
1184	R202	1890	1881-1890	3
1185	R899	1909	1901-1910	1
1186	K378	1929	1921-1930	4
1187	M347	1839	1831-1840	2
1188	M954	1855	1851-1860	2
1189	S383	1955	1951-1960	2
1190	L253	1921	1921-1930	1
1191	L269	1927	1921-1930	1
1192	S541	1986	1981-1990	2
1193	E095	2004	2001-2010	2
1194	E126	2012	2011-2020	6
1195	R827	1988	1981-1990	1
1196	L436	1894	1891-1900	11
1197	L382	1890	1881-1890	1
1198	L258	1914	1911-1920	2
1199	K797	1848	1841-1850	8
1200	K698	1927	1921-1930	2
1201	E106	2011	2011-2020	14
1202	N225	1782	1781-1790	2
1203	L887	1872	1871-1880	4
1204	Z154	1874	1871-1880	1
1205	L863	1851	1851-1860	5
1206	R662	1946	1941-1950	2
1207	R129	2008	2001-2010	8
1208	S395	1930	1921-1930	8
1209	M694	1829	1821-1830	21
1210	S210	1956	1951-1960	2
1211	N477	1775	1771-1780	1
1212	S255	1968	1961-1970	7
1213	K443	1921	1921-1930	1
1214	N436	1776	1771-1780	1
1215	R890	1887	1881-1890	2
1216	N237	1838	1831-1840	6
1217	E189	1944	1941-1950	1
1218	S249	1989	1981-1990	6
1219	Q655	1656	1651-1660	3
1220	E192	1973	1971-1980	19
1221	S386	1981	1981-1990	13
1222	E019	1885	1881-1890	9
1223	K358	1918	1911-1920	1
1224	S306	1956	1951-1960	4
1225	S703	1983	1981-1990	3
1226	R764	1982	1981-1990	1
1227	P464	1893	1891-1900	1
1228	S768	1874	1871-1880	7
1229	R166	2006	2001-2010	4
1230	L533	1859	1851-1860	7
1231	M447	1809	1801-1810	1
1232	R093	1997	1991-2000	5
1233	R125	2008	2001-2010	4
1234	K455	1907	1901-1910	1
1235	E162	2008	2001-2010	61
1236	R957	1988	1981-1990	7
1237	L248	1946	1941-1950	8
1238	L737	1920	1911-1920	3
1239	Q433	1710	1701-1710	4
1240	N223	1828	1821-1830	1
1241	L297	1954	1951-1960	2
1242	S512	1989	1981-1990	9
1243	M459	1814	1811-1820	1
1244	E187	1982	1981-1990	1
1245	N424	1779	1771-1780	6
1246	S310	1978	1971-1980	3
1247	Q985	1663	1661-1670	1
1248	R783	1844	1841-1850	4
1249	K986	1859	1851-1860	6
1250	N722	1755	1751-1760	1
1251	S596	1983	1981-1990	3
1252	N738	1738	1731-1740	1
1253	R807	1969	1961-1970	4
1254	M874	1859	1851-1860	1
1255	K934	1898	1891-1900	1
1256	L583	1886	1881-1890	5
1257	E093	2000	1991-2000	16
1258	S299	1985	1981-1990	8
1259	P638	1800	1791-1800	1
1260	K638	1883	1881-1890	4
1261	S316	1975	1971-1980	8
1262	S361	1997	1991-2000	11
1263	S469	1944	1941-1950	1
1264	S605	1947	1941-1950	1
1265	S150	1846	1841-1850	1
1266	Q997	1704	1701-1710	1
1267	M322	1853	1851-1860	1
1268	R771	1985	1981-1990	4
1269	L764	1927	1921-1930	3
1270	K279	1922	1921-1930	10
1271	P235	1781	1781-1790	13
1272	L832	1859	1851-1860	6
1273	M284	1856	1851-1860	2
1274	M943	1791	1791-1800	3
1275	N646	1760	1751-1760	2
1276	M969	1869	1861-1870	5
1277	R990	1664	1661-1670	1
1278	Q424	1671	1671-1680	2
1279	K559	1929	1921-1930	3
1280	L822	1939	1931-1940	4
1281	R936	1938	1931-1940	14
1282	S487	1948	1941-1950	1
1283	L956	1840	1831-1840	2
1284	S008	1695	1691-1700	1
1285	S396	1927	1921-1930	10
1286	R600	1893	1891-1900	3
1287	M527	1802	1801-1810	1
1288	Q277	1777	1771-1780	5
1289	K624	1939	1931-1940	6
1290	M633	1845	1841-1850	3
1291	M834	1834	1831-1840	1
1292	R897	1896	1891-1900	15
1293	P462	1966	1961-1970	2
1294	N747	1758	1751-1760	1
1295	R758	1981	1981-1990	4
1296	S300	1986	1981-1990	17
1297	E269	1992	1991-2000	4
1298	P452	1916	1911-1920	2
1299	K796	1848	1841-1850	10
1300	R740	1920	1911-1920	1
1301	E145	1918	1911-1920	15
1302	R705	1845	1841-1850	6
1303	L249	1946	1941-1950	1
1304	E031	1992	1991-2000	5
1305	E250	2013	2011-2020	5
1306	S327	1995	1991-2000	4
1307	P285	1908	1901-1910	8
1308	N466	1775	1771-1780	1
1309	N226	1830	1821-1830	8
1310	M397	1823	1821-1830	1
1311	L938	1833	1831-1840	8
1312	L873	1870	1861-1870	8
1313	L644	1945	1941-1950	6
1314	M757	1833	1831-1840	2
1315	R069	2005	2001-2010	3
1316	R163	2006	2001-2010	6
1317	E135	1954	1951-1960	2
1318	R896	1959	1951-1960	22
1319	L687	1923	1921-1930	1
1320	S352	1865	1861-1870	5
1321	S230	1952	1951-1960	4
1322	S180	1629	1621-1630	1
1323	L274	1948	1941-1950	4
1324	L849	1836	1831-1840	7
1325	R877	1907	1901-1910	1
1326	S197	1741	1741-1750	1
1327	R647	1900	1891-1900	1
1328	R562	1980	1971-1980	4
1329	R355	1990	1981-1990	4
1330	K932	1941	1941-1950	5
1331	R298	2008	2001-2010	2
1332	N897	1785	1781-1790	3
1333	E242	1671	1671-1680	1
1334	S648	1930	1921-1930	3
1335	R916	1956	1951-1960	1
1336	S086	1624	1621-1630	1
1337	M342	1803	1801-1810	1
1338	P983	1945	1941-1950	1
1339	L853	1892	1891-1900	12
1340	M348	1837	1831-1840	3
1341	S165	2006	2001-2010	75
1342	S989	1993	1991-2000	1
1343	K799	1848	1841-1850	4
1344	K762	1913	1911-1920	4
1345	K263	1928	1921-1930	2
1346	Q626	1648	1641-1650	2
1347	N755	1758	1751-1760	1
1348	R283	2009	2001-2010	8
1349	L724	1913	1911-1920	1
1350	E105	2006	2001-2010	16
1351	R146	2001	2001-2010	10
1352	K836	1860	1851-1860	3
1353	L449	1920	1911-1920	3
1354	E278	1961	1961-1970	1
1355	L273	1929	1921-1930	1
1356	S540	1985	1981-1990	1
1357	M343	1840	1831-1840	2
1358	E060	1970	1961-1970	6
1359	L342	1954	1951-1960	10
1360	K769	1926	1921-1930	16
1361	R939	1954	1951-1960	11
1362	K482	1939	1931-1940	1
1363	K667	1935	1931-1940	5
1364	N239	1835	1831-1840	6
1365	R893	1890	1881-1890	8
1366	K428	1913	1911-1920	2
1367	P396	1897	1891-1900	4
1368	R052	2006	2001-2010	5
1369	L294	1945	1941-1950	20
1370	R721	1985	1981-1990	3
1371	M848	1832	1831-1840	1
1372	S769	1875	1871-1880	4
1373	E231	1955	1951-1960	1
1374	R206	2009	2001-2010	3
1375	E066	1952	1951-1960	1
1376	R876	1970	1961-1970	19
1377	L922	1859	1851-1860	3
1378	K869	1896	1891-1900	2
1379	R819	1985	1981-1990	5
1380	R604	1890	1881-1890	6
1381	L356	1839	1831-1840	2
1382	P665	1954	1951-1960	1
1383	K377	1927	1921-1930	3
1384	N329	1788	1781-1790	4
1385	K458	1908	1901-1910	1
1386	K423	1934	1931-1940	5
1387	K343	1956	1951-1960	1
1388	R214	2008	2001-2010	1
1389	K795	1848	1841-1850	8
1390	P355	1936	1931-1940	1
1391	K876	1911	1911-1920	1
1392	N347	1783	1781-1790	2
1393	R931	1942	1941-1950	3
1394	S411	1977	1971-1980	1
1395	R622	1927	1921-1930	4
1396	M248	1874	1871-1880	3
1397	M692	1886	1881-1890	8
1398	R709	1844	1841-1850	1
1399	P845	1960	1951-1960	1
1400	R172	1989	1981-1990	10
1401	E176	2005	2001-2010	1
1402	R811	1976	1971-1980	1
1403	R825	1973	1971-1980	6
1404	M542	1860	1851-1860	3
1405	L768	1938	1931-1940	1
1406	S655	1937	1931-1940	31
1407	R030	1550	1541-1550	1
1408	K384	1945	1941-1950	3
1409	L937	1869	1861-1870	1
1410	L622	1884	1881-1890	1
1411	R356	1896	1891-1900	7
1412	M634	1847	1841-1850	4
1413	Q769	1654	1651-1660	15
1414	R441	1966	1961-1970	24
1415	S312	1995	1991-2000	5
1416	M988	1839	1831-1840	6
1417	M888	1867	1861-1870	3
1418	S161	1952	1951-1960	3
1419	S799	1985	1981-1990	2
1420	M292	1854	1851-1860	1
1421	Z103	1880	1871-1880	1
1422	M324	1846	1841-1850	2
1423	R924	1887	1881-1890	3
1424	S618	1856	1851-1860	14
1425	K929	1939	1931-1940	3
1426	M576	1874	1871-1880	8
1427	S734	1947	1941-1950	11
1428	L599	1884	1881-1890	2
1429	R149	2009	2001-2010	4
1430	M947	1803	1801-1810	17
1431	S253	1842	1841-1850	6
1432	S766	1829	1821-1830	5
1433	M867	1842	1841-1850	1
1434	R445	1846	1841-1850	1
1435	S577	1972	1971-1980	2
1436	R210	2006	2001-2010	19
1437	R310	1682	1681-1690	1
1438	R638	1879	1871-1880	7
1439	E064	2006	2001-2010	27
1440	S545	1947	1941-1950	7
1441	L224	1946	1941-1950	3
1442	E079	1861	1861-1870	4
1443	L437	1897	1891-1900	1
1444	N595	1761	1761-1770	2
1445	M353	1833	1831-1840	4
1446	L292	1911	1911-1920	4
1447	R778	1858	1851-1860	1
1448	K724	1908	1901-1910	5
1449	K845	1863	1861-1870	4
1450	M863	1872	1871-1880	4
1451	Q434	1710	1701-1710	2
1452	K532	1922	1921-1930	4
1453	R782	1843	1841-1850	9
1454	R586	1924	1921-1930	1
1455	M564	1797	1791-1800	5
1456	L366	1900	1891-1900	2
1457	S701	1998	1991-2000	3
1458	M434	1807	1801-1810	2
1459	M882	1783	1781-1790	3
1460	S635	1930	1921-1930	6
1461	Q778	1636	1631-1640	1
1462	Z121	1889	1881-1890	1
1463	R926	1891	1891-1900	4
1464	K765	1952	1951-1960	1
1465	R480	1833	1831-1840	1
1466	K483	1933	1931-1940	2
1467	K926	1937	1931-1940	3
1468	S224	1946	1941-1950	2
1469	S116	1820	1811-1820	1
1470	L995	1846	1841-1850	1
1471	R328	1682	1681-1690	1
1472	Z144	1865	1861-1870	2
1473	L573	1922	1921-1930	1
1474	P684	1958	1951-1960	5
1475	E281	1947	1941-1950	1
1476	L286	1946	1941-1950	2
1477	9998	1330	1321-1330	1
1478	K643	1927	1921-1930	3
1479	S817	1579	1571-1580	2
1480	S267	1950	1941-1950	3
1481	M964	1845	1841-1850	1
1482	K229	1911	1911-1920	3
1483	R160	1925	1921-1930	4
1484	S795	1891	1891-1900	2
1485	L369	1902	1901-1910	8
1486	M734	1857	1851-1860	12
1487	P456	1945	1941-1950	1
1488	K985	1859	1851-1860	4
1489	S680	1928	1921-1930	4
1490	R715	1843	1841-1850	1
1491	R097	2003	2001-2010	1
1492	S004	1668	1661-1670	1
1493	P227	1745	1741-1750	1
1494	S225	1950	1941-1950	2
1495	Z131	1850	1841-1850	10
1496	K323	1913	1911-1920	1
1497	6701	1350	1341-1350	2
1498	L857	1890	1881-1890	9
1499	L395	1939	1931-1940	1
1500	S731	2002	2001-2010	1
1501	N236	1838	1831-1840	10
1502	L967	1864	1861-1870	2
1503	N824	1729	1721-1730	1
1504	L362	1907	1901-1910	25
1505	R359	1678	1671-1680	2
1506	R105	1881	1881-1890	31
1507	K472	1936	1931-1940	8
1508	S364	1958	1951-1960	1
1509	S999	1972	1971-1980	29
1510	K923	1934	1931-1940	4
1511	M494	1805	1801-1810	2
1512	K332	1954	1951-1960	1
1513	L347	1888	1881-1890	3
1514	N284	1787	1781-1790	1
1515	K248	1931	1931-1940	1
1516	R454	1865	1861-1870	1
1517	R760	1990	1981-1990	2
1518	K444	1922	1921-1930	1
1519	S251	1962	1961-1970	1
1520	L334	1933	1931-1940	1
1521	R443	1935	1931-1940	22
1522	S384	1922	1921-1930	1
1523	R958	1933	1931-1940	1
1524	R082	1976	1971-1980	9
1525	M269	1857	1851-1860	9
1526	R769	1984	1981-1990	4
1527	S604	1943	1941-1950	2
1528	R666	1971	1971-1980	3
1529	R711	1845	1841-1850	1
1530	E116	1975	1971-1980	3
1531	L456	1880	1871-1880	10
1532	M669	1835	1831-1840	5
1533	K949	1936	1931-1940	1
1534	K954	1936	1931-1940	3
1535	M482	1805	1801-1810	2
1536	S595	1961	1961-1970	3
1537	Q543	1684	1681-1690	1
1538	R713	1843	1841-1850	4
1539	K726	1932	1931-1940	1
1540	N935	1763	1761-1770	3
1541	M446	1833	1831-1840	4
1542	R193	1997	1991-2000	3
1543	R227	1680	1671-1680	1
1544	R805	1998	1991-2000	9
1545	L282	1939	1931-1940	3
1546	R008	1970	1961-1970	7
1547	R930	1942	1941-1950	4
1548	E038	1992	1991-2000	6
1549	R213	1986	1981-1990	1
1550	K448	1950	1941-1950	2
1551	Z107	1882	1881-1890	5
1552	R561	1894	1891-1900	3
1553	R112	1892	1891-1900	5
1554	L862	1848	1841-1850	2
1555	M222	1876	1871-1880	1
1556	Q634	1630	1621-1630	1
1557	M922	1863	1861-1870	1
1558	L272	1928	1921-1930	4
1559	R003	2000	1991-2000	9
1560	R779	1858	1851-1860	2
1561	Q757	1621	1621-1630	1
1562	S993	1865	1861-1870	5
1563	S702	1993	1991-2000	10
1564	K474	1940	1931-1940	1
1565	P242	1731	1731-1740	2
1566	M238	1874	1871-1880	6
1567	K436	1918	1911-1920	3
1568	R766	1947	1941-1950	1
1569	K339	1942	1941-1950	2
1570	M282	1857	1851-1860	1
1571	S700	1997	1991-2000	3
1572	M652	1834	1831-1840	6
1573	K548	1939	1931-1940	2
1574	N965	1759	1751-1760	1
1575	L354	1832	1831-1840	1
1576	L638	1931	1931-1940	1
1577	Q436	1653	1651-1660	2
1578	R165	2005	2001-2010	6
1579	S319	1844	1841-1850	6
1580	E131	1999	1991-2000	2
1581	M835	1834	1831-1840	2
1582	L387	1920	1911-1920	1
1583	L872	1870	1861-1870	2
1584	E144	1985	1981-1990	10
1585	S990	1884	1881-1890	12
1586	S573	1948	1941-1950	2
1587	E122	1996	1991-2000	2
1588	N594	1761	1761-1770	2
1589	S423	1921	1921-1930	2
1590	K265	1939	1931-1940	3
1591	6501	1470	1461-1470	2
1592	R231	1980	1971-1980	20
1593	M554	1796	1791-1800	6
1594	S135	1850	1841-1850	1
1595	R156	2008	2001-2010	1
1596	R965	1961	1961-1970	1
1597	N644	1764	1761-1770	1
1598	L263	1923	1921-1930	16
1599	R646	1893	1891-1900	9
1600	L293	1945	1941-1950	12
1601	N328	1788	1781-1790	1
1602	R173	1969	1961-1970	4
1603	S013	1814	1811-1820	1
1604	R823	1985	1981-1990	4
1605	N484	1773	1771-1780	1
1606	P647	1926	1921-1930	1
1607	R020	1972	1971-1980	7
1608	M277	1859	1851-1860	3
1609	R875	1961	1961-1970	9
1610	L267	1936	1931-1940	15
1611	Q694	1627	1621-1630	1
1612	L635	1938	1931-1940	6
1613	R536	1960	1951-1960	15
1614	L462	1883	1881-1890	2
1615	K592	1912	1911-1920	7
1616	S802	1840	1831-1840	3
1617	L699	1948	1941-1950	2
1618	S549	1976	1971-1980	5
1619	S873	1861	1861-1870	7
1620	M727	1845	1841-1850	6
1621	S343	1951	1951-1960	20
1622	M582	1863	1861-1870	20
1623	K663	1951	1951-1960	3
1624	R804	2008	2001-2010	2
1625	E179	2012	2011-2020	20
1626	L846	1857	1851-1860	6
1627	K368	1936	1931-1940	8
1628	S477	1946	1941-1950	2
1629	E071	1976	1971-1980	8
1630	K662	1910	1901-1910	10
1631	Q279	1783	1781-1790	1
1632	K385	1896	1891-1900	10
1633	E068	1958	1951-1960	2
1634	S320	1989	1981-1990	5
1635	R643	1867	1861-1870	4
1636	S006	1679	1671-1680	3
1637	Z153	1872	1871-1880	2
1638	E047	2002	2001-2010	2
1639	S082	1926	1921-1930	12
1640	N854	1719	1711-1720	3
1641	P896	1956	1951-1960	1
1642	N946	1738	1731-1740	2
1643	L349	1891	1891-1900	2
1644	K492	1922	1921-1930	2
1645	K497	1910	1901-1910	1
1646	K433	1918	1911-1920	1
1647	R609	1892	1891-1900	1
1648	R904	1909	1901-1910	9
1649	R520	1993	1991-2000	1
1650	S014	1747	1741-1750	1
1651	S068	1588	1581-1590	1
1652	M833	1850	1841-1850	2
1653	R198	1896	1891-1900	7
1654	L254	1910	1901-1910	4
1655	K233	1914	1911-1920	4
1656	K689	1923	1921-1930	7
1657	L593	1891	1891-1900	3
1658	E109	2008	2001-2010	1
1659	P375	1964	1961-1970	1
1660	L537	1903	1901-1910	1
1661	K646	1927	1921-1930	14
1662	R901	1904	1901-1910	15
1663	K348	1934	1931-1940	2
1664	L675	1929	1921-1930	4
1665	N593	1761	1761-1770	1
1666	Z167	1884	1881-1890	1
1667	E018	1976	1971-1980	4
1668	Z139	1857	1851-1860	1
1669	R012	1975	1971-1980	1
1670	E050	1993	1991-2000	1
1671	S126	1983	1981-1990	5
1672	N278	1783	1781-1790	1
1673	S026	1836	1831-1840	1
1674	L794	1957	1951-1960	2
1675	E094	2004	2001-2010	4
1676	K784	1942	1941-1950	1
1677	K468	1923	1921-1930	8
1678	S690	1840	1831-1840	3
1679	N963	1755	1751-1760	5
1680	R543	1920	1911-1920	10
1681	L939	1859	1851-1860	4
1682	L364	1923	1921-1930	1
1683	N983	1776	1771-1780	2
1684	Q876	1633	1631-1640	1
1685	K285	1943	1941-1950	1
1686	K655	1910	1901-1910	5
1687	K863	1890	1881-1890	3
1688	R061	1980	1971-1980	1
1689	K553	1929	1921-1930	2
1690	L443	1859	1851-1860	10
1691	K983	1916	1911-1920	6
1692	L256	1908	1901-1910	5
1693	R148	2001	2001-2010	11
1694	K732	1901	1901-1910	4
1695	L673	1929	1921-1930	3
1696	S855	1994	1991-2000	13
1697	S329	1996	1991-2000	32
1698	K447	1922	1921-1930	1
1699	K942	1946	1941-1950	4
1700	S528	1967	1961-1970	1
1701	S539	1983	1981-1990	4
1702	R455	1986	1981-1990	3
1703	R820	1986	1981-1990	3
1704	S574	1956	1951-1960	1
1705	E283	2008	2001-2010	5
1706	S481	1947	1941-1950	2
1707	R016	1962	1961-1970	1
1708	R717	1843	1841-1850	2
1709	S155	1869	1861-1870	7
1710	R439	1968	1961-1970	5
1711	L826	1952	1951-1960	2
1712	N469	1778	1771-1780	4
1713	L279	1928	1921-1930	3
1714	S159	1959	1951-1960	6
1715	R132	2002	2001-2010	3
1716	M246	1867	1861-1870	4
1717	L455	1880	1871-1880	10
1718	K353	1937	1931-1940	1
1719	E076	1946	1941-1950	1
1720	R633	1843	1841-1850	5
1721	M444	1824	1821-1830	4
1722	R104	1874	1871-1880	18
1723	Z110	1884	1881-1890	12
1724	Q989	1697	1691-1700	4
1725	P643	1914	1911-1920	7
1726	L439	1944	1941-1950	1
1727	S211	1959	1951-1960	2
1728	R679	1971	1971-1980	2
1729	L683	1934	1931-1940	6
1730	R914	1929	1921-1930	9
1731	M559	1797	1791-1800	1
1732	Q874	1633	1631-1640	1
1733	K544	1949	1941-1950	1
1734	K885	1951	1951-1960	11
1735	L278	1963	1961-1970	8
1736	N787	1742	1741-1750	1
1737	K897	1933	1931-1940	5
1738	N875	1770	1761-1770	3
1739	Q748	1657	1651-1660	3
1740	R517	1936	1931-1940	4
1741	K528	1922	1921-1930	6
1742	E227	2013	2011-2020	4
1743	S814	1890	1881-1890	7
1744	R159	1978	1971-1980	4
1745	M724	1869	1861-1870	22
1746	L952	1907	1901-1910	3
1747	R050	2005	2001-2010	3
1748	R136	2008	2001-2010	3
1749	R864	1961	1961-1970	4
1750	K654	1910	1901-1910	4
1751	R024	1977	1971-1980	9
1752	S412	1989	1981-1990	4
1753	E083	1988	1981-1990	2
1754	L782	1907	1901-1910	2
1755	L579	1926	1921-1930	3
1756	S279	1983	1981-1990	1
1757	Z151	1872	1871-1880	2
1758	L876	1945	1941-1950	1
1759	S347	1967	1961-1970	1
1760	E259	2012	2011-2020	5
1761	S203	1929	1921-1930	2
1762	M822	1833	1831-1840	1
1763	K228	1909	1901-1910	3
1764	M674	1794	1791-1800	1
1765	E021	1978	1971-1980	12
1766	S686	1979	1971-1980	15
1767	Q898	1628	1621-1630	1
1768	R585	1924	1921-1930	6
1769	S389	1930	1921-1930	6
1770	R616	1975	1971-1980	2
1771	R073	2005	2001-2010	1
1772	K647	1928	1921-1930	15
1773	R167	2007	2001-2010	3
1774	E266	1998	1991-2000	2
1775	N643	1763	1761-1770	1
1776	N553	1768	1761-1770	7
1777	R838	1845	1841-1850	16
1778	L839	1879	1871-1880	2
1779	K526	1922	1921-1930	2
1780	M574	1791	1791-1800	1
1781	L522	1897	1891-1900	2
1782	L489	1885	1881-1890	2
1783	K996	1923	1921-1930	2
1784	N877	1734	1731-1740	1
1785	S046	1585	1581-1590	1
1786	M959	1855	1851-1860	3
1787	R800	1871	1871-1880	1
1788	L584	1887	1881-1890	11
1789	M797	1833	1831-1840	3
1790	E228	1946	1941-1950	4
1791	N979	1776	1771-1780	1
1792	R548	1979	1971-1980	2
1793	S698	1992	1991-2000	4
1794	P252	1719	1711-1720	3
1795	M255	1869	1861-1870	19
1796	K456	1908	1901-1910	1
1797	E147	1950	1941-1950	5
1798	R244	2000	1991-2000	1
1799	L962	1908	1901-1910	4
1800	R528	1982	1981-1990	8
1801	M829	1833	1831-1840	1
1802	L642	1936	1931-1940	1
1803	K989	1859	1851-1860	1
1804	E230	1946	1941-1950	3
1805	R259	2007	2001-2010	1
1806	N626	1768	1761-1770	1
1807	K853	1878	1871-1880	4
1808	K354	1939	1931-1940	1
1809	M666	1831	1831-1840	1
1810	S166	1923	1921-1930	10
1811	R768	1981	1981-1990	4
1812	Q899	1634	1631-1640	1
1813	E039	2003	2001-2010	1
1814	E170	2012	2011-2020	1
1815	N242	1835	1831-1840	14
1816	L758	1964	1961-1970	1
1817	R950	1633	1631-1640	1
1818	R178	1996	1991-2000	7
1819	L552	1883	1881-1890	22
1820	Q539	1684	1681-1690	1
1821	K538	1913	1911-1920	4
1822	M876	1842	1841-1850	44
1823	M944	1791	1791-1800	3
1824	R940	1944	1941-1950	15
1825	R511	1529	1521-1530	5
1826	S450	1938	1931-1940	1
1827	P243	1731	1731-1740	2
1828	K764	1913	1911-1920	10
1829	N529	1738	1731-1740	1
1830	L983	1871	1871-1880	1
1831	L928	1870	1861-1870	3
1832	N577	1759	1751-1760	2
1833	R346	1983	1981-1990	1
1834	S318	1985	1981-1990	2
1835	R610	1934	1931-1940	1
1836	R079	1994	1991-2000	3
1837	R837	1864	1861-1870	2
1838	K789	1848	1841-1850	13
1839	L982	1871	1871-1880	1
1840	R035	1977	1971-1980	11
1841	R962	1538	1531-1540	1
1842	S307	1995	1991-2000	11
1843	S656	1815	1811-1820	3
1844	N826	1755	1751-1760	1
1845	Z118	1887	1881-1890	3
1846	L743	1930	1921-1930	1
1847	N245	1838	1831-1840	1
1848	R558	1972	1971-1980	4
1849	R398	1630	1621-1630	1
1850	L628	1948	1941-1950	5
1851	R497	1850	1841-1850	1
1852	S598	1994	1991-2000	6
1853	R005	1970	1961-1970	11
1854	S459	1941	1941-1950	1
1855	R727	1987	1981-1990	8
1856	R077	2005	2001-2010	7
1857	S328	1996	1991-2000	1
1858	K858	1890	1881-1890	7
1859	S231	1974	1971-1980	9
1860	R271	1994	1991-2000	1
1861	M879	1785	1781-1790	3
1862	Q448	1741	1741-1750	2
1863	M859	1795	1791-1800	2
1864	S997	1963	1961-1970	41
1865	K327	1892	1891-1900	1
1866	K485	1895	1891-1900	1
1867	S382	1947	1941-1950	9
1868	E282	2006	2001-2010	5
1869	Q866	1625	1621-1630	1
1870	R513	1988	1981-1990	7
1871	K432	1913	1911-1920	4
1872	S884	1996	1991-2000	4
1873	M492	1805	1801-1810	2
1874	L947	1878	1871-1880	2
1875	S309	1947	1941-1950	5
1876	M654	1834	1831-1840	3
1877	R808	1972	1971-1980	10
1878	E118	2000	1991-2000	29
1879	M452	1810	1801-1810	2
1880	S409	1956	1951-1960	3
1881	R280	1825	1821-1830	1
1882	K675	1943	1941-1950	2
1883	L698	1948	1941-1950	2
1884	R123	2005	2001-2010	2
1885	S344	1859	1851-1860	3
1886	K464	1912	1911-1920	2
1887	R568	1550	1541-1550	2
1888	S385	1937	1931-1940	7
1889	L377	1894	1891-1900	1
1890	K794	1848	1841-1850	18
1891	M242	1875	1871-1880	23
1892	Q822	1713	1711-1720	1
1893	M358	1831	1831-1840	1
1894	5602	1461	1461-1470	1
1895	S603	1939	1931-1940	1
1896	S797	1881	1881-1890	14
1897	Q766	1655	1651-1660	1
1898	N723	1755	1751-1760	1
1899	M729	1852	1851-1860	17
1900	S257	1958	1951-1960	1
1901	M743	1863	1861-1870	9
1902	R873	1974	1971-1980	26
1903	S377	1977	1971-1980	3
1904	S391	1943	1941-1950	3
1905	M233	1877	1871-1880	8
1906	R817	1988	1981-1990	3
1907	R034	2005	2001-2010	1
1908	P769	1963	1961-1970	1
1909	R816	1953	1951-1960	4
1910	R106	1879	1871-1880	18
1911	S404	1592	1591-1600	3
1912	Z136	1853	1851-1860	8
1913	N995	1739	1731-1740	1
1914	S335	1845	1841-1850	1
1915	S822	1852	1851-1860	1
1916	K478	1891	1891-1900	1
1917	R127	2008	2001-2010	18
1918	M399	1823	1821-1830	1
1919	K972	1959	1951-1960	1
1920	L797	1949	1941-1950	1
1921	P326	1967	1961-1970	1
1922	Q362	1702	1701-1710	1
1923	S205	1959	1951-1960	12
1924	N433	1778	1771-1780	2
1925	S406	1845	1841-1850	11
1926	S572	1945	1941-1950	4
1927	R887	1975	1971-1980	11
1928	L996	1874	1871-1880	1
1929	K944	1925	1921-1930	22
1930	S630	1863	1861-1870	1
1931	R751	1977	1971-1980	4
1932	R131	1995	1991-2000	1
1933	Z161	1880	1871-1880	3
1934	S322	1993	1991-2000	11
1935	Q499	1743	1741-1750	1
1936	Z132	1850	1841-1850	1
1937	S451	1938	1931-1940	3
1938	P584	1947	1941-1950	1
1939	R116	1989	1981-1990	6
1940	L968	1828	1821-1830	2
1941	E036	1983	1981-1990	9
1942	M946	1803	1801-1810	14
1943	R792	1949	1941-1950	10
1944	M534	1801	1801-1810	7
1945	S201	1954	1951-1960	1
1946	L684	1945	1941-1950	1
1947	M523	1805	1801-1810	1
1948	N282	1783	1781-1790	1
1949	K387	1927	1921-1930	10
1950	R559	1981	1981-1990	7
1951	R094	2003	2001-2010	1
1952	Q367	1715	1711-1720	4
1953	R855	1949	1941-1950	1
1954	7001	1394	1391-1400	2
1955	S291	1969	1961-1970	12
1956	L466	1885	1881-1890	10
1957	E177	2009	2001-2010	12
1958	R699	1949	1941-1950	2
1959	R777	1874	1871-1880	2
1960	M688	1881	1881-1890	19
1961	K984	1916	1911-1920	9
1962	L227	1916	1911-1920	4
1963	L236	1928	1921-1930	2
1964	R321	1682	1681-1690	2
1965	L393	1891	1891-1900	6
1966	L544	1867	1861-1870	9
1967	K342	1947	1941-1950	4
1968	K595	1922	1921-1930	8
1969	Q473	1729	1721-1730	1
1970	S518	1940	1931-1940	1
1971	R921	1929	1921-1930	5
1972	L856	1890	1881-1890	3
1973	S418	1916	1911-1920	1
1974	S524	1974	1971-1980	2
1975	S199	1794	1791-1800	2
1976	L929	1861	1861-1870	6
1977	S739	1862	1861-1870	14
1978	L299	1925	1921-1930	6
1979	R911	1926	1921-1930	10
1980	S729	1864	1861-1870	1
1981	S311	1960	1951-1960	11
1982	R624	1929	1921-1930	7
1983	R072	2003	2001-2010	2
1984	K586	1957	1951-1960	1
1985	Q464	1744	1741-1750	1
1986	K948	1936	1931-1940	3
1987	S193	1846	1841-1850	3
1988	Q863	1634	1631-1640	1
1989	P385	1816	1811-1820	2
1990	R809	1974	1971-1980	11
1991	S143	1845	1841-1850	1
1992	R295	1997	1991-2000	3
1993	L595	1928	1921-1930	9
1994	K946	1936	1931-1940	1
1995	S314	1996	1991-2000	9
1996	S673	1925	1921-1930	1
1997	K898	1938	1931-1940	3
1998	L485	1884	1881-1890	8
[truncated: 435 more rows]
