# Supplementary material for: Frequency patterns of semantic change: corpus-based evidence of a near-critical dynamics in language change
Source: R Soc Open Sci. 2017 Nov 8;4(11):170830. doi: 10.1098/rsos.170830 (PMC5717648; doi:10.1098/rsos.170830)
Supplement: full_data.zip [file rsos170830supp2.gz › au_bord_de.csv]

	Decade	Occurrences	Nombre de mots	Frequence	Frequence moyenne
0	1321-1330	1	247971	0.4032729633707167	0.08065459267414335
1	1331-1340	0	187017	0.0	0.08065459267414335
2	1341-1350	2	589308	0.33938110461761933	0.1485308135976672
3	1351-1360	0	318194	0.0	0.1485308135976672
4	1361-1370	0	662712	0.0	0.1485308135976672
5	1371-1380	1	971929	0.10288817393040026	0.08845385570960392
6	1381-1390	0	241822	0.0	0.08845385570960392
7	1391-1400	2	1263737	0.15826077736111233	0.05222979025830252
8	1401-1410	0	765291	0.0	0.05222979025830252
9	1411-1420	3	324443	0.9246616508909116	0.23716212043648482
10	1421-1430	0	298510	0.0	0.2165844856504048
11	1431-1440	0	213190	0.0	0.2165844856504048
12	1441-1450	0	386463	0.0	0.1849323301781823
13	1451-1460	0	694796	0.0	0.1849323301781823
14	1461-1470	3	537606	0.5580294862780549	0.11160589725561099
15	1471-1480	0	183566	0.0	0.11160589725561099
16	1481-1490	0	457731	0.0	0.11160589725561099
17	1491-1500	0	626697	0.0	0.11160589725561099
18	1501-1510	0	162065	0.0	0.11160589725561099
19	1511-1520	0	216624	0.0	0.0
20	1521-1530	5	252956	1.9766283464317906	0.39532566928635815
21	1531-1540	3	194542	1.5420834575567228	0.7037423607977027
22	1541-1550	4	957168	0.41789947010347195	0.7873222548183971
23	1551-1560	3	1949051	0.15392106209637407	0.8181064672376719
24	1561-1570	1	480126	0.20827866018503477	0.8597621992746788
25	1571-1580	8	945849	0.8458009682306583	0.6335967236344524
26	1581-1590	8	842175	0.9499213346394751	0.5151642990510028
27	1591-1600	3	676127	0.44370362372749494	0.5203251297758074
28	1601-1610	13	2099839	0.6190950830039826	0.6133599339573291
29	1611-1620	3	794187	0.37774478806628664	0.6472531595335795
30	1621-1630	22	2095458	1.0498898092922884	0.6880709277459056
31	1631-1640	32	2094158	1.5280604424308004	0.8036987493041707
32	1641-1650	10	1247594	0.801542809599918	0.8752665864786552
33	1651-1660	51	2303221	2.214290335143697	1.194305636906598
34	1661-1670	15	2481229	0.6045391215401722	1.2396645036013754
35	1671-1680	13	2015147	0.6451142273987952	1.1587093872226766
36	1681-1690	12	1684489	0.7123822120536257	0.9955737411472416
37	1691-1700	39	1871214	2.084208433669265	1.252106865961111
38	1701-1710	9	809750	1.1114541525162087	1.0315396294356132
39	1711-1720	45	1714151	2.6252062974615424	1.4356730646198872
40	1721-1730	5	1125965	0.4440635366108183	1.395462926462292
41	1731-1740	36	2909061	1.237512723177685	1.5004890286871038
42	1741-1750	20	2136771	0.9359917370649452	1.27084568936624
43	1751-1760	36	2483475	1.4495817352701355	1.3384712059170254
44	1761-1770	71	3287236	2.1598692640260695	1.2454037992299305
45	1771-1780	55	3011727	1.8261947381020922	1.5218300395281854
46	1781-1790	83	2767020	2.99961691639381	1.8742508781714105
47	1791-1800	82	2497443	3.2833582187861743	2.343724174515656
48	1801-1810	158	1436685	10.99753947455427	4.2533157223724825
49	1811-1820	53	1624933	3.2616729428228735	4.473676458131843
50	1821-1830	117	3062877	3.8199379211114257	4.87242509473371
51	1831-1840	377	7375086	5.111804797937271	5.294862671042403
52	1841-1850	616	11919516	5.167995076310145	5.6717900425471965
53	1851-1860	330	5771056	5.718190916878991	4.615920331012142
54	1861-1870	442	6858196	6.4448435127838275	5.252554445004332
55	1871-1880	558	5715634	9.762696491762767	6.4411061591346
56	1881-1890	589	7679389	7.66988102829535	6.9527214052062165
57	1891-1900	386	4613910	8.366006272337344	7.592323644411655
58	1901-1910	329	4804354	6.847955000818008	7.81827646119946
59	1911-1920	304	5036866	6.035499058343025	7.736407570311298
60	1921-1930	808	11280218	7.162982133855923	7.216464698729931
61	1931-1940	758	10897083	6.955989965387985	7.073686486148458
62	1941-1950	647	12300750	5.25984187956019	6.452453607593026
63	1951-1960	584	9976887	5.853529262183685	6.253568459866162
64	1961-1970	704	13891857	5.067717008604393	6.060012049918435
65	1971-1980	731	10280590	7.110486849490155	6.049512993045282
66	1981-1990	908	15628128	5.810036877097501	5.820322375387185
67	1991-2000	676	10606407	6.373506127004178	6.043055224875983
68	2001-2010	886	11205157	7.907073501959857	6.453764072831217
69	2011-2020	190	2099905	9.048028363187859	7.24982634374791
