# Supplementary material for: Frequency patterns of semantic change: corpus-based evidence of a near-critical dynamics in language change
Source: R Soc Open Sci. 2017 Nov 8;4(11):170830. doi: 10.1098/rsos.170830 (PMC5717648; doi:10.1098/rsos.170830)
Supplement: full_data.zip [file rsos170830supp2.gz › au_bout_de_complet.csv]

	Cote	Date	Decade	Occurrences
0	Z120	1889	1881-1890	11
1	L829	1859	1851-1860	5
2	S316	1975	1971-1980	5
3	N286	1788	1781-1790	3
4	E270	2002	2001-2010	77
5	R034	2005	2001-2010	2
6	Q692	1627	1621-1630	2
7	R660	1948	1941-1950	1
8	S682	1902	1901-1910	6
9	S327	1995	1991-2000	5
10	R836	1877	1871-1880	16
11	K874	1919	1911-1920	15
12	M737	1824	1821-1830	5
13	K922	1933	1931-1940	10
14	N738	1738	1731-1740	2
15	S490	1949	1941-1950	1
16	R672	1613	1611-1620	11
17	L932	1836	1831-1840	13
18	K876	1911	1911-1920	4
19	M599	1794	1791-1800	3
20	L362	1907	1901-1910	6
21	Q763	1659	1651-1660	4
22	S230	1952	1951-1960	26
23	R038	1992	1991-2000	7
24	K554	1936	1931-1940	3
25	K447	1922	1921-1930	7
26	R172	1989	1981-1990	10
27	0301	1489	1481-1490	6
28	K743	1922	1921-1930	1
29	R523	1977	1971-1980	2
30	L438	1942	1941-1950	4
31	E009	1988	1981-1990	1
32	L934	1833	1831-1840	2
33	K348	1934	1931-1940	6
34	P686	1945	1941-1950	2
35	S038	1984	1981-1990	4
36	M348	1837	1831-1840	2
37	R712	1842	1841-1850	8
38	N559	1857	1851-1860	4
39	R082	1976	1971-1980	16
40	Q991	1986	1981-1990	10
41	Z154	1874	1871-1880	2
42	R062	1996	1991-2000	25
43	K532	1922	1921-1930	7
44	S790	1852	1851-1860	8
45	S165	2006	2001-2010	65
46	N525	1762	1761-1770	10
47	R952	1637	1631-1640	2
48	R163	2006	2001-2010	32
49	L582	1886	1881-1890	14
50	N476	1775	1771-1780	1
51	Q977	1678	1671-1680	1
52	S690	1840	1831-1840	1
53	M956	1855	1851-1860	13
54	L539	1905	1901-1910	7
55	M365	1831	1831-1840	10
56	K535	1926	1921-1930	2
57	Q388	1694	1691-1700	1
58	L354	1832	1831-1840	4
59	R892	1889	1881-1890	8
60	S212	1963	1961-1970	1
61	E041	1986	1981-1990	26
62	R956	1980	1971-1980	2
63	S179	1979	1971-1980	13
64	N249	1820	1811-1820	2
65	R708	1844	1841-1850	2
66	E038	1992	1991-2000	25
67	R173	1969	1961-1970	18
68	L694	1945	1941-1950	20
69	M664	1824	1821-1830	7
70	L838	1875	1871-1880	5
71	R867	1958	1951-1960	10
72	N325	1787	1781-1790	6
73	K979	1939	1931-1940	2
74	S649	1956	1951-1960	12
75	L953	1945	1941-1950	8
76	R025	1988	1981-1990	14
77	E165	1955	1951-1960	12
78	M268	1856	1851-1860	1
79	S692	1745	1741-1750	10
80	P692	1963	1961-1970	16
81	L266	1905	1901-1910	2
82	K369	1936	1931-1940	1
83	R213	1986	1981-1990	5
84	Q464	1744	1741-1750	4
85	M658	1849	1841-1850	5
86	P736	1960	1951-1960	2
87	N397	1779	1771-1780	2
88	R452	1976	1971-1980	6
89	S578	1979	1971-1980	1
90	E045	2000	1991-2000	16
91	E091	2011	2011-2020	6
92	N548	1773	1771-1780	7
93	R483	1836	1831-1840	2
94	S385	1937	1931-1940	9
95	R498	1851	1851-1860	11
96	S069	1637	1631-1640	4
97	K233	1914	1911-1920	6
98	0704	1494	1491-1500	1
99	S396	1927	1921-1930	50
100	E090	1992	1991-2000	30
101	M739	1824	1821-1830	8
102	S392	1812	1811-1820	7
103	K765	1952	1951-1960	3
104	K722	1928	1921-1930	1
105	S208	1982	1981-1990	1
106	Q954	1654	1651-1660	1
107	P343	1963	1961-1970	1
108	Q862	1631	1631-1640	8
109	M277	1859	1851-1860	2
110	R863	1634	1631-1640	2
111	M456	1832	1831-1840	11
112	R255	1653	1651-1660	1
113	M724	1869	1861-1870	7
114	P399	1959	1951-1960	2
115	Q765	1655	1651-1660	6
116	E132	2000	1991-2000	1
117	R394	1669	1661-1670	1
118	Q685	1624	1621-1630	3
119	Q762	1646	1641-1650	1
120	Q478	1719	1711-1720	1
121	Q494	1735	1731-1740	2
122	R561	1894	1891-1900	6
123	L365	1900	1891-1900	7
124	R913	1930	1921-1930	10
125	R116	1989	1981-1990	16
126	Q466	1784	1781-1790	2
127	R183	1950	1941-1950	7
128	K634	1889	1881-1890	1
129	M996	1836	1831-1840	10
130	S287	1956	1951-1960	3
131	R792	1949	1941-1950	6
132	L872	1870	1861-1870	14
133	M988	1839	1831-1840	7
134	K496	1914	1911-1920	6
135	K983	1916	1911-1920	15
136	L774	1935	1931-1940	6
137	S545	1947	1941-1950	3
138	Q438	1691	1691-1700	9
139	L748	1955	1951-1960	4
140	L488	1885	1881-1890	4
141	R468	1844	1841-1850	1
142	M692	1886	1881-1890	1
143	N327	1786	1781-1790	2
144	P354	1936	1931-1940	1
145	K673	1937	1931-1940	10
146	R721	1985	1981-1990	2
147	K549	1937	1931-1940	1
148	L899	1842	1841-1850	5
149	S239	1711	1711-1720	1
150	Q677	1621	1621-1630	1
151	M236	1873	1871-1880	26
152	K853	1878	1871-1880	11
153	N364	1784	1781-1790	5
154	P834	1963	1961-1970	1
155	P446	1937	1931-1940	45
156	P222	1750	1741-1750	3
157	N472	1778	1771-1780	3
158	Q834	1679	1671-1680	5
159	L824	1950	1941-1950	1
160	Q753	1610	1601-1610	2
161	K486	1903	1901-1910	10
162	Q654	1630	1621-1630	1
163	7052	1400	1391-1400	1
164	K597	1953	1951-1960	2
165	S136	1846	1841-1850	7
166	M726	1836	1831-1840	5
167	K576	1925	1921-1930	6
168	7024	1440	1431-1440	7
169	P669	1893	1891-1900	4
170	R147	2008	2001-2010	28
171	L285	1938	1931-1940	3
172	Q527	1686	1681-1690	3
173	R644	1881	1881-1890	6
174	N557	1752	1751-1760	2
175	R111	1897	1891-1900	12
176	S672	1925	1921-1930	1
177	P948	1965	1961-1970	5
178	E070	1975	1971-1980	7
179	P754	1950	1941-1950	1
180	K429	1913	1911-1920	6
181	N538	1758	1751-1760	1
182	9998	1330	1321-1330	6
183	R694	1842	1841-1850	2
184	E249	2012	2011-2020	9
185	S242	1714	1711-1720	1
186	M882	1783	1781-1790	2
187	L486	1884	1881-1890	11
188	R875	1961	1961-1970	1
189	L974	1816	1811-1820	2
190	S653	1969	1961-1970	1
191	R610	1934	1931-1940	4
192	R076	2006	2001-2010	4
193	N474	1751	1751-1760	1
194	Q623	1619	1611-1620	1
195	R104	1874	1871-1880	23
196	E148	1926	1921-1930	1
197	R564	1978	1971-1980	5
198	E075	2009	2001-2010	6
199	N875	1770	1761-1770	2
200	L964	1839	1831-1840	1
201	R778	1858	1851-1860	4
202	L869	1870	1861-1870	21
203	L359	1907	1901-1910	12
204	N972	1756	1751-1760	14
205	S537	1963	1961-1970	1
206	P738	1960	1951-1960	4
207	K699	1928	1921-1930	1
208	P226	1746	1741-1750	1
209	M829	1833	1831-1840	3
210	L455	1880	1871-1880	12
211	M839	1837	1831-1840	1
212	L398	1937	1931-1940	10
213	E230	1946	1941-1950	1
214	K623	1959	1951-1960	3
215	5203	1339	1331-1340	2
216	R241	2009	2001-2010	9
217	S811	1885	1881-1890	17
218	P585	1957	1951-1960	1
219	Q959	1656	1651-1660	1
220	L965	1856	1851-1860	2
221	K949	1936	1931-1940	5
222	M384	1832	1831-1840	4
223	Q752	1610	1601-1610	5
224	S593	1981	1981-1990	1
225	P638	1800	1791-1800	20
226	E268	1998	1991-2000	6
227	N323	1787	1781-1790	5
228	M992	1839	1831-1840	9
229	R765	1987	1981-1990	17
230	L945	1833	1831-1840	4
231	K392	1942	1941-1950	1
232	M445	1846	1841-1850	11
233	L878	1855	1851-1860	4
234	E119	2004	2001-2010	39
235	S211	1959	1951-1960	3
236	L227	1916	1911-1920	3
237	R902	1902	1901-1910	25
238	E282	2006	2001-2010	12
239	S767	1875	1871-1880	3
240	R079	1994	1991-2000	18
241	S775	1666	1661-1670	1
242	Q746	1643	1641-1650	3
243	Q872	1632	1631-1640	2
244	Q489	1738	1731-1740	2
245	N954	1751	1751-1760	3
246	R018	1564	1561-1570	28
247	K775	1816	1811-1820	6
248	L634	1932	1931-1940	10
249	E229	1946	1941-1950	7
250	L283	1924	1921-1930	9
251	L734	1946	1941-1950	2
252	P579	1945	1941-1950	1
253	M465	1803	1801-1810	2
254	Q645	1630	1621-1630	1
255	N283	1783	1781-1790	7
256	M895	1829	1821-1830	1
257	Q357	1707	1701-1710	2
258	L536	1898	1891-1900	4
259	N758	1745	1741-1750	1
260	L424	1939	1931-1940	1
261	R802	2009	2001-2010	19
262	E126	2012	2011-2020	27
263	R074	2003	2001-2010	15
264	N347	1783	1781-1790	2
265	N854	1719	1711-1720	5
266	P678	1933	1931-1940	3
267	K273	1936	1931-1940	2
268	R207	1977	1971-1980	5
269	P779	1962	1961-1970	1
270	S119	1846	1841-1850	1
271	M868	1848	1841-1850	3
272	R233	1696	1691-1700	8
273	M238	1874	1871-1880	21
274	M242	1875	1871-1880	12
275	S814	1890	1881-1890	7
276	E149	1871	1871-1880	5
277	K558	1919	1911-1920	2
278	R759	1985	1981-1990	9
279	R009	1970	1961-1970	1
280	K383	1939	1931-1940	5
281	Z117	1886	1881-1890	20
282	S399	1983	1981-1990	1
283	M773	1869	1861-1870	2
284	S309	1947	1941-1950	9
285	S674	1925	1921-1930	5
286	E262	1995	1991-2000	9
287	M274	1856	1851-1860	1
288	E014	1881	1881-1890	1
289	L484	1922	1921-1930	4
290	K786	1926	1921-1930	2
291	K778	1931	1931-1940	1
292	M677	1812	1811-1820	6
293	S705	1839	1831-1840	2
294	P448	1952	1951-1960	1
295	R051	2003	2001-2010	3
296	K483	1933	1931-1940	3
297	R309	1682	1681-1690	1
298	P565	1964	1961-1970	1
299	S187	1984	1981-1990	13
300	R659	1911	1911-1920	4
301	K752	1952	1951-1960	1
302	P728	1960	1951-1960	1
303	S188	1985	1981-1990	4
304	E190	1968	1961-1970	2
305	6206	1490	1481-1490	6
306	K533	1922	1921-1930	9
307	M899	1863	1861-1870	1
308	K556	1944	1941-1950	5
309	N433	1778	1771-1780	4
310	E168	2012	2011-2020	1
311	R334	1623	1621-1630	3
312	K536	1927	1921-1930	1
313	R887	1975	1971-1980	6
314	K432	1913	1911-1920	7
315	L378	1890	1881-1890	1
316	K628	1929	1921-1930	14
317	P457	1949	1941-1950	4
318	K385	1896	1891-1900	1
319	R175	2007	2001-2010	16
320	K935	1896	1891-1900	3
321	R911	1926	1921-1930	6
322	R634	1843	1841-1850	1
323	6301	1400	1391-1400	1
324	L923	1874	1871-1880	2
325	K574	1954	1951-1960	1
326	L739	1956	1951-1960	4
327	M398	1823	1821-1830	5
328	Q875	1633	1631-1640	2
329	R629	1793	1791-1800	1
330	L456	1880	1871-1880	15
331	S502	1952	1951-1960	3
332	S139	1845	1841-1850	13
333	L526	1899	1891-1900	4
334	R826	1966	1961-1970	11
335	M269	1857	1851-1860	1
336	R728	1856	1851-1860	16
337	S530	1874	1871-1880	12
338	R125	2008	2001-2010	5
339	S820	1582	1581-1590	6
340	Q288	1729	1721-1730	1
341	R148	2001	2001-2010	15
342	S995	1960	1951-1960	26
343	M364	1831	1831-1840	2
344	L466	1885	1881-1890	14
345	K453	1905	1901-1910	1
346	R427	1645	1641-1650	2
347	E169	2003	2001-2010	3
348	P229	1768	1761-1770	2
349	K484	1895	1891-1900	8
350	R192	1982	1981-1990	17
351	S987	1937	1931-1940	5
352	P575	1895	1891-1900	1
353	R828	1984	1981-1990	4
354	R089	2007	2001-2010	3
355	R858	1960	1951-1960	2
356	K462	1910	1901-1910	3
357	R544	1981	1981-1990	9
358	R195	2003	2001-2010	9
359	S135	1850	1841-1850	8
360	L572	1915	1911-1920	10
361	L689	1950	1941-1950	48
362	R158	2004	2001-2010	8
363	R238	1980	1971-1980	13
364	S137	1850	1841-1850	3
365	R915	1958	1951-1960	3
366	Q542	1684	1681-1690	1
367	N385	1776	1771-1780	5
368	P637	1800	1791-1800	12
369	N243	1835	1831-1840	3
370	R536	1960	1951-1960	11
371	Q439	1676	1671-1680	1
372	R031	2001	2001-2010	27
373	K888	1933	1931-1940	3
374	P473	1951	1951-1960	1
375	R506	1998	1991-2000	2
376	S300	1986	1981-1990	6
377	K226	1907	1901-1910	8
378	K852	1878	1871-1880	17
379	R671	1507	1501-1510	1
380	N955	1734	1731-1740	2
381	Q885	1610	1601-1610	1
382	N926	1734	1731-1740	1
383	S353	1899	1891-1900	10
384	K844	1863	1861-1870	20
385	S388	1938	1931-1940	14
386	N348	1781	1781-1790	2
387	K234	1918	1911-1920	7
388	R743	1921	1921-1930	1
389	R292	1761	1761-1770	58
390	R453	1959	1951-1960	1
391	P756	1920	1911-1920	1
392	K954	1936	1931-1940	4
393	K577	1947	1941-1950	2
394	L223	1946	1941-1950	3
395	L844	1841	1841-1850	2
396	M246	1867	1861-1870	2
397	R096	2003	2001-2010	18
398	K242	1933	1931-1940	2
399	R957	1988	1981-1990	9
400	K828	1899	1891-1900	1
401	S280	1637	1631-1640	1
402	L436	1894	1891-1900	5
403	L282	1939	1931-1940	8
404	R284	2009	2001-2010	3
405	L674	1929	1921-1930	2
406	K937	1934	1931-1940	25
407	R441	1966	1961-1970	20
408	R412	2008	2001-2010	4
409	R871	1946	1941-1950	9
410	Q683	1646	1641-1650	1
411	Q945	1674	1671-1680	3
412	K467	1913	1911-1920	2
413	K456	1908	1901-1910	5
414	L577	1921	1921-1930	2
415	N444	1776	1771-1780	1
416	R319	1682	1681-1690	3
417	K275	1948	1941-1950	4
418	R882	1985	1981-1990	5
419	E265	2007	2001-2010	12
420	S577	1972	1971-1980	4
421	N443	1775	1771-1780	1
422	S006	1679	1671-1680	4
423	E109	2008	2001-2010	4
424	6225	1450	1441-1450	8
425	P882	1896	1891-1900	3
426	Q962	1676	1671-1680	1
427	N259	1790	1781-1790	4
428	L263	1923	1921-1930	17
429	K657	1910	1901-1910	5
430	R484	1837	1831-1840	5
431	R312	1682	1681-1690	2
432	L226	1924	1921-1930	7
433	K552	1924	1921-1930	1
434	M459	1814	1811-1820	6
435	R811	1976	1971-1980	5
436	R439	1968	1961-1970	21
437	N384	1780	1771-1780	1
438	S125	1959	1951-1960	4
439	K739	1926	1921-1930	1
440	K345	1924	1921-1930	2
441	R212	1997	1991-2000	2
442	N884	1734	1731-1740	1
443	P388	1816	1811-1820	2
444	L963	1838	1831-1840	4
445	R750	1972	1971-1980	30
446	E182	2007	2001-2010	2
447	M946	1803	1801-1810	2
448	R563	1870	1861-1870	4
449	S002	1951	1951-1960	6
450	R549	1961	1961-1970	8
451	R159	1978	1971-1980	12
452	R922	1982	1981-1990	1
453	L454	1951	1951-1960	4
454	M576	1874	1871-1880	5
455	K454	1907	1901-1910	2
456	0203	1400	1391-1400	1
457	M285	1851	1851-1860	5
458	K846	1863	1861-1870	16
459	L747	1939	1931-1940	14
460	K395	1942	1941-1950	1
461	R939	1954	1951-1960	1
462	N223	1828	1821-1830	1
463	M552	1832	1831-1840	6
464	S754	1953	1951-1960	2
465	R979	1650	1641-1650	2
466	P655	1943	1941-1950	1
467	E117	1985	1981-1990	18
468	R491	1844	1841-1850	4
469	R624	1929	1921-1930	2
470	K489	1902	1901-1910	10
471	S479	1947	1941-1950	1
472	S190	1987	1981-1990	11
473	L833	1853	1851-1860	11
474	K423	1934	1931-1940	1
475	R325	1682	1681-1690	1
476	E094	2004	2001-2010	1
477	E008	2000	1991-2000	3
478	K787	1926	1921-1930	2
479	K938	1939	1931-1940	13
480	K495	1911	1911-1920	5
481	R723	1607	1601-1610	1
482	L773	1935	1931-1940	2
483	E267	2006	2001-2010	8
484	L523	1897	1891-1900	4
485	P596	1964	1961-1970	1
486	R935	1526	1521-1530	1
487	Q896	1628	1621-1630	7
488	S597	1991	1991-2000	5
489	R641	1914	1911-1920	5
490	K362	1937	1931-1940	3
491	R066	1978	1971-1980	3
492	L678	1935	1931-1940	10
493	E266	1998	1991-2000	5
494	S196	1603	1601-1610	58
495	P435	1968	1961-1970	1
496	K482	1939	1931-1940	11
497	Q297	1735	1731-1740	3
498	R665	1962	1961-1970	1
499	S395	1930	1921-1930	3
500	M476	1809	1801-1810	1
501	K573	1951	1951-1960	1
502	S969	1867	1861-1870	73
503	S107	1631	1631-1640	3
504	R678	1791	1791-1800	1
505	K632	1931	1931-1940	32
506	N988	1732	1731-1740	4
507	N337	1785	1781-1790	2
508	P749	1850	1841-1850	1
509	R167	2007	2001-2010	7
510	E189	1944	1941-1950	10
511	S207	1982	1981-1990	12
512	S825	1870	1861-1870	1
513	M233	1877	1871-1880	10
514	K268	1907	1901-1910	4
515	S504	1952	1951-1960	1
516	K825	1949	1941-1950	1
517	R545	1961	1961-1970	20
518	0821	1364	1361-1370	2
519	M266	1864	1861-1870	4
520	L369	1902	1901-1910	11
521	R606	1938	1931-1940	7
522	K267	1907	1901-1910	4
523	P725	1963	1961-1970	1
524	P846	1965	1961-1970	9
525	M686	1830	1821-1830	7
526	R590	1931	1931-1940	1
527	E172	2012	2011-2020	1
528	P358	1961	1961-1970	2
529	R819	1985	1981-1990	12
530	E191	2013	2011-2020	3
531	E272	2005	2001-2010	3
532	R377	1666	1661-1670	1
533	L494	1889	1881-1890	1
534	M535	1801	1801-1810	4
535	L769	1962	1961-1970	2
536	K243	1944	1941-1950	3
537	S794	1885	1881-1890	26
538	Q474	1743	1741-1750	5
539	S334	1840	1831-1840	2
540	S159	1959	1951-1960	4
541	L237	1913	1911-1920	1
542	M954	1855	1851-1860	6
543	M588	1877	1871-1880	1
544	M984	1845	1841-1850	2
545	S991	1888	1881-1890	13
546	K672	1936	1931-1940	2
547	S979	1882	1881-1890	2
548	N898	1753	1751-1760	1
549	E187	1982	1981-1990	1
550	Q556	1740	1731-1740	3
551	Q682	1646	1641-1650	2
552	M533	1801	1801-1810	2
553	R208	1994	1991-2000	8
554	R405	1697	1691-1700	2
555	R050	2005	2001-2010	5
556	K963	1907	1901-1910	2
557	L384	1921	1921-1930	2
558	M683	1791	1791-1800	5
559	E122	1996	1991-2000	15
560	K658	1910	1901-1910	3
561	P862	1961	1961-1970	1
562	R666	1971	1971-1980	2
563	R296	2010	2001-2010	4
564	L935	1833	1831-1840	11
565	M326	1846	1841-1850	22
566	Z119	1887	1881-1890	10
567	P288	1916	1911-1920	3
568	R335	1945	1941-1950	3
569	R142	1997	1991-2000	6
570	L257	1944	1941-1950	8
571	R530	1977	1971-1980	21
572	P685	1961	1961-1970	5
573	L588	1893	1891-1900	7
574	P253	1719	1711-1720	4
575	N297	1788	1781-1790	2
576	M547	1840	1831-1840	2
577	P988	1963	1961-1970	1
578	K442	1921	1921-1930	7
579	S411	1977	1971-1980	12
580	R837	1864	1861-1870	26
581	K693	1925	1921-1930	2
582	S848	1826	1821-1830	1
583	N873	1770	1761-1770	3
584	N522	1773	1771-1780	1
585	Q936	1654	1651-1660	4
586	Q778	1636	1631-1640	1
587	N992	1774	1771-1780	1
588	M783	1821	1821-1830	2
589	S819	1579	1571-1580	2
590	N339	1784	1781-1790	3
591	R461	1965	1961-1970	2
592	Q928	1691	1691-1700	5
593	R189	1886	1881-1890	7
594	Q643	1667	1661-1670	1
595	R582	1606	1601-1610	3
596	Q724	1709	1701-1710	2
597	R737	1876	1871-1880	20
598	Q859	1627	1621-1630	3
599	N625	1734	1731-1740	3
600	M837	1835	1831-1840	1
601	N537	1767	1761-1770	3
602	L936	1860	1851-1860	6
603	L985	1875	1871-1880	4
604	K579	1944	1941-1950	1
605	K726	1932	1931-1940	4
606	L954	1946	1941-1950	7
607	K438	1920	1911-1920	11
608	R216	2004	2001-2010	17
609	6606	1445	1441-1450	1
610	R223	1675	1671-1680	14
611	M349	1837	1831-1840	6
612	M295	1851	1851-1860	18
613	K277	1928	1921-1930	3
614	N672	1757	1751-1760	1
615	N438	1776	1771-1780	1
616	Q262	1726	1721-1730	1
617	S094	1604	1601-1610	1
618	K659	1910	1901-1910	3
619	R965	1961	1961-1970	9
620	R193	1997	1991-2000	4
621	R136	2008	2001-2010	4
622	E227	2013	2011-2020	2
623	K237	1923	1921-1930	2
624	R683	1842	1841-1850	8
625	S532	1713	1711-1720	10
626	S142	1845	1841-1850	4
627	L532	1859	1851-1860	14
628	R896	1959	1951-1960	12
629	N326	1787	1781-1790	1
630	Z131	1850	1841-1850	8
631	K738	1935	1931-1940	2
632	M875	1859	1851-1860	2
633	L289	1934	1931-1940	4
634	L578	1926	1921-1930	1
635	S312	1995	1991-2000	18
636	Q324	1743	1741-1750	4
637	R355	1990	1981-1990	11
638	5408	1461	1461-1470	1
639	S235	1690	1681-1690	3
640	E260	2013	2011-2020	3
641	P344	1963	1961-1970	2
642	L959	1847	1841-1850	3
643	N962	1754	1751-1760	2
644	S201	1954	1951-1960	2
645	R565	1558	1551-1560	17
646	E077	1997	1991-2000	1
647	R249	2004	2001-2010	2
648	Q323	1741	1741-1750	7
649	R507	1877	1871-1880	5
650	S306	1956	1951-1960	12
651	K487	1903	1901-1910	9
652	K886	1904	1901-1910	11
653	M763	1844	1841-1850	2
654	L279	1928	1921-1930	7
655	R800	1871	1871-1880	7
656	M256	1868	1861-1870	2
657	Q245	1941	1941-1950	1
658	N867	1754	1751-1760	1
659	R782	1843	1841-1850	33
660	E040	1979	1971-1980	13
661	P499	1954	1951-1960	2
662	Q738	1631	1631-1640	3
663	E137	1849	1841-1850	2
664	K836	1860	1851-1860	1
665	P879	1895	1891-1900	2
666	S408	1983	1981-1990	2
667	N222	1848	1841-1850	1
668	P345	1935	1931-1940	1
669	R920	1949	1941-1950	23
670	R810	1960	1951-1960	11
671	S314	1996	1991-2000	7
672	R733	2010	2001-2010	1
673	S749	1967	1961-1970	20
674	N692	1751	1751-1760	2
675	P535	1941	1941-1950	1
676	Q437	1691	1691-1700	10
677	R755	1727	1721-1730	2
678	R695	1544	1541-1550	1
679	S681	1929	1921-1930	5
680	S536	1951	1951-1960	1
681	P687	1954	1951-1960	1
682	E258	1995	1991-2000	1
683	L745	1912	1911-1920	1
684	R713	1843	1841-1850	4
685	N845	1748	1741-1750	5
686	K928	1938	1931-1940	14
687	P232	1773	1771-1780	2
688	R562	1980	1971-1980	2
689	M589	1883	1881-1890	2
690	P398	1907	1901-1910	1
691	Q777	1655	1651-1660	1
692	L254	1910	1901-1910	7
693	R780	1843	1841-1850	16
694	R968	1990	1981-1990	6
695	P556	1872	1871-1880	1
696	S519	1940	1931-1940	1
697	S633	1944	1941-1950	3
698	L452	1927	1921-1930	1
699	Z111	1884	1881-1890	21
700	E032	1993	1991-2000	8
701	P673	1952	1951-1960	1
702	R640	1925	1921-1930	7
703	R550	1961	1961-1970	11
704	S988	1938	1931-1940	8
705	N267	1836	1831-1840	3
706	L766	1955	1951-1960	1
707	M769	1878	1871-1880	4
708	S168	1891	1891-1900	2
709	E033	1977	1971-1980	9
710	S228	1962	1961-1970	1
711	R848	1885	1881-1890	9
712	Z118	1887	1881-1890	5
713	K528	1922	1921-1930	7
714	K295	1893	1891-1900	1
715	L243	1929	1921-1930	1
716	R252	1948	1941-1950	11
717	R997	1930	1921-1930	1
718	S214	1958	1951-1960	2
719	E251	1980	1971-1980	7
720	S114	1844	1841-1850	1
721	S700	1997	1991-2000	12
722	K932	1941	1941-1950	12
723	K445	1922	1921-1930	4
724	S040	1949	1941-1950	5
725	S686	1979	1971-1980	21
726	N784	1757	1751-1760	1
727	K872	1896	1891-1900	26
728	E114	1994	1991-2000	4
729	P465	1833	1831-1840	1
730	K785	1928	1921-1930	1
731	M937	1835	1831-1840	1
732	P567	1967	1961-1970	3
733	P892	1892	1891-1900	5
734	K962	1904	1901-1910	2
735	M433	1807	1801-1810	1
736	K343	1956	1951-1960	5
737	N844	1736	1731-1740	6
738	L722	1910	1901-1910	2
739	Z135	1852	1851-1860	1
740	P346	1935	1931-1940	5
741	P422	1955	1951-1960	4
742	N529	1738	1731-1740	1
743	R540	1983	1981-1990	11
744	S273	1723	1721-1730	1
745	Q496	1783	1781-1790	5
746	Z132	1850	1841-1850	1
747	P447	1950	1941-1950	2
748	M798	1833	1831-1840	7
749	P874	1957	1951-1960	2
750	M998	1796	1791-1800	4
751	R591	1932	1931-1940	1
752	M444	1824	1821-1830	1
753	L286	1946	1941-1950	6
754	N569	1761	1761-1770	4
755	M893	1869	1861-1870	19
756	L793	1957	1951-1960	2
757	R436	1967	1961-1970	9
758	P574	1949	1941-1950	1
759	R020	1972	1971-1980	10
760	L288	1921	1921-1930	1
761	S147	1845	1841-1850	2
762	L827	1864	1861-1870	41
763	R349	1967	1961-1970	3
764	S039	1958	1951-1960	8
765	S702	1993	1991-2000	15
766	K297	1895	1891-1900	3
767	P677	1959	1951-1960	1
768	L937	1869	1861-1870	7
769	L262	1921	1921-1930	11
770	N978	1756	1751-1760	11
771	R300	1682	1681-1690	3
772	R732	1886	1881-1890	3
773	P643	1914	1911-1920	9
774	K724	1908	1901-1910	2
775	R752	1984	1981-1990	12
776	Q957	1655	1651-1660	1
777	K662	1910	1901-1910	6
778	M264	1863	1861-1870	22
779	E233	2011	2011-2020	2
780	N756	1758	1751-1760	2
781	M896	1842	1841-1850	1
782	L259	1941	1941-1950	2
783	K498	1911	1911-1920	3
784	L446	1945	1941-1950	2
785	R064	1981	1981-1990	51
786	R047	2001	2001-2010	12
787	P937	1844	1841-1850	11
788	L373	1964	1961-1970	7
789	S112	1645	1641-1650	1
790	S509	1966	1961-1970	1
791	Z160	1878	1871-1880	1
792	S149	1845	1841-1850	1
793	M286	1851	1851-1860	2
794	Q827	1620	1611-1620	1
795	P876	1943	1941-1950	1
796	M772	1869	1861-1870	1
797	P266	1911	1911-1920	11
798	S000	1610	1601-1610	3
799	R546	1955	1951-1960	3
800	S286	1988	1981-1990	3
801	S541	1986	1981-1990	8
802	S412	1989	1981-1990	6
803	M272	1859	1851-1860	2
804	P975	1948	1941-1950	1
805	L692	1958	1951-1960	3
806	N934	1763	1761-1770	3
807	Q867	1637	1631-1640	4
808	R710	1842	1841-1850	1
809	P224	1732	1731-1740	7
810	S745	1626	1621-1630	2
811	N459	1776	1771-1780	1
812	K458	1908	1901-1910	5
813	R095	2005	2001-2010	9
814	L242	1906	1901-1910	1
815	R895	1895	1891-1900	3
816	K386	1924	1921-1930	5
817	R297	1978	1971-1980	13
818	S934	1682	1681-1690	1
819	N874	1770	1761-1770	2
820	L778	1912	1911-1920	7
821	E060	1970	1961-1970	6
822	Q379	1699	1691-1700	6
823	S803	1841	1841-1850	1
824	S534	1662	1661-1670	1
825	S495	1951	1951-1960	1
826	P873	1957	1951-1960	1
827	L888	1858	1851-1860	3
828	Q328	1713	1711-1720	2
829	L592	1891	1891-1900	2
830	E088	2010	2001-2010	1
831	Q667	1619	1611-1620	2
832	N379	1781	1781-1790	1
833	S766	1829	1821-1830	1
834	6401	1460	1451-1460	5
835	M434	1807	1801-1810	1
836	P485	1968	1961-1970	1
837	R283	2009	2001-2010	13
838	M363	1825	1821-1830	8
839	S009	1993	1991-2000	5
840	K895	1941	1941-1950	2
841	R035	1977	1971-1980	25
842	L544	1867	1861-1870	14
843	M243	1875	1871-1880	20
844	P662	1941	1941-1950	2
845	K434	1918	1911-1920	5
846	P296	1968	1961-1970	1
847	S601	1956	1951-1960	1
848	E197	1961	1961-1970	10
849	Q428	1615	1611-1620	1
850	K278	1933	1931-1940	1
851	N979	1776	1771-1780	5
852	K247	1928	1921-1930	1
853	Q486	1735	1731-1740	1
854	S305	1996	1991-2000	8
855	R620	1778	1771-1780	14
856	Q268	1768	1761-1770	1
857	M985	1845	1841-1850	1
858	S138	1846	1841-1850	1
859	L633	1942	1941-1950	7
860	S844	1854	1851-1860	1
861	S303	1979	1971-1980	10
862	P298	1966	1961-1970	1
863	M872	1859	1851-1860	1
864	E035	1981	1981-1990	3
865	M987	1840	1831-1840	9
866	Z145	1863	1861-1870	1
867	Q766	1655	1651-1660	19
868	R194	1887	1881-1890	1
869	N928	1750	1741-1750	3
870	P242	1731	1731-1740	9
871	N425	1775	1771-1780	3
872	N448	1776	1771-1780	2
873	L825	1952	1951-1960	1
874	S978	1881	1881-1890	9
875	P475	1745	1741-1750	5
876	M255	1869	1861-1870	2
877	R105	1881	1881-1890	31
878	R608	1902	1901-1910	2
879	R983	1639	1631-1640	2
880	Q694	1627	1621-1630	9
881	R886	1961	1961-1970	9
882	L744	1930	1921-1930	1
883	S222	1980	1971-1980	28
884	R002	1997	1991-2000	11
885	M276	1864	1861-1870	7
886	E254	2004	2001-2010	4
887	P844	1943	1941-1950	3
888	R524	1886	1881-1890	10
889	S668	1886	1881-1890	17
890	P949	1965	1961-1970	2
891	M784	1829	1821-1830	4
892	S410	1936	1931-1940	4
893	S005	1678	1671-1680	4
894	L988	1879	1871-1880	1
895	K276	1904	1901-1910	1
896	N859	1745	1741-1750	1
897	M475	1809	1801-1810	1
898	K374	1931	1931-1940	2
899	E067	1946	1941-1950	2
900	K543	1949	1941-1950	2
901	6222	1486	1481-1490	5
902	L994	1828	1821-1830	1
903	Z114	1885	1881-1890	15
904	R583	1973	1971-1980	10
905	S251	1962	1961-1970	2
906	Q469	1776	1771-1780	5
907	M743	1863	1861-1870	14
908	Z163	1880	1871-1880	1
909	E273	2001	2001-2010	10
910	K373	1933	1931-1940	6
911	R803	1923	1921-1930	10
912	M343	1840	1831-1840	2
913	N936	1782	1781-1790	16
914	P257	1785	1781-1790	2
915	N292	1788	1781-1790	1
916	S518	1940	1931-1940	6
917	P486	1904	1901-1910	10
918	S409	1956	1951-1960	17
919	R510	1973	1971-1980	2
920	R043	2006	2001-2010	20
921	E128	1987	1981-1990	8
922	S990	1884	1881-1890	6
923	Q529	1623	1621-1630	11
924	E056	2011	2011-2020	38
925	R923	1984	1981-1990	4
926	P483	1875	1871-1880	1
927	P852	1846	1841-1850	1
928	R397	1630	1621-1630	1
929	L437	1897	1891-1900	3
930	K349	1936	1931-1940	2
931	R865	1948	1941-1950	3
932	N359	1784	1781-1790	4
933	N953	1751	1751-1760	5
934	R878	1563	1561-1570	8
935	Q722	1623	1621-1630	8
936	R265	1753	1751-1760	1
937	S108	1629	1621-1630	2
938	K469	1928	1921-1930	3
939	M376	1824	1821-1830	1
940	R061	1980	1971-1980	6
941	M563	1797	1791-1800	1
942	Q992	2000	1991-2000	3
943	R169	1562	1561-1570	1
944	R917	1918	1911-1920	5
945	S788	1869	1861-1870	10
946	L969	1828	1821-1830	3
947	P467	1922	1921-1930	9
948	S511	1935	1931-1940	1
949	S285	1979	1971-1980	2
950	R214	2008	2001-2010	15
951	E012	1891	1891-1900	22
952	K777	1931	1931-1940	2
953	E005	1981	1981-1990	10
954	E164	2009	2001-2010	7
955	R616	1975	1971-1980	1
956	K222	1898	1891-1900	2
957	Q796	1686	1681-1690	8
958	L236	1928	1921-1930	3
959	N278	1783	1781-1790	13
960	R648	1926	1921-1930	3
961	K473	1936	1931-1940	7
962	S076	1982	1981-1990	8
963	R149	2009	2001-2010	4
964	E051	1910	1901-1910	32
965	K899	1939	1931-1940	4
966	R139	2004	2001-2010	5
967	L938	1833	1831-1840	1
968	S347	1967	1961-1970	3
969	Q626	1648	1641-1650	1
970	P256	1719	1711-1720	2
971	S815	1887	1881-1890	16
972	P276	1961	1961-1970	4
973	S331	1992	1991-2000	7
974	L287	1913	1911-1920	1
975	Q376	1686	1681-1690	4
976	N465	1775	1771-1780	2
977	M273	1859	1851-1860	3
978	E007	1948	1941-1950	3
979	S333	1837	1831-1840	6
980	Q772	1640	1631-1640	1
981	P244	1731	1731-1740	15
982	M556	1799	1791-1800	1
983	K643	1927	1921-1930	4
984	R879	1619	1611-1620	2
985	N659	1764	1761-1770	1
986	M657	1849	1841-1850	3
987	L798	1939	1931-1940	1
988	Q299	1737	1731-1740	7
989	R598	1887	1881-1890	1
990	R078	2007	2001-2010	8
991	L726	1919	1911-1920	3
992	R219	2009	2001-2010	6
993	M662	1833	1831-1840	7
994	E076	1946	1941-1950	3
995	N594	1761	1761-1770	4
996	P364	1957	1951-1960	1
997	N974	1756	1751-1760	7
998	P798	1954	1951-1960	6
999	K352	1936	1931-1940	2
1000	R499	1852	1851-1860	2
1001	K882	1888	1881-1890	2
1002	E279	1961	1961-1970	4
1003	N426	1756	1751-1760	4
1004	L823	1948	1941-1950	8
1005	M989	1839	1831-1840	9
1006	K587	1957	1951-1960	1
1007	L768	1938	1931-1940	2
1008	R003	2000	1991-2000	16
1009	K472	1936	1931-1940	8
1010	Q797	1700	1691-1700	7
1011	R157	2006	2001-2010	13
1012	Q655	1656	1651-1660	3
1013	L489	1885	1881-1890	1
1014	P768	1942	1941-1950	1
1015	Q997	1704	1701-1710	1
1016	L367	1904	1901-1910	3
1017	P733	1960	1951-1960	3
1018	L399	1937	1931-1940	7
1019	L879	1867	1861-1870	3
1020	R534	1975	1971-1980	12
1021	M482	1805	1801-1810	1
1022	N324	1787	1781-1790	6
1023	M866	1842	1841-1850	4
1024	S249	1989	1981-1990	8
1025	K635	1889	1881-1890	3
1026	R135	1993	1991-2000	16
1027	S252	1845	1841-1850	23
1028	N769	1749	1741-1750	1
1029	K338	1949	1941-1950	1
1030	E116	1975	1971-1980	23
1031	L897	1837	1831-1840	1
1032	M569	1794	1791-1800	1
1033	R174	1974	1971-1980	11
1034	M494	1805	1801-1810	2
1035	S026	1836	1831-1840	5
1036	S662	1851	1851-1860	24
1037	L353	1914	1911-1920	8
1038	K232	1912	1911-1920	2
1039	E065	1947	1941-1950	19
1040	K353	1937	1931-1940	3
1041	S322	1993	1991-2000	11
1042	R039	1993	1991-2000	10
1043	M863	1872	1871-1880	14
1044	P644	1921	1921-1930	3
1045	S689	1985	1981-1990	3
1046	P437	1945	1941-1950	1
1047	R318	1682	1681-1690	1
1048	S110	1639	1631-1640	1
1049	R140	2001	2001-2010	2
1050	R244	2000	1991-2000	7
1051	E020	1966	1961-1970	24
1052	M499	1805	1801-1810	1
1053	E136	1849	1841-1850	2
1054	S256	1990	1981-1990	4
1055	R021	1967	1961-1970	10
1056	Z168	1893	1891-1900	5
1057	Q727	1644	1641-1650	1
1058	P787	1902	1901-1910	2
1059	K627	1939	1931-1940	2
1060	P339	1968	1961-1970	1
1061	R081	1999	1991-2000	23
1062	Q759	1625	1621-1630	2
1063	S800	1840	1831-1840	1
1064	E255	2013	2011-2020	7
1065	R685	1845	1841-1850	6
1066	M738	1824	1821-1830	6
1067	R282	1989	1981-1990	3
1068	S711	1637	1631-1640	1
1069	M583	1863	1861-1870	14
1070	N999	1766	1761-1770	2
1071	S003	1968	1961-1970	15
1072	S620	1833	1831-1840	1
1073	M665	1839	1831-1840	4
1074	M838	1836	1831-1840	2
1075	M585	1859	1851-1860	1
1076	Q897	1628	1621-1630	1
1077	L958	1847	1841-1850	2
1078	P696	1952	1951-1960	3
1079	L982	1871	1871-1880	2
1080	P965	1921	1921-1930	5
1081	R760	1990	1981-1990	9
1082	Q679	1646	1641-1650	5
1083	M947	1803	1801-1810	3
1084	K984	1916	1911-1920	12
1085	P252	1719	1711-1720	10
1086	M859	1795	1791-1800	34
1087	S155	1869	1861-1870	22
1088	S404	1592	1591-1600	19
1089	M842	1845	1841-1850	1
1090	N892	1770	1761-1770	4
1091	K455	1907	1901-1910	6
1092	Q833	1665	1661-1670	1
1093	R924	1887	1881-1890	13
1094	L442	1859	1851-1860	16
1095	5701	1456	1451-1460	3
1096	S637	1671	1671-1680	1
1097	E290	1934	1931-1940	32
1098	E111	1976	1971-1980	3
1099	S250	1990	1981-1990	7
1100	P383	1848	1841-1850	1
1101	R261	1976	1971-1980	6
1102	K977	1934	1931-1940	11
1103	K868	1896	1891-1900	17
1104	K762	1913	1911-1920	11
1105	R356	1896	1891-1900	9
1106	N627	1768	1761-1770	7
1107	N882	1734	1731-1740	2
1108	L364	1923	1921-1930	2
1109	L449	1920	1911-1920	5
1110	L368	1908	1901-1910	4
1111	M885	1837	1831-1840	7
1112	R554	1900	1891-1900	3
1113	P453	1962	1961-1970	1
1114	S075	1982	1981-1990	2
1115	S647	1950	1941-1950	10
1116	S549	1976	1971-1980	1
1117	E054	1999	1991-2000	3
1118	N328	1788	1781-1790	3
1119	Q278	1783	1781-1790	6
1120	R885	1959	1951-1960	2
1121	R234	1696	1691-1700	3
1122	S004	1668	1661-1670	12
1123	E186	2012	2011-2020	27
1124	K878	1893	1891-1900	1
1125	K892	1936	1931-1940	9
1126	R250	1667	1661-1670	1
1127	N227	1835	1831-1840	9
1128	K982	1939	1931-1940	5
1129	L622	1884	1881-1890	4
1130	N276	1782	1781-1790	3
1131	N646	1760	1751-1760	2
1132	M999	1796	1791-1800	1
1133	Q558	1740	1731-1740	2
1134	K862	1890	1881-1890	24
1135	E242	1671	1671-1680	4
1136	R636	1897	1891-1900	3
1137	R653	1558	1551-1560	1
1138	R682	1842	1841-1850	3
1139	Q266	1751	1751-1760	2
1140	M283	1857	1851-1860	2
1141	Q942	1684	1681-1690	1
1142	R746	1963	1961-1970	2
1143	Z106	1881	1881-1890	3
1144	Z103	1880	1871-1880	9
1145	P622	1930	1921-1930	2
1146	M564	1797	1791-1800	1
1147	R512	1955	1951-1960	4
1148	S400	1979	1971-1980	2
1149	L759	1964	1961-1970	1
1150	R589	1930	1921-1930	1
1151	K953	1936	1931-1940	5
1152	M485	1803	1801-1810	1
1153	M823	1873	1871-1880	1
1154	E083	1988	1981-1990	17
1155	S079	1922	1921-1930	3
1156	S325	1990	1981-1990	8
1157	S407	1967	1961-1970	21
1158	M479	1805	1801-1810	1
1159	R084	2000	1991-2000	6
1160	5602	1461	1461-1470	5
1161	S268	1965	1961-1970	7
1162	N983	1776	1771-1780	8
1163	S308	1987	1981-1990	8
1164	R086	2007	2001-2010	7
1165	S393	1847	1841-1850	8
1166	R187	2009	2001-2010	8
1167	L573	1922	1921-1930	5
1168	S284	1992	1991-2000	3
1169	Q943	1684	1681-1690	1
1170	R152	1998	1991-2000	1
1171	P952	1948	1941-1950	6
1172	E030	1991	1991-2000	1
1173	S884	1996	1991-2000	8
1174	Q856	1641	1641-1650	1
1175	R103	1880	1871-1880	27
1176	R210	2006	2001-2010	21
1177	P542	1920	1911-1920	2
1178	Q798	1700	1691-1700	6
1179	E021	1978	1971-1980	8
1180	R727	1987	1981-1990	27
1181	K859	1890	1881-1890	15
1182	E289	1932	1931-1940	28
1183	R657	1537	1531-1540	3
1184	K925	1935	1931-1940	10
1185	R150	1986	1981-1990	2
1186	E180	2013	2011-2020	3
1187	N329	1788	1781-1790	1
1188	R023	1974	1971-1980	13
1189	N298	1787	1781-1790	3
1190	P837	1962	1961-1970	2
1191	S435	1930	1921-1930	1
1192	S631	1953	1951-1960	2
1193	E264	2001	2001-2010	2
1194	S735	1965	1961-1970	2
1195	R203	1890	1881-1890	2
1196	E006	1981	1981-1990	5
1197	E055	2009	2001-2010	5
1198	L265	1942	1941-1950	1
1199	K289	1922	1921-1930	1
1200	M386	1830	1821-1830	3
1201	K629	1929	1921-1930	8
1202	L756	1964	1961-1970	1
1203	S887	1581	1581-1590	1
1204	K575	1907	1901-1910	2
1205	S785	1885	1881-1890	2
1206	K884	1951	1951-1960	5
1207	S540	1985	1981-1990	9
1208	Q889	1631	1631-1640	2
1209	Q835	1679	1671-1680	6
1210	M254	1869	1861-1870	1
1211	K776	1816	1811-1820	3
1212	K849	1863	1861-1870	16
1213	M668	1833	1831-1840	9
1214	R794	1789	1781-1790	1
1215	R533	1879	1871-1880	24
1216	L676	1935	1931-1940	3
1217	L874	1870	1861-1870	15
1218	K377	1927	1921-1930	4
1219	R611	1939	1931-1940	1
1220	S204	1939	1931-1940	3
1221	N487	1769	1761-1770	2
1222	M239	1874	1871-1880	14
1223	P765	1900	1891-1900	1
1224	S600	1968	1961-1970	1
1225	P586	1932	1931-1940	1
1226	N648	1732	1731-1740	1
1227	S376	1936	1931-1940	1
1228	R639	1891	1891-1900	3
1229	L672	1938	1931-1940	14
1230	Q479	1774	1771-1780	4
1231	R256	2007	2001-2010	12
1232	0819	1377	1371-1380	1
1233	P666	1944	1941-1950	5
1234	N584	1764	1761-1770	11
1235	L782	1907	1901-1910	6
1236	Q975	1653	1651-1660	2
1237	R798	1791	1791-1800	1
1238	P645	1921	1921-1930	2
1239	N876	1770	1761-1770	2
1240	E123	2002	2001-2010	14
1241	M993	1822	1821-1830	19
1242	M422	1823	1821-1830	6
1243	R289	1824	1821-1830	7
1244	L444	1945	1941-1950	4
1245	R112	1892	1891-1900	10
1246	K855	1878	1871-1880	15
1247	R422	1542	1541-1550	5
1248	S732	1969	1961-1970	1
1249	S999	1972	1971-1980	21
1250	R846	1963	1961-1970	23
1251	M353	1833	1831-1840	4
1252	K947	1936	1931-1940	2
1253	M227	1876	1871-1880	15
1254	L329	1932	1931-1940	3
1255	M966	1860	1851-1860	7
1256	Q898	1628	1621-1630	4
1257	N556	1774	1771-1780	2
1258	P647	1926	1921-1930	9
1259	R966	1587	1581-1590	1
1260	N883	1734	1731-1740	5
1261	Q559	1740	1731-1740	4
1262	R804	2008	2001-2010	11
1263	0303	1495	1491-1500	5
1264	R604	1890	1881-1890	3
1265	L775	1942	1941-1950	2
1266	R442	1966	1961-1970	8
1267	L952	1907	1901-1910	15
1268	P284	1908	1901-1910	1
1269	Q434	1710	1701-1710	8
1270	P839	1967	1961-1970	5
1271	R226	1680	1671-1680	5
1272	P449	1923	1921-1930	5
1273	N376	1780	1771-1780	1
1274	M395	1823	1821-1830	9
1275	R928	1895	1891-1900	2
1276	S524	1974	1971-1980	3
1277	S330	1963	1961-1970	21
1278	R602	1887	1881-1890	6
1279	S313	1982	1981-1990	18
1280	R376	1673	1671-1680	2
1281	R686	1845	1841-1850	9
1282	L562	1929	1921-1930	1
1283	R617	1983	1981-1990	8
1284	Q769	1654	1651-1660	2
1285	M555	1796	1791-1800	2
1286	S184	1550	1541-1550	4
1287	M427	1817	1811-1820	1
1288	R132	2002	2001-2010	6
1289	K555	1938	1931-1940	3
1290	L599	1884	1881-1890	8
1291	P228	1768	1761-1770	3
1292	S329	1996	1991-2000	48
1293	E043	2000	1991-2000	1
1294	R949	1639	1631-1640	2
1295	Q382	1671	1671-1680	1
1296	L598	1935	1931-1940	8
1297	K894	1936	1931-1940	5
1298	L533	1859	1851-1860	5
1299	S307	1995	1991-2000	9
1300	R196	1990	1981-1990	15
1301	R971	1989	1981-1990	9
1302	N466	1775	1771-1780	3
1303	Q477	1719	1711-1720	3
1304	P689	1845	1841-1850	2
1305	N945	1731	1731-1740	2
1306	S716	1923	1921-1930	8
1307	R783	1844	1841-1850	17
1308	P625	1948	1941-1950	3
1309	K725	1928	1921-1930	1
1310	R876	1970	1961-1970	18
1311	R090	1974	1971-1980	22
1312	M389	1822	1821-1830	3
1313	Q472	1776	1771-1780	2
1314	K845	1863	1861-1870	24
1315	R777	1874	1871-1880	6
1316	R295	1997	1991-2000	9
1317	R551	1982	1981-1990	8
1318	S037	1993	1991-2000	10
1319	P969	1953	1951-1960	2
1320	N272	1787	1781-1790	4
1321	K833	1848	1841-1850	8
1322	K793	1848	1841-1850	6
1323	S589	1956	1951-1960	1
1324	N486	1769	1761-1770	3
1325	K756	1866	1861-1870	5
1326	K478	1891	1891-1900	2
1327	L729	1945	1941-1950	1
1328	S092	1601	1601-1610	1
1329	L366	1900	1891-1900	3
1330	M383	1832	1831-1840	2
1331	M377	1833	1831-1840	1
1332	S158	1945	1941-1950	1
1333	P674	1962	1961-1970	1
1334	Q924	1659	1651-1660	1
1335	S816	1816	1811-1820	3
1336	N274	1782	1781-1790	8
1337	Q693	1627	1621-1630	8
1338	S161	1952	1951-1960	8
1339	L345	1919	1911-1920	7
1340	E082	1879	1871-1880	25
1341	E052	1914	1911-1920	22
1342	R093	1997	1991-2000	11
1343	R098	1975	1971-1980	1
1344	L895	1853	1851-1860	3
1345	R067	2000	1991-2000	1
1346	R164	1974	1971-1980	16
1347	R239	1983	1981-1990	48
1348	M827	1833	1831-1840	1
1349	R999	1938	1931-1940	5
1350	R717	1843	1841-1850	7
1351	E170	2012	2011-2020	33
1352	E039	2003	2001-2010	18
1353	R230	1983	1981-1990	28
1354	N595	1761	1761-1770	2
1355	S126	1983	1981-1990	8
1356	S397	1843	1841-1850	118
1357	M632	1839	1831-1840	2
1358	K339	1942	1941-1950	15
1359	P478	1964	1961-1970	1
1360	K797	1848	1841-1850	6
1361	E232	1946	1941-1950	8
1362	P359	1961	1961-1970	1
1363	R976	1537	1531-1540	1
1364	P869	1899	1891-1900	1
1365	K326	1901	1901-1910	1
1366	K857	1878	1871-1880	14
1367	S323	1956	1951-1960	4
1368	M382	1828	1821-1830	3
1369	R144	1981	1981-1990	9
1370	N626	1768	1761-1770	1
1371	L944	1846	1841-1850	3
1372	Q638	1680	1671-1680	2
1373	P795	1928	1921-1930	1
1374	E162	2008	2001-2010	45
1375	N336	1787	1781-1790	2
1376	P594	1857	1851-1860	1
1377	K328	1901	1901-1910	3
1378	S332	1835	1831-1840	3
1379	L225	1924	1921-1930	4
1380	Q449	1764	1761-1770	1
1381	R077	2005	2001-2010	8
1382	S269	1994	1991-2000	16
1383	S752	1841	1841-1850	2
1384	L763	1949	1941-1950	1
1385	S586	1575	1571-1580	1
1386	L962	1908	1901-1910	10
1387	K883	1948	1941-1950	8
1388	E236	1668	1661-1670	1
1389	M438	1797	1791-1800	1
1390	R447	1951	1951-1960	2
1391	Z134	1852	1851-1860	3
1392	S514	1839	1831-1840	48
1393	E135	1954	1951-1960	2
1394	R801	1986	1981-1990	15
1395	R046	2002	2001-2010	7
1396	N568	1761	1761-1770	7
1397	S618	1856	1851-1860	1
1398	E036	1983	1981-1990	6
1399	S544	1945	1941-1950	33
1400	Q984	1686	1681-1690	1
1401	K924	1934	1931-1940	9
1402	K696	1927	1921-1930	1
1403	N674	1755	1751-1760	2
1404	K228	1909	1901-1910	7
1405	Q366	1704	1701-1710	1
1406	S430	1926	1921-1930	2
1407	N987	1732	1731-1740	4
1408	P587	1936	1931-1940	5
1409	L546	1910	1901-1910	6
1410	L465	1885	1881-1890	13
1411	M852	1832	1831-1840	3
1412	L977	1839	1831-1840	6
1413	Q868	1674	1671-1680	1
1414	E057	1958	1951-1960	3
1415	R060	1996	1991-2000	7
1416	Q855	1640	1631-1640	2
1417	M548	1832	1831-1840	9
1418	M744	1847	1841-1850	10
1419	S584	1601	1601-1610	5
1420	R480	1833	1831-1840	2
1421	K835	1848	1841-1850	3
1422	0401	1385	1381-1390	1
1423	N828	1755	1751-1760	2
1424	L292	1911	1911-1920	12
1425	P945	1822	1821-1830	2
1426	N973	1756	1751-1760	4
1427	L324	1926	1921-1930	11
1428	M249	1873	1871-1880	3
1429	M454	1810	1801-1810	1
1430	Q557	1740	1731-1740	4
1431	S253	1842	1841-1850	3
1432	L949	1840	1831-1840	2
1433	R225	1680	1671-1680	12
1434	Q265	1746	1741-1750	2
1435	R000	1989	1981-1990	9
1436	K379	1897	1891-1900	4
1437	N226	1830	1821-1830	2
1438	L597	1920	1911-1920	7
1439	N836	1733	1731-1740	3
1440	S523	1892	1891-1900	4
1441	K594	1918	1911-1920	10
1442	L876	1945	1941-1950	3
1443	R767	1946	1941-1950	19
1444	R451	1987	1981-1990	20
1445	M679	1813	1811-1820	9
1446	L535	1894	1891-1900	11
1447	L379	1890	1881-1890	6
1448	S171	1863	1861-1870	5
1449	M676	1811	1811-1820	8
1450	L432	1956	1951-1960	12
1451	Q555	1771	1771-1780	1
1452	Q532	1623	1621-1630	10
1453	R054	2006	2001-2010	5
1454	S174	1872	1871-1880	4
1455	R994	1608	1601-1610	1
1456	L396	1899	1891-1900	6
1457	R215	1999	1991-2000	23
1458	S365	1879	1871-1880	26
1459	N332	1786	1781-1790	3
1460	S984	1936	1931-1940	43
1461	L636	1934	1931-1940	18
1462	R763	1985	1981-1990	7
1463	Z123	1890	1881-1890	2
1464	L586	1887	1881-1890	12
1465	L439	1944	1941-1950	6
1466	N585	1764	1761-1770	11
1467	P863	1934	1931-1940	4
1468	S229	1995	1991-2000	8
1469	K737	1946	1941-1950	1
1470	S386	1981	1981-1990	18
1471	R995	1922	1921-1930	1
1472	Q463	1744	1741-1750	10
1473	P877	1928	1921-1930	1
1474	R438	1967	1961-1970	16
1475	K426	1944	1941-1950	2
1476	S071	1584	1581-1590	1
1477	K224	1904	1901-1910	1
1478	L349	1891	1891-1900	2
1479	M294	1853	1851-1860	17
1480	M258	1868	1861-1870	2
1481	L325	1921	1921-1930	1
1482	S406	1845	1841-1850	101
1483	S567	1973	1971-1980	26
1484	N742	1738	1731-1740	7
1485	Q792	1601	1601-1610	4
1486	K944	1925	1921-1930	18
1487	Z104	1880	1871-1880	11
1488	E104	2002	2001-2010	6
1489	M345	1840	1831-1840	4
1490	N555	1763	1761-1770	4
1491	L724	1913	1911-1920	1
1492	K626	1939	1931-1940	2
1493	L826	1952	1951-1960	1
1494	L728	1916	1911-1920	1
1495	S726	1923	1921-1930	1
1496	M443	1824	1821-1830	1
1497	0820	1369	1361-1370	1
1498	L797	1949	1941-1950	3
1499	S243	1717	1711-1720	4
1500	P679	1961	1961-1970	1
1501	N363	1784	1781-1790	2
1502	S683	1987	1981-1990	4
1503	L644	1945	1941-1950	13
1504	S881	1715	1711-1720	21
1505	R575	1790	1781-1790	1
1506	N622	1761	1761-1770	3
1507	L978	1839	1831-1840	3
1508	P378	1789	1781-1790	1
1509	L278	1963	1961-1970	11
1510	R229	1680	1671-1680	6
1511	N399	1772	1771-1780	2
1512	R656	1549	1541-1550	1
1513	K989	1859	1851-1860	9
1514	K688	1928	1921-1930	12
1515	N447	1776	1771-1780	4
1516	R888	1899	1891-1900	5
1517	S093	1604	1601-1610	1
1518	R643	1867	1861-1870	10
1519	L986	1877	1871-1880	1
1520	L529	1900	1891-1900	2
1521	Z108	1882	1881-1890	10
1522	R197	1976	1971-1980	5
1523	R138	2005	2001-2010	4
1524	E120	2008	2001-2010	43
1525	R495	1848	1841-1850	9
1526	R776	1577	1571-1580	3
1527	R948	1639	1631-1640	2
1528	R883	1960	1951-1960	1
1529	Q662	1624	1621-1630	1
1530	R539	1982	1981-1990	15
1531	Q656	1656	1651-1660	1
1532	R316	1682	1681-1690	2
1533	K592	1912	1911-1920	8
1534	P963	1934	1931-1940	2
1535	P223	1732	1731-1740	8
1536	N853	1745	1741-1750	5
1537	5607	1453	1451-1460	1
1538	R160	1925	1921-1930	11
1539	M226	1879	1871-1880	9
1540	S517	1966	1961-1970	8
1541	R719	1844	1841-1850	5
1542	E166	1955	1951-1960	19
1543	M656	1831	1831-1840	3
1544	E118	2000	1991-2000	17
1545	P639	1909	1901-1910	1
1546	M263	1863	1861-1870	13
1547	P287	1916	1911-1920	1
1548	S515	1978	1971-1980	26
1549	M244	1872	1871-1880	14
1550	Q684	1646	1641-1650	1
1551	V000	1609	1601-1610	1
1552	P554	1960	1951-1960	2
1553	N944	1731	1731-1740	3
1554	P939	1819	1811-1820	1
1555	R668	1987	1981-1990	2
1556	N343	1784	1781-1790	5
1557	N454	1771	1771-1780	3
1558	M587	1877	1871-1880	1
1559	N574	1768	1761-1770	2
1560	N985	1756	1751-1760	2
1561	R161	1952	1951-1960	2
1562	L574	1914	1911-1920	3
1563	L239	1899	1891-1900	2
1564	R518	1940	1931-1940	2
1565	R807	1969	1961-1970	10
1566	N464	1775	1771-1780	1
1567	P657	1946	1941-1950	4
1568	R874	1954	1951-1960	1
1569	Z147	1868	1861-1870	2
1570	R931	1942	1941-1950	2
1571	R619	1970	1961-1970	2
1572	R943	1926	1921-1930	21
1573	E089	1987	1981-1990	15
1574	R222	1675	1671-1680	8
1575	R779	1858	1851-1860	8
1576	K443	1921	1921-1930	10
1577	Q990	2003	2001-2010	7
1578	E010	1829	1821-1830	6
1579	R088	1998	1991-2000	73
1580	L928	1870	1861-1870	2
1581	K527	1922	1921-1930	5
1582	N645	1763	1761-1770	1
1583	S205	1959	1951-1960	8
1584	K998	1893	1891-1900	3
1585	N624	1734	1731-1740	1
1586	N935	1763	1761-1770	1
1587	S730	1853	1851-1860	1
1588	Q974	1650	1641-1650	1
1589	S343	1951	1951-1960	43
1590	R440	1967	1961-1970	3
1591	E000	1858	1851-1860	2
1592	S231	1974	1971-1980	17
1593	K975	1924	1921-1930	1
1594	S370	1991	1991-2000	1
1595	K363	1922	1921-1930	3
1596	M259	1858	1851-1860	17
1597	E110	1989	1981-1990	42
1598	Q737	1623	1621-1630	1
1599	L847	1860	1851-1860	5
1600	E113	2002	2001-2010	1
1601	P526	1956	1951-1960	1
1602	R982	1639	1631-1640	2
1603	R092	2006	2001-2010	3
1604	S993	1865	1861-1870	38
1605	S245	1593	1591-1600	1
1606	E058	1947	1941-1950	16
1607	Q523	1601	1601-1610	2
1608	N966	1763	1761-1770	2
1609	S737	1637	1631-1640	1
1610	S850	1961	1961-1970	3
1611	N489	1767	1761-1770	3
1612	E101	2009	2001-2010	1
1613	M332	1846	1841-1850	9
1614	M562	1797	1791-1800	2
1615	K768	1926	1921-1930	6
1616	N488	1769	1761-1770	1
1617	E130	1998	1991-2000	1
1618	S041	1806	1801-1810	1
1619	R413	1656	1651-1660	5
1620	Z166	1886	1881-1890	3
1621	N284	1787	1781-1790	5
1622	N369	1782	1781-1790	2
1623	S679	1927	1921-1930	4
1624	L853	1892	1891-1900	8
1625	R458	1968	1961-1970	7
1626	M523	1805	1801-1810	8
1627	E127	1995	1991-2000	13
1628	S855	1994	1991-2000	2
1629	P652	1958	1951-1960	1
1630	M549	1832	1831-1840	5
1631	E195	2000	1991-2000	9
1632	N649	1761	1761-1770	2
1633	0302	1489	1481-1490	10
1634	R699	1949	1941-1950	25
1635	L252	1921	1921-1930	3
1636	N723	1755	1751-1760	1
1637	L828	1864	1861-1870	26
1638	Q498	1779	1771-1780	2
1639	E263	2003	2001-2010	3
1640	Q864	1637	1631-1640	4
1641	S839	1869	1861-1870	1
1642	E044	1983	1981-1990	29
1643	N759	1745	1741-1750	1
1644	M359	1829	1821-1830	2
1645	L967	1864	1861-1870	3
1646	E061	1971	1971-1980	8
1647	R182	1993	1991-2000	2
1648	S267	1950	1941-1950	23
1649	K698	1927	1921-1930	1
1650	P978	1928	1921-1930	2
1651	K525	1922	1921-1930	3
1652	R817	1988	1981-1990	1
1653	R559	1981	1981-1990	3
1654	P373	1964	1961-1970	1
1655	R083	2005	2001-2010	1
1656	R615	1947	1941-1950	1
1657	N526	1762	1761-1770	1
1658	S101	1708	1701-1710	1
1659	P726	1963	1961-1970	1
1660	R449	1950	1941-1950	9
1661	K826	1940	1931-1940	3
1662	R684	1842	1841-1850	1
1663	S391	1943	1941-1950	11
1664	S133	1573	1571-1580	1
1665	K526	1922	1921-1930	4
1666	P653	1961	1961-1970	3
1667	6402	1460	1451-1460	4
1668	S738	1876	1871-1880	3
1669	M542	1860	1851-1860	30
1670	R443	1935	1931-1940	39
1671	R017	1951	1951-1960	5
1672	S246	1993	1991-2000	12
1673	R891	1887	1881-1890	2
1674	E192	1973	1971-1980	17
1675	6031	1330	1321-1330	3
1676	L462	1883	1881-1890	10
1677	N925	1782	1781-1790	1
1678	S377	1977	1971-1980	1
1679	K283	1939	1931-1940	1
1680	P329	1949	1941-1950	3
1681	R465	1963	1961-1970	7
1682	P824	1966	1961-1970	1
1683	M536	1799	1791-1800	4
1684	S210	1956	1951-1960	9
1685	R275	1696	1691-1700	3
1686	M222	1876	1871-1880	4
1687	R248	1957	1951-1960	9
1688	K854	1878	1871-1880	23
1689	0702	1495	1491-1500	7
1690	Z149	1870	1861-1870	2
1691	P628	1953	1951-1960	7
1692	P624	1948	1941-1950	4
1693	R247	1766	1761-1770	2
1694	P894	1811	1811-1820	2
1695	R905	1921	1921-1930	11
1696	R304	1682	1681-1690	2
1697	S078	1920	1911-1920	3
1698	M375	1841	1841-1850	2
1699	N736	1738	1731-1740	1
1700	L576	1921	1921-1930	3
1701	L996	1874	1871-1880	1
1702	R527	1982	1981-1990	21
1703	S389	1930	1921-1930	18
1704	P992	1931	1931-1940	2
1705	R975	1832	1831-1840	1
1706	M822	1833	1831-1840	2
1707	S992	1877	1871-1880	25
1708	M733	1835	1831-1840	11
1709	S724	1859	1851-1860	4
1710	K287	1944	1941-1950	2
1711	L859	1848	1841-1850	12
1712	Z153	1872	1871-1880	1
1713	N554	1749	1741-1750	1
1714	N623	1761	1761-1770	2
1715	Q396	1698	1691-1700	1
1716	L372	1902	1901-1910	11
1717	R556	1965	1961-1970	10
1718	K936	1901	1901-1910	15
1719	R281	1825	1821-1830	1
1720	R385	1669	1661-1670	2
1721	L428	1893	1891-1900	5
1722	K653	1951	1951-1960	5
1723	L856	1890	1881-1890	4
1724	S533	1614	1611-1620	1
1725	L857	1890	1881-1890	5
1726	R650	1928	1921-1930	4
1727	R567	1547	1541-1550	3
1728	N468	1778	1771-1780	1
1729	L686	1945	1941-1950	12
1730	N583	1764	1761-1770	9
1731	L772	1962	1961-1970	1
1732	E100	1996	1991-2000	10
1733	K993	1906	1901-1910	2
1734	S522	1991	1991-2000	6
1735	M948	1803	1801-1810	6
1736	K622	1956	1951-1960	2
1737	R145	2004	2001-2010	1
1738	S288	1966	1961-1970	2
1739	Q398	1698	1691-1700	2
1740	M379	1828	1821-1830	6
1741	6501	1470	1461-1470	1
1742	M458	1814	1811-1820	3
1743	S769	1875	1871-1880	3
1744	S364	1958	1951-1960	12
1745	S542	1844	1841-1850	8
1746	L698	1948	1941-1950	14
1747	S186	1965	1961-1970	21
1748	E062	1947	1941-1950	2
1749	Q866	1625	1621-1630	3
1750	L386	1920	1911-1920	1
1751	E286	1971	1971-1980	5
1752	R444	1865	1861-1870	21
1753	R601	1917	1911-1920	1
1754	S382	1947	1941-1950	10
1755	M746	1848	1841-1850	15
1756	Q462	1756	1751-1760	1
1757	K994	1950	1941-1950	2
1758	L328	1911	1911-1920	3
1759	L625	1938	1931-1940	5
1760	Q279	1783	1781-1790	1
1761	Q933	1652	1651-1660	1
1762	S122	1967	1961-1970	7
1763	L822	1939	1931-1940	1
1764	L845	1862	1861-1870	9
1765	L696	1956	1951-1960	2
1766	N752	1769	1761-1770	3
1767	M735	1857	1851-1860	5
1768	L543	1871	1871-1880	19
1769	M867	1842	1841-1850	6
1770	R063	1964	1961-1970	8
1771	P328	1942	1941-1950	1
1772	L495	1889	1881-1890	1
1773	L889	1869	1861-1870	4
1774	S521	1950	1941-1950	3
1775	S082	1926	1921-1930	1
1776	K585	1938	1931-1940	8
1777	Q223	1929	1921-1930	3
1778	L684	1945	1941-1950	2
1779	R293	1761	1761-1770	41
1780	M768	1851	1851-1860	4
1781	P828	1967	1961-1970	1
1782	S345	1833	1831-1840	1
1783	L875	1945	1941-1950	11
1784	Q972	1656	1651-1660	3
1785	S354	1857	1851-1860	4
1786	K649	1949	1941-1950	2
1787	S381	1948	1941-1950	9
1788	R600	1893	1891-1900	1
1789	L256	1908	1901-1910	6
1790	E163	2012	2011-2020	13
1791	N344	1784	1781-1790	2
1792	L338	1933	1931-1940	7
1793	K948	1936	1931-1940	2
1794	N773	1746	1741-1750	2
1795	S876	1857	1851-1860	1
1796	K987	1859	1851-1860	1
1797	L738	1943	1941-1950	6
1798	L628	1948	1941-1950	1
1799	M666	1831	1831-1840	2
1800	E064	2006	2001-2010	45
1801	R715	1843	1841-1850	10
1802	N528	1774	1771-1780	4
1803	L448	1922	1921-1930	5
1804	S996	1964	1961-1970	29
1805	K344	1957	1951-1960	21
1806	K448	1950	1941-1950	6
1807	R889	1887	1881-1890	1
1808	R425	1555	1551-1560	1
1809	E178	2011	2011-2020	30
1810	S117	1822	1821-1830	1
1811	L792	1926	1921-1930	1
1812	7001	1394	1391-1400	10
1813	K978	1934	1931-1940	10
1814	E106	2011	2011-2020	2
1815	P462	1966	1961-1970	5
1816	K624	1939	1931-1940	2
1817	M889	1867	1861-1870	19
1818	S320	1989	1981-1990	6
1819	E243	1661	1661-1670	1
1820	R220	1995	1991-2000	1
1821	N838	1733	1731-1740	1
1822	N479	1770	1761-1770	4
1823	P456	1945	1941-1950	2
1824	L457	1882	1881-1890	13
1825	P347	1935	1931-1940	1
1826	P245	1735	1731-1740	8
1827	R553	1965	1961-1970	24
1828	L277	1963	1961-1970	4
1829	M962	1855	1851-1860	8
1830	R531	1930	1921-1930	1
1831	K595	1922	1921-1930	4
1832	L595	1928	1921-1930	13
1833	M659	1849	1841-1850	2
1834	R844	1854	1851-1860	2
1835	P474	1924	1921-1930	1
1836	K769	1926	1921-1930	8
1837	Q969	1698	1691-1700	1
1838	E179	2012	2011-2020	12
1839	M474	1809	1801-1810	2
1840	P935	1911	1911-1920	9
1841	M736	1839	1831-1840	3
1842	S315	1955	1951-1960	24
1843	N937	1782	1781-1790	22
1844	N247	1863	1861-1870	4
1845	S403	1861	1861-1870	11
1846	M945	1803	1801-1810	1
1847	Q422	1698	1691-1700	2
1848	R285	1630	1621-1630	1
1849	N277	1782	1781-1790	6
1850	R432	1849	1841-1850	18
1851	K934	1898	1891-1900	4
1852	S016	1566	1561-1570	5
1853	R400	1697	1691-1700	1
1854	M883	1821	1821-1830	2
1855	M532	1827	1821-1830	1
1856	N532	1774	1771-1780	2
1857	L568	1912	1911-1920	1
1858	L677	1935	1931-1940	10
1859	L999	1876	1871-1880	2
1860	S216	1978	1971-1980	4
1861	E093	2000	1991-2000	7
1862	R701	1842	1841-1850	1
1863	S804	1841	1841-1850	1
1864	R120	1990	1981-1990	4
1865	6255	1480	1471-1480	9
1866	Q553	1736	1731-1740	1
1867	K542	1924	1921-1930	3
1868	R537	1957	1951-1960	20
1869	L276	1919	1911-1920	8
1870	M982	1838	1831-1840	2
1871	N457	1771	1771-1780	1
1872	L447	1926	1921-1930	1
1873	N852	1745	1741-1750	2
1874	K766	1926	1921-1930	6
1875	P623	1952	1951-1960	2
1876	E059	1965	1961-1970	6
1877	S746	1580	1571-1580	13
1878	N423	1772	1771-1780	2
1879	R350	1872	1871-1880	2
1880	K645	1918	1911-1920	2
1881	S713	1728	1721-1730	4
1882	K388	1922	1921-1930	1
1883	Z161	1880	1871-1880	2
1884	S255	1968	1961-1970	23
1885	Q444	1761	1761-1770	1
1886	N688	1751	1751-1760	2
1887	M284	1856	1851-1860	1
1888	M463	1814	1811-1820	14
1889	K582	1943	1941-1950	2
1890	K376	1926	1921-1930	8
1891	K364	1922	1921-1930	3
1892	L443	1859	1851-1860	5
1893	L836	1876	1871-1880	12
1894	S571	1961	1961-1970	11
1895	M492	1805	1801-1810	3
1896	S994	1964	1961-1970	7
1897	S380	1515	1511-1520	7
1898	M439	1824	1821-1830	1
1899	M468	1803	1801-1810	2
1900	E121	1988	1981-1990	52
1901	R118	1994	1991-2000	2
1902	E019	1885	1881-1890	19
1903	N794	1736	1731-1740	6
1904	K897	1933	1931-1940	8
1905	R242	2009	2001-2010	2
1906	R166	2006	2001-2010	24
1907	S802	1840	1831-1840	3
1908	M424	1823	1821-1830	7
1909	N485	1773	1771-1780	6
1910	K898	1938	1931-1940	11
1911	S087	1626	1621-1630	2
1912	N993	1774	1771-1780	1
1913	Q747	1643	1641-1650	2
1914	E201	1598	1591-1600	1
1915	R820	1986	1981-1990	12
1916	R450	1992	1991-2000	19
1917	K933	1945	1941-1950	10
1918	M944	1791	1791-1800	8
1919	N552	1768	1761-1770	9
1920	S824	1870	1861-1870	1
1921	L344	1913	1911-1920	4
1922	K239	1933	1931-1940	1
1923	M629	1792	1791-1800	1
1924	P676	1850	1841-1850	2
1925	R022	1991	1991-2000	6
1926	S731	2002	2001-2010	9
1927	Z122	1890	1881-1890	1
1928	Q499	1743	1741-1750	1
1929	Q254	1771	1771-1780	1
1930	K943	1950	1941-1950	19
1931	N997	1766	1761-1770	9
1932	R625	1925	1921-1930	2
1933	M972	1851	1851-1860	2
1934	R065	1979	1971-1980	21
1935	E259	2012	2011-2020	10
1936	R026	1639	1631-1640	1
1937	L989	1879	1871-1880	8
1938	S369	1981	1981-1990	12
1939	L736	1939	1931-1940	6
1940	P925	1821	1821-1830	4
1941	L395	1939	1931-1940	1
1942	P859	1961	1961-1970	2
1943	M539	1860	1851-1860	12
1944	S374	1958	1951-1960	5
1945	R423	1552	1551-1560	2
1946	Q847	1633	1631-1640	1
1947	L485	1884	1881-1890	15
1948	M527	1802	1801-1810	3
1949	P735	1960	1951-1960	1
1950	B020	1551	1551-1560	11
1951	R080	1980	1971-1980	4
1952	S383	1955	1951-1960	20
1953	Q879	1612	1611-1620	1
1954	R766	1947	1941-1950	9
1955	L873	1870	1861-1870	34
1956	M289	1874	1871-1880	14
1957	Q482	1774	1771-1780	2
1958	M699	1866	1861-1870	2
1959	R851	1560	1551-1560	1
1960	Z141	1860	1851-1860	4
1961	Q865	1637	1631-1640	2
1962	S568	1976	1971-1980	16
1963	N745	1743	1741-1750	2
1964	Q367	1715	1711-1720	2
1965	N673	1757	1751-1760	2
1966	L835	1833	1831-1840	7
1967	S747	1560	1551-1560	5
1968	S348	1897	1891-1900	1
1969	E029	1995	1991-2000	21
1970	N843	1736	1731-1740	5
1971	M554	1796	1791-1800	3
1972	R841	1677	1671-1680	1
1973	P667	1954	1951-1960	2
1974	L753	1955	1951-1960	1
1975	L248	1946	1941-1950	4
1976	S550	1976	1971-1980	1
1977	S651	1988	1981-1990	1
1978	E050	1993	1991-2000	7
1979	P784	1954	1951-1960	1
1980	R481	1834	1831-1840	5
1981	Q372	1699	1691-1700	1
1982	N969	1736	1731-1740	2
1983	L855	1892	1891-1900	7
1984	P498	1950	1941-1950	1
1985	S596	1983	1981-1990	2
1986	S818	1576	1571-1580	1
1987	N762	1759	1751-1760	1
1988	N439	1769	1761-1770	2
1989	K494	1909	1901-1910	1
1990	N453	1776	1771-1780	2
1991	K464	1912	1911-1920	7
1992	R479	1832	1831-1840	7
1993	E072	1986	1981-1990	14
1994	R964	1979	1971-1980	14
1995	R456	1963	1961-1970	17
1996	S873	1861	1861-1870	2
1997	S375	1870	1861-1870	10
1998	L267	1936	1931-1940	14
[truncated: 1,558 more rows]
