# Supplementary material for: Frequency patterns of semantic change: corpus-based evidence of a near-critical dynamics in language change
Source: R Soc Open Sci. 2017 Nov 8;4(11):170830. doi: 10.1098/rsos.170830 (PMC5717648; doi:10.1098/rsos.170830)
Supplement: full_data.zip [file rsos170830supp2.gz › au_bout_de.csv]

	Decade	Occurrences	Nombre de mots	Frequence	Frequence moyenne
0	1321-1330	9	247971	3.6294566703364506	0.7258913340672901
1	1331-1340	2	187017	1.0694214964415	0.93977563335559
2	1341-1350	0	589308	0.0	0.93977563335559
3	1351-1360	0	318194	0.0	0.93977563335559
4	1361-1370	3	662712	0.45268532937384565	1.030312699230359
5	1371-1380	2	971929	0.2057763478608005	0.34557663473522926
6	1381-1390	15	241822	6.202909578119443	1.372274251070818
7	1391-1400	26	1263737	2.05739010569446	1.7837522722097099
8	1401-1410	4	765291	0.5226769947640832	1.8882876711625265
9	1411-1420	2	324443	0.616441100593941	1.9210388254065454
10	1421-1430	2	298510	0.6699943050484071	2.0138824168440665
11	1431-1440	7	213190	3.2834560720484074	1.4299917156298598
12	1441-1450	16	386463	4.140111731265347	1.8465360407440372
13	1451-1460	27	694796	3.886032734788341	2.5192071887488887
14	1461-1470	16	537606	2.9761572601496264	2.9911504206600257
15	1471-1480	13	183566	7.081921488728849	4.273535857396114
16	1481-1490	28	457731	6.117129930024403	4.840270628991314
17	1491-1500	21	626697	3.3509016318890947	4.682428609116063
18	1501-1510	1	162065	0.6170363742942646	4.0286293370172475
19	1511-1520	7	216624	3.2314055690966836	4.079678998806659
20	1521-1530	6	252956	2.3719540157181487	3.1376855042045184
21	1531-1540	5	194542	2.5701390959278716	2.4282873373852127
22	1541-1550	56	957168	5.850592581448606	2.9282255272971147
23	1551-1560	65	1949051	3.3349563454214386	3.4718095215225495
24	1561-1570	49	480126	10.205654349066704	4.866659277516554
25	1571-1580	33	945849	3.4889289939514656	5.090054273163217
26	1581-1590	24	842175	2.8497640039184255	5.145979254761327
27	1591-1600	28	676127	4.14123382145662	4.804107502762931
28	1601-1610	174	2099839	8.286349572514846	5.794386148181613
29	1611-1620	31	794187	3.903362810018295	4.5339278403719305
30	1621-1630	137	2095458	6.537950176047433	5.143732076791123
31	1631-1640	107	2094158	5.109452104377989	5.595669696883037
32	1641-1650	40	1247594	3.206171238399672	5.408657180271648
33	1651-1660	76	2303221	3.2997267739396263	4.411332620556603
34	1661-1670	38	2481229	1.5314991079017695	3.9369598801332977
35	1671-1680	129	2015147	6.401518102649584	3.9096734654537286
36	1681-1690	77	1684489	4.571119194010765	3.802006883380283
37	1691-1700	131	1871214	7.000802687453172	4.560933173190984
38	1701-1710	46	809750	5.6807656684161785	5.037140952086294
39	1711-1720	147	1714151	8.575673905041038	6.445975911514147
40	1721-1730	32	1125965	2.8420066343092367	5.734073617846077
41	1731-1740	255	2909061	8.765715122508603	6.572992803545645
42	1741-1750	95	2136771	4.4459607510584895	6.062024416266709
43	1751-1760	141	2483475	5.677528463141364	6.061376975211746
44	1761-1770	418	3287236	12.715850033280239	6.889412200859586
45	1771-1780	236	3011727	7.836035603492614	7.8882179946962605
46	1781-1790	295	2767020	10.661289040194866	8.267332778233515
47	1791-1800	232	2497443	9.289501301931615	9.236040888408139
48	1801-1810	96	1436685	6.682049300994999	9.436945055978866
49	1811-1820	171	1624933	10.523510815522855	8.99847721242739
50	1821-1830	258	3062877	8.423452851681605	9.115960662065188
51	1831-1840	712	7375086	9.654124711223707	8.914527796270956
52	1841-1850	1326	11919516	11.124612777901385	9.28155009146491
53	1851-1860	715	5771056	12.389413653237813	10.423022961913471
54	1861-1870	1026	6858196	14.960202362253863	11.310361271259675
55	1871-1880	901	5715634	15.763780535982535	12.77842680811986
56	1881-1890	1144	7679389	14.897018499779083	13.827005565830936
57	1891-1900	518	4613910	11.226920334380168	13.84746707712669
58	1901-1910	512	4804354	10.656999879692462	13.500984322417622
59	1911-1920	513	5036866	10.184904660953855	12.545924782157622
60	1921-1930	1111	11280218	9.849100434051895	11.362988761771494
61	1931-1940	1518	10897083	13.930333466304699	11.169651755076618
62	1941-1950	1506	12300750	12.243155905127734	11.37289886922613
63	1951-1960	1036	9976887	10.38400054044914	11.318299001377465
64	1961-1970	1193	13891857	8.58776476031966	10.998871021250626
65	1971-1980	1178	10280590	11.458486332010128	11.32074820084227
66	1981-1990	1596	15628128	10.21235556811411	10.577152621204153
67	1991-2000	1133	10606407	10.682222547183038	10.264965949615215
68	2001-2010	1409	11205157	12.574567228286048	10.703079287182597
69	2011-2020	297	2099905	14.143496967719969	11.81422572866266
