# Supplementary material for: Frequency patterns of semantic change: corpus-based evidence of a near-critical dynamics in language change
Source: R Soc Open Sci. 2017 Nov 8;4(11):170830. doi: 10.1098/rsos.170830 (PMC5717648; doi:10.1098/rsos.170830)
Supplement: full_data.zip [file rsos170830supp2.gz › au_bout_du_compte_complet.csv]

	Cote	Date	Decade	Occurrences
0	R765	1987	1981-1990	1
1	S734	1947	1941-1950	10
2	R181	1991	1991-2000	1
3	K927	1937	1931-1940	2
4	R624	1929	1921-1930	1
5	Q558	1740	1731-1740	1
6	R462	1964	1961-1970	2
7	Z133	1852	1851-1860	1
8	Q529	1623	1621-1630	4
9	N832	1729	1721-1730	1
10	R097	2003	2001-2010	2
11	R091	2006	2001-2010	1
12	E282	2006	2001-2010	1
13	E056	2011	2011-2020	1
14	S633	1944	1941-1950	1
15	R813	1985	1981-1990	3
16	Q523	1601	1601-1610	2
17	E008	2000	1991-2000	3
18	M332	1846	1841-1850	1
19	E162	2008	2001-2010	1
20	E243	1661	1661-1670	1
21	Q298	1727	1721-1730	2
22	K775	1816	1811-1820	2
23	E267	2006	2001-2010	3
24	R674	1985	1981-1990	1
25	K584	1938	1931-1940	1
26	Q899	1634	1631-1640	1
27	L298	1922	1921-1930	2
28	R918	1960	1951-1960	1
29	R622	1927	1921-1930	1
30	R061	1980	1971-1980	2
31	Q992	2000	1991-2000	2
32	E097	1989	1981-1990	1
33	R086	2007	2001-2010	4
34	R802	2009	2001-2010	1
35	N284	1787	1781-1790	1
36	R214	2008	2001-2010	1
37	P245	1735	1731-1740	1
38	E009	1988	1981-1990	1
39	R801	1986	1981-1990	6
40	R805	1998	1991-2000	3
41	R558	1972	1971-1980	1
42	Q991	1986	1981-1990	3
43	K932	1941	1941-1950	3
44	R947	1637	1631-1640	1
45	R210	2006	2001-2010	1
46	E115	1991	1991-2000	1
47	K924	1934	1931-1940	1
48	K847	1863	1861-1870	1
49	S040	1949	1941-1950	2
50	S686	1979	1971-1980	1
51	R727	1987	1981-1990	1
52	E289	1932	1931-1940	1
53	E127	1995	1991-2000	1
54	S165	2006	2001-2010	1
55	K925	1935	1931-1940	4
56	L247	1946	1941-1950	1
57	S706	1961	1961-1970	5
58	S543	1966	1961-1970	1
59	E179	2012	2011-2020	1
60	N684	1751	1751-1760	1
61	S076	1982	1981-1990	1
62	R165	2005	2001-2010	2
63	N988	1732	1731-1740	1
64	L968	1828	1821-1830	1
65	M687	1830	1821-1830	1
66	L297	1954	1951-1960	1
67	R009	1970	1961-1970	1
68	E291	1934	1931-1940	1
69	S372	1993	1991-2000	1
70	S326	1995	1991-2000	1
71	K343	1956	1951-1960	1
72	E129	1985	1981-1990	2
73	R060	1996	1991-2000	2
74	Q864	1637	1631-1640	3
75	R260	1994	1991-2000	1
76	R448	1994	1991-2000	2
77	E262	1995	1991-2000	3
78	K964	1954	1951-1960	1
79	S331	1992	1991-2000	2
80	Q496	1783	1781-1790	1
81	K629	1929	1921-1930	2
82	S333	1837	1831-1840	2
83	R120	1990	1981-1990	1
84	R219	2009	2001-2010	1
85	Q557	1740	1731-1740	1
86	E087	1984	1981-1990	1
87	R184	2000	1991-2000	1
88	R548	1979	1971-1980	2
89	R020	1972	1971-1980	1
90	K776	1816	1811-1820	1
91	R225	1680	1671-1680	2
92	R008	1970	1961-1970	1
93	K697	1927	1921-1930	1
94	N594	1761	1761-1770	1
95	K766	1926	1921-1930	1
96	K676	1948	1941-1950	1
97	M327	1846	1841-1850	1
98	P597	1936	1931-1940	2
99	L597	1920	1911-1920	1
100	S713	1728	1721-1730	4
101	S334	1840	1831-1840	1
102	R497	1850	1841-1850	3
103	S346	1939	1931-1940	1
104	R767	1946	1941-1950	2
105	E037	1985	1981-1990	1
106	R451	1987	1981-1990	1
107	E078	1987	1981-1990	1
108	N229	1835	1831-1840	1
109	L823	1948	1941-1950	2
110	S983	1932	1931-1940	2
111	L432	1956	1951-1960	5
112	L754	1955	1951-1960	1
113	N648	1732	1731-1740	1
114	P736	1960	1951-1960	1
115	E085	1976	1971-1980	2
116	Q532	1623	1621-1630	1
117	E045	2000	1991-2000	1
118	R199	1999	1991-2000	1
119	R045	2004	2001-2010	2
120	R050	2005	2001-2010	1
121	R175	2007	2001-2010	4
122	R127	2008	2001-2010	1
123	P666	1944	1941-1950	2
124	R498	1851	1851-1860	1
125	R833	1865	1861-1870	2
126	S241	1711	1711-1720	3
127	S984	1936	1931-1940	2
128	R465	1963	1961-1970	1
129	S077	1982	1981-1990	1
130	P733	1960	1951-1960	1
131	R178	1996	1991-2000	3
132	R822	1959	1951-1960	1
133	S998	2008	2001-2010	1
134	P247	1735	1731-1740	1
135	S319	1844	1841-1850	8
136	S535	1662	1661-1670	1
137	P835	1966	1961-1970	1
138	M326	1846	1841-1850	1
139	R785	1852	1851-1860	1
140	P858	1961	1961-1970	1
141	E073	1988	1981-1990	1
142	L257	1944	1941-1950	2
143	P857	1948	1941-1950	1
144	S602	1948	1941-1950	1
145	R135	1993	1991-2000	1
146	K459	1909	1901-1910	2
147	R450	1992	1991-2000	1
148	Q862	1631	1631-1640	6
149	S344	1859	1851-1860	1
150	K359	1937	1931-1940	4
151	K933	1945	1941-1950	2
152	R837	1864	1861-1870	1
153	N352	1781	1781-1790	1
154	Q559	1740	1731-1740	1
155	L466	1885	1881-1890	1
156	R853	1976	1971-1980	2
157	R472	1825	1821-1830	1
158	R804	2008	2001-2010	1
159	P282	1723	1721-1730	1
160	E091	2011	2011-2020	2
161	R438	1967	1961-1970	1
162	S318	1985	1981-1990	2
163	N484	1773	1771-1780	1
164	R116	1989	1981-1990	1
165	S665	1840	1831-1840	1
166	K896	1950	1941-1950	1
167	R720	1990	1981-1990	4
168	E065	1947	1941-1950	4
169	S412	1989	1981-1990	1
170	K462	1910	1901-1910	2
171	Q867	1637	1631-1640	1
172	R527	1982	1981-1990	1
173	R039	1993	1991-2000	1
174	S322	1993	1991-2000	3
175	S053	1851	1851-1860	1
176	E104	2002	2001-2010	1
177	Q754	1700	1691-1700	1
178	L826	1952	1951-1960	1
179	E259	2012	2011-2020	1
180	K923	1934	1931-1940	2
181	S670	1976	1971-1980	3
182	R001	1993	1991-2000	1
183	R031	2001	2001-2010	2
184	Q859	1627	1621-1630	2
185	R297	1978	1971-1980	1
186	R821	1963	1961-1970	1
187	S289	1978	1971-1980	1
188	S243	1717	1711-1720	2
189	R832	1984	1981-1990	1
190	E107	1995	1991-2000	1
191	R791	2009	2001-2010	2
192	Q727	1644	1641-1650	1
193	E131	1999	1991-2000	2
194	K936	1901	1901-1910	1
195	S534	1662	1661-1670	1
196	E043	2000	1991-2000	1
197	R216	2004	2001-2010	1
198	S239	1711	1711-1720	1
199	N729	1721	1721-1730	1
200	R223	1675	1671-1680	1
201	M225	1859	1851-1860	1
202	E042	1999	1991-2000	1
203	N686	1751	1751-1760	1
204	R282	1989	1981-1990	2
205	S529	1955	1951-1960	1
206	R283	2009	2001-2010	2
207	M975	1848	1841-1850	1
208	M749	1843	1841-1850	1
209	S620	1833	1831-1840	1
210	M665	1839	1831-1840	1
211	M838	1836	1831-1840	1
212	K893	1936	1931-1940	5
213	P696	1952	1951-1960	1
214	R035	1977	1971-1980	1
215	S009	1993	1991-2000	1
216	E120	2008	2001-2010	1
217	Q283	1725	1721-1730	2
218	R896	1959	1951-1960	1
219	R761	1974	1971-1980	1
220	R539	1982	1981-1990	2
221	K845	1863	1861-1870	1
222	S404	1592	1591-1600	1
223	Q865	1637	1631-1640	1
224	M842	1845	1841-1850	1
225	K457	1908	1901-1910	1
226	K937	1934	1931-1940	1
227	K437	1943	1941-1950	1
228	R769	1984	1981-1990	1
229	L299	1925	1921-1930	3
230	S312	1995	1991-2000	3
231	R179	2001	2001-2010	2
232	R191	1980	1971-1980	1
233	M226	1879	1871-1880	2
234	Q866	1625	1621-1630	1
235	S739	1862	1861-1870	2
236	K456	1908	1901-1910	1
237	S672	1925	1921-1930	1
238	N735	1764	1761-1770	1
239	E290	1934	1931-1940	1
240	E286	1971	1971-1980	1
241	P246	1735	1731-1740	3
242	E118	2000	1991-2000	2
243	M574	1791	1791-1800	1
244	L638	1931	1931-1940	1
245	R261	1976	1971-1980	1
246	P957	1960	1951-1960	1
247	R437	1964	1961-1970	2
248	M324	1846	1841-1850	1
249	M634	1847	1841-1850	1
250	E092	2010	2001-2010	1
251	E074	1887	1881-1890	1
252	E167	1965	1961-1970	2
253	R950	1633	1631-1640	2
254	R481	1834	1831-1840	2
255	R564	1978	1971-1980	1
256	R722	1982	1981-1990	1
257	R696	1951	1951-1960	1
258	S075	1982	1981-1990	1
259	E089	1987	1981-1990	2
260	R049	2004	2001-2010	1
261	K464	1912	1911-1920	3
262	K398	1937	1931-1940	1
263	K354	1939	1931-1940	1
264	R479	1832	1831-1840	2
265	L246	1946	1941-1950	2
266	S549	1976	1971-1980	1
267	R456	1963	1961-1970	1
268	R524	1886	1881-1890	1
269	R212	1997	1991-2000	1
270	Q990	2003	2001-2010	1
271	P248	1735	1731-1740	3
272	Q223	1929	1921-1930	1
273	L928	1870	1861-1870	1
274	S387	1995	1991-2000	1
275	K695	1925	1921-1930	1
276	R816	1953	1951-1960	1
277	L875	1945	1941-1950	3
278	R829	1836	1831-1840	9
279	S128	1981	1981-1990	1
280	E039	2003	2001-2010	3
281	E170	2012	2011-2020	5
282	R603	1863	1861-1870	1
283	K454	1907	1901-1910	1
284	E268	1998	1991-2000	2
285	S343	1951	1951-1960	1
286	K892	1936	1931-1940	3
287	R134	1989	1981-1990	1
288	S587	1961	1961-1970	1
289	L747	1939	1931-1940	1
290	R795	1975	1971-1980	1
291	K339	1942	1941-1950	1
292	K928	1938	1931-1940	3
293	R494	1847	1841-1850	1
