# Supplementary material for: Frequency patterns of semantic change: corpus-based evidence of a near-critical dynamics in language change
Source: R Soc Open Sci. 2017 Nov 8;4(11):170830. doi: 10.1098/rsos.170830 (PMC5717648; doi:10.1098/rsos.170830)
Supplement: full_data.zip [file rsos170830supp2.gz › au_bout_du_compte.csv]

	Decade	Occurrences	Nombre de mots	Frequence	Frequence moyenne
0	1321-1330	0	247971	0.0	0.0
1	1331-1340	0	187017	0.0	0.0
2	1341-1350	0	589308	0.0	0.0
3	1351-1360	0	318194	0.0	0.0
4	1361-1370	0	662712	0.0	0.0
5	1371-1380	0	971929	0.0	0.0
6	1381-1390	0	241822	0.0	0.0
7	1391-1400	0	1263737	0.0	0.0
8	1401-1410	0	765291	0.0	0.0
9	1411-1420	0	324443	0.0	0.0
10	1421-1430	0	298510	0.0	0.0
11	1431-1440	0	213190	0.0	0.0
12	1441-1450	0	386463	0.0	0.0
13	1451-1460	0	694796	0.0	0.0
14	1461-1470	0	537606	0.0	0.0
15	1471-1480	0	183566	0.0	0.0
16	1481-1490	0	457731	0.0	0.0
17	1491-1500	0	626697	0.0	0.0
18	1501-1510	0	162065	0.0	0.0
19	1511-1520	0	216624	0.0	0.0
20	1521-1530	0	252956	0.0	0.0
21	1531-1540	0	194542	0.0	0.0
22	1541-1550	0	957168	0.0	0.0
23	1551-1560	0	1949051	0.0	0.0
24	1561-1570	0	480126	0.0	0.0
25	1571-1580	0	945849	0.0	0.0
26	1581-1590	0	842175	0.0	0.0
27	1591-1600	1	676127	0.14790120790916497	0.029580241581832995
28	1601-1610	2	2099839	0.09524539738522811	0.04862932105887861
29	1611-1620	0	794187	0.0	0.04862932105887861
30	1621-1630	8	2095458	0.38177811246992305	0.12498494355286323
31	1631-1640	15	2094158	0.7162783323894377	0.2682406100307507
32	1641-1650	1	1247594	0.08015428095999179	0.25469122464091615
33	1651-1660	0	2303221	0.0	0.23564214516387053
34	1661-1670	3	2481229	0.12090782430803444	0.2598237100254774
35	1671-1680	3	2015147	0.1488725140151066	0.21324259033451415
36	1681-1690	0	1684489	0.0	0.06998692385662657
37	1691-1700	1	1871214	0.053441241888955514	0.0646443160424193
38	1701-1710	0	809750	0.0	0.0646443160424193
39	1711-1720	6	1714151	0.3500275063282056	0.11046825244645356
40	1721-1730	11	1125965	0.9769397805438002	0.27608170575219226
41	1731-1740	13	2909061	0.44687959448083076	0.3654576246483584
42	1741-1750	0	2136771	0.0	0.3547693762705673
43	1751-1760	2	2483475	0.08053231862611863	0.37087583999579105
44	1761-1770	2	3287236	0.0608413877190442	0.31303861627395874
45	1771-1780	1	3011727	0.033203540692765314	0.12429136830375179
46	1781-1790	3	2767020	0.10841988854435458	0.05659942711645655
47	1791-1800	1	2497443	0.040040953887636274	0.06460761789398381
48	1801-1810	0	1436685	0.0	0.04850115416876007
49	1811-1820	3	1624933	0.18462299676355887	0.07325747597766301
50	1821-1830	3	3062877	0.09794712618234423	0.0862061930755788
51	1831-1840	21	7375086	0.2847424423254183	0.12147070383179152
52	1841-1850	20	11919516	0.16779204793214758	0.14702092264069377
53	1851-1860	6	5771056	0.10396710757961801	0.1678143441566174
54	1861-1870	9	6858196	0.13122984528292864	0.15713571386049136
55	1871-1880	2	5715634	0.034991743698074444	0.14454463736363737
56	1881-1890	3	7679389	0.03906560795396613	0.09540927048934697
57	1891-1900	0	4613910	0.0	0.06185086090291745
58	1901-1910	8	4804354	0.16651562312019472	0.07436056401103279
59	1911-1920	4	5036866	0.07941446129398717	0.0639974872132445
60	1921-1930	14	11280218	0.12411107657671154	0.08182135378897192
61	1931-1940	40	10897083	0.36707071057456386	0.14742237431309146
62	1941-1950	42	12300750	0.3414425949637217	0.21571089330583582
63	1951-1960	21	9976887	0.2104864974415366	0.22450506817010418
64	1961-1970	21	13891857	0.15116769485893788	0.23885571488309437
65	1971-1980	24	10280590	0.23344963664536764	0.26072342689682554
66	1981-1990	48	15628128	0.3071385133267401	0.24873698744726078
67	1991-2000	51	10606407	0.480841438575759	0.27661675616966824
68	2001-2010	46	11205157	0.4105252608241009	0.3166245088461811
69	2011-2020	10	2099905	0.47621201911515043	0.3816333736974236
