# Supplementary material for: Frequency patterns of semantic change: corpus-based evidence of a near-critical dynamics in language change
Source: R Soc Open Sci. 2017 Nov 8;4(11):170830. doi: 10.1098/rsos.170830 (PMC5717648; doi:10.1098/rsos.170830)
Supplement: full_data.zip [file rsos170830supp2.gz › au_contraire_complet.csv]

	Cote	Date	Decade	Occurrences
0	M247	1874	1871-1880	10
1	R777	1874	1871-1880	5
2	K946	1936	1931-1940	24
3	P634	1931	1931-1940	3
4	P486	1904	1901-1910	6
5	S872	1937	1931-1940	3
6	Q823	1648	1641-1650	2
7	N684	1751	1751-1760	5
8	P354	1936	1931-1940	5
9	R694	1842	1841-1850	4
10	R531	1930	1921-1930	7
11	K394	1936	1931-1940	2
12	L293	1945	1941-1950	4
13	S600	1968	1961-1970	3
14	K783	1923	1921-1930	3
15	S670	1976	1971-1980	3
16	L386	1920	1911-1920	17
17	7001	1394	1391-1400	5
18	M483	1805	1801-1810	3
19	K738	1935	1931-1940	8
20	0205	1412	1411-1420	5
21	L286	1946	1941-1950	2
22	L428	1893	1891-1900	10
23	Q765	1655	1651-1660	8
24	N374	1780	1771-1780	5
25	R190	1899	1891-1900	5
26	K259	1944	1941-1950	3
27	N882	1734	1731-1740	6
28	L877	1855	1851-1860	7
29	R784	2003	2001-2010	10
30	R135	1993	1991-2000	17
31	Q536	1684	1681-1690	17
32	R252	1948	1941-1950	17
33	6251	1455	1451-1460	2
34	M257	1868	1861-1870	13
35	K392	1942	1941-1950	1
36	P783	1965	1961-1970	2
37	S814	1890	1881-1890	4
38	P786	1965	1961-1970	3
39	P645	1921	1921-1930	5
40	M252	1872	1871-1880	10
41	L985	1875	1871-1880	7
42	R553	1965	1961-1970	4
43	R093	1997	1991-2000	3
44	S190	1987	1981-1990	111
45	P493	1952	1951-1960	2
46	L277	1963	1961-1970	1
47	S237	1656	1651-1660	2
48	L426	1893	1891-1900	10
49	N393	1778	1771-1780	1
50	M287	1851	1851-1860	44
51	Q284	1740	1731-1740	2
52	M885	1837	1831-1840	7
53	N326	1787	1781-1790	16
54	Q453	1767	1761-1770	2
55	Q735	1672	1671-1680	5
56	N744	1758	1751-1760	1
57	L752	1949	1941-1950	1
58	S547	1993	1991-2000	1
59	N735	1764	1761-1770	5
60	Q854	1639	1631-1640	2
61	M798	1833	1831-1840	1
62	N935	1763	1761-1770	17
63	K482	1939	1931-1940	8
64	R526	1947	1941-1950	8
65	Q294	1762	1761-1770	5
66	R244	2000	1991-2000	13
67	S738	1876	1871-1880	1
68	S000	1610	1601-1610	2
69	K598	1955	1951-1960	1
70	R858	1960	1951-1960	9
71	M482	1805	1801-1810	1
72	P546	1950	1941-1950	10
73	R754	1727	1721-1730	6
74	M573	1794	1791-1800	1
75	P533	1951	1951-1960	3
76	S305	1996	1991-2000	3
77	K486	1903	1901-1910	6
78	R513	1988	1981-1990	14
79	N222	1848	1841-1850	10
80	R699	1949	1941-1950	10
81	M437	1797	1791-1800	4
82	R624	1929	1921-1930	6
83	R952	1637	1631-1640	1
84	M476	1809	1801-1810	11
85	Q338	1675	1671-1680	5
86	S747	1560	1551-1560	14
87	M622	1789	1781-1790	6
88	Z147	1868	1861-1870	6
89	K593	1932	1931-1940	7
90	N995	1739	1731-1740	7
91	P525	1954	1951-1960	17
92	S336	1847	1841-1850	5
93	L988	1879	1871-1880	2
94	S384	1922	1921-1930	3
95	S254	1964	1961-1970	10
96	Q476	1719	1711-1720	22
97	P938	1836	1831-1840	3
98	Q385	1675	1671-1680	3
99	Q768	1641	1641-1650	1
100	M336	1840	1831-1840	9
101	P545	1899	1891-1900	2
102	M525	1800	1791-1800	4
103	Q868	1674	1671-1680	2
104	R454	1865	1861-1870	7
105	K835	1848	1841-1850	12
106	Q893	1627	1621-1630	36
107	L625	1938	1931-1940	3
108	R295	1997	1991-2000	49
109	E281	1947	1941-1950	3
110	K476	1883	1881-1890	2
111	P456	1945	1941-1950	5
112	M385	1813	1811-1820	6
113	S799	1985	1981-1990	3
114	S101	1708	1701-1710	2
115	S229	1995	1991-2000	2
116	N794	1736	1731-1740	5
117	R265	1753	1751-1760	2
118	E039	2003	2001-2010	5
119	M992	1839	1831-1840	3
120	R936	1938	1931-1940	4
121	R412	2008	2001-2010	6
122	N568	1761	1761-1770	8
123	S727	1923	1921-1930	2
124	N853	1745	1741-1750	5
125	R940	1944	1941-1950	4
126	S178	1925	1921-1930	2
127	N244	1835	1831-1840	1
128	K958	1900	1891-1900	5
129	R434	1962	1961-1970	3
130	K759	1866	1861-1870	1
131	E076	1946	1941-1950	1
132	P487	1956	1951-1960	4
133	Q997	1704	1701-1710	3
134	S392	1812	1811-1820	13
135	M424	1823	1821-1830	12
136	P672	1949	1941-1950	2
137	M664	1824	1821-1830	16
138	P827	1965	1961-1970	3
139	P727	1960	1951-1960	8
140	S871	1935	1931-1940	4
141	P867	1926	1921-1930	9
142	P824	1966	1961-1970	2
143	E283	2008	2001-2010	9
144	Q992	2000	1991-2000	4
145	P925	1821	1821-1830	9
146	Q423	1690	1681-1690	17
147	M299	1854	1851-1860	1
148	L798	1939	1931-1940	18
149	S713	1728	1721-1730	5
150	P665	1954	1951-1960	3
151	S268	1965	1961-1970	2
152	K323	1913	1911-1920	9
153	M534	1801	1801-1810	13
154	S534	1662	1661-1670	41
155	R122	2008	2001-2010	2
156	R518	1940	1931-1940	9
157	6007	1401	1401-1410	1
158	K594	1918	1911-1920	10
159	R864	1961	1961-1970	9
160	R374	1664	1661-1670	1
161	E234	1653	1651-1660	1
162	Q647	1657	1651-1660	15
163	L959	1847	1841-1850	2
164	E079	1861	1861-1870	2
165	K559	1929	1921-1930	1
166	P348	1935	1931-1940	14
167	L849	1836	1831-1840	7
168	K264	1944	1941-1950	1
169	P454	1967	1961-1970	2
170	K453	1905	1901-1910	7
171	K285	1943	1941-1950	1
172	S636	1948	1941-1950	1
173	R314	1682	1681-1690	1
174	N998	1766	1761-1770	6
175	R719	1844	1841-1850	1
176	Q885	1610	1601-1610	29
177	R847	1999	1991-2000	7
178	L629	1932	1931-1940	32
179	K974	1959	1951-1960	18
180	S176	1747	1741-1750	2
181	M852	1832	1831-1840	1
182	M949	1810	1801-1810	5
183	L997	1874	1871-1880	7
184	R011	1794	1791-1800	1
185	L689	1950	1941-1950	8
186	R297	1978	1971-1980	22
187	R419	1578	1571-1580	3
188	E018	1976	1971-1980	2
189	L485	1884	1881-1890	4
190	L696	1956	1951-1960	5
191	R114	1997	1991-2000	2
192	M875	1859	1851-1860	6
193	L369	1902	1901-1910	5
194	L436	1894	1891-1900	4
195	M928	1835	1831-1840	2
196	N333	1785	1781-1790	1
197	L929	1861	1861-1870	1
198	S344	1859	1851-1860	16
199	R875	1961	1961-1970	12
200	L792	1926	1921-1930	5
201	R045	2004	2001-2010	12
202	S803	1841	1841-1850	1
203	Q895	1627	1621-1630	12
204	R478	1831	1831-1840	2
205	P832	1969	1961-1970	6
206	K474	1940	1931-1940	9
207	R318	1682	1681-1690	1
208	M684	1848	1841-1850	2
209	P462	1966	1961-1970	1
210	E163	2012	2011-2020	2
211	L746	1912	1911-1920	5
212	P296	1968	1961-1970	24
213	N643	1763	1761-1770	1
214	N899	1759	1751-1760	9
215	L996	1874	1871-1880	12
216	S125	1959	1951-1960	12
217	R820	1986	1981-1990	3
218	E238	1668	1661-1670	4
219	K888	1933	1931-1940	3
220	S382	1947	1941-1950	16
221	R519	1952	1951-1960	3
222	Q837	1679	1671-1680	1
223	P992	1931	1931-1940	2
224	M574	1791	1791-1800	1
225	R921	1929	1921-1930	34
226	S308	1987	1981-1990	8
227	L452	1927	1921-1930	6
228	M495	1805	1801-1810	3
229	L265	1942	1941-1950	2
230	L333	1923	1921-1930	41
231	Q222	1942	1941-1950	3
232	N376	1780	1771-1780	3
233	K968	1956	1951-1960	12
234	Q657	1691	1691-1700	16
235	P395	1847	1841-1850	12
236	K932	1941	1941-1950	1
237	P335	1949	1941-1950	27
238	K548	1939	1931-1940	13
239	P949	1965	1961-1970	5
240	S367	1992	1991-2000	2
241	K429	1913	1911-1920	16
242	K729	1896	1891-1900	1
243	N323	1787	1781-1790	1
244	R036	2001	2001-2010	2
245	M248	1874	1871-1880	2
246	E216	1716	1711-1720	1
247	L888	1858	1851-1860	2
248	M227	1876	1871-1880	2
249	K644	1927	1921-1930	3
250	K243	1944	1941-1950	7
251	K786	1926	1921-1930	2
252	R173	1969	1961-1970	16
253	P568	1919	1911-1920	2
254	R814	1961	1961-1970	2
255	P464	1893	1891-1900	1
256	P962	1903	1901-1910	13
257	S586	1575	1571-1580	5
258	E170	2012	2011-2020	12
259	M977	1848	1841-1850	2
260	K898	1938	1931-1940	12
261	S594	1929	1921-1930	15
262	S672	1925	1921-1930	1
263	P825	1962	1961-1970	1
264	L676	1935	1931-1940	1
265	N365	1781	1781-1790	3
266	S633	1944	1941-1950	1
267	P739	1960	1951-1960	7
268	K824	1848	1841-1850	1
269	L797	1949	1941-1950	8
270	N457	1771	1771-1780	19
271	5103	1395	1391-1400	3
272	L582	1886	1881-1890	10
273	P575	1895	1891-1900	1
274	L987	1879	1871-1880	2
275	E197	1961	1961-1970	1
276	R465	1963	1961-1970	5
277	Q534	1610	1601-1610	14
278	S673	1925	1921-1930	1
279	P473	1951	1951-1960	8
280	R003	2000	1991-2000	14
281	K639	1890	1881-1890	9
282	L682	1936	1931-1940	12
283	Z141	1860	1851-1860	5
284	S345	1833	1831-1840	3
285	R219	2009	2001-2010	4
286	S207	1982	1981-1990	14
287	P936	1826	1821-1830	2
288	K962	1904	1901-1910	5
289	R981	1637	1631-1640	1
290	Q523	1601	1601-1610	27
291	R514	1929	1921-1930	101
292	S810	1589	1581-1590	29
293	N696	1755	1751-1760	5
294	P369	1939	1931-1940	9
295	K433	1918	1911-1920	24
296	E083	1988	1981-1990	4
297	R107	1881	1881-1890	9
298	M739	1824	1821-1830	1
299	K794	1848	1841-1850	3
300	K853	1878	1871-1880	2
301	E244	1634	1631-1640	14
302	0302	1489	1481-1490	3
303	Q677	1621	1621-1630	6
304	S261	1775	1771-1780	2
305	L769	1962	1961-1970	6
306	R584	1948	1941-1950	1
307	K275	1948	1941-1950	1
308	R112	1892	1891-1900	5
309	Q246	1961	1961-1970	2
310	E093	2000	1991-2000	3
311	K232	1912	1911-1920	2
312	S348	1897	1891-1900	1
313	M773	1869	1861-1870	4
314	M263	1863	1861-1870	4
315	P232	1773	1771-1780	5
316	P666	1944	1941-1950	30
317	L443	1859	1851-1860	2
318	M925	1835	1831-1840	2
319	M324	1846	1841-1850	14
320	Q836	1679	1671-1680	6
321	N667	1755	1751-1760	4
322	P589	1930	1921-1930	3
323	P796	1890	1881-1890	1
324	K523	1947	1941-1950	1
325	R860	1956	1951-1960	2
326	R215	1999	1991-2000	8
327	M895	1829	1821-1830	15
328	R644	1881	1881-1890	26
329	S334	1840	1831-1840	2
330	M527	1802	1801-1810	3
331	Q554	1736	1731-1740	20
332	M565	1797	1791-1800	9
333	R574	1864	1861-1870	7
334	E250	2013	2011-2020	2
335	N737	1738	1731-1740	7
336	R229	1680	1671-1680	10
337	K479	1891	1891-1900	5
338	E137	1849	1841-1850	1
339	R714	1843	1841-1850	1
340	L499	1901	1901-1910	33
341	R924	1887	1881-1890	8
342	L246	1946	1941-1950	29
343	E113	2002	2001-2010	10
344	K584	1938	1931-1940	3
345	Q727	1644	1641-1650	2
346	M999	1796	1791-1800	7
347	S246	1993	1991-2000	8
348	S265	1625	1621-1630	3
349	M455	1846	1841-1850	2
350	E078	1987	1981-1990	2
351	L583	1886	1881-1890	6
352	Q299	1737	1731-1740	2
353	R730	1850	1841-1850	2
354	P977	1952	1951-1960	9
355	R240	1983	1981-1990	17
356	M438	1797	1791-1800	1
357	L245	1911	1911-1920	1
358	E035	1981	1981-1990	22
359	R862	1637	1631-1640	1
360	P359	1961	1961-1970	3
361	R204	1976	1971-1980	11
362	K348	1934	1931-1940	9
363	L322	1930	1921-1930	5
364	R166	2006	2001-2010	21
365	R642	1911	1911-1920	3
366	P358	1961	1961-1970	7
367	N937	1782	1781-1790	8
368	L975	1824	1821-1830	13
369	K756	1866	1861-1870	9
370	E166	1955	1951-1960	18
371	Q546	1684	1681-1690	9
372	N275	1782	1781-1790	1
373	K424	1937	1931-1940	6
374	M396	1823	1821-1830	19
375	Q467	1744	1741-1750	2
376	R007	1970	1961-1970	48
377	M328	1846	1841-1850	19
378	R459	1966	1961-1970	4
379	P368	1939	1931-1940	14
380	M938	1835	1831-1840	2
381	M544	1808	1801-1810	17
382	M249	1873	1871-1880	1
383	S195	1850	1841-1850	1
384	P345	1935	1931-1940	15
385	R149	2009	2001-2010	1
386	Q383	1671	1671-1680	1
387	M458	1814	1811-1820	20
388	R598	1887	1881-1890	8
389	L579	1926	1921-1930	3
390	R751	1977	1971-1980	5
391	S593	1981	1981-1990	1
392	P245	1735	1731-1740	3
393	R164	1974	1971-1980	8
394	M522	1805	1801-1810	14
395	P662	1941	1941-1950	14
396	6606	1445	1441-1450	2
397	S118	1846	1841-1850	1
398	L294	1945	1941-1950	3
399	R653	1558	1551-1560	3
400	R911	1926	1921-1930	2
401	0231	1404	1401-1410	4
402	E194	1953	1951-1960	6
403	0303	1495	1491-1500	11
404	N338	1784	1781-1790	16
405	R039	1993	1991-2000	8
406	K766	1926	1921-1930	8
407	R124	2008	2001-2010	7
408	P747	1939	1931-1940	2
409	L244	1929	1921-1930	5
410	S587	1961	1961-1970	1
411	N884	1734	1731-1740	13
412	5608	1400	1391-1400	2
413	E269	1992	1991-2000	2
414	M323	1853	1851-1860	1
415	P595	1857	1851-1860	4
416	M676	1811	1811-1820	1
417	S302	1987	1981-1990	3
418	E273	2001	2001-2010	1
419	M632	1839	1831-1840	3
420	K534	1922	1921-1930	9
421	E254	2004	2001-2010	11
422	R137	2007	2001-2010	9
423	K953	1936	1931-1940	54
424	P547	1959	1951-1960	8
425	K478	1891	1891-1900	6
426	S809	1540	1531-1540	1
427	P552	1953	1951-1960	1
428	K832	1848	1841-1850	9
429	S241	1711	1711-1720	1
430	N868	1754	1751-1760	7
431	Q376	1686	1681-1690	2
432	L624	1920	1911-1920	52
433	S149	1845	1841-1850	1
434	R509	1894	1891-1900	1
435	P352	1936	1931-1940	2
436	P625	1948	1941-1950	14
437	K795	1848	1841-1850	2
438	Q826	1606	1601-1610	2
439	S184	1550	1541-1550	6
440	R543	1920	1911-1920	2
441	S504	1952	1951-1960	2
442	K336	1920	1911-1920	1
443	6501	1470	1461-1470	4
444	N344	1784	1781-1790	13
445	P229	1768	1761-1770	2
446	R736	1981	1981-1990	2
447	R917	1918	1911-1920	9
448	R539	1982	1981-1990	4
449	N685	1751	1751-1760	5
450	Q763	1659	1651-1660	1
451	Z101	1900	1891-1900	2
452	R402	1697	1691-1700	1
453	K734	1929	1921-1930	3
454	L339	1936	1931-1940	6
455	P488	1907	1901-1910	5
456	5201	1480	1471-1480	1
457	R966	1587	1581-1590	7
458	L489	1885	1881-1890	17
459	E052	1914	1911-1920	9
460	P252	1719	1711-1720	5
461	N559	1857	1851-1860	4
462	Z111	1884	1881-1890	4
463	K988	1859	1851-1860	9
464	R602	1887	1881-1890	3
465	R522	1960	1951-1960	6
466	S719	1550	1541-1550	1
467	E206	1646	1641-1650	1
468	P699	1949	1941-1950	4
469	Q556	1740	1731-1740	4
470	S606	1951	1951-1960	1
471	S517	1966	1961-1970	5
472	R489	1842	1841-1850	7
473	R180	1975	1971-1980	11
474	R284	2009	2001-2010	1
475	P277	1933	1931-1940	2
476	E237	1668	1661-1670	12
477	S497	1951	1951-1960	2
478	R111	1897	1891-1900	9
479	R037	1991	1991-2000	4
480	M857	1795	1791-1800	4
481	Q655	1656	1651-1660	1
482	L289	1934	1931-1940	5
483	N495	1775	1771-1780	1
484	R675	1992	1991-2000	10
485	P324	1957	1951-1960	15
486	E220	1737	1731-1740	1
487	R023	1974	1971-1980	30
488	P225	1746	1741-1750	1
489	M583	1863	1861-1870	6
490	P432	1965	1961-1970	3
491	S108	1629	1621-1630	2
492	R264	1847	1841-1850	5
493	S991	1888	1881-1890	7
494	E065	1947	1941-1950	8
495	Q528	1686	1681-1690	8
496	N353	1781	1781-1790	7
497	Q859	1627	1621-1630	12
498	P685	1961	1961-1970	1
499	K845	1863	1861-1870	1
500	L976	1824	1821-1830	21
501	R524	1886	1881-1890	9
502	P963	1934	1931-1940	5
503	R544	1981	1981-1990	9
504	K522	1946	1941-1950	3
505	Q927	1654	1651-1660	4
506	N784	1757	1751-1760	2
507	R128	2008	2001-2010	3
508	6031	1330	1321-1330	2
509	S045	1566	1561-1570	1
510	M549	1832	1831-1840	8
511	P644	1921	1921-1930	9
512	M575	1792	1791-1800	1
513	R600	1893	1891-1900	7
514	N233	1788	1781-1790	1
515	S203	1929	1921-1930	4
516	P346	1935	1931-1940	15
517	Q283	1725	1721-1730	2
518	M432	1817	1811-1820	12
519	M658	1849	1841-1850	3
520	R005	1970	1961-1970	49
521	Q539	1684	1681-1690	6
522	N484	1773	1771-1780	1
523	S675	1925	1921-1930	2
524	K674	1943	1941-1950	8
525	R536	1960	1951-1960	6
526	R945	1637	1631-1640	1
527	S027	1831	1831-1840	2
528	R271	1994	1991-2000	13
529	Q784	1635	1631-1640	4
530	Q934	1654	1651-1660	8
531	K837	1860	1851-1860	6
532	P877	1928	1921-1930	1
533	K389	1934	1931-1940	2
534	Q464	1744	1741-1750	6
535	L764	1927	1921-1930	20
536	P857	1948	1941-1950	4
537	K597	1953	1951-1960	1
538	M944	1791	1791-1800	1
539	P342	1963	1961-1970	23
540	P332	1949	1941-1950	64
541	S625	1849	1841-1850	9
542	L742	1902	1901-1910	20
543	N835	1733	1731-1740	3
544	R828	1984	1981-1990	2
545	P756	1920	1911-1920	22
546	N639	1763	1761-1770	3
547	Q278	1783	1781-1790	7
548	P643	1914	1911-1920	11
549	N567	1761	1761-1770	3
550	K495	1911	1911-1920	2
551	R530	1977	1971-1980	15
552	L882	1869	1861-1870	3
553	K483	1933	1931-1940	2
554	S179	1979	1971-1980	9
555	N977	1756	1751-1760	4
556	N272	1787	1781-1790	3
557	K464	1912	1911-1920	9
558	R299	1977	1971-1980	8
559	L372	1902	1901-1910	6
560	N738	1738	1731-1740	8
561	K484	1895	1891-1900	10
562	K452	1904	1901-1910	1
563	P326	1967	1961-1970	24
564	K257	1938	1931-1940	2
565	L697	1954	1951-1960	2
566	P853	1963	1961-1970	6
567	M933	1835	1831-1840	3
568	P477	1964	1961-1970	1
569	K233	1914	1911-1920	3
570	L637	1931	1931-1940	2
571	Q463	1744	1741-1750	7
572	L775	1942	1941-1950	2
573	E128	1987	1981-1990	6
574	S533	1614	1611-1620	4
575	K244	1944	1941-1950	3
576	N297	1788	1781-1790	1
577	S250	1990	1981-1990	6
578	S122	1967	1961-1970	17
579	R287	1635	1631-1640	2
580	R356	1896	1891-1900	6
581	K998	1893	1891-1900	55
582	L832	1859	1851-1860	4
583	R718	1844	1841-1850	1
584	R211	1415	1411-1420	2
585	P762	1966	1961-1970	3
586	M325	1846	1841-1850	13
587	L784	1908	1901-1910	10
588	N994	1739	1731-1740	4
589	R833	1865	1861-1870	6
590	L526	1899	1891-1900	4
591	Q773	1636	1631-1640	1
592	K239	1933	1931-1940	9
593	L669	1938	1931-1940	3
594	K939	1943	1941-1950	6
595	K287	1944	1941-1950	5
596	E122	1996	1991-2000	3
597	M862	1806	1801-1810	1
598	P687	1954	1951-1960	15
599	Q834	1679	1671-1680	3
600	E029	1995	1991-2000	2
601	R145	2004	2001-2010	1
602	S044	1585	1581-1590	2
603	N645	1763	1761-1770	4
604	K447	1922	1921-1930	10
605	R648	1926	1921-1930	8
606	P673	1952	1951-1960	4
607	R172	1989	1981-1990	5
608	S325	1990	1981-1990	30
609	K649	1949	1941-1950	2
610	K776	1816	1811-1820	1
611	S545	1947	1941-1950	2
612	5305	1485	1481-1490	7
613	Q223	1929	1921-1930	2
614	7002	1360	1351-1360	45
615	K852	1878	1871-1880	4
616	K445	1922	1921-1930	14
617	Q492	1738	1731-1740	3
618	L635	1938	1931-1940	2
619	S314	1996	1991-2000	3
620	S450	1938	1931-1940	1
621	S617	1827	1821-1830	9
622	R410	1697	1691-1700	1
623	S635	1930	1921-1930	1
624	R197	1976	1971-1980	1
625	N664	1755	1751-1760	2
626	L842	1874	1871-1880	10
627	L857	1890	1881-1890	9
628	R651	1929	1921-1930	13
629	S069	1637	1631-1640	1
630	Q928	1691	1691-1700	1
631	N253	1826	1821-1830	2
632	L922	1859	1851-1860	1
633	P984	1801	1801-1810	5
634	S380	1515	1511-1520	7
635	L397	1899	1891-1900	4
636	K758	1866	1861-1870	6
637	R423	1552	1551-1560	7
638	S486	1948	1941-1950	1
639	Q744	1676	1671-1680	8
640	Q829	1654	1651-1660	1
641	R735	1923	1921-1930	5
642	P237	1740	1731-1740	26
643	E242	1671	1671-1680	36
644	K647	1928	1921-1930	6
645	K555	1938	1931-1940	19
646	P686	1945	1941-1950	13
647	S700	1997	1991-2000	7
648	Z149	1870	1861-1870	8
649	E084	2011	2011-2020	1
650	E121	1988	1981-1990	2
651	Q792	1601	1601-1610	12
652	R212	1997	1991-2000	3
653	N728	1751	1751-1760	2
654	Q268	1768	1761-1770	3
655	S012	1974	1971-1980	7
656	L338	1933	1931-1940	8
657	M339	1840	1831-1840	3
658	R269	1817	1811-1820	2
659	Q926	1654	1651-1660	6
660	M393	1824	1821-1830	6
661	R516	1548	1541-1550	2
662	S999	1972	1971-1980	19
663	Q665	1609	1601-1610	3
664	L898	1840	1831-1840	9
665	S014	1747	1741-1750	33
666	S047	1585	1581-1590	2
667	K344	1957	1951-1960	7
668	R227	1680	1671-1680	3
669	L569	1925	1921-1930	7
670	K843	1935	1931-1940	1
671	N982	1776	1771-1780	10
672	R144	1981	1981-1990	6
673	P336	1968	1961-1970	29
674	N644	1764	1761-1770	7
675	R902	1902	1901-1910	4
676	L836	1876	1871-1880	7
677	S544	1945	1941-1950	2
678	N697	1755	1751-1760	5
679	S863	1662	1661-1670	2
680	K869	1896	1891-1900	3
681	P272	1932	1931-1940	2
682	E169	2003	2001-2010	1
683	L965	1856	1851-1860	1
684	L542	1871	1871-1880	7
685	K624	1939	1931-1940	22
686	Q295	1762	1761-1770	15
687	5123	1492	1491-1500	2
688	L247	1946	1941-1950	25
689	L766	1955	1951-1960	19
690	N524	1762	1761-1770	1
691	K882	1888	1881-1890	2
692	K726	1932	1931-1940	9
693	P876	1943	1941-1950	14
694	P522	1954	1951-1960	24
695	R752	1984	1981-1990	2
696	R758	1981	1981-1990	6
697	L968	1828	1821-1830	11
698	K959	1904	1901-1910	5
699	N996	1766	1761-1770	1
700	N849	1745	1741-1750	9
701	M722	1877	1871-1880	1
702	L524	1927	1921-1930	5
703	K748	1927	1921-1930	2
704	E002	1862	1861-1870	1
705	L848	1860	1851-1860	8
706	L564	1916	1911-1920	1
707	P626	1948	1941-1950	9
708	Q944	1660	1651-1660	7
709	E005	1981	1981-1990	3
710	K472	1936	1931-1940	10
711	S026	1836	1831-1840	4
712	K436	1918	1911-1920	5
713	K628	1929	1921-1930	2
714	N346	1783	1781-1790	2
715	Q288	1729	1721-1730	9
716	P593	1951	1951-1960	14
717	L767	1955	1951-1960	19
718	R134	1989	1981-1990	2
719	Q864	1637	1631-1640	8
720	M972	1851	1851-1860	3
721	M529	1827	1821-1830	3
722	Q682	1646	1641-1650	18
723	N827	1755	1751-1760	25
724	N239	1835	1831-1840	5
725	S087	1626	1621-1630	3
726	L852	1836	1831-1840	7
727	S721	1550	1541-1550	1
728	E243	1661	1661-1670	106
729	M576	1874	1871-1880	6
730	S716	1923	1921-1930	3
731	L983	1871	1871-1880	5
732	P683	1961	1961-1970	1
733	S306	1956	1951-1960	12
734	R000	1989	1981-1990	22
735	K645	1918	1911-1920	1
736	L584	1887	1881-1890	7
737	P663	1963	1961-1970	2
738	E187	1982	1981-1990	4
739	Q535	1684	1681-1690	5
740	L563	1915	1911-1920	4
741	S735	1965	1961-1970	1
742	N844	1736	1731-1740	4
743	P526	1956	1951-1960	8
744	N474	1751	1751-1760	2
745	N254	1828	1821-1830	3
746	S315	1955	1951-1960	18
747	N572	1761	1761-1770	5
748	R506	1998	1991-2000	2
749	N589	1765	1761-1770	16
750	Q822	1713	1711-1720	1
751	M898	1854	1851-1860	1
752	M493	1805	1801-1810	11
753	5602	1461	1461-1470	1
754	P664	1945	1941-1950	5
755	N997	1766	1761-1770	1
756	E293	1940	1931-1940	6
757	L695	1945	1941-1950	1
758	L874	1870	1861-1870	9
759	M488	1804	1801-1810	3
760	P443	1941	1941-1950	4
761	R572	1974	1971-1980	2
762	R537	1957	1951-1960	7
763	P738	1960	1951-1960	11
764	N597	1733	1731-1740	1
765	S654	1967	1961-1970	11
766	M973	1822	1821-1830	13
767	S682	1902	1901-1910	1
768	E040	1979	1971-1980	3
769	L543	1871	1871-1880	2
770	P999	1885	1881-1890	7
771	L687	1923	1921-1930	17
772	L984	1875	1871-1880	1
773	S536	1951	1951-1960	2
774	M948	1803	1801-1810	15
775	P942	1819	1811-1820	18
776	R815	1986	1981-1990	1
777	R827	1988	1981-1990	2
778	R315	1682	1681-1690	2
779	R130	2004	2001-2010	2
780	R844	1854	1851-1860	2
781	S640	1964	1961-1970	5
782	E036	1983	1981-1990	17
783	E162	2008	2001-2010	28
784	R178	1996	1991-2000	5
785	Q843	1679	1671-1680	1
786	R443	1935	1931-1940	27
787	L532	1859	1851-1860	5
788	K342	1947	1941-1950	14
789	P577	1865	1861-1870	4
790	R280	1825	1821-1830	5
791	R963	1587	1581-1590	3
792	R597	1557	1551-1560	25
793	K622	1956	1951-1960	3
794	K656	1910	1901-1910	1
795	Q694	1627	1621-1630	5
796	N329	1788	1781-1790	2
797	Q259	1727	1721-1730	2
798	L528	1899	1891-1900	6
799	K234	1918	1911-1920	3
800	M373	1824	1821-1830	4
801	M826	1834	1831-1840	1
802	P453	1962	1961-1970	8
803	Q878	1612	1611-1620	13
804	R353	1585	1581-1590	4
805	K369	1936	1931-1940	5
806	R201	1893	1891-1900	1
807	S243	1717	1711-1720	2
808	Q494	1735	1731-1740	6
809	R033	1999	1991-2000	3
810	P528	1957	1951-1960	1
811	S645	1972	1971-1980	1
812	R717	1843	1841-1850	2
813	0602	1442	1441-1450	3
814	P982	1945	1941-1950	1
815	Q966	1671	1671-1680	1
816	N992	1774	1771-1780	5
817	N224	1840	1831-1840	4
818	R623	1924	1921-1930	3
819	Q487	1782	1781-1790	2
820	S822	1852	1851-1860	2
821	S515	1978	1971-1980	19
822	R636	1897	1891-1900	6
823	K798	1848	1841-1850	3
824	L585	1887	1881-1890	2
825	R681	1842	1841-1850	1
826	K532	1922	1921-1930	17
827	M569	1794	1791-1800	3
828	R421	1542	1541-1550	1
829	6301	1400	1391-1400	10
830	N343	1784	1781-1790	39
831	K363	1922	1921-1930	6
832	K948	1936	1931-1940	51
833	Q932	1654	1651-1660	5
834	N732	1721	1721-1730	7
835	R068	1999	1991-2000	4
836	L772	1962	1961-1970	6
837	L933	1832	1831-1840	1
838	L688	1924	1921-1930	14
839	M696	1797	1791-1800	2
840	N743	1738	1731-1740	4
841	N962	1754	1751-1760	7
842	N836	1733	1731-1740	8
843	M957	1855	1851-1860	4
844	R431	1840	1831-1840	6
845	N739	1738	1731-1740	18
846	S692	1745	1741-1750	22
847	6403	1502	1501-1510	4
848	R224	1675	1671-1680	3
849	K856	1878	1871-1880	1
850	M988	1839	1831-1840	6
851	Q779	1631	1631-1640	3
852	K722	1928	1921-1930	29
853	R043	2006	2001-2010	7
854	S320	1989	1981-1990	13
855	K268	1907	1901-1910	24
856	K379	1897	1891-1900	1
857	R586	1924	1921-1930	1
858	N294	1788	1781-1790	1
859	S528	1967	1961-1970	48
860	R069	2005	2001-2010	1
861	K542	1924	1921-1930	10
862	V000	1609	1601-1610	5
863	S581	1637	1631-1640	5
864	Q663	1694	1691-1700	2
865	L995	1846	1841-1850	18
866	P886	1960	1951-1960	1
867	M864	1840	1831-1840	7
868	B020	1551	1551-1560	20
869	R975	1832	1831-1840	7
870	K568	1900	1891-1900	2
871	P656	1943	1941-1950	4
872	R436	1967	1961-1970	4
873	M453	1810	1801-1810	17
874	R371	1663	1661-1670	1
875	P365	1939	1931-1940	16
876	P572	1954	1951-1960	2
877	S085	1625	1621-1630	2
878	E289	1932	1931-1940	2
879	M836	1835	1831-1840	1
880	R483	1836	1831-1840	10
881	P269	1905	1901-1910	6
882	S811	1885	1881-1890	8
883	K386	1924	1921-1930	16
884	K654	1910	1901-1910	6
885	K892	1936	1931-1940	1
886	P349	1731	1731-1740	5
887	S010	1957	1951-1960	10
888	B015	1545	1541-1550	14
889	N325	1787	1781-1790	4
890	Q276	1777	1771-1780	1
891	N449	1776	1771-1780	4
892	S107	1631	1631-1640	2
893	L254	1910	1901-1910	30
894	S976	1950	1941-1950	18
895	Q827	1620	1611-1620	5
896	S701	1998	1991-2000	4
897	M876	1842	1841-1850	6
898	L327	1926	1921-1930	6
899	S267	1950	1941-1950	7
900	S548	1976	1971-1980	6
901	Q872	1632	1631-1640	1
902	S215	1963	1961-1970	12
903	K793	1848	1841-1850	2
904	K376	1926	1921-1930	7
905	Q300	1549	1541-1550	2
906	R385	1669	1661-1670	3
907	P624	1948	1941-1950	12
908	R274	1696	1691-1700	5
909	S978	1881	1881-1890	1
910	N699	1755	1751-1760	8
911	Q486	1735	1731-1740	4
912	P499	1954	1951-1960	8
913	Q469	1776	1771-1780	4
914	P436	1966	1961-1970	3
915	Q485	1788	1781-1790	5
916	P964	1948	1941-1950	2
917	Q729	1629	1621-1630	4
918	M276	1864	1861-1870	15
919	R277	1821	1821-1830	11
920	S679	1927	1921-1930	2
921	S410	1936	1931-1940	11
922	K585	1938	1931-1940	7
923	N965	1759	1751-1760	2
924	P782	1869	1861-1870	6
925	L972	1835	1831-1840	2
926	R091	2006	2001-2010	6
927	S971	1583	1581-1590	3
928	K589	1881	1881-1890	8
929	L856	1890	1881-1890	2
930	M582	1863	1861-1870	5
931	K297	1895	1891-1900	4
932	R403	1697	1691-1700	1
933	M447	1809	1801-1810	6
934	S387	1995	1991-2000	6
935	N526	1762	1761-1770	4
936	L285	1938	1931-1940	1
937	Q358	1706	1701-1710	7
938	R084	2000	1991-2000	1
939	K263	1928	1921-1930	8
940	Q833	1665	1661-1670	2
941	S322	1993	1991-2000	3
942	R551	1982	1981-1990	5
943	N362	1784	1781-1790	1
944	Q384	1675	1671-1680	3
945	L483	1921	1921-1930	5
946	E073	1988	1981-1990	18
947	M595	1832	1831-1840	5
948	M448	1810	1801-1810	6
949	K965	1954	1951-1960	21
950	P573	1853	1851-1860	2
951	M284	1856	1851-1860	12
952	R105	1881	1881-1890	24
953	S641	1965	1961-1970	2
954	S599	1973	1971-1980	6
955	R492	1845	1841-1850	2
956	L577	1921	1921-1930	5
957	K469	1928	1921-1930	3
958	E256	1995	1991-2000	5
959	R916	1956	1951-1960	13
960	S058	1573	1571-1580	2
961	L275	1948	1941-1950	5
962	P688	1954	1951-1960	11
963	K536	1927	1921-1930	3
964	P379	1820	1811-1820	8
965	M384	1832	1831-1840	4
966	M685	1848	1841-1850	11
967	N765	1757	1751-1760	1
968	K346	1926	1921-1930	7
969	E077	1997	1991-2000	2
970	M333	1846	1841-1850	11
971	E069	1996	1991-2000	4
972	Z156	1876	1871-1880	3
973	N756	1758	1751-1760	14
974	Q557	1740	1731-1740	10
975	M744	1847	1841-1850	4
976	P353	1936	1931-1940	14
977	S357	1775	1771-1780	1
978	R469	1822	1821-1830	1
979	N859	1745	1741-1750	14
980	L896	1833	1831-1840	3
981	R025	1988	1981-1990	32
982	S883	1995	1991-2000	2
983	5241	1382	1381-1390	1
984	R926	1891	1891-1900	1
985	E195	2000	1991-2000	6
986	S881	1715	1711-1720	35
987	P594	1857	1851-1860	9
988	R238	1980	1971-1980	4
989	S369	1981	1981-1990	5
990	P435	1968	1961-1970	16
991	S598	1994	1991-2000	6
992	S805	1885	1881-1890	1
993	L323	1931	1931-1940	1
994	L248	1946	1941-1950	27
995	N455	1771	1771-1780	15
996	L353	1914	1911-1920	3
997	L773	1935	1931-1940	13
998	K364	1922	1921-1930	8
999	M654	1834	1831-1840	5
1000	E263	2003	2001-2010	7
1001	S168	1891	1891-1900	3
1002	M366	1825	1821-1830	5
1003	6015	1337	1331-1340	1
1004	R798	1791	1791-1800	4
1005	N677	1747	1741-1750	2
1006	Q775	1635	1631-1640	2
1007	6001	1451	1451-1460	1
1008	E055	2009	2001-2010	13
1009	R414	1658	1651-1660	20
1010	B019	1540	1531-1540	1
1011	R189	1886	1881-1890	1
1012	K823	1848	1841-1850	1
1013	S072	1589	1581-1590	1
1014	L484	1922	1921-1930	3
1015	Q849	1635	1631-1640	1
1016	P652	1958	1951-1960	20
1017	L828	1864	1861-1870	9
1018	L994	1828	1821-1830	7
1019	P677	1959	1951-1960	7
1020	Q243	1921	1921-1930	1
1021	S049	1562	1561-1570	1
1022	5605	1466	1461-1470	2
1023	M394	1810	1801-1810	1
1024	S164	1846	1841-1850	3
1025	M734	1857	1851-1860	6
1026	K923	1934	1931-1940	3
1027	R207	1977	1971-1980	5
1028	S126	1983	1981-1990	2
1029	K724	1908	1901-1910	7
1030	Q473	1729	1721-1730	1
1031	P878	1929	1921-1930	9
1032	Z135	1852	1851-1860	2
1033	M377	1833	1831-1840	9
1034	K633	1930	1921-1930	1
1035	P968	1853	1851-1860	5
1036	L326	1913	1911-1920	1
1037	R376	1673	1671-1680	6
1038	N593	1761	1761-1770	1
1039	N266	1836	1831-1840	6
1040	S206	1935	1931-1940	2
1041	P788	1904	1901-1910	3
1042	N277	1782	1781-1790	1
1043	Q366	1704	1701-1710	10
1044	N683	1751	1751-1760	3
1045	R151	2007	2001-2010	1
1046	N672	1757	1751-1760	4
1047	Q654	1630	1621-1630	1
1048	N327	1786	1781-1790	2
1049	N264	1790	1781-1790	4
1050	K543	1949	1941-1950	7
1051	S696	1972	1971-1980	24
1052	P882	1896	1891-1900	25
1053	P446	1937	1931-1940	33
1054	S698	1992	1991-2000	4
1055	S329	1996	1991-2000	59
1056	R977	1546	1541-1550	8
1057	K228	1909	1901-1910	9
1058	M763	1844	1841-1850	1
1059	M345	1840	1831-1840	18
1060	L754	1955	1951-1960	15
1061	Q382	1671	1671-1680	1
1062	S053	1851	1851-1860	11
1063	P256	1719	1711-1720	1
1064	K887	1905	1901-1910	4
1065	R257	1990	1981-1990	16
1066	S520	1950	1941-1950	13
1067	E178	2011	2011-2020	5
1068	Q725	1658	1651-1660	2
1069	P338	1968	1961-1970	23
1070	K934	1898	1891-1900	1
1071	K467	1913	1911-1920	7
1072	K567	1900	1891-1900	6
1073	K439	1920	1911-1920	18
1074	K944	1925	1921-1930	1
1075	K272	1932	1931-1940	8
1076	K922	1933	1931-1940	2
1077	R821	1963	1961-1970	17
1078	S310	1978	1971-1980	23
1079	K463	1911	1911-1920	1
1080	L756	1964	1961-1970	6
1081	R066	1978	1971-1980	5
1082	P355	1936	1931-1940	11
1083	R024	1977	1971-1980	33
1084	L634	1932	1931-1940	13
1085	R565	1558	1551-1560	3
1086	Q776	1639	1631-1640	3
1087	L872	1870	1861-1870	7
1088	P647	1926	1921-1930	16
1089	N542	1770	1761-1770	1
1090	E241	1660	1651-1660	5
1091	M254	1869	1861-1870	5
1092	R202	1890	1881-1890	1
1093	K398	1937	1931-1940	6
1094	M937	1835	1831-1840	1
1095	S995	1960	1951-1960	22
1096	S347	1967	1961-1970	44
1097	R801	1986	1981-1990	6
1098	M965	1846	1841-1850	2
1099	R146	2001	2001-2010	4
1100	Q236	1946	1941-1950	1
1101	P927	1961	1961-1970	1
1102	K727	1931	1931-1940	5
1103	Q675	1601	1601-1610	2
1104	Q286	1729	1721-1730	22
1105	Q287	1729	1721-1730	12
1106	S858	1662	1661-1670	4
1107	0232	1404	1401-1410	2
1108	R617	1983	1981-1990	2
1109	P463	1962	1961-1970	1
1110	R081	1999	1991-2000	11
1111	N973	1756	1751-1760	2
1112	K655	1910	1901-1910	1
1113	M242	1875	1871-1880	2
1114	R855	1949	1941-1950	1
1115	S516	1955	1951-1960	3
1116	N642	1755	1751-1760	1
1117	R060	1996	1991-2000	1
1118	R452	1976	1971-1980	1
1119	L854	1892	1891-1900	1
1120	R463	1966	1961-1970	2
1121	K728	1911	1911-1920	9
1122	S979	1882	1881-1890	1
1123	R115	2006	2001-2010	1
1124	E267	2006	2001-2010	9
1125	L262	1921	1921-1930	4
1126	K673	1937	1931-1940	4
1127	P744	1955	1951-1960	2
1128	N454	1771	1771-1780	4
1129	Q739	1649	1641-1650	5
1130	R397	1630	1621-1630	1
1131	K388	1922	1921-1930	2
1132	P468	1953	1951-1960	15
1133	R246	1766	1761-1770	3
1134	S003	1968	1961-1970	38
1135	R700	2008	2001-2010	3
1136	P492	1903	1901-1910	12
1137	B021	1556	1551-1560	5
1138	N986	1732	1731-1740	2
1139	R723	1607	1601-1610	28
1140	K653	1951	1951-1960	4
1141	R922	1982	1981-1990	1
1142	M338	1842	1841-1850	5
1143	K848	1863	1861-1870	4
1144	N398	1772	1771-1780	1
1145	P367	1939	1931-1940	12
1146	L758	1964	1961-1970	4
1147	Q993	1693	1691-1700	2
1148	L759	1964	1961-1970	1
1149	N345	1784	1781-1790	13
1150	R762	1980	1971-1980	6
1151	R895	1895	1891-1900	4
1152	K434	1918	1911-1920	31
1153	S969	1867	1861-1870	2
1154	S887	1581	1581-1590	1
1155	R254	1667	1661-1670	9
1156	M459	1814	1811-1820	14
1157	Q296	1762	1761-1770	21
1158	S211	1959	1951-1960	2
1159	P496	1951	1951-1960	4
1160	L222	1939	1931-1940	4
1161	S744	1594	1591-1600	2
1162	K767	1926	1921-1930	8
1163	M526	1803	1801-1810	2
1164	R650	1928	1921-1930	13
1165	K557	1944	1941-1950	7
1166	S300	1986	1981-1990	6
1167	M579	1856	1851-1860	1
1168	L679	1936	1931-1940	11
1169	R422	1542	1541-1550	5
1170	R302	1682	1681-1690	1
1171	P283	1728	1721-1730	2
1172	Q732	1628	1621-1630	5
1173	N799	1755	1751-1760	13
1174	L276	1919	1911-1920	26
1175	L626	1938	1931-1940	6
1176	M232	1877	1871-1880	9
1177	L267	1936	1931-1940	1
1178	K642	1923	1921-1930	6
1179	P638	1800	1791-1800	27
1180	M354	1831	1831-1840	19
1181	P627	1965	1961-1970	5
1182	R049	2004	2001-2010	4
1183	P994	1941	1941-1950	4
1184	S652	1849	1841-1850	2
1185	E279	1961	1961-1970	4
1186	L788	1949	1941-1950	41
1187	P759	1920	1911-1920	21
1188	L385	1921	1921-1930	11
1189	M456	1832	1831-1840	4
1190	N758	1745	1741-1750	6
1191	S191	1989	1981-1990	56
1192	Q424	1671	1671-1680	4
1193	N229	1835	1831-1840	6
1194	K775	1816	1811-1820	4
1195	K455	1907	1901-1910	1
1196	R846	1963	1961-1970	11
1197	K549	1937	1931-1940	2
1198	K692	1923	1921-1930	39
1199	E282	2006	2001-2010	4
1200	M536	1799	1791-1800	4
1201	Q662	1624	1621-1630	16
1202	L253	1921	1921-1930	6
1203	M472	1807	1801-1810	17
1204	K956	1894	1891-1900	4
1205	Q348	1670	1661-1670	3
1206	R378	1667	1661-1670	2
1207	S706	1961	1961-1970	106
1208	Q322	1763	1761-1770	1
1209	R127	2008	2001-2010	2
1210	M923	1863	1861-1870	2
1211	P549	1942	1941-1950	12
1212	M969	1869	1861-1870	4
1213	N852	1745	1741-1750	8
1214	N894	1770	1761-1770	2
1215	M947	1803	1801-1810	12
1216	R658	1931	1931-1940	2
1217	S411	1977	1971-1980	3
1218	Q267	1770	1761-1770	2
1219	K885	1951	1951-1960	5
1220	Q886	1631	1631-1640	15
1221	K274	1912	1911-1920	2
1222	M298	1854	1851-1860	5
1223	Q699	1694	1691-1700	1
1224	L862	1848	1841-1850	7
1225	E291	1934	1931-1940	11
1226	M283	1857	1851-1860	7
1227	K663	1951	1951-1960	4
1228	R292	1761	1761-1770	11
1229	P236	1765	1761-1770	1
1230	K623	1959	1951-1960	12
1231	P288	1916	1911-1920	24
1232	L332	1923	1921-1930	17
1233	M256	1868	1861-1870	11
1234	P294	1963	1961-1970	2
1235	S221	1963	1961-1970	4
1236	K558	1919	1911-1920	1
1237	R185	1988	1981-1990	2
1238	L954	1946	1941-1950	5
1239	M454	1810	1801-1810	2
1240	S734	1947	1941-1950	3
1241	R677	1789	1781-1790	13
1242	S019	1550	1541-1550	1
1243	M367	1826	1821-1830	9
1244	R161	1952	1951-1960	1
1245	L757	1964	1961-1970	3
1246	P467	1922	1921-1930	2
1247	K952	1936	1931-1940	52
1248	M894	1829	1821-1830	13
1249	E284	1938	1931-1940	2
1250	M777	1866	1861-1870	7
1251	N729	1721	1721-1730	7
1252	Z100	1899	1891-1900	1
1253	Q264	1747	1741-1750	9
1254	K969	1956	1951-1960	9
1255	Q974	1650	1641-1650	2
1256	M528	1798	1791-1800	3
1257	Q627	1696	1691-1700	9
1258	N433	1778	1771-1780	4
1259	R034	2005	2001-2010	2
1260	R226	1680	1671-1680	2
1261	R685	1845	1841-1850	1
1262	L779	1912	1911-1920	4
1263	P469	1963	1961-1970	5
1264	Q782	1625	1621-1630	11
1265	Q752	1610	1601-1610	3
1266	L768	1938	1931-1940	2
1267	L824	1950	1941-1950	4
1268	R241	2009	2001-2010	2
1269	M737	1824	1821-1830	1
1270	E190	1968	1961-1970	9
1271	P494	1950	1941-1950	1
1272	E217	1716	1711-1720	2
1273	K477	1947	1941-1950	13
1274	N238	1836	1831-1840	2
1275	M228	1876	1871-1880	6
1276	M868	1848	1841-1850	7
1277	S998	2008	2001-2010	17
1278	N636	1763	1761-1770	10
1279	P242	1731	1731-1740	4
1280	E126	2012	2011-2020	1
1281	R359	1678	1671-1680	2
1282	R275	1696	1691-1700	1
1283	N947	1739	1731-1740	10
1284	L299	1925	1921-1930	1
1285	R884	1962	1961-1970	4
1286	Q648	1660	1651-1660	1
1287	R725	1986	1981-1990	2
1288	E031	1992	1991-2000	7
1289	M956	1855	1851-1860	4
1290	M683	1791	1791-1800	7
1291	K778	1931	1931-1940	7
1292	N985	1756	1751-1760	2
1293	P865	1918	1911-1920	12
1294	L384	1921	1921-1930	10
1295	E147	1950	1941-1950	4
1296	M346	1839	1831-1840	6
1297	L224	1946	1941-1950	17
1298	Q996	1704	1701-1710	7
1299	K533	1922	1921-1930	14
1300	E056	2011	2011-2020	4
1301	7105	1500	1491-1500	1
1302	M987	1840	1831-1840	4
1303	S590	1603	1601-1610	68
1304	M942	1852	1851-1860	13
1305	K896	1950	1941-1950	4
1306	K978	1934	1931-1940	5
1307	R604	1890	1881-1890	6
1308	N838	1733	1731-1740	4
1309	N682	1751	1751-1760	1
1310	S039	1958	1951-1960	2
1311	L449	1920	1911-1920	1
1312	S096	1604	1601-1610	1
1313	N834	1733	1731-1740	8
1314	R770	1988	1981-1990	1
1315	S328	1996	1991-2000	1
1316	R352	1585	1581-1590	3
1317	Q373	1699	1691-1700	17
1318	L957	1840	1831-1840	1
1319	K535	1926	1921-1930	1
1320	L745	1912	1911-1920	19
1321	R028	1549	1541-1550	2
1322	M423	1823	1821-1830	21
1323	S408	1983	1981-1990	2
1324	L346	1910	1901-1910	1
1325	6605	1440	1431-1440	3
1326	K454	1907	1901-1910	3
1327	S354	1857	1851-1860	2
1328	R440	1967	1961-1970	2
1329	K668	1948	1941-1950	10
1330	P254	1727	1721-1730	2
1331	6701	1350	1341-1350	1
1332	P386	1816	1811-1820	1
1333	Q734	1692	1691-1700	2
1334	E252	2012	2011-2020	1
1335	R250	1667	1661-1670	2
1336	P374	1964	1961-1970	7
1337	P347	1935	1931-1940	5
1338	S568	1976	1971-1980	2
1339	M962	1855	1851-1860	5
1340	P742	1938	1931-1940	9
1341	E134	1968	1961-1970	5
1342	K246	1932	1931-1940	8
1343	L733	1866	1861-1870	2
1344	M235	1878	1871-1880	4
1345	L588	1893	1891-1900	3
1346	M892	1864	1861-1870	6
1347	P632	1962	1961-1970	4
1348	S691	1997	1991-2000	5
1349	Q632	1655	1651-1660	9
1350	L486	1884	1881-1890	6
1351	R869	1980	1971-1980	25
1352	R214	2008	2001-2010	9
1353	N929	1771	1771-1780	3
1354	S204	1939	1931-1940	3
1355	E096	1998	1991-2000	4
1356	S888	1581	1581-1590	2
1357	S084	1624	1621-1630	2
1358	R050	2005	2001-2010	1
1359	E124	1897	1891-1900	4
1360	M286	1851	1851-1860	55
1361	Q496	1783	1781-1790	1
1362	Z144	1865	1861-1870	5
1363	N339	1784	1781-1790	23
1364	K699	1928	1921-1930	25
1365	S272	1715	1711-1720	2
1366	K497	1910	1901-1910	6
1367	Q667	1619	1611-1620	1
1368	M294	1853	1851-1860	19
1369	R893	1890	1881-1890	3
1370	S092	1601	1601-1610	3
1371	M554	1796	1791-1800	4
1372	S032	1857	1851-1860	1
1373	M594	1874	1871-1880	2
1374	P273	1935	1931-1940	3
1375	R148	2001	2001-2010	1
1376	M542	1860	1851-1860	2
1377	M237	1873	1871-1880	2
1378	R147	2008	2001-2010	3
1379	Q254	1771	1771-1780	2
1380	M562	1797	1791-1800	3
1381	E108	2001	2001-2010	1
1382	K448	1950	1941-1950	1
1383	R635	1881	1881-1890	1
1384	N892	1770	1761-1770	4
1385	L463	1884	1881-1890	4
1386	L936	1860	1851-1860	8
1387	Q839	1679	1671-1680	3
1388	N768	1747	1741-1750	2
1389	N769	1749	1741-1750	32
1390	K256	1942	1941-1950	4
1391	R186	1990	1981-1990	8
1392	N798	1755	1751-1760	16
1393	K822	1848	1841-1850	4
1394	R556	1965	1961-1970	4
1395	P465	1833	1831-1840	3
1396	L445	1945	1941-1950	37
1397	L552	1883	1881-1890	6
1398	S128	1981	1981-1990	8
1399	S680	1928	1921-1930	2
1400	E080	1851	1851-1860	1
1401	L776	1942	1941-1950	1
1402	Q544	1684	1681-1690	9
1403	P323	1957	1951-1960	14
1404	N627	1768	1761-1770	2
1405	M368	1862	1861-1870	3
1406	P946	1920	1911-1920	6
1407	K353	1937	1931-1940	11
1408	K862	1890	1881-1890	2
1409	R460	1965	1961-1970	4
1410	E092	2010	2001-2010	15
1411	K866	1896	1891-1900	1
1412	R704	1845	1841-1850	1
1413	P363	1957	1951-1960	11
1414	N687	1751	1751-1760	6
1415	K284	1942	1941-1950	2
1416	E191	2013	2011-2020	4
1417	R259	2007	2001-2010	6
1418	Q978	1692	1691-1700	16
1419	Q785	1627	1621-1630	24
1420	N552	1768	1761-1770	5
1421	R737	1876	1871-1880	2
1422	R080	1980	1971-1980	7
1423	Q799	1713	1711-1720	1
1424	N525	1762	1761-1770	3
1425	N462	1770	1761-1770	1
1426	Q856	1641	1641-1650	1
1427	M234	1878	1871-1880	4
1428	K698	1927	1921-1930	20
1429	K684	1886	1881-1890	11
1430	R491	1844	1841-1850	10
1431	R279	1821	1821-1830	1
1432	K938	1939	1931-1940	5
1433	P893	1811	1811-1820	15
1434	L799	1939	1931-1940	11
1435	S819	1579	1571-1580	1
1436	R474	1827	1821-1830	4
1437	Q764	1637	1631-1640	3
1438	S965	1697	1691-1700	1
1439	R645	1860	1851-1860	2
1440	R861	1637	1631-1640	1
1441	S098	1638	1631-1640	2
1442	M723	1869	1861-1870	13
1443	P839	1967	1961-1970	8
1444	L377	1894	1891-1900	1
1445	R626	1926	1921-1930	14
1446	R960	1583	1581-1590	7
1447	S512	1989	1981-1990	6
1448	E233	2011	2011-2020	3
1449	N885	1734	1731-1740	8
1450	E034	1978	1971-1980	19
1451	R485	1838	1831-1840	4
1452	P548	1863	1861-1870	7
1453	N772	1746	1741-1750	5
1454	R167	2007	2001-2010	11
1455	R464	1965	1961-1970	3
1456	9998	1330	1321-1330	3
1457	L638	1931	1931-1940	10
1458	S196	1603	1601-1610	93
1459	P425	1956	1951-1960	2
1460	M497	1805	1801-1810	17
1461	R625	1925	1921-1930	6
1462	L698	1948	1941-1950	5
1463	S651	1988	1981-1990	1
1464	R907	1934	1931-1940	17
1465	Q336	1710	1701-1710	3
1466	Q547	1657	1651-1660	33
1467	Q723	1709	1701-1710	2
1468	M293	1854	1851-1860	2
1469	S650	1868	1861-1870	2
1470	P993	1957	1951-1960	6
1471	P838	1969	1961-1970	7
1472	M657	1849	1841-1850	1
1473	Z123	1890	1881-1890	1
1474	N634	1763	1761-1770	8
1475	P466	1934	1931-1940	23
1476	E179	2012	2011-2020	1
1477	S269	1994	1991-2000	10
1478	R441	1966	1961-1970	3
1479	S307	1995	1991-2000	2
1480	S231	1974	1971-1980	28
1481	S130	1844	1841-1850	3
1482	R449	1950	1941-1950	30
1483	M694	1829	1821-1830	3
1484	R676	1842	1841-1850	1
1485	E008	2000	1991-2000	1
1486	R242	2009	2001-2010	5
1487	R456	1963	1961-1970	8
1488	L336	1933	1931-1940	6
1489	K989	1859	1851-1860	5
1490	L279	1928	1921-1930	5
1491	L295	1954	1951-1960	8
1492	S571	1961	1961-1970	23
1493	Q877	1623	1621-1630	3
1494	S293	1945	1941-1950	12
1495	R498	1851	1851-1860	5
1496	R018	1564	1561-1570	11
1497	L249	1946	1941-1950	31
1498	K288	1944	1941-1950	6
1499	R851	1560	1551-1560	88
1500	N972	1756	1751-1760	6
1501	R296	2010	2001-2010	2
1502	S052	1579	1571-1580	4
1503	M362	1825	1821-1830	20
1504	S986	1933	1931-1940	8
1505	M329	1846	1841-1850	19
1506	E193	2010	2001-2010	5
1507	L684	1945	1941-1950	2
1508	E075	2009	2001-2010	3
1509	M364	1831	1831-1840	7
1510	N336	1787	1781-1790	1
1511	L678	1935	1931-1940	3
1512	M994	1823	1821-1830	7
1513	R750	1972	1971-1980	5
1514	L786	1943	1941-1950	6
1515	L774	1935	1931-1940	19
1516	M492	1805	1801-1810	12
1517	M374	1830	1821-1830	3
1518	R630	1793	1791-1800	4
1519	R809	1974	1971-1980	1
1520	R790	1534	1531-1540	2
1521	L935	1833	1831-1840	5
1522	L889	1869	1861-1870	3
1523	P926	1821	1821-1830	5
1524	K229	1911	1911-1920	1
1525	K269	1932	1931-1940	25
1526	N635	1762	1761-1770	15
1527	S054	2004	2001-2010	2
1528	K935	1896	1891-1900	5
1529	N678	1764	1761-1770	1
1530	R268	1766	1761-1770	4
1531	P676	1850	1841-1850	3
1532	P887	1869	1861-1870	1
1533	K267	1907	1901-1910	38
1534	L755	1927	1921-1930	12
1535	L826	1952	1951-1960	8
1536	S656	1815	1811-1820	38
1537	M955	1855	1851-1860	5
1538	S687	1918	1911-1920	1
1539	S255	1968	1961-1970	6
1540	S009	1993	1991-2000	15
1541	N558	1857	1851-1860	1
1542	R973	1558	1551-1560	2
1543	M896	1842	1841-1850	1
1544	L979	1876	1871-1880	4
1545	N989	1732	1731-1740	5
1546	R337	1981	1981-1990	1
1547	6303	1421	1421-1430	13
1548	P869	1899	1891-1900	2
1549	K488	1944	1941-1950	6
1550	E058	1947	1941-1950	11
1551	R490	1843	1841-1850	7
1552	R734	1921	1921-1930	8
1553	E268	1998	1991-2000	15
1554	S186	1965	1961-1970	14
1555	K769	1926	1921-1930	7
1556	R282	1989	1981-1990	1
1557	L229	1902	1901-1910	5
1558	E180	2013	2011-2020	10
1559	P428	1965	1961-1970	2
1560	R976	1537	1531-1540	17
1561	L352	1907	1901-1910	3
1562	S821	1859	1851-1860	1
1563	R288	1824	1821-1830	8
1564	S524	1974	1971-1980	7
1565	Q446	1730	1721-1730	21
1566	L365	1900	1891-1900	11
1567	N532	1774	1771-1780	4
1568	S987	1937	1931-1940	6
1569	P275	1963	1961-1970	3
1570	R808	1972	1971-1980	3
1571	L875	1945	1941-1950	6
1572	Q879	1612	1611-1620	15
1573	L897	1837	1831-1840	5
1574	P452	1916	1911-1920	4
1575	S036	1584	1581-1590	2
1576	L368	1908	1901-1910	6
1577	M975	1848	1841-1850	5
1578	R882	1985	1981-1990	1
1579	6401	1460	1451-1460	4
1580	R937	1950	1941-1950	7
1581	M548	1832	1831-1840	16
1582	L785	1908	1901-1910	8
1583	L622	1884	1881-1890	2
1584	R546	1955	1951-1960	11
1585	N285	1788	1781-1790	6
1586	P835	1966	1961-1970	6
1587	P628	1953	1951-1960	13
1588	S855	1994	1991-2000	14
1589	L892	1843	1841-1850	1
1590	P543	1931	1931-1940	1
1591	R796	1874	1871-1880	2
1592	Z161	1880	1871-1880	11
1593	P434	1960	1951-1960	7
1594	M445	1846	1841-1850	3
1595	P398	1907	1901-1910	10
1596	S613	1577	1571-1580	1
1597	5909	1372	1371-1380	6
1598	N355	1781	1781-1790	13
1599	K423	1934	1931-1940	17
1600	K636	1882	1881-1890	1
1601	L565	1938	1931-1940	3
1602	M428	1817	1811-1820	13
1603	R933	1942	1941-1950	1
1604	S330	1963	1961-1970	10
1605	K635	1889	1881-1890	6
1606	S004	1668	1661-1670	6
1607	M945	1803	1801-1810	14
1608	E071	1976	1971-1980	25
1609	R793	1951	1951-1960	4
1610	S429	1927	1921-1930	5
1611	0819	1377	1371-1380	3
1612	Q689	1627	1621-1630	3
1613	Q733	1681	1681-1690	1
1614	P922	1930	1921-1930	8
1615	R171	1854	1851-1860	23
1616	R104	1874	1871-1880	17
1617	P559	1962	1961-1970	2
1618	R722	1982	1981-1990	2
1619	P843	1844	1841-1850	26
1620	L395	1939	1931-1940	2
1621	5307	1485	1481-1490	6
1622	S523	1892	1891-1900	3
1623	P489	1950	1941-1950	10
1624	K984	1916	1911-1920	4
1625	Q990	2003	2001-2010	3
1626	R437	1964	1961-1970	44
1627	M797	1833	1831-1840	3
1628	L685	1942	1941-1950	2
1629	R620	1778	1771-1780	11
1630	K262	1943	1941-1950	3
1631	R418	1584	1581-1590	5
1632	S588	1979	1971-1980	2
1633	S364	1958	1951-1960	4
1634	Q767	1630	1621-1630	1
1635	R873	1974	1971-1980	5
1636	R679	1971	1971-1980	10
1637	P724	1934	1931-1940	1
1638	L736	1939	1931-1940	3
1639	P654	1961	1961-1970	11
1640	S381	1948	1941-1950	2
1641	Q339	1662	1661-1670	4
1642	5416	1414	1411-1420	1
1643	R154	2002	2001-2010	1
1644	N364	1784	1781-1790	2
1645	R176	1999	1991-2000	3
1646	L596	1932	1931-1940	3
1647	5422	1443	1441-1450	2
1648	E072	1986	1981-1990	27
1649	M693	1829	1821-1830	3
1650	L576	1921	1921-1930	2
1651	E176	2005	2001-2010	1
1652	M524	1800	1791-1800	3
1653	P785	1954	1951-1960	2
1654	N458	1771	1771-1780	11
1655	L743	1930	1921-1930	40
1656	K537	1929	1921-1930	7
1657	Q559	1740	1731-1740	2
1658	M535	1801	1801-1810	13
1659	N948	1739	1731-1740	9
1660	P563	1951	1951-1960	1
1661	S767	1875	1871-1880	9
1662	Q435	1636	1631-1640	1
1663	Q946	1641	1641-1650	1
1664	K489	1902	1901-1910	5
1665	L765	1927	1921-1930	15
1666	R095	2005	2001-2010	40
1667	R396	1630	1621-1630	3
1668	E050	1993	1991-2000	2
1669	N658	1755	1751-1760	1
1670	E248	1603	1601-1610	50
1671	M943	1791	1791-1800	6
1672	L763	1949	1941-1950	23
1673	P852	1846	1841-1850	8
1674	E120	2008	2001-2010	9
1675	M332	1846	1841-1850	7
1676	N797	1755	1751-1760	9
1677	R191	1980	1971-1980	3
1678	K993	1906	1901-1910	1
1679	M466	1805	1801-1810	10
1680	L434	1885	1881-1890	1
1681	L825	1952	1951-1960	5
1682	K986	1859	1851-1860	5
1683	Q777	1655	1651-1660	8
1684	S352	1865	1861-1870	3
1685	K947	1936	1931-1940	35
1686	S817	1579	1571-1580	1
1687	Q936	1654	1651-1660	11
1688	Q368	1704	1701-1710	39
1689	R075	2007	2001-2010	2
1690	L636	1934	1931-1940	4
1691	K368	1936	1931-1940	9
1692	N668	1738	1731-1740	5
1693	R175	2007	2001-2010	2
1694	S980	1887	1881-1890	3
1695	L855	1892	1891-1900	1
1696	S818	1576	1571-1580	6
1697	M985	1845	1841-1850	1
1698	S723	1552	1551-1560	2
1699	R225	1680	1671-1680	2
1700	R281	1825	1821-1830	2
1701	P765	1900	1891-1900	1
1702	K643	1927	1921-1930	8
1703	S374	1958	1951-1960	3
1704	L974	1816	1811-1820	4
1705	Q459	1735	1731-1740	3
1706	M953	1810	1801-1810	3
1707	S016	1566	1561-1570	1
1708	R096	2003	2001-2010	15
1709	S398	1928	1921-1930	2
1710	P582	1913	1911-1920	1
1711	6016	1450	1441-1450	1
1712	N482	1770	1761-1770	10
1713	R680	1799	1791-1800	10
1714	E177	2009	2001-2010	1
1715	Q678	1646	1641-1650	20
1716	R472	1825	1821-1830	7
1717	K693	1925	1921-1930	27
1718	S360	1778	1771-1780	20
1719	R163	2006	2001-2010	3
1720	M243	1875	1871-1880	3
1721	M686	1830	1821-1830	9
1722	R133	1986	1981-1990	15
1723	N826	1755	1751-1760	25
1724	S628	1826	1821-1830	2
1725	P578	1947	1941-1950	8
1726	P987	1949	1941-1950	7
1727	R879	1619	1611-1620	34
1728	N949	1752	1751-1760	3
1729	P935	1911	1911-1920	8
1730	Q887	1631	1631-1640	27
1731	K954	1936	1931-1940	46
1732	R179	2001	2001-2010	18
1733	S188	1985	1981-1990	72
1734	M593	1879	1871-1880	3
1735	Q495	1735	1731-1740	3
1736	E030	1991	1991-2000	4
1737	5230	1371	1371-1380	1
1738	M926	1835	1831-1840	3
1739	K339	1942	1941-1950	4
1740	K438	1920	1911-1920	15
1741	R985	1896	1891-1900	4
1742	Q228	1797	1791-1800	1
1743	R812	1965	1961-1970	4
1744	E235	1641	1641-1650	4
1745	M236	1873	1871-1880	3
1746	L225	1924	1921-1930	4
1747	S232	1979	1971-1980	5
1748	N839	1742	1741-1750	1
1749	L969	1828	1821-1830	8
1750	K223	1902	1901-1910	3
1751	N529	1738	1731-1740	2
1752	Q688	1627	1621-1630	5
1753	S031	1857	1851-1860	1
1754	P289	1967	1961-1970	3
1755	E115	1991	1991-2000	2
1756	S317	1987	1981-1990	13
1757	M422	1823	1821-1830	14
1758	Z103	1880	1871-1880	2
1759	L587	1888	1881-1890	3
1760	E037	1985	1981-1990	16
1761	R222	1675	1671-1680	3
1762	M774	1854	1851-1860	7
1763	P842	1966	1961-1970	8
1764	L838	1875	1871-1880	4
1765	S592	1537	1531-1540	2
1766	R481	1834	1831-1840	5
1767	R195	2003	2001-2010	1
1768	K739	1926	1921-1930	19
1769	Q458	1734	1731-1740	8
1770	R435	1964	1961-1970	1
1771	M533	1801	1801-1810	5
1772	P892	1892	1891-1900	9
1773	M568	1791	1791-1800	1
1774	Q666	1613	1611-1620	2
1775	P845	1960	1951-1960	8
1776	Q995	1649	1641-1650	1
1777	M934	1835	1831-1840	3
1778	S994	1964	1961-1970	3
1779	R053	1998	1991-2000	4
1780	E015	1881	1881-1890	1
1781	K468	1923	1921-1930	6
1782	P866	1963	1961-1970	22
1783	R432	1849	1841-1850	8
1784	M555	1796	1791-1800	3
1785	K442	1921	1921-1930	24
1786	M932	1835	1831-1840	2
1787	S199	1794	1791-1800	1
1788	R256	2007	2001-2010	7
1789	L496	1883	1881-1890	3
1790	N429	1778	1771-1780	30
1791	P385	1816	1811-1820	3
1792	N448	1776	1771-1780	7
1793	Q545	1684	1681-1690	8
1794	P868	1962	1961-1970	1
1795	R786	1857	1851-1860	10
1796	Q233	1932	1931-1940	1
1797	K847	1863	1861-1870	4
1798	Q783	1625	1621-1630	8
1799	N792	1736	1731-1740	1
1800	N476	1775	1771-1780	14
1801	P285	1908	1901-1910	19
1802	L354	1832	1831-1840	2
1803	K573	1951	1951-1960	1
1804	P896	1956	1951-1960	4
1805	N828	1755	1751-1760	48
1806	N487	1769	1761-1770	1
1807	Q838	1679	1671-1680	3
1808	R517	1936	1931-1940	1
1809	P799	1960	1951-1960	5
1810	L738	1943	1941-1950	12
1811	S239	1711	1711-1720	1
1812	N747	1758	1751-1760	4
1813	K752	1952	1951-1960	1
1814	L793	1957	1951-1960	11
1815	P937	1844	1841-1850	3
1816	K675	1943	1941-1950	2
1817	E062	1947	1941-1950	1
1818	N926	1734	1731-1740	4
1819	N562	1857	1851-1860	3
1820	S197	1741	1741-1750	2
1821	P623	1952	1951-1960	4
1822	N679	1751	1751-1760	1
1823	P579	1945	1941-1950	3
1824	S394	1967	1961-1970	4
1825	S720	1550	1541-1550	1
1826	R285	1630	1621-1630	3
1827	R470	1823	1821-1830	1
1828	R085	1966	1961-1970	1
1829	P422	1955	1951-1960	9
1830	R818	1987	1981-1990	1
1831	M398	1823	1821-1830	19
1832	M726	1836	1831-1840	6
1833	P399	1959	1951-1960	5
1834	L846	1857	1851-1860	3
1835	N692	1751	1751-1760	4
1836	L487	1938	1931-1940	2
1837	S112	1645	1641-1650	2
1838	R258	1796	1791-1800	8
1839	M724	1869	1861-1870	11
1840	E236	1668	1661-1670	38
1841	P848	1846	1841-1850	14
1842	K324	1921	1921-1930	1
1843	Q324	1743	1741-1750	3
1844	L827	1864	1861-1870	3
1845	Q634	1630	1621-1630	4
1846	Q983	1648	1641-1650	1
1847	S631	1953	1951-1960	12
1848	M375	1841	1841-1850	3
1849	M335	1840	1831-1840	7
1850	M494	1805	1801-1810	10
1851	L953	1945	1941-1950	11
1852	P997	1963	1961-1970	3
1853	K676	1948	1941-1950	3
1854	R157	2006	2001-2010	8
1855	R507	1877	1871-1880	20
1856	K924	1934	1931-1940	5
1857	Q736	1686	1681-1690	2
1858	P383	1848	1841-1850	1
1859	S746	1580	1571-1580	45
1860	E240	1664	1661-1670	59
1861	N555	1763	1761-1770	5
1862	N544	1754	1751-1760	4
1863	M433	1807	1801-1810	3
1864	L952	1907	1901-1910	7
1865	P537	1926	1921-1930	18
1866	P364	1957	1951-1960	13
1867	L488	1885	1881-1890	7
1868	R906	1936	1931-1940	15
1869	K963	1907	1901-1910	4
1870	K652	1951	1951-1960	2
1871	R484	1837	1831-1840	3
1872	N978	1756	1751-1760	2
1873	K325	1893	1891-1900	1
1874	5907	1460	1451-1460	1
1875	S217	1931	1931-1940	3
1876	S861	1662	1661-1670	5
1877	L946	1825	1821-1830	8
1878	L334	1933	1931-1940	4
1879	R804	2008	2001-2010	14
1880	N335	1784	1781-1790	2
1881	S542	1844	1841-1850	1
1882	Q746	1643	1641-1650	13
1883	S147	1845	1841-1850	1
1884	R477	1830	1821-1830	2
1885	P965	1921	1921-1930	13
1886	Q848	1634	1631-1640	1
1887	N793	1722	1721-1730	1
1888	K365	1928	1921-1930	4
1889	S583	1543	1541-1550	2
1890	P376	1964	1961-1970	1
1891	K942	1946	1941-1950	4
1892	P875	1876	1871-1880	11
1893	L998	1874	1871-1880	7
1894	R061	1980	1971-1980	5
1895	P295	1910	1901-1910	2
1896	M467	1805	1801-1810	11
1897	N674	1755	1751-1760	7
1898	P235	1781	1781-1790	10
1899	R781	1843	1841-1850	14
1900	K378	1929	1921-1930	2
1901	L789	1949	1941-1950	27
1902	M828	1834	1831-1840	2
1903	R159	1978	1971-1980	5
1904	S129	1989	1981-1990	3
1905	Q894	1627	1621-1630	21
1906	Q229	1846	1841-1850	2
1907	M634	1847	1841-1850	30
1908	R629	1793	1791-1800	7
1909	N898	1753	1751-1760	2
1910	P333	1949	1941-1950	23
1911	Q425	1660	1651-1660	12
1912	L586	1887	1881-1890	1
1913	R606	1938	1931-1940	4
1914	N488	1769	1761-1770	5
1915	L589	1893	1891-1900	8
1916	R390	1671	1671-1680	1
1917	Q479	1774	1771-1780	5
1918	M285	1851	1851-1860	51
1919	K554	1936	1931-1940	22
1920	S165	2006	2001-2010	34
1921	M359	1829	1821-1830	2
1922	R829	1836	1831-1840	10
1923	R738	1863	1861-1870	1
1924	M599	1794	1791-1800	3
1925	R616	1975	1971-1980	5
1926	R136	2008	2001-2010	1
1927	L683	1934	1931-1940	1
1928	K295	1893	1891-1900	1
1929	E127	1995	1991-2000	1
1930	S812	1883	1881-1890	4
1931	L747	1939	1931-1940	10
1932	R947	1637	1631-1640	1
1933	L522	1897	1891-1900	6
1934	N368	1784	1781-1790	1
1935	P622	1930	1921-1930	4
1936	P527	1955	1951-1960	15
1937	S037	1993	1991-2000	3
1938	E231	1955	1951-1960	4
1939	R555	1977	1971-1980	3
1940	S988	1938	1931-1940	8
1941	P836	1959	1951-1960	2
1942	L298	1922	1921-1930	1
1943	R026	1639	1631-1640	3
1944	K485	1895	1891-1900	5
1945	K733	1919	1911-1920	3
1946	S549	1976	1971-1980	1
1947	R158	2004	2001-2010	1
1948	S514	1839	1831-1840	9
1949	P972	1859	1851-1860	4
1950	K498	1911	1911-1920	13
1951	Q972	1656	1651-1660	2
1952	L236	1928	1921-1930	7
1953	L699	1948	1941-1950	7
1954	M993	1822	1821-1830	24
1955	K279	1922	1921-1930	3
1956	S389	1930	1921-1930	2
1957	R234	1696	1691-1700	6
1958	K399	1937	1931-1940	3
1959	L863	1851	1851-1860	3
1960	P773	1942	1941-1950	6
1961	R810	1960	1951-1960	3
1962	R008	1970	1961-1970	39
1963	P649	1965	1961-1970	2
1964	S292	1922	1921-1930	1
1965	N453	1776	1771-1780	20
1966	E205	1645	1641-1650	1
1967	R783	1844	1841-1850	12
1968	L328	1911	1911-1920	3
1969	R788	1583	1581-1590	3
1970	K466	1928	1921-1930	2
1971	L835	1833	1831-1840	2
1972	R552	1936	1931-1940	4
1973	S539	1983	1981-1990	11
1974	E280	1975	1971-1980	3
1975	Q898	1628	1621-1630	17
1976	N445	1776	1771-1780	7
1977	M725	1836	1831-1840	1
1978	P366	1939	1931-1940	11
1979	P996	1880	1871-1880	15
1980	Q687	1624	1621-1630	8
1981	L359	1907	1901-1910	6
1982	L227	1916	1911-1920	2
1983	S694	1988	1981-1990	9
1984	L435	1894	1891-1900	6
1985	Q364	1681	1681-1690	12
1986	S161	1952	1951-1960	12
1987	K927	1937	1931-1940	12
1988	L274	1948	1941-1950	5
1989	L878	1855	1851-1860	10
1990	S377	1977	1971-1980	2
1991	R791	2009	2001-2010	11
1992	L269	1927	1921-1930	1
1993	Z139	1857	1851-1860	13
1994	K375	1920	1911-1920	2
1995	S280	1637	1631-1640	1
1996	R550	1961	1961-1970	8
1997	R494	1847	1841-1850	5
1998	S850	1961	1961-1970	12
[truncated: 1,810 more rows]
