# Supplementary material for: Frequency patterns of semantic change: corpus-based evidence of a near-critical dynamics in language change
Source: R Soc Open Sci. 2017 Nov 8;4(11):170830. doi: 10.1098/rsos.170830 (PMC5717648; doi:10.1098/rsos.170830)
Supplement: full_data.zip [file rsos170830supp2.gz › au_contraire.csv]

	Decade	Occurrences	Nombre de mots	Frequence	Average frequency	Normalized average frequency
0	1321-1330	5	247971	2.0163648168535837	0.4032729633707167	0.0005062962277423492
1	1331-1340	1	187017	0.53471074822075	0.5102151130148668	0.000640558655104031
2	1341-1350	3	589308	0.509071656926429	0.6120294444001526	0.0007683832716605665
3	1351-1360	55	318194	17.28505251513228	4.069039947426608	0.005108548707792231
4	1361-1370	74	662712	11.166238124554859	6.30228757233758	0.007912319232491605
5	1371-1380	67	971929	6.893507653336817	7.277716139634227	0.009136938408363382
6	1381-1390	4	241822	1.6541092208318515	7.501595834156447	0.00941801216014007
7	1391-1400	26	1263737	2.05739010569446	7.811259523910053	0.009806784957306
8	1401-1410	12	765291	1.5680309842922497	4.667855217742048	0.005860342009136164
9	1411-1420	36	324443	11.095939810690938	4.653795554969262	0.005842690554980417
10	1421-1430	28	298510	9.3799202706777	5.151078078437441	0.006467012760093603
11	1431-1440	14	213190	6.566912144096815	6.133638663090432	0.007700585954240071
12	1441-1450	10	386463	2.5875698320408422	6.239674608359708	0.007833710671171756
13	1451-1460	26	694796	3.7421055964628467	6.674489530793828	0.00837960681346311
14	1461-1470	10	537606	1.8600982875935166	4.827321226174344	0.006060546450930548
15	1471-1480	4	183566	2.179052765762723	3.3871477251913484	0.004252454966821078
16	1481-1490	29	457731	6.335598856096703	3.3408850675913264	0.004194373688987693
17	1491-1500	17	626697	2.71263465438641	3.36589803206044	0.004225776660933829
18	1501-1510	6	162065	3.7022182457655877	3.357920561920988	0.004215761203897551
19	1511-1520	13	216624	6.001181771179555	4.186137258638196	0.00525556061369751
20	1521-1530	13	252956	5.139233700722655	4.778173445630182	0.00599884299408724
21	1531-1540	23	194542	11.82263984126821	5.875581642664484	0.007376603669655368
22	1541-1550	97	957168	10.134062150009195	7.3598671417890404	0.009240076347858723
23	1551-1560	351	1949051	18.008764265275765	10.221176345691076	0.012832357973265745
24	1561-1570	47	480126	9.789097028696633	10.97875939719449	0.013783479114568542
25	1571-1580	97	945849	10.255336739796734	12.001980005009306	0.015068099659310205
26	1581-1590	112	842175	13.298898684952652	12.297231773746194	0.015438778753431191
27	1591-1600	59	676127	8.726171266640735	12.015653597072504	0.015085266414114246
28	1601-1610	469	2099839	22.33504568683599	12.880909881384548	0.016171567834164666
29	1611-1620	190	794187	23.92383657753149	15.70785779115152	0.01972070996056953
30	1621-1630	390	2095458	18.611682982908746	17.379127039773923	0.021818934718923752
31	1631-1640	245	2094158	11.699212762360816	17.059189855255557	0.021417263879693078
32	1641-1650	141	1247594	11.301753615358843	17.574306324999178	0.022063976030438984
33	1651-1660	265	2303221	11.505626251236855	15.408422437879352	0.019344778510696874
34	1661-1670	528	2481229	21.27977707821406	14.879610538015863	0.018680872188169547
35	1671-1680	196	2015147	9.726337582320298	13.102541457898173	0.016449819146128482
36	1681-1690	210	1684489	12.46668871093845	13.256036647613701	0.016642527417171506
37	1691-1700	295	1871214	15.765166357241878	14.148719195990306	0.017763261629147497
38	1701-1710	131	809750	16.177832664402594	15.083160478623455	0.018936422588140364
39	1711-1720	314	1714151	18.318106164509427	14.490826295882528	0.01819276608367767
40	1721-1730	170	1125965	15.09816024476782	15.565190828372035	0.0195415961799804
41	1731-1740	519	2909061	17.84080842581163	16.64001477134667	0.020891003051362867
42	1741-1750	306	2136771	14.320673577093661	16.351116215317024	0.02052830021134242
43	1751-1760	479	2483475	19.287490310955416	16.973047744627593	0.021309115231947978
44	1761-1770	479	3287236	14.571512358711088	16.223728983467925	0.02036836964121776
45	1771-1780	474	3011727	15.738478288370759	16.35179259218851	0.020529149380738014
46	1781-1790	490	2767020	17.708581795577913	16.32534726614177	0.020495948124926146
47	1791-1800	294	2497443	11.772040442965064	15.815620639316048	0.019856002748512562
48	1801-1810	598	1436685	41.62359877078135	20.282842331281234	0.02546445582264444
49	1811-1820	301	1624933	18.523840675277075	21.07330799459443	0.02645686002487563
50	1821-1830	670	3062877	21.874858180723546	22.30058397306499	0.027997665520748272
51	1831-1840	765	7375086	10.372760398997382	20.833419693748887	0.026155687983034654
52	1841-1850	1019	11919516	8.549004842142919	20.188812573584457	0.02534640448783764
53	1851-1860	808	5771056	14.000903820721893	14.664273583572562	0.01841052357164713
54	1861-1870	631	6858196	9.20067026372533	12.799639501262215	0.016069535487291713
55	1871-1880	617	5715634	10.794952930855965	10.583658451288697	0.013287442591768851
56	1881-1890	586	7679389	7.630815420341383	10.035269455557499	0.012598957855392195
57	1891-1900	625	4613910	13.545994611945181	11.03466740951795	0.01385366982485903
58	1901-1910	592	4804354	12.32215611089441	10.698917867552455	0.01343214707971262
59	1911-1920	881	5036866	17.491035100000676	12.356990834807524	0.01551380433148107
60	1921-1930	1845	11280218	16.356066877430912	13.469213624122512	0.01691016425090765
61	1931-1940	1944	10897083	17.8396365339238	15.510977846838994	0.019473533526299318
62	1941-1950	1808	12300750	14.698290754628783	15.741437075375718	0.019762867671294537
63	1951-1960	1598	9976887	16.017020138646455	16.480409880926125	0.020690624247701614
64	1961-1970	2224	13891857	16.009378731727512	16.184078607271495	0.020318589869896063
65	1971-1980	821	10280590	7.985922986910285	14.510049829167366	0.01821690061108224
66	1981-1990	1500	15628128	9.598078541460628	12.861738230674732	0.016147498443663394
67	1991-2000	717	10606407	6.760064930565082	11.274093065861992	0.014154261031416782
68	2001-2010	805	11205157	7.184192064421766	9.507527451017054	0.011936394752012539
69	2011-2020	63	2099905	3.000135720425448	6.905678848756642	0.008669857562237704
