# Supplementary material for: Frequency patterns of semantic change: corpus-based evidence of a near-critical dynamics in language change
Source: R Soc Open Sci. 2017 Nov 8;4(11):170830. doi: 10.1098/rsos.170830 (PMC5717648; doi:10.1098/rsos.170830)
Supplement: full_data.zip [file rsos170830supp2.gz › au_contraire_de_complet.csv]

	Cote	Date	Decade	Occurrences
0	L223	1946	1941-1950	1
1	P353	1936	1931-1940	4
2	Q823	1648	1641-1650	2
3	S988	1938	1931-1940	1
4	K547	1939	1931-1940	1
5	L964	1839	1831-1840	1
6	R158	2004	2001-2010	2
7	R025	1988	1981-1990	1
8	S883	1995	1991-2000	1
9	E195	2000	1991-2000	1
10	L236	1928	1921-1930	1
11	S881	1715	1711-1720	1
12	K498	1911	1911-1920	1
13	0205	1412	1411-1420	2
14	P594	1857	1851-1860	1
15	R238	1980	1971-1980	2
16	P435	1968	1961-1970	1
17	M993	1822	1821-1830	4
18	K279	1922	1921-1930	1
19	L248	1946	1941-1950	2
20	N455	1771	1771-1780	2
21	K399	1937	1931-1940	1
22	7006	1400	1391-1400	1
23	L877	1855	1851-1860	1
24	R784	2003	2001-2010	2
25	R008	1970	1961-1970	1
26	E263	2003	2001-2010	1
27	Q536	1684	1681-1690	2
28	R253	1984	1981-1990	2
29	R252	1948	1941-1950	1
30	M257	1868	1861-1870	1
31	N453	1776	1771-1780	2
32	P786	1965	1961-1970	1
33	M233	1877	1871-1880	1
34	R553	1965	1961-1970	1
35	E055	2009	2001-2010	1
36	5221	1362	1361-1370	1
37	S190	1987	1981-1990	3
38	L426	1893	1891-1900	3
39	P366	1939	1931-1940	1
40	M287	1851	1851-1860	1
41	M885	1837	1831-1840	1
42	N326	1787	1781-1790	1
43	L484	1922	1921-1930	1
44	K422	1923	1921-1930	1
45	K927	1937	1931-1940	1
46	E042	1999	1991-2000	1
47	R791	2009	2001-2010	1
48	Z139	1857	1851-1860	1
49	5605	1466	1461-1470	1
50	R526	1947	1941-1950	1
51	P878	1929	1921-1930	1
52	M377	1833	1831-1840	1
53	0233	1405	1401-1410	7
54	K457	1908	1901-1910	1
55	K552	1924	1921-1930	1
56	S880	1715	1711-1720	1
57	R848	1885	1881-1890	1
58	N858	1749	1741-1750	1
59	N672	1757	1751-1760	1
60	0201	1400	1391-1400	1
61	N957	1762	1761-1770	1
62	R654	1598	1591-1600	1
63	E246	1693	1691-1700	1
64	S696	1972	1971-1980	1
65	P637	1800	1791-1800	1
66	S313	1982	1981-1990	3
67	P446	1937	1931-1940	2
68	N222	1848	1841-1850	1
69	M538	1803	1801-1810	1
70	R699	1949	1941-1950	1
71	S698	1992	1991-2000	1
72	S329	1996	1991-2000	2
73	R497	1850	1841-1850	1
74	K228	1909	1901-1910	1
75	S747	1560	1551-1560	1
76	P287	1916	1911-1920	1
77	K926	1937	1931-1940	1
78	S702	1993	1991-2000	1
79	L834	1848	1841-1850	2
80	L454	1951	1951-1960	2
81	L754	1955	1951-1960	2
82	Q382	1671	1671-1680	1
83	R457	1966	1961-1970	1
84	N647	1760	1751-1760	1
85	N622	1761	1761-1770	1
86	P567	1967	1961-1970	1
87	Q476	1719	1711-1720	1
88	R249	2004	2001-2010	1
89	K997	1893	1891-1900	1
90	Q385	1675	1671-1680	1
91	P338	1968	1961-1970	2
92	Q525	1601	1601-1610	2
93	R897	1896	1891-1900	1
94	R035	1977	1971-1980	1
95	N872	1730	1721-1730	1
96	K439	1920	1911-1920	2
97	R082	1976	1971-1980	1
98	K835	1848	1841-1850	2
99	L398	1937	1931-1940	1
100	Q893	1627	1621-1630	2
101	L625	1938	1931-1940	3
102	S310	1978	1971-1980	1
103	R295	1997	1991-2000	2
104	Q683	1646	1641-1650	1
105	R024	1977	1971-1980	1
106	R565	1558	1551-1560	2
107	P587	1936	1931-1940	3
108	S995	1960	1951-1960	1
109	M385	1813	1811-1820	2
110	6008	1394	1391-1400	1
111	S347	1967	1961-1970	2
112	Q533	1623	1621-1630	1
113	R801	1986	1981-1990	6
114	P534	1951	1951-1960	2
115	M992	1839	1831-1840	1
116	R936	1938	1931-1940	1
117	N568	1761	1761-1770	1
118	P927	1961	1961-1970	2
119	6302	1411	1411-1420	1
120	P373	1964	1961-1970	1
121	Q693	1627	1621-1630	2
122	Q286	1729	1721-1730	2
123	R495	1848	1841-1850	1
124	R488	1841	1841-1850	2
125	R938	1928	1921-1930	1
126	R452	1976	1971-1980	1
127	M543	1808	1801-1810	1
128	Q997	1704	1701-1710	1
129	S392	1812	1811-1820	3
130	L444	1945	1941-1950	2
131	M664	1824	1821-1830	1
132	L992	1878	1871-1880	2
133	P867	1926	1921-1930	1
134	R744	1921	1921-1930	1
135	P576	1962	1961-1970	1
136	P468	1953	1951-1960	1
137	R397	1630	1621-1630	1
138	S003	1968	1961-1970	1
139	Q423	1690	1681-1690	1
140	B021	1556	1551-1560	2
141	0114	1429	1421-1430	1
142	S713	1728	1721-1730	1
143	R723	1607	1601-1610	3
144	R865	1948	1941-1950	1
145	S268	1965	1961-1970	1
146	N332	1786	1781-1790	1
147	L794	1957	1951-1960	1
148	R433	1967	1961-1970	1
149	R122	2008	2001-2010	1
150	K689	1923	1921-1930	4
151	P292	1967	1961-1970	2
152	K848	1863	1861-1870	1
153	R187	2009	2001-2010	2
154	K594	1918	1911-1920	1
155	K434	1918	1911-1920	5
156	R864	1961	1961-1970	1
157	R633	1843	1841-1850	1
158	K362	1937	1931-1940	1
159	Q647	1657	1651-1660	1
160	M297	1854	1851-1860	1
161	L387	1920	1911-1920	1
162	P348	1935	1931-1940	2
163	K264	1944	1941-1950	1
164	M222	1876	1871-1880	1
165	K367	1936	1931-1940	1
166	R883	1960	1951-1960	1
167	N475	1775	1771-1780	1
168	R486	1839	1831-1840	2
169	K767	1926	1921-1930	1
170	Q885	1610	1601-1610	1
171	L237	1913	1911-1920	1
172	K557	1944	1941-1950	1
173	K528	1922	1921-1930	2
174	S300	1986	1981-1990	2
175	K383	1939	1931-1940	1
176	L679	1936	1931-1940	2
177	P737	1960	1951-1960	1
178	L276	1919	1911-1920	1
179	S404	1592	1591-1600	2
180	M232	1877	1871-1880	1
181	E012	1891	1891-1900	1
182	P638	1800	1791-1800	1
183	L427	1893	1891-1900	1
184	K642	1923	1921-1930	1
185	R297	1978	1971-1980	2
186	Q354	1714	1711-1720	1
187	E279	1961	1961-1970	1
188	L822	1939	1931-1940	1
189	L788	1949	1941-1950	2
190	Q448	1741	1741-1750	1
191	R419	1578	1571-1580	1
192	Q335	1715	1711-1720	2
193	L485	1884	1881-1890	1
194	S319	1844	1841-1850	3
195	L385	1921	1921-1930	1
196	M456	1832	1831-1840	1
197	S191	1989	1981-1990	5
198	Q234	1946	1941-1950	2
199	K775	1816	1811-1820	1
200	R846	1963	1961-1970	1
201	K692	1923	1921-1930	2
202	E282	2006	2001-2010	1
203	R451	1987	1981-1990	1
204	Q662	1624	1621-1630	2
205	E210	1687	1681-1690	2
206	P244	1731	1731-1740	1
207	M472	1807	1801-1810	1
208	S344	1859	1851-1860	1
209	K646	1927	1921-1930	2
210	P334	1949	1941-1950	2
211	S983	1932	1931-1940	1
212	S706	1961	1961-1970	6
213	R875	1961	1961-1970	2
214	K526	1922	1921-1930	1
215	Q895	1627	1621-1630	1
216	R478	1831	1831-1840	1
217	Q787	1615	1611-1620	3
218	E270	2002	2001-2010	3
219	S522	1991	1991-2000	1
220	S351	1544	1541-1550	6
221	Z122	1890	1881-1890	1
222	P536	1951	1951-1960	1
223	K842	1860	1851-1860	1
224	M469	1807	1801-1810	2
225	Q929	1691	1691-1700	1
226	E163	2012	2011-2020	2
227	S125	1959	1951-1960	1
228	R820	1986	1981-1990	1
229	7005	1387	1381-1390	1
230	L862	1848	1841-1850	1
231	S382	1947	1941-1950	1
232	S074	1530	1521-1530	1
233	N726	1751	1751-1760	1
234	E291	1934	1931-1940	1
235	R519	1952	1951-1960	1
236	P429	1966	1961-1970	1
237	M552	1832	1831-1840	1
238	M574	1791	1791-1800	1
239	R921	1929	1921-1930	1
240	P343	1963	1961-1970	2
241	L265	1942	1941-1950	1
242	R165	2005	2001-2010	2
243	L333	1923	1921-1930	3
244	L332	1923	1921-1930	2
245	N376	1780	1771-1780	1
246	K968	1956	1951-1960	1
247	S681	1929	1921-1930	1
248	Q657	1691	1691-1700	1
249	Q867	1637	1631-1640	3
250	L954	1946	1941-1950	1
251	R185	1988	1981-1990	1
252	M559	1797	1791-1800	1
253	P335	1949	1941-1950	2
254	K429	1913	1911-1920	1
255	M958	1855	1851-1860	1
256	S734	1947	1941-1950	3
257	P858	1961	1961-1970	2
258	N354	1781	1781-1790	1
259	S326	1995	1991-2000	1
260	R677	1789	1781-1790	1
261	R173	1969	1961-1970	2
262	S852	1831	1831-1840	1
263	K786	1926	1921-1930	1
264	K384	1945	1941-1950	1
265	P523	1951	1951-1960	1
266	M777	1866	1861-1870	1
267	R631	1578	1571-1580	1
268	P962	1903	1901-1910	1
269	S586	1575	1571-1580	1
270	E170	2012	2011-2020	1
271	S396	1927	1921-1930	1
272	Q264	1747	1741-1750	1
273	K898	1938	1931-1940	1
274	Q658	1691	1691-1700	3
275	N433	1778	1771-1780	1
276	L797	1949	1941-1950	1
277	L779	1912	1911-1920	1
278	K695	1925	1921-1930	1
279	P469	1963	1961-1970	1
280	E168	2012	2011-2020	1
281	S245	1593	1591-1600	1
282	L582	1886	1881-1890	1
283	P575	1895	1891-1900	1
284	L987	1879	1871-1880	1
285	L768	1938	1931-1940	1
286	0301	1489	1481-1490	1
287	Q534	1610	1601-1610	1
288	S414	1996	1991-2000	1
289	P779	1962	1961-1970	2
290	K639	1890	1881-1890	1
291	L682	1936	1931-1940	1
292	K477	1947	1941-1950	1
293	6203	1360	1351-1360	1
294	P442	1964	1961-1970	2
295	E118	2000	1991-2000	2
296	N636	1763	1761-1770	2
297	R837	1864	1861-1870	1
298	R514	1929	1921-1930	5
299	S619	1969	1961-1970	9
300	Q334	1713	1711-1720	1
301	M462	1814	1811-1820	1
302	L823	1948	1941-1950	3
303	M956	1855	1851-1860	1
304	S038	1984	1981-1990	1
305	S982	1888	1881-1890	1
306	K433	1918	1911-1920	3
307	E083	1988	1981-1990	1
308	R107	1881	1881-1890	1
309	L384	1921	1921-1930	2
310	S406	1845	1841-1850	2
311	Q996	1704	1701-1710	1
312	E244	1634	1631-1640	3
313	R480	1833	1831-1840	1
314	S590	1603	1601-1610	12
315	N565	1761	1761-1770	1
316	L769	1962	1961-1970	1
317	S886	1587	1581-1590	2
318	Z131	1850	1841-1850	1
319	N958	1762	1761-1770	1
320	M263	1863	1861-1870	1
321	L449	1920	1911-1920	1
322	R076	2006	2001-2010	1
323	P847	1884	1881-1890	1
324	E123	2002	2001-2010	1
325	S390	1943	1941-1950	1
326	P954	1957	1951-1960	1
327	M324	1846	1841-1850	1
328	Q836	1679	1671-1680	1
329	S397	1843	1841-1850	4
330	R108	1883	1881-1890	2
331	N944	1731	1731-1740	3
332	K735	1930	1921-1930	1
333	M895	1829	1821-1830	1
334	P674	1962	1961-1970	2
335	K443	1921	1921-1930	1
336	6006	1404	1401-1410	1
337	K454	1907	1901-1910	1
338	R044	1997	1991-2000	1
339	L246	1946	1941-1950	6
340	L499	1901	1901-1910	1
341	E113	2002	2001-2010	1
342	R020	1972	1971-1980	1
343	R188	1985	1981-1990	1
344	R092	2006	2001-2010	1
345	E185	1998	1991-2000	1
346	R250	1667	1661-1670	1
347	P374	1964	1961-1970	2
348	P347	1935	1931-1940	2
349	Q299	1737	1731-1740	1
350	N223	1828	1821-1830	1
351	L362	1907	1901-1910	1
352	M784	1829	1821-1830	1
353	R240	1983	1981-1990	1
354	S543	1966	1961-1970	5
355	P879	1895	1891-1900	1
356	E035	1981	1981-1990	2
357	R608	1902	1901-1910	2
358	Q632	1655	1651-1660	2
359	Q646	1657	1651-1660	4
360	K349	1936	1931-1940	1
361	N242	1835	1831-1840	1
362	R214	2008	2001-2010	1
363	P359	1961	1961-1970	1
364	P948	1965	1961-1970	2
365	R031	2001	2001-2010	4
366	0209	1405	1401-1410	1
367	R166	2006	2001-2010	1
368	M344	1840	1831-1840	3
369	M627	1794	1791-1800	1
370	M286	1851	1851-1860	4
371	L975	1824	1821-1830	1
372	R062	1996	1991-2000	1
373	K936	1901	1901-1910	1
374	K699	1928	1921-1930	2
375	S643	1968	1961-1970	1
376	Q546	1684	1681-1690	1
377	M294	1853	1851-1860	1
378	Q467	1744	1741-1750	1
379	N936	1782	1781-1790	2
380	M594	1874	1871-1880	1
381	N437	1776	1771-1780	1
382	M363	1825	1821-1830	1
383	7103	1426	1421-1430	1
384	Q742	1649	1641-1650	1
385	P557	1872	1871-1880	1
386	K863	1890	1881-1890	1
387	S593	1981	1981-1990	1
388	R059	2004	2001-2010	1
389	K354	1939	1931-1940	1
390	K556	1944	1941-1950	1
391	M522	1805	1801-1810	1
392	P662	1941	1941-1950	1
393	P329	1949	1941-1950	1
394	Q524	1601	1601-1610	1
395	R164	1974	1971-1980	1
396	E110	1989	1981-1990	1
397	R653	1558	1551-1560	1
398	Q899	1634	1631-1640	3
399	0231	1404	1401-1410	1
400	0303	1495	1491-1500	1
401	R169	1562	1561-1570	1
402	N338	1784	1781-1790	1
403	P266	1911	1911-1920	2
404	R186	1990	1981-1990	2
405	E010	1829	1821-1830	1
406	L445	1945	1941-1950	1
407	S128	1981	1981-1990	1
408	L796	1949	1941-1950	1
409	S226	1978	1971-1980	1
410	Q544	1684	1681-1690	1
411	L264	1914	1911-1920	1
412	P323	1957	1951-1960	2
413	M523	1805	1801-1810	2
414	K534	1922	1921-1930	2
415	K353	1937	1931-1940	1
416	E254	2004	2001-2010	1
417	K953	1936	1931-1940	2
418	R086	2007	2001-2010	1
419	K768	1926	1921-1930	3
420	S809	1540	1531-1540	1
421	E092	2010	2001-2010	4
422	S703	1983	1981-1990	1
423	M279	1831	1831-1840	1
424	N868	1754	1751-1760	2
425	L624	1920	1911-1920	3
426	P846	1965	1961-1970	1
427	N446	1775	1771-1780	3
428	M989	1839	1831-1840	1
429	S034	1857	1851-1860	1
430	Q785	1627	1621-1630	2
431	R080	1980	1971-1980	2
432	E175	2011	2011-2020	1
433	6501	1470	1461-1470	1
434	R054	2006	2001-2010	1
435	R429	1668	1661-1670	1
436	K698	1927	1921-1930	1
437	L867	1818	1811-1820	1
438	S256	1990	1981-1990	1
439	L458	1882	1881-1890	1
440	5601	1461	1461-1470	1
441	R267	1749	1741-1750	1
442	L799	1939	1931-1940	3
443	Q991	1986	1981-1990	1
444	R474	1827	1821-1830	1
445	Q764	1637	1631-1640	1
446	Q426	1662	1661-1670	2
447	P372	1964	1961-1970	2
448	6013	1481	1481-1490	2
449	R522	1960	1951-1960	3
450	R731	1885	1881-1890	1
451	5902	1370	1361-1370	3
452	K685	1920	1911-1920	1
453	R626	1926	1921-1930	2
454	P357	1961	1961-1970	2
455	P699	1949	1941-1950	1
456	K897	1933	1931-1940	4
457	P839	1967	1961-1970	1
458	S512	1989	1981-1990	1
459	R489	1842	1841-1850	1
460	Q882	1612	1611-1620	1
461	E034	1978	1971-1980	1
462	E237	1668	1661-1670	1
463	R485	1838	1831-1840	3
464	P585	1957	1951-1960	1
465	E144	1985	1981-1990	1
466	P325	1967	1961-1970	1
467	S379	1934	1931-1940	1
468	E087	1984	1981-1990	2
469	S196	1603	1601-1610	14
470	E032	1993	1991-2000	2
471	P692	1963	1961-1970	2
472	M497	1805	1801-1810	1
473	R023	1974	1971-1980	2
474	P225	1746	1741-1750	1
475	S527	1946	1941-1950	1
476	R239	1983	1981-1990	4
477	5701	1456	1451-1460	1
478	Q336	1710	1701-1710	1
479	P849	1846	1841-1850	1
480	Q528	1686	1681-1690	1
481	P466	1934	1931-1940	3
482	M967	1864	1861-1870	1
483	S269	1994	1991-2000	1
484	L592	1891	1891-1900	1
485	R242	2009	2001-2010	1
486	R795	1975	1971-1980	1
487	R524	1886	1881-1890	1
488	S130	1844	1841-1850	1
489	R449	1950	1941-1950	1
490	R538	1951	1951-1960	1
491	S231	1974	1971-1980	1
492	R544	1981	1981-1990	1
493	R456	1963	1961-1970	2
494	L336	1933	1931-1940	2
495	R128	2008	2001-2010	2
496	M549	1832	1831-1840	1
497	S375	1870	1861-1870	1
498	R018	1564	1561-1570	3
499	S293	1945	1941-1950	2
500	L249	1946	1941-1950	1
501	R296	2010	2001-2010	5
502	Q636	1664	1661-1670	2
503	Q539	1684	1681-1690	1
504	N569	1761	1761-1770	1
505	R655	1585	1581-1590	1
506	R903	1912	1911-1920	1
507	R562	1980	1971-1980	1
508	S675	1925	1921-1930	1
509	M329	1846	1841-1850	1
510	Q784	1635	1631-1640	1
511	Q478	1719	1711-1720	1
512	L764	1927	1921-1930	1
513	K626	1939	1931-1940	1
514	R769	1984	1981-1990	1
515	P342	1963	1961-1970	2
516	M492	1805	1801-1810	1
517	P332	1949	1941-1950	1
518	S252	1845	1841-1850	1
519	R809	1974	1971-1980	2
520	L447	1926	1921-1930	1
521	N387	1776	1771-1780	1
522	N694	1751	1751-1760	1
523	P756	1920	1911-1920	1
524	P643	1914	1911-1920	2
525	K229	1911	1911-1920	1
526	K269	1932	1931-1940	1
527	R210	2006	2001-2010	1
528	K495	1911	1911-1920	1
529	K949	1936	1931-1940	2
530	P327	1942	1941-1950	1
531	N635	1762	1761-1770	1
532	L383	1921	1921-1930	1
533	R515	1964	1961-1970	1
534	R053	1998	1991-2000	1
535	K267	1907	1901-1910	3
536	L826	1952	1951-1960	2
537	N755	1758	1751-1760	1
538	M799	1839	1831-1840	1
539	S550	1976	1971-1980	2
540	M275	1864	1861-1870	1
541	S722	1550	1541-1550	1
542	S712	1682	1681-1690	1
543	S509	1966	1961-1970	1
544	P967	1939	1931-1940	1
545	P853	1963	1961-1970	1
546	R490	1843	1841-1850	1
547	S186	1965	1961-1970	1
548	M966	1860	1851-1860	1
549	Q463	1744	1741-1750	1
550	K769	1926	1921-1930	1
551	R475	1828	1821-1830	1
552	P375	1964	1961-1970	2
553	K338	1949	1941-1950	1
554	S122	1967	1961-1970	1
555	Q532	1623	1621-1630	1
556	R288	1824	1821-1830	1
557	R356	1896	1891-1900	1
558	0207	1416	1411-1420	3
559	Q879	1612	1611-1620	1
560	M754	1843	1841-1850	1
561	M325	1846	1841-1850	3
562	L669	1938	1931-1940	1
563	R882	1985	1981-1990	1
564	S972	1515	1511-1520	1
565	L437	1897	1891-1900	1
566	K787	1926	1921-1930	1
567	R012	1975	1971-1980	1
568	R915	1958	1951-1960	1
569	N656	1758	1751-1760	1
570	K287	1944	1941-1950	1
571	Q468	1744	1741-1750	1
572	P628	1953	1951-1960	1
573	R763	1985	1981-1990	4
574	L633	1942	1941-1950	4
575	K343	1956	1951-1960	4
576	R796	1874	1871-1880	1
577	P434	1960	1951-1960	1
578	L235	1945	1941-1950	1
579	P398	1907	1901-1910	1
580	K776	1816	1811-1820	1
581	L598	1935	1931-1940	1
582	P437	1945	1941-1950	2
583	P356	1961	1961-1970	1
584	7002	1360	1351-1360	2
585	S004	1668	1661-1670	2
586	E071	1976	1971-1980	1
587	P554	1960	1951-1960	3
588	Q728	1669	1661-1670	1
589	L693	1958	1951-1960	1
590	K688	1928	1921-1930	1
591	L632	1932	1931-1940	1
592	K496	1914	1911-1920	1
593	R197	1976	1971-1980	1
594	R874	1954	1951-1960	1
595	R106	1879	1871-1880	1
596	R870	1985	1981-1990	1
597	S380	1515	1511-1520	1
598	R102	1558	1551-1560	2
599	S399	1983	1981-1990	1
600	P559	1962	1961-1970	1
601	5307	1485	1481-1490	2
602	R423	1552	1551-1560	1
603	P686	1945	1941-1950	1
604	R935	1526	1521-1530	2
605	P237	1740	1731-1740	2
606	5502	1392	1391-1400	1
607	K647	1928	1921-1930	2
608	P489	1950	1941-1950	1
609	R561	1894	1891-1900	1
610	R437	1964	1961-1970	3
611	S124	1975	1971-1980	2
612	Q745	1643	1641-1650	2
613	S335	1845	1841-1850	2
614	E064	2006	2001-2010	2
615	S364	1958	1951-1960	3
616	S332	1835	1831-1840	1
617	K527	1922	1921-1930	2
618	K764	1913	1911-1920	1
619	P478	1964	1961-1970	1
620	R873	1974	1971-1980	1
621	L736	1939	1931-1940	1
622	S999	1972	1971-1980	2
623	S230	1952	1951-1960	2
624	S014	1747	1741-1750	3
625	S381	1948	1941-1950	1
626	K344	1957	1951-1960	2
627	R227	1680	1671-1680	1
628	K525	1922	1921-1930	2
629	K432	1913	1911-1920	1
630	L644	1945	1941-1950	1
631	P336	1968	1961-1970	2
632	S970	1561	1561-1570	1
633	R627	1933	1931-1940	2
634	L546	1910	1901-1910	1
635	5901	1377	1371-1380	7
636	K586	1957	1951-1960	2
637	N364	1784	1781-1790	1
638	L596	1932	1931-1940	2
639	P539	1964	1961-1970	1
640	L965	1856	1851-1860	1
641	Q427	1662	1661-1670	1
642	R755	1727	1721-1730	1
643	L453	1951	1951-1960	4
644	K624	1939	1931-1940	1
645	Q295	1762	1761-1770	1
646	L743	1930	1921-1930	1
647	L247	1946	1941-1950	5
648	S997	1963	1961-1970	1
649	L382	1890	1881-1890	1
650	L259	1941	1941-1950	2
651	M382	1828	1821-1830	1
652	Q537	1684	1681-1690	2
653	N948	1739	1731-1740	1
654	Q946	1641	1641-1650	1
655	K489	1902	1901-1910	1
656	Q824	1648	1641-1650	1
657	L765	1927	1921-1930	1
658	P522	1954	1951-1960	1
659	R095	2005	2001-2010	3
660	E248	1603	1601-1610	9
661	K435	1918	1911-1920	2
662	L763	1949	1941-1950	2
663	R348	1980	1971-1980	1
664	P957	1960	1951-1960	1
665	P238	1740	1731-1740	1
666	Q447	1741	1741-1750	3
667	N833	1716	1711-1720	1
668	N797	1755	1751-1760	1
669	P684	1958	1951-1960	1
670	R876	1970	1961-1970	1
671	K456	1908	1901-1910	1
672	K947	1936	1931-1940	2
673	R064	1981	1981-1990	1
674	R339	1962	1961-1970	1
675	S794	1885	1881-1890	3
676	K436	1918	1911-1920	4
677	R075	2007	2001-2010	1
678	R838	1845	1841-1850	2
679	Q924	1659	1651-1660	3
680	M743	1863	1861-1870	2
681	L767	1955	1951-1960	1
682	P956	1945	1941-1950	1
683	L795	1949	1941-1950	2
684	R134	1989	1981-1990	1
685	S366	1696	1691-1700	7
686	K643	1927	1921-1930	3
687	L523	1897	1891-1900	3
688	N827	1755	1751-1760	1
689	S205	1959	1951-1960	2
690	R205	1975	1971-1980	1
691	L974	1816	1811-1820	1
692	5903	1370	1361-1370	4
693	E243	1661	1661-1670	3
694	M953	1810	1801-1810	1
695	R424	1553	1551-1560	1
696	R096	2003	2001-2010	1
697	K446	1922	1921-1930	2
698	S306	1956	1951-1960	1
699	R698	1950	1941-1950	1
700	S984	1936	1931-1940	1
701	Q535	1684	1681-1690	2
702	R472	1825	1821-1830	2
703	K377	1927	1921-1930	1
704	S315	1955	1951-1960	3
705	A005	1371	1371-1380	2
706	N589	1765	1761-1770	2
707	S360	1778	1771-1780	4
708	5602	1461	1461-1470	1
709	P664	1945	1941-1950	2
710	R548	1979	1971-1980	4
711	S301	1987	1981-1990	1
712	E293	1940	1931-1940	1
713	R958	1933	1931-1940	1
714	R133	1986	1981-1990	2
715	E211	1676	1671-1680	1
716	0904	1390	1381-1390	3
717	N826	1755	1751-1760	3
718	P286	1967	1961-1970	4
719	S677	1926	1921-1930	1
720	R179	2001	2001-2010	1
721	Q923	1670	1661-1670	2
722	R537	1957	1951-1960	1
723	P738	1960	1951-1960	1
724	R230	1983	1981-1990	2
725	E030	1991	1991-2000	1
726	S654	1967	1961-1970	2
727	M973	1822	1821-1830	2
728	P267	1899	1891-1900	1
729	K438	1920	1911-1920	2
730	M463	1814	1811-1820	1
731	P999	1885	1881-1890	2
732	Q329	1713	1711-1720	2
733	R942	1928	1921-1930	2
734	M948	1803	1801-1810	1
735	K694	1925	1921-1930	1
736	L595	1928	1921-1930	1
737	E125	1876	1871-1880	2
738	S640	1964	1961-1970	1
739	E036	1983	1981-1990	1
740	L366	1900	1891-1900	1
741	R016	1962	1961-1970	1
742	S076	1982	1981-1990	1
743	6702	1350	1341-1350	1
744	P298	1966	1961-1970	1
745	R178	1996	1991-2000	2
746	S182	1521	1521-1530	1
747	P289	1967	1961-1970	1
748	R443	1935	1931-1940	1
749	K342	1947	1941-1950	1
750	P693	1959	1951-1960	1
751	S317	1987	1981-1990	1
752	R280	1825	1821-1830	1
753	R597	1557	1551-1560	2
754	K656	1910	1901-1910	1
755	P842	1966	1961-1970	1
756	Q694	1627	1621-1630	1
757	R481	1834	1831-1840	1
758	N329	1788	1781-1790	1
759	P736	1960	1951-1960	1
760	N946	1738	1731-1740	1
761	M373	1824	1821-1830	1
762	L252	1921	1921-1930	1
763	P588	1936	1931-1940	2
764	R688	1842	1841-1850	1
765	P459	1948	1941-1950	1
766	P246	1735	1731-1740	2
767	R568	1550	1541-1550	1
768	S368	1942	1941-1950	1
769	R453	1959	1951-1960	1
770	R006	1970	1961-1970	3
771	N265	1836	1831-1840	1
772	N992	1774	1771-1780	1
773	R228	1680	1671-1680	1
774	P866	1963	1961-1970	1
775	Q724	1709	1701-1710	1
776	5606	1466	1461-1470	2
777	R785	1852	1851-1860	1
778	R636	1897	1891-1900	1
779	L585	1887	1881-1890	1
780	K442	1921	1921-1930	1
781	R256	2007	2001-2010	1
782	K532	1922	1921-1930	3
783	R421	1542	1541-1550	1
784	6301	1400	1391-1400	1
785	M946	1803	1801-1810	1
786	Q737	1623	1621-1630	2
787	N343	1784	1781-1790	4
788	E057	1958	1951-1960	1
789	Q866	1625	1621-1630	2
790	K948	1936	1931-1940	4
791	N732	1721	1721-1730	1
792	Q545	1684	1681-1690	1
793	L639	1936	1931-1940	7
794	Q888	1631	1631-1640	1
795	R482	1835	1831-1840	1
796	M696	1797	1791-1800	1
797	6703	1465	1461-1470	1
798	P584	1947	1941-1950	1
799	R619	1970	1961-1970	2
800	R413	1656	1651-1660	2
801	Q353	1714	1711-1720	1
802	N476	1775	1771-1780	1
803	S513	1981	1981-1990	1
804	S591	1615	1611-1620	1
805	Q529	1623	1621-1630	1
806	P344	1963	1961-1970	2
807	N828	1755	1751-1760	4
808	Q838	1679	1671-1680	1
809	E006	1981	1981-1990	3
810	L793	1957	1951-1960	1
811	N747	1758	1751-1760	1
812	K722	1928	1921-1930	3
813	P384	1816	1811-1820	1
814	L642	1936	1931-1940	4
815	R043	2006	2001-2010	2
816	R603	1863	1861-1870	1
817	K268	1907	1901-1910	1
818	S287	1956	1951-1960	1
819	R098	1975	1971-1980	1
820	N925	1782	1781-1790	1
821	N698	1755	1751-1760	1
822	P653	1961	1961-1970	1
823	S528	1967	1961-1970	2
824	M922	1863	1861-1870	1
825	V000	1609	1601-1610	1
826	K542	1924	1921-1930	3
827	L995	1846	1841-1850	1
828	R818	1987	1981-1990	1
829	M398	1823	1821-1830	1
830	M726	1836	1831-1840	1
831	B020	1551	1551-1560	2
832	R905	1921	1921-1930	1
833	K553	1929	1921-1930	1
834	R072	2003	2001-2010	1
835	R573	1975	1971-1980	5
836	P572	1954	1951-1960	1
837	P365	1939	1931-1940	2
838	Q553	1736	1731-1740	1
839	Q695	1624	1621-1630	1
840	N352	1781	1781-1790	1
841	N356	1781	1781-1790	4
842	L544	1867	1861-1870	1
843	K386	1924	1921-1930	1
844	K697	1927	1921-1930	1
845	P752	1958	1951-1960	1
846	S386	1981	1981-1990	2
847	E236	1668	1661-1670	5
848	K654	1910	1901-1910	1
849	N845	1748	1741-1750	1
850	P349	1731	1731-1740	1
851	S010	1957	1951-1960	2
852	S631	1953	1951-1960	1
853	M335	1840	1831-1840	1
854	5211	1347	1341-1350	1
855	P997	1963	1961-1970	1
856	N325	1787	1781-1790	2
857	N945	1731	1731-1740	2
858	L254	1910	1901-1910	2
859	S189	1986	1981-1990	2
860	S525	1936	1931-1940	1
861	R776	1577	1571-1580	2
862	K899	1939	1931-1940	1
863	M876	1842	1841-1850	2
864	E240	1664	1661-1670	2
865	K634	1889	1881-1890	1
866	L327	1926	1921-1930	2
867	R438	1967	1961-1970	1
868	S548	1976	1971-1980	1
869	P364	1957	1951-1960	1
870	P696	1952	1951-1960	1
871	S121	1977	1971-1980	2
872	K376	1926	1921-1930	1
873	R780	1843	1841-1850	3
874	S826	1869	1861-1870	1
875	R906	1936	1931-1940	2
876	K963	1907	1901-1910	2
877	P624	1948	1941-1950	1
878	K652	1951	1951-1960	1
879	S311	1960	1951-1960	1
880	N978	1756	1751-1760	1
881	R206	2009	2001-2010	1
882	Q884	1610	1601-1610	1
883	L334	1933	1931-1940	1
884	L337	1933	1931-1940	2
885	R804	2008	2001-2010	2
886	R622	1927	1921-1930	1
887	R277	1821	1821-1830	1
888	R261	1976	1971-1980	2
889	P782	1869	1861-1870	1
890	Q263	1747	1741-1750	1
891	L972	1835	1831-1840	1
892	P875	1876	1871-1880	1
893	6201	1395	1391-1400	1
894	K669	1936	1931-1940	1
895	Q538	1684	1681-1690	3
896	R091	2006	2001-2010	1
897	R061	1980	1971-1980	1
898	L255	1909	1901-1910	2
899	N526	1762	1761-1770	1
900	K979	1939	1931-1940	1
901	S387	1995	1991-2000	1
902	M467	1805	1801-1810	1
903	K263	1928	1921-1930	1
904	S665	1840	1831-1840	1
905	R781	1843	1841-1850	2
906	L789	1949	1941-1950	2
907	E073	1988	1981-1990	1
908	Z136	1853	1851-1860	1
909	S129	1989	1981-1990	3
910	M634	1847	1841-1850	1
911	R629	1793	1791-1800	2
912	N898	1753	1751-1760	1
913	P333	1949	1941-1950	1
914	R105	1881	1881-1890	1
915	P455	1957	1951-1960	1
916	L545	1868	1861-1870	1
917	N267	1836	1831-1840	1
918	L787	1949	1941-1950	3
919	L589	1893	1891-1900	3
920	S165	2006	2001-2010	2
921	Q479	1774	1771-1780	1
922	M285	1851	1851-1860	2
923	K554	1936	1931-1940	1
924	R829	1836	1831-1840	2
925	R916	1956	1951-1960	1
926	P484	1957	1951-1960	1
927	Q987	1695	1691-1700	1
928	R200	1881	1881-1890	1
929	P688	1954	1951-1960	1
930	S159	1959	1951-1960	1
931	P953	1944	1941-1950	6
932	R136	2008	2001-2010	1
933	R710	1842	1841-1850	1
934	L683	1934	1931-1940	1
935	M333	1846	1841-1850	1
