# Supplementary material for: Frequency patterns of semantic change: corpus-based evidence of a near-critical dynamics in language change
Source: R Soc Open Sci. 2017 Nov 8;4(11):170830. doi: 10.1098/rsos.170830 (PMC5717648; doi:10.1098/rsos.170830)
Supplement: full_data.zip [file rsos170830supp2.gz › au_contraire_de.csv]

	Decade	Occurrences	Nombre de mots	Frequence	Average frequency	Normalized average frequency
0	1321-1330	0	247971	0.0	0.0	0.0
1	1331-1340	0	187017	0.0	0.0	0.0
2	1341-1350	2	589308	0.33938110461761933	0.06787622092352387	0.001482482427176042
3	1351-1360	3	318194	0.9428210462799423	0.25644043017951235	0.005600907448676725
4	1361-1370	8	662712	1.207160878330255	0.4978726058455633	0.01087402007795918
5	1371-1380	9	971929	0.9259935653736023	0.6830713189202837	0.014918939402183648
6	1381-1390	4	241822	1.6541092208318515	1.0138931630866541	0.022144408997127527
7	1391-1400	6	1263737	0.474782332083337	1.0409734085797977	0.022735867795525142
8	1401-1410	10	765291	1.306692486910208	1.1137476967058508	0.024325328755920618
9	1411-1420	6	324443	1.8493233017818231	1.2421801813961644	0.02713041865399359
10	1421-1430	2	298510	0.6699943050484071	1.1909803293311252	0.026012164279667807
11	1431-1440	0	213190	0.0	0.860158485164755	0.018786694684723937
12	1441-1450	0	386463	0.0	0.7652020187480876	0.016712753459150277
13	1451-1460	1	694796	0.14392713832549411	0.5326489490311449	0.011633569106361269
14	1461-1470	7	537606	1.3020688013154615	0.4231980489378725	0.009243055406288099
15	1471-1480	0	183566	0.0	0.2891991879281911	0.006316390456389405
16	1481-1490	5	457731	1.0923446303615005	0.5076681140004913	0.011087963466488455
17	1491-1500	1	626697	0.15956674437567117	0.5395814628756255	0.01178498192532443
18	1501-1510	0	162065	0.0	0.5107960352105266	0.011156280296217281
19	1511-1520	2	216624	0.9232587340276238	0.4350340217529591	0.009501564519909331
20	1521-1530	4	252956	1.5813026771454326	0.7512945571820456	0.016409001024236244
21	1531-1540	1	194542	0.5140278191855743	0.6356311949468603	0.013882801132009577
22	1541-1550	9	957168	0.9402738077328118	0.7917726076182884	0.01729308086311953
23	1551-1560	14	1949051	0.7182982897830791	0.9354322655749042	0.02043074697824931
24	1561-1570	5	480126	1.041393300925174	0.9590591789544144	0.020946781657507584
25	1571-1580	5	945849	0.5286256051441615	0.7485237645541601	0.01634848422874733
26	1581-1590	3	842175	0.3562205004898032	0.7169623008150059	0.015659151282206782
27	1591-1600	4	676127	0.5916048316366599	0.6472285055957755	0.01413609763269263
28	1601-1610	45	2099839	2.1430214411676323	0.9321731358726861	0.020359564427929227
29	1611-1620	6	794187	0.7554895761325733	0.874992390914166	0.019110681558192698
30	1621-1630	19	2095458	0.9067230171160672	0.9506118733085472	0.020762284317988745
31	1631-1640	12	2094158	0.5730226659115502	0.9939723063928965	0.021709318186517106
32	1641-1650	8	1247594	0.6412342476799343	1.0038981896015513	0.021926109092534278
33	1651-1660	12	2303221	0.5210094906220463	0.6794957994924342	0.014840846593720054
34	1661-1670	23	2481229	0.9269599863615975	0.7137898815382391	0.01558986257158837
35	1671-1680	7	2015147	0.34736919936858207	0.6019191179887421	0.013146496709134793
36	1681-1690	18	1684489	1.0685733180804386	0.7010292484225198	0.015311157981139694
37	1691-1700	14	1871214	0.7481773864453772	0.7224178761756084	0.01577830633374302
38	1701-1710	4	809750	0.4939796233405372	0.7170119027193065	0.01566023463585375
39	1711-1720	12	1714151	0.7000550126564112	0.6716309079782693	0.014669069743112353
40	1721-1730	6	1125965	0.5328762439329819	0.7087323168911492	0.015479400459649857
41	1731-1740	16	2909061	0.5500056547456379	0.6050187842241892	0.013214196422843645
42	1741-1750	16	2136771	0.7487933896519562	0.6051419848655049	0.013216887244213518
43	1751-1760	21	2483475	0.8455893455742458	0.6754639293122466	0.014752786642687752
44	1761-1770	13	3287236	0.3954690201737873	0.6145467308157219	0.013422296007600046
45	1771-1780	19	3011727	0.630867273162541	0.6341449366616336	0.01385033981109167
46	1781-1790	21	2767020	0.7589392198104821	0.6759316496746025	0.01476300210855475
47	1791-1800	8	2497443	0.3203276311010902	0.5902384979644293	0.012891380650978364
48	1801-1810	14	1436685	0.9744655230617707	0.6160137334619342	0.013454336766705962
49	1811-1820	12	1624933	0.7384919870542355	0.6846183268380239	0.01495272755393323
50	1821-1830	23	3062877	0.7509279673979725	0.7086304656851101	0.015477175930630927
51	1831-1840	33	7375086	0.4474524093685145	0.6463331035967167	0.01411654118551861
52	1841-1850	48	11919516	0.40270091503715416	0.6628077603839295	0.014476363651302575
53	1851-1860	21	5771056	0.363884876528663	0.540691631077308	0.011809229074441029
54	1861-1870	16	6858196	0.23329750272520644	0.43965273421150214	0.009602441674865908
55	1871-1880	13	5715634	0.22744633403748388	0.3349564075394044	0.007315772464802743
56	1881-1890	24	7679389	0.31252486363172904	0.30797089839204733	0.006726382799982873
57	1891-1900	22	4613910	0.4768190103404704	0.3227945174527106	0.007050145002203076
58	1901-1910	25	4804354	0.5203613222506085	0.35408980659709965	0.0077336644377094055
59	1911-1920	43	5036866	0.8537054589103621	0.4781713978341308	0.010443726607378434
60	1921-1930	98	11280218	0.8687775360369808	0.6064376382340301	0.013245185569082166
61	1931-1940	103	10897083	0.9452070797295019	0.7329740814535848	0.016008864084444775
62	1941-1950	96	12300750	0.7804402170599354	0.7936983227974778	0.01733514034837153
63	1951-1960	83	9976887	0.8319228232213115	0.8560106229916183	0.018696101356186223
64	1961-1970	121	13891857	0.87101386085388	0.859472303380322	0.018771707809741366
65	1971-1980	51	10280590	0.49608047787140624	0.784932891747207	0.017143694841803177
66	1981-1990	79	15628128	0.5054988031835931	0.6969912364380253	0.015222963887150814
67	1991-2000	25	10606407	0.23570658753713675	0.5880445105334655	0.012843461839830738
68	2001-2010	63	11205157	0.5622411180851817	0.5341081695062396	0.011665439895310182
69	2011-2020	5	2099905	0.23810600955757522	0.40752659924697865	0.008900775761678836
