# Supplementary material for: Frequency patterns of semantic change: corpus-based evidence of a near-critical dynamics in language change
Source: R Soc Open Sci. 2017 Nov 8;4(11):170830. doi: 10.1098/rsos.170830 (PMC5717648; doi:10.1098/rsos.170830)
Supplement: full_data.zip [file rsos170830supp2.gz › aucunefois_complet.csv]

	Cote	Date	Decade	Occurrences
0	L587	1888	1881-1890	1
1	R422	1542	1541-1550	4
2	5307	1485	1481-1490	1
3	S720	1550	1541-1550	1
4	5903	1370	1361-1370	68
5	5304	1450	1441-1450	3
6	0904	1390	1381-1390	2
7	6014	1481	1481-1490	2
8	6016	1450	1441-1450	2
9	6219	1480	1471-1480	5
10	9998	1330	1321-1330	1
11	E248	1603	1601-1610	3
12	R423	1552	1551-1560	3
13	7002	1360	1351-1360	4
14	V000	1609	1601-1610	1
15	0801	1377	1371-1380	1
16	R789	1532	1531-1540	1
17	6607	1446	1441-1450	1
18	0811	1377	1371-1380	1
19	6005	1400	1391-1400	2
20	0207	1416	1411-1420	1
21	Q725	1658	1651-1660	1
22	6603	1435	1431-1440	2
23	Q686	1632	1631-1640	1
24	5901	1377	1371-1380	88
25	0803	1340	1331-1340	1
26	6003	1389	1381-1390	3
27	7007	1410	1401-1410	2
28	R597	1557	1551-1560	1
29	R655	1585	1581-1590	2
30	S196	1603	1601-1610	2
31	R567	1547	1541-1550	1
32	Q534	1610	1601-1610	3
33	6608	1452	1451-1460	34
34	7006	1400	1391-1400	6
35	A017	1322	1321-1330	2
36	7057	1400	1391-1400	3
37	Q983	1648	1641-1650	1
38	Q738	1631	1631-1640	4
39	6602	1433	1431-1440	1
40	0810	1361	1361-1370	3
41	R790	1534	1531-1540	1
42	6203	1360	1351-1360	10
43	7005	1387	1381-1390	6
44	0804	1349	1341-1350	4
45	R018	1564	1561-1570	3
46	6017	1472	1471-1480	3
47	R849	1560	1551-1560	7
48	S048	1562	1561-1570	1
49	0806	1341	1341-1350	2
50	S380	1515	1511-1520	9
51	6304	1421	1421-1430	2
52	6004	1402	1401-1410	2
53	B020	1551	1551-1560	63
54	S888	1581	1581-1590	2
55	R695	1544	1541-1550	1
56	5602	1461	1461-1470	11
57	7105	1500	1491-1500	3
58	6013	1481	1481-1490	30
59	5111	1480	1471-1480	1
60	0301	1489	1481-1490	17
61	0401	1385	1381-1390	5
62	6008	1394	1391-1400	8
63	0231	1404	1401-1410	14
64	9004	1333	1331-1340	5
65	0233	1405	1401-1410	10
66	5608	1400	1391-1400	3
67	R978	1572	1571-1580	1
68	0201	1400	1391-1400	2
69	0820	1369	1361-1370	2
70	S404	1592	1591-1600	2
71	6204	1451	1451-1460	7
72	S056	1572	1571-1580	1
73	S590	1603	1601-1610	5
74	5417	1415	1411-1420	2
75	5424	1461	1461-1470	5
76	S074	1530	1521-1530	2
77	6403	1502	1501-1510	1
78	6256	1351	1351-1360	2
79	0807	1342	1341-1350	5
80	R852	1560	1551-1560	10
81	Q865	1637	1631-1640	1
82	6702	1350	1341-1350	1
83	5118	1480	1471-1480	1
84	0701	1496	1491-1500	1
85	5909	1372	1371-1380	4
86	5905	1354	1351-1360	6
87	Q685	1624	1621-1630	1
88	6601	1432	1431-1440	4
89	Q737	1623	1621-1630	1
90	S392	1812	1811-1820	1
91	5401	1432	1431-1440	1
92	R568	1550	1541-1550	3
93	0210	1402	1401-1410	2
94	R421	1542	1541-1550	2
95	R653	1558	1551-1560	1
96	6007	1401	1401-1410	3
97	5907	1460	1451-1460	2
98	0232	1404	1401-1410	7
99	Q645	1630	1621-1630	1
100	R516	1548	1541-1550	2
101	R850	1560	1551-1560	8
102	0601	1456	1451-1460	1
103	S044	1585	1581-1590	1
104	E013	1552	1551-1560	1
105	6502	1470	1461-1470	4
106	5902	1370	1361-1370	68
107	R976	1537	1531-1540	7
108	E053	1542	1541-1550	30
109	R944	1530	1521-1530	1
110	0302	1489	1481-1490	11
111	6501	1470	1461-1470	2
112	6703	1465	1461-1470	1
113	6209	1441	1441-1450	20
114	0205	1412	1411-1420	8
115	N758	1745	1741-1750	1
116	S972	1515	1511-1520	18
117	6606	1445	1441-1450	19
118	Q524	1601	1601-1610	1
119	Q867	1637	1631-1640	8
120	9002	1358	1351-1360	2
121	0402	1392	1391-1400	3
122	R566	1548	1541-1550	2
123	R723	1607	1601-1610	9
124	R565	1558	1551-1560	1
125	R776	1577	1571-1580	3
126	S746	1580	1571-1580	2
127	6254	1486	1481-1490	1
128	R859	1568	1561-1570	2
129	6001	1451	1451-1460	13
130	Q864	1637	1631-1640	5
131	R511	1529	1521-1530	6
132	5242	1330	1321-1330	1
133	0812	1377	1371-1380	1
134	Q863	1634	1631-1640	5
135	S809	1540	1531-1540	9
136	6225	1450	1441-1450	3
137	R962	1538	1531-1540	1
138	S798	1549	1541-1550	1
139	0702	1495	1491-1500	2
140	S351	1544	1541-1550	1
141	0209	1405	1401-1410	26
142	5412	1338	1331-1340	1
143	0808	1349	1341-1350	1
144	R673	1509	1501-1510	1
145	R963	1587	1581-1590	3
146	E049	1605	1601-1610	1
147	5601	1461	1461-1470	12
148	0809	1357	1351-1360	1
149	A005	1371	1371-1380	48
150	R211	1415	1411-1420	2
151	S219	1954	1951-1960	1
152	6255	1480	1471-1480	3
153	B021	1556	1551-1560	2
154	S970	1561	1561-1570	2
155	0821	1364	1361-1370	6
156	6031	1330	1321-1330	14
157	5232	1373	1371-1380	1
158	5501	1390	1381-1390	15
159	5603	1477	1471-1480	1
160	S133	1573	1571-1580	1
161	R851	1560	1551-1560	14
162	6605	1440	1431-1440	5
163	0114	1429	1421-1430	1
164	6251	1455	1451-1460	7
