# Supplementary material for: Frequency patterns of semantic change: corpus-based evidence of a near-critical dynamics in language change
Source: R Soc Open Sci. 2017 Nov 8;4(11):170830. doi: 10.1098/rsos.170830 (PMC5717648; doi:10.1098/rsos.170830)
Supplement: full_data.zip [file rsos170830supp2.gz › aucunefois.csv]

	Decade	Occurrences	Nombre de mots	Frequence	Frequence moyenne	Fréquence moyenne normalisée
0	1321-1330	18	247971	7.258913340672901	1.4517826681345802	0.007753261581304479
1	1331-1340	7	187017	3.7429752375452496	2.20037771564363	0.01175114180759513
2	1341-1350	13	589308	2.2059771800145254	2.641573151646535	0.01410735096953775
3	1351-1360	25	318194	7.856842052332853	4.212941562113106	0.022499261545657515
4	1361-1370	147	662712	22.18158113931844	8.649257789976794	0.046191457992808264
5	1371-1380	144	971929	14.815897045977637	10.160654531037741	0.054263089197521305
6	1381-1390	31	241822	12.81934646144685	11.97592877581806	0.06395758161054278
7	1391-1400	27	1263737	2.136520494375016	11.962037438690157	0.06388339476919888
8	1401-1410	66	765291	8.624170413607372	12.115503110945061	0.06470297990880651
9	1411-1420	13	324443	4.006867153860616	8.480560313853498	0.0452905272342324
10	1421-1430	3	298510	1.0049914575726107	5.718379196172493	0.03053906807275993
11	1431-1440	13	213190	6.097846990947042	4.374079302072532	0.023359819448674053
12	1441-1450	48	386463	12.420335193796042	6.430842241956737	0.03434398493960469
13	1451-1460	64	694796	9.211336852831623	6.548275529801588	0.03497113872715035
14	1461-1470	35	537606	6.5103440065773075	7.048970900344925	0.037645107955174506
15	1471-1480	14	183566	7.62668468016953	8.37330954486431	0.04471775330255453
16	1481-1490	62	457731	13.545073416482605	9.862754829971422	0.05267215251115947
17	1491-1500	6	626697	0.957400466254027	7.570167884463018	0.04042856627986086
18	1501-1510	2	162065	1.2340727485885292	5.9747150636144	0.03190803264064624
19	1511-1520	27	216624	12.463992909372923	7.165444844173521	0.038267138355268494
20	1521-1530	9	252956	3.5579310235772232	6.3516941128550615	0.03392129347065043
21	1531-1540	19	194542	9.766528564525911	5.595985142463722	0.029885421259618364
22	1541-1550	48	957168	5.0147936412416625	6.40746377746125	0.034219131988414926
23	1551-1560	111	1949051	5.695079297565841	7.299665087256713	0.0389839430650722
24	1561-1570	8	480126	1.6662292814802782	5.140112361678183	0.02745082757365812
25	1571-1580	8	945849	0.8458009682306583	4.597686350608869	0.02455399539303445
26	1581-1590	8	842175	0.9499213346394751	2.8343649046315833	0.015136957483253723
27	1591-1600	2	676127	0.29580241581832994	1.8905666595469164	0.010096592396432612
28	1601-1610	25	2099839	1.1905674673153512	0.9896642934968186	0.0052853132315025175
29	1611-1620	0	794187	0.0	0.6564184372007629	0.0035056100076935317
30	1621-1630	3	2095458	0.14316679217622114	0.5158916019898755	0.0027551248720755067
31	1631-1640	24	2094158	1.1460453318231003	0.5551164014266006	0.0029646053523032416
32	1641-1650	1	1247594	0.08015428095999179	0.5119867744549329	0.0027342710969390457
33	1651-1660	1	2303221	0.04341745755183719	0.2825567725022301	0.0015089976047130006
34	1661-1670	0	2481229	0.0	0.2825567725022301	0.0015089976047130006
35	1671-1680	0	2015147	0.0	0.2539234140669858	0.0013560808336477046
36	1681-1690	0	1684489	0.0	0.024714347702365795	0.0001319872504015804
37	1691-1700	0	1871214	0.0	0.008683491510367437	4.6374283559551626e-05
38	1701-1710	0	809750	0.0	0.0	0.0
39	1711-1720	0	1714151	0.0	0.0	0.0
40	1721-1730	0	1125965	0.0	0.0	0.0
41	1731-1740	0	2909061	0.0	0.0	0.0
42	1741-1750	1	2136771	0.04679958685324726	0.009359917370649453	4.998674343404795e-05
43	1751-1760	0	2483475	0.0	0.009359917370649453	4.998674343404795e-05
44	1761-1770	0	3287236	0.0	0.009359917370649453	4.998674343404795e-05
45	1771-1780	0	3011727	0.0	0.009359917370649453	4.998674343404795e-05
46	1781-1790	0	2767020	0.0	0.009359917370649453	4.998674343404795e-05
47	1791-1800	0	2497443	0.0	0.0	0.0
48	1801-1810	0	1436685	0.0	0.0	0.0
49	1811-1820	1	1624933	0.06154099892118629	0.012308199784237259	6.573207864835909e-05
50	1821-1830	0	3062877	0.0	0.012308199784237259	6.573207864835909e-05
51	1831-1840	0	7375086	0.0	0.012308199784237259	6.573207864835909e-05
52	1841-1850	0	11919516	0.0	0.012308199784237259	6.573207864835909e-05
53	1851-1860	0	5771056	0.0	0.012308199784237259	6.573207864835909e-05
54	1861-1870	0	6858196	0.0	0.0	0.0
55	1871-1880	0	5715634	0.0	0.0	0.0
56	1881-1890	1	7679389	0.01302186931798871	0.002604373863597742	1.3908687755538112e-05
57	1891-1900	0	4613910	0.0	0.002604373863597742	1.3908687755538112e-05
58	1901-1910	0	4804354	0.0	0.002604373863597742	1.3908687755538112e-05
59	1911-1920	0	5036866	0.0	0.002604373863597742	1.3908687755538112e-05
60	1921-1930	0	11280218	0.0	0.002604373863597742	1.3908687755538112e-05
61	1931-1940	0	10897083	0.0	0.0	0.0
62	1941-1950	0	12300750	0.0	0.0	0.0
63	1951-1960	1	9976887	0.010023166544835078	0.0020046333089670156	1.0705766613805897e-05
64	1961-1970	0	13891857	0.0	0.0020046333089670156	1.0705766613805897e-05
65	1971-1980	0	10280590	0.0	0.0020046333089670156	1.0705766613805897e-05
66	1981-1990	0	15628128	0.0	0.0020046333089670156	1.0705766613805897e-05
67	1991-2000	0	10606407	0.0	0.0020046333089670156	1.0705766613805897e-05
68	2001-2010	0	11205157	0.0	0.0	0.0
69	2011-2020	0	2099905	0.0	0.0	0.0
