# Supplementary material for: Frequency patterns of semantic change: corpus-based evidence of a near-critical dynamics in language change
Source: R Soc Open Sci. 2017 Nov 8;4(11):170830. doi: 10.1098/rsos.170830 (PMC5717648; doi:10.1098/rsos.170830)
Supplement: full_data.zip [file rsos170830supp2.gz › au_demeurant_complet.csv]

	Cote	Date	Decade	Occurrences
0	P634	1931	1931-1940	1
1	S037	1993	1991-2000	2
2	R555	1977	1971-1980	1
3	S318	1985	1981-1990	2
4	K547	1939	1931-1940	11
5	P836	1959	1951-1960	1
6	L845	1862	1861-1870	1
7	R732	1886	1881-1890	1
8	L298	1922	1921-1930	14
9	P354	1936	1931-1940	1
10	5617	1494	1491-1500	1
11	K733	1919	1911-1920	2
12	K783	1923	1921-1930	1
13	S670	1976	1971-1980	2
14	L386	1920	1911-1920	3
15	R238	1980	1971-1980	1
16	P435	1968	1961-1970	1
17	L323	1931	1931-1940	1
18	S187	1984	1981-1990	4
19	R008	1970	1961-1970	12
20	E263	2003	2001-2010	8
21	R784	2003	2001-2010	4
22	R783	1844	1841-1850	1
23	R558	1972	1971-1980	1
24	S190	1987	1981-1990	4
25	Q687	1624	1621-1630	2
26	S694	1988	1981-1990	1
27	Q284	1740	1731-1740	1
28	M885	1837	1831-1840	1
29	E042	1999	1991-2000	2
30	S249	1989	1981-1990	2
31	S049	1562	1561-1570	2
32	K482	1939	1931-1940	2
33	R207	1977	1971-1980	2
34	R526	1947	1941-1950	1
35	L978	1839	1831-1840	5
36	R244	2000	1991-2000	2
37	R248	1957	1951-1960	2
38	R672	1613	1611-1620	19
39	K543	1949	1941-1950	1
40	K486	1903	1901-1910	2
41	L457	1882	1881-1890	2
42	S346	1939	1931-1940	1
43	R513	1988	1981-1990	2
44	S698	1992	1991-2000	2
45	R030	1550	1541-1550	1
46	R952	1637	1631-1640	1
47	R497	1850	1841-1850	1
48	S747	1560	1551-1560	7
49	L454	1951	1951-1960	3
50	K774	1942	1941-1950	1
51	S336	1847	1841-1850	1
52	K627	1939	1931-1940	2
53	P498	1950	1941-1950	1
54	K755	1925	1921-1930	2
55	R454	1865	1861-1870	1
56	P227	1745	1741-1750	2
57	S310	1978	1971-1980	7
58	R295	1997	1991-2000	2
59	Q683	1646	1641-1650	5
60	M782	1821	1821-1830	3
61	K476	1883	1881-1890	1
62	R565	1558	1551-1560	1
63	L955	1946	1941-1950	1
64	R801	1986	1981-1990	10
65	Q685	1624	1621-1630	1
66	K772	1942	1941-1950	1
67	P927	1961	1961-1970	1
68	K334	1896	1891-1900	1
69	S285	1979	1971-1980	1
70	S178	1925	1921-1930	1
71	P463	1962	1961-1970	1
72	K744	1918	1911-1920	2
73	R434	1962	1961-1970	1
74	E186	2012	2011-2020	2
75	S516	1955	1951-1960	1
76	S123	1970	1961-1970	20
77	P479	1911	1911-1920	1
78	M424	1823	1821-1830	6
79	Q722	1623	1621-1630	2
80	L839	1879	1871-1880	1
81	R461	1965	1961-1970	1
82	E267	2006	2001-2010	1
83	L798	1939	1931-1940	1
84	B021	1556	1551-1560	1
85	R723	1607	1601-1610	6
86	K653	1951	1951-1960	1
87	R666	1971	1971-1980	1
88	L794	1957	1951-1960	2
89	M397	1823	1821-1830	3
90	P292	1967	1961-1970	1
91	P367	1939	1931-1940	1
92	R187	2009	2001-2010	1
93	S405	1592	1591-1600	14
94	L387	1920	1911-1920	1
95	L959	1847	1841-1850	2
96	P454	1967	1961-1970	2
97	K367	1936	1931-1940	1
98	S744	1594	1591-1600	3
99	R567	1547	1541-1550	1
100	M954	1855	1851-1860	1
101	K974	1959	1951-1960	2
102	K383	1939	1931-1940	1
103	R422	1542	1541-1550	1
104	S151	1846	1841-1850	1
105	S404	1592	1591-1600	45
106	L267	1936	1931-1940	1
107	S798	1549	1541-1550	2
108	P627	1965	1961-1970	1
109	P675	1868	1861-1870	1
110	P597	1936	1931-1940	2
111	E018	1976	1971-1980	2
112	R114	1997	1991-2000	1
113	S191	1989	1981-1990	2
114	N229	1835	1831-1840	1
115	R970	1508	1501-1510	1
116	N357	1784	1781-1790	2
117	S312	1995	1991-2000	1
118	P362	1957	1951-1960	1
119	L525	1899	1891-1900	1
120	R451	1987	1981-1990	4
121	S689	1985	1981-1990	4
122	R878	1563	1561-1570	1
123	K646	1927	1921-1930	3
124	M464	1801	1801-1810	1
125	S706	1961	1961-1970	2
126	E164	2009	2001-2010	1
127	K526	1922	1921-1930	1
128	E270	2002	2001-2010	2
129	S669	1948	1941-1950	4
130	M399	1823	1821-1830	4
131	P495	1949	1941-1950	1
132	E163	2012	2011-2020	2
133	R696	1951	1951-1960	1
134	S823	1852	1851-1860	1
135	S074	1530	1521-1530	1
136	R519	1952	1951-1960	1
137	E074	1887	1881-1890	1
138	P294	1963	1961-1970	1
139	R009	1970	1961-1970	6
140	K968	1956	1951-1960	5
141	Q867	1637	1631-1640	1
142	K373	1933	1931-1940	1
143	K932	1941	1941-1950	1
144	K548	1939	1931-1940	9
145	S683	1987	1981-1990	6
146	S326	1995	1991-2000	1
147	N359	1784	1781-1790	1
148	P766	1954	1951-1960	1
149	M248	1874	1871-1880	1
150	K243	1944	1941-1950	1
151	M227	1876	1871-1880	1
152	E251	1980	1971-1980	1
153	0702	1495	1491-1500	1
154	R863	1634	1631-1640	1
155	R527	1982	1981-1990	7
156	R631	1578	1571-1580	1
157	K625	1939	1931-1940	4
158	M977	1848	1841-1850	1
159	K898	1938	1931-1940	1
160	K969	1956	1951-1960	1
161	Q863	1634	1631-1640	1
162	L956	1840	1831-1840	1
163	S245	1593	1591-1600	3
164	L582	1886	1881-1890	1
165	L987	1879	1871-1880	3
166	S414	1996	1991-2000	1
167	P779	1962	1961-1970	2
168	M228	1876	1871-1880	1
169	E118	2000	1991-2000	1
170	L299	1925	1921-1930	5
171	R767	1946	1941-1950	1
172	L823	1948	1941-1950	2
173	N527	1774	1771-1780	3
174	K778	1931	1931-1940	1
175	M346	1839	1831-1840	1
176	S406	1845	1841-1850	1
177	E244	1634	1631-1640	1
178	0302	1489	1481-1490	2
179	Q677	1621	1621-1630	1
180	K494	1909	1901-1910	1
181	K967	1956	1951-1960	1
182	N984	1768	1761-1770	1
183	R604	1890	1881-1890	2
184	S251	1962	1961-1970	1
185	E123	2002	2001-2010	2
186	S328	1996	1991-2000	5
187	R215	1999	1991-2000	3
188	S397	1843	1841-1850	1
189	S015	1566	1561-1570	3
190	L957	1840	1831-1840	1
191	E261	1977	1971-1980	1
192	M423	1823	1821-1830	3
193	K479	1891	1891-1900	1
194	L346	1910	1901-1910	3
195	P674	1962	1961-1970	10
196	L499	1901	1901-1910	2
197	K596	1953	1951-1960	1
198	R188	1985	1981-1990	1
199	E252	2012	2011-2020	3
200	R344	1979	1971-1980	2
201	P233	1742	1741-1750	1
202	R980	1637	1631-1640	1
203	L486	1884	1881-1890	2
204	R862	1637	1631-1640	1
205	N358	1784	1781-1790	2
206	S084	1624	1621-1630	1
207	S686	1979	1971-1980	1
208	R778	1858	1851-1860	1
209	M629	1792	1791-1800	1
210	M682	1814	1811-1820	2
211	R425	1555	1551-1560	2
212	Q667	1619	1611-1620	1
213	K424	1937	1931-1940	1
214	M396	1823	1821-1830	3
215	S092	1601	1601-1610	1
216	K964	1954	1951-1960	2
217	R459	1966	1961-1970	2
218	P557	1872	1871-1880	1
219	R598	1887	1881-1890	1
220	L579	1926	1921-1930	1
221	R896	1959	1951-1960	2
222	E070	1975	1971-1980	1
223	E108	2001	2001-2010	1
224	R779	1858	1851-1860	1
225	R186	1990	1981-1990	5
226	L335	1933	1931-1940	3
227	L244	1929	1921-1930	2
228	L552	1883	1881-1890	1
229	S226	1978	1971-1980	18
230	R799	1881	1881-1890	1
231	S128	1981	1981-1990	2
232	5402	1450	1441-1450	1
233	E269	1992	1991-2000	2
234	E080	1851	1851-1860	1
235	K773	1942	1941-1950	2
236	E254	2004	2001-2010	5
237	M289	1874	1871-1880	2
238	S809	1540	1531-1540	2
239	S703	1983	1981-1990	4
240	R802	2009	2001-2010	1
241	N888	1722	1721-1730	1
242	Q826	1606	1601-1610	1
243	N525	1762	1761-1770	2
244	6501	1470	1461-1470	1
245	N344	1784	1781-1790	1
246	S093	1604	1601-1610	1
247	L885	1832	1831-1840	1
248	K698	1927	1921-1930	1
249	R539	1982	1981-1990	3
250	S530	1874	1871-1880	1
251	S819	1579	1571-1580	1
252	K754	1925	1921-1930	3
253	L339	1936	1931-1940	1
254	L489	1885	1881-1890	1
255	R602	1887	1881-1890	1
256	R522	1960	1951-1960	1
257	P699	1949	1941-1950	2
258	S517	1966	1961-1970	16
259	E034	1978	1971-1980	2
260	L977	1839	1831-1840	1
261	R167	2007	2001-2010	1
262	R464	1965	1961-1970	6
263	P325	1967	1961-1970	1
264	R582	1606	1601-1610	1
265	S196	1603	1601-1610	1
266	E013	1552	1551-1560	2
267	P324	1957	1951-1960	2
268	P339	1968	1961-1970	1
269	L958	1847	1841-1850	3
270	R907	1934	1931-1940	1
271	E085	1976	1971-1980	5
272	M293	1854	1851-1860	1
273	P993	1957	1951-1960	1
274	E088	2010	2001-2010	2
275	S218	1566	1561-1570	2
276	R795	1975	1971-1980	8
277	R544	1981	1981-1990	1
278	R018	1564	1561-1570	11
279	R600	1893	1891-1900	1
280	R005	1970	1961-1970	3
281	R655	1585	1581-1590	1
282	S086	1624	1621-1630	1
283	S768	1874	1871-1880	1
284	K487	1903	1901-1910	2
285	Q784	1635	1631-1640	1
286	Q934	1654	1651-1660	2
287	K973	1959	1951-1960	3
288	L786	1943	1941-1950	5
289	K626	1939	1931-1940	8
290	R769	1984	1981-1990	1
291	R787	1573	1571-1580	1
292	K976	1934	1931-1940	1
293	R210	2006	2001-2010	1
294	S356	1953	1951-1960	1
295	N262	1792	1791-1800	5
296	S820	1582	1581-1590	1
297	K972	1959	1951-1960	6
298	S656	1815	1811-1820	1
299	S687	1918	1911-1920	3
300	S048	1562	1561-1570	2
301	E095	2004	2001-2010	1
302	L372	1902	1901-1910	1
303	R973	1558	1551-1560	1
304	R337	1981	1981-1990	1
305	E222	1604	1601-1610	1
306	K452	1904	1901-1910	1
307	R703	1842	1841-1850	1
308	S533	1614	1611-1620	1
309	R976	1537	1531-1540	12
310	S122	1967	1961-1970	6
311	R356	1896	1891-1900	1
312	L228	1943	1941-1950	2
313	M975	1848	1841-1850	1
314	M548	1832	1831-1840	1
315	R462	1964	1961-1970	1
316	P835	1966	1961-1970	1
317	P687	1954	1951-1960	1
318	P772	1959	1951-1960	1
319	E029	1995	1991-2000	2
320	E135	1954	1951-1960	2
321	Q684	1646	1641-1650	1
322	K343	1956	1951-1960	1
323	S325	1990	1981-1990	5
324	5305	1485	1481-1490	1
325	Q223	1929	1921-1930	2
326	K635	1889	1881-1890	1
327	K445	1922	1921-1930	1
328	E071	1976	1971-1980	1
329	S617	1827	1821-1830	2
330	Q728	1669	1661-1670	1
331	R197	1976	1971-1980	1
332	K496	1914	1911-1920	8
333	L857	1890	1881-1890	1
334	R102	1558	1551-1560	1
335	S399	1983	1981-1990	4
336	R423	1552	1551-1560	4
337	S700	1997	1991-2000	2
338	R735	1923	1921-1930	1
339	R826	1966	1961-1970	1
340	P489	1950	1941-1950	3
341	K647	1928	1921-1930	3
342	S124	1975	1971-1980	20
343	R437	1964	1961-1970	1
344	R181	1991	1991-2000	4
345	P426	1936	1931-1940	4
346	E121	1988	1981-1990	1
347	S588	1979	1971-1980	4
348	S662	1851	1851-1860	3
349	R679	1971	1971-1980	4
350	L736	1939	1931-1940	2
351	P654	1961	1961-1970	3
352	Q665	1609	1601-1610	1
353	S381	1948	1941-1950	1
354	K344	1957	1951-1960	1
355	K843	1935	1931-1940	1
356	R934	1942	1941-1950	1
357	Q428	1615	1611-1620	2
358	S970	1561	1561-1570	2
359	L686	1945	1941-1950	3
360	R657	1537	1531-1540	2
361	N259	1790	1781-1790	2
362	L453	1951	1951-1960	4
363	K624	1939	1931-1940	4
364	L247	1946	1941-1950	1
365	S529	1955	1951-1960	12
366	L766	1955	1951-1960	2
367	K882	1888	1881-1890	1
368	L259	1941	1941-1950	10
369	K489	1902	1901-1910	2
370	P522	1954	1951-1960	1
371	S071	1584	1581-1590	6
372	E248	1603	1601-1610	1
373	K846	1863	1861-1870	1
374	E038	1992	1991-2000	1
375	R953	1634	1631-1640	1
376	E262	1995	1991-2000	1
377	K993	1906	1901-1910	2
378	Q976	1678	1671-1680	1
379	E199	1593	1591-1600	1
380	R064	1981	1981-1990	5
381	M395	1823	1821-1830	2
382	R746	1963	1961-1970	2
383	K458	1908	1901-1910	1
384	Q433	1710	1701-1710	1
385	L767	1955	1951-1960	2
386	M465	1803	1801-1810	2
387	S980	1887	1881-1890	1
388	R090	1974	1971-1980	1
389	R303	1682	1681-1690	1
390	Q682	1646	1641-1650	2
391	S977	1878	1871-1880	1
392	L523	1897	1891-1900	2
393	S016	1566	1561-1570	1
394	S595	1961	1961-1970	1
395	K446	1922	1921-1930	1
396	R698	1950	1941-1950	2
397	M679	1813	1811-1820	1
398	Q678	1646	1641-1650	2
399	K789	1848	1841-1850	1
400	L465	1885	1881-1890	1
401	N254	1828	1821-1830	1
402	S360	1778	1771-1780	6
403	R163	2006	2001-2010	4
404	P664	1945	1941-1950	1
405	R133	1986	1981-1990	3
406	E097	1989	1981-1990	1
407	M733	1835	1831-1840	1
408	P578	1947	1941-1950	3
409	R879	1619	1611-1620	6
410	L963	1838	1831-1840	1
411	R572	1974	1971-1980	1
412	S188	1985	1981-1990	2
413	P738	1960	1951-1960	1
414	Q645	1630	1621-1630	1
415	R230	1983	1981-1990	1
416	P485	1968	1961-1970	1
417	R588	1924	1921-1930	1
418	E130	1998	1991-2000	1
419	E125	1876	1871-1880	1
420	M267	1856	1851-1860	1
421	P722	1949	1941-1950	1
422	K223	1902	1901-1910	1
423	P293	1967	1961-1970	2
424	E104	2002	2001-2010	1
425	E162	2008	2001-2010	3
426	R178	1996	1991-2000	5
427	Q688	1627	1621-1630	1
428	S981	1888	1881-1890	1
429	R740	1920	1911-1920	1
430	K342	1947	1941-1950	2
431	M422	1823	1821-1830	1
432	E037	1985	1981-1990	2
433	S331	1992	1991-2000	2
434	R532	1983	1981-1990	1
435	S592	1537	1531-1540	1
436	P736	1960	1951-1960	1
437	N423	1772	1771-1780	1
438	R568	1550	1541-1550	5
439	R453	1959	1951-1960	1
440	K235	1920	1911-1920	1
441	R819	1985	1981-1990	1
442	S822	1852	1851-1860	1
443	R785	1852	1851-1860	1
444	L585	1887	1881-1890	1
445	L694	1945	1941-1950	1
446	K992	1948	1941-1950	1
447	R832	1984	1981-1990	2
448	R192	1982	1981-1990	3
449	S321	1985	1981-1990	14
450	K299	1928	1921-1930	2
451	R619	1970	1961-1970	13
452	M292	1854	1851-1860	1
453	S513	1981	1981-1990	6
454	S591	1615	1611-1620	6
455	P896	1956	1951-1960	1
456	R765	1987	1981-1990	2
457	R978	1572	1571-1580	1
458	R074	2003	2001-2010	2
459	M867	1842	1841-1850	1
460	N926	1734	1731-1740	1
461	S320	1989	1981-1990	7
462	K878	1893	1891-1900	1
463	R098	1975	1971-1980	1
464	P623	1952	1951-1960	1
465	P393	1934	1931-1940	1
466	P653	1961	1961-1970	1
467	6502	1470	1461-1470	2
468	K542	1924	1921-1930	9
469	R818	1987	1981-1990	1
470	M398	1823	1821-1830	4
471	M864	1840	1831-1840	1
472	B020	1551	1551-1560	13
473	P656	1943	1941-1950	1
474	P399	1959	1951-1960	2
475	L846	1857	1851-1860	2
476	R436	1967	1961-1970	1
477	R217	2008	2001-2010	1
478	L859	1848	1841-1850	1
479	P365	1939	1931-1940	1
480	K386	1924	1921-1930	8
481	S386	1981	1981-1990	34
482	E165	1955	1951-1960	2
483	N845	1748	1741-1750	1
484	Q498	1779	1771-1780	1
485	B015	1545	1541-1550	13
486	L953	1945	1941-1950	2
487	P997	1963	1961-1970	1
488	L254	1910	1901-1910	1
489	S189	1986	1981-1990	3
490	K924	1934	1931-1940	1
491	R776	1577	1571-1580	20
492	K899	1939	1931-1940	3
493	S746	1580	1571-1580	5
494	P537	1926	1921-1930	1
495	L952	1907	1901-1910	1
496	R596	1562	1561-1570	1
497	S121	1977	1971-1980	17
498	P735	1960	1951-1960	1
499	S978	1881	1881-1890	4
500	P499	1954	1951-1960	2
501	L946	1825	1821-1830	3
502	L334	1933	1931-1940	2
503	R535	1961	1961-1970	1
504	L337	1933	1931-1940	1
505	R804	2008	2001-2010	3
506	S679	1927	1921-1930	1
507	R261	1976	1971-1980	1
508	Q679	1646	1641-1650	2
509	K365	1928	1921-1930	1
510	6201	1395	1391-1400	1
511	S971	1583	1581-1590	3
512	R859	1568	1561-1570	1
513	K544	1949	1941-1950	2
514	S387	1995	1991-2000	1
515	N526	1762	1761-1770	3
516	K979	1939	1931-1940	1
517	S286	1988	1981-1990	2
518	S665	1840	1831-1840	1
519	K595	1922	1921-1930	1
520	E073	1988	1981-1990	3
521	M595	1832	1831-1840	3
522	R159	1978	1971-1980	1
523	M865	1840	1831-1840	1
524	S129	1989	1981-1990	1
525	R629	1793	1791-1800	1
526	R972	1544	1541-1550	1
527	K965	1954	1951-1960	3
528	S584	1601	1601-1610	1
529	R606	1938	1931-1940	1
530	R583	1973	1971-1980	4
531	S165	2006	2001-2010	6
532	M255	1869	1861-1870	1
533	P953	1944	1941-1950	1
534	L747	1939	1931-1940	5
535	R947	1637	1631-1640	1
