# Supplementary material for: Frequency patterns of semantic change: corpus-based evidence of a near-critical dynamics in language change
Source: R Soc Open Sci. 2017 Nov 8;4(11):170830. doi: 10.1098/rsos.170830 (PMC5717648; doi:10.1098/rsos.170830)
Supplement: full_data.zip [file rsos170830supp2.gz › au_demeurant.csv]

	Decade	Occurrences	Nombre de mots	Frequence	Average frequency	Normalized average frequency
0	1321-1330	0	247971	0.0	0.0	0.0
1	1331-1340	0	187017	0.0	0.0	0.0
2	1341-1350	0	589308	0.0	0.0	0.0
3	1351-1360	0	318194	0.0	0.0	0.0
4	1361-1370	0	662712	0.0	0.0	0.0
5	1371-1380	0	971929	0.0	0.0	0.0
6	1381-1390	0	241822	0.0	0.0	0.0
7	1391-1400	1	1263737	0.07913038868055616	0.015826077736111232	0.0002917505058946539
8	1401-1410	0	765291	0.0	0.015826077736111232	0.0002917505058946539
9	1411-1420	0	324443	0.0	0.015826077736111232	0.0002917505058946539
10	1421-1430	0	298510	0.0	0.015826077736111232	0.0002917505058946539
11	1431-1440	0	213190	0.0	0.015826077736111232	0.0002917505058946539
12	1441-1450	1	386463	0.2587569832040842	0.051751396640816835	0.0009540264115006925
13	1451-1460	0	694796	0.0	0.051751396640816835	0.0009540264115006925
14	1461-1470	3	537606	0.5580294862780549	0.16335729389642784	0.0030114582987998983
15	1471-1480	0	183566	0.0	0.16335729389642784	0.0030114582987998983
16	1481-1490	3	457731	0.6554067782169003	0.29443864953980786	0.005427916277838627
17	1491-1500	2	626697	0.31913348875134234	0.3065139506492595	0.005650521983829457
18	1501-1510	1	162065	0.6170363742942646	0.4299212255081125	0.007925509853312642
19	1511-1520	0	216624	0.0	0.3183153282525014	0.005868077966013434
20	1521-1530	1	252956	0.39532566928635815	0.39738046210977307	0.007325627536167107
21	1531-1540	17	194542	8.738472926154763	2.0139936916973458	0.03712756175085759
22	1541-1550	24	957168	2.5073968206208312	2.4516463580712435	0.045195599135090955
23	1551-1560	32	1949051	1.6418246623613235	2.656604015684655	0.04897395162980006
24	1561-1570	26	480126	5.415245164810904	3.7396530486468356	0.06893973901844928
25	1571-1580	29	945849	3.066028509836136	4.273793616756792	0.07878651113491364
26	1581-1590	11	842175	1.3061418351292784	2.7873273985516946	0.05138381045392907
27	1591-1600	66	676127	9.76147972200489	4.238143978828506	0.0781293173517183
28	1601-1610	15	2099839	0.7143404803892107	4.052647142434084	0.07470972111553625
29	1611-1620	35	794187	4.407022527440011	3.8510026149599055	0.07099244549725436
30	1621-1630	10	2095458	0.47722264058740377	3.3332414411101587	0.06144762416362738
31	1631-1640	10	2094158	0.4775188882596251	3.167516851736228	0.05839252525692199
32	1641-1650	12	1247594	0.9618513715199015	1.4075911816392304	0.02594865551551419
33	1651-1660	2	2303221	0.08683491510367437	1.282090068582123	0.023635068167133694
34	1661-1670	1	2481229	0.04030260810267815	0.40874608471465657	0.007535150464088555
35	1671-1680	1	2015147	0.049624171338368855	0.3232263908648496	0.005958612400730863
36	1681-1690	1	1684489	0.05936518433780214	0.23959565008048506	0.004416896800755654
37	1691-1700	0	1871214	0.0	0.0472253757765047	0.0008705901426493246
38	1701-1710	1	809750	0.1234949058351343	0.05455737392279669	0.0010057540287408493
39	1711-1720	0	1714151	0.0	0.04649685230226106	0.0008571599614186504
40	1721-1730	1	1125965	0.08881270732216365	0.05433455949902002	0.0010016464904144613
41	1731-1740	2	2909061	0.06875070684320474	0.05621166400010054	0.001036250527936518
42	1741-1750	4	2136771	0.18719834741298905	0.09365133348269834	0.0017264431766907215
43	1751-1760	0	2483475	0.0	0.0689523523156715	0.0012711225109694594
44	1761-1770	6	3287236	0.1825241631571326	0.10545718494709802	0.0019440816335900297
45	1771-1780	11	3011727	0.3652389476204184	0.16074243300674898	0.0029632538731596
46	1781-1790	8	2767020	0.28911970278494553	0.20481623219509712	0.003775745346050567
47	1791-1800	7	2497443	0.28028667721345396	0.22343389815519013	0.004118958209844416
48	1801-1810	3	1436685	0.2088140406560937	0.26519670628640885	0.00488884703530259
49	1811-1820	4	1624933	0.24616399568474517	0.2779246727919314	0.005123484494369492
50	1821-1830	35	3062877	1.1427164721273495	0.4334201776933176	0.007990012321148088
51	1831-1840	21	7375086	0.2847424423254183	0.43254472560141216	0.007973873540904569
52	1841-1850	17	11919516	0.14262324074232544	0.40501203830718646	0.007466314082353379
53	1851-1860	15	5771056	0.259917768949045	0.4152327839657767	0.0076547314379506095
54	1861-1870	5	6858196	0.07290546960162701	0.38058107874915303	0.007015934340171
55	1871-1880	14	5715634	0.24494220588652107	0.20102622550098737	0.003705877347877676
56	1881-1890	26	7679389	0.33856860226770646	0.211791457489445	0.0039043321975931796
57	1891-1900	8	4613910	0.17338873103289834	0.2179445555475596	0.004017763301699171
58	1901-1910	20	4804354	0.4162890578004868	0.24921881331784795	0.004594297846651017
59	1911-1920	22	5036866	0.4367795371169295	0.3219936268209084	0.005935886647738513
60	1921-1930	66	11280218	0.5850950752902115	0.39002420070164656	0.00719001636180663
61	1931-1940	84	10897083	0.7708484922065841	0.4764801786894221	0.008783814631734027
62	1941-1950	63	12300750	0.5121638924455826	0.5442352109719589	0.010032864792800404
63	1951-1960	84	9976887	0.8419459897661464	0.6293665973650908	0.011602244487621266
64	1961-1970	128	13891857	0.9214030924735261	0.7262913084364101	0.013389031710599924
65	1971-1980	113	10280590	1.0991587058719392	0.8291040345527556	0.015284363286560122
66	1981-1990	170	15628128	1.0877822346988713	0.8924907830512131	0.016452885029584637
67	1991-2000	44	10606407	0.41484359406536064	0.8730267233751687	0.01609406907076419
68	2001-2010	51	11205157	0.4551475717832423	0.7956670397785879	0.014667959127322282
69	2011-2020	7	2099905	0.3333484133806053	0.6780561039600037	0.01249982558242495
