# Supplementary material for: Frequency patterns of semantic change: corpus-based evidence of a near-critical dynamics in language change
Source: R Soc Open Sci. 2017 Nov 8;4(11):170830. doi: 10.1098/rsos.170830 (PMC5717648; doi:10.1098/rsos.170830)
Supplement: full_data.zip [file rsos170830supp2.gz › au_depourvu_complet.csv]

	Cote	Date	Decade	Occurrences
0	K547	1939	1931-1940	1
1	M866	1842	1841-1850	1
2	E125	1876	1871-1880	1
3	M376	1824	1821-1830	1
4	S212	1963	1961-1970	1
5	S970	1561	1561-1570	1
6	R366	1673	1671-1680	1
7	R838	1845	1841-1850	1
8	P629	1924	1921-1930	1
9	K277	1928	1921-1930	1
10	E061	1971	1971-1980	2
11	E252	2012	2011-2020	1
12	E119	2004	2001-2010	1
13	R426	1627	1621-1630	1
14	K428	1913	1911-1920	1
15	K798	1848	1841-1850	1
16	Q487	1782	1781-1790	1
17	K429	1913	1911-1920	1
18	S647	1950	1941-1950	1
19	K353	1937	1931-1940	2
20	S746	1580	1571-1580	3
21	S248	1984	1981-1990	1
22	L937	1869	1861-1870	1
23	P675	1868	1861-1870	2
24	K323	1913	1911-1920	1
25	K979	1939	1931-1940	1
26	R077	2005	2001-2010	1
27	N242	1835	1831-1840	1
28	R261	1976	1971-1980	1
29	R942	1928	1921-1930	3
30	R602	1887	1881-1890	1
31	R999	1938	1931-1940	1
32	L438	1942	1941-1950	1
33	K523	1947	1941-1950	1
34	E035	1981	1981-1990	1
35	E120	2008	2001-2010	1
36	L437	1897	1891-1900	1
37	L257	1944	1941-1950	1
38	K574	1954	1951-1960	1
39	S360	1778	1771-1780	1
40	R204	1976	1971-1980	1
41	K977	1934	1931-1940	1
42	K536	1927	1921-1930	1
43	L696	1956	1951-1960	1
44	E038	1992	1991-2000	1
45	0114	1429	1421-1430	1
46	R782	1843	1841-1850	1
47	P252	1719	1711-1720	1
48	L535	1894	1891-1900	1
49	K579	1944	1941-1950	1
50	R486	1839	1831-1840	1
51	L295	1954	1951-1960	2
52	E018	1976	1971-1980	1
53	S256	1990	1981-1990	3
54	K999	1899	1891-1900	2
55	E258	1995	1991-2000	1
56	K348	1934	1931-1940	1
57	R102	1558	1551-1560	2
58	E110	1989	1981-1990	1
59	R166	2006	2001-2010	1
60	K532	1922	1921-1930	1
61	R570	1572	1571-1580	1
62	S513	1981	1981-1990	2
63	S269	1994	1991-2000	2
64	N264	1790	1781-1790	1
65	K882	1888	1881-1890	1
66	R947	1637	1631-1640	1
67	N878	1732	1731-1740	1
68	N453	1776	1771-1780	1
69	R514	1929	1921-1930	1
70	P689	1845	1841-1850	1
71	R640	1925	1921-1930	1
72	M743	1863	1861-1870	2
73	M746	1848	1841-1850	1
74	E192	1973	1971-1980	1
75	S685	1972	1971-1980	1
76	K346	1926	1921-1930	1
77	L234	1948	1941-1950	1
78	S166	1923	1921-1930	1
79	R495	1848	1841-1850	1
80	R793	1951	1951-1960	2
81	R020	1972	1971-1980	1
82	E085	1976	1971-1980	1
83	R869	1980	1971-1980	1
84	S355	1870	1861-1870	1
85	K368	1936	1931-1940	2
86	K885	1951	1951-1960	1
87	S324	1960	1951-1960	1
88	S315	1955	1951-1960	1
89	M987	1840	1831-1840	1
90	K778	1931	1931-1940	1
91	K359	1937	1931-1940	1
92	L796	1949	1941-1950	2
93	L749	1949	1941-1950	1
94	E251	1980	1971-1980	1
95	R451	1987	1981-1990	2
96	E249	2012	2011-2020	1
97	R179	2001	2001-2010	1
98	R641	1914	1911-1920	1
99	B017	1522	1521-1530	1
100	Q533	1623	1621-1630	1
101	M754	1843	1841-1850	1
102	R802	2009	2001-2010	1
103	E190	1968	1961-1970	2
104	M654	1834	1831-1840	1
105	L274	1948	1941-1950	1
106	R212	1997	1991-2000	1
107	L376	1888	1881-1890	1
108	K433	1918	1911-1920	1
109	S155	1869	1861-1870	1
110	R421	1542	1541-1550	1
111	M554	1796	1791-1800	1
112	Q322	1763	1761-1770	1
113	K925	1935	1931-1940	1
114	R781	1843	1841-1850	2
115	R033	1999	1991-2000	2
116	R499	1852	1851-1860	1
117	R484	1837	1831-1840	1
118	R477	1830	1821-1830	1
119	L997	1874	1871-1880	1
120	P597	1936	1931-1940	1
121	E073	1988	1981-1990	2
122	R791	2009	2001-2010	5
123	S118	1846	1841-1850	1
124	R732	1886	1881-1890	1
125	S983	1932	1931-1940	1
126	E128	1987	1981-1990	1
127	R094	2003	2001-2010	1
128	K696	1927	1921-1930	2
129	R863	1634	1631-1640	1
130	N894	1770	1761-1770	1
131	M295	1851	1851-1860	1
132	R833	1865	1861-1870	1
133	Q524	1601	1601-1610	1
134	K939	1943	1941-1950	1
135	S303	1979	1971-1980	1
136	R967	1550	1541-1550	1
137	K746	1918	1911-1920	1
138	R847	1999	1991-2000	1
139	R851	1560	1551-1560	1
140	K726	1932	1931-1940	1
141	R912	1927	1921-1930	1
142	R953	1634	1631-1640	1
143	Q267	1770	1761-1770	1
144	E269	1992	1991-2000	2
145	S056	1572	1571-1580	1
146	R445	1846	1841-1850	1
147	R489	1842	1841-1850	1
148	R628	1935	1931-1940	1
149	P455	1957	1951-1960	1
150	R776	1577	1571-1580	12
151	R980	1637	1631-1640	1
152	R887	1975	1971-1980	1
153	E072	1986	1981-1990	1
154	R091	2006	2001-2010	1
155	M652	1834	1831-1840	1
156	K754	1925	1921-1930	1
157	S511	1935	1931-1940	1
158	M975	1848	1841-1850	1
159	5422	1443	1441-1450	1
160	L226	1924	1921-1930	1
161	S997	1963	1961-1970	1
162	E041	1986	1981-1990	1
163	E100	1996	1991-2000	2
164	R053	1998	1991-2000	1
165	E267	2006	2001-2010	2
166	S793	1883	1881-1890	2
167	R784	2003	2001-2010	3
168	S698	1992	1991-2000	1
169	E044	1983	1981-1990	1
170	S191	1989	1981-1990	1
171	N554	1749	1741-1750	1
172	R699	1949	1941-1950	1
173	5602	1461	1461-1470	1
174	E170	2012	2011-2020	1
175	R039	1993	1991-2000	1
176	L296	1954	1951-1960	1
177	S229	1995	1991-2000	2
178	E123	2002	2001-2010	1
179	N997	1766	1761-1770	1
180	N433	1778	1771-1780	2
181	N893	1770	1761-1770	1
182	M992	1839	1831-1840	1
183	S181	1559	1551-1560	3
184	K636	1882	1881-1890	1
185	N583	1764	1761-1770	1
186	R063	1964	1961-1970	1
187	R090	1974	1971-1980	1
188	K878	1893	1891-1900	1
189	K355	1911	1911-1920	1
190	R444	1865	1861-1870	1
191	E097	1989	1981-1990	3
192	K299	1928	1921-1930	1
193	S165	2006	2001-2010	7
194	R233	1696	1691-1700	1
195	N928	1750	1741-1750	1
196	S665	1840	1831-1840	1
197	R448	1994	1991-2000	1
198	K486	1903	1901-1910	1
199	K654	1910	1901-1910	1
200	Q294	1762	1761-1770	1
201	S161	1952	1951-1960	1
202	S812	1883	1881-1890	1
203	M338	1842	1841-1850	3
204	R902	1902	1901-1910	1
205	R050	2005	2001-2010	1
206	K684	1886	1881-1890	1
207	R025	1988	1981-1990	1
208	M869	1848	1841-1850	1
209	R443	1935	1931-1940	1
210	K782	1931	1931-1940	1
211	R190	1899	1891-1900	1
212	R461	1965	1961-1970	1
213	N827	1755	1751-1760	1
214	R289	1824	1821-1830	5
215	R527	1982	1981-1990	1
216	K377	1927	1921-1930	1
217	R553	1965	1961-1970	1
218	R239	1983	1981-1990	1
219	K354	1939	1931-1940	1
220	E089	1987	1981-1990	1
221	E143	1990	1981-1990	2
222	R906	1936	1931-1940	1
223	K923	1934	1931-1940	1
224	R302	1682	1681-1690	1
225	S788	1869	1861-1870	1
226	R592	1933	1931-1940	1
227	S747	1560	1551-1560	1
228	K529	1922	1921-1930	2
229	K469	1928	1921-1930	1
230	S377	1977	1971-1980	1
231	R295	1997	1991-2000	1
232	R105	1881	1881-1890	1
233	P466	1934	1931-1940	1
234	R104	1874	1871-1880	1
235	L762	1942	1941-1950	1
236	R282	1989	1981-1990	1
237	R303	1682	1681-1690	1
238	R547	1972	1971-1980	1
239	M339	1840	1831-1840	1
240	S995	1960	1951-1960	3
241	K694	1925	1921-1930	3
242	K968	1956	1951-1960	1
243	N845	1748	1741-1750	2
244	R206	2009	2001-2010	2
245	P839	1967	1961-1970	1
246	R695	1544	1541-1550	1
247	K334	1896	1891-1900	1
248	R128	2008	2001-2010	1
249	R093	1997	1991-2000	2
250	M262	1863	1861-1870	1
251	E162	2008	2001-2010	4
252	R412	2008	2001-2010	4
253	R498	1851	1851-1860	1
254	R674	1985	1981-1990	2
255	E092	2010	2001-2010	4
256	S984	1936	1931-1940	2
257	R565	1558	1551-1560	1
258	S539	1983	1981-1990	1
259	K667	1935	1931-1940	3
260	M899	1863	1861-1870	1
261	S190	1987	1981-1990	1
262	S675	1925	1921-1930	1
263	S255	1968	1961-1970	2
264	E094	2004	2001-2010	1
265	E126	2012	2011-2020	1
266	R560	1922	1921-1930	1
267	L447	1926	1921-1930	1
268	M258	1868	1861-1870	1
269	M575	1792	1791-1800	1
270	6401	1460	1451-1460	1
271	R846	1963	1961-1970	2
272	E227	2013	2011-2020	1
273	S004	1668	1661-1670	1
274	R705	1845	1841-1850	1
275	E090	1992	1991-2000	2
276	S331	1992	1991-2000	1
277	E117	1985	1981-1990	1
278	N876	1770	1761-1770	1
279	R771	1985	1981-1990	1
280	L276	1919	1911-1920	1
281	R271	1994	1991-2000	1
282	R249	2004	2001-2010	1
283	R196	1990	1981-1990	1
284	M929	1835	1831-1840	1
285	R516	1548	1541-1550	1
286	P296	1968	1961-1970	1
287	E064	2006	2001-2010	1
288	R552	1936	1931-1940	4
289	M699	1866	1861-1870	2
290	R079	1994	1991-2000	1
291	M442	1824	1821-1830	2
292	S585	1794	1791-1800	1
293	R427	1645	1641-1650	1
294	E069	1996	1991-2000	1
295	L293	1945	1941-1950	1
296	L244	1929	1921-1930	1
297	L222	1939	1931-1940	2
298	M653	1834	1831-1840	2
299	S739	1862	1861-1870	3
300	K668	1948	1941-1950	2
301	S734	1947	1941-1950	2
302	K777	1931	1931-1940	1
