# Supplementary material for: Frequency patterns of semantic change: corpus-based evidence of a near-critical dynamics in language change
Source: R Soc Open Sci. 2017 Nov 8;4(11):170830. doi: 10.1098/rsos.170830 (PMC5717648; doi:10.1098/rsos.170830)
Supplement: full_data.zip [file rsos170830supp2.gz › au_depourvu.csv]

	Decade	Occurrences	Nombre de mots	Frequence	Frequence moyenne
0	1321-1330	0	247971	0.0	0.0
1	1331-1340	0	187017	0.0	0.0
2	1341-1350	0	589308	0.0	0.0
3	1351-1360	0	318194	0.0	0.0
4	1361-1370	0	662712	0.0	0.0
5	1371-1380	0	971929	0.0	0.0
6	1381-1390	0	241822	0.0	0.0
7	1391-1400	0	1263737	0.0	0.0
8	1401-1410	0	765291	0.0	0.0
9	1411-1420	0	324443	0.0	0.0
10	1421-1430	1	298510	0.33499715252420353	0.06699943050484071
11	1431-1440	0	213190	0.0	0.06699943050484071
12	1441-1450	1	386463	0.2587569832040842	0.11875082714565754
13	1451-1460	1	694796	0.14392713832549411	0.14753625481075636
14	1461-1470	1	537606	0.18600982875935165	0.1847382205626267
15	1471-1480	0	183566	0.0	0.11773879005778601
16	1481-1490	0	457731	0.0	0.11773879005778601
17	1491-1500	0	626697	0.0	0.06598739341696916
18	1501-1510	0	162065	0.0	0.03720196575187033
19	1511-1520	0	216624	0.0	0.0
20	1521-1530	1	252956	0.39532566928635815	0.07906513385727162
21	1531-1540	0	194542	0.0	0.07906513385727162
22	1541-1550	4	957168	0.41789947010347195	0.16264502787796603
23	1551-1560	8	1949051	0.4104561655903309	0.24473626099603218
24	1561-1570	1	480126	0.20827866018503477	0.28639199303303914
25	1571-1580	17	945849	1.797327057490149	0.5667922706737973
26	1581-1590	0	842175	0.0	0.5667922706737973
27	1591-1600	0	676127	0.0	0.4832123766531029
28	1601-1610	1	2099839	0.047622698692614054	0.41064568327355955
29	1611-1620	0	794187	0.0	0.3689899512365526
30	1621-1630	2	2095458	0.09544452811748076	0.028613445362018965
31	1631-1640	4	2094158	0.19100755530385005	0.06681495642278898
32	1641-1650	1	1247594	0.08015428095999179	0.08284581261478732
33	1651-1660	0	2303221	0.0	0.07332127287626453
34	1661-1670	1	2481229	0.04030260810267815	0.08138179449680015
35	1671-1680	1	2015147	0.049624171338368855	0.07221772314097777
36	1681-1690	2	1684489	0.11873036867560428	0.05776228581532862
37	1691-1700	1	1871214	0.053441241888955514	0.052419678001121364
38	1701-1710	0	809750	0.0	0.052419678001121364
39	1711-1720	1	1714151	0.05833791772136761	0.05602673992485926
40	1721-1730	0	1125965	0.0	0.046101905657185485
41	1731-1740	1	2909061	0.03437535342160237	0.029230902606385094
42	1741-1750	4	2136771	0.18719834741298905	0.05598232371119181
43	1751-1760	1	2483475	0.04026615931305932	0.06403555557380367
44	1761-1770	8	3287236	0.2433655508761768	0.10104108220476551
45	1771-1780	4	3011727	0.13281416277106126	0.12760391475897775
46	1781-1790	2	2767020	0.07227992569623638	0.13518482921390457
47	1791-1800	3	2497443	0.12012286166290882	0.1217697320638885
48	1801-1810	0	1436685	0.0	0.11371650020127666
49	1811-1820	0	1624933	0.0	0.06504339002604129
50	1821-1830	9	3062877	0.29384137854703274	0.09724883318123559
51	1831-1840	12	7375086	0.16270996704309618	0.11533484145060754
52	1841-1850	19	11919516	0.1594024455355402	0.12319075822513381
53	1851-1860	3	5771056	0.051983553789809005	0.13358746898309562
54	1861-1870	18	6858196	0.2624596905658573	0.18607940709626708
55	1871-1880	3	5715634	0.05248761554711166	0.13780865449628288
56	1881-1890	10	7679389	0.1302186931798871	0.13131039972364106
57	1891-1900	7	4613910	0.15171513965378605	0.12977293854729022
58	1901-1910	3	4804354	0.06244335867007302	0.13186489952334302
59	1911-1920	8	5036866	0.15882892258797435	0.11113874592776643
60	1921-1930	28	11280218	0.24822215315342308	0.15028565344902872
61	1931-1940	36	10897083	0.3303636395171075	0.1903146427164728
62	1941-1950	18	12300750	0.14633254069873788	0.18923812292546316
63	1951-1960	16	9976887	0.16037066471736125	0.2088235841349208
64	1961-1970	13	13891857	0.09358000157934249	0.19577379993319446
65	1971-1980	16	10280590	0.15563309109691173	0.17725598752189214
66	1981-1990	34	15628128	0.21755644693977422	0.15469454900642549
67	1991-2000	27	10606407	0.2545631145401077	0.17634066377469945
68	2001-2010	45	11205157	0.40160079863227266	0.22458669055768174
69	2011-2020	5	2099905	0.23810600955757522	0.2534918921533283
