# Supplementary material for: Frequency patterns of semantic change: corpus-based evidence of a near-critical dynamics in language change
Source: R Soc Open Sci. 2017 Nov 8;4(11):170830. doi: 10.1098/rsos.170830 (PMC5717648; doi:10.1098/rsos.170830)
Supplement: full_data.zip [file rsos170830supp2.gz › au_dernier_moment_complet.csv]

	Cote	Date	Decade	Occurrences
0	R735	1923	1921-1930	1
1	L635	1938	1931-1940	2
2	R721	1985	1981-1990	1
3	L766	1955	1951-1960	1
4	E112	2008	2001-2010	1
5	R442	1966	1961-1970	4
6	S333	1837	1831-1840	1
7	S365	1879	1871-1880	1
8	S305	1996	1991-2000	2
9	K646	1927	1921-1930	3
10	K672	1936	1931-1940	1
11	R215	1999	1991-2000	7
12	R696	1951	1951-1960	3
13	L528	1899	1891-1900	1
14	S621	1831	1831-1840	1
15	P295	1910	1901-1910	1
16	R296	2010	2001-2010	1
17	R619	1970	1961-1970	1
18	K968	1956	1951-1960	1
19	L359	1907	1901-1910	2
20	S116	1820	1811-1820	1
21	L958	1847	1841-1850	1
22	L456	1880	1871-1880	1
23	E074	1887	1881-1890	3
24	R210	2006	2001-2010	4
25	P479	1911	1911-1920	7
26	L955	1946	1941-1950	1
27	R084	2000	1991-2000	1
28	L294	1945	1941-1950	1
29	R122	2008	2001-2010	1
30	Q827	1620	1611-1620	1
31	R746	1963	1961-1970	2
32	R142	1997	1991-2000	1
33	L288	1921	1921-1930	2
34	L495	1889	1881-1890	1
35	R740	1920	1911-1920	1
36	K773	1942	1941-1950	1
37	L585	1887	1881-1890	2
38	E108	2001	2001-2010	2
39	R164	1974	1971-1980	3
40	N558	1857	1851-1860	1
41	Z144	1865	1861-1870	1
42	K367	1936	1931-1940	1
43	S224	1946	1941-1950	2
44	E166	1955	1951-1960	1
45	K897	1933	1931-1940	1
46	L697	1954	1951-1960	1
47	M874	1859	1851-1860	1
48	Q457	1784	1781-1790	1
49	L686	1945	1941-1950	1
50	S166	1923	1921-1930	2
51	L282	1939	1931-1940	1
52	S687	1918	1911-1920	1
53	K696	1927	1921-1930	1
54	M428	1817	1811-1820	1
55	R054	2006	2001-2010	1
56	Q746	1643	1641-1650	1
57	K362	1937	1931-1940	2
58	K434	1918	1911-1920	1
59	R534	1975	1971-1980	1
60	M867	1842	1841-1850	1
61	E187	1982	1981-1990	3
62	R112	1892	1891-1900	1
63	E102	2006	2001-2010	1
64	K254	1901	1901-1910	1
65	R148	2001	2001-2010	1
66	L592	1891	1891-1900	1
67	R043	2006	2001-2010	1
68	K235	1920	1911-1920	2
69	L953	1945	1941-1950	2
70	S142	1845	1841-1850	1
71	P674	1962	1961-1970	1
72	R440	1967	1961-1970	1
73	K445	1922	1921-1930	1
74	R174	1974	1971-1980	5
75	K368	1936	1931-1940	1
76	E163	2012	2011-2020	1
77	L678	1935	1931-1940	1
78	M347	1839	1831-1840	1
79	M955	1855	1851-1860	1
80	S315	1955	1951-1960	4
81	N538	1758	1751-1760	1
82	K757	1866	1861-1870	1
83	M438	1797	1791-1800	2
84	R719	1844	1841-1850	1
85	L376	1888	1881-1890	1
86	R712	1842	1841-1850	1
87	R587	1934	1931-1940	1
88	S545	1947	1941-1950	1
89	S124	1975	1971-1980	1
90	L583	1886	1881-1890	1
91	K663	1951	1951-1960	1
92	Q263	1747	1741-1750	1
93	K529	1922	1921-1930	1
94	R020	1972	1971-1980	1
95	L368	1908	1901-1910	2
96	M372	1823	1821-1830	1
97	M346	1839	1831-1840	1
98	R074	2003	2001-2010	2
99	R732	1886	1881-1890	2
100	S021	1903	1901-1910	2
101	L299	1925	1921-1930	1
102	M294	1853	1851-1860	2
103	R796	1874	1871-1880	1
104	M262	1863	1861-1870	1
105	K487	1903	1901-1910	4
106	M573	1794	1791-1800	1
107	S657	1836	1831-1840	1
108	M322	1853	1851-1860	1
109	S356	1953	1951-1960	1
110	N548	1773	1771-1780	2
111	K956	1894	1891-1900	2
112	S986	1933	1931-1940	1
113	S121	1977	1971-1980	2
114	R172	1989	1981-1990	4
115	S990	1884	1881-1890	1
116	M388	1823	1821-1830	1
117	R802	2009	2001-2010	1
118	M477	1840	1831-1840	1
119	L356	1839	1831-1840	1
120	R693	1842	1841-1850	1
121	K889	1930	1921-1930	1
122	M338	1842	1841-1850	2
123	K884	1951	1951-1960	2
124	N562	1857	1851-1860	1
125	S713	1728	1721-1730	1
126	R484	1837	1831-1840	2
127	N399	1772	1771-1780	2
128	E104	2002	2001-2010	1
129	R156	2008	2001-2010	1
130	S250	1990	1981-1990	1
131	N249	1820	1811-1820	1
132	L564	1916	1911-1920	2
133	Q888	1631	1631-1640	1
134	S410	1936	1931-1940	1
135	S330	1963	1961-1970	1
136	S128	1981	1981-1990	1
137	R008	1970	1961-1970	1
138	Q796	1686	1681-1690	1
139	K978	1934	1931-1940	2
140	S767	1875	1871-1880	1
141	L694	1945	1941-1950	1
142	L438	1942	1941-1950	1
143	E272	2005	2001-2010	2
144	R586	1924	1921-1930	1
145	S822	1852	1851-1860	1
146	L863	1851	1851-1860	1
147	K496	1914	1911-1920	1
148	S316	1975	1971-1980	1
149	R887	1975	1971-1980	1
150	N472	1778	1771-1780	1
151	K836	1860	1851-1860	1
152	R650	1928	1921-1930	1
153	R184	2000	1991-2000	1
154	E164	2009	2001-2010	1
155	Q285	1726	1721-1730	1
156	L432	1956	1951-1960	2
157	Q498	1779	1771-1780	1
158	E144	1985	1981-1990	1
159	M682	1814	1811-1820	2
160	E092	2010	2001-2010	5
161	R055	1986	1981-1990	1
162	R115	2006	2001-2010	2
163	M823	1873	1871-1880	2
164	S389	1930	1921-1930	3
165	R472	1825	1821-1830	1
166	K237	1923	1921-1930	2
167	S680	1928	1921-1930	1
168	S012	1974	1971-1980	3
169	P343	1963	1961-1970	4
170	S271	1709	1701-1710	1
171	E256	1995	1991-2000	1
172	E099	1999	1991-2000	2
173	E072	1986	1981-1990	5
174	K984	1916	1911-1920	3
175	N722	1755	1751-1760	1
176	K657	1910	1901-1910	2
177	N582	1769	1761-1770	1
178	L222	1939	1931-1940	1
179	Q454	1784	1781-1790	1
180	K355	1911	1911-1920	2
181	N526	1762	1761-1770	1
182	K985	1859	1851-1860	1
183	S211	1959	1951-1960	1
184	R294	2004	2001-2010	1
185	K976	1934	1931-1940	1
186	Q923	1670	1661-1670	1
187	Q484	1788	1781-1790	1
188	K544	1949	1941-1950	2
189	R856	1969	1961-1970	1
190	R540	1983	1981-1990	3
191	R752	1984	1981-1990	1
192	R238	1980	1971-1980	1
193	S246	1993	1991-2000	2
194	M442	1824	1821-1830	1
195	R550	1961	1961-1970	1
196	K573	1951	1951-1960	1
197	K458	1908	1901-1910	2
198	S254	1964	1961-1970	2
199	L488	1885	1881-1890	1
200	K856	1878	1871-1880	1
201	E265	2007	2001-2010	1
202	R088	1998	1991-2000	2
203	S189	1986	1981-1990	2
204	R205	1975	1971-1980	2
205	S286	1988	1981-1990	1
206	R807	1969	1961-1970	1
207	R135	1993	1991-2000	2
208	L575	1914	1911-1920	1
209	E117	1985	1981-1990	1
210	S232	1979	1971-1980	1
211	N647	1760	1751-1760	3
212	S168	1891	1891-1900	1
213	M257	1868	1861-1870	1
214	S543	1966	1961-1970	1
215	N989	1732	1731-1740	1
216	M777	1866	1861-1870	4
217	K352	1936	1931-1940	1
218	L372	1902	1901-1910	1
219	R526	1947	1941-1950	1
220	L463	1884	1881-1890	1
221	Q998	1704	1701-1710	1
222	N698	1755	1751-1760	1
223	M699	1866	1861-1870	1
224	L487	1938	1931-1940	1
225	M424	1823	1821-1830	1
226	S766	1829	1821-1830	2
227	E073	1988	1981-1990	4
228	S394	1967	1961-1970	1
229	R768	1981	1981-1990	1
230	P553	1959	1951-1960	1
231	R823	1985	1981-1990	1
232	K449	1904	1901-1910	1
233	R819	1985	1981-1990	1
234	K793	1848	1841-1850	1
235	Q447	1741	1741-1750	1
236	S585	1794	1791-1800	1
237	K849	1863	1861-1870	1
238	K255	1929	1921-1930	1
239	S525	1936	1931-1940	1
240	R123	2005	2001-2010	1
241	R971	1989	1981-1990	1
242	K782	1931	1931-1940	2
243	S089	1639	1631-1640	1
244	R928	1895	1891-1900	1
245	M774	1854	1851-1860	2
246	E091	2011	2011-2020	1
247	L434	1885	1881-1890	1
248	R254	1667	1661-1670	2
249	E082	1879	1871-1880	3
250	S130	1844	1841-1850	1
251	N234	1793	1791-1800	1
252	K876	1911	1911-1920	2
253	M397	1823	1821-1830	1
254	R111	1897	1891-1900	2
255	S983	1932	1931-1940	2
256	N695	1751	1751-1760	3
257	R968	1990	1981-1990	1
258	S793	1883	1881-1890	4
259	E035	1981	1981-1990	6
260	L458	1882	1881-1890	2
261	K269	1932	1931-1940	1
262	E227	2013	2011-2020	1
263	M973	1822	1821-1830	2
264	R694	1842	1841-1850	2
265	R000	1989	1981-1990	2
266	R138	2005	2001-2010	1
267	N337	1785	1781-1790	1
268	R134	1989	1981-1990	2
269	L365	1900	1891-1900	2
270	M832	1863	1861-1870	1
271	R441	1966	1961-1970	1
272	N687	1751	1751-1760	1
273	K535	1926	1921-1930	1
274	M959	1855	1851-1860	1
275	L248	1946	1941-1950	2
276	R699	1949	1941-1950	1
277	K442	1921	1921-1930	1
278	R002	1997	1991-2000	1
279	M992	1839	1831-1840	2
280	K323	1913	1911-1920	1
281	R167	2007	2001-2010	3
282	R870	1985	1981-1990	1
283	K543	1949	1941-1950	2
284	S383	1955	1951-1960	1
285	R603	1863	1861-1870	3
286	S331	1992	1991-2000	1
287	R957	1988	1981-1990	1
288	R560	1922	1921-1930	1
289	E023	1862	1861-1870	1
290	R828	1984	1981-1990	1
291	K992	1948	1941-1950	1
292	K739	1926	1921-1930	2
293	L865	1831	1831-1840	1
294	P375	1964	1961-1970	1
295	Q757	1621	1621-1630	1
296	K462	1910	1901-1910	1
297	R082	1976	1971-1980	1
298	E090	1992	1991-2000	2
299	E263	2003	2001-2010	2
300	E036	1983	1981-1990	5
301	S387	1995	1991-2000	2
302	S379	1934	1931-1940	1
303	E039	2003	2001-2010	1
304	S300	1986	1981-1990	2
305	M764	1847	1841-1850	3
306	K688	1928	1921-1930	1
307	M632	1839	1831-1840	1
308	K668	1948	1941-1950	6
309	R549	1961	1961-1970	4
310	R025	1988	1981-1990	4
311	K824	1848	1841-1850	1
312	R704	1845	1841-1850	2
313	E030	1991	1991-2000	1
314	R837	1864	1861-1870	2
315	K635	1889	1881-1890	1
316	R627	1933	1931-1940	2
317	P644	1921	1921-1930	1
318	S129	1989	1981-1990	1
319	K989	1859	1851-1860	2
320	M738	1824	1821-1830	1
321	M378	1833	1831-1840	1
322	E041	1986	1981-1990	1
323	R139	2004	2001-2010	7
324	R520	1993	1991-2000	1
325	L247	1946	1941-1950	1
326	Q558	1740	1731-1740	1
327	M773	1869	1861-1870	1
328	R608	1902	1901-1910	1
329	K762	1913	1911-1920	1
330	R065	1979	1971-1980	1
331	R710	1842	1841-1850	1
332	K364	1922	1921-1930	2
333	N688	1751	1751-1760	1
334	R104	1874	1871-1880	2
335	K276	1904	1901-1910	1
336	M549	1832	1831-1840	1
337	S374	1958	1951-1960	1
338	S411	1977	1971-1980	2
339	M225	1859	1851-1860	2
340	R319	1682	1681-1690	1
341	R239	1983	1981-1990	4
342	L885	1832	1831-1840	1
343	L862	1848	1841-1850	1
344	R114	1997	1991-2000	1
345	M746	1848	1841-1850	1
346	R457	1966	1961-1970	1
347	S388	1938	1931-1940	1
348	R007	1970	1961-1970	1
349	K643	1927	1921-1930	1
350	S230	1952	1951-1960	3
351	R299	1977	1971-1980	3
352	R555	1977	1971-1980	1
353	P235	1781	1781-1790	1
354	M784	1829	1821-1830	1
355	E176	2005	2001-2010	2
356	K428	1913	1911-1920	1
357	E050	1993	1991-2000	1
358	L552	1883	1881-1890	3
359	K468	1923	1921-1930	1
360	E070	1975	1971-1980	4
361	R207	1977	1971-1980	1
362	S368	1942	1941-1950	4
363	R330	1682	1681-1690	1
364	M377	1833	1831-1840	1
365	L244	1929	1921-1930	1
366	M384	1832	1831-1840	1
367	R781	1843	1841-1850	1
368	R921	1929	1921-1930	2
369	L496	1883	1881-1890	1
370	M223	1873	1871-1880	2
371	R720	1990	1981-1990	3
372	K933	1945	1941-1950	1
373	N977	1756	1751-1760	1
374	S667	1881	1881-1890	3
375	L224	1946	1941-1950	5
376	L527	1899	1891-1900	1
377	P623	1952	1951-1960	1
378	S991	1888	1881-1890	4
379	R105	1881	1881-1890	6
380	R750	1972	1971-1980	1
381	L877	1855	1851-1860	1
382	R685	1845	1841-1850	2
383	R537	1957	1951-1960	2
384	N947	1739	1731-1740	1
385	R803	1923	1921-1930	1
386	K625	1939	1931-1940	1
387	R462	1964	1961-1970	2
388	L589	1893	1891-1900	2
389	E071	1976	1971-1980	7
390	N224	1840	1831-1840	1
391	K583	1948	1941-1950	1
392	R451	1987	1981-1990	4
393	P486	1904	1901-1910	1
394	R620	1778	1771-1780	1
395	S409	1956	1951-1960	2
396	R706	1842	1841-1850	1
397	N347	1783	1781-1790	2
398	S811	1885	1881-1890	2
399	R649	1922	1921-1930	1
400	N259	1790	1781-1790	1
401	E085	1976	1971-1980	1
402	R759	1985	1981-1990	1
403	R683	1842	1841-1850	1
404	K363	1922	1921-1930	1
405	R253	1984	1981-1990	3
406	L577	1921	1921-1930	1
407	L684	1945	1941-1950	1
408	K865	1890	1881-1890	2
409	M654	1834	1831-1840	1
410	E162	2008	2001-2010	5
411	N364	1784	1781-1790	1
412	R288	1824	1821-1830	1
413	N893	1770	1761-1770	1
414	R869	1980	1971-1980	1
415	E095	2004	2001-2010	1
416	E188	1978	1971-1980	4
417	K982	1939	1931-1940	1
418	M236	1873	1871-1880	1
419	L442	1859	1851-1860	3
420	R103	1880	1871-1880	7
421	R600	1893	1891-1900	2
422	S992	1877	1871-1880	3
423	R961	1902	1901-1910	1
424	R702	1842	1841-1850	1
425	R039	1993	1991-2000	2
426	R882	1985	1981-1990	1
427	Z107	1882	1881-1890	1
428	S139	1845	1841-1850	3
429	R674	1985	1981-1990	1
430	K966	1954	1951-1960	1
431	S335	1845	1841-1850	1
432	S336	1847	1841-1850	2
433	R195	2003	2001-2010	1
434	R767	1946	1941-1950	1
435	S998	2008	2001-2010	2
436	E088	2010	2001-2010	1
437	R910	1945	1941-1950	1
438	M922	1863	1861-1870	1
439	K756	1866	1861-1870	1
440	M962	1855	1851-1860	1
441	P597	1936	1931-1940	2
442	R875	1961	1961-1970	1
443	M557	1802	1801-1810	1
444	L979	1876	1871-1880	1
445	S317	1987	1981-1990	1
446	M232	1877	1871-1880	2
447	K369	1936	1931-1940	1
448	E122	1996	1991-2000	1
449	M545	1808	1801-1810	1
450	L987	1879	1871-1880	1
451	P342	1963	1961-1970	1
452	S352	1865	1861-1870	3
453	S167	1887	1881-1890	2
454	E110	1989	1981-1990	4
455	R180	1975	1971-1980	3
456	R769	1984	1981-1990	1
457	Z131	1850	1841-1850	1
458	R956	1980	1971-1980	1
459	S309	1947	1941-1950	2
460	K669	1936	1931-1940	2
461	K477	1947	1941-1950	3
462	N546	1774	1771-1780	1
463	N466	1775	1771-1780	3
464	S186	1965	1961-1970	1
465	E123	2002	2001-2010	2
466	R243	2006	2001-2010	3
467	K774	1942	1941-1950	2
468	L762	1942	1941-1950	1
469	S997	1963	1961-1970	2
470	R129	2008	2001-2010	2
471	E180	2013	2011-2020	1
472	K893	1936	1931-1940	1
473	N632	1761	1761-1770	1
474	N428	1779	1771-1780	2
475	M265	1827	1821-1830	2
476	K846	1863	1861-1870	1
477	R561	1894	1891-1900	1
478	L523	1897	1891-1900	1
479	R125	2008	2001-2010	1
480	R177	1978	1971-1980	1
481	L853	1892	1891-1900	3
482	R498	1851	1851-1860	1
483	K366	1929	1921-1930	1
484	K942	1946	1941-1950	1
485	S649	1956	1951-1960	1
486	R077	2005	2001-2010	1
487	M688	1881	1881-1890	1
488	K429	1913	1911-1920	1
489	R606	1938	1931-1940	3
490	E277	1961	1961-1970	1
491	R936	1938	1931-1940	1
492	L243	1929	1921-1930	1
493	M582	1863	1861-1870	1
494	Z133	1852	1851-1860	1
495	R703	1842	1841-1850	1
496	L293	1945	1941-1950	1
497	Q485	1788	1781-1790	2
498	K463	1911	1911-1920	1
499	K848	1863	1861-1870	1
500	E115	1991	1991-2000	1
501	L257	1944	1941-1950	2
502	N345	1784	1781-1790	1
503	L226	1924	1921-1930	1
504	R033	1999	1991-2000	1
505	M422	1823	1821-1830	1
506	S375	1870	1861-1870	1
507	R046	2002	2001-2010	4
508	R179	2001	2001-2010	1
509	E251	1980	1971-1980	2
510	N553	1768	1761-1770	1
511	E098	1984	1981-1990	7
512	E121	1988	1981-1990	9
513	K444	1922	1921-1930	2
514	M234	1878	1871-1880	1
515	R206	2009	2001-2010	1
516	R001	1993	1991-2000	1
517	E135	1954	1951-1960	1
518	R199	1999	1991-2000	1
519	R004	2002	2001-2010	2
520	K627	1939	1931-1940	1
521	E185	1998	1991-2000	1
522	E075	2009	2001-2010	1
523	N693	1751	1751-1760	2
524	R820	1986	1981-1990	3
525	S003	1968	1961-1970	1
526	L362	1907	1901-1910	1
527	K858	1890	1881-1890	1
528	E146	1950	1941-1950	1
529	R513	1988	1981-1990	1
530	L879	1867	1861-1870	3
531	L586	1887	1881-1890	1
532	Q557	1740	1731-1740	1
533	L324	1926	1921-1930	2
534	R514	1929	1921-1930	1
535	K855	1878	1871-1880	1
536	L544	1867	1861-1870	1
537	E270	2002	2001-2010	4
538	K253	1890	1881-1890	1
539	R598	1887	1881-1890	1
540	S679	1927	1921-1930	1
541	N995	1739	1731-1740	1
542	L749	1949	1941-1950	1
543	E169	2003	2001-2010	1
544	E194	1953	1951-1960	2
545	N689	1751	1751-1760	1
546	M572	1794	1791-1800	1
547	R454	1865	1861-1870	1
548	K567	1900	1891-1900	1
549	E259	2012	2011-2020	1
550	L399	1937	1931-1940	5
551	N489	1767	1761-1770	1
552	E284	1938	1931-1940	1
553	M239	1874	1871-1880	1
554	K346	1926	1921-1930	1
555	R651	1929	1921-1930	1
556	L829	1859	1851-1860	1
557	M739	1824	1821-1830	1
558	S524	1974	1971-1980	1
559	E037	1985	1981-1990	5
560	S298	1793	1791-1800	1
561	S390	1943	1941-1950	2
562	R761	1974	1971-1980	3
563	E261	1977	1971-1980	1
564	K673	1937	1931-1940	1
565	E069	1996	1991-2000	2
566	K472	1936	1931-1940	1
567	R522	1960	1951-1960	2
568	S009	1993	1991-2000	1
569	Q863	1634	1631-1640	1
570	E147	1950	1941-1950	1
571	R616	1975	1971-1980	1
572	S883	1995	1991-2000	2
573	S518	1940	1931-1940	2
574	P362	1957	1951-1960	1
575	R786	1857	1851-1860	1
576	E232	1946	1941-1950	3
577	M668	1833	1831-1840	2
578	R032	2001	2001-2010	1
579	M742	1824	1821-1830	1
580	L269	1927	1921-1930	1
581	M662	1833	1831-1840	1
582	Q472	1776	1771-1780	1
583	E213	1695	1691-1700	1
584	E136	1849	1841-1850	1
585	M958	1855	1851-1860	1
586	L593	1891	1891-1900	1
587	R821	1963	1961-1970	1
588	Z160	1878	1871-1880	1
589	N493	1775	1771-1780	1
590	M749	1843	1841-1850	3
591	L848	1860	1851-1860	3
592	N694	1751	1751-1760	1
593	S984	1936	1931-1940	3
594	E125	1876	1871-1880	1
595	M333	1846	1841-1850	1
596	L689	1950	1941-1950	1
597	R477	1830	1821-1830	1
598	S594	1929	1921-1930	1
599	R621	1790	1781-1790	1
600	R495	1848	1841-1850	1
601	S794	1885	1881-1890	3
602	R023	1974	1971-1980	1
603	L398	1937	1931-1940	4
604	E029	1995	1991-2000	3
605	N525	1762	1761-1770	2
606	E190	1968	1961-1970	1
607	S188	1985	1981-1990	1
608	S037	1993	1991-2000	2
609	M599	1794	1791-1800	1
610	K299	1928	1921-1930	1
611	S550	1976	1971-1980	1
612	M328	1846	1841-1850	1
613	L982	1871	1871-1880	1
614	S392	1812	1811-1820	1
615	R846	1963	1961-1970	1
616	S148	1846	1841-1850	1
617	E051	1910	1901-1910	9
618	N323	1787	1781-1790	1
619	R532	1983	1981-1990	1
620	R095	2005	2001-2010	2
621	R785	1852	1851-1860	1
622	Q358	1706	1701-1710	1
623	S515	1978	1971-1980	3
624	N465	1775	1771-1780	7
625	K983	1916	1911-1920	1
626	R188	1985	1981-1990	1
627	M845	1873	1871-1880	1
628	Q488	1778	1771-1780	1
629	N999	1766	1761-1770	1
630	S509	1966	1961-1970	1
631	L364	1923	1921-1930	2
632	L675	1929	1921-1930	1
633	L443	1859	1851-1860	4
634	R061	1980	1971-1980	1
635	L842	1874	1871-1880	1
636	K233	1914	1911-1920	1
637	E255	2013	2011-2020	1
638	M754	1843	1841-1850	2
639	L435	1894	1891-1900	1
640	R765	1987	1981-1990	1
641	M722	1877	1871-1880	1
642	R079	1994	1991-2000	4
643	S217	1931	1931-1940	1
644	K834	1848	1841-1850	1
645	R867	1958	1951-1960	2
646	S125	1959	1951-1960	2
647	R496	1849	1841-1850	1
648	E170	2012	2011-2020	1
649	K988	1859	1851-1860	1
650	R806	2008	2001-2010	3
651	P478	1964	1961-1970	1
652	R047	2001	2001-2010	1
653	K969	1956	1951-1960	1
654	L449	1920	1911-1920	1
655	E107	1995	1991-2000	1
656	S161	1952	1951-1960	3
657	R045	2004	2001-2010	2
658	R149	2009	2001-2010	1
659	M875	1859	1851-1860	1
660	L543	1871	1871-1880	1
661	R588	1924	1921-1930	1
662	K863	1890	1881-1890	3
663	S179	1979	1971-1980	1
664	L433	1882	1881-1890	2
665	S540	1985	1981-1990	2
666	S415	1957	1951-1960	4
667	R784	2003	2001-2010	4
668	S727	1923	1921-1930	2
669	E165	1955	1951-1960	1
670	N229	1835	1831-1840	1
671	M226	1879	1871-1880	1
672	K347	1929	1921-1930	1
673	R855	1949	1941-1950	1
674	E064	2006	2001-2010	2
675	S088	1648	1641-1650	1
676	R865	1948	1941-1950	1
677	E278	1961	1961-1970	1
678	P482	1911	1911-1920	8
679	P488	1907	1901-1910	2
680	S885	1993	1991-2000	1
681	L582	1886	1881-1890	1
682	L466	1885	1881-1890	1
683	R775	1671	1671-1680	1
684	L856	1890	1881-1890	2
685	N468	1778	1771-1780	1
686	R848	1885	1881-1890	1
687	M985	1845	1841-1850	1
688	S248	1984	1981-1990	2
689	R048	1987	1981-1990	1
690	S406	1845	1841-1850	3
691	R024	1977	1971-1980	4
692	R763	1985	1981-1990	3
693	E128	1987	1981-1990	2
694	K549	1937	1931-1940	1
695	K476	1883	1881-1890	1
696	R295	1997	1991-2000	4
697	N464	1775	1771-1780	3
698	R075	2007	2001-2010	1
699	R876	1970	1961-1970	2
700	M669	1835	1831-1840	1
701	K647	1928	1921-1930	1
702	K667	1935	1931-1940	1
703	S996	1964	1961-1970	2
704	E084	2011	2011-2020	9
705	S361	1997	1991-2000	2
706	S212	1963	1961-1970	2
707	E089	1987	1981-1990	4
708	S097	1636	1631-1640	1
709	R116	1989	1981-1990	1
710	R717	1843	1841-1850	1
711	K766	1926	1921-1930	2
712	E031	1992	1991-2000	3
713	N398	1772	1771-1780	1
714	P734	1960	1951-1960	1
715	R166	2006	2001-2010	2
716	K658	1910	1901-1910	1
717	E120	2008	2001-2010	1
718	N237	1838	1831-1840	1
719	K637	1883	1881-1890	1
720	L826	1952	1951-1960	1
721	E042	1999	1991-2000	1
722	R483	1836	1831-1840	2
723	S668	1886	1881-1890	2
724	L396	1899	1891-1900	2
725	N646	1760	1751-1760	2
726	R012	1975	1971-1980	1
727	L323	1931	1931-1940	1
728	K883	1948	1941-1950	3
729	R240	1983	1981-1990	2
730	R446	1850	1841-1850	1
731	R062	1996	1991-2000	2
732	R064	1981	1981-1990	12
733	E097	1989	1981-1990	4
734	S697	1935	1931-1940	2
735	K885	1951	1951-1960	2
736	S397	1843	1841-1850	2
737	M455	1846	1841-1850	1
738	L499	1901	1901-1910	1
739	K938	1939	1931-1940	1
740	K994	1950	1941-1950	2
741	R449	1950	1941-1950	1
742	R282	1989	1981-1990	1
743	Z136	1853	1851-1860	1
744	R031	2001	2001-2010	2
745	R044	1997	1991-2000	1
746	M979	1847	1841-1850	2
747	S311	1960	1951-1960	1
748	S256	1990	1981-1990	1
749	E161	2012	2011-2020	1
750	P598	1965	1961-1970	1
751	P368	1939	1931-1940	2
752	E145	1918	1911-1920	2
753	N686	1751	1751-1760	3
754	M385	1813	1811-1820	1
755	S880	1715	1711-1720	4
756	K548	1939	1931-1940	5
757	P633	1964	1961-1970	1
758	L696	1956	1951-1960	1
759	R745	1963	1961-1970	1
760	E056	2011	2011-2020	3
761	E100	1996	1991-2000	1
762	R813	1985	1981-1990	4
763	R497	1850	1841-1850	2
764	E081	1884	1881-1890	3
765	R437	1964	1961-1970	2
766	E233	2011	2011-2020	3
767	S306	1956	1951-1960	1
768	L373	1964	1961-1970	2
769	S123	1970	1961-1970	2
770	N946	1738	1731-1740	2
771	P934	1775	1771-1780	2
772	L227	1916	1911-1920	1
773	E268	1998	1991-2000	2
774	S150	1846	1841-1850	2
775	M593	1879	1871-1880	1
776	M227	1876	1871-1880	1
777	E045	2000	1991-2000	1
778	R793	1951	1951-1960	4
779	R736	1981	1981-1990	1
780	R527	1982	1981-1990	2
781	K528	1922	1921-1930	1
782	K755	1925	1921-1930	5
783	M553	1796	1791-1800	2
784	L355	1835	1831-1840	1
785	M866	1842	1841-1850	1
786	R374	1664	1661-1670	1
787	R489	1842	1841-1850	1
788	S399	1983	1981-1990	1
789	L672	1938	1931-1940	2
790	R530	1977	1971-1980	1
791	R670	1980	1971-1980	6
792	K986	1859	1851-1860	1
793	K526	1922	1921-1930	1
794	M355	1836	1831-1840	1
795	L669	1938	1931-1940	1
796	N744	1758	1751-1760	1
797	N438	1776	1771-1780	1
798	R042	2004	2001-2010	1
799	K377	1927	1921-1930	2
800	P772	1959	1951-1960	1
801	S126	1983	1981-1990	1
802	S318	1985	1981-1990	1
803	E033	1977	1971-1980	3
804	E178	2011	2011-2020	1
805	M444	1824	1821-1830	2
806	R907	1934	1931-1940	3
807	M295	1851	1851-1860	1
808	R035	1977	1971-1980	1
809	K768	1926	1921-1930	3
810	K862	1890	1881-1890	1
811	L622	1884	1881-1890	1
812	S749	1967	1961-1970	2
813	K636	1882	1881-1890	1
814	N572	1761	1761-1770	1
815	K568	1900	1891-1900	1
816	S255	1968	1961-1970	1
817	S165	2006	2001-2010	6
818	S661	1949	1941-1950	1
819	K642	1923	1921-1930	1
820	K958	1900	1891-1900	1
821	M883	1821	1821-1830	1
822	E076	1946	1941-1950	1
823	R297	1978	1971-1980	1
824	K972	1959	1951-1960	1
825	S191	1989	1981-1990	1
826	K777	1931	1931-1940	3
827	K726	1932	1931-1940	1
828	S385	1937	1931-1940	2
829	S164	1846	1841-1850	1
830	Q898	1628	1621-1630	1
831	R618	1920	1911-1920	1
832	E052	1914	1911-1920	2
833	L736	1939	1931-1940	5
834	E034	1978	1971-1980	5
835	K778	1931	1931-1940	1
836	R800	1871	1871-1880	1
837	M768	1851	1851-1860	1
