# Supplementary material for: Frequency patterns of semantic change: corpus-based evidence of a near-critical dynamics in language change
Source: R Soc Open Sci. 2017 Nov 8;4(11):170830. doi: 10.1098/rsos.170830 (PMC5717648; doi:10.1098/rsos.170830)
Supplement: full_data.zip [file rsos170830supp2.gz › au_dernier_moment.csv]

	Decade	Occurrences	Nombre de mots	Frequence	Frequence moyenne
0	1321-1330	0	247971	0.0	0.0
1	1331-1340	0	187017	0.0	0.0
2	1341-1350	0	589308	0.0	0.0
3	1351-1360	0	318194	0.0	0.0
4	1361-1370	0	662712	0.0	0.0
5	1371-1380	0	971929	0.0	0.0
6	1381-1390	0	241822	0.0	0.0
7	1391-1400	0	1263737	0.0	0.0
8	1401-1410	0	765291	0.0	0.0
9	1411-1420	0	324443	0.0	0.0
10	1421-1430	0	298510	0.0	0.0
11	1431-1440	0	213190	0.0	0.0
12	1441-1450	0	386463	0.0	0.0
13	1451-1460	0	694796	0.0	0.0
14	1461-1470	0	537606	0.0	0.0
15	1471-1480	0	183566	0.0	0.0
16	1481-1490	0	457731	0.0	0.0
17	1491-1500	0	626697	0.0	0.0
18	1501-1510	0	162065	0.0	0.0
19	1511-1520	0	216624	0.0	0.0
20	1521-1530	0	252956	0.0	0.0
21	1531-1540	0	194542	0.0	0.0
22	1541-1550	0	957168	0.0	0.0
23	1551-1560	0	1949051	0.0	0.0
24	1561-1570	0	480126	0.0	0.0
25	1571-1580	0	945849	0.0	0.0
26	1581-1590	0	842175	0.0	0.0
27	1591-1600	0	676127	0.0	0.0
28	1601-1610	0	2099839	0.0	0.0
29	1611-1620	1	794187	0.12591492935542886	0.02518298587108577
30	1621-1630	2	2095458	0.09544452811748076	0.044271891494581925
31	1631-1640	4	2094158	0.19100755530385005	0.08247340255535193
32	1641-1650	2	1247594	0.16030856191998358	0.11453511493934865
33	1651-1660	0	2303221	0.0	0.11453511493934865
34	1661-1670	4	2481229	0.1612104324107126	0.12159421555040542
35	1671-1680	1	2015147	0.049624171338368855	0.112430144194583
36	1681-1690	3	1684489	0.17809555301340643	0.10984774373649428
37	1691-1700	1	1871214	0.053441241888955514	0.08847427973028868
38	1701-1710	3	809750	0.3704847175054029	0.16257122323136924
39	1711-1720	4	1714151	0.23335167088547043	0.17699947092632082
40	1721-1730	2	1125965	0.1776254146443273	0.2025997195875125
41	1731-1740	7	2909061	0.24062747395121659	0.21510610377507455
42	1741-1750	2	2136771	0.09359917370649452	0.22313769013858234
43	1751-1760	22	2483475	0.8858555048873051	0.3262118476149628
44	1761-1770	10	3287236	0.304206938595221	0.34038290115691294
45	1771-1780	31	3011727	1.0293097614757247	0.5107197705231924
46	1781-1790	14	2767020	0.5059594798736546	0.5637861717076801
47	1791-1800	10	2497443	0.40040953887636277	0.6251482447416536
48	1801-1810	2	1436685	0.13920936043739582	0.4758190158516718
49	1811-1820	7	1624933	0.43078699244830404	0.5011350266222883
50	1821-1830	22	3062877	0.7182789253371912	0.43892885939458165
51	1831-1840	30	7375086	0.4067749176077404	0.41909194694139884
52	1841-1850	65	11919516	0.5453241557794796	0.4480748703220222
53	1851-1860	42	5771056	0.727769753057326	0.5657869488460083
54	1861-1870	32	6858196	0.4665950054504129	0.57294855144643
55	1871-1880	43	5715634	0.7523224895086005	0.5797572642807118
56	1881-1890	73	7679389	0.9505964602131758	0.6885215728017989
57	1891-1900	28	4613910	0.6068605586151442	0.7008288533689319
58	1901-1910	37	4804354	0.7701347569309006	0.7093018541436468
59	1911-1920	45	5036866	0.8934126895573556	0.7946653909650354
60	1921-1930	77	11280218	0.6826109211719136	0.7807230772976981
61	1931-1940	91	10897083	0.8350858665571327	0.7576209585664894
62	1941-1950	72	12300750	0.5853301627949515	0.7533148794024508
63	1951-1960	64	9976887	0.641482658869445	0.7275844597901597
64	1961-1970	63	13891857	0.4535030845768136	0.6396025387940514
65	1971-1980	91	10280590	0.8851632056136856	0.6801129956824057
66	1981-1990	158	15628128	1.0109976063671862	0.7152953436444165
67	1991-2000	72	10606407	0.6788349721069538	0.7339963055068168
68	2001-2010	109	11205157	0.9727663789092826	0.8002530495147845
69	2011-2020	24	2099905	1.1429088458763612	0.9381342017746939
