# Supplementary material for: Frequency patterns of semantic change: corpus-based evidence of a near-critical dynamics in language change
Source: R Soc Open Sci. 2017 Nov 8;4(11):170830. doi: 10.1098/rsos.170830 (PMC5717648; doi:10.1098/rsos.170830)
Supplement: full_data.zip [file rsos170830supp2.gz › au_detriment_de_complet.csv]

	Cote	Date	Decade	Occurrences
0	M247	1874	1871-1880	1
1	M744	1847	1841-1850	1
2	P622	1930	1921-1930	2
3	P527	1955	1951-1960	1
4	P486	1904	1901-1910	4
5	P353	1936	1931-1940	1
6	S318	1985	1981-1990	2
7	K547	1939	1931-1940	1
8	L282	1939	1931-1940	1
9	L293	1945	1941-1950	1
10	S514	1839	1831-1840	1
11	P972	1859	1851-1860	1
12	P874	1957	1951-1960	2
13	S598	1994	1991-2000	1
14	S389	1930	1921-1930	1
15	L248	1946	1941-1950	3
16	K364	1922	1921-1930	1
17	S187	1984	1981-1990	6
18	R135	1993	1991-2000	1
19	R252	1948	1941-1950	1
20	P783	1965	1961-1970	2
21	R783	1844	1841-1850	1
22	P786	1965	1961-1970	1
23	P645	1921	1921-1930	1
24	S190	1987	1981-1990	18
25	N445	1776	1771-1780	1
26	P366	1939	1931-1940	1
27	S403	1861	1861-1870	1
28	K823	1848	1841-1850	1
29	M287	1851	1851-1860	1
30	S694	1988	1981-1990	2
31	M885	1837	1831-1840	3
32	L994	1828	1821-1830	1
33	P677	1959	1951-1960	2
34	M394	1810	1801-1810	1
35	S164	1846	1841-1850	1
36	R526	1947	1941-1950	1
37	R004	2002	2001-2010	1
38	S649	1956	1951-1960	1
39	K552	1924	1921-1930	1
40	P899	1889	1881-1890	1
41	P553	1959	1951-1960	2
42	P533	1951	1951-1960	1
43	S305	1996	1991-2000	1
44	R850	1560	1551-1560	1
45	S313	1982	1981-1990	1
46	M476	1809	1801-1810	1
47	S329	1996	1991-2000	1
48	R497	1850	1841-1850	2
49	L454	1951	1951-1960	1
50	S336	1847	1841-1850	1
51	K997	1893	1891-1900	1
52	P338	1968	1961-1970	2
53	K467	1913	1911-1920	2
54	K272	1932	1931-1940	1
55	R821	1963	1961-1970	1
56	R454	1865	1861-1870	2
57	P823	1964	1961-1970	1
58	L756	1964	1961-1970	1
59	P355	1936	1931-1940	3
60	P647	1926	1921-1930	1
61	K398	1937	1931-1940	2
62	L955	1946	1941-1950	1
63	M965	1846	1841-1850	3
64	L762	1942	1941-1950	2
65	N633	1764	1761-1770	1
66	S516	1955	1951-1960	1
67	P743	1920	1911-1920	1
68	M424	1823	1821-1830	3
69	P727	1960	1951-1960	1
70	M379	1828	1821-1830	1
71	P758	1920	1911-1920	1
72	L262	1921	1921-1930	1
73	P744	1955	1951-1960	1
74	P576	1962	1961-1970	1
75	R439	1968	1961-1970	2
76	E267	2006	2001-2010	1
77	Q739	1649	1641-1650	1
78	P468	1953	1951-1960	2
79	E283	2008	2001-2010	1
80	E146	1950	1941-1950	1
81	P565	1964	1961-1970	1
82	P492	1903	1901-1910	1
83	L798	1939	1931-1940	2
84	R678	1791	1791-1800	2
85	R865	1948	1941-1950	1
86	M338	1842	1841-1850	1
87	K689	1923	1921-1930	1
88	P292	1967	1961-1970	1
89	L759	1964	1961-1970	4
90	P596	1964	1961-1970	1
91	P367	1939	1931-1940	1
92	L758	1964	1961-1970	1
93	M564	1797	1791-1800	1
94	R518	1940	1931-1940	1
95	N345	1784	1781-1790	1
96	R633	1843	1841-1850	1
97	P454	1967	1961-1970	1
98	L222	1939	1931-1940	2
99	R486	1839	1831-1840	1
100	R719	1844	1841-1850	1
101	K974	1959	1951-1960	1
102	R283	2009	2001-2010	1
103	R621	1790	1781-1790	1
104	S519	1940	1931-1940	1
105	P737	1960	1951-1960	2
106	P725	1963	1961-1970	1
107	L997	1874	1871-1880	1
108	L427	1893	1891-1900	1
109	P675	1868	1861-1870	2
110	P449	1923	1921-1930	1
111	P597	1936	1931-1940	1
112	L788	1949	1941-1950	2
113	Z133	1852	1851-1860	1
114	S191	1989	1981-1990	8
115	K775	1816	1811-1820	1
116	K692	1923	1921-1930	1
117	R587	1934	1931-1940	1
118	M472	1807	1801-1810	1
119	S689	1985	1981-1990	3
120	S706	1961	1961-1970	1
121	M735	1857	1851-1860	1
122	K857	1878	1871-1880	1
123	E270	2002	2001-2010	4
124	S669	1948	1941-1950	1
125	P495	1949	1941-1950	1
126	P549	1942	1941-1950	1
127	P536	1951	1951-1960	2
128	P462	1966	1961-1970	1
129	K779	1931	1931-1940	1
130	E051	1910	1901-1910	2
131	P429	1966	1961-1970	2
132	R921	1929	1921-1930	1
133	E074	1887	1881-1890	1
134	M226	1879	1871-1880	1
135	K968	1956	1951-1960	2
136	N276	1782	1781-1790	1
137	M559	1797	1791-1800	1
138	S683	1987	1981-1990	2
139	M446	1833	1831-1840	1
140	L783	1907	1901-1910	1
141	L757	1964	1961-1970	1
142	S002	1951	1951-1960	1
143	P556	1872	1871-1880	1
144	P523	1951	1951-1960	1
145	R527	1982	1981-1990	3
146	K898	1938	1931-1940	1
147	L676	1935	1931-1940	1
148	Q974	1650	1641-1650	1
149	R534	1975	1971-1980	1
150	P739	1960	1951-1960	1
151	P469	1963	1961-1970	1
152	L768	1938	1931-1940	1
153	E190	1968	1961-1970	1
154	R003	2000	1991-2000	1
155	K639	1890	1881-1890	1
156	R278	1821	1821-1830	1
157	E126	2012	2011-2020	1
158	K859	1890	1881-1890	1
159	R514	1929	1921-1930	2
160	S247	1975	1971-1980	1
161	N444	1776	1771-1780	2
162	K778	1931	1931-1940	1
163	P753	1958	1951-1960	9
164	S406	1845	1841-1850	1
165	S590	1603	1601-1610	17
166	L769	1962	1961-1970	1
167	K967	1956	1951-1960	1
168	R595	1935	1931-1940	2
169	S251	1962	1961-1970	2
170	M263	1863	1861-1870	1
171	P232	1773	1771-1780	1
172	M225	1859	1851-1860	1
173	S328	1996	1991-2000	1
174	P666	1944	1941-1950	1
175	S397	1843	1841-1850	1
176	R574	1864	1861-1870	1
177	M423	1823	1821-1830	2
178	S316	1975	1971-1980	2
179	R714	1843	1841-1850	1
180	L246	1946	1941-1950	3
181	R020	1972	1971-1980	1
182	M999	1796	1791-1800	1
183	P748	1955	1951-1960	2
184	K785	1928	1921-1930	1
185	M962	1855	1851-1860	1
186	E134	1968	1961-1970	1
187	N673	1757	1751-1760	1
188	P977	1952	1951-1960	1
189	M688	1881	1881-1890	1
190	S166	1923	1921-1930	1
191	L847	1860	1851-1860	1
192	E035	1981	1981-1990	2
193	R869	1980	1971-1980	1
194	P948	1965	1961-1970	1
195	K348	1934	1931-1940	1
196	M387	1815	1811-1820	1
197	L975	1824	1821-1830	2
198	M682	1814	1811-1820	2
199	E166	1955	1951-1960	1
200	K756	1866	1861-1870	1
201	K936	1901	1901-1910	3
202	K699	1928	1921-1930	1
203	N275	1782	1781-1790	1
204	K964	1954	1951-1960	2
205	M328	1846	1841-1850	1
206	N437	1776	1771-1780	1
207	R007	1970	1961-1970	1
208	P368	1939	1931-1940	4
209	M363	1825	1821-1830	1
210	Z116	1886	1881-1890	2
211	M758	1844	1841-1850	2
212	P557	1872	1871-1880	3
213	E070	1975	1971-1980	1
214	P329	1949	1941-1950	2
215	R186	1990	1981-1990	1
216	P266	1911	1911-1920	1
217	P747	1939	1931-1940	2
218	P859	1961	1961-1970	1
219	S083	1926	1921-1930	1
220	S226	1978	1971-1980	9
221	M676	1811	1811-1820	1
222	E056	2011	2011-2020	1
223	K352	1936	1931-1940	1
224	P668	1896	1891-1900	1
225	K478	1891	1891-1900	1
226	E092	2010	2001-2010	1
227	P363	1957	1951-1960	1
228	S703	1983	1981-1990	1
229	R802	2009	2001-2010	1
230	R575	1790	1781-1790	2
231	P625	1948	1941-1950	1
232	Z117	1886	1881-1890	1
233	R054	2006	2001-2010	1
234	Q543	1684	1681-1690	1
235	N279	1783	1781-1790	1
236	K224	1904	1901-1910	2
237	Z151	1872	1871-1880	2
238	S256	1990	1981-1990	8
239	P976	1957	1951-1960	1
240	L339	1936	1931-1940	1
241	P328	1942	1941-1950	1
242	P488	1907	1901-1910	1
243	K886	1904	1901-1910	1
244	E052	1914	1911-1920	2
245	K988	1859	1851-1860	1
246	K685	1920	1911-1920	1
247	P839	1967	1961-1970	2
248	E034	1978	1971-1980	3
249	R167	2007	2001-2010	1
250	P325	1967	1961-1970	3
251	S196	1603	1601-1610	21
252	E032	1993	1991-2000	1
253	P692	1963	1961-1970	1
254	P339	1968	1961-1970	2
255	R907	1934	1931-1940	1
256	M293	1854	1851-1860	1
257	P993	1957	1951-1960	1
258	P466	1934	1931-1940	2
259	P685	1961	1961-1970	3
260	L976	1824	1821-1830	2
261	R242	2009	2001-2010	1
262	R795	1975	1971-1980	1
263	R449	1950	1941-1950	2
264	R128	2008	2001-2010	1
265	R022	1991	1991-2000	1
266	M549	1832	1831-1840	2
267	R498	1851	1851-1860	1
268	S375	1870	1861-1870	2
269	P346	1935	1931-1940	1
270	L459	1883	1881-1890	1
271	L249	1946	1941-1950	2
272	R851	1560	1551-1560	2
273	R296	2010	2001-2010	1
274	P726	1963	1961-1970	4
275	R005	1970	1961-1970	3
276	Q539	1684	1681-1690	1
277	K487	1903	1901-1910	1
278	R271	1994	1991-2000	1
279	P958	1961	1961-1970	1
280	K943	1950	1941-1950	1
281	L764	1927	1921-1930	2
282	K973	1959	1951-1960	1
283	K626	1939	1931-1940	1
284	S252	1845	1841-1850	2
285	L742	1902	1901-1910	6
286	P574	1949	1941-1950	1
287	E020	1966	1961-1970	1
288	S815	1887	1881-1890	1
289	K972	1959	1951-1960	1
290	R610	1934	1931-1940	1
291	M799	1839	1831-1840	1
292	K464	1912	1911-1920	1
293	R299	1977	1971-1980	1
294	L372	1902	1901-1910	1
295	R337	1981	1981-1990	2
296	E045	2000	1991-2000	1
297	P326	1967	1961-1970	1
298	R155	2002	2001-2010	1
299	S509	1966	1961-1970	1
300	P583	1942	1941-1950	1
301	R490	1843	1841-1850	1
302	L775	1942	1941-1950	1
303	R288	1824	1821-1830	1
304	P474	1924	1921-1930	1
305	6608	1452	1451-1460	1
306	K998	1893	1891-1900	5
307	L368	1908	1901-1910	1
308	M754	1843	1841-1850	1
309	P762	1966	1961-1970	1
310	L226	1924	1921-1930	1
311	Q753	1610	1601-1610	1
312	M548	1832	1831-1840	2
313	P835	1966	1961-1970	2
314	R546	1955	1951-1960	1
315	R012	1975	1971-1980	1
316	K287	1944	1941-1950	1
317	P687	1954	1951-1960	1
318	P772	1959	1951-1960	1
319	Q684	1646	1641-1650	1
320	L235	1945	1941-1950	1
321	N528	1774	1771-1780	1
322	E071	1976	1971-1980	1
323	N436	1776	1771-1780	2
324	P554	1960	1951-1960	1
325	K982	1939	1931-1940	2
326	N363	1784	1781-1790	1
327	R106	1879	1871-1880	1
328	L243	1929	1921-1930	1
329	L397	1899	1891-1900	1
330	M697	1797	1791-1800	1
331	R826	1966	1961-1970	1
332	P489	1950	1941-1950	1
333	K647	1928	1921-1930	1
334	P535	1941	1941-1950	3
335	R437	1964	1961-1970	1
336	R181	1991	1991-2000	1
337	R212	1997	1991-2000	1
338	S335	1845	1841-1850	1
339	S332	1835	1831-1840	1
340	R618	1920	1911-1920	1
341	P478	1964	1961-1970	2
342	S662	1851	1851-1860	1
343	R679	1971	1971-1980	1
344	S999	1972	1971-1980	1
345	N579	1768	1761-1770	2
346	L644	1945	1941-1950	1
347	L527	1899	1891-1900	2
348	S970	1561	1561-1570	1
349	P678	1933	1931-1940	1
350	E072	1986	1981-1990	3
351	L453	1951	1951-1960	2
352	K624	1939	1931-1940	1
353	R079	1994	1991-2000	1
354	L247	1946	1941-1950	1
355	R448	1994	1991-2000	1
356	S529	1955	1951-1960	2
357	L766	1955	1951-1960	2
358	N524	1762	1761-1770	1
359	K882	1888	1881-1890	1
360	M823	1873	1871-1880	1
361	K298	1955	1951-1960	1
362	L765	1927	1921-1930	2
363	R095	2005	2001-2010	1
364	L968	1828	1821-1830	1
365	E248	1603	1601-1610	1
366	M722	1877	1871-1880	1
367	K993	1906	1901-1910	1
368	P684	1958	1951-1960	3
369	R193	1997	1991-2000	1
370	M395	1823	1821-1830	3
371	S026	1836	1831-1840	1
372	R746	1963	1961-1970	1
373	K458	1908	1901-1910	1
374	R075	2007	2001-2010	1
375	R838	1845	1841-1850	1
376	R852	1560	1551-1560	2
377	L767	1955	1951-1960	2
378	S818	1576	1571-1580	1
379	M985	1845	1841-1850	1
380	N827	1755	1751-1760	1
381	M749	1843	1841-1850	2
382	S663	1835	1831-1840	1
383	Z110	1884	1881-1890	1
384	P683	1961	1961-1970	3
385	S306	1956	1951-1960	1
386	R000	1989	1981-1990	1
387	R698	1950	1941-1950	1
388	R472	1825	1821-1830	1
389	P438	1966	1961-1970	6
390	K693	1925	1921-1930	3
391	P483	1875	1871-1880	1
392	M686	1830	1821-1830	1
393	6607	1446	1441-1450	1
394	P578	1947	1941-1950	1
395	S731	2002	2001-2010	2
396	P935	1911	1911-1920	1
397	S188	1985	1981-1990	6
398	P738	1960	1951-1960	2
399	K865	1890	1881-1890	1
400	S705	1839	1831-1840	1
401	L225	1924	1921-1930	2
402	S992	1877	1871-1880	1
403	K694	1925	1921-1930	1
404	L595	1928	1921-1930	1
405	R130	2004	2001-2010	2
406	R178	1996	1991-2000	2
407	S182	1521	1521-1530	1
408	S981	1888	1881-1890	1
409	L498	1896	1891-1900	1
410	L532	1859	1851-1860	1
411	E037	1985	1981-1990	2
412	M662	1833	1831-1840	1
413	S331	1992	1991-2000	1
414	M444	1824	1821-1830	1
415	P842	1966	1961-1970	3
416	R481	1834	1831-1840	1
417	R262	1817	1811-1820	1
418	P736	1960	1951-1960	8
419	L528	1899	1891-1900	4
420	P588	1936	1931-1940	1
421	L252	1921	1921-1930	2
422	K739	1926	1921-1930	1
423	P459	1948	1941-1950	1
424	P679	1961	1961-1970	1
425	P769	1963	1961-1970	4
426	P564	1957	1951-1960	1
427	L376	1888	1881-1890	1
428	6305	1431	1431-1440	1
429	P775	1893	1891-1900	1
430	R453	1959	1951-1960	1
431	M223	1873	1871-1880	1
432	R006	1970	1961-1970	10
433	R444	1865	1861-1870	1
434	R785	1852	1851-1860	1
435	P998	1871	1871-1880	1
436	N429	1778	1771-1780	1
437	R832	1984	1981-1990	1
438	L639	1936	1931-1940	1
439	P689	1845	1841-1850	1
440	L772	1962	1961-1970	2
441	P868	1962	1961-1970	1
442	R786	1857	1851-1860	1
443	R482	1835	1831-1840	2
444	R619	1970	1961-1970	1
445	P285	1908	1901-1910	1
446	M957	1855	1851-1860	1
447	S591	1615	1611-1620	2
448	N828	1755	1751-1760	3
449	R074	2003	2001-2010	1
450	M376	1824	1821-1830	1
451	K856	1878	1871-1880	1
452	P682	1966	1961-1970	1
453	E091	2011	2011-2020	1
454	S528	1967	1961-1970	1
455	R184	2000	1991-2000	1
456	S289	1978	1971-1980	1
457	R720	1990	1981-1990	1
458	M398	1823	1821-1830	2
459	P365	1939	1931-1940	1
460	K966	1954	1951-1960	1
461	R483	1836	1831-1840	1
462	P752	1958	1951-1960	1
463	P848	1846	1841-1850	1
464	E165	1955	1951-1960	3
465	L827	1864	1861-1870	1
466	R174	1974	1971-1980	1
467	M335	1840	1831-1840	1
468	N283	1783	1781-1790	1
469	S189	1986	1981-1990	4
470	R438	1967	1961-1970	2
471	M262	1863	1861-1870	1
472	N555	1763	1761-1770	1
473	P364	1957	1951-1960	3
474	P696	1952	1951-1960	1
475	R906	1936	1931-1940	1
476	M347	1839	1831-1840	3
477	P436	1966	1961-1970	2
478	L396	1899	1891-1900	4
479	E232	1946	1941-1950	1
480	R477	1830	1821-1830	1
481	R261	1976	1971-1980	2
482	R001	1993	1991-2000	2
483	R091	2006	2001-2010	1
484	S387	1995	1991-2000	1
485	P235	1781	1781-1790	1
486	R781	1843	1841-1850	1
487	R551	1982	1981-1990	1
488	K595	1922	1921-1930	1
489	L789	1949	1941-1950	5
490	E073	1988	1981-1990	2
491	M634	1847	1841-1850	1
492	K965	1954	1951-1960	1
493	P573	1853	1851-1860	1
494	P455	1957	1951-1960	1
495	R682	1842	1841-1850	1
496	K469	1928	1921-1930	1
497	K554	1936	1931-1940	1
498	P444	1945	1941-1950	1
499	P297	1966	1961-1970	1
500	L747	1939	1931-1940	1
501	E069	1996	1991-2000	3
502	R563	1870	1861-1870	3
