# Supplementary material for: Frequency patterns of semantic change: corpus-based evidence of a near-critical dynamics in language change
Source: R Soc Open Sci. 2017 Nov 8;4(11):170830. doi: 10.1098/rsos.170830 (PMC5717648; doi:10.1098/rsos.170830)
Supplement: full_data.zip [file rsos170830supp2.gz › au_detriment_de.csv]

	Decade	Occurrences	Nombre de mots	Frequence	Average frequency	Normalized average frequency
0	1321-1330	0	247971	0.0	0.0	0.0
1	1331-1340	0	187017	0.0	0.0	0.0
2	1341-1350	0	589308	0.0	0.0	0.0
3	1351-1360	0	318194	0.0	0.0	0.0
4	1361-1370	0	662712	0.0	0.0	0.0
5	1371-1380	0	971929	0.0	0.0	0.0
6	1381-1390	0	241822	0.0	0.0	0.0
7	1391-1400	0	1263737	0.0	0.0	0.0
8	1401-1410	0	765291	0.0	0.0	0.0
9	1411-1420	0	324443	0.0	0.0	0.0
10	1421-1430	0	298510	0.0	0.0	0.0
11	1431-1440	1	213190	0.46906515314977254	0.09381303062995451	0.00687572604126496
12	1441-1450	1	386463	0.2587569832040842	0.14556442727077135	0.010668679143469507
13	1451-1460	1	694796	0.14392713832549411	0.17434985493587016	0.012778415000810764
14	1461-1470	0	537606	0.0	0.17434985493587016	0.012778415000810764
15	1471-1480	0	183566	0.0	0.17434985493587016	0.012778415000810764
16	1481-1490	0	457731	0.0	0.08053682430591566	0.005902688959545806
17	1491-1500	0	626697	0.0	0.028785427665098822	0.002109735857341258
18	1501-1510	0	162065	0.0	0.0	0.0
19	1511-1520	0	216624	0.0	0.0	0.0
20	1521-1530	1	252956	0.39532566928635815	0.07906513385727162	0.005794826114965752
21	1531-1540	0	194542	0.0	0.07906513385727162	0.005794826114965752
22	1541-1550	0	957168	0.0	0.07906513385727162	0.005794826114965752
23	1551-1560	5	1949051	0.2565351034939568	0.130372154556063	0.009555210103730737
24	1561-1570	1	480126	0.20827866018503477	0.17202788659306995	0.012608233757390978
25	1571-1580	1	945849	0.10572512102883229	0.11410777694156478	0.008363164564235448
26	1581-1590	0	842175	0.0	0.11410777694156478	0.008363164564235448
27	1591-1600	0	676127	0.0	0.11410777694156478	0.008363164564235448
28	1601-1610	40	2099839	1.904907947704562	0.4437823457836858	0.032525607701498246
29	1611-1620	2	794187	0.2518298587108577	0.45249258548885046	0.03316399686304974
30	1621-1630	0	2095458	0.0	0.431347561283084	0.03161423994123951
31	1631-1640	0	2094158	0.0	0.431347561283084	0.03161423994123951
32	1641-1650	3	1247594	0.24046284287997538	0.4794401298590791	0.03513903094232787
33	1651-1660	0	2303221	0.0	0.09845854031816662	0.007216203816300081
34	1661-1670	0	2481229	0.0	0.04809256857599507	0.0035247910010883583
35	1671-1680	0	2015147	0.0	0.04809256857599507	0.0035247910010883583
36	1681-1690	2	1684489	0.11873036867560428	0.07183864231111593	0.005265183529311786
37	1691-1700	0	1871214	0.0	0.023746073735120856	0.0017403925282234273
38	1701-1710	0	809750	0.0	0.023746073735120856	0.0017403925282234273
39	1711-1720	0	1714151	0.0	0.023746073735120856	0.0017403925282234273
40	1721-1730	0	1125965	0.0	0.023746073735120856	0.0017403925282234273
41	1731-1740	0	2909061	0.0	0.0	0.0
42	1741-1750	0	2136771	0.0	0.0	0.0
43	1751-1760	5	2483475	0.20133079656529662	0.040266159313059324	0.002951179365077717
44	1761-1770	5	3287236	0.1521034692976105	0.07068685317258143	0.005180766828127642
45	1771-1780	9	3011727	0.2988318662348878	0.13045322641955898	0.009561152006676522
46	1781-1790	10	2767020	0.36139962848118196	0.2027331521157954	0.014858677990360333
47	1791-1800	6	2497443	0.24024572332581764	0.2507822967809589	0.018380286374785386
48	1801-1810	3	1436685	0.2088140406560937	0.25227894559911834	0.018489978463235638
49	1811-1820	6	1624933	0.36924599352711773	0.2957074504450198	0.021672931830129874
50	1821-1830	25	3062877	0.8162260515195354	0.3991862875019493	0.02925708223966759
51	1831-1840	24	7375086	0.32541993408619235	0.39199034862295135	0.028729678914037483
52	1841-1850	33	11919516	0.2768568790880435	0.3993125797753965	0.029266338427933983
53	1851-1860	16	5771056	0.2772456202123147	0.4129988956866407	0.030269433180208978
54	1861-1870	16	6858196	0.23329750272520644	0.3858091975262585	0.02827665121335307
55	1871-1880	18	5715634	0.31492569328266995	0.2855491258788854	0.02092840992005004
56	1881-1890	15	7679389	0.19532803976983065	0.2595307470156131	0.019021476054888478
57	1891-1900	22	4613910	0.4768190103404704	0.29952317326609845	0.0219525930306152
58	1901-1910	27	4804354	0.5619902280306571	0.35647209482976694	0.0261264820989878
59	1911-1920	11	5036866	0.21838976855846476	0.35349054799641855	0.025907959159608855
60	1921-1930	38	11280218	0.3368729221367885	0.35787999376724233	0.026229669548778787
61	1931-1940	51	10897083	0.46801515598256893	0.41241741700979	0.03022681556031102
62	1941-1950	50	12300750	0.40647927971871634	0.39834947088543915	0.029195750442120215
63	1951-1960	86	9976887	0.8619923228558166	0.45834988985047104	0.0335932892530341
64	1961-1970	103	13891857	0.7414415509747905	0.5629602463337362	0.04126037076002822
65	1971-1980	29	10280590	0.28208497761315254	0.5520026574290089	0.04045726932650888
66	1981-1990	80	15628128	0.5118975222112335	0.5607791306747419	0.041100512863584036
67	1991-2000	25	10606407	0.23570658753713675	0.5266245922384261	0.03859726520409548
68	2001-2010	24	11205157	0.21418709260387872	0.3970635461880384	0.029101502704149785
69	2011-2020	3	2099905	0.14286360573454515	0.27734795713998933	0.020327331486828304
