# Supplementary material for: Frequency patterns of semantic change: corpus-based evidence of a near-critical dynamics in language change
Source: R Soc Open Sci. 2017 Nov 8;4(11):170830. doi: 10.1098/rsos.170830 (PMC5717648; doi:10.1098/rsos.170830)
Supplement: full_data.zip [file rsos170830supp2.gz › au_final_complet.csv]

	Cote	Date	Decade	Occurrences
0	R528	1982	1981-1990	1
1	E086	2001	2001-2010	1
2	R034	2005	2001-2010	1
3	E169	2003	2001-2010	2
4	E056	2011	2011-2020	1
5	E193	2010	2001-2010	1
6	E283	2008	2001-2010	1
7	E162	2008	2001-2010	4
8	E092	2010	2001-2010	1
9	R187	2009	2001-2010	1
10	E095	2004	2001-2010	3
11	S683	1987	1981-1990	1
12	R298	2008	2001-2010	1
13	R175	2007	2001-2010	1
14	E091	2011	2011-2020	2
15	E045	2000	1991-2000	1
16	R146	2001	2001-2010	1
17	E088	2010	2001-2010	1
18	Q990	2003	2001-2010	1
19	R727	1987	1981-1990	3
20	E180	2013	2011-2020	1
21	R178	1996	1991-2000	1
22	R759	1985	1981-1990	1
23	R134	1989	1981-1990	1
24	S522	1991	1991-2000	1
25	E064	2006	2001-2010	1
26	E273	2001	2001-2010	1
