# Supplementary material for: Frequency patterns of semantic change: corpus-based evidence of a near-critical dynamics in language change
Source: R Soc Open Sci. 2017 Nov 8;4(11):170830. doi: 10.1098/rsos.170830 (PMC5717648; doi:10.1098/rsos.170830)
Supplement: full_data.zip [file rsos170830supp2.gz › au_fur_et_a_mesure_complet.csv]

	Cote	Date	Decade	Occurrences
0	P622	1930	1921-1930	2
1	P527	1955	1951-1960	2
2	S037	1993	1991-2000	4
3	P353	1936	1931-1940	3
4	S318	1985	1981-1990	9
5	S988	1938	1931-1940	1
6	P354	1936	1931-1940	1
7	R158	2004	2001-2010	1
8	R025	1988	1981-1990	1
9	E195	2000	1991-2000	1
10	S514	1839	1831-1840	2
11	P594	1857	1851-1860	1
12	S369	1981	1981-1990	1
13	P435	1968	1961-1970	5
14	S598	1994	1991-2000	11
15	S389	1930	1921-1930	1
16	S805	1885	1881-1890	2
17	L248	1946	1941-1950	2
18	L353	1914	1911-1920	1
19	M654	1834	1831-1840	1
20	P773	1942	1941-1950	1
21	R008	1970	1961-1970	1
22	P649	1965	1961-1970	1
23	S187	1984	1981-1990	10
24	R253	1984	1981-1990	2
25	R135	1993	1991-2000	4
26	R784	2003	2001-2010	2
27	R540	1983	1981-1990	1
28	P786	1965	1961-1970	1
29	L985	1875	1871-1880	1
30	S539	1983	1981-1990	2
31	R558	1972	1971-1980	9
32	S190	1987	1981-1990	6
33	P366	1939	1931-1940	3
34	P873	1957	1951-1960	2
35	M885	1837	1831-1840	1
36	S161	1952	1951-1960	3
37	K927	1937	1931-1940	1
38	L274	1948	1941-1950	3
39	R458	1968	1961-1970	2
40	P652	1958	1951-1960	1
41	R550	1961	1961-1970	2
42	S249	1989	1981-1990	1
43	S850	1961	1961-1970	3
44	R207	1977	1971-1980	3
45	K923	1934	1931-1940	1
46	L539	1905	1901-1910	2
47	P878	1929	1921-1930	1
48	L462	1883	1881-1890	2
49	P447	1950	1941-1950	2
50	L876	1945	1941-1950	1
51	R964	1979	1971-1980	1
52	S541	1986	1981-1990	1
53	M728	1845	1841-1850	1
54	R151	2007	2001-2010	1
55	S657	1836	1831-1840	1
56	M655	1834	1831-1840	1
57	S305	1996	1991-2000	2
58	S372	1993	1991-2000	2
59	S346	1939	1931-1940	1
60	R513	1988	1981-1990	4
61	R525	1977	1971-1980	1
62	S698	1992	1991-2000	1
63	R699	1949	1941-1950	1
64	S329	1996	1991-2000	10
65	K926	1937	1931-1940	3
66	S391	1943	1941-1950	1
67	E117	1985	1981-1990	1
68	S336	1847	1841-1850	3
69	R853	1976	1971-1980	1
70	E178	2011	2011-2020	2
71	R813	1985	1981-1990	4
72	P338	1968	1961-1970	4
73	E266	1998	1991-2000	2
74	R129	2008	2001-2010	1
75	K439	1920	1911-1920	1
76	K922	1933	1931-1940	1
77	R454	1865	1861-1870	1
78	R821	1963	1961-1970	1
79	P823	1964	1961-1970	5
80	R032	2001	2001-2010	3
81	P558	1962	1961-1970	2
82	K463	1911	1911-1920	1
83	L756	1964	1961-1970	1
84	R295	1997	1991-2000	7
85	E161	2012	2011-2020	1
86	P355	1936	1931-1940	1
87	R557	1982	1981-1990	1
88	L634	1932	1931-1940	2
89	S647	1950	1941-1950	3
90	S995	1960	1951-1960	6
91	P647	1926	1921-1930	4
92	K398	1937	1931-1940	4
93	R954	1919	1911-1920	1
94	L955	1946	1941-1950	1
95	R801	1986	1981-1990	2
96	P927	1961	1961-1970	2
97	L762	1942	1941-1950	4
98	R721	1985	1981-1990	1
99	R495	1848	1841-1850	1
100	E047	2002	2001-2010	2
101	P463	1962	1961-1970	2
102	R887	1975	1971-1980	4
103	S123	1970	1961-1970	1
104	S400	1979	1971-1980	1
105	E076	1946	1941-1950	1
106	P487	1956	1951-1960	6
107	R452	1976	1971-1980	4
108	E109	2008	2001-2010	5
109	L854	1892	1891-1900	1
110	P672	1949	1941-1950	1
111	P824	1966	1961-1970	1
112	R463	1966	1961-1970	3
113	P727	1960	1951-1960	2
114	E267	2006	2001-2010	2
115	P468	1953	1951-1960	1
116	L739	1956	1951-1960	1
117	S668	1886	1881-1890	1
118	Q992	2000	1991-2000	1
119	P565	1964	1961-1970	1
120	M299	1854	1851-1860	1
121	S268	1965	1961-1970	1
122	L794	1957	1951-1960	1
123	R433	1967	1961-1970	1
124	R122	2008	2001-2010	5
125	K689	1923	1921-1930	3
126	P292	1967	1961-1970	4
127	P367	1939	1931-1940	1
128	R518	1940	1931-1940	1
129	R762	1980	1971-1980	2
130	K434	1918	1911-1920	5
131	E086	2001	2001-2010	1
132	K362	1937	1931-1940	2
133	P348	1935	1931-1940	1
134	R052	2006	2001-2010	1
135	P496	1951	1951-1960	2
136	P633	1964	1961-1970	2
137	S990	1884	1881-1890	1
138	R493	1846	1841-1850	1
139	R650	1928	1921-1930	1
140	M954	1855	1851-1860	1
141	S671	1924	1921-1930	3
142	K528	1922	1921-1930	3
143	K974	1959	1951-1960	2
144	K266	1889	1881-1890	1
145	S519	1940	1931-1940	1
146	P737	1960	1951-1960	7
147	P947	1965	1961-1970	1
148	K642	1923	1921-1930	1
149	L689	1950	1941-1950	2
150	R297	1978	1971-1980	2
151	P449	1923	1921-1930	7
152	L822	1939	1931-1940	1
153	L788	1949	1941-1950	4
154	S552	1976	1971-1980	1
155	P759	1920	1911-1920	1
156	S319	1844	1841-1850	2
157	S191	1989	1981-1990	7
158	R846	1963	1961-1970	1
159	L692	1958	1951-1960	1
160	L296	1954	1951-1960	1
161	S312	1995	1991-2000	2
162	P362	1957	1951-1960	1
163	R587	1934	1931-1940	1
164	R451	1987	1981-1990	3
165	S983	1932	1931-1940	2
166	R118	1994	1991-2000	1
167	E164	2009	2001-2010	1
168	K526	1922	1921-1930	1
169	S669	1948	1941-1950	1
170	P457	1949	1941-1950	10
171	R560	1922	1921-1930	1
172	P536	1951	1951-1960	1
173	P462	1966	1961-1970	5
174	R857	1947	1941-1950	2
175	L746	1912	1911-1920	3
176	K779	1931	1931-1940	3
177	P296	1968	1961-1970	1
178	K885	1951	1951-1960	1
179	L996	1874	1871-1880	2
180	S996	1964	1961-1970	1
181	L862	1848	1841-1850	1
182	K888	1933	1931-1940	2
183	S382	1947	1941-1950	10
184	E291	1934	1931-1940	1
185	R820	1986	1981-1990	2
186	P429	1966	1961-1970	10
187	P343	1963	1961-1970	1
188	L452	1927	1921-1930	1
189	R165	2005	2001-2010	1
190	L333	1923	1921-1930	3
191	L332	1923	1921-1930	7
192	P294	1963	1961-1970	1
193	S221	1963	1961-1970	2
194	P395	1847	1841-1850	1
195	R185	1988	1981-1990	1
196	K359	1937	1931-1940	1
197	K932	1941	1941-1950	2
198	R913	1930	1921-1930	1
199	P949	1965	1961-1970	1
200	K429	1913	1911-1920	2
201	S734	1947	1941-1950	2
202	P858	1961	1961-1970	4
203	R161	1952	1951-1960	2
204	Z153	1872	1871-1880	2
205	P467	1922	1921-1930	1
206	R173	1969	1961-1970	1
207	E251	1980	1971-1980	1
208	P523	1951	1951-1960	5
209	M777	1866	1861-1870	5
210	P962	1903	1901-1910	1
211	R527	1982	1981-1990	1
212	S672	1925	1921-1930	1
213	K969	1956	1951-1960	5
214	R534	1975	1971-1980	3
215	S299	1985	1981-1990	3
216	P739	1960	1951-1960	4
217	K824	1848	1841-1850	1
218	L575	1914	1911-1920	1
219	P469	1963	1961-1970	3
220	E168	2012	2011-2020	1
221	P575	1895	1891-1900	2
222	L768	1938	1931-1940	1
223	R241	2009	2001-2010	2
224	E190	1968	1961-1970	3
225	P494	1950	1941-1950	1
226	P779	1962	1961-1970	1
227	P872	1933	1931-1940	1
228	E118	2000	1991-2000	9
229	R219	2009	2001-2010	3
230	E143	1990	1981-1990	1
231	E126	2012	2011-2020	3
232	L748	1955	1951-1960	1
233	P369	1939	1931-1940	1
234	R767	1946	1941-1950	3
235	L777	1952	1951-1960	2
236	S619	1969	1961-1970	2
237	S247	1975	1971-1980	2
238	K778	1931	1931-1940	1
239	P753	1958	1951-1960	1
240	K433	1918	1911-1920	2
241	E083	1988	1981-1990	4
242	L224	1946	1941-1950	1
243	R051	2003	2001-2010	1
244	K782	1931	1931-1940	3
245	S793	1883	1881-1890	1
246	K533	1922	1921-1930	3
247	L769	1962	1961-1970	5
248	K967	1956	1951-1960	1
249	Q246	1961	1961-1970	1
250	E093	2000	1991-2000	1
251	Z131	1850	1841-1850	1
252	R595	1935	1931-1940	3
253	E116	1975	1971-1980	8
254	R768	1981	1981-1990	1
255	K232	1912	1911-1920	1
256	S251	1962	1961-1970	5
257	R076	2006	2001-2010	1
258	E123	2002	2001-2010	2
259	S328	1996	1991-2000	2
260	R215	1999	1991-2000	7
261	P589	1930	1921-1930	2
262	E228	1946	1941-1950	2
263	L297	1954	1951-1960	1
264	L745	1912	1911-1920	3
265	S408	1983	1981-1990	1
266	E265	2007	2001-2010	2
267	K278	1933	1931-1940	1
268	P674	1962	1961-1970	2
269	S667	1881	1881-1890	1
270	P472	1965	1961-1970	1
271	L246	1946	1941-1950	3
272	L499	1901	1901-1910	1
273	S361	1997	1991-2000	3
274	P952	1948	1941-1950	2
275	R923	1984	1981-1990	1
276	R188	1985	1981-1990	1
277	R092	2006	2001-2010	3
278	E252	2012	2011-2020	1
279	P748	1955	1951-1960	7
280	P374	1964	1961-1970	2
281	K785	1928	1921-1930	1
282	P742	1938	1931-1940	1
283	S166	1923	1921-1930	1
284	R886	1961	1961-1970	2
285	R240	1983	1981-1990	3
286	R088	1998	1991-2000	2
287	P632	1962	1961-1970	1
288	R727	1987	1981-1990	3
289	E035	1981	1981-1990	1
290	R869	1980	1971-1980	4
291	P797	1927	1921-1930	1
292	S355	1870	1861-1870	1
293	P948	1965	1961-1970	1
294	P774	1898	1891-1900	2
295	S597	1991	1991-2000	5
296	P423	1941	1941-1950	2
297	S511	1935	1931-1940	1
298	E096	1998	1991-2000	1
299	R031	2001	2001-2010	14
300	S686	1979	1971-1980	3
301	R050	2005	2001-2010	1
302	E167	1965	1961-1970	3
303	R778	1858	1851-1860	1
304	P358	1961	1961-1970	2
305	R166	2006	2001-2010	4
306	M286	1851	1851-1860	1
307	R641	1914	1911-1920	1
308	R062	1996	1991-2000	4
309	E166	1955	1951-1960	11
310	K699	1928	1921-1930	1
311	R759	1985	1981-1990	1
312	S303	1979	1971-1980	1
313	M594	1874	1871-1880	2
314	R007	1970	1961-1970	9
315	S567	1973	1971-1980	1
316	R459	1966	1961-1970	5
317	P368	1939	1931-1940	5
318	P345	1935	1931-1940	4
319	S284	1992	1991-2000	1
320	E089	1987	1981-1990	1
321	R147	2008	2001-2010	5
322	R751	1977	1971-1980	2
323	P329	1949	1941-1950	3
324	R164	1974	1971-1980	4
325	L344	1913	1911-1920	1
326	R186	1990	1981-1990	1
327	R124	2008	2001-2010	1
328	L244	1929	1921-1930	5
329	L445	1945	1941-1950	1
330	S128	1981	1981-1990	13
331	L796	1949	1941-1950	5
332	S083	1926	1921-1930	2
333	S551	1976	1971-1980	1
334	S680	1928	1921-1930	1
335	K529	1922	1921-1930	3
336	L776	1942	1941-1950	1
337	P595	1857	1851-1860	3
338	P569	1954	1951-1960	1
339	P323	1957	1951-1960	4
340	S302	1987	1981-1990	5
341	P946	1920	1911-1920	2
342	P668	1896	1891-1900	1
343	K534	1922	1921-1930	3
344	P592	1964	1961-1970	3
345	R343	1977	1971-1980	1
346	R137	2007	2001-2010	1
347	R460	1965	1961-1970	1
348	P547	1959	1951-1960	4
349	E092	2010	2001-2010	2
350	P363	1957	1951-1960	1
351	R528	1982	1981-1990	1
352	S703	1983	1981-1990	3
353	R802	2009	2001-2010	2
354	L594	1925	1921-1930	3
355	R080	1980	1971-1980	1
356	E060	1970	1961-1970	3
357	E175	2011	2011-2020	1
358	M869	1848	1841-1850	1
359	R736	1981	1981-1990	4
360	R539	1982	1981-1990	4
361	S256	1990	1981-1990	3
362	L597	1920	1911-1920	3
363	K777	1931	1931-1940	3
364	R521	1952	1951-1960	1
365	P328	1942	1941-1950	2
366	P488	1907	1901-1910	1
367	R298	2008	2001-2010	3
368	E052	1914	1911-1920	1
369	P372	1964	1961-1970	1
370	P458	1944	1941-1950	3
371	R522	1960	1951-1960	10
372	P357	1961	1961-1970	1
373	P839	1967	1961-1970	2
374	P699	1949	1941-1950	1
375	S606	1951	1951-1960	1
376	S517	1966	1961-1970	1
377	S512	1989	1981-1990	1
378	R489	1842	1841-1850	1
379	E046	2011	2011-2020	1
380	E227	2013	2011-2020	1
381	P585	1957	1951-1960	1
382	M874	1859	1851-1860	1
383	R464	1965	1961-1970	1
384	R055	1986	1981-1990	1
385	P325	1967	1961-1970	1
386	S379	1934	1931-1940	8
387	R037	1991	1991-2000	2
388	P339	1968	1961-1970	1
389	R625	1925	1921-1930	1
390	L945	1833	1831-1840	1
391	S527	1946	1941-1950	5
392	S651	1988	1981-1990	1
393	R239	1983	1981-1990	1
394	R264	1847	1841-1850	1
395	E085	1976	1971-1980	4
396	P745	1959	1951-1960	2
397	R823	1985	1981-1990	1
398	P466	1934	1931-1940	8
399	P685	1961	1961-1970	1
400	S269	1994	1991-2000	3
401	R177	1978	1971-1980	5
402	R441	1966	1961-1970	2
403	R795	1975	1971-1980	7
404	R524	1886	1881-1890	1
405	R538	1951	1951-1960	1
406	R449	1950	1941-1950	7
407	S231	1974	1971-1980	8
408	P482	1911	1911-1920	2
409	R038	1992	1991-2000	2
410	S307	1995	1991-2000	3
411	R242	2009	2001-2010	1
412	S571	1961	1961-1970	3
413	R498	1851	1851-1860	1
414	S375	1870	1861-1870	2
415	P346	1935	1931-1940	1
416	L459	1883	1881-1890	2
417	L249	1946	1941-1950	1
418	R005	1970	1961-1970	7
419	S986	1933	1931-1940	1
420	R536	1960	1951-1960	1
421	R021	1967	1961-1970	1
422	R955	1926	1921-1930	1
423	R271	1994	1991-2000	1
424	P877	1928	1921-1930	3
425	L678	1935	1931-1940	1
426	K943	1950	1941-1950	2
427	R750	1972	1971-1980	4
428	P698	1952	1951-1960	1
429	L786	1943	1941-1950	1
430	R769	1984	1981-1990	1
431	P332	1949	1941-1950	6
432	S625	1849	1841-1850	1
433	R828	1984	1981-1990	1
434	P574	1949	1941-1950	1
435	R142	1997	1991-2000	4
436	R914	1929	1921-1930	1
437	R809	1974	1971-1980	1
438	R349	1967	1961-1970	1
439	K269	1932	1931-1940	6
440	E020	1966	1961-1970	4
441	R530	1977	1971-1980	1
442	R053	1998	1991-2000	1
443	K267	1907	1901-1910	8
444	K483	1933	1931-1940	1
445	R610	1934	1931-1940	2
446	R299	1977	1971-1980	3
447	R800	1871	1871-1880	1
448	R337	1981	1981-1990	1
449	R807	1969	1961-1970	2
450	L697	1954	1951-1960	3
451	E058	1947	1941-1950	2
452	S001	1949	1941-1950	1
453	P583	1942	1941-1950	1
454	P853	1963	1961-1970	1
455	S509	1966	1961-1970	1
456	E268	1998	1991-2000	5
457	P477	1964	1961-1970	3
458	S186	1965	1961-1970	1
459	M966	1860	1851-1860	1
460	K539	1913	1911-1920	1
461	E128	1987	1981-1990	1
462	S122	1967	1961-1970	2
463	P599	1954	1951-1960	1
464	R288	1824	1821-1830	1
465	P474	1924	1921-1930	1
466	P275	1963	1961-1970	1
467	R808	1972	1971-1980	9
468	L875	1945	1941-1950	3
469	K998	1893	1891-1900	1
470	L228	1943	1941-1950	2
471	R183	1950	1941-1950	3
472	L368	1908	1901-1910	1
473	P762	1966	1961-1970	2
474	M325	1846	1841-1850	1
475	L784	1908	1901-1910	5
476	R937	1950	1941-1950	1
477	L785	1908	1901-1910	5
478	R012	1975	1971-1980	3
479	P629	1924	1921-1930	1
480	L578	1926	1921-1930	1
481	R546	1955	1951-1960	1
482	P687	1954	1951-1960	1
483	P772	1959	1951-1960	2
484	R763	1985	1981-1990	2
485	S855	1994	1991-2000	2
486	L494	1889	1881-1890	2
487	K447	1922	1921-1930	1
488	L263	1923	1921-1930	3
489	L235	1945	1941-1950	1
490	S295	1945	1941-1950	1
491	R172	1989	1981-1990	6
492	P398	1907	1901-1910	3
493	S325	1990	1981-1990	1
494	L598	1935	1931-1940	1
495	E145	1918	1911-1920	1
496	P437	1945	1941-1950	3
497	M327	1846	1841-1850	1
498	K445	1922	1921-1930	4
499	R793	1951	1951-1960	5
500	L466	1885	1881-1890	1
501	E257	1994	1991-2000	1
502	P554	1960	1951-1960	1
503	P885	1956	1951-1960	1
504	L693	1958	1951-1960	1
505	L857	1890	1881-1890	1
506	R870	1985	1981-1990	1
507	L243	1929	1921-1930	3
508	R722	1982	1981-1990	1
509	L395	1939	1931-1940	1
510	S700	1997	1991-2000	1
511	R826	1966	1961-1970	1
512	P489	1950	1941-1950	1
513	K647	1928	1921-1930	1
514	Q990	2003	2001-2010	1
515	R437	1964	1961-1970	4
516	R181	1991	1991-2000	1
517	E084	2011	2011-2020	7
518	R956	1980	1971-1980	1
519	E121	1988	1981-1990	6
520	E064	2006	2001-2010	13
521	S364	1958	1951-1960	8
522	K527	1922	1921-1930	2
523	R063	1964	1961-1970	3
524	R873	1974	1971-1980	1
525	S999	1972	1971-1980	6
526	S230	1952	1951-1960	2
527	P654	1961	1961-1970	3
528	S381	1948	1941-1950	3
529	P562	1964	1961-1970	1
530	K525	1922	1921-1930	3
531	R144	1981	1981-1990	1
532	K432	1913	1911-1920	4
533	L644	1945	1941-1950	1
534	P336	1968	1961-1970	3
535	R902	1902	1901-1910	1
536	R627	1933	1931-1940	1
537	S544	1945	1941-1950	1
538	L546	1910	1901-1910	6
539	R766	1947	1941-1950	2
540	L686	1945	1941-1950	1
541	E033	1977	1971-1980	1
542	S222	1980	1971-1980	3
543	R176	1999	1991-2000	4
544	S989	1993	1991-2000	1
545	P785	1954	1951-1960	2
546	L247	1946	1941-1950	1
547	R448	1994	1991-2000	6
548	L766	1955	1951-1960	1
549	R120	1990	1981-1990	1
550	S997	1963	1961-1970	4
551	P876	1943	1941-1950	1
552	K444	1922	1921-1930	5
553	P522	1954	1951-1960	1
554	E050	1993	1991-2000	1
555	K435	1918	1911-1920	3
556	L763	1949	1941-1950	2
557	R348	1980	1971-1980	1
558	E120	2008	2001-2010	1
559	K894	1936	1931-1940	1
560	L524	1927	1921-1930	1
561	P439	1931	1931-1940	15
562	E262	1995	1991-2000	2
563	P626	1948	1941-1950	1
564	E005	1981	1981-1990	1
565	S352	1865	1861-1870	1
566	R064	1981	1981-1990	5
567	K884	1951	1951-1960	1
568	M486	1804	1801-1810	1
569	P555	1946	1941-1950	1
570	K436	1918	1911-1920	3
571	R965	1961	1961-1970	2
572	Q980	1965	1961-1970	1
573	R075	2007	2001-2010	1
574	E264	2001	2001-2010	2
575	M743	1863	1861-1870	1
576	P956	1945	1941-1950	5
577	R134	1989	1981-1990	4
578	R175	2007	2001-2010	2
579	S447	1937	1931-1940	1
580	R090	1974	1971-1980	1
581	M985	1845	1841-1850	1
582	R205	1975	1971-1980	6
583	R097	2003	2001-2010	7
584	E112	2008	2001-2010	1
585	R096	2003	2001-2010	4
586	P683	1961	1961-1970	8
587	R854	1948	1941-1950	1
588	K446	1922	1921-1930	1
589	S306	1956	1951-1960	3
590	S984	1936	1931-1940	11
591	E187	1982	1981-1990	1
592	S735	1965	1961-1970	1
593	L465	1885	1881-1890	1
594	L873	1870	1861-1870	1
595	S315	1955	1951-1960	1
596	M378	1833	1831-1840	1
597	K693	1925	1921-1930	2
598	L239	1899	1891-1900	1
599	S225	1950	1941-1950	1
600	K538	1913	1911-1920	1
601	P792	1960	1951-1960	1
602	P427	1960	1951-1960	2
603	S885	1993	1991-2000	4
604	R805	1998	1991-2000	4
605	P483	1875	1871-1880	2
606	R548	1979	1971-1980	1
607	S301	1987	1981-1990	3
608	R133	1986	1981-1990	1
609	E097	1989	1981-1990	1
610	P578	1947	1941-1950	14
611	S677	1926	1921-1930	1
612	P443	1941	1941-1950	1
613	S731	2002	2001-2010	3
614	L963	1838	1831-1840	1
615	P935	1911	1911-1920	3
616	R179	2001	2001-2010	4
617	K889	1930	1921-1930	2
618	R537	1957	1951-1960	13
619	S188	1985	1981-1990	11
620	L439	1944	1941-1950	1
621	P485	1968	1961-1970	3
622	K438	1920	1911-1920	3
623	E040	1979	1971-1980	1
624	E130	1998	1991-2000	1
625	K694	1925	1921-1930	3
626	K725	1928	1921-1930	1
627	S232	1979	1971-1980	7
628	L595	1928	1921-1930	3
629	E125	1876	1871-1880	2
630	R827	1988	1981-1990	1
631	E090	1992	1991-2000	2
632	P722	1949	1941-1950	3
633	R130	2004	2001-2010	1
634	P293	1967	1961-1970	5
635	E036	1983	1981-1990	2
636	E104	2002	2001-2010	2
637	P445	1968	1961-1970	3
638	P298	1966	1961-1970	3
639	R178	1996	1991-2000	6
640	E162	2008	2001-2010	2
641	P289	1967	1961-1970	2
642	R670	1980	1971-1980	3
643	R443	1935	1931-1940	3
644	S632	1986	1981-1990	2
645	R073	2005	2001-2010	1
646	L587	1888	1881-1890	1
647	E037	1985	1981-1990	1
648	S331	1992	1991-2000	3
649	P538	1953	1951-1960	1
650	P736	1960	1951-1960	12
651	K234	1918	1911-1920	1
652	R195	2003	2001-2010	1
653	P459	1948	1941-1950	1
654	P679	1961	1961-1970	3
655	P769	1963	1961-1970	3
656	P564	1957	1951-1960	4
657	P845	1960	1951-1960	1
658	S368	1942	1941-1950	6
659	M223	1873	1871-1880	1
660	R006	1970	1961-1970	9
661	K235	1920	1911-1920	1
662	R547	1972	1971-1980	1
663	R819	1985	1981-1990	2
664	S515	1978	1971-1980	4
665	K442	1921	1921-1930	8
666	L585	1887	1881-1890	1
667	E061	1971	1971-1980	1
668	R256	2007	2001-2010	2
669	K532	1922	1921-1930	7
670	L593	1891	1891-1900	2
671	P998	1871	1871-1880	1
672	R607	1938	1931-1940	1
673	K992	1948	1941-1950	1
674	R832	1984	1981-1990	5
675	R192	1982	1981-1990	1
676	P732	1960	1951-1960	1
677	K465	1929	1921-1930	2
678	R335	1945	1941-1950	1
679	L772	1962	1961-1970	12
680	S321	1985	1981-1990	3
681	K792	1848	1841-1850	1
682	K847	1863	1861-1870	1
683	P584	1947	1941-1950	5
684	R442	1966	1961-1970	2
685	P784	1954	1951-1960	1
686	S513	1981	1981-1990	1
687	E259	2012	2011-2020	2
688	P694	1958	1951-1960	3
689	P729	1960	1951-1960	4
690	E006	1981	1981-1990	4
691	L793	1957	1951-1960	3
692	M867	1842	1841-1850	1
693	R043	2006	2001-2010	2
694	K268	1907	1901-1910	13
695	E021	1978	1971-1980	2
696	P322	1967	1961-1970	4
697	R098	1975	1971-1980	2
698	R586	1924	1921-1930	1
699	Z102	1893	1891-1900	1
700	S648	1930	1921-1930	2
701	P579	1945	1941-1950	1
702	P623	1952	1951-1960	6
703	P979	1966	1961-1970	3
704	S394	1967	1961-1970	1
705	P653	1961	1961-1970	1
706	L367	1904	1901-1910	1
707	S288	1966	1961-1970	1
708	R184	2000	1991-2000	2
709	S289	1978	1971-1980	15
710	R720	1990	1981-1990	7
711	K542	1924	1921-1930	1
712	K696	1927	1921-1930	1
713	M398	1823	1821-1830	1
714	R072	2003	2001-2010	1
715	R436	1967	1961-1970	1
716	R573	1975	1971-1980	2
717	R217	2008	2001-2010	2
718	P572	1954	1951-1960	1
719	K966	1954	1951-1960	1
720	M699	1866	1861-1870	1
721	K697	1927	1921-1930	3
722	E165	1955	1951-1960	9
723	K892	1936	1931-1940	1
724	S631	1953	1951-1960	1
725	R174	1974	1971-1980	8
726	P997	1963	1961-1970	1
727	R825	1973	1971-1980	2
728	S189	1986	1981-1990	4
729	L574	1914	1911-1920	2
730	S701	1998	1991-2000	2
731	M876	1842	1841-1850	1
732	P537	1926	1921-1930	1
733	S548	1976	1971-1980	1
734	R957	1988	1981-1990	1
735	R906	1936	1931-1940	4
736	P624	1948	1941-1950	2
737	R206	2009	2001-2010	1
738	Q237	1913	1911-1920	3
739	S311	1960	1951-1960	5
740	P499	1954	1951-1960	1
741	P532	1944	1941-1950	9
742	P436	1966	1961-1970	1
743	R640	1925	1921-1930	3
744	R520	1993	1991-2000	1
745	R804	2008	2001-2010	3
746	R139	2004	2001-2010	3
747	S679	1927	1921-1930	1
748	R261	1976	1971-1980	2
749	M772	1869	1861-1870	1
750	P965	1921	1921-1930	2
751	P782	1869	1861-1870	1
752	K942	1946	1941-1950	1
753	R091	2006	2001-2010	1
754	L998	1874	1871-1880	1
755	E129	1985	1981-1990	1
756	R816	1953	1951-1960	1
757	S286	1988	1981-1990	1
758	R132	2002	2001-2010	5
759	L789	1949	1941-1950	6
760	R209	2006	2001-2010	1
761	S129	1989	1981-1990	5
762	E119	2004	2001-2010	4
763	P333	1949	1941-1950	2
764	E172	2012	2011-2020	1
765	E066	1952	1951-1960	5
766	P455	1957	1951-1960	4
767	E100	1996	1991-2000	4
768	R606	1938	1931-1940	1
769	R583	1973	1971-1980	1
770	L787	1949	1941-1950	6
771	E256	1995	1991-2000	1
772	S165	2006	2001-2010	4
773	R916	1956	1951-1960	2
774	P484	1957	1951-1960	1
775	R601	1917	1911-1920	2
776	L275	1948	1941-1950	1
777	P895	1956	1951-1960	2
778	Q224	1969	1961-1970	1
779	E127	1995	1991-2000	2
780	M273	1859	1851-1860	1
781	L747	1939	1931-1940	1
782	R563	1870	1861-1870	1
