# Supplementary material for: Frequency patterns of semantic change: corpus-based evidence of a near-critical dynamics in language change
Source: R Soc Open Sci. 2017 Nov 8;4(11):170830. doi: 10.1098/rsos.170830 (PMC5717648; doi:10.1098/rsos.170830)
Supplement: full_data.zip [file rsos170830supp2.gz › au_fur_et_a_mesure.csv]

	Decade	Occurrences	Nombre de mots	Frequence	Average frequency	Normalized average frequency
0	1321-1330	0	247971	0.0	0.0	0.0
1	1331-1340	0	187017	0.0	0.0	0.0
2	1341-1350	0	589308	0.0	0.0	0.0
3	1351-1360	0	318194	0.0	0.0	0.0
4	1361-1370	0	662712	0.0	0.0	0.0
5	1371-1380	0	971929	0.0	0.0	0.0
6	1381-1390	0	241822	0.0	0.0	0.0
7	1391-1400	0	1263737	0.0	0.0	0.0
8	1401-1410	0	765291	0.0	0.0	0.0
9	1411-1420	0	324443	0.0	0.0	0.0
10	1421-1430	0	298510	0.0	0.0	0.0
11	1431-1440	0	213190	0.0	0.0	0.0
12	1441-1450	0	386463	0.0	0.0	0.0
13	1451-1460	0	694796	0.0	0.0	0.0
14	1461-1470	0	537606	0.0	0.0	0.0
15	1471-1480	0	183566	0.0	0.0	0.0
16	1481-1490	0	457731	0.0	0.0	0.0
17	1491-1500	0	626697	0.0	0.0	0.0
18	1501-1510	0	162065	0.0	0.0	0.0
19	1511-1520	0	216624	0.0	0.0	0.0
20	1521-1530	0	252956	0.0	0.0	0.0
21	1531-1540	0	194542	0.0	0.0	0.0
22	1541-1550	0	957168	0.0	0.0	0.0
23	1551-1560	0	1949051	0.0	0.0	0.0
24	1561-1570	0	480126	0.0	0.0	0.0
25	1571-1580	0	945849	0.0	0.0	0.0
26	1581-1590	0	842175	0.0	0.0	0.0
27	1591-1600	0	676127	0.0	0.0	0.0
28	1601-1610	0	2099839	0.0	0.0	0.0
29	1611-1620	0	794187	0.0	0.0	0.0
30	1621-1630	0	2095458	0.0	0.0	0.0
31	1631-1640	0	2094158	0.0	0.0	0.0
32	1641-1650	0	1247594	0.0	0.0	0.0
33	1651-1660	0	2303221	0.0	0.0	0.0
34	1661-1670	0	2481229	0.0	0.0	0.0
35	1671-1680	0	2015147	0.0	0.0	0.0
36	1681-1690	0	1684489	0.0	0.0	0.0
37	1691-1700	0	1871214	0.0	0.0	0.0
38	1701-1710	0	809750	0.0	0.0	0.0
39	1711-1720	0	1714151	0.0	0.0	0.0
40	1721-1730	0	1125965	0.0	0.0	0.0
41	1731-1740	0	2909061	0.0	0.0	0.0
42	1741-1750	0	2136771	0.0	0.0	0.0
43	1751-1760	0	2483475	0.0	0.0	0.0
44	1761-1770	0	3287236	0.0	0.0	0.0
45	1771-1780	0	3011727	0.0	0.0	0.0
46	1781-1790	0	2767020	0.0	0.0	0.0
47	1791-1800	0	2497443	0.0	0.0	0.0
48	1801-1810	1	1436685	0.06960468021869791	0.013920936043739581	0.0008363947373659192
49	1811-1820	0	1624933	0.0	0.013920936043739581	0.0008363947373659192
50	1821-1830	2	3062877	0.06529808412156284	0.02698055286805215	0.001621039875419165
51	1831-1840	9	7375086	0.12203247528232214	0.05138704792451658	0.0030874257533971307
52	1841-1850	22	11919516	0.18457125272536234	0.08830129846958905	0.0053052999532854665
53	1851-1860	12	5771056	0.20793421515923602	0.11596720545769668	0.0069675171301048664
54	1861-1870	17	6858196	0.24787859664553188	0.16554292478680305	0.009946115021633986
55	1871-1880	15	5715634	0.26243807773555833	0.20497092350960214	0.012315019708287559
56	1881-1890	19	7679389	0.24741551704178547	0.23004753186149482	0.013821667191661462
57	1891-1900	11	4613910	0.2384095051702352	0.2408151823504694	0.014468606892733073
58	1901-1910	48	4804354	0.9990937387211684	0.39904708706285585	0.023975462751347733
59	1911-1920	60	5036866	1.1912169194098075	0.5877147516157109	0.03531095350048392
60	1921-1930	145	11280218	1.285436150258798	0.7923143661203589	0.047603664299607294
61	1931-1940	134	10897083	1.229686880424789	0.9887686387969596	0.05940698839243307
62	1941-1950	208	12300750	1.69095380362986	1.2792774984888846	0.0768612803050643
63	1951-1960	229	9976887	2.2953051387672327	1.5385197784980975	0.0924370201849956
64	1961-1970	260	13891857	1.8716000315868497	1.6745964009335057	0.10061274705608399
65	1971-1980	179	10280590	1.7411452066467004	1.7657382122110863	0.10608871009959268
66	1981-1990	212	15628128	1.3565284338597687	1.7911065228980825	0.10761288358101667
67	1991-2000	155	10606407	1.4613808427302477	1.7451919307181598	0.10485425275713181
68	2001-2010	149	11205157	1.3297448665824139	1.552079876281196	0.09325173511424428
69	2011-2020	21	2099905	1.0000452401418158	1.3777689179921893	0.08277882095674406
