# Supplementary material for: Frequency patterns of semantic change: corpus-based evidence of a near-critical dynamics in language change
Source: R Soc Open Sci. 2017 Nov 8;4(11):170830. doi: 10.1098/rsos.170830 (PMC5717648; doi:10.1098/rsos.170830)
Supplement: full_data.zip [file rsos170830supp2.gz › au_jour_daujourdhui_complet.csv]

	Cote	Date	Decade	Occurrences
0	L359	1907	1901-1910	1
1	L752	1949	1941-1950	2
2	R446	1850	1841-1850	1
3	L273	1929	1921-1930	1
4	S249	1989	1981-1990	1
5	K857	1878	1871-1880	1
6	R177	1978	1971-1980	3
7	R006	1970	1961-1970	1
8	L749	1949	1941-1950	2
9	R356	1896	1891-1900	1
10	L584	1887	1881-1890	1
11	M229	1877	1871-1880	2
12	K497	1910	1901-1910	1
13	R451	1987	1981-1990	1
14	R450	1992	1991-2000	1
15	S252	1845	1841-1850	19
16	Q299	1737	1731-1740	2
17	R239	1983	1981-1990	2
18	E072	1986	1981-1990	1
19	R491	1844	1841-1850	6
20	K864	1890	1881-1890	1
21	S293	1945	1941-1950	4
22	R811	1976	1971-1980	1
23	R907	1934	1931-1940	1
24	L458	1882	1881-1890	1
25	K868	1896	1891-1900	1
26	S984	1936	1931-1940	1
27	K882	1888	1881-1890	1
28	L322	1930	1921-1930	1
29	K859	1890	1881-1890	1
30	E071	1976	1971-1980	3
31	E130	1998	1991-2000	1
32	S633	1944	1941-1950	1
33	L875	1945	1941-1950	2
34	E034	1978	1971-1980	1
35	E127	1995	1991-2000	2
36	L296	1954	1951-1960	1
37	L342	1954	1951-1960	1
38	R769	1984	1981-1990	1
39	S983	1932	1931-1940	2
40	K856	1878	1871-1880	1
41	R767	1946	1941-1950	1
42	R783	1844	1841-1850	1
43	R521	1952	1951-1960	1
44	S255	1968	1961-1970	1
45	S292	1922	1921-1930	2
46	E015	1881	1881-1890	1
47	L335	1933	1931-1940	1
