# Supplementary material for: Frequency patterns of semantic change: corpus-based evidence of a near-critical dynamics in language change
Source: R Soc Open Sci. 2017 Nov 8;4(11):170830. doi: 10.1098/rsos.170830 (PMC5717648; doi:10.1098/rsos.170830)
Supplement: full_data.zip [file rsos170830supp2.gz › au_meme_moment_complet.csv]

	Cote	Date	Decade	Occurrences
0	M247	1874	1871-1880	1
1	L223	1946	1941-1950	1
2	S037	1993	1991-2000	1
3	P353	1936	1931-1940	2
4	L298	1922	1921-1930	1
5	R732	1886	1881-1890	1
6	M499	1805	1801-1810	1
7	K485	1895	1891-1900	1
8	P354	1936	1931-1940	1
9	L293	1945	1941-1950	1
10	E195	2000	1991-2000	2
11	M483	1805	1801-1810	1
12	S514	1839	1831-1840	1
13	S881	1715	1711-1720	3
14	L236	1928	1921-1930	1
15	S369	1981	1981-1990	1
16	R990	1664	1661-1670	1
17	S598	1994	1991-2000	1
18	N374	1780	1771-1780	1
19	S805	1885	1881-1890	1
20	L323	1931	1931-1940	3
21	L353	1914	1911-1920	2
22	K399	1937	1931-1940	1
23	K364	1922	1921-1930	1
24	M654	1834	1831-1840	3
25	R008	1970	1961-1970	1
26	S187	1984	1981-1990	9
27	Q536	1684	1681-1690	4
28	R253	1984	1981-1990	1
29	R784	2003	2001-2010	2
30	M366	1825	1821-1830	1
31	K955	1936	1931-1940	1
32	Q285	1726	1721-1730	1
33	L985	1875	1871-1880	1
34	R553	1965	1961-1970	3
35	R150	1986	1981-1990	1
36	R558	1972	1971-1980	1
37	E055	2009	2001-2010	1
38	S190	1987	1981-1990	3
39	L426	1893	1891-1900	1
40	S403	1861	1861-1870	1
41	N393	1778	1771-1780	1
42	K823	1848	1841-1850	1
43	Q372	1699	1691-1700	1
44	N744	1758	1751-1760	1
45	E019	1885	1881-1890	1
46	L274	1948	1941-1950	1
47	E042	1999	1991-2000	1
48	R550	1961	1961-1970	1
49	L994	1828	1821-1830	1
50	R207	1977	1971-1980	2
51	R004	2002	2001-2010	1
52	E253	2006	2001-2010	1
53	R244	2000	1991-2000	2
54	L539	1905	1901-1910	1
55	L462	1883	1881-1890	1
56	M377	1833	1831-1840	2
57	K633	1930	1921-1930	2
58	L876	1945	1941-1950	1
59	Q835	1679	1671-1680	1
60	N266	1836	1831-1840	2
61	S880	1715	1711-1720	3
62	Q969	1698	1691-1700	1
63	S136	1846	1841-1850	1
64	N846	1720	1711-1720	1
65	K486	1903	1901-1910	1
66	L457	1882	1881-1890	1
67	M997	1836	1831-1840	1
68	R513	1988	1981-1990	4
69	P882	1896	1891-1900	1
70	S329	1996	1991-2000	1
71	K228	1909	1901-1910	1
72	R319	1682	1681-1690	1
73	L834	1848	1841-1850	2
74	L754	1955	1951-1960	1
75	R457	1966	1961-1970	1
76	S384	1922	1921-1930	1
77	N736	1738	1731-1740	1
78	R813	1985	1981-1990	1
79	R216	2004	2001-2010	1
80	S105	1646	1641-1650	1
81	R208	1994	1991-2000	1
82	E266	1998	1991-2000	2
83	Q989	1697	1691-1700	4
84	K944	1925	1921-1930	1
85	R035	1977	1971-1980	1
86	K439	1920	1911-1920	1
87	R071	2005	2001-2010	1
88	K835	1848	1841-1850	1
89	L398	1937	1931-1940	2
90	Q893	1627	1621-1630	1
91	R032	2001	2001-2010	1
92	R066	1978	1971-1980	1
93	R295	1997	1991-2000	4
94	M782	1821	1821-1830	1
95	E017	1981	1981-1990	1
96	R557	1982	1981-1990	1
97	S647	1950	1941-1950	2
98	R366	1673	1671-1680	2
99	L872	1870	1861-1870	2
100	S995	1960	1951-1960	4
101	S229	1995	1991-2000	2
102	S383	1955	1951-1960	1
103	E039	2003	2001-2010	1
104	L955	1946	1941-1950	1
105	S347	1967	1961-1970	1
106	R412	2008	2001-2010	1
107	R936	1938	1931-1940	4
108	P927	1961	1961-1970	1
109	P373	1964	1961-1970	2
110	S285	1979	1971-1980	1
111	L762	1942	1941-1950	1
112	N853	1745	1741-1750	1
113	S570	1975	1971-1980	1
114	R940	1944	1941-1950	1
115	N686	1751	1751-1760	1
116	S642	1967	1961-1970	1
117	K222	1898	1891-1900	1
118	M543	1808	1801-1810	1
119	S392	1812	1811-1820	1
120	M424	1823	1821-1830	1
121	L444	1945	1941-1950	2
122	L839	1879	1871-1880	1
123	R877	1907	1901-1910	1
124	P867	1926	1921-1930	1
125	M379	1828	1821-1830	2
126	L262	1921	1921-1930	1
127	L739	1956	1951-1960	1
128	S668	1886	1881-1890	2
129	R700	2008	2001-2010	1
130	P565	1964	1961-1970	1
131	R308	1682	1681-1690	1
132	S713	1728	1721-1730	1
133	K788	1848	1841-1850	1
134	L257	1944	1941-1950	1
135	L794	1957	1951-1960	2
136	M397	1823	1821-1830	4
137	R433	1967	1961-1970	3
138	R122	2008	2001-2010	1
139	K689	1923	1921-1930	1
140	Q993	1693	1691-1700	1
141	K594	1918	1911-1920	1
142	K434	1918	1911-1920	3
143	R762	1980	1971-1980	1
144	S969	1867	1861-1870	2
145	Q959	1656	1651-1660	1
146	R374	1664	1661-1670	1
147	E234	1653	1651-1660	3
148	R633	1843	1841-1850	1
149	R322	1682	1681-1690	1
150	K883	1948	1941-1950	2
151	M297	1854	1851-1860	1
152	P348	1935	1931-1940	1
153	R329	1682	1681-1690	1
154	K453	1905	1901-1910	1
155	S211	1959	1951-1960	1
156	S248	1984	1981-1990	1
157	Q842	1679	1671-1680	1
158	K574	1954	1951-1960	1
159	S300	1986	1981-1990	2
160	K266	1889	1881-1890	1
161	S697	1935	1931-1940	2
162	Q327	1713	1711-1720	1
163	R182	1993	1991-2000	1
164	P737	1960	1951-1960	2
165	N693	1751	1751-1760	1
166	M949	1810	1801-1810	1
167	L997	1874	1871-1880	1
168	L276	1919	1911-1920	3
169	N963	1755	1751-1760	1
170	E012	1891	1891-1900	1
171	S139	1845	1841-1850	1
172	M484	1805	1801-1810	1
173	P675	1868	1861-1870	1
174	P627	1965	1961-1970	1
175	E279	1961	1961-1970	1
176	L788	1949	1941-1950	1
177	Q448	1741	1741-1750	3
178	P759	1920	1911-1920	1
179	L485	1884	1881-1890	10
180	S319	1844	1841-1850	4
181	M238	1874	1871-1880	1
182	S191	1989	1981-1990	4
183	R846	1963	1961-1970	1
184	L692	1958	1951-1960	1
185	E282	2006	2001-2010	1
186	R451	1987	1981-1990	1
187	M536	1799	1791-1800	2
188	Q662	1624	1621-1630	1
189	P244	1731	1731-1740	1
190	S689	1985	1981-1990	2
191	S706	1961	1961-1970	3
192	R875	1961	1961-1970	2
193	S983	1932	1931-1940	1
194	Q769	1654	1651-1660	3
195	S803	1841	1841-1850	1
196	Q895	1627	1621-1630	1
197	R742	1923	1921-1930	1
198	R739	1924	1921-1930	1
199	P495	1949	1941-1950	1
200	S224	1946	1941-1950	3
201	E163	2012	2011-2020	3
202	P296	1968	1961-1970	2
203	R658	1931	1931-1940	1
204	K779	1931	1931-1940	1
205	S411	1977	1971-1980	1
206	R898	1903	1901-1910	1
207	E007	1948	1941-1950	1
208	E291	1934	1931-1940	2
209	E278	1961	1961-1970	3
210	E051	1910	1901-1910	1
211	P429	1966	1961-1970	1
212	S308	1987	1981-1990	2
213	P343	1963	1961-1970	2
214	M678	1813	1811-1820	1
215	N722	1755	1751-1760	5
216	K623	1959	1951-1960	1
217	E074	1887	1881-1890	1
218	R165	2005	2001-2010	2
219	M226	1879	1871-1880	1
220	P294	1963	1961-1970	1
221	S221	1963	1961-1970	1
222	N889	1735	1731-1740	1
223	K968	1956	1951-1960	3
224	R185	1988	1981-1990	2
225	R913	1930	1921-1930	1
226	K226	1907	1901-1910	1
227	S683	1987	1981-1990	7
228	P858	1961	1961-1970	2
229	S367	1992	1991-2000	1
230	L783	1907	1901-1910	1
231	K243	1944	1941-1950	1
232	R173	1969	1961-1970	1
233	K786	1926	1921-1930	6
234	M777	1866	1861-1870	2
235	R527	1982	1981-1990	2
236	R141	2000	1991-2000	1
237	E170	2012	2011-2020	6
238	S396	1927	1921-1930	1
239	K898	1938	1931-1940	1
240	S299	1985	1981-1990	2
241	N689	1751	1751-1760	2
242	R034	2005	2001-2010	2
243	N789	1745	1741-1750	1
244	E197	1961	1961-1970	1
245	R465	1963	1961-1970	1
246	K867	1896	1891-1900	1
247	K875	1907	1901-1910	1
248	E247	1661	1661-1670	3
249	E068	1958	1951-1960	1
250	K477	1947	1941-1950	2
251	N238	1836	1831-1840	1
252	Z107	1882	1881-1890	1
253	M868	1848	1841-1850	2
254	R003	2000	1991-2000	2
255	S998	2008	2001-2010	6
256	R219	2009	2001-2010	1
257	R837	1864	1861-1870	1
258	R359	1678	1671-1680	1
259	N947	1739	1731-1740	6
260	R514	1929	1921-1930	2
261	N696	1755	1751-1760	1
262	R745	1963	1961-1970	1
263	L823	1948	1941-1950	1
264	E031	1992	1991-2000	4
265	N527	1774	1771-1780	1
266	N367	1784	1781-1790	1
267	K778	1931	1931-1940	6
268	P753	1958	1951-1960	2
269	E083	1988	1981-1990	1
270	N439	1769	1761-1770	1
271	M346	1839	1831-1840	1
272	R683	1842	1841-1850	1
273	L224	1946	1941-1950	3
274	R051	2003	2001-2010	1
275	K782	1931	1931-1940	3
276	S793	1883	1881-1890	9
277	K533	1922	1921-1930	1
278	R939	1954	1951-1960	2
279	R931	1942	1941-1950	1
280	K967	1956	1951-1960	5
281	K978	1934	1931-1940	1
282	M442	1824	1821-1830	1
283	K232	1912	1911-1920	1
284	M773	1869	1861-1870	1
285	E123	2002	2001-2010	2
286	P666	1944	1941-1950	3
287	R352	1585	1581-1590	1
288	R215	1999	1991-2000	1
289	Q836	1679	1671-1680	1
290	S790	1852	1851-1860	1
291	L297	1954	1951-1960	1
292	S283	1647	1641-1650	1
293	S088	1648	1641-1650	1
294	M899	1863	1861-1870	2
295	M527	1802	1801-1810	2
296	E265	2007	2001-2010	1
297	S667	1881	1881-1890	1
298	R044	1997	1991-2000	1
299	M477	1840	1831-1840	1
300	S316	1975	1971-1980	1
301	L246	1946	1941-1950	2
302	S739	1862	1861-1870	2
303	P374	1964	1961-1970	1
304	L583	1886	1881-1890	1
305	S568	1976	1971-1980	1
306	L362	1907	1901-1910	1
307	E134	1968	1961-1970	1
308	R344	1979	1971-1980	1
309	M688	1881	1881-1890	2
310	R886	1961	1961-1970	1
311	R240	1983	1981-1990	3
312	M438	1797	1791-1800	1
313	L245	1911	1911-1920	1
314	R088	1998	1991-2000	1
315	P879	1895	1891-1900	1
316	S691	1997	1991-2000	1
317	R334	1623	1621-1630	2
318	E035	1981	1981-1990	13
319	R214	2008	2001-2010	1
320	R541	1924	1921-1930	2
321	N242	1835	1831-1840	2
322	S309	1947	1941-1950	1
323	P359	1961	1961-1970	4
324	N358	1784	1781-1790	1
325	R031	2001	2001-2010	4
326	S385	1937	1931-1940	1
327	S686	1979	1971-1980	1
328	E044	1983	1981-1990	1
329	N937	1782	1781-1790	4
330	M629	1792	1791-1800	1
331	L975	1824	1821-1830	1
332	S343	1951	1951-1960	1
333	R533	1879	1871-1880	2
334	K936	1901	1901-1910	1
335	E166	1955	1951-1960	5
336	N953	1751	1751-1760	1
337	M396	1823	1821-1830	2
338	N936	1782	1781-1790	4
339	M328	1846	1841-1850	1
340	K964	1954	1951-1960	1
341	R148	2001	2001-2010	5
342	R149	2009	2001-2010	1
343	R896	1959	1951-1960	1
344	L579	1926	1921-1930	1
345	E070	1975	1971-1980	5
346	M562	1797	1791-1800	2
347	P662	1941	1941-1950	1
348	K462	1910	1901-1910	1
349	R911	1926	1921-1930	1
350	L258	1914	1911-1920	1
351	E194	1953	1951-1960	1
352	Q839	1679	1671-1680	5
353	S791	1866	1861-1870	1
354	R039	1993	1991-2000	1
355	S373	1986	1981-1990	1
356	L552	1883	1881-1890	1
357	S226	1978	1971-1980	4
358	S128	1981	1981-1990	4
359	E269	1992	1991-2000	1
360	P323	1957	1951-1960	3
361	S302	1987	1981-1990	1
362	M873	1859	1851-1860	1
363	R137	2007	2001-2010	6
364	P592	1964	1961-1970	1
365	K953	1936	1931-1940	1
366	K478	1891	1891-1900	1
367	S703	1983	1981-1990	3
368	N687	1751	1751-1760	2
369	S192	1846	1841-1850	1
370	R406	1697	1691-1700	2
371	L624	1920	1911-1920	1
372	P846	1965	1961-1970	1
373	N523	1767	1761-1770	1
374	P352	1936	1931-1940	1
375	Q978	1692	1691-1700	1
376	N552	1768	1761-1770	1
377	K795	1848	1841-1850	4
378	R737	1876	1871-1880	1
379	M859	1795	1791-1800	1
380	N525	1762	1761-1770	1
381	S304	1954	1951-1960	1
382	R054	2006	2001-2010	1
383	Q543	1684	1681-1690	1
384	R325	1682	1681-1690	1
385	P229	1768	1761-1770	1
386	K698	1927	1921-1930	1
387	L867	1818	1811-1820	1
388	L345	1919	1911-1920	2
389	R920	1949	1941-1950	1
390	S256	1990	1981-1990	2
391	N685	1751	1751-1760	1
392	Q763	1659	1651-1660	1
393	L458	1882	1881-1890	1
394	S729	1864	1861-1870	2
395	K777	1931	1931-1940	1
396	P636	1932	1931-1940	1
397	R966	1587	1581-1590	4
398	L489	1885	1881-1890	1
399	R298	2008	2001-2010	1
400	Z111	1884	1881-1890	1
401	R522	1960	1951-1960	6
402	M723	1869	1861-1870	3
403	P357	1961	1961-1970	2
404	P839	1967	1961-1970	2
405	Q437	1691	1691-1700	1
406	R284	2009	2001-2010	3
407	E034	1978	1971-1980	4
408	P548	1863	1861-1870	1
409	P585	1957	1951-1960	1
410	R167	2007	2001-2010	1
411	M874	1859	1851-1860	2
412	Q655	1656	1651-1660	3
413	L638	1931	1931-1940	2
414	L289	1934	1931-1940	1
415	M677	1812	1811-1820	1
416	R582	1606	1601-1610	1
417	E144	1985	1981-1990	1
418	E032	1993	1991-2000	3
419	R243	2006	2001-2010	1
420	P433	1960	1951-1960	2
421	P339	1968	1961-1970	1
422	N734	1741	1741-1750	1
423	S527	1946	1941-1950	2
424	L698	1948	1941-1950	1
425	Q249	1772	1771-1780	1
426	R907	1934	1931-1940	1
427	R239	1983	1981-1990	3
428	R264	1847	1841-1850	1
429	E085	1976	1971-1980	2
430	L348	1889	1881-1890	1
431	R823	1985	1981-1990	1
432	M967	1864	1861-1870	2
433	S269	1994	1991-2000	3
434	R795	1975	1971-1980	2
435	S231	1974	1971-1980	2
436	R449	1950	1941-1950	1
437	R544	1981	1981-1990	1
438	M245	1872	1871-1880	1
439	Q526	1710	1701-1710	1
440	M665	1839	1831-1840	1
441	L279	1928	1921-1930	1
442	R128	2008	2001-2010	1
443	S571	1961	1961-1970	1
444	L399	1937	1931-1940	2
445	R600	1893	1891-1900	3
446	R296	2010	2001-2010	3
447	M658	1849	1841-1850	1
448	Q539	1684	1681-1690	2
449	R903	1912	1911-1920	1
450	M329	1846	1841-1850	1
451	K674	1943	1941-1950	1
452	S027	1831	1831-1840	1
453	N943	1731	1731-1740	3
454	Q478	1719	1711-1720	1
455	K837	1860	1851-1860	1
456	K943	1950	1941-1950	1
457	M994	1823	1821-1830	1
458	K973	1959	1951-1960	2
459	N586	1769	1761-1770	2
460	S625	1849	1841-1850	1
461	S252	1845	1841-1850	2
462	R689	1842	1841-1850	1
463	R828	1984	1981-1990	1
464	R002	1997	1991-2000	2
465	M866	1842	1841-1850	2
466	N694	1751	1751-1760	1
467	R015	1948	1941-1950	1
468	K976	1934	1931-1940	1
469	L566	1911	1911-1920	1
470	R210	2006	2001-2010	2
471	K229	1911	1911-1920	2
472	S815	1887	1881-1890	2
473	R363	1663	1661-1670	1
474	K972	1959	1951-1960	1
475	L826	1952	1951-1960	1
476	R405	1697	1691-1700	2
477	S687	1918	1911-1920	1
478	R299	1977	1971-1980	2
479	R337	1981	1981-1990	1
480	S712	1682	1681-1690	1
481	K452	1904	1901-1910	2
482	Q395	1698	1691-1700	1
483	E058	1947	1941-1950	1
484	P967	1939	1931-1940	1
485	E268	1998	1991-2000	4
486	Q759	1625	1621-1630	1
487	K539	1913	1911-1920	1
488	L775	1942	1941-1950	2
489	Q438	1691	1691-1700	2
490	Q852	1637	1631-1640	1
491	M268	1856	1851-1860	1
492	S563	1971	1971-1980	1
493	R287	1635	1631-1640	1
494	K425	1940	1931-1940	1
495	K998	1893	1891-1900	3
496	R183	1950	1941-1950	1
497	Q323	1741	1741-1750	3
498	M325	1846	1841-1850	2
499	M975	1848	1841-1850	2
500	L784	1908	1901-1910	1
501	L526	1899	1891-1900	1
502	L226	1924	1921-1930	2
503	L669	1938	1931-1940	3
504	Q773	1636	1631-1640	1
505	K787	1926	1921-1930	2
506	N284	1787	1781-1790	1
507	R937	1950	1941-1950	4
508	R462	1964	1961-1970	1
509	L785	1908	1901-1910	3
510	R012	1975	1971-1980	2
511	R546	1955	1951-1960	1
512	L578	1926	1921-1930	2
513	Q468	1744	1741-1750	1
514	Q834	1679	1671-1680	2
515	E135	1954	1951-1960	1
516	L892	1843	1841-1850	1
517	R761	1974	1971-1980	1
518	K343	1956	1951-1960	3
519	S855	1994	1991-2000	1
520	R841	1677	1671-1680	1
521	Q386	1694	1691-1700	1
522	L324	1926	1921-1930	5
523	K447	1922	1921-1930	1
524	P434	1960	1951-1960	1
525	L235	1945	1941-1950	2
526	P398	1907	1901-1910	2
527	S330	1963	1961-1970	2
528	N528	1774	1771-1780	4
529	L598	1935	1931-1940	1
530	S545	1947	1941-1950	3
531	P356	1961	1961-1970	1
532	R549	1961	1961-1970	1
533	M327	1846	1841-1850	2
534	K445	1922	1921-1930	1
535	E071	1976	1971-1980	14
536	R651	1929	1921-1930	1
537	S069	1637	1631-1640	2
538	Q928	1691	1691-1700	1
539	R106	1879	1871-1880	1
540	L243	1929	1921-1930	1
541	S024	1900	1891-1900	1
542	M697	1797	1791-1800	1
543	S324	1960	1951-1960	1
544	R735	1923	1921-1930	2
545	Q829	1654	1651-1660	1
546	P489	1950	1941-1950	1
547	Q963	1671	1671-1680	1
548	S353	1899	1891-1900	1
549	K984	1916	1911-1920	1
550	K647	1928	1921-1930	1
551	R826	1966	1961-1970	1
552	S685	1972	1971-1980	1
553	S124	1975	1971-1980	1
554	E064	2006	2001-2010	3
555	Q656	1656	1651-1660	1
556	L868	1822	1821-1830	1
557	L242	1906	1901-1910	2
558	Q767	1630	1621-1630	1
559	S364	1958	1951-1960	2
560	R873	1974	1971-1980	1
561	S012	1974	1971-1980	1
562	S662	1851	1851-1860	1
563	S999	1972	1971-1980	2
564	S230	1952	1951-1960	1
565	E048	2000	1991-2000	1
566	S381	1948	1941-1950	1
567	K344	1957	1951-1960	5
568	R227	1680	1671-1680	1
569	K525	1922	1921-1930	1
570	K432	1913	1911-1920	1
571	S222	1980	1971-1980	1
572	E033	1977	1971-1980	16
573	S585	1794	1791-1800	1
574	E072	1986	1981-1990	15
575	L453	1951	1951-1960	1
576	L743	1930	1921-1930	1
577	L837	1876	1871-1880	2
578	N524	1762	1761-1770	1
579	S997	1963	1961-1970	4
580	M372	1823	1821-1830	1
581	M382	1828	1821-1830	2
582	N948	1739	1731-1740	4
583	R156	2008	2001-2010	1
584	Z104	1880	1871-1880	1
585	Q946	1641	1641-1650	1
586	P876	1943	1941-1950	2
587	P522	1954	1951-1960	1
588	L765	1927	1921-1930	1
589	R752	1984	1981-1990	1
590	E050	1993	1991-2000	1
591	L968	1828	1821-1830	2
592	L763	1949	1941-1950	1
593	P957	1960	1951-1960	2
594	Q447	1741	1741-1750	6
595	M258	1868	1861-1870	1
596	L524	1927	1921-1930	1
597	R191	1980	1971-1980	1
598	R930	1942	1941-1950	1
599	M952	1810	1801-1810	2
600	P684	1958	1951-1960	1
601	R705	1845	1841-1850	1
602	E005	1981	1981-1990	1
603	R339	1962	1961-1970	2
604	Q988	1695	1691-1700	1
605	Q368	1704	1701-1710	2
606	E264	2001	2001-2010	1
607	L767	1955	1951-1960	3
608	L795	1949	1941-1950	1
609	R134	1989	1981-1990	2
610	E277	1961	1961-1970	1
611	M465	1803	1801-1810	1
612	M972	1851	1851-1860	2
613	L855	1892	1891-1900	1
614	R116	1989	1981-1990	1
615	K643	1927	1921-1930	1
616	R205	1975	1971-1980	1
617	R400	1697	1691-1700	1
618	M953	1810	1801-1810	1
619	E243	1661	1661-1670	2
620	S595	1961	1961-1970	1
621	S663	1835	1831-1840	2
622	S306	1956	1951-1960	1
623	R000	1989	1981-1990	3
624	M679	1813	1811-1820	2
625	S984	1936	1931-1940	1
626	R932	1942	1941-1950	1
627	E177	2009	2001-2010	2
628	K377	1927	1921-1930	1
629	L873	1870	1861-1870	3
630	K538	1913	1911-1920	3
631	S884	1996	1991-2000	4
632	S766	1829	1821-1830	3
633	L325	1921	1921-1930	2
634	S301	1987	1981-1990	1
635	S021	1903	1901-1910	1
636	L672	1938	1931-1940	1
637	S731	2002	2001-2010	3
638	L874	1870	1861-1870	1
639	R537	1957	1951-1960	1
640	S188	1985	1981-1990	6
641	M593	1879	1871-1880	1
642	R230	1983	1981-1990	7
643	E030	1991	1991-2000	8
644	S654	1967	1961-1970	1
645	M973	1822	1821-1830	1
646	P267	1899	1891-1900	1
647	K339	1942	1941-1950	2
648	K438	1920	1911-1920	1
649	P485	1968	1961-1970	1
650	R812	1965	1961-1970	1
651	Q329	1713	1711-1720	1
652	R982	1639	1631-1640	1
653	P942	1819	1811-1820	1
654	L225	1924	1921-1930	2
655	L595	1928	1921-1930	1
656	E090	1992	1991-2000	1
657	R130	2004	2001-2010	1
658	R927	1893	1891-1900	1
659	K223	1902	1901-1910	1
660	M659	1849	1841-1850	4
661	E036	1983	1981-1990	11
662	P298	1966	1961-1970	2
663	L292	1911	1911-1920	3
664	Q843	1679	1671-1680	1
665	R178	1996	1991-2000	8
666	M557	1802	1801-1810	1
667	N776	1732	1731-1740	1
668	R740	1920	1911-1920	1
669	K342	1947	1941-1950	1
670	R670	1980	1971-1980	2
671	M422	1823	1821-1830	1
672	S317	1987	1981-1990	2
673	M546	1808	1801-1810	2
674	E037	1985	1981-1990	16
675	N938	1782	1781-1790	4
676	K622	1956	1951-1960	1
677	S331	1992	1991-2000	4
678	M872	1859	1851-1860	3
679	M444	1824	1821-1830	5
680	L838	1875	1871-1880	4
681	P736	1960	1951-1960	2
682	K234	1918	1911-1920	4
683	N946	1738	1731-1740	12
684	P769	1963	1961-1970	2
685	R033	1999	1991-2000	1
686	N265	1836	1831-1840	1
687	K235	1920	1911-1920	1
688	Q966	1671	1671-1680	1
689	R559	1981	1981-1990	1
690	K468	1923	1921-1930	1
691	S515	1978	1971-1980	1
692	R824	1990	1981-1990	1
693	K798	1848	1841-1850	1
694	S825	1870	1861-1870	1
695	K442	1921	1921-1930	2
696	K826	1940	1931-1940	1
697	R832	1984	1981-1990	1
698	E057	1958	1951-1960	1
699	K363	1922	1921-1930	1
700	L329	1932	1931-1940	2
701	M696	1797	1791-1800	1
702	R619	1970	1961-1970	2
703	R413	1656	1651-1660	1
704	K227	1908	1901-1910	2
705	S513	1981	1981-1990	1
706	S692	1745	1741-1750	1
707	E259	2012	2011-2020	3
708	P896	1956	1951-1960	1
709	K995	1948	1941-1950	2
710	P344	1963	1961-1970	1
711	Q838	1679	1671-1680	2
712	E006	1981	1981-1990	5
713	K856	1878	1871-1880	1
714	M988	1839	1831-1840	1
715	M867	1842	1841-1850	1
716	R948	1639	1631-1640	1
717	R043	2006	2001-2010	1
718	R603	1863	1861-1870	1
719	E021	1978	1971-1980	1
720	K878	1893	1891-1900	1
721	P322	1967	1961-1970	1
722	S174	1872	1871-1880	1
723	S648	1930	1921-1930	1
724	N925	1782	1781-1790	1
725	S393	1847	1841-1850	1
726	N983	1776	1771-1780	1
727	S289	1978	1971-1980	1
728	Q738	1631	1631-1640	1
729	R720	1990	1981-1990	6
730	R069	2005	2001-2010	1
731	M449	1810	1801-1810	1
732	M398	1823	1821-1830	1
733	M864	1840	1831-1840	2
734	R072	2003	2001-2010	1
735	N692	1751	1751-1760	2
736	R217	2008	2001-2010	2
737	R839	1653	1651-1660	2
738	L859	1848	1841-1850	2
739	P572	1954	1951-1960	1
740	E289	1932	1931-1940	1
741	R258	1796	1791-1800	1
742	M724	1869	1861-1870	8
743	S386	1981	1981-1990	2
744	S290	1980	1971-1980	1
745	P848	1846	1841-1850	2
746	E165	1955	1951-1960	2
747	L827	1864	1861-1870	2
748	P349	1731	1731-1740	2
749	R408	1697	1691-1700	1
750	R174	1974	1971-1980	1
751	S749	1967	1961-1970	1
752	R326	1682	1681-1690	1
753	M335	1840	1831-1840	1
754	R407	1697	1691-1700	2
755	L747	1939	1931-1940	1
756	N945	1731	1731-1740	2
757	R715	1843	1841-1850	1
758	R507	1877	1871-1880	1
759	R825	1973	1971-1980	2
760	S525	1936	1931-1940	2
761	S189	1986	1981-1990	4
762	S701	1998	1991-2000	1
763	L534	1883	1881-1890	1
764	M433	1807	1801-1810	1
765	S267	1950	1941-1950	1
766	K793	1848	1841-1850	1
767	N699	1755	1751-1760	1
768	Q486	1735	1731-1740	1
769	Q485	1788	1781-1790	2
770	R520	1993	1991-2000	1
771	R804	2008	2001-2010	1
772	R545	1961	1961-1970	1
773	S542	1844	1841-1850	1
774	R277	1821	1821-1830	1
775	E232	1946	1941-1950	1
776	K585	1938	1931-1940	2
777	P376	1964	1961-1970	1
778	R261	1976	1971-1980	1
779	P782	1869	1861-1870	3
780	R001	1993	1991-2000	4
781	Q538	1684	1681-1690	1
782	M447	1809	1801-1810	1
783	S099	1644	1641-1650	1
784	K544	1949	1941-1950	1
785	K979	1939	1931-1940	3
786	R084	2000	1991-2000	1
787	S665	1840	1831-1840	1
788	S134	1850	1841-1850	1
789	R046	2002	2001-2010	1
790	S322	1993	1991-2000	1
791	S618	1856	1851-1860	1
792	E073	1988	1981-1990	9
793	Z136	1853	1851-1860	1
794	R209	2006	2001-2010	1
795	M595	1832	1831-1840	7
796	R159	1978	1971-1980	1
797	M865	1840	1831-1840	1
798	S129	1989	1981-1990	3
799	K977	1934	1931-1940	1
800	K965	1954	1951-1960	1
801	L949	1840	1831-1840	1
802	M443	1824	1821-1830	2
803	E066	1952	1951-1960	2
804	M284	1856	1851-1860	1
805	R606	1938	1931-1940	1
806	S365	1879	1871-1880	2
807	S165	2006	2001-2010	4
808	Q479	1774	1771-1780	1
809	S661	1949	1941-1950	1
810	R916	1956	1951-1960	1
811	Q987	1695	1691-1700	1
812	R601	1917	1911-1920	1
813	R136	2008	2001-2010	1
814	S409	1956	1951-1960	1
815	P297	1966	1961-1970	1
816	K346	1926	1921-1930	2
817	S812	1883	1881-1890	1
818	E127	1995	1991-2000	1
819	S794	1885	1881-1890	6
820	E069	1996	1991-2000	2
821	R445	1846	1841-1850	1
