# Supplementary material for: Frequency patterns of semantic change: corpus-based evidence of a near-critical dynamics in language change
Source: R Soc Open Sci. 2017 Nov 8;4(11):170830. doi: 10.1098/rsos.170830 (PMC5717648; doi:10.1098/rsos.170830)
Supplement: full_data.zip [file rsos170830supp2.gz › au_meme_moment.csv]

	Decade	Occurrences	Nombre de mots	Frequence	Average frequency	Normalized average frequency
0	1321-1330	0	247971	0.0	0.0	0.0
1	1331-1340	0	187017	0.0	0.0	0.0
2	1341-1350	0	589308	0.0	0.0	0.0
3	1351-1360	0	318194	0.0	0.0	0.0
4	1361-1370	0	662712	0.0	0.0	0.0
5	1371-1380	0	971929	0.0	0.0	0.0
6	1381-1390	0	241822	0.0	0.0	0.0
7	1391-1400	0	1263737	0.0	0.0	0.0
8	1401-1410	0	765291	0.0	0.0	0.0
9	1411-1420	0	324443	0.0	0.0	0.0
10	1421-1430	0	298510	0.0	0.0	0.0
11	1431-1440	0	213190	0.0	0.0	0.0
12	1441-1450	0	386463	0.0	0.0	0.0
13	1451-1460	0	694796	0.0	0.0	0.0
14	1461-1470	0	537606	0.0	0.0	0.0
15	1471-1480	0	183566	0.0	0.0	0.0
16	1481-1490	0	457731	0.0	0.0	0.0
17	1491-1500	0	626697	0.0	0.0	0.0
18	1501-1510	0	162065	0.0	0.0	0.0
19	1511-1520	0	216624	0.0	0.0	0.0
20	1521-1530	0	252956	0.0	0.0	0.0
21	1531-1540	0	194542	0.0	0.0	0.0
22	1541-1550	0	957168	0.0	0.0	0.0
23	1551-1560	0	1949051	0.0	0.0	0.0
24	1561-1570	0	480126	0.0	0.0	0.0
25	1571-1580	0	945849	0.0	0.0	0.0
26	1581-1590	5	842175	0.593700834149672	0.11874016682993441	0.0047679650437616235
27	1591-1600	0	676127	0.0	0.11874016682993441	0.0047679650437616235
28	1601-1610	1	2099839	0.047622698692614054	0.1282647065684572	0.005150419218651217
29	1611-1620	0	794187	0.0	0.1282647065684572	0.005150419218651217
30	1621-1630	7	2095458	0.33405584841118263	0.19507587625069372	0.007833195654648465
31	1631-1640	8	2094158	0.3820151106077001	0.15273873154229936	0.006133164136995145
32	1641-1650	5	1247594	0.400771404799959	0.23289301250229116	0.009351727997297412
33	1651-1660	16	2303221	0.694679320829395	0.36230433692964736	0.014548189208441475
34	1661-1670	8	2481229	0.3224208648214252	0.4267885098939324	0.017137525999671915
35	1671-1680	20	2015147	0.9924834267673773	0.5584740255651713	0.022425306472386428
36	1681-1690	15	1684489	0.8904777650670322	0.6601665564570378	0.026508730350327567
37	1691-1700	24	1871214	1.2825898053349323	0.8365302365640325	0.033590545073930576
38	1701-1710	3	809750	0.3704847175054029	0.771691315899234	0.030986963527276937
39	1711-1720	10	1714151	0.583379177213676	0.8238829783776842	0.03308269935885504
40	1721-1730	2	1125965	0.1776254146443273	0.6609113759530741	0.02653863828641881
41	1731-1740	34	2909061	1.1687620163344805	0.7165682262065638	0.02877351738031961
42	1741-1750	17	2136771	0.7955929765052034	0.619168860440618	0.024862483871989492
43	1751-1760	20	2483475	0.8053231862611865	0.7061365541917748	0.028354637663014368
44	1761-1770	8	3287236	0.2433655508761768	0.638133828924275	0.025624014777665474
45	1771-1780	10	3011727	0.33203540692765315	0.6690158273809401	0.026864069369586088
46	1781-1790	18	2767020	0.6505193312661275	0.5653672903672694	0.022702102829434415
47	1791-1800	11	2497443	0.440450492763999	0.49433879361902866	0.01984998127151547
48	1801-1810	17	1436685	1.1832795637178644	0.5699300691103641	0.022885319428587868
49	1811-1820	7	1624933	0.43078699244830404	0.6074143574247896	0.024390486392261077
50	1821-1830	35	3062877	1.1427164721273495	0.7695505704647289	0.030901002730085773
51	1831-1840	33	7375086	0.4474524093685145	0.7289371860852063	0.02927018813549485
52	1841-1850	55	11919516	0.46142813181340586	0.7331327138950876	0.029438657916797204
53	1851-1860	16	5771056	0.2772456202123147	0.5519259251939777	0.02216237005831173
54	1861-1870	43	6858196	0.6269870385739923	0.5911659344191154	0.023738037309733964
55	1871-1880	24	5715634	0.4199009243768933	0.44660282486902414	0.01793316208213279
56	1881-1890	48	7679389	0.6250497272634581	0.48212228844801286	0.019359432275607772
57	1891-1900	21	4613910	0.45514541896135813	0.4808657458776032	0.019308976299238022
58	1901-1910	27	4804354	0.5619902280306571	0.5378146674412718	0.02159573801218385
59	1911-1920	39	5036866	0.774290997616375	0.5672754592497483	0.022778724605975152
60	1921-1930	65	11280218	0.576229998391875	0.5985412740527447	0.024034191193443594
61	1931-1940	67	10897083	0.6148434402123945	0.5965000166425319	0.023952225299028494
62	1941-1950	73	12300750	0.5934597483893258	0.6241628825281256	0.025063016879283587
63	1951-1960	93	9976887	0.9321544886696621	0.6981957346559265	0.028035777154590366
64	1961-1970	83	13891857	0.597472317775802	0.662831998687812	0.02661576014253511
65	1971-1980	88	10280590	0.8559820010330147	0.7187823992160398	0.02886242663311814
66	1981-1990	183	15628128	1.1709655820581966	0.8300068275852002	0.03332860013307681
67	1991-2000	84	10606407	0.7919741341247795	0.8697097047322909	0.03492285366520482
68	2001-2010	82	11205157	0.731805899729919	0.8296399869443423	0.033313869790355076
69	2011-2020	12	2099905	0.5714544229381806	0.824436407976818	0.033104922108353384
